# Supplementary material for: Transcriptomic Insights into Mechanisms of Early Seed Maturation in the Garden Pea (Pisum sativum L.)
Source: Cells. 2020 Mar 23;9(3):779. doi: 10.3390/cells9030779 (PMC7140803; doi:10.3390/cells9030779)
Supplement: Supplementary file 1 [file cells-09-00779-s001.zip]

Archive with 133 entries (120 files):
- Supplementary materials/
- Supplementary materials/FigS1/
- Supplementary materials/FigS1/BP.tiff
- Supplementary materials/FigS1/CC.tiff
- Supplementary materials/FigS1/legend.txt
- Supplementary materials/FigS1/MF.tiff
- Supplementary materials/FigS10/
- Supplementary materials/FigS10/A.tff
- Supplementary materials/FigS10/B.tiff
- Supplementary materials/FigS10/C.tiff
- Supplementary materials/FigS10/legend.txt
- Supplementary materials/FigS11/
- Supplementary materials/FigS11/1.tif
- Supplementary materials/FigS11/10.tif
- Supplementary materials/FigS11/11.tif
- Supplementary materials/FigS11/12.tif
- Supplementary materials/FigS11/13.tif
- Supplementary materials/FigS11/14.tif
- Supplementary materials/FigS11/15.tif
- Supplementary materials/FigS11/16.tif
- Supplementary materials/FigS11/17.tif
- Supplementary materials/FigS11/18.tif
- Supplementary materials/FigS11/19.tif
- Supplementary materials/FigS11/2.tif
- Supplementary materials/FigS11/20.tif
- Supplementary materials/FigS11/21.tif
- Supplementary materials/FigS11/22.tif
- Supplementary materials/FigS11/23.tif
- Supplementary materials/FigS11/24.tif
- Supplementary materials/FigS11/25.tif
- Supplementary materials/FigS11/26.tif
- Supplementary materials/FigS11/27.tif
- Supplementary materials/FigS11/28.tif
- Supplementary materials/FigS11/29.tif
- Supplementary materials/FigS11/3.tif
- Supplementary materials/FigS11/30.tif
- Supplementary materials/FigS11/31.tif
- Supplementary materials/FigS11/32.tif
- Supplementary materials/FigS11/33.tif
- Supplementary materials/FigS11/34.tif
- Supplementary materials/FigS11/35.tif
- Supplementary materials/FigS11/36.tif
- Supplementary materials/FigS11/37.tif
- Supplementary materials/FigS11/38.tif
- Supplementary materials/FigS11/39.tif
- Supplementary materials/FigS11/4.tif
- Supplementary materials/FigS11/40.tif
- Supplementary materials/FigS11/5.tif
- Supplementary materials/FigS11/6.tif
- Supplementary materials/FigS11/7.tif
- Supplementary materials/FigS11/8.tif
- Supplementary materials/FigS11/9.tif
- Supplementary materials/FigS11/legend.txt
- Supplementary materials/FigS12/
- Supplementary materials/FigS12/A.tiff
- Supplementary materials/FigS12/B.tiff
- Supplementary materials/FigS12/C.tiff
- Supplementary materials/FigS12/legend.txt
- Supplementary materials/FigS2/
- Supplementary materials/FigS2/A.tif
- Supplementary materials/FigS2/B.tiff
- Supplementary materials/FigS2/C.tiff
- Supplementary materials/FigS2/D.tiff
- Supplementary materials/FigS2/E.tiff
- Supplementary materials/FigS2/F.tiff
- Supplementary materials/FigS2/G.tiff
- Supplementary materials/FigS2/legend.txt
- Supplementary materials/FigS3/
- Supplementary materials/FigS3/FigureS3.tiff
- Supplementary materials/FigS3/legend.txt
- Supplementary materials/FigS4/
- Supplementary materials/FigS4/A.tiff
- Supplementary materials/FigS4/B.tiff
- Supplementary materials/FigS4/C.tiff
- Supplementary materials/FigS4/legend.txt
- Supplementary materials/FigS5/
- Supplementary materials/FigS5/A.tiff
- Supplementary materials/FigS5/B.tiff
- Supplementary materials/FigS5/C.tiff
- Supplementary materials/FigS5/legend.txt
- Supplementary materials/FigS6/
- Supplementary materials/FigS6/A.tiff
- Supplementary materials/FigS6/B.tiff
- Supplementary materials/FigS6/C.tiff
- Supplementary materials/FigS6/legend.txt
- Supplementary materials/FigS7/
- Supplementary materials/FigS7/A.tiff
- Supplementary materials/FigS7/B.tiff
- Supplementary materials/FigS7/C.tiff
- Supplementary materials/FigS7/legend.txt
- Supplementary materials/FigS8/
- Supplementary materials/FigS8/A.tiff
- Supplementary materials/FigS8/B.tiff
- Supplementary materials/FigS8/C.tiff
- Supplementary materials/FigS8/legend.txt
- Supplementary materials/FigS9/
- Supplementary materials/FigS9/1.tiff
- Supplementary materials/FigS9/10.tiff
- Supplementary materials/FigS9/2.tiff
- Supplementary materials/FigS9/3.tiff
- Supplementary materials/FigS9/4.tiff
- Supplementary materials/FigS9/5.tiff
- Supplementary materials/FigS9/6.tiff
- Supplementary materials/FigS9/7.tiff
- Supplementary materials/FigS9/8.tiff
- Supplementary materials/FigS9/9.tiff
- Supplementary materials/FigS9/legend.txt
- Supplementary materials/FileS1.tar.gz
- Supplementary materials/FileS2.zip
- Supplementary materials/FileS3.zip
- Supplementary materials/FileS4.zip
- Supplementary materials/TableS1.xlsx
- Supplementary materials/TableS10.xlsx
- Supplementary materials/TableS11.xlsx
- Supplementary materials/TableS12.xlsx
- Supplementary materials/TableS13.xlsx
- Supplementary materials/TableS14.xlsx
- Supplementary materials/TableS15.xlsx
- Supplementary materials/TableS16.xlsx
- Supplementary materials/TableS17.xlsx
- Supplementary materials/TableS18.tsv
- Supplementary materials/TableS19.xlsx
- Supplementary materials/TableS2.xlsx
- Supplementary materials/TableS20.xlsx
- Supplementary materials/TableS21.xlsx
- Supplementary materials/TableS22.xlsx
- Supplementary materials/TableS3.tsv
- Supplementary materials/TableS4.xlsx
- Supplementary materials/TableS5.xlsx
- Supplementary materials/TableS6.tsv
- Supplementary materials/TableS7.xlsx
- Supplementary materials/TableS8.xlsx
- Supplementary materials/TableS9.xlsx
