# Supplementary material for: Transcriptomic Insights into Mechanisms of Early Seed Maturation in the Garden Pea (Pisum sativum L.)
Source: Cells. 2020 Mar 23;9(3):779. doi: 10.3390/cells9030779 (PMC7140803; doi:10.3390/cells9030779)
Supplement: Supplementary file 1 [file cells-09-00779-s001.zip › Supplementary materials/FigS1/legend.txt]

Figure S1: Intralinear differential expression in Sprint-2 assessed by aligning to the combined reference. Visualized are over-represented among differentially expressed genes according to Gene Ontology Bas are ranked according to the number of transcripts from the respective category being differentially expressed. A. Biological Process Terms. B. Cellular Component Terms. C. Molecular Function Terms.
