# Supplementary material for: Transcriptomic Insights into Mechanisms of Early Seed Maturation in the Garden Pea (Pisum sativum L.)
Source: Cells. 2020 Mar 23;9(3):779. doi: 10.3390/cells9030779 (PMC7140803; doi:10.3390/cells9030779)
Supplement: Supplementary file 1 [file cells-09-00779-s001.zip › Supplementary materials/FigS10/legend.txt]

Figure S10. Expression of transcripts related to ABA metabolism in three cultivars at two time points. Numeric axis values indicate logFC changes in respective DE tests. A: Changes between 10 and 20 DAP seeds of Sprint-2. B: Differential expression between Sprint-2 and Zhewan-1/Zhongwan-6 seeds at 10 DAP. C: Differential expression between Sprint-2 and Zhewan-1/Zhongwan-6  mature seeds.
