# Supplementary material for: Transcriptomic Insights into Mechanisms of Early Seed Maturation in the Garden Pea (Pisum sativum L.)
Source: Cells. 2020 Mar 23;9(3):779. doi: 10.3390/cells9030779 (PMC7140803; doi:10.3390/cells9030779)
Supplement: Supplementary file 1 [file cells-09-00779-s001.zip › Supplementary materials/FigS11/legend.txt]

Figure S11. Term-wise scatterplots of early-to-late transcription dynamics in Sprint-2, Zhewan-1 and Zhongwan-6. X-axis denotes mean expression at 10 DAP. Y-axis denotes expression at the later (20 DAP for Sprint-2 and 25 DAP for Zhewan-1 and Zhongwan-6, respectively) stage. Transcripts belonging to the terms are selected according to the Gene Ontology annotation.
1. Abscisic acid.
2. Abscisic acid, 1000 TPM cutoff.
3. Cell wall.
4. Cell wall, 1000 TPM cutoff.
5. Chromatin constituent and remodeling.
6. Protein degradation.
7. Protein degradation, 1000 TPM cutoff.
8. Desiccation.
9. Embryogenesis.
10.Embryogenesis, 1000 TPM cutoff.
11. Proteing folding.
12. Protein folding,  1000 TPM cutoff.
13. Phytohormones.
14. Phytohormones, 2000 TPM cutoff.
15. Oil and lipid biosynthesis.
16. Oil and lipid biosynthesis, 2000 TPM cutoff.
17. Meristem functioning and development.
18. Cellular motility.
19. Cellular motility, 200 TPM cutoff.
20. Protein posttranslational modification.
21. Photosynthesis.
22. Photosynthesis, 1000 TPM cutoff.
23. Redox metabolism.
24. DNA repair.
25. DNA replication.
26. Cellular respiration.
27. Cellular respiration, 1000 TPM cutoff.
28. Seed development.
29. Seed development, 3000 TPM cutoff.
30. Seed germination.
31. RNA splicing.
32. Starch biosynthesis.
33. Starch biosynthesis, 1000 TPM cutoff.
34. Storage proteins.
35. Storage proteins, 5000 TPM cutoff.
36. Translation.
37. Translation, 1600 TPM cutoff.
38. Transcription.
39. Mobile element transposition.
40. Tubulin cytoskeleton.
