# Supplementary material for: Transcriptomic Insights into Mechanisms of Early Seed Maturation in the Garden Pea (Pisum sativum L.)
Source: Cells. 2020 Mar 23;9(3):779. doi: 10.3390/cells9030779 (PMC7140803; doi:10.3390/cells9030779)
Supplement: Supplementary file 1 [file cells-09-00779-s001.zip › Supplementary materials/FigS12/legend.txt]

Figure S12. Gene Ontology over-representation in transcripts marked with heterozygous variants in Sprint-2. A. Biological Process terms. B. Cellular Component terms. C. Molecular Function terms.
