# Supplementary material for: Transcriptomic Insights into Mechanisms of Early Seed Maturation in the Garden Pea (Pisum sativum L.)
Source: Cells. 2020 Mar 23;9(3):779. doi: 10.3390/cells9030779 (PMC7140803; doi:10.3390/cells9030779)
Supplement: Supplementary file 1 [file cells-09-00779-s001.zip › Supplementary materials/FigS2/legend.txt]

Figure S2. Intralinear differential expression n Zhewan-1 and Zhongwan-6 assessed by aligning to the combined reference. A. Volcano plots of intracultivar differential gene expression in Zhewan-1 and Zhongwan-6 estimated by
alignment to a combined transcriptome assembly. Genes whose expression changes are nonsignificant are shown in
gray below the red line, while significant differentially expressed genes (FDR &lt; 0.001) are divided into upregulated
(green dots) and downregulated (red dots). B-D. Visualization of terms over-represented among differentially expressed genes from Biological Process, Cellular Component and Molecular Function aspects, respectively, in Zhewan-1. Ten first categories have been chosen per each aspect ranged by adjusted q-value. Bars are ranked according to the number of transcripts from the respective category being differentially expressed. E-G. Same for Zhongwan-6.
