# Supplementary material for: Transcriptomic Insights into Mechanisms of Early Seed Maturation in the Garden Pea (Pisum sativum L.)
Source: Cells. 2020 Mar 23;9(3):779. doi: 10.3390/cells9030779 (PMC7140803; doi:10.3390/cells9030779)
Supplement: Supplementary file 1 [file cells-09-00779-s001.zip › Supplementary materials/FigS3/legend.txt]

Figure S3.  Numbers of differentially expressed genes (DEGs) from all the comparisons involving a combined assembly. In each pair the latter condition indicates predictor in the respective comparisons. Plotted are all unique transcripts and all the intersections.
