# Supplementary material for: Transcriptomic Insights into Mechanisms of Early Seed Maturation in the Garden Pea (Pisum sativum L.)
Source: Cells. 2020 Mar 23;9(3):779. doi: 10.3390/cells9030779 (PMC7140803; doi:10.3390/cells9030779)
Supplement: Supplementary file 1 [file cells-09-00779-s001.zip › Supplementary materials/FigS5/legend.txt]

Figure S5. Gene Ontology over-represented terms in transcripts concordantly downregulated in Zhewan-1 and Zhongwan-6 at 10 DAP and in Sprint-2 at 20 DAP compared to Sprint-2 at 10 DAP. A. Biological Process terms. B. Cellular Component terms. C. Molecular Function terms.
