# Supplementary material for: Transcriptomic Insights into Mechanisms of Early Seed Maturation in the Garden Pea (Pisum sativum L.)
Source: Cells. 2020 Mar 23;9(3):779. doi: 10.3390/cells9030779 (PMC7140803; doi:10.3390/cells9030779)
Supplement: Supplementary file 1 [file cells-09-00779-s001.zip › Supplementary materials/FigS9/legend.txt]

Figure S9. Principle component analysis of three pea cultivars at two time points. Clustered values are vectors of transcripts per million values for respective samples. Primary components explain percentage of observed variance as following: PC1 – 60.0%; PC2 – 11.9%; PC3 – 8.9%; PC4 – 5.2%; PC5 – 4.2%.
