# Supplementary material for: Transcriptomic Insights into Mechanisms of Early Seed Maturation in the Garden Pea (Pisum sativum L.)
Source: Cells. 2020 Mar 23;9(3):779. doi: 10.3390/cells9030779 (PMC7140803; doi:10.3390/cells9030779)
Supplement: Supplementary file 1 [file cells-09-00779-s001.zip › Supplementary materials/TableS1.xlsx]

## Sheet: Table S1
Table S1. An overview of libraries used in RNA-Seq assay
Seed age, DAP	Library name		Number of reads*
			Before filtration	After filtration
10	1**	R1	231028063	175359319
		R2
	2	R1	96221164	83551604
		R2
	3	R1	80939597	68157975
		R2
	4	R1	79995957	68234999
		R2
20	5**	R1	238605277	170832841
		R2
	6	R1	89140824	76181329
		R2
	7	R1	81419616	71938557
		R2
	8	R1	77212536	63502413
		R2
*Number given corresponds to each of the read orientations
**Libraries used for de novo transcriptome assembly
