# Supplementary material for: Transcriptomic Insights into Mechanisms of Early Seed Maturation in the Garden Pea (Pisum sativum L.)
Source: Cells. 2020 Mar 23;9(3):779. doi: 10.3390/cells9030779 (PMC7140803; doi:10.3390/cells9030779)
Supplement: Supplementary file 1 [file cells-09-00779-s001.zip › Supplementary materials/TableS10.xlsx]

## Sheet: Table S10
Table S10. Transcripts concordantly downregulated in Zhewan-1 and Zhongwan-6 compared to Sprint-2 at 10 DAP
Sheet	Content	Zhewan-1, 10 DAP	Zhongwan-6, 10 DAP	Sprint-2, 20 DAP
A	Transcripts	+	+	-
B	Biological Function	+	+	-
C	Cellular Component	+	+	-
D	Molecular Function	+	+	-
E	Transcripts	+	+	+
F	Biological Function	+	+	+
G	Cellular Component	+	+	+
H	Molecular Function	+	+	+

## Sheet: A
target_id
TRINITY_DN38837_c0_g1_i1
TRINITY_DN38854_c0_g1_i1
TRINITY_DN38858_c0_g1_i1
TRINITY_DN20055_c0_g1_i1
TRINITY_DN20042_c0_g1_i6
TRINITY_DN20042_c0_g3_i2
TRINITY_DN20078_c0_g1_i1
TRINITY_DN20034_c0_g1_i1
TRINITY_DN20074_c0_g2_i1
TRINITY_DN20074_c0_g3_i1
TRINITY_DN20043_c0_g1_i1
TRINITY_DN20060_c0_g1_i4
TRINITY_DN20060_c0_g2_i1
TRINITY_DN20060_c0_g2_i6
TRINITY_DN33528_c0_g1_i1
TRINITY_DN33543_c0_g1_i1
TRINITY_DN33531_c0_g1_i1
TRINITY_DN33581_c0_g1_i1
TRINITY_DN33597_c0_g1_i1
TRINITY_DN28186_c0_g1_i1
TRINITY_DN28170_c0_g1_i2
TRINITY_DN19984_c0_g1_i1
TRINITY_DN19984_c0_g3_i1
TRINITY_DN19940_c0_g1_i1
TRINITY_DN19922_c0_g1_i2
TRINITY_DN19954_c1_g2_i7
TRINITY_DN19992_c0_g1_i1
TRINITY_DN19956_c0_g1_i1
TRINITY_DN19994_c0_g2_i1
TRINITY_DN19980_c0_g1_i1
TRINITY_DN19948_c0_g2_i1
TRINITY_DN19990_c0_g1_i1
TRINITY_DN19990_c0_g2_i1
TRINITY_DN19993_c0_g1_i1
TRINITY_DN19947_c0_g1_i1
TRINITY_DN19903_c0_g1_i2
TRINITY_DN19909_c0_g1_i1
TRINITY_DN19973_c0_g1_i1
TRINITY_DN19937_c1_g2_i1
TRINITY_DN19937_c0_g1_i1
TRINITY_DN19962_c0_g1_i2
TRINITY_DN47825_c0_g1_i1
TRINITY_DN47820_c0_g1_i1
TRINITY_DN47847_c0_g1_i1
TRINITY_DN47858_c0_g1_i1
TRINITY_DN47817_c0_g1_i1
TRINITY_DN37194_c0_g1_i1
TRINITY_DN37144_c0_g1_i1
TRINITY_DN37196_c0_g1_i1
TRINITY_DN37123_c0_g1_i1
TRINITY_DN37168_c0_g1_i1
TRINITY_DN11635_c0_g1_i4
TRINITY_DN11635_c0_g1_i1
TRINITY_DN11622_c0_g2_i1
TRINITY_DN11694_c0_g1_i3
TRINITY_DN11640_c1_g1_i1
TRINITY_DN11682_c0_g1_i3
TRINITY_DN11611_c0_g1_i1
TRINITY_DN11680_c0_g1_i1
TRINITY_DN11665_c0_g1_i1
TRINITY_DN11602_c0_g1_i3
TRINITY_DN11618_c0_g1_i1
TRINITY_DN11652_c0_g1_i1
TRINITY_DN11621_c1_g2_i1
TRINITY_DN11621_c1_g1_i12
TRINITY_DN11691_c0_g1_i6
TRINITY_DN11648_c0_g1_i4
TRINITY_DN11662_c0_g1_i5
TRINITY_DN11603_c0_g1_i1
TRINITY_DN11639_c0_g1_i3
TRINITY_DN11639_c0_g1_i14
TRINITY_DN11605_c0_g1_i1
TRINITY_DN11667_c0_g1_i3
TRINITY_DN52169_c0_g1_i1
TRINITY_DN52194_c0_g1_i1
TRINITY_DN52164_c0_g1_i1
TRINITY_DN52187_c0_g1_i1
TRINITY_DN52158_c0_g1_i1
TRINITY_DN52133_c0_g1_i1
TRINITY_DN52108_c0_g1_i1
TRINITY_DN52117_c0_g1_i1
TRINITY_DN52177_c0_g1_i1
TRINITY_DN48413_c0_g1_i1
TRINITY_DN48414_c0_g1_i1
TRINITY_DN48444_c0_g1_i1
TRINITY_DN48403_c0_g1_i1
TRINITY_DN48485_c0_g1_i1
TRINITY_DN48445_c0_g1_i1
TRINITY_DN48453_c0_g1_i1
TRINITY_DN48447_c0_g1_i1
TRINITY_DN27132_c0_g1_i1
TRINITY_DN27170_c0_g1_i1
TRINITY_DN16205_c0_g1_i1
TRINITY_DN16204_c0_g1_i1
TRINITY_DN16242_c0_g1_i1
TRINITY_DN16273_c0_g1_i2
TRINITY_DN16267_c0_g2_i1
TRINITY_DN16270_c0_g1_i1
TRINITY_DN16225_c0_g1_i3
TRINITY_DN16219_c0_g1_i2
TRINITY_DN16222_c0_g1_i1
TRINITY_DN16258_c0_g2_i1
TRINITY_DN16260_c0_g1_i1
TRINITY_DN16246_c1_g1_i1
TRINITY_DN16264_c0_g1_i12
TRINITY_DN16275_c0_g1_i3
TRINITY_DN16259_c0_g1_i1
TRINITY_DN16285_c0_g1_i1
TRINITY_DN16278_c0_g1_i2
TRINITY_DN16234_c0_g1_i1
TRINITY_DN21722_c0_g1_i1
TRINITY_DN21744_c0_g1_i1
TRINITY_DN21794_c0_g1_i1
TRINITY_DN21745_c0_g1_i1
TRINITY_DN21701_c0_g1_i1
TRINITY_DN21778_c0_g1_i1
TRINITY_DN21705_c0_g1_i1
TRINITY_DN21726_c0_g1_i1
TRINITY_DN54570_c0_g1_i1
TRINITY_DN54501_c0_g1_i1
TRINITY_DN54547_c0_g1_i1
TRINITY_DN11229_c0_g1_i1
TRINITY_DN11208_c0_g1_i18
TRINITY_DN11208_c0_g1_i14
TRINITY_DN11295_c0_g1_i1
TRINITY_DN11215_c0_g1_i1
TRINITY_DN11281_c0_g1_i2
TRINITY_DN11228_c0_g1_i1
TRINITY_DN11299_c0_g1_i1
TRINITY_DN11264_c0_g1_i1
TRINITY_DN11205_c0_g1_i4
TRINITY_DN11231_c0_g1_i8
TRINITY_DN11240_c0_g1_i5
TRINITY_DN11210_c0_g1_i5
TRINITY_DN11282_c0_g1_i4
TRINITY_DN11239_c0_g1_i5
TRINITY_DN52898_c0_g1_i1
TRINITY_DN52823_c0_g1_i1
TRINITY_DN52871_c0_g1_i1
TRINITY_DN52870_c0_g1_i1
TRINITY_DN65_c0_g4_i1
TRINITY_DN53_c0_g1_i1
TRINITY_DN53_c0_g1_i2
TRINITY_DN80_c0_g2_i1
TRINITY_DN2_c0_g1_i7
TRINITY_DN2_c1_g1_i5
TRINITY_DN0_c0_g1_i1
TRINITY_DN87_c1_g1_i1
TRINITY_DN87_c1_g1_i2
TRINITY_DN28_c0_g1_i11
TRINITY_DN43_c2_g1_i1
TRINITY_DN52_c0_g2_i1
TRINITY_DN19_c0_g4_i2
TRINITY_DN19_c0_g4_i5
TRINITY_DN19_c0_g6_i1
TRINITY_DN19_c0_g1_i4
TRINITY_DN37_c1_g1_i1
TRINITY_DN81_c0_g1_i7
TRINITY_DN10_c0_g1_i3
TRINITY_DN96_c0_g1_i6
TRINITY_DN96_c0_g1_i1
TRINITY_DN61_c0_g1_i1
TRINITY_DN36_c0_g1_i7
TRINITY_DN36_c0_g1_i2
TRINITY_DN44_c0_g1_i4
TRINITY_DN35_c0_g1_i13
TRINITY_DN29_c2_g1_i1
TRINITY_DN72_c0_g1_i1
TRINITY_DN17_c0_g1_i12
TRINITY_DN14_c0_g1_i1
TRINITY_DN14_c0_g1_i3
TRINITY_DN5734_c0_g1_i6
TRINITY_DN5734_c0_g1_i1
TRINITY_DN5734_c0_g2_i1
TRINITY_DN5758_c0_g1_i1
TRINITY_DN5749_c0_g1_i4
TRINITY_DN5778_c0_g1_i1
TRINITY_DN5785_c0_g1_i1
TRINITY_DN5788_c0_g1_i2
TRINITY_DN5747_c0_g1_i12
TRINITY_DN5792_c0_g1_i2
TRINITY_DN5755_c0_g1_i2
TRINITY_DN5709_c1_g1_i1
TRINITY_DN5709_c1_g1_i3
TRINITY_DN5709_c2_g1_i2
TRINITY_DN5746_c0_g1_i1
TRINITY_DN5745_c0_g1_i2
TRINITY_DN5741_c0_g1_i1
TRINITY_DN5797_c0_g1_i3
TRINITY_DN5714_c0_g1_i8
TRINITY_DN5714_c0_g2_i5
TRINITY_DN5704_c0_g1_i2
TRINITY_DN5786_c0_g1_i2
TRINITY_DN5748_c0_g1_i2
TRINITY_DN14828_c0_g1_i4
TRINITY_DN14848_c0_g1_i1
TRINITY_DN14831_c0_g1_i1
TRINITY_DN14863_c0_g2_i1
TRINITY_DN14863_c0_g2_i3
TRINITY_DN14863_c0_g3_i2
TRINITY_DN14849_c0_g1_i2
TRINITY_DN14887_c0_g1_i2
TRINITY_DN14856_c0_g1_i1
TRINITY_DN14895_c0_g1_i4
TRINITY_DN14859_c0_g1_i6
TRINITY_DN14859_c0_g1_i11
TRINITY_DN14825_c0_g1_i1
TRINITY_DN14854_c0_g2_i1
TRINITY_DN14839_c0_g2_i2
TRINITY_DN14839_c0_g3_i1
TRINITY_DN14880_c0_g1_i2
TRINITY_DN14833_c0_g1_i1
TRINITY_DN14865_c0_g1_i1
TRINITY_DN14885_c0_g1_i5
TRINITY_DN14837_c0_g1_i1
TRINITY_DN7006_c0_g1_i2
TRINITY_DN7045_c1_g1_i1
TRINITY_DN7060_c0_g1_i2
TRINITY_DN7060_c0_g1_i3
TRINITY_DN7018_c0_g1_i1
TRINITY_DN7018_c0_g2_i1
TRINITY_DN7044_c0_g1_i5
TRINITY_DN7026_c0_g2_i7
TRINITY_DN7067_c0_g1_i1
TRINITY_DN7002_c0_g4_i1
TRINITY_DN7002_c0_g3_i2
TRINITY_DN7028_c0_g4_i2
TRINITY_DN7028_c0_g3_i2
TRINITY_DN7013_c0_g1_i1
TRINITY_DN7036_c0_g2_i1
TRINITY_DN7093_c1_g1_i1
TRINITY_DN7096_c0_g3_i1
TRINITY_DN7083_c0_g2_i1
TRINITY_DN7068_c0_g1_i1
TRINITY_DN7081_c0_g1_i2
TRINITY_DN7064_c0_g2_i3
TRINITY_DN7040_c0_g1_i4
TRINITY_DN7010_c0_g1_i1
TRINITY_DN45816_c0_g1_i1
TRINITY_DN10416_c0_g1_i3
TRINITY_DN10414_c0_g4_i3
TRINITY_DN10414_c0_g4_i1
TRINITY_DN10414_c0_g4_i4
TRINITY_DN10434_c0_g4_i3
TRINITY_DN10434_c0_g4_i1
TRINITY_DN10401_c0_g1_i2
TRINITY_DN10439_c0_g1_i5
TRINITY_DN10439_c0_g1_i2
TRINITY_DN10448_c0_g1_i1
TRINITY_DN10438_c0_g1_i7
TRINITY_DN10438_c0_g1_i10
TRINITY_DN10450_c0_g2_i3
TRINITY_DN10496_c0_g1_i4
TRINITY_DN10467_c0_g1_i4
TRINITY_DN10428_c0_g3_i1
TRINITY_DN10474_c0_g1_i2
TRINITY_DN10409_c0_g1_i2
TRINITY_DN10485_c0_g1_i1
TRINITY_DN10461_c0_g3_i1
TRINITY_DN10429_c0_g1_i1
TRINITY_DN10480_c0_g1_i1
TRINITY_DN10469_c0_g1_i3
TRINITY_DN10418_c0_g1_i4
TRINITY_DN10418_c0_g1_i6
TRINITY_DN10451_c0_g1_i1
TRINITY_DN10445_c0_g2_i3
TRINITY_DN10405_c0_g1_i1
TRINITY_DN10465_c0_g1_i1
TRINITY_DN10495_c0_g6_i1
TRINITY_DN10495_c0_g1_i3
TRINITY_DN10495_c0_g3_i1
TRINITY_DN10470_c0_g1_i5
TRINITY_DN10470_c0_g1_i3
TRINITY_DN10477_c0_g1_i5
TRINITY_DN10477_c0_g1_i6
TRINITY_DN10403_c0_g1_i1
TRINITY_DN31248_c0_g1_i1
TRINITY_DN31289_c0_g1_i1
TRINITY_DN51886_c0_g1_i1
TRINITY_DN51887_c0_g1_i1
TRINITY_DN51879_c0_g1_i1
TRINITY_DN51854_c0_g1_i1
TRINITY_DN51846_c0_g1_i1
TRINITY_DN51840_c0_g1_i1
TRINITY_DN51874_c0_g1_i1
TRINITY_DN51897_c0_g1_i1
TRINITY_DN15482_c0_g1_i1
TRINITY_DN15418_c0_g1_i1
TRINITY_DN15433_c0_g2_i8
TRINITY_DN15461_c0_g1_i1
TRINITY_DN15461_c0_g2_i1
TRINITY_DN15411_c0_g1_i1
TRINITY_DN15436_c0_g1_i1
TRINITY_DN15463_c0_g1_i1
TRINITY_DN15462_c0_g3_i1
TRINITY_DN15457_c0_g3_i2
TRINITY_DN15469_c0_g1_i4
TRINITY_DN15403_c0_g1_i1
TRINITY_DN15458_c0_g1_i1
TRINITY_DN15499_c0_g2_i1
TRINITY_DN43668_c0_g1_i1
TRINITY_DN24893_c0_g1_i1
TRINITY_DN24899_c0_g1_i1
TRINITY_DN24874_c0_g1_i1
TRINITY_DN10525_c0_g1_i1
TRINITY_DN10525_c0_g1_i2
TRINITY_DN10514_c0_g1_i2
TRINITY_DN10539_c0_g2_i3
TRINITY_DN10515_c0_g1_i2
TRINITY_DN10575_c0_g1_i2
TRINITY_DN10570_c0_g1_i2
TRINITY_DN10591_c0_g1_i2
TRINITY_DN10503_c0_g1_i2
TRINITY_DN10584_c0_g1_i3
TRINITY_DN10595_c0_g3_i1
TRINITY_DN10511_c0_g1_i1
TRINITY_DN10500_c0_g1_i7
TRINITY_DN10500_c0_g1_i1
TRINITY_DN10500_c0_g1_i2
TRINITY_DN10548_c0_g5_i1
TRINITY_DN10548_c0_g2_i1
TRINITY_DN10580_c0_g1_i1
TRINITY_DN10563_c0_g2_i3
TRINITY_DN10566_c0_g1_i1
TRINITY_DN10516_c0_g1_i1
TRINITY_DN10582_c0_g1_i1
TRINITY_DN10530_c0_g1_i5
TRINITY_DN10530_c0_g1_i3
TRINITY_DN10551_c0_g1_i1
TRINITY_DN10551_c0_g1_i2
TRINITY_DN10568_c0_g1_i1
TRINITY_DN10507_c0_g1_i2
TRINITY_DN10541_c0_g1_i2
TRINITY_DN10522_c0_g1_i5
TRINITY_DN10522_c0_g1_i3
TRINITY_DN10522_c0_g1_i13
TRINITY_DN10529_c0_g2_i11
TRINITY_DN10529_c0_g2_i2
TRINITY_DN10529_c0_g2_i4
TRINITY_DN10577_c0_g1_i1
TRINITY_DN10544_c0_g1_i2
TRINITY_DN9733_c0_g1_i1
TRINITY_DN9700_c0_g1_i1
TRINITY_DN9787_c0_g1_i1
TRINITY_DN9759_c0_g1_i1
TRINITY_DN9790_c0_g1_i1
TRINITY_DN9701_c0_g1_i2
TRINITY_DN9717_c0_g1_i3
TRINITY_DN9744_c1_g2_i1
TRINITY_DN9744_c2_g1_i1
TRINITY_DN9743_c0_g1_i1
TRINITY_DN9724_c0_g1_i4
TRINITY_DN9734_c0_g1_i2
TRINITY_DN9766_c0_g1_i3
TRINITY_DN9745_c0_g1_i2
TRINITY_DN9704_c0_g1_i3
TRINITY_DN9750_c0_g2_i1
TRINITY_DN9747_c0_g2_i1
TRINITY_DN9751_c0_g4_i2
TRINITY_DN9751_c0_g2_i1
TRINITY_DN9751_c0_g3_i1
TRINITY_DN9741_c0_g1_i7
TRINITY_DN9720_c1_g1_i2
TRINITY_DN9720_c0_g2_i4
TRINITY_DN9702_c0_g1_i1
TRINITY_DN9702_c0_g2_i1
TRINITY_DN9731_c0_g1_i1
TRINITY_DN9731_c0_g2_i1
TRINITY_DN9786_c0_g1_i1
TRINITY_DN9774_c0_g1_i2
TRINITY_DN9723_c1_g1_i1
TRINITY_DN9723_c0_g1_i1
TRINITY_DN36960_c0_g1_i1
TRINITY_DN36956_c0_g1_i1
TRINITY_DN36998_c0_g1_i1
TRINITY_DN36976_c0_g1_i1
TRINITY_DN36997_c0_g1_i1
TRINITY_DN36989_c0_g1_i1
TRINITY_DN36977_c0_g1_i1
TRINITY_DN36961_c0_g1_i1
TRINITY_DN21171_c0_g1_i1
TRINITY_DN21171_c0_g2_i1
TRINITY_DN21167_c0_g1_i1
TRINITY_DN21192_c0_g1_i1
TRINITY_DN21131_c0_g1_i2
TRINITY_DN21100_c0_g1_i1
TRINITY_DN21138_c0_g1_i2
TRINITY_DN21164_c0_g1_i1
TRINITY_DN21117_c0_g1_i1
TRINITY_DN21169_c0_g1_i1
TRINITY_DN21178_c0_g2_i1
TRINITY_DN23112_c0_g1_i1
TRINITY_DN23112_c0_g2_i1
TRINITY_DN23158_c0_g1_i4
TRINITY_DN23158_c0_g1_i1
TRINITY_DN23158_c0_g1_i10
TRINITY_DN23187_c0_g2_i3
TRINITY_DN23187_c0_g2_i2
TRINITY_DN22103_c0_g1_i1
TRINITY_DN22134_c0_g1_i1
TRINITY_DN22170_c0_g1_i1
TRINITY_DN22147_c0_g1_i1
TRINITY_DN22106_c0_g1_i1
TRINITY_DN22194_c0_g1_i1
TRINITY_DN19735_c0_g1_i1
TRINITY_DN19784_c0_g1_i1
TRINITY_DN19727_c0_g1_i1
TRINITY_DN19724_c0_g1_i3
TRINITY_DN19724_c0_g3_i1
TRINITY_DN19708_c0_g5_i1
TRINITY_DN19708_c0_g3_i2
TRINITY_DN19777_c0_g1_i1
TRINITY_DN19770_c0_g1_i3
TRINITY_DN19792_c0_g1_i2
TRINITY_DN19778_c0_g1_i1
TRINITY_DN19731_c0_g1_i5
TRINITY_DN19734_c0_g1_i1
TRINITY_DN19757_c0_g2_i1
TRINITY_DN19749_c0_g1_i1
TRINITY_DN44649_c0_g1_i1
TRINITY_DN44653_c0_g1_i1
TRINITY_DN37401_c0_g1_i1
TRINITY_DN37446_c0_g1_i1
TRINITY_DN37448_c0_g1_i1
TRINITY_DN37498_c0_g1_i1
TRINITY_DN37435_c0_g1_i1
TRINITY_DN37444_c0_g1_i1
TRINITY_DN37489_c0_g1_i1
TRINITY_DN37495_c0_g1_i1
TRINITY_DN5053_c0_g1_i6
TRINITY_DN5053_c0_g1_i3
TRINITY_DN5053_c0_g1_i8
TRINITY_DN5086_c0_g1_i1
TRINITY_DN5086_c0_g1_i2
TRINITY_DN5064_c0_g1_i2
TRINITY_DN5098_c0_g1_i3
TRINITY_DN5070_c0_g1_i1
TRINITY_DN5046_c1_g1_i1
TRINITY_DN5044_c0_g1_i1
TRINITY_DN5065_c0_g1_i1
TRINITY_DN5017_c0_g1_i4
TRINITY_DN5017_c0_g1_i1
TRINITY_DN5039_c0_g3_i9
TRINITY_DN5082_c0_g1_i1
TRINITY_DN19431_c0_g1_i1
TRINITY_DN19400_c0_g1_i1
TRINITY_DN19451_c0_g2_i1
TRINITY_DN19466_c0_g2_i1
TRINITY_DN19428_c0_g1_i1
TRINITY_DN19478_c0_g2_i1
TRINITY_DN18278_c0_g1_i1
TRINITY_DN18273_c0_g1_i2
TRINITY_DN18295_c0_g1_i1
TRINITY_DN18229_c0_g1_i1
TRINITY_DN18272_c0_g1_i1
TRINITY_DN18225_c0_g2_i1
TRINITY_DN18247_c0_g1_i2
TRINITY_DN18285_c0_g1_i1
TRINITY_DN18293_c0_g1_i1
TRINITY_DN42085_c0_g1_i1
TRINITY_DN42067_c0_g1_i1
TRINITY_DN42070_c0_g1_i1
TRINITY_DN42038_c0_g1_i1
TRINITY_DN42041_c0_g1_i1
TRINITY_DN42026_c0_g1_i1
TRINITY_DN42032_c0_g1_i1
TRINITY_DN42014_c0_g1_i1
TRINITY_DN979_c1_g2_i1
TRINITY_DN979_c1_g1_i2
TRINITY_DN930_c0_g1_i1
TRINITY_DN901_c0_g1_i8
TRINITY_DN919_c0_g2_i1
TRINITY_DN990_c1_g1_i7
TRINITY_DN990_c0_g1_i1
TRINITY_DN985_c0_g1_i1
TRINITY_DN935_c0_g1_i4
TRINITY_DN944_c1_g1_i2
TRINITY_DN963_c0_g2_i2
TRINITY_DN922_c0_g1_i3
TRINITY_DN952_c0_g1_i1
TRINITY_DN949_c0_g2_i1
TRINITY_DN996_c3_g1_i1
TRINITY_DN996_c1_g3_i1
TRINITY_DN937_c0_g4_i1
TRINITY_DN937_c0_g2_i1
TRINITY_DN933_c0_g2_i1
TRINITY_DN933_c0_g3_i1
TRINITY_DN933_c1_g1_i2
TRINITY_DN920_c0_g1_i1
TRINITY_DN942_c0_g1_i1
TRINITY_DN981_c0_g2_i3
TRINITY_DN928_c0_g1_i2
TRINITY_DN962_c0_g1_i2
TRINITY_DN962_c0_g2_i1
TRINITY_DN924_c0_g1_i1
TRINITY_DN998_c1_g2_i6
TRINITY_DN998_c0_g1_i5
TRINITY_DN994_c0_g1_i6
TRINITY_DN968_c1_g1_i4
TRINITY_DN968_c1_g1_i13
TRINITY_DN33856_c0_g1_i1
TRINITY_DN2627_c0_g1_i1
TRINITY_DN2643_c0_g1_i3
TRINITY_DN2634_c0_g3_i4
TRINITY_DN2675_c0_g1_i4
TRINITY_DN2620_c0_g1_i5
TRINITY_DN2638_c0_g2_i1
TRINITY_DN2673_c0_g1_i1
TRINITY_DN2653_c0_g1_i2
TRINITY_DN2607_c0_g1_i4
TRINITY_DN2607_c0_g1_i15
TRINITY_DN2616_c1_g3_i3
TRINITY_DN2615_c0_g1_i1
TRINITY_DN2667_c0_g1_i3
TRINITY_DN2601_c0_g2_i1
TRINITY_DN2601_c0_g2_i3
TRINITY_DN2699_c0_g1_i1
TRINITY_DN2699_c0_g1_i22
TRINITY_DN2672_c0_g1_i4
TRINITY_DN2648_c0_g4_i1
TRINITY_DN2648_c0_g5_i1
TRINITY_DN2648_c0_g2_i2
TRINITY_DN2697_c0_g4_i4
TRINITY_DN2697_c0_g3_i1
TRINITY_DN2683_c0_g1_i5
TRINITY_DN2630_c0_g1_i4
TRINITY_DN2630_c0_g1_i6
TRINITY_DN2625_c0_g1_i3
TRINITY_DN2625_c0_g1_i11
TRINITY_DN2681_c0_g1_i1
TRINITY_DN2681_c0_g2_i1
TRINITY_DN2681_c0_g2_i2
TRINITY_DN2681_c0_g3_i1
TRINITY_DN2655_c0_g2_i1
TRINITY_DN2618_c0_g1_i2
TRINITY_DN27400_c0_g1_i1
TRINITY_DN27431_c0_g1_i1
TRINITY_DN27474_c0_g1_i1
TRINITY_DN2713_c0_g1_i1
TRINITY_DN2718_c0_g1_i4
TRINITY_DN2718_c0_g1_i2
TRINITY_DN2771_c0_g6_i1
TRINITY_DN2771_c0_g2_i1
TRINITY_DN2728_c1_g3_i1
TRINITY_DN2796_c0_g1_i4
TRINITY_DN2706_c0_g2_i2
TRINITY_DN2705_c0_g1_i4
TRINITY_DN2748_c0_g1_i7
TRINITY_DN2748_c0_g1_i3
TRINITY_DN2759_c1_g1_i4
TRINITY_DN2735_c0_g2_i2
TRINITY_DN2709_c0_g1_i3
TRINITY_DN2742_c0_g1_i4
TRINITY_DN2742_c0_g1_i5
TRINITY_DN2742_c0_g1_i3
TRINITY_DN2742_c0_g1_i14
TRINITY_DN2742_c0_g1_i11
TRINITY_DN2785_c0_g1_i4
TRINITY_DN2767_c0_g1_i5
TRINITY_DN2753_c0_g1_i5
TRINITY_DN2747_c0_g1_i2
TRINITY_DN2799_c0_g1_i4
TRINITY_DN2787_c0_g3_i2
TRINITY_DN2708_c0_g1_i3
TRINITY_DN11136_c0_g1_i2
TRINITY_DN11196_c0_g1_i2
TRINITY_DN11196_c0_g2_i1
TRINITY_DN11188_c0_g1_i2
TRINITY_DN11166_c0_g1_i4
TRINITY_DN11166_c0_g1_i6
TRINITY_DN11166_c0_g1_i11
TRINITY_DN11182_c0_g3_i1
TRINITY_DN11115_c0_g1_i1
TRINITY_DN11113_c0_g1_i4
TRINITY_DN11113_c0_g2_i1
TRINITY_DN11109_c0_g2_i2
TRINITY_DN11109_c0_g2_i4
TRINITY_DN11121_c0_g1_i1
TRINITY_DN11169_c0_g1_i6
TRINITY_DN11169_c0_g1_i1
TRINITY_DN11181_c0_g1_i1
TRINITY_DN11197_c0_g1_i2
TRINITY_DN11193_c0_g2_i1
TRINITY_DN11198_c0_g1_i1
TRINITY_DN11176_c0_g3_i2
TRINITY_DN11185_c0_g1_i7
TRINITY_DN11190_c0_g1_i2
TRINITY_DN11156_c0_g2_i3
TRINITY_DN11147_c0_g1_i2
TRINITY_DN11170_c0_g1_i1
TRINITY_DN11129_c2_g1_i2
TRINITY_DN11120_c0_g5_i2
TRINITY_DN11117_c0_g1_i2
TRINITY_DN231_c0_g1_i2
TRINITY_DN246_c0_g1_i1
TRINITY_DN243_c0_g2_i1
TRINITY_DN223_c0_g1_i1
TRINITY_DN245_c0_g1_i3
TRINITY_DN219_c0_g1_i3
TRINITY_DN219_c2_g1_i14
TRINITY_DN219_c2_g1_i16
TRINITY_DN219_c2_g1_i17
TRINITY_DN260_c1_g2_i1
TRINITY_DN260_c1_g1_i1
TRINITY_DN295_c0_g1_i4
TRINITY_DN232_c0_g1_i8
TRINITY_DN217_c1_g2_i1
TRINITY_DN222_c0_g1_i1
TRINITY_DN269_c0_g1_i1
TRINITY_DN269_c0_g2_i1
TRINITY_DN216_c6_g1_i1
TRINITY_DN266_c0_g1_i3
TRINITY_DN286_c1_g3_i1
TRINITY_DN233_c1_g1_i1
TRINITY_DN212_c0_g1_i7
TRINITY_DN212_c0_g1_i8
TRINITY_DN212_c0_g2_i1
TRINITY_DN255_c0_g1_i19
TRINITY_DN255_c0_g1_i16
TRINITY_DN220_c0_g1_i1
TRINITY_DN292_c2_g1_i1
TRINITY_DN292_c0_g1_i12
TRINITY_DN228_c0_g1_i4
TRINITY_DN221_c0_g2_i1
TRINITY_DN272_c0_g1_i2
TRINITY_DN200_c0_g1_i2
TRINITY_DN22304_c1_g1_i1
TRINITY_DN22326_c0_g1_i1
TRINITY_DN22326_c0_g1_i2
TRINITY_DN11376_c0_g1_i3
TRINITY_DN11353_c0_g5_i2
TRINITY_DN11391_c0_g1_i4
TRINITY_DN11391_c0_g1_i5
TRINITY_DN11391_c0_g2_i1
TRINITY_DN11386_c0_g1_i5
TRINITY_DN11356_c1_g1_i2
TRINITY_DN11356_c0_g1_i5
TRINITY_DN11356_c0_g1_i6
TRINITY_DN11389_c0_g1_i5
TRINITY_DN11325_c0_g1_i1
TRINITY_DN11367_c0_g1_i1
TRINITY_DN11366_c0_g1_i4
TRINITY_DN11366_c0_g1_i1
TRINITY_DN11364_c0_g2_i1
TRINITY_DN11301_c0_g1_i1
TRINITY_DN11301_c0_g2_i1
TRINITY_DN11357_c0_g2_i2
TRINITY_DN11357_c0_g3_i2
TRINITY_DN11382_c0_g1_i1
TRINITY_DN11382_c0_g2_i1
TRINITY_DN11333_c0_g1_i1
TRINITY_DN11305_c0_g1_i3
TRINITY_DN11388_c1_g1_i1
TRINITY_DN3132_c0_g1_i4
TRINITY_DN3132_c0_g1_i2
TRINITY_DN3114_c0_g1_i11
TRINITY_DN3159_c0_g1_i5
TRINITY_DN3161_c0_g3_i3
TRINITY_DN3101_c0_g1_i12
TRINITY_DN3146_c0_g1_i12
TRINITY_DN3146_c0_g1_i11
TRINITY_DN3154_c0_g1_i1
TRINITY_DN3139_c0_g3_i4
TRINITY_DN3110_c0_g1_i4
TRINITY_DN3110_c0_g1_i3
TRINITY_DN3180_c0_g3_i1
TRINITY_DN3181_c0_g1_i2
TRINITY_DN3181_c0_g1_i3
TRINITY_DN3124_c1_g1_i8
TRINITY_DN3112_c1_g1_i5
TRINITY_DN3193_c0_g1_i1
TRINITY_DN3198_c0_g1_i1
TRINITY_DN3198_c0_g2_i1
TRINITY_DN3156_c0_g1_i2
TRINITY_DN3156_c0_g3_i1
TRINITY_DN3187_c0_g1_i1
TRINITY_DN49978_c0_g1_i1
TRINITY_DN49921_c0_g1_i1
TRINITY_DN49936_c0_g1_i1
TRINITY_DN49917_c0_g1_i1
TRINITY_DN20728_c0_g1_i1
TRINITY_DN20771_c0_g1_i1
TRINITY_DN20730_c0_g1_i1
TRINITY_DN20710_c0_g2_i1
TRINITY_DN20742_c0_g1_i1
TRINITY_DN20779_c0_g1_i1
TRINITY_DN12767_c0_g1_i1
TRINITY_DN12719_c0_g1_i15
TRINITY_DN12723_c0_g1_i2
TRINITY_DN12709_c0_g1_i1
TRINITY_DN12739_c0_g4_i2
TRINITY_DN12764_c0_g1_i6
TRINITY_DN12764_c0_g1_i22
TRINITY_DN12753_c0_g1_i1
TRINITY_DN12769_c0_g1_i6
TRINITY_DN12793_c0_g1_i11
TRINITY_DN12784_c0_g2_i2
TRINITY_DN12773_c0_g1_i1
TRINITY_DN12745_c0_g1_i33
TRINITY_DN12745_c0_g1_i14
TRINITY_DN12720_c0_g1_i2
TRINITY_DN12713_c0_g3_i2
TRINITY_DN29274_c0_g1_i1
TRINITY_DN29237_c0_g1_i1
TRINITY_DN29204_c0_g1_i1
TRINITY_DN20826_c0_g1_i1
TRINITY_DN20885_c0_g1_i2
TRINITY_DN20801_c0_g1_i1
TRINITY_DN20817_c0_g1_i1
TRINITY_DN20874_c0_g1_i1
TRINITY_DN22547_c0_g5_i1
TRINITY_DN22526_c0_g1_i1
TRINITY_DN22522_c0_g1_i1
TRINITY_DN22592_c0_g1_i1
TRINITY_DN22566_c0_g3_i1
TRINITY_DN22543_c0_g1_i1
TRINITY_DN22518_c0_g1_i2
TRINITY_DN53398_c0_g1_i1
TRINITY_DN53392_c0_g1_i1
TRINITY_DN53374_c0_g1_i1
TRINITY_DN53318_c0_g1_i1
TRINITY_DN19087_c1_g3_i2
TRINITY_DN19066_c0_g1_i1
TRINITY_DN19034_c0_g1_i1
TRINITY_DN19077_c0_g1_i2
TRINITY_DN19015_c0_g2_i1
TRINITY_DN19065_c0_g1_i1
TRINITY_DN5691_c0_g1_i6
TRINITY_DN5675_c0_g1_i4
TRINITY_DN5693_c0_g1_i5
TRINITY_DN5662_c0_g1_i1
TRINITY_DN5686_c0_g1_i2
TRINITY_DN5660_c0_g1_i2
TRINITY_DN5684_c0_g1_i2
TRINITY_DN5676_c1_g2_i1
TRINITY_DN5676_c2_g1_i1
TRINITY_DN5692_c1_g1_i1
TRINITY_DN5692_c0_g1_i7
TRINITY_DN5646_c0_g1_i6
TRINITY_DN5688_c0_g1_i1
TRINITY_DN5636_c0_g1_i2
TRINITY_DN5690_c0_g1_i2
TRINITY_DN5617_c0_g2_i2
TRINITY_DN5608_c0_g1_i8
TRINITY_DN5661_c0_g1_i1
TRINITY_DN5635_c0_g1_i1
TRINITY_DN28339_c0_g1_i1
TRINITY_DN28339_c0_g3_i1
TRINITY_DN28327_c0_g1_i1
TRINITY_DN28348_c0_g1_i1
TRINITY_DN53291_c0_g1_i1
TRINITY_DN53282_c0_g1_i1
TRINITY_DN53241_c0_g1_i1
TRINITY_DN53276_c0_g1_i1
TRINITY_DN1588_c0_g1_i4
TRINITY_DN1581_c0_g1_i16
TRINITY_DN1573_c0_g1_i4
TRINITY_DN1573_c0_g1_i1
TRINITY_DN1511_c0_g1_i3
TRINITY_DN1595_c0_g1_i11
TRINITY_DN1595_c0_g1_i41
TRINITY_DN1504_c1_g1_i1
TRINITY_DN1502_c0_g2_i1
TRINITY_DN1534_c0_g1_i2
TRINITY_DN1586_c0_g1_i4
TRINITY_DN1517_c1_g1_i1
TRINITY_DN1517_c2_g1_i1
TRINITY_DN1541_c0_g1_i1
TRINITY_DN1519_c0_g1_i1
TRINITY_DN1599_c0_g2_i1
TRINITY_DN1599_c0_g2_i2
TRINITY_DN17947_c0_g1_i2
TRINITY_DN17944_c0_g1_i1
TRINITY_DN17983_c0_g1_i1
TRINITY_DN17954_c0_g1_i2
TRINITY_DN17903_c0_g1_i1
TRINITY_DN17938_c0_g1_i1
TRINITY_DN17924_c0_g1_i1
TRINITY_DN17911_c0_g1_i1
TRINITY_DN17943_c0_g1_i1
TRINITY_DN17902_c0_g2_i1
TRINITY_DN17977_c0_g2_i1
TRINITY_DN17977_c0_g3_i1
TRINITY_DN17978_c0_g1_i3
TRINITY_DN25602_c0_g1_i1
TRINITY_DN25600_c0_g1_i2
TRINITY_DN25693_c1_g1_i1
TRINITY_DN25697_c0_g2_i2
TRINITY_DN8023_c0_g2_i1
TRINITY_DN8004_c0_g1_i1
TRINITY_DN8097_c0_g1_i1
TRINITY_DN8045_c0_g1_i2
TRINITY_DN8063_c0_g1_i1
TRINITY_DN8014_c0_g1_i1
TRINITY_DN8021_c0_g1_i1
TRINITY_DN8022_c1_g1_i1
TRINITY_DN8057_c0_g1_i1
TRINITY_DN8093_c0_g1_i4
TRINITY_DN8093_c0_g1_i3
TRINITY_DN8040_c0_g2_i1
TRINITY_DN8005_c0_g1_i5
TRINITY_DN8011_c0_g1_i2
TRINITY_DN8072_c0_g1_i2
TRINITY_DN8077_c0_g1_i2
TRINITY_DN8096_c1_g2_i1
TRINITY_DN8020_c0_g1_i1
TRINITY_DN8076_c0_g1_i6
TRINITY_DN8056_c0_g1_i6
TRINITY_DN8056_c0_g1_i7
TRINITY_DN8056_c0_g1_i1
TRINITY_DN8061_c0_g1_i1
TRINITY_DN21942_c0_g1_i1
TRINITY_DN21957_c0_g1_i1
TRINITY_DN21909_c0_g1_i1
TRINITY_DN21937_c0_g1_i1
TRINITY_DN21995_c0_g1_i1
TRINITY_DN21968_c0_g1_i1
TRINITY_DN21952_c0_g1_i1
TRINITY_DN21927_c0_g1_i1
TRINITY_DN21973_c0_g1_i2
TRINITY_DN21911_c0_g1_i1
TRINITY_DN21960_c0_g1_i1
TRINITY_DN21907_c0_g1_i1
TRINITY_DN21903_c0_g1_i1
TRINITY_DN11928_c0_g1_i7
TRINITY_DN11968_c0_g2_i2
TRINITY_DN11924_c0_g1_i2
TRINITY_DN11987_c0_g1_i3
TRINITY_DN11912_c0_g4_i1
TRINITY_DN11912_c0_g2_i2
TRINITY_DN11912_c0_g3_i1
TRINITY_DN11939_c0_g1_i1
TRINITY_DN11939_c0_g1_i2
TRINITY_DN11919_c0_g1_i1
TRINITY_DN11926_c0_g1_i4
TRINITY_DN11981_c0_g1_i12
TRINITY_DN11936_c0_g1_i1
TRINITY_DN11936_c0_g2_i1
TRINITY_DN11995_c0_g1_i4
TRINITY_DN11995_c0_g1_i5
TRINITY_DN11959_c0_g1_i1
TRINITY_DN11933_c0_g1_i4
TRINITY_DN11933_c0_g1_i5
TRINITY_DN11942_c0_g1_i1
TRINITY_DN11935_c0_g1_i2
TRINITY_DN11955_c0_g1_i1
TRINITY_DN11922_c0_g4_i1
TRINITY_DN11957_c0_g1_i1
TRINITY_DN11903_c0_g1_i1
TRINITY_DN11949_c0_g1_i5
TRINITY_DN53666_c0_g1_i1
TRINITY_DN53661_c0_g1_i1
TRINITY_DN53668_c0_g1_i1
TRINITY_DN53685_c0_g1_i1
TRINITY_DN14428_c0_g1_i1
TRINITY_DN14428_c0_g2_i1
TRINITY_DN14485_c0_g1_i1
TRINITY_DN14433_c0_g1_i6
TRINITY_DN14433_c0_g2_i1
TRINITY_DN14489_c0_g1_i1
TRINITY_DN14444_c0_g1_i1
TRINITY_DN14450_c0_g1_i1
TRINITY_DN14469_c0_g1_i2
TRINITY_DN14440_c0_g1_i4
TRINITY_DN14459_c0_g1_i1
TRINITY_DN14459_c0_g1_i2
TRINITY_DN14473_c0_g1_i1
TRINITY_DN14403_c0_g1_i1
TRINITY_DN14417_c0_g1_i1
TRINITY_DN14454_c0_g1_i1
TRINITY_DN14427_c0_g1_i2
TRINITY_DN14487_c0_g1_i1
TRINITY_DN15355_c0_g2_i3
TRINITY_DN15355_c1_g1_i1
TRINITY_DN15332_c0_g1_i3
TRINITY_DN15307_c0_g1_i1
TRINITY_DN15335_c0_g2_i1
TRINITY_DN15306_c0_g4_i2
TRINITY_DN15306_c0_g4_i1
TRINITY_DN15306_c0_g1_i1
TRINITY_DN15338_c0_g1_i2
TRINITY_DN15315_c0_g1_i3
TRINITY_DN15324_c0_g1_i1
TRINITY_DN15329_c0_g1_i7
TRINITY_DN15369_c0_g1_i1
TRINITY_DN15362_c0_g1_i5
TRINITY_DN15362_c1_g1_i1
TRINITY_DN15372_c0_g2_i1
TRINITY_DN15372_c0_g2_i2
TRINITY_DN15343_c0_g1_i1
TRINITY_DN15339_c0_g1_i1
TRINITY_DN15352_c0_g1_i1
TRINITY_DN15375_c0_g1_i7
TRINITY_DN15375_c0_g1_i15
TRINITY_DN15397_c0_g1_i1
TRINITY_DN15387_c0_g1_i1
TRINITY_DN15376_c0_g1_i2
TRINITY_DN15342_c0_g1_i7
TRINITY_DN15342_c0_g2_i3
TRINITY_DN15380_c0_g1_i2
TRINITY_DN15398_c0_g1_i1
TRINITY_DN15333_c0_g1_i1
TRINITY_DN15383_c0_g1_i2
TRINITY_DN15336_c0_g1_i2
TRINITY_DN15336_c0_g2_i1
TRINITY_DN15331_c0_g1_i3
TRINITY_DN15322_c0_g1_i1
TRINITY_DN15382_c0_g1_i2
TRINITY_DN15378_c0_g1_i3
TRINITY_DN15378_c0_g2_i1
TRINITY_DN24333_c0_g1_i1
TRINITY_DN24324_c0_g1_i1
TRINITY_DN24397_c0_g1_i1
TRINITY_DN24315_c0_g1_i1
TRINITY_DN24338_c0_g1_i1
TRINITY_DN24357_c0_g1_i1
TRINITY_DN24309_c0_g1_i1
TRINITY_DN24309_c0_g2_i1
TRINITY_DN24358_c0_g1_i1
TRINITY_DN24305_c0_g1_i2
TRINITY_DN24395_c0_g1_i1
TRINITY_DN49370_c0_g1_i1
TRINITY_DN49345_c0_g1_i1
TRINITY_DN5475_c0_g1_i1
TRINITY_DN5475_c0_g1_i2
TRINITY_DN5423_c0_g2_i1
TRINITY_DN5472_c0_g1_i2
TRINITY_DN5488_c0_g1_i1
TRINITY_DN5453_c0_g1_i1
TRINITY_DN5450_c0_g1_i3
TRINITY_DN5431_c0_g2_i1
TRINITY_DN5442_c0_g1_i3
TRINITY_DN5499_c0_g1_i9
TRINITY_DN5483_c1_g1_i1
TRINITY_DN5483_c2_g1_i1
TRINITY_DN5483_c0_g1_i1
TRINITY_DN5483_c0_g2_i1
TRINITY_DN5474_c0_g1_i2
TRINITY_DN5469_c0_g1_i14
TRINITY_DN5473_c0_g1_i2
TRINITY_DN5443_c0_g1_i1
TRINITY_DN5492_c1_g1_i4
TRINITY_DN5492_c0_g1_i5
TRINITY_DN5492_c0_g1_i14
TRINITY_DN5444_c0_g1_i6
TRINITY_DN5444_c0_g1_i18
TRINITY_DN5430_c0_g1_i3
TRINITY_DN5419_c0_g2_i1
TRINITY_DN5478_c0_g1_i2
TRINITY_DN5478_c0_g1_i3
TRINITY_DN5417_c0_g1_i1
TRINITY_DN5498_c0_g4_i1
TRINITY_DN5498_c0_g3_i1
TRINITY_DN5498_c1_g2_i1
TRINITY_DN5410_c0_g1_i1
TRINITY_DN52322_c0_g1_i1
TRINITY_DN52305_c0_g1_i1
TRINITY_DN52355_c0_g1_i1
TRINITY_DN52311_c0_g1_i1
TRINITY_DN47139_c0_g1_i1
TRINITY_DN47197_c0_g1_i1
TRINITY_DN47110_c0_g1_i1
TRINITY_DN47100_c0_g1_i1
TRINITY_DN47161_c0_g1_i1
TRINITY_DN47174_c0_g1_i1
TRINITY_DN47115_c0_g1_i1
TRINITY_DN13030_c0_g1_i4
TRINITY_DN13030_c0_g1_i10
TRINITY_DN13070_c0_g1_i2
TRINITY_DN13001_c0_g1_i7
TRINITY_DN13020_c0_g1_i1
TRINITY_DN13020_c0_g2_i1
TRINITY_DN13047_c0_g2_i2
TRINITY_DN13064_c0_g1_i1
TRINITY_DN13028_c1_g1_i1
TRINITY_DN13024_c0_g1_i4
TRINITY_DN13053_c0_g1_i1
TRINITY_DN13060_c0_g1_i4
TRINITY_DN13035_c1_g1_i2
TRINITY_DN13035_c0_g1_i1
TRINITY_DN13097_c0_g1_i1
TRINITY_DN13029_c0_g1_i1
TRINITY_DN13029_c0_g1_i2
TRINITY_DN13043_c0_g1_i1
TRINITY_DN13017_c0_g2_i1
TRINITY_DN13059_c1_g1_i1
TRINITY_DN13072_c0_g4_i1
TRINITY_DN13071_c0_g1_i1
TRINITY_DN13088_c0_g1_i1
TRINITY_DN13022_c0_g1_i1
TRINITY_DN13089_c0_g1_i1
TRINITY_DN13087_c0_g1_i1
TRINITY_DN13087_c0_g1_i3
TRINITY_DN13031_c0_g1_i1
TRINITY_DN13031_c0_g1_i3
TRINITY_DN13012_c0_g1_i1
TRINITY_DN13067_c0_g1_i3
TRINITY_DN51647_c0_g1_i1
TRINITY_DN51660_c0_g1_i1
TRINITY_DN51621_c0_g1_i1
TRINITY_DN51657_c0_g1_i1
TRINITY_DN51684_c0_g1_i1
TRINITY_DN51682_c0_g1_i1
TRINITY_DN51617_c0_g1_i1
TRINITY_DN2118_c0_g1_i4
TRINITY_DN2118_c0_g3_i1
TRINITY_DN2175_c0_g1_i2
TRINITY_DN2163_c0_g1_i4
TRINITY_DN2106_c0_g1_i7
TRINITY_DN2106_c0_g1_i13
TRINITY_DN2134_c0_g1_i2
TRINITY_DN2188_c0_g1_i3
TRINITY_DN2151_c0_g1_i2
TRINITY_DN2151_c0_g2_i1
TRINITY_DN2129_c0_g2_i1
TRINITY_DN2178_c0_g3_i2
TRINITY_DN2190_c0_g2_i1
TRINITY_DN2190_c0_g2_i4
TRINITY_DN2177_c0_g2_i6
TRINITY_DN2150_c0_g1_i2
TRINITY_DN2107_c0_g1_i4
TRINITY_DN2107_c0_g1_i7
TRINITY_DN2107_c0_g1_i8
TRINITY_DN2107_c0_g2_i1
TRINITY_DN2195_c1_g1_i1
TRINITY_DN2195_c1_g1_i3
TRINITY_DN2195_c1_g1_i2
TRINITY_DN2131_c0_g1_i1
TRINITY_DN2172_c0_g1_i2
TRINITY_DN2147_c0_g1_i6
TRINITY_DN2125_c0_g1_i17
TRINITY_DN2185_c0_g1_i2
TRINITY_DN2193_c0_g1_i3
TRINITY_DN51718_c0_g1_i1
TRINITY_DN51712_c0_g1_i1
TRINITY_DN51745_c0_g1_i1
TRINITY_DN51782_c0_g1_i1
TRINITY_DN51763_c0_g1_i1
TRINITY_DN51796_c0_g1_i1
TRINITY_DN51798_c0_g1_i1
TRINITY_DN51735_c0_g1_i1
TRINITY_DN51752_c0_g1_i1
TRINITY_DN36228_c0_g1_i1
TRINITY_DN53415_c0_g1_i1
TRINITY_DN53440_c0_g1_i1
TRINITY_DN53456_c0_g1_i1
TRINITY_DN53441_c0_g1_i1
TRINITY_DN17143_c0_g1_i1
TRINITY_DN17100_c0_g1_i3
TRINITY_DN17129_c0_g1_i1
TRINITY_DN17160_c0_g1_i1
TRINITY_DN17167_c0_g1_i4
TRINITY_DN17150_c0_g1_i1
TRINITY_DN17197_c0_g2_i1
TRINITY_DN8802_c0_g1_i1
TRINITY_DN8802_c0_g1_i2
TRINITY_DN8867_c0_g1_i1
TRINITY_DN8864_c0_g1_i2
TRINITY_DN8836_c0_g1_i2
TRINITY_DN8887_c0_g1_i2
TRINITY_DN8852_c0_g4_i1
TRINITY_DN8868_c0_g1_i13
TRINITY_DN8868_c0_g2_i1
TRINITY_DN8895_c2_g2_i1
TRINITY_DN8895_c1_g1_i4
TRINITY_DN8895_c1_g1_i3
TRINITY_DN8805_c0_g1_i1
TRINITY_DN8831_c0_g1_i4
TRINITY_DN8835_c0_g1_i4
TRINITY_DN8875_c0_g1_i1
TRINITY_DN8849_c0_g1_i2
TRINITY_DN8878_c0_g1_i1
TRINITY_DN8880_c0_g2_i1
TRINITY_DN8808_c0_g1_i2
TRINITY_DN8808_c0_g1_i3
TRINITY_DN8814_c0_g1_i7
TRINITY_DN8846_c0_g1_i1
TRINITY_DN8821_c0_g1_i2
TRINITY_DN8882_c0_g1_i1
TRINITY_DN8811_c0_g1_i4
TRINITY_DN8811_c0_g2_i11
TRINITY_DN8848_c1_g1_i1
TRINITY_DN8825_c0_g2_i2
TRINITY_DN8866_c0_g1_i1
TRINITY_DN8866_c0_g1_i3
TRINITY_DN8890_c0_g1_i2
TRINITY_DN24189_c0_g1_i1
TRINITY_DN24158_c0_g1_i1
TRINITY_DN24190_c0_g1_i1
TRINITY_DN24131_c0_g1_i1
TRINITY_DN7963_c0_g1_i1
TRINITY_DN7999_c0_g1_i1
TRINITY_DN7947_c0_g1_i2
TRINITY_DN7974_c0_g1_i1
TRINITY_DN7970_c0_g1_i1
TRINITY_DN7970_c0_g1_i2
TRINITY_DN7925_c0_g2_i1
TRINITY_DN7986_c0_g1_i1
TRINITY_DN7948_c0_g1_i3
TRINITY_DN7965_c0_g1_i6
TRINITY_DN7928_c0_g1_i1
TRINITY_DN7972_c0_g1_i1
TRINITY_DN7952_c0_g1_i1
TRINITY_DN7995_c0_g2_i1
TRINITY_DN7979_c0_g1_i3
TRINITY_DN7919_c0_g1_i3
TRINITY_DN7920_c0_g1_i4
TRINITY_DN7920_c0_g1_i5
TRINITY_DN7996_c0_g1_i1
TRINITY_DN7906_c0_g1_i1
TRINITY_DN7903_c0_g4_i1
TRINITY_DN7903_c0_g3_i5
TRINITY_DN7903_c0_g3_i3
TRINITY_DN39991_c0_g1_i1
TRINITY_DN39901_c0_g1_i1
TRINITY_DN3841_c0_g1_i1
TRINITY_DN3876_c0_g7_i2
TRINITY_DN3865_c0_g1_i9
TRINITY_DN3863_c0_g2_i9
TRINITY_DN3887_c0_g1_i4
TRINITY_DN3868_c0_g1_i4
TRINITY_DN3868_c0_g1_i1
TRINITY_DN3883_c0_g1_i1
TRINITY_DN3810_c0_g1_i1
TRINITY_DN3874_c0_g1_i6
TRINITY_DN3829_c0_g1_i3
TRINITY_DN3801_c2_g1_i2
TRINITY_DN3801_c0_g1_i5
TRINITY_DN3821_c0_g1_i2
TRINITY_DN3818_c0_g1_i1
TRINITY_DN3851_c0_g2_i3
TRINITY_DN3890_c0_g1_i2
TRINITY_DN3832_c0_g1_i5
TRINITY_DN3832_c0_g1_i6
TRINITY_DN3832_c0_g1_i7
TRINITY_DN3832_c0_g1_i3
TRINITY_DN3832_c0_g1_i8
TRINITY_DN3849_c0_g1_i8
TRINITY_DN3849_c0_g1_i15
TRINITY_DN3826_c0_g3_i1
TRINITY_DN3840_c0_g1_i1
TRINITY_DN3808_c1_g1_i1
TRINITY_DN3808_c0_g1_i2
TRINITY_DN3808_c0_g2_i1
TRINITY_DN3815_c0_g1_i4
TRINITY_DN3891_c0_g1_i1
TRINITY_DN3891_c0_g1_i12
TRINITY_DN3899_c0_g1_i2
TRINITY_DN31067_c0_g1_i1
TRINITY_DN5976_c0_g1_i1
TRINITY_DN5976_c0_g1_i2
TRINITY_DN5976_c0_g2_i1
TRINITY_DN5967_c0_g1_i1
TRINITY_DN5967_c0_g1_i2
TRINITY_DN5924_c0_g1_i1
TRINITY_DN5924_c0_g1_i2
TRINITY_DN5951_c0_g4_i1
TRINITY_DN5969_c0_g2_i8
TRINITY_DN5989_c0_g1_i2
TRINITY_DN5989_c0_g1_i8
TRINITY_DN5918_c0_g1_i2
TRINITY_DN5900_c0_g1_i1
TRINITY_DN5941_c1_g1_i1
TRINITY_DN5910_c0_g5_i1
TRINITY_DN5910_c0_g1_i7
TRINITY_DN5910_c0_g1_i1
TRINITY_DN5910_c0_g2_i1
TRINITY_DN5908_c0_g1_i2
TRINITY_DN5913_c0_g1_i5
TRINITY_DN5913_c0_g1_i2
TRINITY_DN5992_c0_g1_i4
TRINITY_DN5978_c0_g1_i5
TRINITY_DN5978_c0_g2_i3
TRINITY_DN5933_c0_g1_i2
TRINITY_DN5902_c0_g1_i1
TRINITY_DN5902_c0_g2_i1
TRINITY_DN5942_c0_g1_i1
TRINITY_DN5925_c0_g1_i1
TRINITY_DN5925_c0_g1_i2
TRINITY_DN5997_c0_g1_i4
TRINITY_DN5997_c0_g1_i8
TRINITY_DN5919_c0_g1_i5
TRINITY_DN5919_c0_g1_i2
TRINITY_DN22756_c0_g1_i1
TRINITY_DN22763_c0_g1_i2
TRINITY_DN22718_c0_g2_i1
TRINITY_DN22759_c0_g1_i1
TRINITY_DN22700_c0_g1_i1
TRINITY_DN22785_c0_g1_i1
TRINITY_DN42255_c0_g1_i1
TRINITY_DN42279_c0_g1_i1
TRINITY_DN42220_c0_g1_i1
TRINITY_DN35109_c0_g1_i1
TRINITY_DN49786_c0_g1_i1
TRINITY_DN49701_c0_g1_i1
TRINITY_DN34619_c0_g1_i1
TRINITY_DN4158_c0_g2_i3
TRINITY_DN4158_c0_g2_i5
TRINITY_DN4138_c0_g1_i1
TRINITY_DN4168_c0_g1_i4
TRINITY_DN4168_c0_g1_i2
TRINITY_DN4126_c0_g1_i8
TRINITY_DN4119_c0_g1_i10
TRINITY_DN4129_c0_g1_i1
TRINITY_DN4152_c0_g1_i9
TRINITY_DN4130_c0_g1_i1
TRINITY_DN4170_c0_g1_i6
TRINITY_DN4104_c0_g1_i16
TRINITY_DN4159_c0_g1_i4
TRINITY_DN4163_c0_g1_i5
TRINITY_DN4163_c0_g1_i6
TRINITY_DN4163_c0_g3_i1
TRINITY_DN4169_c0_g1_i4
TRINITY_DN4134_c0_g2_i10
TRINITY_DN4134_c0_g2_i5
TRINITY_DN4103_c0_g2_i2
TRINITY_DN4193_c0_g2_i2
TRINITY_DN4141_c0_g1_i1
TRINITY_DN4124_c0_g1_i1
TRINITY_DN4194_c0_g3_i2
TRINITY_DN4146_c0_g1_i2
TRINITY_DN4175_c0_g1_i2
TRINITY_DN4149_c0_g1_i1
TRINITY_DN4101_c0_g2_i1
TRINITY_DN4145_c0_g1_i1
TRINITY_DN26848_c0_g1_i1
TRINITY_DN26866_c0_g1_i1
TRINITY_DN26860_c0_g1_i1
TRINITY_DN26869_c0_g1_i1
TRINITY_DN26861_c0_g1_i1
TRINITY_DN24093_c0_g1_i1
TRINITY_DN24002_c0_g1_i1
TRINITY_DN24000_c1_g4_i1
TRINITY_DN24055_c0_g1_i1
TRINITY_DN24069_c0_g1_i1
TRINITY_DN24078_c0_g1_i1
TRINITY_DN24094_c0_g1_i1
TRINITY_DN24039_c0_g1_i2
TRINITY_DN24017_c0_g1_i1
TRINITY_DN24019_c0_g1_i1
TRINITY_DN24025_c0_g1_i1
TRINITY_DN24056_c0_g1_i1
TRINITY_DN24091_c0_g1_i1
TRINITY_DN24027_c0_g1_i1
TRINITY_DN24066_c0_g2_i1
TRINITY_DN24018_c0_g2_i1
TRINITY_DN15218_c0_g1_i2
TRINITY_DN15296_c1_g1_i1
TRINITY_DN15296_c0_g2_i1
TRINITY_DN15281_c0_g1_i1
TRINITY_DN15211_c0_g1_i2
TRINITY_DN15251_c0_g1_i1
TRINITY_DN15272_c0_g2_i5
TRINITY_DN15219_c0_g1_i1
TRINITY_DN15268_c0_g1_i1
TRINITY_DN15267_c0_g1_i1
TRINITY_DN15295_c0_g1_i1
TRINITY_DN15204_c0_g1_i1
TRINITY_DN16194_c0_g1_i1
TRINITY_DN16146_c0_g1_i2
TRINITY_DN16189_c0_g1_i1
TRINITY_DN16142_c0_g1_i1
TRINITY_DN16171_c0_g1_i2
TRINITY_DN16171_c0_g2_i1
TRINITY_DN16183_c0_g2_i1
TRINITY_DN16159_c0_g1_i2
TRINITY_DN16156_c0_g1_i1
TRINITY_DN16118_c0_g1_i5
TRINITY_DN16134_c0_g1_i1
TRINITY_DN16173_c0_g2_i1
TRINITY_DN16130_c0_g1_i5
TRINITY_DN16124_c0_g1_i1
TRINITY_DN16185_c1_g1_i1
TRINITY_DN16185_c0_g1_i10
TRINITY_DN19535_c0_g1_i2
TRINITY_DN19512_c0_g1_i2
TRINITY_DN19582_c0_g2_i1
TRINITY_DN6802_c0_g1_i2
TRINITY_DN6802_c0_g2_i8
TRINITY_DN6828_c0_g1_i2
TRINITY_DN6803_c0_g1_i11
TRINITY_DN6880_c0_g1_i1
TRINITY_DN6800_c0_g1_i5
TRINITY_DN6800_c0_g1_i6
TRINITY_DN6800_c0_g2_i1
TRINITY_DN6800_c0_g2_i3
TRINITY_DN6800_c0_g2_i2
TRINITY_DN6876_c0_g1_i1
TRINITY_DN6824_c0_g1_i5
TRINITY_DN6877_c0_g1_i6
TRINITY_DN6892_c0_g1_i1
TRINITY_DN6822_c0_g1_i1
TRINITY_DN6864_c0_g2_i1
TRINITY_DN6816_c0_g1_i1
TRINITY_DN6811_c1_g2_i1
TRINITY_DN6811_c1_g1_i1
TRINITY_DN6825_c0_g1_i4
TRINITY_DN6889_c0_g1_i2
TRINITY_DN6838_c1_g2_i1
TRINITY_DN6838_c1_g2_i2
TRINITY_DN6863_c0_g1_i1
TRINITY_DN6890_c0_g1_i1
TRINITY_DN6817_c0_g2_i1
TRINITY_DN6846_c0_g2_i1
TRINITY_DN6893_c0_g1_i2
TRINITY_DN6842_c0_g1_i3
TRINITY_DN6813_c0_g1_i3
TRINITY_DN6807_c0_g1_i6
TRINITY_DN28207_c0_g1_i1
TRINITY_DN28219_c0_g1_i1
TRINITY_DN35014_c0_g1_i1
TRINITY_DN35007_c0_g1_i1
TRINITY_DN2500_c0_g1_i2
TRINITY_DN2512_c3_g1_i1
TRINITY_DN2512_c1_g1_i3
TRINITY_DN2528_c0_g1_i1
TRINITY_DN2514_c1_g1_i3
TRINITY_DN2563_c0_g1_i1
TRINITY_DN2563_c1_g3_i1
TRINITY_DN2563_c1_g2_i1
TRINITY_DN2563_c1_g2_i2
TRINITY_DN2513_c0_g1_i5
TRINITY_DN2551_c0_g1_i1
TRINITY_DN2550_c0_g1_i3
TRINITY_DN2550_c0_g1_i9
TRINITY_DN2576_c0_g1_i4
TRINITY_DN2582_c0_g1_i13
TRINITY_DN2585_c0_g1_i3
TRINITY_DN2527_c0_g1_i5
TRINITY_DN2527_c2_g1_i4
TRINITY_DN2519_c0_g1_i2
TRINITY_DN2544_c0_g1_i1
TRINITY_DN2589_c0_g1_i6
TRINITY_DN2505_c0_g1_i3
TRINITY_DN2503_c1_g1_i1
TRINITY_DN2522_c0_g1_i1
TRINITY_DN2570_c0_g1_i1
TRINITY_DN2574_c0_g1_i4
TRINITY_DN2531_c0_g1_i9
TRINITY_DN2599_c0_g1_i5
TRINITY_DN2599_c0_g1_i8
TRINITY_DN2599_c2_g1_i1
TRINITY_DN2577_c0_g1_i7
TRINITY_DN2515_c0_g2_i4
TRINITY_DN2596_c0_g1_i4
TRINITY_DN2581_c0_g1_i1
TRINITY_DN46882_c0_g1_i1
TRINITY_DN46815_c0_g1_i1
TRINITY_DN46889_c0_g1_i1
TRINITY_DN46850_c0_g1_i1
TRINITY_DN46832_c0_g1_i1
TRINITY_DN46851_c0_g1_i1
TRINITY_DN46833_c0_g1_i1
TRINITY_DN46811_c0_g1_i1
TRINITY_DN46857_c0_g1_i1
TRINITY_DN46820_c0_g1_i1
TRINITY_DN46875_c0_g1_i1
TRINITY_DN46822_c0_g1_i1
TRINITY_DN46899_c0_g1_i1
TRINITY_DN46801_c0_g1_i1
TRINITY_DN47266_c0_g1_i1
TRINITY_DN47210_c0_g1_i1
TRINITY_DN47214_c0_g1_i1
TRINITY_DN47227_c0_g1_i1
TRINITY_DN13441_c0_g1_i1
TRINITY_DN13458_c1_g1_i3
TRINITY_DN13458_c0_g2_i2
TRINITY_DN13453_c0_g1_i5
TRINITY_DN13453_c0_g1_i7
TRINITY_DN13452_c0_g1_i1
TRINITY_DN13475_c0_g1_i1
TRINITY_DN13418_c0_g1_i1
TRINITY_DN13408_c0_g1_i1
TRINITY_DN13493_c0_g2_i2
TRINITY_DN13440_c0_g1_i1
TRINITY_DN13478_c0_g1_i2
TRINITY_DN13410_c0_g1_i5
TRINITY_DN13481_c0_g2_i1
TRINITY_DN13481_c0_g3_i1
TRINITY_DN13461_c0_g2_i1
TRINITY_DN13461_c0_g2_i2
TRINITY_DN13497_c0_g1_i4
TRINITY_DN13428_c0_g2_i1
TRINITY_DN13422_c0_g1_i1
TRINITY_DN13444_c0_g1_i5
TRINITY_DN13429_c0_g1_i1
TRINITY_DN13451_c0_g1_i2
TRINITY_DN13438_c0_g1_i7
TRINITY_DN13438_c0_g1_i13
TRINITY_DN10838_c0_g1_i1
TRINITY_DN10842_c0_g1_i1
TRINITY_DN10874_c0_g1_i7
TRINITY_DN10874_c0_g1_i10
TRINITY_DN10871_c0_g1_i3
TRINITY_DN10899_c0_g1_i1
TRINITY_DN10844_c0_g1_i3
TRINITY_DN10804_c0_g1_i2
TRINITY_DN10866_c0_g1_i1
TRINITY_DN10810_c0_g1_i1
TRINITY_DN10898_c0_g1_i4
TRINITY_DN10875_c0_g1_i1
TRINITY_DN10875_c0_g2_i4
TRINITY_DN10875_c0_g3_i2
TRINITY_DN10825_c0_g1_i6
TRINITY_DN10825_c0_g1_i2
TRINITY_DN10894_c0_g1_i2
TRINITY_DN10878_c0_g1_i2
TRINITY_DN10806_c0_g1_i1
TRINITY_DN10806_c0_g2_i1
TRINITY_DN10840_c1_g1_i1
TRINITY_DN10840_c1_g1_i2
TRINITY_DN10846_c0_g1_i1
TRINITY_DN29355_c0_g1_i1
TRINITY_DN29348_c0_g1_i1
TRINITY_DN29337_c0_g1_i1
TRINITY_DN29341_c0_g1_i1
TRINITY_DN39400_c0_g1_i1
TRINITY_DN39472_c0_g1_i1
TRINITY_DN39433_c0_g1_i1
TRINITY_DN39485_c0_g1_i1
TRINITY_DN47939_c0_g1_i1
TRINITY_DN47990_c0_g1_i1
TRINITY_DN47963_c0_g1_i1
TRINITY_DN47978_c0_g1_i1
TRINITY_DN47941_c0_g1_i1
TRINITY_DN43582_c0_g1_i1
TRINITY_DN43595_c0_g1_i1
TRINITY_DN43521_c0_g1_i1
TRINITY_DN43502_c0_g1_i1
TRINITY_DN43542_c0_g1_i1
TRINITY_DN24993_c0_g1_i1
TRINITY_DN24973_c0_g1_i1
TRINITY_DN24916_c0_g2_i1
TRINITY_DN24985_c0_g1_i1
TRINITY_DN24954_c0_g1_i1
TRINITY_DN4639_c0_g1_i3
TRINITY_DN4606_c0_g1_i1
TRINITY_DN4693_c0_g4_i3
TRINITY_DN4693_c0_g1_i1
TRINITY_DN4623_c0_g2_i1
TRINITY_DN4667_c0_g1_i3
TRINITY_DN4657_c0_g1_i4
TRINITY_DN4657_c0_g1_i6
TRINITY_DN4657_c0_g1_i2
TRINITY_DN4657_c0_g1_i10
TRINITY_DN4634_c0_g1_i7
TRINITY_DN4695_c0_g2_i1
TRINITY_DN4683_c0_g1_i1
TRINITY_DN4683_c0_g2_i1
TRINITY_DN4633_c0_g1_i4
TRINITY_DN4633_c0_g1_i1
TRINITY_DN4633_c0_g1_i2
TRINITY_DN4633_c0_g1_i3
TRINITY_DN4628_c0_g1_i6
TRINITY_DN4670_c0_g1_i2
TRINITY_DN4656_c0_g1_i2
TRINITY_DN4617_c0_g2_i1
TRINITY_DN4612_c0_g1_i1
TRINITY_DN4612_c0_g1_i2
TRINITY_DN4612_c0_g2_i1
TRINITY_DN4612_c0_g2_i3
TRINITY_DN4612_c0_g2_i2
TRINITY_DN4637_c0_g1_i1
TRINITY_DN4652_c0_g1_i1
TRINITY_DN4649_c0_g1_i2
TRINITY_DN4692_c0_g1_i3
TRINITY_DN4689_c0_g1_i4
TRINITY_DN4689_c0_g1_i5
TRINITY_DN35355_c0_g1_i1
TRINITY_DN35318_c0_g1_i1
TRINITY_DN34198_c0_g1_i1
TRINITY_DN34122_c0_g1_i1
TRINITY_DN34110_c0_g1_i1
TRINITY_DN34114_c0_g1_i1
TRINITY_DN34194_c0_g1_i1
TRINITY_DN37220_c0_g1_i1
TRINITY_DN37232_c0_g1_i1
TRINITY_DN37209_c0_g1_i1
TRINITY_DN37257_c0_g1_i1
TRINITY_DN37254_c0_g1_i1
TRINITY_DN37239_c0_g1_i1
TRINITY_DN37203_c0_g1_i1
TRINITY_DN37235_c0_g1_i1
TRINITY_DN37275_c0_g1_i1
TRINITY_DN37201_c0_g1_i1
TRINITY_DN37270_c0_g1_i1
TRINITY_DN37253_c0_g1_i1
TRINITY_DN2021_c0_g2_i1
TRINITY_DN2064_c0_g2_i3
TRINITY_DN2064_c0_g2_i2
TRINITY_DN2061_c0_g1_i18
TRINITY_DN2081_c0_g1_i1
TRINITY_DN2067_c0_g1_i1
TRINITY_DN2089_c2_g1_i6
TRINITY_DN2027_c1_g3_i1
TRINITY_DN2000_c0_g1_i6
TRINITY_DN2000_c0_g3_i1
TRINITY_DN2035_c0_g1_i5
TRINITY_DN2038_c0_g1_i1
TRINITY_DN2008_c0_g1_i3
TRINITY_DN2002_c1_g4_i1
TRINITY_DN2011_c1_g2_i1
TRINITY_DN2011_c0_g1_i3
TRINITY_DN2030_c0_g2_i4
TRINITY_DN2022_c0_g1_i1
TRINITY_DN2022_c0_g2_i1
TRINITY_DN2020_c0_g1_i11
TRINITY_DN2093_c0_g1_i2
TRINITY_DN2093_c0_g1_i3
TRINITY_DN52599_c0_g1_i1
TRINITY_DN52544_c0_g1_i1
TRINITY_DN52502_c0_g1_i1
TRINITY_DN52541_c0_g1_i1
TRINITY_DN52552_c0_g1_i1
TRINITY_DN52504_c0_g1_i1
TRINITY_DN52527_c0_g1_i1
TRINITY_DN52563_c0_g1_i1
TRINITY_DN13552_c0_g1_i1
TRINITY_DN13544_c0_g1_i1
TRINITY_DN13557_c0_g1_i1
TRINITY_DN13500_c0_g1_i2
TRINITY_DN13587_c0_g2_i1
TRINITY_DN13579_c0_g1_i1
TRINITY_DN13547_c0_g1_i3
TRINITY_DN13572_c0_g1_i3
TRINITY_DN13589_c0_g1_i1
TRINITY_DN13549_c0_g1_i1
TRINITY_DN13576_c0_g1_i1
TRINITY_DN13580_c0_g2_i1
TRINITY_DN13569_c1_g1_i1
TRINITY_DN13569_c0_g2_i1
TRINITY_DN45197_c0_g1_i1
TRINITY_DN45138_c0_g1_i1
TRINITY_DN45101_c0_g1_i1
TRINITY_DN45190_c0_g1_i1
TRINITY_DN22966_c0_g3_i1
TRINITY_DN22969_c0_g1_i1
TRINITY_DN22990_c0_g1_i5
TRINITY_DN22990_c0_g1_i1
TRINITY_DN22913_c0_g1_i1
TRINITY_DN22911_c0_g1_i4
TRINITY_DN38397_c0_g1_i1
TRINITY_DN38377_c0_g1_i1
TRINITY_DN38340_c0_g1_i1
TRINITY_DN38387_c0_g1_i1
TRINITY_DN38344_c0_g1_i1
TRINITY_DN15563_c0_g1_i1
TRINITY_DN15504_c0_g1_i5
TRINITY_DN15508_c0_g1_i1
TRINITY_DN15517_c1_g1_i4
TRINITY_DN15517_c1_g1_i1
TRINITY_DN15517_c1_g1_i2
TRINITY_DN15542_c0_g1_i1
TRINITY_DN15500_c0_g1_i2
TRINITY_DN15562_c0_g1_i1
TRINITY_DN15512_c0_g1_i1
TRINITY_DN15556_c0_g1_i1
TRINITY_DN15556_c0_g2_i3
TRINITY_DN15556_c0_g2_i2
TRINITY_DN15528_c0_g2_i1
TRINITY_DN15519_c0_g1_i1
TRINITY_DN15557_c0_g1_i1
TRINITY_DN15583_c0_g1_i3
TRINITY_DN46958_c0_g1_i1
TRINITY_DN46922_c0_g1_i1
TRINITY_DN46947_c0_g1_i1
TRINITY_DN46968_c0_g1_i1
TRINITY_DN46975_c0_g1_i1
TRINITY_DN46924_c0_g1_i1
TRINITY_DN46979_c0_g1_i1
TRINITY_DN4244_c0_g1_i4
TRINITY_DN4244_c0_g1_i3
TRINITY_DN4219_c0_g1_i1
TRINITY_DN4209_c0_g1_i5
TRINITY_DN4284_c0_g4_i2
TRINITY_DN4284_c0_g1_i5
TRINITY_DN4236_c0_g1_i3
TRINITY_DN4260_c0_g1_i2
TRINITY_DN4285_c0_g1_i1
TRINITY_DN4218_c0_g1_i1
TRINITY_DN4251_c0_g1_i4
TRINITY_DN4251_c0_g2_i2
TRINITY_DN4250_c0_g1_i3
TRINITY_DN4267_c0_g1_i2
TRINITY_DN4202_c0_g2_i5
TRINITY_DN4253_c0_g1_i7
TRINITY_DN4240_c0_g1_i2
TRINITY_DN4258_c0_g1_i3
TRINITY_DN4214_c0_g1_i10
TRINITY_DN4296_c0_g2_i3
TRINITY_DN4207_c0_g1_i2
TRINITY_DN4238_c0_g1_i1
TRINITY_DN4289_c0_g1_i1
TRINITY_DN4289_c0_g1_i2
TRINITY_DN4259_c0_g1_i1
TRINITY_DN48063_c0_g1_i1
TRINITY_DN48002_c0_g1_i1
TRINITY_DN48010_c0_g1_i1
TRINITY_DN48021_c0_g1_i1
TRINITY_DN48035_c0_g1_i1
TRINITY_DN48048_c0_g1_i1
TRINITY_DN4361_c0_g1_i4
TRINITY_DN4317_c0_g1_i5
TRINITY_DN4346_c0_g1_i1
TRINITY_DN4393_c0_g1_i6
TRINITY_DN4399_c1_g1_i2
TRINITY_DN4382_c0_g1_i2
TRINITY_DN4342_c0_g1_i2
TRINITY_DN4347_c0_g1_i1
TRINITY_DN4364_c0_g1_i4
TRINITY_DN4383_c0_g1_i4
TRINITY_DN4325_c0_g2_i5
TRINITY_DN4318_c0_g3_i1
TRINITY_DN4366_c0_g2_i2
TRINITY_DN4375_c0_g1_i5
TRINITY_DN4336_c0_g1_i4
TRINITY_DN15110_c0_g1_i1
TRINITY_DN15168_c0_g1_i1
TRINITY_DN15169_c0_g1_i1
TRINITY_DN15146_c0_g3_i2
TRINITY_DN15164_c0_g1_i1
TRINITY_DN15183_c0_g1_i1
TRINITY_DN15165_c0_g1_i2
TRINITY_DN15165_c0_g2_i1
TRINITY_DN15149_c0_g1_i1
TRINITY_DN18358_c0_g1_i1
TRINITY_DN18369_c0_g7_i1
TRINITY_DN18344_c0_g1_i2
TRINITY_DN18325_c0_g1_i2
TRINITY_DN18307_c0_g1_i1
TRINITY_DN18355_c0_g1_i3
TRINITY_DN18355_c2_g1_i1
TRINITY_DN18385_c0_g1_i2
TRINITY_DN18385_c0_g2_i1
TRINITY_DN18330_c0_g2_i1
TRINITY_DN7533_c0_g1_i1
TRINITY_DN7524_c0_g1_i1
TRINITY_DN7598_c0_g1_i12
TRINITY_DN7563_c0_g1_i4
TRINITY_DN7563_c0_g1_i2
TRINITY_DN7596_c0_g1_i1
TRINITY_DN7588_c0_g2_i5
TRINITY_DN7553_c0_g1_i4
TRINITY_DN7577_c0_g1_i4
TRINITY_DN7543_c0_g1_i3
TRINITY_DN7582_c0_g1_i2
TRINITY_DN7579_c0_g1_i1
TRINITY_DN7542_c0_g1_i1
TRINITY_DN7500_c0_g1_i3
TRINITY_DN7558_c0_g1_i2
TRINITY_DN7580_c0_g1_i4
TRINITY_DN7592_c0_g3_i4
TRINITY_DN7567_c0_g1_i1
TRINITY_DN7585_c0_g1_i1
TRINITY_DN7557_c0_g1_i1
TRINITY_DN7557_c0_g1_i2
TRINITY_DN18895_c0_g1_i1
TRINITY_DN18823_c0_g1_i1
TRINITY_DN18850_c0_g1_i1
TRINITY_DN18822_c0_g1_i1
TRINITY_DN18822_c0_g2_i1
TRINITY_DN18878_c0_g1_i1
TRINITY_DN18872_c0_g1_i1
TRINITY_DN18876_c0_g3_i1
TRINITY_DN18829_c0_g1_i1
TRINITY_DN18839_c0_g1_i1
TRINITY_DN18817_c0_g1_i1
TRINITY_DN18894_c0_g1_i1
TRINITY_DN18824_c0_g1_i1
TRINITY_DN18879_c0_g2_i1
TRINITY_DN18853_c0_g1_i1
TRINITY_DN18858_c0_g1_i10
TRINITY_DN18881_c1_g2_i1
TRINITY_DN18882_c0_g1_i1
TRINITY_DN18882_c0_g3_i1
TRINITY_DN18859_c0_g1_i2
TRINITY_DN18886_c0_g1_i1
TRINITY_DN18836_c0_g1_i1
TRINITY_DN18884_c0_g2_i1
TRINITY_DN18860_c0_g1_i1
TRINITY_DN27200_c0_g1_i1
TRINITY_DN27277_c0_g1_i1
TRINITY_DN15662_c0_g1_i2
TRINITY_DN15630_c0_g1_i1
TRINITY_DN15689_c0_g1_i1
TRINITY_DN15674_c0_g1_i1
TRINITY_DN15636_c0_g3_i1
TRINITY_DN15643_c0_g1_i1
TRINITY_DN15659_c0_g1_i1
TRINITY_DN15680_c0_g1_i1
TRINITY_DN15685_c0_g1_i2
TRINITY_DN15626_c0_g1_i1
TRINITY_DN15644_c0_g1_i1
TRINITY_DN15644_c0_g2_i1
TRINITY_DN15682_c0_g1_i1
TRINITY_DN15632_c0_g1_i2
TRINITY_DN15665_c0_g1_i1
TRINITY_DN15649_c0_g1_i2
TRINITY_DN15617_c0_g1_i4
TRINITY_DN15617_c0_g2_i1
TRINITY_DN15675_c0_g1_i1
TRINITY_DN24454_c0_g1_i1
TRINITY_DN24454_c0_g2_i1
TRINITY_DN24452_c2_g2_i1
TRINITY_DN24485_c0_g1_i1
TRINITY_DN24440_c0_g1_i1
TRINITY_DN24476_c0_g1_i1
TRINITY_DN24483_c0_g1_i1
TRINITY_DN24483_c0_g2_i1
TRINITY_DN24434_c0_g1_i1
TRINITY_DN24405_c0_g1_i1
TRINITY_DN24475_c0_g2_i1
TRINITY_DN24420_c0_g1_i1
TRINITY_DN14563_c0_g1_i2
TRINITY_DN14589_c0_g1_i7
TRINITY_DN14598_c0_g2_i1
TRINITY_DN14533_c0_g1_i1
TRINITY_DN14557_c0_g1_i1
TRINITY_DN14583_c0_g1_i1
TRINITY_DN14545_c0_g1_i5
TRINITY_DN14597_c1_g1_i1
TRINITY_DN14591_c0_g1_i11
TRINITY_DN14537_c0_g1_i1
TRINITY_DN14549_c0_g1_i2
TRINITY_DN14586_c0_g1_i1
TRINITY_DN14552_c0_g1_i4
TRINITY_DN14541_c0_g1_i3
TRINITY_DN14500_c0_g1_i1
TRINITY_DN14554_c0_g1_i1
TRINITY_DN14534_c1_g1_i4
TRINITY_DN14543_c0_g1_i1
TRINITY_DN14587_c0_g1_i2
TRINITY_DN14587_c0_g2_i4
TRINITY_DN14587_c0_g2_i6
TRINITY_DN14532_c0_g1_i10
TRINITY_DN14581_c0_g1_i1
TRINITY_DN14565_c0_g1_i1
TRINITY_DN14584_c0_g1_i1
TRINITY_DN32193_c0_g1_i1
TRINITY_DN32195_c0_g1_i1
TRINITY_DN26792_c0_g1_i1
TRINITY_DN26712_c0_g1_i1
TRINITY_DN41996_c0_g1_i1
TRINITY_DN41920_c0_g1_i1
TRINITY_DN48597_c0_g1_i1
TRINITY_DN48598_c0_g1_i1
TRINITY_DN48519_c0_g1_i1
TRINITY_DN26676_c0_g2_i1
TRINITY_DN26615_c0_g1_i5
TRINITY_DN26611_c0_g1_i1
TRINITY_DN26601_c0_g1_i1
TRINITY_DN26678_c0_g1_i1
TRINITY_DN54720_c0_g1_i1
TRINITY_DN4774_c0_g5_i2
TRINITY_DN4774_c1_g1_i1
TRINITY_DN4762_c1_g2_i2
TRINITY_DN4729_c0_g1_i1
TRINITY_DN4795_c0_g1_i3
TRINITY_DN4747_c0_g1_i5
TRINITY_DN4721_c0_g1_i3
TRINITY_DN4797_c0_g1_i2
TRINITY_DN4725_c0_g1_i8
TRINITY_DN4761_c0_g2_i1
TRINITY_DN4761_c0_g2_i2
TRINITY_DN4768_c1_g1_i1
TRINITY_DN4768_c0_g1_i1
TRINITY_DN4783_c0_g1_i10
TRINITY_DN4788_c0_g1_i3
TRINITY_DN4796_c0_g1_i2
TRINITY_DN4752_c0_g1_i1
TRINITY_DN4753_c0_g1_i2
TRINITY_DN4759_c0_g1_i2
TRINITY_DN4759_c0_g1_i13
TRINITY_DN4717_c0_g1_i11
TRINITY_DN4706_c0_g1_i4
TRINITY_DN4738_c0_g1_i2
TRINITY_DN4773_c0_g1_i5
TRINITY_DN47507_c0_g1_i1
TRINITY_DN47597_c0_g1_i1
TRINITY_DN47536_c0_g1_i1
TRINITY_DN47573_c0_g1_i1
TRINITY_DN47544_c0_g1_i1
TRINITY_DN47556_c0_g1_i1
TRINITY_DN47532_c0_g1_i1
TRINITY_DN47529_c0_g1_i1
TRINITY_DN53932_c0_g1_i1
TRINITY_DN4076_c0_g1_i4
TRINITY_DN4083_c1_g1_i1
TRINITY_DN4026_c0_g1_i7
TRINITY_DN4070_c0_g1_i1
TRINITY_DN4070_c0_g1_i2
TRINITY_DN4024_c0_g1_i2
TRINITY_DN4050_c0_g1_i1
TRINITY_DN4045_c0_g1_i4
TRINITY_DN4045_c0_g1_i2
TRINITY_DN4064_c0_g1_i2
TRINITY_DN4051_c0_g1_i3
TRINITY_DN4013_c0_g1_i1
TRINITY_DN4013_c0_g1_i2
TRINITY_DN4053_c0_g1_i3
TRINITY_DN4090_c0_g1_i4
TRINITY_DN4023_c0_g1_i3
TRINITY_DN4055_c0_g4_i2
TRINITY_DN4055_c0_g2_i1
TRINITY_DN4046_c0_g1_i1
TRINITY_DN4092_c0_g1_i5
TRINITY_DN4020_c0_g1_i3
TRINITY_DN4075_c0_g1_i2
TRINITY_DN4039_c0_g2_i1
TRINITY_DN10661_c0_g1_i1
TRINITY_DN10661_c0_g1_i2
TRINITY_DN10627_c0_g1_i4
TRINITY_DN10627_c0_g1_i3
TRINITY_DN10636_c0_g1_i6
TRINITY_DN10673_c0_g2_i4
TRINITY_DN10647_c0_g1_i4
TRINITY_DN10649_c0_g1_i1
TRINITY_DN10649_c0_g3_i2
TRINITY_DN10679_c0_g1_i2
TRINITY_DN10662_c0_g1_i2
TRINITY_DN10646_c1_g1_i2
TRINITY_DN10646_c0_g3_i1
TRINITY_DN10609_c0_g1_i1
TRINITY_DN10677_c0_g4_i1
TRINITY_DN10666_c0_g1_i13
TRINITY_DN10652_c0_g1_i2
TRINITY_DN10682_c0_g1_i1
TRINITY_DN10686_c0_g1_i1
TRINITY_DN10656_c0_g1_i2
TRINITY_DN10657_c0_g1_i1
TRINITY_DN10623_c0_g2_i1
TRINITY_DN10693_c0_g1_i5
TRINITY_DN10671_c0_g1_i4
TRINITY_DN10635_c0_g1_i4
TRINITY_DN13234_c0_g1_i3
TRINITY_DN13218_c0_g1_i1
TRINITY_DN13211_c0_g1_i1
TRINITY_DN13296_c1_g1_i4
TRINITY_DN13284_c0_g1_i6
TRINITY_DN13284_c0_g1_i1
TRINITY_DN13259_c0_g2_i2
TRINITY_DN13221_c0_g1_i1
TRINITY_DN13206_c0_g1_i1
TRINITY_DN13299_c0_g1_i6
TRINITY_DN13299_c0_g1_i8
TRINITY_DN13293_c0_g1_i1
TRINITY_DN13269_c0_g1_i1
TRINITY_DN13279_c0_g3_i10
TRINITY_DN13279_c0_g3_i9
TRINITY_DN13243_c2_g1_i4
TRINITY_DN13251_c0_g1_i3
TRINITY_DN13207_c0_g1_i3
TRINITY_DN13202_c1_g2_i1
TRINITY_DN13202_c0_g1_i1
TRINITY_DN13202_c0_g2_i2
TRINITY_DN16420_c0_g1_i3
TRINITY_DN16482_c0_g1_i1
TRINITY_DN16436_c0_g1_i1
TRINITY_DN16496_c0_g1_i7
TRINITY_DN16487_c0_g1_i8
TRINITY_DN16408_c0_g1_i1
TRINITY_DN16443_c0_g1_i1
TRINITY_DN16473_c0_g4_i1
TRINITY_DN16473_c0_g1_i1
TRINITY_DN16455_c0_g1_i7
TRINITY_DN16455_c0_g1_i3
TRINITY_DN16439_c0_g1_i2
TRINITY_DN16498_c0_g1_i3
TRINITY_DN50034_c0_g1_i1
TRINITY_DN6729_c0_g1_i1
TRINITY_DN6747_c0_g1_i1
TRINITY_DN6739_c0_g1_i1
TRINITY_DN6739_c0_g2_i1
TRINITY_DN6762_c0_g2_i1
TRINITY_DN6780_c0_g1_i2
TRINITY_DN6711_c0_g1_i4
TRINITY_DN6716_c0_g1_i2
TRINITY_DN6737_c0_g1_i1
TRINITY_DN6798_c0_g1_i6
TRINITY_DN6794_c0_g1_i1
TRINITY_DN6710_c0_g1_i1
TRINITY_DN6710_c0_g1_i2
TRINITY_DN6726_c0_g1_i2
TRINITY_DN6765_c1_g3_i1
TRINITY_DN6765_c1_g2_i1
TRINITY_DN6788_c0_g1_i1
TRINITY_DN6753_c0_g1_i4
TRINITY_DN6774_c0_g1_i2
TRINITY_DN6792_c0_g1_i1
TRINITY_DN6718_c0_g1_i3
TRINITY_DN6709_c0_g1_i3
TRINITY_DN6755_c0_g1_i1
TRINITY_DN6705_c0_g1_i3
TRINITY_DN6717_c0_g1_i3
TRINITY_DN6357_c0_g1_i4
TRINITY_DN6341_c0_g2_i4
TRINITY_DN6384_c0_g1_i1
TRINITY_DN6313_c0_g1_i5
TRINITY_DN6393_c0_g1_i1
TRINITY_DN6393_c0_g1_i3
TRINITY_DN6368_c0_g1_i1
TRINITY_DN6312_c0_g1_i2
TRINITY_DN6376_c0_g1_i1
TRINITY_DN6315_c0_g1_i4
TRINITY_DN6351_c0_g1_i3
TRINITY_DN6387_c0_g1_i4
TRINITY_DN6303_c0_g1_i2
TRINITY_DN6363_c0_g1_i2
TRINITY_DN6342_c0_g1_i5
TRINITY_DN6342_c0_g1_i6
TRINITY_DN6382_c0_g1_i2
TRINITY_DN6330_c0_g1_i9
TRINITY_DN6344_c1_g1_i1
TRINITY_DN6344_c0_g1_i1
TRINITY_DN6388_c0_g1_i4
TRINITY_DN6333_c0_g2_i1
TRINITY_DN6366_c0_g1_i2
TRINITY_DN6310_c0_g1_i1
TRINITY_DN48177_c0_g1_i1
TRINITY_DN48115_c0_g1_i1
TRINITY_DN48187_c0_g1_i1
TRINITY_DN48185_c0_g1_i1
TRINITY_DN48113_c0_g1_i1
TRINITY_DN48135_c0_g1_i1
TRINITY_DN32735_c0_g1_i1
TRINITY_DN32729_c0_g1_i1
TRINITY_DN32764_c0_g1_i1
TRINITY_DN32769_c0_g1_i1
TRINITY_DN38215_c0_g1_i1
TRINITY_DN38271_c0_g1_i1
TRINITY_DN38247_c0_g1_i1
TRINITY_DN44164_c0_g1_i1
TRINITY_DN44151_c0_g1_i1
TRINITY_DN44142_c0_g1_i1
TRINITY_DN19608_c0_g1_i4
TRINITY_DN19608_c0_g1_i1
TRINITY_DN19608_c0_g1_i3
TRINITY_DN19683_c0_g1_i1
TRINITY_DN19624_c0_g1_i1
TRINITY_DN19613_c0_g1_i5
TRINITY_DN19676_c0_g1_i5
TRINITY_DN19668_c0_g2_i1
TRINITY_DN27690_c0_g1_i1
TRINITY_DN27696_c0_g1_i1
TRINITY_DN27611_c0_g2_i1
TRINITY_DN27671_c0_g1_i1
TRINITY_DN27691_c0_g1_i1
TRINITY_DN27635_c0_g1_i1
TRINITY_DN27630_c0_g1_i1
TRINITY_DN49013_c0_g1_i1
TRINITY_DN1977_c0_g1_i2
TRINITY_DN1939_c1_g3_i1
TRINITY_DN1939_c1_g1_i1
TRINITY_DN1948_c0_g1_i1
TRINITY_DN1948_c0_g1_i15
TRINITY_DN1970_c0_g1_i3
TRINITY_DN1935_c0_g1_i5
TRINITY_DN1929_c0_g1_i4
TRINITY_DN1992_c0_g1_i1
TRINITY_DN1920_c0_g1_i2
TRINITY_DN1971_c0_g2_i3
TRINITY_DN1971_c0_g2_i2
TRINITY_DN1971_c0_g2_i4
TRINITY_DN1955_c0_g1_i15
TRINITY_DN1974_c0_g1_i22
TRINITY_DN1974_c0_g3_i1
TRINITY_DN1944_c0_g1_i1
TRINITY_DN1944_c0_g3_i1
TRINITY_DN1981_c0_g1_i1
TRINITY_DN1987_c0_g1_i5
TRINITY_DN1987_c0_g1_i6
TRINITY_DN1956_c0_g1_i1
TRINITY_DN31666_c0_g1_i1
TRINITY_DN19835_c0_g2_i1
TRINITY_DN19849_c0_g1_i1
TRINITY_DN19862_c0_g1_i1
TRINITY_DN19839_c0_g1_i1
TRINITY_DN19810_c1_g1_i2
TRINITY_DN19897_c0_g1_i1
TRINITY_DN19884_c0_g2_i1
TRINITY_DN19840_c0_g1_i1
TRINITY_DN19820_c0_g1_i1
TRINITY_DN49126_c0_g1_i1
TRINITY_DN49184_c0_g1_i1
TRINITY_DN49106_c0_g1_i1
TRINITY_DN20281_c0_g1_i5
TRINITY_DN20216_c0_g2_i2
TRINITY_DN20216_c0_g2_i5
TRINITY_DN20269_c1_g1_i2
TRINITY_DN6092_c0_g1_i1
TRINITY_DN6081_c0_g3_i1
TRINITY_DN6005_c0_g1_i5
TRINITY_DN6055_c0_g1_i1
TRINITY_DN6088_c0_g1_i2
TRINITY_DN6065_c0_g2_i1
TRINITY_DN6086_c0_g1_i6
TRINITY_DN6086_c0_g1_i1
TRINITY_DN6010_c0_g1_i4
TRINITY_DN6010_c0_g1_i5
[truncated: 4,000 more rows]

## Sheet: B
GO.ID	Term	Annotated	Significant	Expected	weight01Fisher	Percentage_of_Differentially_Expressed_Genes_from_number_of_DEGs	Percentage_of_Differentially_Expressed_Genes_from_Number_Of_Annotated_Genes
GO:0015074	DNA integration	698	272	137.14	< 1e-30	4.53	38.97
GO:0009861	jasmonic acid and ethylene-dependent systemic resistance	119	41	23.38	0.0001	0.68	34.45
GO:0009828	plant-type cell wall loosening	13	9	2.55	0.00014	0.15	69.23
GO:0009664	plant-type cell wall organization	227	71	44.6	0.00017	1.18	31.28
GO:1902459	positive regulation of stem cell population maintenance	92	33	18.08	0.0002	0.55	35.87
GO:0005975	carbohydrate metabolic process	1228	293	241.27	0.0002	4.88	23.86
GO:0035821	modification of morphology or physiology of other organism	82	22	16.11	0.00028	0.37	26.83
GO:0030163	protein catabolic process	855	144	167.99	0.00031	2.4	16.84
GO:0071555	cell wall organization	643	185	126.33	0.00038	3.08	28.77
GO:0009294	DNA mediated transformation	126	41	24.76	0.00041	0.68	32.54
GO:0075713	establishment of integrated proviral latency	17	10	3.34	0.00042	0.17	58.82
GO:0044826	viral genome integration into host DNA	17	10	3.34	0.00042	0.17	58.82
GO:0032197	transposition, RNA-mediated	87	30	17.09	0.00046	0.5	34.48
GO:0055072	iron ion homeostasis	100	29	19.65	0.00047	0.48	29
GO:0051603	proteolysis involved in cellular protein catabolic process	732	108	143.82	0.00048	1.8	14.75
GO:0046718	viral entry into host cell	20	11	3.93	0.00048	0.18	55
GO:0032196	transposition	113	43	22.2	0.00049	0.72	38.05
GO:0009607	response to biotic stimulus	1753	388	344.42	0.00055	6.47	22.13
GO:0046686	response to cadmium ion	387	102	76.04	0.00072	1.7	26.36
GO:0001906	cell killing	10	7	1.96	0.00077	0.12	70
GO:0006108	malate metabolic process	18	10	3.54	0.00078	0.17	55.56
GO:0046274	lignin catabolic process	27	13	5.3	0.00079	0.22	48.15
GO:0016573	histone acetylation	198	48	38.9	0.0008	0.8	24.24
GO:0034613	cellular protein localization	916	139	179.97	0.00139	2.32	15.17
GO:0034248	regulation of cellular amide metabolic process	214	34	42.05	0.00149	0.57	15.89
GO:0046739	transport of virus in multicellular host	14	8	2.75	0.00212	0.13	57.14
GO:0042744	hydrogen peroxide catabolic process	65	23	12.77	0.00216	0.38	35.38
GO:0061408	positive regulation of transcription from RNA polymerase II promoter in response to heat stress	30	13	5.89	0.00262	0.22	43.33
GO:0010043	response to zinc ion	66	23	12.97	0.00271	0.38	34.85
GO:0010310	regulation of hydrogen peroxide metabolic process	31	13	6.09	0.00371	0.22	41.94
GO:0010102	lateral root morphogenesis	116	32	22.79	0.00376	0.53	27.59
GO:0009733	response to auxin	591	127	116.12	0.00391	2.12	21.49
GO:0045490	pectin catabolic process	64	22	12.57	0.00401	0.37	34.38
GO:0015986	ATP synthesis coupled proton transport	28	12	5.5	0.00423	0.2	42.86
GO:0005985	sucrose metabolic process	52	14	10.22	0.00426	0.23	26.92
GO:0006826	iron ion transport	58	18	11.4	0.0043	0.3	31.03
GO:0009559	embryo sac central cell differentiation	55	11	10.81	0.00432	0.18	20
GO:0044093	positive regulation of molecular function	332	52	65.23	0.00439	0.87	15.66
GO:0009860	pollen tube growth	150	48	29.47	0.00484	0.8	32
GO:0009827	plant-type cell wall modification	65	28	12.77	0.00494	0.47	43.08
GO:0019253	reductive pentose-phosphate cycle	22	10	4.32	0.00535	0.17	45.45
GO:0006094	gluconeogenesis	22	10	4.32	0.00535	0.17	45.45
GO:0010073	meristem maintenance	220	55	43.22	0.00564	0.92	25
GO:0016540	protein autoprocessing	10	6	1.96	0.00579	0.1	60
GO:0080092	regulation of pollen tube growth	29	12	5.7	0.00595	0.2	41.38
GO:0006085	acetyl-CoA biosynthetic process	15	6	2.95	0.00627	0.1	40
GO:0042891	antibiotic transport	13	7	2.55	0.0063	0.12	53.85
GO:0048530	fruit morphogenesis	13	7	2.55	0.0063	0.12	53.85
GO:2000026	regulation of multicellular organismal development	969	163	190.39	0.00681	2.72	16.82
GO:0009958	positive gravitropism	44	16	8.64	0.00722	0.27	36.36
GO:0008152	metabolic process	13576	2603	2667.36	0.00927	43.39	19.17

## Sheet: C
GO.ID	Term	Annotated	Significant	Expected	weight01Fisher	Percentage_of_Differentially_Expressed_Genes_from_number_of_DEGs	Percentage_of_Differentially_Expressed_Genes_from_Number_Of_Annotated_Genes
GO:0005576	extracellular region	1541	551	291.91	< 1e-30	9.18	35.76
GO:0000943	retrotransposon nucleocapsid	74	28	14.02	0.00011	0.47	37.84
GO:0030126	COPI vesicle coat	37	17	7.01	0.00016	0.28	45.95
GO:0090404	pollen tube tip	28	14	5.3	0.0002	0.23	50
GO:0009506	plasmodesma	1105	253	209.32	0.0004	4.22	22.9
GO:0099503	secretory vesicle	172	46	32.58	0.00069	0.77	26.74
GO:0009522	photosystem I	26	12	4.93	0.00142	0.2	46.15
GO:0030140	trans-Golgi network transport vesicle	30	11	5.68	0.00165	0.18	36.67
GO:0016324	apical plasma membrane	30	13	5.68	0.00186	0.22	43.33
GO:0031225	anchored component of membrane	231	78	43.76	0.00212	1.3	33.77
GO:0000325	plant-type vacuole	283	68	53.61	0.00214	1.13	24.03
GO:0042788	polysomal ribosome	68	23	12.88	0.00257	0.38	33.82
GO:0033176	proton-transporting V-type ATPase complex	19	11	3.6	0.00361	0.18	57.89
GO:0009941	chloroplast envelope	716	146	135.63	0.004	2.43	20.39
GO:0022626	cytosolic ribosome	219	51	41.48	0.00411	0.85	23.29
GO:0090406	pollen tube	111	40	21.03	0.00449	0.67	36.04
GO:0000118	histone deacetylase complex	126	36	23.87	0.00461	0.6	28.57
GO:0010287	plastoglobule	79	25	14.96	0.0047	0.42	31.65
GO:0008250	oligosaccharyltransferase complex	10	6	1.89	0.00479	0.1	60
GO:0010319	stromule	33	13	6.25	0.00506	0.22	39.39
GO:1990204	oxidoreductase complex	102	29	19.32	0.00732	0.48	28.43
GO:0030137	COPI-coated vesicle	47	23	8.9	0.00806	0.38	48.94
GO:0000307	cyclin-dependent protein kinase holoenzyme complex	74	23	14.02	0.00829	0.38	31.08
GO:0005753	mitochondrial proton-transporting ATP synthase complex	14	7	2.65	0.00854	0.12	50
GO:0005950	anthranilate synthase complex	24	10	4.55	0.00855	0.17	41.67

## Sheet: D
GO.ID	Term	Annotated	Significant	Expected	weight01Fisher	Percentage_of_Differentially_Expressed_Genes_from_number_of_DEGs	Percentage_of_Differentially_Expressed_Genes_from_Number_Of_Annotated_Genes
GO:0004190	aspartic-type endopeptidase activity	779	302	151.34	< 1e-30	5.03	38.77
GO:0003964	RNA-directed DNA polymerase activity	688	271	133.66	< 1e-30	4.52	39.39
GO:0005544	calcium-dependent phospholipid binding	21	12	4.08	0.00014	0.2	57.14
GO:0052716	hydroquinone:oxygen oxidoreductase activity	22	12	4.27	0.00026	0.2	54.55
GO:0033897	ribonuclease T2 activity	17	10	3.3	0.00038	0.17	58.82
GO:0030599	pectinesterase activity	60	23	11.66	0.00052	0.38	38.33
GO:0004322	ferroxidase activity	36	16	6.99	0.00054	0.27	44.44
GO:0005507	copper ion binding	172	51	33.42	0.00081	0.85	29.65
GO:0004407	histone deacetylase activity	108	35	20.98	0.00093	0.58	32.41
GO:0004185	serine-type carboxypeptidase activity	45	18	8.74	0.00115	0.3	40
GO:0031409	pigment binding	11	7	2.14	0.00164	0.12	63.64
GO:0016788	hydrolase activity, acting on ester bonds	2304	563	447.61	0.00192	9.38	24.44
GO:0016168	chlorophyll binding	33	14	6.41	0.00206	0.23	42.42
GO:0005199	structural constituent of cell wall	37	15	7.19	0.00248	0.25	40.54
GO:0045330	aspartyl esterase activity	49	18	9.52	0.00351	0.3	36.73
GO:0051287	NAD binding	97	30	18.84	0.00453	0.5	30.93
GO:0008131	primary amine oxidase activity	10	6	1.94	0.00546	0.1	60
GO:0035673	oligopeptide transmembrane transporter activity	77	22	14.96	0.00623	0.37	28.57
GO:0004565	beta-galactosidase activity	33	13	6.41	0.00632	0.22	39.39
GO:0016831	carboxy-lyase activity	74	25	14.38	0.00771	0.42	33.78
GO:0004869	cysteine-type endopeptidase inhibitor activity	27	11	5.25	0.00875	0.18	40.74

## Sheet: E
target_id
TRINITY_DN38854_c0_g1_i1
TRINITY_DN20042_c0_g1_i6
TRINITY_DN33543_c0_g1_i1
TRINITY_DN33531_c0_g1_i1
TRINITY_DN19922_c0_g1_i2
TRINITY_DN19956_c0_g1_i1
TRINITY_DN19994_c0_g2_i1
TRINITY_DN19948_c0_g2_i1
TRINITY_DN19990_c0_g1_i1
TRINITY_DN19903_c0_g1_i2
TRINITY_DN19937_c0_g1_i1
TRINITY_DN19962_c0_g1_i2
TRINITY_DN47825_c0_g1_i1
TRINITY_DN47820_c0_g1_i1
TRINITY_DN47847_c0_g1_i1
TRINITY_DN47858_c0_g1_i1
TRINITY_DN47817_c0_g1_i1
TRINITY_DN37196_c0_g1_i1
TRINITY_DN37123_c0_g1_i1
TRINITY_DN37168_c0_g1_i1
TRINITY_DN11635_c0_g1_i4
TRINITY_DN11694_c0_g1_i3
TRINITY_DN11640_c1_g1_i1
TRINITY_DN11621_c1_g1_i12
TRINITY_DN11639_c0_g1_i3
TRINITY_DN52169_c0_g1_i1
TRINITY_DN52164_c0_g1_i1
TRINITY_DN52158_c0_g1_i1
TRINITY_DN52108_c0_g1_i1
TRINITY_DN52177_c0_g1_i1
TRINITY_DN48403_c0_g1_i1
TRINITY_DN48445_c0_g1_i1
TRINITY_DN48453_c0_g1_i1
TRINITY_DN16205_c0_g1_i1
TRINITY_DN16204_c0_g1_i1
TRINITY_DN16278_c0_g1_i2
TRINITY_DN21722_c0_g1_i1
TRINITY_DN21745_c0_g1_i1
TRINITY_DN21705_c0_g1_i1
TRINITY_DN11229_c0_g1_i1
TRINITY_DN11295_c0_g1_i1
TRINITY_DN11228_c0_g1_i1
TRINITY_DN52871_c0_g1_i1
TRINITY_DN65_c0_g4_i1
TRINITY_DN53_c0_g1_i1
TRINITY_DN53_c0_g1_i2
TRINITY_DN80_c0_g2_i1
TRINITY_DN87_c1_g1_i1
TRINITY_DN28_c0_g1_i11
TRINITY_DN52_c0_g2_i1
TRINITY_DN19_c0_g4_i2
TRINITY_DN19_c0_g6_i1
TRINITY_DN19_c0_g1_i4
TRINITY_DN37_c1_g1_i1
TRINITY_DN96_c0_g1_i6
TRINITY_DN96_c0_g1_i1
TRINITY_DN61_c0_g1_i1
TRINITY_DN36_c0_g1_i7
TRINITY_DN36_c0_g1_i2
TRINITY_DN35_c0_g1_i13
TRINITY_DN72_c0_g1_i1
TRINITY_DN14_c0_g1_i1
TRINITY_DN5734_c0_g1_i6
TRINITY_DN5758_c0_g1_i1
TRINITY_DN5749_c0_g1_i4
TRINITY_DN5778_c0_g1_i1
TRINITY_DN5745_c0_g1_i2
TRINITY_DN5714_c0_g2_i5
TRINITY_DN5704_c0_g1_i2
TRINITY_DN5748_c0_g1_i2
TRINITY_DN14831_c0_g1_i1
TRINITY_DN14895_c0_g1_i4
TRINITY_DN14880_c0_g1_i2
TRINITY_DN14833_c0_g1_i1
TRINITY_DN7006_c0_g1_i2
TRINITY_DN7045_c1_g1_i1
TRINITY_DN7018_c0_g2_i1
TRINITY_DN7044_c0_g1_i5
TRINITY_DN7002_c0_g4_i1
TRINITY_DN7013_c0_g1_i1
TRINITY_DN7036_c0_g2_i1
TRINITY_DN7083_c0_g2_i1
TRINITY_DN7068_c0_g1_i1
TRINITY_DN7064_c0_g2_i3
TRINITY_DN7040_c0_g1_i4
TRINITY_DN10416_c0_g1_i3
TRINITY_DN10448_c0_g1_i1
TRINITY_DN10438_c0_g1_i7
TRINITY_DN10438_c0_g1_i10
TRINITY_DN10418_c0_g1_i4
TRINITY_DN10418_c0_g1_i6
TRINITY_DN10451_c0_g1_i1
TRINITY_DN10445_c0_g2_i3
TRINITY_DN10495_c0_g6_i1
TRINITY_DN10470_c0_g1_i3
TRINITY_DN31248_c0_g1_i1
TRINITY_DN31289_c0_g1_i1
TRINITY_DN51887_c0_g1_i1
TRINITY_DN51846_c0_g1_i1
TRINITY_DN51840_c0_g1_i1
TRINITY_DN51897_c0_g1_i1
TRINITY_DN15418_c0_g1_i1
TRINITY_DN15461_c0_g1_i1
TRINITY_DN15461_c0_g2_i1
TRINITY_DN15436_c0_g1_i1
TRINITY_DN15463_c0_g1_i1
TRINITY_DN15462_c0_g3_i1
TRINITY_DN15457_c0_g3_i2
TRINITY_DN24899_c0_g1_i1
TRINITY_DN24874_c0_g1_i1
TRINITY_DN10525_c0_g1_i1
TRINITY_DN10525_c0_g1_i2
TRINITY_DN10515_c0_g1_i2
TRINITY_DN10591_c0_g1_i2
TRINITY_DN10563_c0_g2_i3
TRINITY_DN10566_c0_g1_i1
TRINITY_DN10516_c0_g1_i1
TRINITY_DN10551_c0_g1_i1
TRINITY_DN10522_c0_g1_i13
TRINITY_DN10577_c0_g1_i1
TRINITY_DN10544_c0_g1_i2
TRINITY_DN9700_c0_g1_i1
TRINITY_DN9787_c0_g1_i1
TRINITY_DN9724_c0_g1_i4
TRINITY_DN9734_c0_g1_i2
TRINITY_DN9704_c0_g1_i3
TRINITY_DN9750_c0_g2_i1
TRINITY_DN9747_c0_g2_i1
TRINITY_DN9751_c0_g4_i2
TRINITY_DN9731_c0_g1_i1
TRINITY_DN9731_c0_g2_i1
TRINITY_DN9723_c1_g1_i1
TRINITY_DN9723_c0_g1_i1
TRINITY_DN36960_c0_g1_i1
TRINITY_DN36956_c0_g1_i1
TRINITY_DN36998_c0_g1_i1
TRINITY_DN36976_c0_g1_i1
TRINITY_DN36989_c0_g1_i1
TRINITY_DN36961_c0_g1_i1
TRINITY_DN21131_c0_g1_i2
TRINITY_DN21100_c0_g1_i1
TRINITY_DN21164_c0_g1_i1
TRINITY_DN21169_c0_g1_i1
TRINITY_DN23112_c0_g1_i1
TRINITY_DN23112_c0_g2_i1
TRINITY_DN23158_c0_g1_i4
TRINITY_DN23158_c0_g1_i1
TRINITY_DN23158_c0_g1_i10
TRINITY_DN22103_c0_g1_i1
TRINITY_DN22134_c0_g1_i1
TRINITY_DN22147_c0_g1_i1
TRINITY_DN19735_c0_g1_i1
TRINITY_DN19727_c0_g1_i1
TRINITY_DN19792_c0_g1_i2
TRINITY_DN19778_c0_g1_i1
TRINITY_DN19731_c0_g1_i5
TRINITY_DN44649_c0_g1_i1
TRINITY_DN44653_c0_g1_i1
TRINITY_DN37498_c0_g1_i1
TRINITY_DN37489_c0_g1_i1
TRINITY_DN5053_c0_g1_i6
TRINITY_DN5053_c0_g1_i3
TRINITY_DN5053_c0_g1_i8
TRINITY_DN5065_c0_g1_i1
TRINITY_DN5017_c0_g1_i4
TRINITY_DN5039_c0_g3_i9
TRINITY_DN5082_c0_g1_i1
TRINITY_DN19400_c0_g1_i1
TRINITY_DN18295_c0_g1_i1
TRINITY_DN18229_c0_g1_i1
TRINITY_DN18272_c0_g1_i1
TRINITY_DN42085_c0_g1_i1
TRINITY_DN42067_c0_g1_i1
TRINITY_DN42038_c0_g1_i1
TRINITY_DN42032_c0_g1_i1
TRINITY_DN979_c1_g2_i1
TRINITY_DN930_c0_g1_i1
TRINITY_DN990_c1_g1_i7
TRINITY_DN935_c0_g1_i4
TRINITY_DN944_c1_g1_i2
TRINITY_DN963_c0_g2_i2
TRINITY_DN922_c0_g1_i3
TRINITY_DN949_c0_g2_i1
TRINITY_DN996_c3_g1_i1
TRINITY_DN996_c1_g3_i1
TRINITY_DN937_c0_g4_i1
TRINITY_DN937_c0_g2_i1
TRINITY_DN933_c0_g2_i1
TRINITY_DN920_c0_g1_i1
TRINITY_DN942_c0_g1_i1
TRINITY_DN981_c0_g2_i3
TRINITY_DN962_c0_g1_i2
TRINITY_DN962_c0_g2_i1
TRINITY_DN924_c0_g1_i1
TRINITY_DN998_c0_g1_i5
TRINITY_DN994_c0_g1_i6
TRINITY_DN2627_c0_g1_i1
TRINITY_DN2643_c0_g1_i3
TRINITY_DN2634_c0_g3_i4
TRINITY_DN2620_c0_g1_i5
TRINITY_DN2673_c0_g1_i1
TRINITY_DN2653_c0_g1_i2
TRINITY_DN2615_c0_g1_i1
TRINITY_DN2667_c0_g1_i3
TRINITY_DN2601_c0_g2_i1
TRINITY_DN2601_c0_g2_i3
TRINITY_DN2672_c0_g1_i4
TRINITY_DN2648_c0_g4_i1
TRINITY_DN2648_c0_g5_i1
TRINITY_DN2697_c0_g4_i4
TRINITY_DN2697_c0_g3_i1
TRINITY_DN2630_c0_g1_i4
TRINITY_DN2630_c0_g1_i6
TRINITY_DN2625_c0_g1_i3
TRINITY_DN2681_c0_g1_i1
TRINITY_DN2681_c0_g2_i1
TRINITY_DN2681_c0_g2_i2
TRINITY_DN2681_c0_g3_i1
TRINITY_DN2618_c0_g1_i2
TRINITY_DN27400_c0_g1_i1
TRINITY_DN27474_c0_g1_i1
TRINITY_DN2713_c0_g1_i1
TRINITY_DN2718_c0_g1_i4
TRINITY_DN2718_c0_g1_i2
TRINITY_DN2771_c0_g2_i1
TRINITY_DN2728_c1_g3_i1
TRINITY_DN2706_c0_g2_i2
TRINITY_DN2705_c0_g1_i4
TRINITY_DN2748_c0_g1_i3
TRINITY_DN2742_c0_g1_i4
TRINITY_DN2742_c0_g1_i5
TRINITY_DN2742_c0_g1_i3
TRINITY_DN2742_c0_g1_i11
TRINITY_DN2785_c0_g1_i4
TRINITY_DN2747_c0_g1_i2
TRINITY_DN2799_c0_g1_i4
TRINITY_DN11136_c0_g1_i2
TRINITY_DN11196_c0_g1_i2
TRINITY_DN11196_c0_g2_i1
TRINITY_DN11121_c0_g1_i1
TRINITY_DN11197_c0_g1_i2
TRINITY_DN11156_c0_g2_i3
TRINITY_DN11147_c0_g1_i2
TRINITY_DN223_c0_g1_i1
TRINITY_DN219_c2_g1_i14
TRINITY_DN260_c1_g2_i1
TRINITY_DN260_c1_g1_i1
TRINITY_DN295_c0_g1_i4
TRINITY_DN217_c1_g2_i1
TRINITY_DN269_c0_g1_i1
TRINITY_DN269_c0_g2_i1
TRINITY_DN216_c6_g1_i1
TRINITY_DN266_c0_g1_i3
TRINITY_DN286_c1_g3_i1
TRINITY_DN233_c1_g1_i1
TRINITY_DN212_c0_g1_i7
TRINITY_DN212_c0_g2_i1
TRINITY_DN255_c0_g1_i16
TRINITY_DN220_c0_g1_i1
TRINITY_DN292_c2_g1_i1
TRINITY_DN221_c0_g2_i1
TRINITY_DN200_c0_g1_i2
TRINITY_DN11353_c0_g5_i2
TRINITY_DN11391_c0_g1_i4
TRINITY_DN11391_c0_g1_i5
TRINITY_DN11391_c0_g2_i1
TRINITY_DN11325_c0_g1_i1
TRINITY_DN11367_c0_g1_i1
TRINITY_DN11366_c0_g1_i4
TRINITY_DN11366_c0_g1_i1
TRINITY_DN11301_c0_g1_i1
TRINITY_DN11301_c0_g2_i1
TRINITY_DN11357_c0_g2_i2
TRINITY_DN11357_c0_g3_i2
TRINITY_DN3132_c0_g1_i4
TRINITY_DN3132_c0_g1_i2
TRINITY_DN3146_c0_g1_i12
TRINITY_DN3180_c0_g3_i1
TRINITY_DN3181_c0_g1_i2
TRINITY_DN3198_c0_g1_i1
TRINITY_DN3198_c0_g2_i1
TRINITY_DN3156_c0_g3_i1
TRINITY_DN3187_c0_g1_i1
TRINITY_DN49921_c0_g1_i1
TRINITY_DN49936_c0_g1_i1
TRINITY_DN49917_c0_g1_i1
TRINITY_DN20730_c0_g1_i1
TRINITY_DN20742_c0_g1_i1
TRINITY_DN12709_c0_g1_i1
TRINITY_DN12739_c0_g4_i2
TRINITY_DN12773_c0_g1_i1
TRINITY_DN29237_c0_g1_i1
TRINITY_DN22522_c0_g1_i1
TRINITY_DN53398_c0_g1_i1
TRINITY_DN53392_c0_g1_i1
TRINITY_DN53318_c0_g1_i1
TRINITY_DN19077_c0_g1_i2
TRINITY_DN5684_c0_g1_i2
TRINITY_DN5676_c1_g2_i1
TRINITY_DN5646_c0_g1_i6
TRINITY_DN5688_c0_g1_i1
TRINITY_DN28327_c0_g1_i1
TRINITY_DN28348_c0_g1_i1
TRINITY_DN1573_c0_g1_i4
TRINITY_DN1504_c1_g1_i1
TRINITY_DN1502_c0_g2_i1
TRINITY_DN1586_c0_g1_i4
TRINITY_DN1517_c1_g1_i1
TRINITY_DN1517_c2_g1_i1
TRINITY_DN1541_c0_g1_i1
TRINITY_DN1519_c0_g1_i1
TRINITY_DN1599_c0_g2_i1
TRINITY_DN17983_c0_g1_i1
TRINITY_DN17924_c0_g1_i1
TRINITY_DN17943_c0_g1_i1
TRINITY_DN17977_c0_g2_i1
TRINITY_DN17977_c0_g3_i1
TRINITY_DN8023_c0_g2_i1
TRINITY_DN8004_c0_g1_i1
TRINITY_DN8063_c0_g1_i1
TRINITY_DN8014_c0_g1_i1
TRINITY_DN8022_c1_g1_i1
TRINITY_DN8057_c0_g1_i1
TRINITY_DN8011_c0_g1_i2
TRINITY_DN8096_c1_g2_i1
TRINITY_DN21942_c0_g1_i1
TRINITY_DN21952_c0_g1_i1
TRINITY_DN21927_c0_g1_i1
TRINITY_DN21903_c0_g1_i1
TRINITY_DN11968_c0_g2_i2
TRINITY_DN11987_c0_g1_i3
TRINITY_DN11912_c0_g2_i2
TRINITY_DN11939_c0_g1_i1
TRINITY_DN11939_c0_g1_i2
TRINITY_DN11936_c0_g1_i1
TRINITY_DN11936_c0_g2_i1
TRINITY_DN11942_c0_g1_i1
TRINITY_DN11903_c0_g1_i1
TRINITY_DN53661_c0_g1_i1
TRINITY_DN53685_c0_g1_i1
TRINITY_DN14428_c0_g1_i1
TRINITY_DN14428_c0_g2_i1
TRINITY_DN14485_c0_g1_i1
TRINITY_DN14444_c0_g1_i1
TRINITY_DN14450_c0_g1_i1
TRINITY_DN14417_c0_g1_i1
TRINITY_DN14454_c0_g1_i1
TRINITY_DN15338_c0_g1_i2
TRINITY_DN15324_c0_g1_i1
TRINITY_DN15376_c0_g1_i2
TRINITY_DN15398_c0_g1_i1
TRINITY_DN15383_c0_g1_i2
TRINITY_DN15336_c0_g2_i1
TRINITY_DN15382_c0_g1_i2
TRINITY_DN24315_c0_g1_i1
TRINITY_DN24357_c0_g1_i1
TRINITY_DN24395_c0_g1_i1
TRINITY_DN5475_c0_g1_i1
TRINITY_DN5475_c0_g1_i2
TRINITY_DN5453_c0_g1_i1
TRINITY_DN5431_c0_g2_i1
TRINITY_DN5442_c0_g1_i3
TRINITY_DN5473_c0_g1_i2
TRINITY_DN5443_c0_g1_i1
TRINITY_DN5417_c0_g1_i1
TRINITY_DN52305_c0_g1_i1
TRINITY_DN52355_c0_g1_i1
TRINITY_DN52311_c0_g1_i1
TRINITY_DN47197_c0_g1_i1
TRINITY_DN47100_c0_g1_i1
TRINITY_DN47161_c0_g1_i1
TRINITY_DN47174_c0_g1_i1
TRINITY_DN47115_c0_g1_i1
TRINITY_DN13001_c0_g1_i7
TRINITY_DN13020_c0_g1_i1
TRINITY_DN13020_c0_g2_i1
TRINITY_DN13028_c1_g1_i1
TRINITY_DN13024_c0_g1_i4
TRINITY_DN13060_c0_g1_i4
TRINITY_DN13029_c0_g1_i1
TRINITY_DN13029_c0_g1_i2
TRINITY_DN13043_c0_g1_i1
TRINITY_DN13017_c0_g2_i1
TRINITY_DN13059_c1_g1_i1
TRINITY_DN13088_c0_g1_i1
TRINITY_DN13022_c0_g1_i1
TRINITY_DN13089_c0_g1_i1
TRINITY_DN13087_c0_g1_i3
TRINITY_DN13031_c0_g1_i1
TRINITY_DN13031_c0_g1_i3
TRINITY_DN51617_c0_g1_i1
TRINITY_DN2118_c0_g3_i1
TRINITY_DN2106_c0_g1_i7
TRINITY_DN2129_c0_g2_i1
TRINITY_DN2190_c0_g2_i4
TRINITY_DN2107_c0_g1_i4
TRINITY_DN2107_c0_g1_i7
TRINITY_DN2107_c0_g2_i1
TRINITY_DN2195_c1_g1_i1
TRINITY_DN2195_c1_g1_i3
TRINITY_DN2195_c1_g1_i2
TRINITY_DN2131_c0_g1_i1
TRINITY_DN2125_c0_g1_i17
TRINITY_DN2185_c0_g1_i2
TRINITY_DN51712_c0_g1_i1
TRINITY_DN51745_c0_g1_i1
TRINITY_DN51782_c0_g1_i1
TRINITY_DN51763_c0_g1_i1
TRINITY_DN51735_c0_g1_i1
TRINITY_DN53415_c0_g1_i1
TRINITY_DN53441_c0_g1_i1
TRINITY_DN17129_c0_g1_i1
TRINITY_DN17160_c0_g1_i1
TRINITY_DN8802_c0_g1_i2
TRINITY_DN8836_c0_g1_i2
TRINITY_DN8887_c0_g1_i2
TRINITY_DN8852_c0_g4_i1
TRINITY_DN8895_c2_g2_i1
TRINITY_DN8805_c0_g1_i1
TRINITY_DN8831_c0_g1_i4
TRINITY_DN8835_c0_g1_i4
TRINITY_DN8875_c0_g1_i1
TRINITY_DN8849_c0_g1_i2
TRINITY_DN8878_c0_g1_i1
TRINITY_DN8808_c0_g1_i2
TRINITY_DN8814_c0_g1_i7
TRINITY_DN8846_c0_g1_i1
TRINITY_DN8821_c0_g1_i2
TRINITY_DN8882_c0_g1_i1
TRINITY_DN8825_c0_g2_i2
TRINITY_DN8866_c0_g1_i1
TRINITY_DN8890_c0_g1_i2
TRINITY_DN24158_c0_g1_i1
TRINITY_DN7970_c0_g1_i1
TRINITY_DN7970_c0_g1_i2
TRINITY_DN7986_c0_g1_i1
TRINITY_DN7965_c0_g1_i6
TRINITY_DN7972_c0_g1_i1
TRINITY_DN7952_c0_g1_i1
TRINITY_DN7920_c0_g1_i5
TRINITY_DN7906_c0_g1_i1
TRINITY_DN7903_c0_g4_i1
TRINITY_DN7903_c0_g3_i5
TRINITY_DN7903_c0_g3_i3
TRINITY_DN39991_c0_g1_i1
TRINITY_DN3863_c0_g2_i9
TRINITY_DN3887_c0_g1_i4
TRINITY_DN3810_c0_g1_i1
TRINITY_DN3851_c0_g2_i3
TRINITY_DN3832_c0_g1_i5
TRINITY_DN3832_c0_g1_i6
TRINITY_DN3832_c0_g1_i7
TRINITY_DN3832_c0_g1_i3
TRINITY_DN3832_c0_g1_i8
TRINITY_DN3849_c0_g1_i15
TRINITY_DN3840_c0_g1_i1
TRINITY_DN3808_c1_g1_i1
TRINITY_DN3815_c0_g1_i4
TRINITY_DN3891_c0_g1_i1
TRINITY_DN3899_c0_g1_i2
TRINITY_DN31067_c0_g1_i1
TRINITY_DN5976_c0_g1_i2
TRINITY_DN5924_c0_g1_i1
TRINITY_DN5951_c0_g4_i1
TRINITY_DN5918_c0_g1_i2
TRINITY_DN5900_c0_g1_i1
TRINITY_DN5941_c1_g1_i1
TRINITY_DN5913_c0_g1_i5
TRINITY_DN5902_c0_g1_i1
TRINITY_DN5902_c0_g2_i1
TRINITY_DN5925_c0_g1_i1
TRINITY_DN5925_c0_g1_i2
TRINITY_DN5919_c0_g1_i5
TRINITY_DN22763_c0_g1_i2
TRINITY_DN22718_c0_g2_i1
TRINITY_DN42255_c0_g1_i1
TRINITY_DN35109_c0_g1_i1
TRINITY_DN49786_c0_g1_i1
TRINITY_DN49701_c0_g1_i1
TRINITY_DN4138_c0_g1_i1
TRINITY_DN4168_c0_g1_i4
TRINITY_DN4126_c0_g1_i8
TRINITY_DN4119_c0_g1_i10
TRINITY_DN4130_c0_g1_i1
TRINITY_DN4159_c0_g1_i4
TRINITY_DN4163_c0_g1_i5
TRINITY_DN4163_c0_g1_i6
TRINITY_DN4163_c0_g3_i1
TRINITY_DN4193_c0_g2_i2
TRINITY_DN4149_c0_g1_i1
TRINITY_DN4145_c0_g1_i1
TRINITY_DN26869_c0_g1_i1
TRINITY_DN26861_c0_g1_i1
TRINITY_DN24093_c0_g1_i1
TRINITY_DN24017_c0_g1_i1
TRINITY_DN24019_c0_g1_i1
TRINITY_DN24025_c0_g1_i1
TRINITY_DN24091_c0_g1_i1
TRINITY_DN15218_c0_g1_i2
TRINITY_DN15296_c1_g1_i1
TRINITY_DN15281_c0_g1_i1
TRINITY_DN15219_c0_g1_i1
TRINITY_DN15268_c0_g1_i1
TRINITY_DN15267_c0_g1_i1
TRINITY_DN15204_c0_g1_i1
TRINITY_DN16189_c0_g1_i1
TRINITY_DN16142_c0_g1_i1
TRINITY_DN16183_c0_g2_i1
TRINITY_DN16124_c0_g1_i1
TRINITY_DN19535_c0_g1_i2
TRINITY_DN6802_c0_g1_i2
TRINITY_DN6876_c0_g1_i1
TRINITY_DN6892_c0_g1_i1
TRINITY_DN6811_c1_g1_i1
TRINITY_DN6825_c0_g1_i4
TRINITY_DN6838_c1_g2_i1
TRINITY_DN6838_c1_g2_i2
TRINITY_DN6863_c0_g1_i1
TRINITY_DN6890_c0_g1_i1
TRINITY_DN6817_c0_g2_i1
TRINITY_DN6842_c0_g1_i3
TRINITY_DN35014_c0_g1_i1
TRINITY_DN35007_c0_g1_i1
TRINITY_DN2528_c0_g1_i1
TRINITY_DN2514_c1_g1_i3
TRINITY_DN2563_c0_g1_i1
TRINITY_DN2563_c1_g3_i1
TRINITY_DN2563_c1_g2_i1
TRINITY_DN2563_c1_g2_i2
TRINITY_DN2513_c0_g1_i5
TRINITY_DN2551_c0_g1_i1
TRINITY_DN2550_c0_g1_i3
TRINITY_DN2585_c0_g1_i3
TRINITY_DN2519_c0_g1_i2
TRINITY_DN2505_c0_g1_i3
TRINITY_DN2503_c1_g1_i1
TRINITY_DN2522_c0_g1_i1
TRINITY_DN2570_c0_g1_i1
TRINITY_DN2574_c0_g1_i4
TRINITY_DN2596_c0_g1_i4
TRINITY_DN2581_c0_g1_i1
TRINITY_DN46889_c0_g1_i1
TRINITY_DN46832_c0_g1_i1
TRINITY_DN46851_c0_g1_i1
TRINITY_DN46833_c0_g1_i1
TRINITY_DN46811_c0_g1_i1
TRINITY_DN46820_c0_g1_i1
TRINITY_DN46899_c0_g1_i1
TRINITY_DN47266_c0_g1_i1
TRINITY_DN47210_c0_g1_i1
TRINITY_DN47214_c0_g1_i1
TRINITY_DN47227_c0_g1_i1
TRINITY_DN13441_c0_g1_i1
TRINITY_DN13452_c0_g1_i1
TRINITY_DN13418_c0_g1_i1
TRINITY_DN13440_c0_g1_i1
TRINITY_DN13481_c0_g3_i1
TRINITY_DN13461_c0_g2_i1
TRINITY_DN10838_c0_g1_i1
TRINITY_DN10871_c0_g1_i3
TRINITY_DN10844_c0_g1_i3
TRINITY_DN10866_c0_g1_i1
TRINITY_DN10825_c0_g1_i2
TRINITY_DN10878_c0_g1_i2
TRINITY_DN10806_c0_g1_i1
TRINITY_DN10806_c0_g2_i1
TRINITY_DN10846_c0_g1_i1
TRINITY_DN29355_c0_g1_i1
TRINITY_DN29337_c0_g1_i1
TRINITY_DN29341_c0_g1_i1
TRINITY_DN39485_c0_g1_i1
TRINITY_DN47939_c0_g1_i1
TRINITY_DN47963_c0_g1_i1
TRINITY_DN47978_c0_g1_i1
TRINITY_DN47941_c0_g1_i1
TRINITY_DN43502_c0_g1_i1
TRINITY_DN43542_c0_g1_i1
TRINITY_DN24973_c0_g1_i1
TRINITY_DN24985_c0_g1_i1
TRINITY_DN24954_c0_g1_i1
TRINITY_DN4606_c0_g1_i1
TRINITY_DN4623_c0_g2_i1
TRINITY_DN4657_c0_g1_i4
TRINITY_DN4657_c0_g1_i2
TRINITY_DN4634_c0_g1_i7
TRINITY_DN4695_c0_g2_i1
TRINITY_DN4683_c0_g1_i1
TRINITY_DN4683_c0_g2_i1
TRINITY_DN4633_c0_g1_i4
TRINITY_DN4633_c0_g1_i1
TRINITY_DN4633_c0_g1_i2
TRINITY_DN4628_c0_g1_i6
TRINITY_DN4670_c0_g1_i2
TRINITY_DN4617_c0_g2_i1
TRINITY_DN4612_c0_g1_i1
TRINITY_DN4612_c0_g1_i2
TRINITY_DN4612_c0_g2_i1
TRINITY_DN4612_c0_g2_i3
TRINITY_DN4612_c0_g2_i2
TRINITY_DN4649_c0_g1_i2
TRINITY_DN4692_c0_g1_i3
TRINITY_DN4689_c0_g1_i5
TRINITY_DN35355_c0_g1_i1
TRINITY_DN34110_c0_g1_i1
TRINITY_DN34194_c0_g1_i1
TRINITY_DN37209_c0_g1_i1
TRINITY_DN37257_c0_g1_i1
TRINITY_DN37203_c0_g1_i1
TRINITY_DN37235_c0_g1_i1
TRINITY_DN37275_c0_g1_i1
TRINITY_DN37253_c0_g1_i1
TRINITY_DN2021_c0_g2_i1
TRINITY_DN2064_c0_g2_i2
TRINITY_DN2081_c0_g1_i1
TRINITY_DN2000_c0_g1_i6
TRINITY_DN2035_c0_g1_i5
TRINITY_DN2038_c0_g1_i1
TRINITY_DN2008_c0_g1_i3
TRINITY_DN2030_c0_g2_i4
TRINITY_DN2022_c0_g1_i1
TRINITY_DN2022_c0_g2_i1
TRINITY_DN52599_c0_g1_i1
TRINITY_DN52544_c0_g1_i1
TRINITY_DN52502_c0_g1_i1
TRINITY_DN52541_c0_g1_i1
TRINITY_DN52504_c0_g1_i1
TRINITY_DN13557_c0_g1_i1
TRINITY_DN13589_c0_g1_i1
TRINITY_DN13576_c0_g1_i1
TRINITY_DN13580_c0_g2_i1
TRINITY_DN45197_c0_g1_i1
TRINITY_DN45138_c0_g1_i1
TRINITY_DN45101_c0_g1_i1
TRINITY_DN45190_c0_g1_i1
TRINITY_DN38397_c0_g1_i1
TRINITY_DN38340_c0_g1_i1
TRINITY_DN38387_c0_g1_i1
TRINITY_DN38344_c0_g1_i1
TRINITY_DN15508_c0_g1_i1
TRINITY_DN15517_c1_g1_i4
TRINITY_DN15517_c1_g1_i2
TRINITY_DN15500_c0_g1_i2
TRINITY_DN15557_c0_g1_i1
TRINITY_DN15583_c0_g1_i3
TRINITY_DN46958_c0_g1_i1
TRINITY_DN46922_c0_g1_i1
TRINITY_DN46947_c0_g1_i1
TRINITY_DN46975_c0_g1_i1
TRINITY_DN46924_c0_g1_i1
TRINITY_DN46979_c0_g1_i1
TRINITY_DN4244_c0_g1_i4
TRINITY_DN4244_c0_g1_i3
TRINITY_DN4209_c0_g1_i5
TRINITY_DN4285_c0_g1_i1
TRINITY_DN4218_c0_g1_i1
TRINITY_DN4251_c0_g1_i4
TRINITY_DN4238_c0_g1_i1
TRINITY_DN4289_c0_g1_i1
TRINITY_DN4289_c0_g1_i2
TRINITY_DN4259_c0_g1_i1
TRINITY_DN48021_c0_g1_i1
TRINITY_DN48035_c0_g1_i1
TRINITY_DN4317_c0_g1_i5
TRINITY_DN4346_c0_g1_i1
TRINITY_DN4342_c0_g1_i2
TRINITY_DN4347_c0_g1_i1
TRINITY_DN4375_c0_g1_i5
TRINITY_DN15169_c0_g1_i1
TRINITY_DN15146_c0_g3_i2
TRINITY_DN15165_c0_g1_i2
TRINITY_DN15165_c0_g2_i1
TRINITY_DN18344_c0_g1_i2
TRINITY_DN18325_c0_g1_i2
TRINITY_DN18385_c0_g1_i2
TRINITY_DN18385_c0_g2_i1
TRINITY_DN7598_c0_g1_i12
TRINITY_DN7553_c0_g1_i4
TRINITY_DN7577_c0_g1_i4
TRINITY_DN7579_c0_g1_i1
TRINITY_DN7558_c0_g1_i2
TRINITY_DN7592_c0_g3_i4
TRINITY_DN7567_c0_g1_i1
TRINITY_DN7585_c0_g1_i1
TRINITY_DN18850_c0_g1_i1
TRINITY_DN18824_c0_g1_i1
TRINITY_DN18853_c0_g1_i1
TRINITY_DN18858_c0_g1_i10
TRINITY_DN18860_c0_g1_i1
TRINITY_DN27277_c0_g1_i1
TRINITY_DN15689_c0_g1_i1
TRINITY_DN15674_c0_g1_i1
TRINITY_DN15636_c0_g3_i1
TRINITY_DN15659_c0_g1_i1
TRINITY_DN15685_c0_g1_i2
TRINITY_DN15626_c0_g1_i1
TRINITY_DN15665_c0_g1_i1
TRINITY_DN24476_c0_g1_i1
TRINITY_DN24483_c0_g1_i1
TRINITY_DN24483_c0_g2_i1
TRINITY_DN24420_c0_g1_i1
TRINITY_DN14563_c0_g1_i2
TRINITY_DN14557_c0_g1_i1
TRINITY_DN14583_c0_g1_i1
TRINITY_DN14586_c0_g1_i1
TRINITY_DN14552_c0_g1_i4
TRINITY_DN14584_c0_g1_i1
TRINITY_DN32193_c0_g1_i1
TRINITY_DN26792_c0_g1_i1
TRINITY_DN41996_c0_g1_i1
TRINITY_DN48597_c0_g1_i1
TRINITY_DN48519_c0_g1_i1
TRINITY_DN26611_c0_g1_i1
TRINITY_DN4774_c0_g5_i2
TRINITY_DN4774_c1_g1_i1
TRINITY_DN4729_c0_g1_i1
TRINITY_DN4721_c0_g1_i3
TRINITY_DN4761_c0_g2_i1
TRINITY_DN4768_c1_g1_i1
TRINITY_DN4768_c0_g1_i1
TRINITY_DN4796_c0_g1_i2
TRINITY_DN4706_c0_g1_i4
TRINITY_DN47507_c0_g1_i1
TRINITY_DN47536_c0_g1_i1
TRINITY_DN4026_c0_g1_i7
TRINITY_DN4050_c0_g1_i1
TRINITY_DN4013_c0_g1_i2
TRINITY_DN4023_c0_g1_i3
TRINITY_DN4046_c0_g1_i1
TRINITY_DN4092_c0_g1_i5
TRINITY_DN4020_c0_g1_i3
TRINITY_DN4075_c0_g1_i2
TRINITY_DN4039_c0_g2_i1
TRINITY_DN10661_c0_g1_i2
TRINITY_DN10649_c0_g1_i1
TRINITY_DN10649_c0_g3_i2
TRINITY_DN10646_c1_g1_i2
TRINITY_DN10677_c0_g4_i1
TRINITY_DN10652_c0_g1_i2
TRINITY_DN10682_c0_g1_i1
TRINITY_DN10657_c0_g1_i1
TRINITY_DN10623_c0_g2_i1
TRINITY_DN13211_c0_g1_i1
TRINITY_DN13284_c0_g1_i6
TRINITY_DN13284_c0_g1_i1
TRINITY_DN13269_c0_g1_i1
TRINITY_DN13202_c1_g2_i1
TRINITY_DN13202_c0_g1_i1
TRINITY_DN13202_c0_g2_i2
TRINITY_DN16482_c0_g1_i1
TRINITY_DN16436_c0_g1_i1
TRINITY_DN16443_c0_g1_i1
TRINITY_DN16473_c0_g4_i1
TRINITY_DN16455_c0_g1_i7
TRINITY_DN6729_c0_g1_i1
TRINITY_DN6747_c0_g1_i1
TRINITY_DN6739_c0_g1_i1
TRINITY_DN6739_c0_g2_i1
TRINITY_DN6780_c0_g1_i2
TRINITY_DN6716_c0_g1_i2
TRINITY_DN6710_c0_g1_i1
TRINITY_DN6710_c0_g1_i2
TRINITY_DN6765_c1_g2_i1
TRINITY_DN6788_c0_g1_i1
TRINITY_DN6792_c0_g1_i1
TRINITY_DN6718_c0_g1_i3
TRINITY_DN6705_c0_g1_i3
TRINITY_DN6357_c0_g1_i4
TRINITY_DN6384_c0_g1_i1
TRINITY_DN6313_c0_g1_i5
TRINITY_DN6393_c0_g1_i1
TRINITY_DN6393_c0_g1_i3
TRINITY_DN6376_c0_g1_i1
TRINITY_DN6315_c0_g1_i4
TRINITY_DN6351_c0_g1_i3
TRINITY_DN6387_c0_g1_i4
TRINITY_DN6363_c0_g1_i2
TRINITY_DN6333_c0_g2_i1
TRINITY_DN48115_c0_g1_i1
TRINITY_DN48185_c0_g1_i1
TRINITY_DN48135_c0_g1_i1
TRINITY_DN32735_c0_g1_i1
TRINITY_DN32729_c0_g1_i1
TRINITY_DN32769_c0_g1_i1
TRINITY_DN38215_c0_g1_i1
TRINITY_DN44151_c0_g1_i1
TRINITY_DN44142_c0_g1_i1
TRINITY_DN19608_c0_g1_i4
TRINITY_DN19608_c0_g1_i1
TRINITY_DN19608_c0_g1_i3
TRINITY_DN19624_c0_g1_i1
TRINITY_DN27671_c0_g1_i1
TRINITY_DN27635_c0_g1_i1
TRINITY_DN27630_c0_g1_i1
TRINITY_DN49013_c0_g1_i1
TRINITY_DN1939_c1_g3_i1
TRINITY_DN1939_c1_g1_i1
TRINITY_DN1948_c0_g1_i1
TRINITY_DN1970_c0_g1_i3
TRINITY_DN1935_c0_g1_i5
TRINITY_DN1920_c0_g1_i2
TRINITY_DN1971_c0_g2_i3
TRINITY_DN1971_c0_g2_i2
TRINITY_DN1955_c0_g1_i15
TRINITY_DN1981_c0_g1_i1
TRINITY_DN1987_c0_g1_i6
TRINITY_DN1956_c0_g1_i1
TRINITY_DN31666_c0_g1_i1
TRINITY_DN19839_c0_g1_i1
TRINITY_DN19810_c1_g1_i2
TRINITY_DN19897_c0_g1_i1
TRINITY_DN19820_c0_g1_i1
TRINITY_DN20269_c1_g1_i2
TRINITY_DN6088_c0_g1_i2
TRINITY_DN6010_c0_g1_i4
TRINITY_DN6010_c0_g1_i5
TRINITY_DN6089_c0_g1_i4
TRINITY_DN6033_c0_g1_i2
TRINITY_DN6035_c0_g1_i3
TRINITY_DN140_c3_g1_i1
TRINITY_DN129_c0_g1_i4
TRINITY_DN129_c0_g1_i1
TRINITY_DN159_c0_g1_i4
TRINITY_DN159_c0_g1_i6
TRINITY_DN159_c0_g1_i1
TRINITY_DN169_c0_g1_i1
TRINITY_DN169_c1_g1_i1
TRINITY_DN176_c0_g1_i4
TRINITY_DN172_c0_g1_i1
TRINITY_DN119_c0_g1_i1
TRINITY_DN119_c0_g2_i1
TRINITY_DN111_c0_g1_i1
TRINITY_DN101_c0_g1_i4
TRINITY_DN101_c0_g1_i6
TRINITY_DN101_c0_g1_i7
TRINITY_DN160_c0_g1_i1
TRINITY_DN165_c0_g3_i2
TRINITY_DN135_c0_g1_i1
TRINITY_DN134_c0_g1_i1
TRINITY_DN102_c0_g1_i1
TRINITY_DN43104_c0_g1_i1
TRINITY_DN43182_c0_g1_i1
TRINITY_DN2848_c0_g2_i3
TRINITY_DN2817_c0_g1_i1
TRINITY_DN2817_c0_g2_i2
TRINITY_DN2866_c0_g3_i1
TRINITY_DN2807_c0_g1_i2
TRINITY_DN2855_c0_g2_i7
TRINITY_DN2870_c0_g1_i2
TRINITY_DN2854_c0_g1_i3
TRINITY_DN2825_c1_g2_i2
TRINITY_DN9649_c0_g2_i1
TRINITY_DN9644_c0_g1_i1
TRINITY_DN9650_c0_g1_i1
TRINITY_DN9611_c1_g1_i2
TRINITY_DN9611_c0_g1_i1
TRINITY_DN9671_c0_g1_i2
TRINITY_DN9601_c0_g1_i1
TRINITY_DN9658_c0_g1_i4
TRINITY_DN38795_c0_g1_i1
TRINITY_DN38774_c0_g1_i1
TRINITY_DN38742_c0_g1_i1
TRINITY_DN3092_c0_g1_i1
TRINITY_DN3098_c0_g1_i4
TRINITY_DN3002_c0_g2_i1
TRINITY_DN3038_c0_g1_i4
TRINITY_DN3068_c0_g1_i4
TRINITY_DN3056_c0_g1_i5
TRINITY_DN3082_c0_g1_i3
TRINITY_DN23708_c0_g1_i2
TRINITY_DN23756_c0_g1_i1
TRINITY_DN23796_c0_g1_i1
TRINITY_DN16746_c0_g1_i1
TRINITY_DN16733_c0_g1_i1
TRINITY_DN16794_c0_g1_i2
TRINITY_DN16711_c0_g3_i4
TRINITY_DN16711_c0_g3_i2
TRINITY_DN3579_c0_g1_i1
TRINITY_DN3599_c0_g1_i4
TRINITY_DN3599_c0_g1_i5
TRINITY_DN3503_c0_g3_i1
TRINITY_DN3536_c0_g1_i1
TRINITY_DN3536_c0_g2_i1
TRINITY_DN3515_c0_g1_i1
TRINITY_DN3552_c0_g1_i3
TRINITY_DN31589_c0_g1_i1
TRINITY_DN31538_c0_g1_i1
TRINITY_DN31524_c0_g1_i1
TRINITY_DN23575_c1_g2_i1
TRINITY_DN23596_c0_g1_i1
TRINITY_DN12027_c0_g1_i1
TRINITY_DN12045_c0_g1_i4
TRINITY_DN12085_c0_g1_i1
TRINITY_DN12064_c0_g1_i1
TRINITY_DN12082_c0_g2_i1
TRINITY_DN12052_c0_g1_i1
TRINITY_DN12080_c0_g1_i1
TRINITY_DN12044_c0_g1_i1
TRINITY_DN24620_c0_g1_i1
TRINITY_DN24636_c0_g1_i1
TRINITY_DN7717_c0_g1_i1
TRINITY_DN7735_c0_g1_i1
TRINITY_DN7716_c0_g1_i2
TRINITY_DN7777_c0_g2_i1
TRINITY_DN7750_c0_g1_i1
TRINITY_DN7750_c0_g2_i1
TRINITY_DN7760_c0_g1_i1
TRINITY_DN7732_c0_g1_i1
TRINITY_DN7793_c0_g1_i2
TRINITY_DN7774_c0_g1_i1
TRINITY_DN7766_c0_g1_i1
TRINITY_DN42150_c0_g1_i1
TRINITY_DN42165_c0_g1_i1
TRINITY_DN42137_c0_g1_i1
TRINITY_DN42157_c0_g1_i1
TRINITY_DN23484_c0_g1_i1
TRINITY_DN23485_c0_g1_i1
TRINITY_DN21427_c0_g1_i1
TRINITY_DN21448_c0_g1_i1
TRINITY_DN21437_c0_g1_i1
TRINITY_DN21410_c0_g1_i1
TRINITY_DN3343_c1_g1_i6
TRINITY_DN3311_c0_g1_i3
TRINITY_DN3375_c0_g2_i4
TRINITY_DN3370_c0_g1_i5
TRINITY_DN3370_c0_g1_i9
TRINITY_DN3317_c0_g1_i6
TRINITY_DN3344_c0_g1_i6
TRINITY_DN3358_c0_g2_i4
TRINITY_DN3352_c0_g1_i4
TRINITY_DN3352_c0_g1_i1
TRINITY_DN18532_c0_g1_i1
TRINITY_DN18530_c0_g1_i1
TRINITY_DN18591_c0_g1_i1
TRINITY_DN18590_c0_g5_i1
TRINITY_DN8603_c0_g2_i2
TRINITY_DN8683_c0_g1_i1
TRINITY_DN8657_c0_g1_i4
TRINITY_DN8657_c0_g1_i3
TRINITY_DN8681_c0_g1_i1
TRINITY_DN8609_c0_g1_i1
TRINITY_DN8651_c0_g1_i2
TRINITY_DN8652_c0_g1_i5
TRINITY_DN8642_c0_g1_i1
TRINITY_DN38959_c0_g1_i1
TRINITY_DN38930_c0_g1_i1
TRINITY_DN38986_c0_g1_i1
TRINITY_DN38949_c0_g1_i1
TRINITY_DN21896_c0_g1_i1
TRINITY_DN21879_c0_g1_i1
TRINITY_DN21892_c0_g1_i2
TRINITY_DN21884_c0_g1_i1
TRINITY_DN21866_c0_g1_i1
TRINITY_DN21863_c0_g1_i1
TRINITY_DN42579_c0_g1_i1
TRINITY_DN42569_c0_g1_i1
TRINITY_DN42568_c0_g1_i1
TRINITY_DN42583_c0_g1_i1
TRINITY_DN16987_c0_g1_i6
TRINITY_DN16923_c0_g1_i4
TRINITY_DN16991_c0_g1_i3
TRINITY_DN16961_c0_g1_i1
TRINITY_DN16989_c0_g1_i2
TRINITY_DN14783_c0_g1_i2
TRINITY_DN14736_c0_g1_i1
TRINITY_DN14778_c0_g1_i1
TRINITY_DN10150_c0_g1_i1
TRINITY_DN10133_c0_g1_i1
TRINITY_DN10126_c0_g1_i1
TRINITY_DN10178_c0_g2_i1
TRINITY_DN10104_c0_g2_i1
TRINITY_DN10164_c0_g1_i4
TRINITY_DN10164_c0_g1_i1
TRINITY_DN10105_c0_g1_i2
TRINITY_DN10168_c0_g1_i2
TRINITY_DN10167_c1_g1_i4
TRINITY_DN10167_c0_g1_i1
TRINITY_DN10147_c0_g1_i1
TRINITY_DN10120_c0_g1_i2
TRINITY_DN10144_c0_g1_i1
TRINITY_DN10138_c0_g1_i2
TRINITY_DN10138_c0_g2_i2
TRINITY_DN10129_c0_g1_i1
TRINITY_DN13797_c0_g1_i4
TRINITY_DN13797_c0_g1_i6
TRINITY_DN13738_c0_g1_i1
TRINITY_DN13795_c0_g1_i1
TRINITY_DN13778_c0_g1_i9
TRINITY_DN13743_c0_g1_i1
TRINITY_DN13786_c0_g1_i2
TRINITY_DN13774_c0_g1_i1
TRINITY_DN34787_c0_g1_i1
TRINITY_DN26360_c0_g1_i1
TRINITY_DN26369_c0_g1_i1
TRINITY_DN26350_c0_g1_i1
TRINITY_DN37052_c0_g1_i1
TRINITY_DN3400_c0_g1_i6
TRINITY_DN3422_c0_g1_i2
TRINITY_DN3429_c0_g2_i6
TRINITY_DN3415_c0_g4_i2
TRINITY_DN3496_c0_g1_i7
TRINITY_DN3478_c0_g1_i2
TRINITY_DN3440_c0_g1_i2
TRINITY_DN3426_c0_g3_i1
TRINITY_DN3427_c0_g2_i2
TRINITY_DN17317_c0_g1_i1
TRINITY_DN17332_c0_g1_i1
TRINITY_DN17388_c0_g5_i1
TRINITY_DN17388_c0_g1_i2
TRINITY_DN17359_c0_g1_i1
TRINITY_DN17322_c0_g1_i2
TRINITY_DN17354_c0_g1_i1
TRINITY_DN17348_c0_g2_i1
TRINITY_DN12139_c0_g1_i1
TRINITY_DN12139_c0_g3_i1
TRINITY_DN12141_c0_g1_i2
TRINITY_DN12140_c0_g1_i1
TRINITY_DN12133_c0_g1_i2
TRINITY_DN12181_c0_g1_i1
TRINITY_DN12181_c0_g1_i3
TRINITY_DN12158_c0_g2_i2
TRINITY_DN12127_c0_g1_i1
TRINITY_DN12197_c0_g1_i1
TRINITY_DN11560_c0_g1_i1
TRINITY_DN11574_c0_g1_i1
TRINITY_DN11543_c0_g2_i7
TRINITY_DN11500_c0_g3_i1
TRINITY_DN11555_c0_g1_i1
TRINITY_DN11568_c0_g1_i1
TRINITY_DN11541_c0_g1_i3
TRINITY_DN23647_c0_g1_i1
TRINITY_DN23697_c0_g1_i1
TRINITY_DN9415_c0_g1_i1
TRINITY_DN9412_c0_g1_i2
TRINITY_DN9440_c0_g1_i1
TRINITY_DN9457_c0_g1_i1
TRINITY_DN9457_c0_g2_i3
TRINITY_DN9452_c0_g1_i1
TRINITY_DN9481_c0_g2_i3
TRINITY_DN9454_c0_g1_i1
TRINITY_DN9477_c0_g1_i1
TRINITY_DN9477_c0_g1_i3
TRINITY_DN9444_c0_g1_i1
TRINITY_DN9489_c0_g2_i1
TRINITY_DN6457_c0_g1_i1
TRINITY_DN6457_c0_g1_i3
TRINITY_DN6457_c0_g1_i10
TRINITY_DN6450_c0_g1_i3
TRINITY_DN6495_c0_g1_i1
TRINITY_DN6485_c0_g1_i5
TRINITY_DN6485_c0_g2_i1
TRINITY_DN6483_c0_g1_i3
TRINITY_DN6494_c0_g1_i1
TRINITY_DN6494_c0_g2_i1
TRINITY_DN6494_c0_g3_i1
TRINITY_DN6449_c0_g1_i1
TRINITY_DN1232_c0_g1_i2
TRINITY_DN1232_c1_g1_i2
TRINITY_DN1269_c0_g2_i3
TRINITY_DN1222_c0_g1_i1
TRINITY_DN1202_c0_g1_i4
TRINITY_DN1202_c0_g1_i7
TRINITY_DN1298_c0_g1_i2
TRINITY_DN1298_c1_g1_i1
TRINITY_DN1298_c1_g4_i1
TRINITY_DN1204_c0_g1_i6
TRINITY_DN1268_c3_g1_i4
TRINITY_DN1255_c0_g1_i3
TRINITY_DN1257_c4_g1_i1
TRINITY_DN1244_c0_g1_i1
TRINITY_DN1258_c0_g1_i4
TRINITY_DN1245_c0_g1_i1
TRINITY_DN1245_c0_g1_i3
TRINITY_DN1217_c0_g2_i1
TRINITY_DN1217_c0_g2_i2
TRINITY_DN9021_c1_g1_i1
TRINITY_DN9054_c0_g2_i1
TRINITY_DN9013_c0_g1_i3
TRINITY_DN9094_c0_g1_i1
TRINITY_DN9025_c0_g2_i2
TRINITY_DN9074_c0_g1_i1
TRINITY_DN9074_c0_g1_i2
TRINITY_DN9040_c0_g1_i1
TRINITY_DN9099_c0_g1_i1
TRINITY_DN9023_c0_g1_i1
TRINITY_DN9064_c0_g1_i1
TRINITY_DN23224_c0_g1_i1
TRINITY_DN23266_c0_g1_i1
TRINITY_DN4937_c0_g1_i5
TRINITY_DN4937_c0_g1_i7
TRINITY_DN4942_c0_g2_i1
TRINITY_DN4994_c0_g1_i4
TRINITY_DN4994_c0_g1_i1
TRINITY_DN4994_c0_g1_i3
TRINITY_DN4994_c0_g1_i8
TRINITY_DN4994_c0_g1_i10
TRINITY_DN4975_c0_g2_i1
TRINITY_DN4933_c0_g1_i4
TRINITY_DN4989_c0_g1_i1
TRINITY_DN4925_c0_g1_i2
TRINITY_DN4940_c0_g1_i5
TRINITY_DN4940_c0_g1_i3
TRINITY_DN4940_c0_g1_i20
TRINITY_DN4915_c0_g1_i4
TRINITY_DN4915_c0_g2_i1
TRINITY_DN4957_c0_g1_i1
TRINITY_DN15097_c0_g1_i1
TRINITY_DN15097_c0_g1_i2
TRINITY_DN15071_c0_g1_i4
TRINITY_DN15071_c0_g1_i2
TRINITY_DN15062_c0_g1_i1
TRINITY_DN15082_c0_g1_i1
TRINITY_DN48209_c0_g1_i1
TRINITY_DN48274_c0_g1_i1
TRINITY_DN28721_c0_g1_i1
TRINITY_DN28755_c0_g1_i1
TRINITY_DN28701_c0_g1_i1
TRINITY_DN28732_c0_g1_i1
TRINITY_DN28744_c0_g1_i1
TRINITY_DN48961_c0_g1_i1
TRINITY_DN20517_c0_g1_i1
TRINITY_DN32444_c0_g1_i1
TRINITY_DN32451_c0_g1_i1
TRINITY_DN32407_c0_g1_i1
TRINITY_DN32464_c0_g1_i1
TRINITY_DN32418_c0_g1_i1
TRINITY_DN30015_c0_g1_i1
TRINITY_DN30047_c0_g1_i1
TRINITY_DN30007_c0_g1_i1
TRINITY_DN30033_c0_g1_i1
TRINITY_DN12235_c0_g1_i1
TRINITY_DN12213_c0_g1_i2
TRINITY_DN12209_c0_g1_i1
TRINITY_DN12209_c0_g2_i1
TRINITY_DN12220_c0_g1_i2
TRINITY_DN12297_c0_g2_i4
TRINITY_DN20653_c0_g1_i1
TRINITY_DN11084_c0_g1_i1
TRINITY_DN11081_c0_g1_i1
TRINITY_DN11016_c0_g1_i1
TRINITY_DN11028_c0_g2_i1
TRINITY_DN51929_c0_g1_i1
TRINITY_DN51906_c0_g1_i1
TRINITY_DN51994_c0_g1_i1
TRINITY_DN51908_c0_g1_i1
TRINITY_DN4478_c0_g1_i3
TRINITY_DN4464_c0_g2_i1
TRINITY_DN4499_c0_g1_i4
TRINITY_DN4405_c0_g2_i3
TRINITY_DN4409_c0_g1_i1
TRINITY_DN4496_c0_g1_i3
TRINITY_DN4467_c0_g1_i2
TRINITY_DN4441_c0_g1_i2
TRINITY_DN4441_c0_g2_i1
TRINITY_DN4441_c0_g2_i5
TRINITY_DN4422_c0_g2_i1
TRINITY_DN4447_c0_g1_i5
TRINITY_DN38544_c0_g1_i1
TRINITY_DN38593_c0_g1_i1
TRINITY_DN38570_c0_g1_i1
TRINITY_DN43960_c0_g1_i1
TRINITY_DN37307_c0_g1_i1
TRINITY_DN37305_c0_g1_i1
TRINITY_DN37340_c0_g1_i1
TRINITY_DN37355_c0_g1_i1
TRINITY_DN37312_c0_g1_i1
TRINITY_DN24746_c0_g1_i1
TRINITY_DN24709_c0_g1_i1
TRINITY_DN52633_c0_g1_i1
TRINITY_DN52652_c0_g1_i1
TRINITY_DN16064_c0_g1_i2
TRINITY_DN16078_c0_g1_i1
TRINITY_DN16067_c0_g1_i1
TRINITY_DN16015_c0_g1_i1
TRINITY_DN16074_c0_g1_i1
TRINITY_DN17249_c0_g1_i2
TRINITY_DN17253_c0_g1_i1
TRINITY_DN17290_c0_g1_i1
TRINITY_DN27808_c0_g1_i2
TRINITY_DN27811_c0_g1_i1
TRINITY_DN52716_c0_g1_i1
TRINITY_DN21086_c0_g1_i1
TRINITY_DN18405_c0_g1_i1
TRINITY_DN17628_c0_g1_i1
TRINITY_DN5143_c0_g1_i4
TRINITY_DN5115_c0_g1_i2
TRINITY_DN5119_c0_g1_i1
TRINITY_DN5169_c0_g1_i2
TRINITY_DN5166_c0_g1_i1
TRINITY_DN5112_c0_g1_i2
TRINITY_DN5113_c0_g1_i4
TRINITY_DN5350_c0_g4_i1
TRINITY_DN5388_c0_g1_i1
TRINITY_DN5332_c0_g1_i1
TRINITY_DN5370_c0_g3_i8
TRINITY_DN5359_c0_g1_i1
TRINITY_DN5304_c0_g1_i1
TRINITY_DN5383_c0_g2_i3
TRINITY_DN5321_c1_g1_i4
TRINITY_DN5321_c0_g1_i6
TRINITY_DN5361_c0_g1_i1
TRINITY_DN5394_c0_g1_i9
TRINITY_DN5339_c0_g1_i4
TRINITY_DN5351_c0_g1_i2
TRINITY_DN54954_c0_g1_i1
TRINITY_DN7360_c0_g1_i1
TRINITY_DN7300_c1_g1_i1
TRINITY_DN7300_c0_g1_i8
TRINITY_DN7313_c0_g1_i1
TRINITY_DN7384_c0_g1_i2
TRINITY_DN7335_c2_g1_i1
TRINITY_DN7335_c0_g1_i1
TRINITY_DN7335_c0_g3_i1
TRINITY_DN7346_c0_g1_i2
TRINITY_DN7314_c0_g1_i3
TRINITY_DN7323_c0_g1_i1
TRINITY_DN14199_c0_g1_i3
TRINITY_DN14199_c0_g3_i2
TRINITY_DN14111_c0_g1_i1
TRINITY_DN14186_c0_g1_i2
TRINITY_DN14125_c0_g1_i1
TRINITY_DN44244_c0_g1_i1
TRINITY_DN1450_c0_g1_i4
TRINITY_DN1491_c0_g2_i1
TRINITY_DN1492_c0_g2_i3
TRINITY_DN1459_c0_g3_i4
TRINITY_DN1459_c0_g3_i2
TRINITY_DN1469_c0_g1_i2
TRINITY_DN1436_c0_g1_i6
TRINITY_DN1436_c0_g1_i3
TRINITY_DN1429_c0_g4_i1
TRINITY_DN1431_c0_g2_i2
TRINITY_DN1426_c0_g1_i5
TRINITY_DN1426_c0_g2_i1
TRINITY_DN1484_c0_g1_i2
TRINITY_DN1458_c0_g1_i4
TRINITY_DN1451_c0_g1_i1
TRINITY_DN1461_c0_g1_i6
TRINITY_DN1474_c1_g1_i1
TRINITY_DN1437_c0_g1_i7
TRINITY_DN1437_c0_g1_i2
TRINITY_DN1437_c0_g2_i7
TRINITY_DN42669_c0_g1_i1
TRINITY_DN42621_c0_g1_i1
TRINITY_DN42649_c0_g1_i1
TRINITY_DN42629_c0_g1_i1
TRINITY_DN42680_c0_g1_i1
TRINITY_DN26185_c0_g1_i1
TRINITY_DN26171_c0_g2_i1
TRINITY_DN37850_c0_g1_i1
TRINITY_DN37806_c0_g1_i1
TRINITY_DN37838_c0_g1_i1
TRINITY_DN37892_c0_g1_i1
TRINITY_DN37889_c0_g1_i1
TRINITY_DN20900_c0_g1_i1
TRINITY_DN43228_c0_g1_i1
TRINITY_DN43295_c0_g1_i1
TRINITY_DN43210_c0_g1_i1
TRINITY_DN54600_c0_g1_i1
TRINITY_DN47373_c0_g1_i1
TRINITY_DN47380_c0_g1_i1
TRINITY_DN30803_c0_g1_i1
TRINITY_DN50107_c0_g1_i1
TRINITY_DN52949_c0_g1_i1
TRINITY_DN52925_c0_g1_i1
TRINITY_DN52905_c0_g1_i1
TRINITY_DN52902_c0_g1_i1
TRINITY_DN39847_c0_g1_i1
TRINITY_DN414_c0_g1_i4
TRINITY_DN441_c0_g1_i1
TRINITY_DN493_c0_g3_i1
TRINITY_DN453_c0_g3_i7
TRINITY_DN407_c0_g1_i2
TRINITY_DN469_c0_g1_i1
TRINITY_DN479_c0_g1_i1
TRINITY_DN415_c0_g2_i1
TRINITY_DN436_c0_g2_i1
TRINITY_DN480_c0_g1_i4
TRINITY_DN480_c1_g1_i11
TRINITY_DN447_c0_g2_i1
TRINITY_DN467_c5_g1_i1
TRINITY_DN467_c3_g2_i1
TRINITY_DN422_c0_g1_i2
TRINITY_DN422_c0_g2_i1
TRINITY_DN445_c0_g1_i1
TRINITY_DN3209_c0_g1_i1
TRINITY_DN3282_c1_g1_i1
TRINITY_DN3270_c0_g1_i1
TRINITY_DN3270_c0_g2_i1
TRINITY_DN3241_c0_g1_i6
TRINITY_DN3257_c0_g1_i2
TRINITY_DN3283_c0_g1_i1
TRINITY_DN3263_c0_g1_i1
TRINITY_DN3237_c1_g1_i1
TRINITY_DN3237_c0_g1_i5
TRINITY_DN3219_c0_g1_i3
TRINITY_DN3299_c0_g1_i1
TRINITY_DN3233_c0_g1_i1
TRINITY_DN663_c0_g2_i5
TRINITY_DN637_c0_g1_i4
TRINITY_DN682_c0_g1_i11
TRINITY_DN686_c0_g1_i10
TRINITY_DN628_c0_g1_i4
TRINITY_DN628_c0_g1_i1
TRINITY_DN628_c0_g1_i10
TRINITY_DN685_c0_g2_i1
TRINITY_DN653_c0_g2_i1
TRINITY_DN689_c0_g1_i1
TRINITY_DN646_c0_g1_i1
TRINITY_DN658_c0_g4_i1
TRINITY_DN658_c0_g5_i1
TRINITY_DN658_c0_g2_i3
TRINITY_DN658_c0_g3_i1
TRINITY_DN695_c1_g1_i1
TRINITY_DN678_c0_g1_i4
TRINITY_DN678_c0_g1_i7
TRINITY_DN678_c0_g1_i2
TRINITY_DN667_c0_g1_i4
TRINITY_DN667_c0_g1_i3
TRINITY_DN33678_c0_g1_i1
TRINITY_DN12918_c0_g1_i1
TRINITY_DN12981_c0_g1_i2
TRINITY_DN12912_c0_g1_i1
TRINITY_DN12976_c0_g1_i1
TRINITY_DN37936_c0_g1_i1
TRINITY_DN37927_c0_g1_i1
TRINITY_DN37955_c0_g1_i1
TRINITY_DN37993_c0_g1_i1
TRINITY_DN6956_c0_g1_i1
TRINITY_DN6945_c1_g2_i2
TRINITY_DN6952_c0_g1_i1
TRINITY_DN6937_c0_g1_i1
TRINITY_DN6936_c0_g1_i1
TRINITY_DN6909_c0_g1_i2
TRINITY_DN6966_c0_g1_i3
TRINITY_DN6948_c0_g1_i1
TRINITY_DN6948_c0_g1_i2
TRINITY_DN6938_c0_g1_i4
TRINITY_DN7220_c0_g1_i1
TRINITY_DN7257_c0_g1_i9
TRINITY_DN7228_c0_g1_i6
TRINITY_DN7256_c0_g2_i1
TRINITY_DN7245_c0_g1_i1
TRINITY_DN42485_c0_g1_i1
TRINITY_DN42417_c0_g1_i1
TRINITY_DN42410_c0_g1_i1
TRINITY_DN42496_c0_g1_i1
TRINITY_DN42491_c0_g1_i1
TRINITY_DN11703_c0_g2_i2
TRINITY_DN11706_c0_g1_i1
TRINITY_DN11743_c0_g4_i1
TRINITY_DN11743_c0_g5_i2
TRINITY_DN11743_c0_g1_i5
TRINITY_DN11743_c0_g2_i1
TRINITY_DN11793_c0_g1_i1
TRINITY_DN11729_c0_g1_i1
TRINITY_DN11716_c0_g1_i2
TRINITY_DN11711_c0_g1_i1
TRINITY_DN11709_c0_g1_i1
TRINITY_DN51545_c0_g1_i1
TRINITY_DN51525_c0_g1_i1
TRINITY_DN51563_c0_g1_i1
TRINITY_DN51546_c0_g1_i1
TRINITY_DN51555_c0_g1_i1
TRINITY_DN34962_c0_g1_i1
TRINITY_DN10765_c0_g1_i1
TRINITY_DN10765_c0_g1_i2
TRINITY_DN10750_c0_g1_i1
TRINITY_DN10750_c0_g2_i1
TRINITY_DN10784_c0_g1_i1
TRINITY_DN10721_c0_g1_i3
TRINITY_DN10762_c0_g1_i1
TRINITY_DN10701_c0_g1_i1
TRINITY_DN10737_c0_g1_i2
TRINITY_DN24240_c0_g1_i1
TRINITY_DN24263_c0_g1_i1
TRINITY_DN24258_c0_g1_i1
TRINITY_DN24248_c0_g1_i1
TRINITY_DN24201_c0_g1_i1
TRINITY_DN24272_c0_g1_i1
TRINITY_DN7852_c0_g1_i2
TRINITY_DN7806_c0_g1_i4
TRINITY_DN7886_c0_g4_i1
TRINITY_DN7817_c0_g1_i4
TRINITY_DN7817_c0_g1_i6
TRINITY_DN7817_c0_g1_i7
TRINITY_DN7817_c0_g1_i3
TRINITY_DN7892_c0_g1_i4
TRINITY_DN7892_c0_g1_i1
TRINITY_DN7811_c0_g1_i6
TRINITY_DN7896_c0_g1_i2
TRINITY_DN7848_c0_g1_i2
TRINITY_DN42840_c0_g1_i1
TRINITY_DN42869_c0_g1_i1
TRINITY_DN42886_c0_g1_i1
TRINITY_DN42859_c0_g1_i1
TRINITY_DN42894_c0_g1_i1
TRINITY_DN42891_c0_g1_i1
TRINITY_DN35475_c0_g1_i1
TRINITY_DN42376_c0_g1_i1
TRINITY_DN42339_c0_g1_i1
TRINITY_DN42384_c0_g1_i1
TRINITY_DN52270_c0_g1_i1
TRINITY_DN52234_c0_g1_i1
TRINITY_DN52249_c0_g1_i1
TRINITY_DN52272_c0_g1_i1
TRINITY_DN52256_c0_g1_i1
TRINITY_DN52278_c0_g1_i1
TRINITY_DN18752_c0_g1_i1
TRINITY_DN18752_c0_g2_i1
TRINITY_DN18773_c0_g1_i2
TRINITY_DN18719_c0_g1_i1
TRINITY_DN18761_c0_g1_i1
TRINITY_DN18780_c0_g1_i1
TRINITY_DN32823_c0_g1_i1
TRINITY_DN9879_c0_g1_i4
TRINITY_DN9869_c0_g1_i1
TRINITY_DN9886_c0_g1_i3
TRINITY_DN9809_c0_g1_i1
TRINITY_DN9816_c0_g2_i4
TRINITY_DN9891_c0_g1_i4
TRINITY_DN9891_c0_g2_i1
TRINITY_DN28017_c0_g1_i1
TRINITY_DN28083_c0_g1_i1
TRINITY_DN26460_c0_g1_i1
TRINITY_DN26489_c0_g1_i2
TRINITY_DN1300_c1_g1_i1
TRINITY_DN1336_c0_g2_i2
TRINITY_DN1350_c0_g1_i1
TRINITY_DN1360_c0_g1_i3
TRINITY_DN1377_c0_g1_i2
TRINITY_DN1308_c0_g1_i4
TRINITY_DN1372_c0_g1_i1
TRINITY_DN1319_c0_g1_i1
TRINITY_DN1373_c0_g1_i1
TRINITY_DN17840_c0_g1_i1
TRINITY_DN17892_c0_g1_i1
TRINITY_DN17804_c0_g1_i1
TRINITY_DN17816_c0_g1_i1
TRINITY_DN17838_c0_g1_i2
TRINITY_DN39157_c0_g1_i1
TRINITY_DN5841_c0_g1_i2
TRINITY_DN5891_c1_g1_i1
TRINITY_DN5845_c0_g1_i5
TRINITY_DN5842_c0_g1_i1
TRINITY_DN5883_c0_g1_i1
TRINITY_DN5864_c0_g1_i3
TRINITY_DN5846_c1_g2_i1
TRINITY_DN5846_c1_g1_i5
TRINITY_DN5826_c0_g1_i1
TRINITY_DN5892_c0_g1_i1
TRINITY_DN5868_c0_g1_i2
TRINITY_DN5881_c0_g1_i9
TRINITY_DN28519_c0_g1_i1
TRINITY_DN28596_c0_g1_i1
TRINITY_DN20304_c0_g1_i1
TRINITY_DN14630_c0_g4_i1
TRINITY_DN14630_c0_g1_i3
TRINITY_DN14634_c0_g1_i1
TRINITY_DN54463_c0_g1_i1
TRINITY_DN54439_c0_g1_i1
TRINITY_DN8457_c0_g1_i1
TRINITY_DN8483_c0_g1_i1
TRINITY_DN8428_c0_g1_i2
TRINITY_DN8487_c0_g1_i3
TRINITY_DN8445_c0_g1_i3
TRINITY_DN8448_c0_g1_i1
TRINITY_DN8446_c0_g1_i2
TRINITY_DN8412_c0_g1_i1
TRINITY_DN8475_c0_g2_i1
TRINITY_DN8472_c0_g1_i1
TRINITY_DN12437_c0_g1_i1
TRINITY_DN12471_c0_g1_i1
TRINITY_DN12465_c0_g1_i2
TRINITY_DN12493_c0_g1_i1
TRINITY_DN12480_c0_g1_i2
TRINITY_DN12483_c0_g1_i1
TRINITY_DN43775_c0_g1_i1
TRINITY_DN25727_c0_g1_i1
TRINITY_DN19213_c0_g1_i1
TRINITY_DN34273_c0_g1_i1
TRINITY_DN34219_c0_g1_i1
TRINITY_DN55381_c0_g1_i1
TRINITY_DN33983_c0_g1_i1
TRINITY_DN33927_c0_g1_i1
TRINITY_DN33907_c0_g1_i1
TRINITY_DN29974_c0_g1_i1
TRINITY_DN7449_c0_g1_i1
TRINITY_DN7449_c0_g2_i1
TRINITY_DN7440_c0_g1_i1
TRINITY_DN7440_c0_g1_i2
TRINITY_DN7488_c0_g2_i1
TRINITY_DN7411_c0_g1_i3
TRINITY_DN7443_c0_g1_i1
TRINITY_DN7489_c0_g1_i5
TRINITY_DN7494_c0_g1_i1
TRINITY_DN7494_c0_g2_i1
TRINITY_DN7434_c0_g1_i1
TRINITY_DN7429_c0_g1_i2
TRINITY_DN7479_c0_g2_i3
TRINITY_DN14099_c1_g1_i1
TRINITY_DN14099_c0_g1_i1
TRINITY_DN14099_c0_g2_i1
TRINITY_DN14022_c0_g1_i1
TRINITY_DN14057_c0_g1_i1
TRINITY_DN46789_c0_g1_i1
TRINITY_DN46783_c0_g1_i1
TRINITY_DN46780_c0_g1_i1
TRINITY_DN46758_c0_g1_i1
TRINITY_DN46777_c0_g1_i1
TRINITY_DN18642_c0_g1_i1
TRINITY_DN18695_c0_g1_i1
TRINITY_DN32554_c0_g1_i1
TRINITY_DN17757_c0_g1_i1
TRINITY_DN17785_c0_g1_i1
TRINITY_DN17732_c0_g1_i1
TRINITY_DN41896_c0_g1_i1
TRINITY_DN41805_c0_g1_i1
TRINITY_DN41850_c0_g1_i1
TRINITY_DN41846_c0_g1_i1
TRINITY_DN41802_c0_g1_i1
TRINITY_DN41832_c0_g1_i1
TRINITY_DN9139_c0_g1_i2
TRINITY_DN9184_c0_g1_i2
TRINITY_DN9192_c0_g1_i3
TRINITY_DN9135_c2_g1_i1
TRINITY_DN9186_c0_g1_i1
TRINITY_DN9168_c0_g1_i7
TRINITY_DN9129_c0_g1_i3
TRINITY_DN9174_c0_g1_i1
TRINITY_DN9152_c0_g1_i2
TRINITY_DN9114_c0_g1_i1
TRINITY_DN49505_c0_g1_i1
TRINITY_DN33272_c0_g1_i1
TRINITY_DN33216_c0_g1_i1
TRINITY_DN33280_c0_g1_i1
TRINITY_DN44541_c0_g1_i1
TRINITY_DN44520_c0_g1_i1
TRINITY_DN44518_c0_g1_i1
TRINITY_DN29656_c0_g1_i1
TRINITY_DN29672_c0_g1_i1
TRINITY_DN29693_c0_g1_i1
TRINITY_DN2429_c0_g2_i1
TRINITY_DN2423_c0_g1_i3
TRINITY_DN2492_c0_g1_i2
TRINITY_DN2414_c0_g1_i1
TRINITY_DN2420_c1_g1_i2
TRINITY_DN2405_c0_g2_i1
TRINITY_DN2427_c1_g1_i1
TRINITY_DN2427_c0_g1_i2
TRINITY_DN2427_c0_g3_i1
TRINITY_DN2497_c0_g1_i1
TRINITY_DN2472_c0_g1_i4
TRINITY_DN2449_c0_g1_i4
TRINITY_DN6585_c0_g1_i2
TRINITY_DN6556_c0_g1_i4
TRINITY_DN6592_c1_g1_i1
TRINITY_DN6537_c0_g2_i1
TRINITY_DN6547_c0_g3_i1
TRINITY_DN6576_c0_g1_i2
TRINITY_DN6529_c0_g1_i2
TRINITY_DN6529_c0_g2_i2
TRINITY_DN6504_c0_g1_i5
TRINITY_DN6518_c0_g3_i1
TRINITY_DN6565_c0_g1_i1
TRINITY_DN23963_c0_g1_i1
TRINITY_DN23927_c0_g1_i1
TRINITY_DN23993_c0_g1_i1
TRINITY_DN23998_c0_g1_i1
TRINITY_DN23991_c0_g1_i1
TRINITY_DN45350_c0_g1_i1
TRINITY_DN13981_c0_g1_i2
TRINITY_DN13998_c0_g1_i4
TRINITY_DN13946_c0_g1_i1
TRINITY_DN13993_c0_g1_i1
TRINITY_DN13957_c0_g1_i4
TRINITY_DN13929_c0_g1_i1
TRINITY_DN14336_c0_g2_i1
TRINITY_DN14311_c0_g1_i4
TRINITY_DN14311_c0_g1_i2
TRINITY_DN14321_c0_g2_i1
TRINITY_DN12343_c1_g1_i1
TRINITY_DN12331_c0_g1_i1
TRINITY_DN12338_c0_g2_i1
TRINITY_DN12397_c0_g2_i1
TRINITY_DN12378_c0_g1_i6
TRINITY_DN12369_c0_g1_i2
TRINITY_DN12350_c0_g1_i2
TRINITY_DN53042_c0_g1_i1
TRINITY_DN53084_c0_g1_i1
TRINITY_DN4571_c0_g1_i5
TRINITY_DN4570_c0_g1_i1
TRINITY_DN4511_c0_g1_i7
TRINITY_DN4565_c0_g1_i4
TRINITY_DN4554_c0_g1_i1
TRINITY_DN4513_c0_g1_i3
TRINITY_DN4582_c0_g1_i1
TRINITY_DN4582_c0_g2_i1
TRINITY_DN4533_c0_g1_i1
TRINITY_DN4512_c0_g3_i1
TRINITY_DN53131_c0_g1_i1
TRINITY_DN53129_c0_g1_i1
TRINITY_DN20134_c0_g1_i2
TRINITY_DN20134_c0_g2_i1
TRINITY_DN43308_c0_g1_i1
TRINITY_DN11430_c0_g1_i8
TRINITY_DN11424_c0_g1_i1
TRINITY_DN11462_c0_g1_i2
TRINITY_DN11461_c0_g1_i1
TRINITY_DN11485_c0_g1_i1
TRINITY_DN11457_c0_g1_i1
TRINITY_DN37656_c0_g1_i1
TRINITY_DN37675_c0_g1_i1
TRINITY_DN1155_c0_g2_i2
TRINITY_DN1189_c0_g1_i1
TRINITY_DN1106_c0_g1_i6
TRINITY_DN1126_c0_g1_i2
TRINITY_DN1188_c0_g1_i6
TRINITY_DN1159_c0_g1_i2
TRINITY_DN1137_c0_g1_i2
TRINITY_DN1109_c0_g3_i2
TRINITY_DN1168_c0_g1_i6
TRINITY_DN1180_c0_g1_i2
TRINITY_DN1199_c0_g1_i6
TRINITY_DN1139_c1_g1_i1
TRINITY_DN1153_c0_g1_i1
TRINITY_DN1153_c0_g1_i2
TRINITY_DN1153_c0_g2_i10
TRINITY_DN1113_c0_g1_i4
TRINITY_DN1113_c0_g1_i2
TRINITY_DN1119_c1_g2_i2
TRINITY_DN1119_c1_g2_i5
TRINITY_DN1119_c1_g1_i1
TRINITY_DN1119_c1_g1_i3
TRINITY_DN1119_c0_g1_i5
TRINITY_DN1119_c0_g1_i2
TRINITY_DN1119_c0_g2_i3
TRINITY_DN7653_c0_g1_i1
TRINITY_DN7656_c0_g1_i1
TRINITY_DN7652_c0_g1_i1
TRINITY_DN7619_c0_g1_i1
TRINITY_DN7648_c0_g1_i1
TRINITY_DN7607_c0_g1_i4
TRINITY_DN7607_c0_g1_i5
TRINITY_DN7607_c0_g1_i1
TRINITY_DN7607_c0_g1_i3
TRINITY_DN7651_c0_g1_i7
TRINITY_DN7681_c0_g1_i1
TRINITY_DN7681_c0_g1_i2
TRINITY_DN7695_c0_g2_i1
TRINITY_DN7614_c0_g1_i1
TRINITY_DN7636_c0_g2_i1
TRINITY_DN10248_c0_g1_i1
TRINITY_DN10293_c0_g1_i6
TRINITY_DN10293_c0_g1_i9
TRINITY_DN10287_c0_g1_i1
TRINITY_DN10210_c0_g1_i1
TRINITY_DN10252_c0_g2_i1
TRINITY_DN10255_c0_g1_i2
TRINITY_DN10233_c0_g1_i1
TRINITY_DN10268_c0_g1_i1
TRINITY_DN10241_c0_g1_i4
TRINITY_DN10241_c0_g1_i3
TRINITY_DN8237_c0_g3_i1
TRINITY_DN8220_c0_g1_i2
TRINITY_DN8220_c0_g1_i8
TRINITY_DN8225_c0_g1_i1
TRINITY_DN8251_c0_g1_i1
TRINITY_DN8251_c0_g1_i2
TRINITY_DN8255_c0_g1_i2
TRINITY_DN8297_c0_g1_i1
TRINITY_DN8212_c0_g1_i1
TRINITY_DN8201_c0_g1_i1
TRINITY_DN8202_c0_g1_i4
TRINITY_DN8286_c0_g1_i2
TRINITY_DN8226_c0_g2_i1
TRINITY_DN8257_c0_g1_i1
TRINITY_DN8278_c0_g1_i1
TRINITY_DN8214_c0_g1_i1
TRINITY_DN8203_c0_g1_i1
TRINITY_DN8218_c0_g3_i1
TRINITY_DN37722_c0_g1_i1
TRINITY_DN37755_c0_g1_i1
TRINITY_DN37732_c0_g1_i1
TRINITY_DN5597_c0_g1_i1
TRINITY_DN5566_c0_g1_i4
TRINITY_DN5589_c0_g1_i2
TRINITY_DN5559_c0_g2_i2
TRINITY_DN5511_c1_g1_i1
TRINITY_DN5540_c0_g4_i1
TRINITY_DN5571_c0_g1_i1
TRINITY_DN11894_c0_g2_i3
TRINITY_DN11894_c0_g3_i1
TRINITY_DN11891_c0_g1_i1
TRINITY_DN11891_c0_g2_i1
TRINITY_DN11868_c0_g1_i2
TRINITY_DN11868_c0_g1_i3
TRINITY_DN11868_c0_g2_i1
TRINITY_DN11866_c0_g1_i1
TRINITY_DN11864_c1_g1_i1
TRINITY_DN11834_c0_g1_i1
TRINITY_DN14213_c0_g2_i1
TRINITY_DN14236_c0_g1_i1
TRINITY_DN14248_c0_g1_i1
TRINITY_DN14250_c0_g1_i4
TRINITY_DN14270_c0_g1_i5
TRINITY_DN14225_c0_g1_i2
TRINITY_DN756_c0_g2_i1
TRINITY_DN746_c0_g1_i9
TRINITY_DN744_c0_g1_i2
TRINITY_DN737_c0_g2_i2
TRINITY_DN740_c0_g1_i4
TRINITY_DN740_c0_g1_i3
TRINITY_DN742_c0_g1_i2
TRINITY_DN742_c0_g1_i10
TRINITY_DN782_c1_g2_i1
TRINITY_DN757_c0_g2_i1
TRINITY_DN723_c0_g1_i4
TRINITY_DN723_c0_g3_i1
TRINITY_DN29097_c0_g1_i1
TRINITY_DN13350_c0_g1_i3
TRINITY_DN13387_c0_g1_i1
TRINITY_DN13383_c0_g1_i4
TRINITY_DN13383_c0_g1_i6
TRINITY_DN13398_c0_g1_i1
TRINITY_DN13322_c0_g1_i4
TRINITY_DN13322_c0_g1_i2
TRINITY_DN13328_c0_g1_i1
TRINITY_DN13300_c0_g1_i1
TRINITY_DN13338_c0_g1_i1
TRINITY_DN24518_c0_g1_i1
TRINITY_DN24545_c0_g1_i1
TRINITY_DN24541_c0_g1_i1
TRINITY_DN24517_c0_g1_i1
TRINITY_DN24508_c0_g1_i1
TRINITY_DN1711_c0_g1_i2
TRINITY_DN1729_c0_g1_i2
TRINITY_DN1744_c0_g1_i2
TRINITY_DN1763_c0_g1_i2
TRINITY_DN1787_c0_g2_i1
TRINITY_DN1749_c0_g2_i1
TRINITY_DN1749_c1_g3_i1
TRINITY_DN1749_c1_g2_i1
TRINITY_DN1790_c0_g1_i1
TRINITY_DN1799_c0_g2_i1
TRINITY_DN1725_c0_g1_i4
TRINITY_DN1725_c0_g1_i6
TRINITY_DN1725_c0_g1_i7
TRINITY_DN1725_c0_g1_i2
TRINITY_DN1731_c0_g1_i1
TRINITY_DN1751_c0_g1_i2
TRINITY_DN1706_c0_g1_i1
TRINITY_DN7145_c0_g1_i1
TRINITY_DN7123_c1_g2_i3
TRINITY_DN7166_c0_g1_i8
TRINITY_DN7180_c0_g1_i3
TRINITY_DN7186_c0_g1_i3
TRINITY_DN7190_c0_g1_i2
TRINITY_DN7154_c0_g2_i1
TRINITY_DN7112_c0_g1_i1
TRINITY_DN7139_c0_g1_i5
TRINITY_DN7139_c0_g1_i2
TRINITY_DN7102_c0_g2_i1
TRINITY_DN7136_c0_g1_i9
TRINITY_DN7122_c0_g1_i4
TRINITY_DN7122_c0_g1_i6
TRINITY_DN7122_c0_g1_i9
TRINITY_DN7115_c0_g1_i1
TRINITY_DN7115_c0_g2_i1
TRINITY_DN7146_c0_g1_i5
TRINITY_DN7165_c0_g1_i1
TRINITY_DN6297_c0_g1_i4
TRINITY_DN6258_c0_g2_i1
TRINITY_DN6244_c0_g1_i4
TRINITY_DN6244_c0_g1_i5
TRINITY_DN6244_c0_g1_i8
TRINITY_DN6227_c0_g1_i2
TRINITY_DN6207_c0_g1_i1
TRINITY_DN6299_c0_g1_i1
TRINITY_DN6225_c0_g1_i1
TRINITY_DN6200_c0_g1_i5
TRINITY_DN6268_c0_g1_i4
TRINITY_DN6248_c0_g1_i1
TRINITY_DN6212_c0_g2_i2
TRINITY_DN6232_c0_g1_i1
TRINITY_DN25008_c0_g2_i1
TRINITY_DN8939_c0_g1_i1
TRINITY_DN8907_c0_g1_i1
TRINITY_DN8907_c0_g2_i1
TRINITY_DN8917_c0_g4_i1
TRINITY_DN8992_c0_g1_i5
TRINITY_DN8995_c0_g1_i2
TRINITY_DN8988_c0_g1_i5
TRINITY_DN8932_c0_g1_i1
TRINITY_DN8973_c0_g1_i1
TRINITY_DN8999_c0_g1_i7
TRINITY_DN8999_c0_g1_i1
TRINITY_DN8999_c0_g2_i1
TRINITY_DN8911_c0_g1_i4
TRINITY_DN1627_c0_g1_i1
TRINITY_DN1627_c0_g1_i2
TRINITY_DN1638_c0_g1_i18
TRINITY_DN1676_c0_g1_i2
TRINITY_DN1604_c0_g1_i7
TRINITY_DN1670_c0_g1_i3
TRINITY_DN1608_c0_g1_i2
TRINITY_DN1639_c1_g1_i5
TRINITY_DN1649_c0_g1_i3
TRINITY_DN1642_c0_g1_i2
TRINITY_DN1610_c1_g1_i1
TRINITY_DN1669_c0_g1_i1
TRINITY_DN32234_c0_g1_i1
TRINITY_DN32223_c0_g1_i1
TRINITY_DN32226_c0_g1_i1
TRINITY_DN32289_c0_g1_i1
TRINITY_DN37572_c0_g1_i1
TRINITY_DN13164_c0_g1_i2
TRINITY_DN13171_c0_g1_i2
TRINITY_DN13169_c0_g1_i1
TRINITY_DN13169_c0_g2_i1
TRINITY_DN16656_c0_g1_i1
TRINITY_DN16619_c0_g1_i1
TRINITY_DN16605_c0_g1_i1
TRINITY_DN16601_c0_g3_i1
TRINITY_DN33702_c0_g1_i1
TRINITY_DN15707_c0_g1_i1
TRINITY_DN15755_c0_g1_i1
TRINITY_DN15789_c0_g1_i1
TRINITY_DN15766_c0_g1_i1
TRINITY_DN15784_c0_g1_i1
TRINITY_DN15796_c0_g1_i1
TRINITY_DN14983_c0_g1_i1
TRINITY_DN14904_c0_g2_i1
TRINITY_DN14958_c0_g1_i1
TRINITY_DN14903_c0_g1_i1
TRINITY_DN14944_c0_g1_i2
TRINITY_DN14947_c0_g1_i2
TRINITY_DN14947_c0_g2_i1
TRINITY_DN14915_c0_g1_i1
TRINITY_DN44937_c0_g1_i1
TRINITY_DN32985_c0_g1_i1
TRINITY_DN32978_c0_g1_i1
TRINITY_DN32924_c0_g1_i1
TRINITY_DN32953_c0_g1_i1
TRINITY_DN32952_c0_g1_i1
TRINITY_DN26900_c0_g1_i1
TRINITY_DN33167_c0_g1_i1
TRINITY_DN33106_c0_g1_i1
TRINITY_DN33162_c0_g1_i1
TRINITY_DN33149_c0_g1_i1
TRINITY_DN33133_c0_g1_i1
TRINITY_DN39357_c0_g1_i1
TRINITY_DN29416_c0_g1_i1
TRINITY_DN29457_c0_g1_i1
TRINITY_DN3942_c0_g1_i5
TRINITY_DN3961_c0_g1_i1
TRINITY_DN3960_c0_g1_i2
TRINITY_DN3939_c0_g1_i3
TRINITY_DN3988_c0_g2_i2
TRINITY_DN3901_c0_g1_i1
TRINITY_DN3905_c0_g1_i7
TRINITY_DN3904_c0_g2_i1
TRINITY_DN3982_c0_g1_i2
TRINITY_DN3933_c0_g2_i1
TRINITY_DN3957_c0_g1_i2
TRINITY_DN3951_c0_g1_i1
TRINITY_DN32397_c0_g1_i1
TRINITY_DN32388_c0_g1_i1
TRINITY_DN21680_c0_g1_i1
TRINITY_DN21631_c0_g1_i1
TRINITY_DN34361_c0_g1_i1
TRINITY_DN34378_c0_g1_i1
TRINITY_DN9359_c0_g1_i2
TRINITY_DN9318_c0_g1_i4
TRINITY_DN9308_c0_g1_i2
TRINITY_DN9303_c0_g1_i1
TRINITY_DN21280_c0_g1_i1
TRINITY_DN21270_c0_g1_i1
TRINITY_DN8180_c0_g1_i2
TRINITY_DN8103_c0_g2_i1
TRINITY_DN8171_c0_g1_i1
TRINITY_DN8193_c0_g1_i1
TRINITY_DN8107_c0_g1_i1
TRINITY_DN8156_c0_g1_i3
TRINITY_DN8106_c0_g1_i2
TRINITY_DN8161_c0_g1_i4
TRINITY_DN8151_c0_g1_i1
TRINITY_DN8196_c1_g1_i5
TRINITY_DN8130_c0_g1_i2
TRINITY_DN8130_c0_g2_i5
TRINITY_DN8121_c0_g1_i1
TRINITY_DN8110_c0_g1_i17
TRINITY_DN8145_c0_g1_i2
TRINITY_DN19346_c0_g1_i2
TRINITY_DN17545_c0_g1_i1
TRINITY_DN17584_c0_g1_i1
TRINITY_DN17586_c0_g1_i1
TRINITY_DN30453_c0_g1_i1
TRINITY_DN30425_c0_g1_i1
TRINITY_DN2304_c0_g1_i1
TRINITY_DN2379_c0_g1_i3
TRINITY_DN2347_c0_g1_i3
TRINITY_DN2385_c0_g2_i9
TRINITY_DN2301_c0_g1_i1
TRINITY_DN2394_c0_g1_i1
TRINITY_DN2394_c0_g1_i2
TRINITY_DN2303_c0_g1_i4
TRINITY_DN2303_c0_g1_i9
TRINITY_DN2369_c0_g1_i1
TRINITY_DN2366_c0_g1_i14
TRINITY_DN2348_c2_g1_i1
TRINITY_DN2313_c0_g1_i4
TRINITY_DN2372_c0_g1_i1
TRINITY_DN2372_c0_g3_i1
TRINITY_DN2390_c0_g1_i4
TRINITY_DN2390_c0_g1_i2
TRINITY_DN2308_c1_g1_i3
TRINITY_DN9203_c0_g1_i3
TRINITY_DN9285_c0_g1_i2
TRINITY_DN9235_c0_g1_i6
TRINITY_DN9235_c0_g1_i2
TRINITY_DN9288_c0_g1_i8
TRINITY_DN9262_c0_g2_i3
TRINITY_DN9217_c0_g1_i2
TRINITY_DN9293_c0_g1_i1
TRINITY_DN9210_c0_g1_i5
TRINITY_DN9210_c0_g1_i1
TRINITY_DN9261_c0_g1_i1
TRINITY_DN9298_c0_g1_i1
TRINITY_DN9230_c0_g1_i2
TRINITY_DN3761_c0_g1_i1
TRINITY_DN3783_c0_g1_i9
TRINITY_DN3769_c1_g2_i1
TRINITY_DN3720_c0_g2_i3
TRINITY_DN3768_c0_g1_i1
TRINITY_DN3768_c0_g1_i2
TRINITY_DN3744_c0_g1_i4
TRINITY_DN3744_c0_g1_i1
TRINITY_DN3766_c0_g2_i1
TRINITY_DN3746_c0_g1_i1
TRINITY_DN3746_c0_g1_i2
TRINITY_DN3746_c0_g1_i3
TRINITY_DN3771_c0_g1_i2
TRINITY_DN3719_c0_g1_i4
TRINITY_DN3719_c0_g1_i3
TRINITY_DN3724_c0_g1_i1
TRINITY_DN3770_c0_g3_i3
TRINITY_DN3784_c0_g1_i1
TRINITY_DN3784_c0_g1_i2
TRINITY_DN43857_c0_g1_i1
TRINITY_DN43814_c0_g1_i1
TRINITY_DN43803_c0_g1_i1
TRINITY_DN43855_c0_g1_i1
TRINITY_DN52061_c0_g1_i1
TRINITY_DN52000_c0_g1_i1
TRINITY_DN52099_c0_g1_i1
TRINITY_DN17413_c0_g1_i1
TRINITY_DN17466_c0_g1_i1
TRINITY_DN17471_c0_g1_i1
TRINITY_DN6653_c0_g1_i1
TRINITY_DN6616_c1_g1_i6
TRINITY_DN6671_c0_g1_i1
TRINITY_DN6671_c0_g2_i3
TRINITY_DN6626_c0_g1_i2
TRINITY_DN6624_c0_g1_i1
TRINITY_DN6670_c0_g1_i4
TRINITY_DN6603_c0_g2_i1
TRINITY_DN6658_c0_g1_i2
TRINITY_DN6644_c0_g2_i1
TRINITY_DN6607_c0_g2_i1
TRINITY_DN21317_c0_g1_i1
TRINITY_DN21398_c0_g1_i1
TRINITY_DN48787_c0_g1_i1
TRINITY_DN12555_c0_g1_i5
TRINITY_DN12505_c0_g1_i1
TRINITY_DN12517_c0_g1_i10
TRINITY_DN12542_c0_g1_i1
TRINITY_DN12501_c0_g1_i2
TRINITY_DN12539_c0_g1_i3
TRINITY_DN12510_c0_g1_i2
TRINITY_DN12585_c0_g1_i1
TRINITY_DN29792_c0_g1_i1
TRINITY_DN29768_c0_g1_i1
TRINITY_DN8324_c0_g1_i2
TRINITY_DN8365_c0_g1_i3
TRINITY_DN8377_c0_g1_i7
TRINITY_DN8352_c0_g1_i6
TRINITY_DN8361_c0_g1_i9
TRINITY_DN8344_c0_g1_i1
TRINITY_DN27778_c0_g1_i1
TRINITY_DN27793_c0_g1_i1
TRINITY_DN27738_c0_g1_i1
TRINITY_DN27750_c0_g1_i1
TRINITY_DN38609_c0_g1_i1
TRINITY_DN15981_c0_g1_i1
TRINITY_DN15938_c0_g1_i1
TRINITY_DN15939_c0_g1_i1
TRINITY_DN15988_c0_g1_i3
TRINITY_DN15988_c0_g3_i1
TRINITY_DN15916_c0_g1_i1
[truncated: 402 more rows]

## Sheet: F
GO.ID	Term	Annotated	Significant	Expected	weight01Fisher	Percentage_of_Differentially_Expressed_Genes_from_number_of_DEGs	Percentage_of_Differentially_Expressed_Genes_from_Number_Of_Annotated_Genes
GO:0045490	pectin catabolic process	64	16	5.7	0.00011	0.67	25
GO:0071555	cell wall organization	643	117	57.24	0.00012	4.87	18.2
GO:0019953	sexual reproduction	302	29	26.88	0.00016	1.21	9.6
GO:0042545	cell wall modification	171	41	15.22	0.00022	1.71	23.98
GO:0010310	regulation of hydrogen peroxide metabolic process	31	10	2.76	0.00024	0.42	32.26
GO:0051246	regulation of protein metabolic process	735	74	65.43	0.00024	3.08	10.07
GO:1902066	regulation of cell wall pectin metabolic process	26	9	2.31	0.00026	0.37	34.62
GO:0006085	acetyl-CoA biosynthetic process	15	6	1.34	0.00029	0.25	40
GO:0043171	peptide catabolic process	32	10	2.85	0.00032	0.42	31.25
GO:0051603	proteolysis involved in cellular protein catabolic process	732	50	65.16	0.00035	2.08	6.83
GO:0016042	lipid catabolic process	308	38	27.42	0.00036	1.58	12.34
GO:0071941	nitrogen cycle metabolic process	58	11	5.16	0.00051	0.46	18.97
GO:0009860	pollen tube growth	150	29	13.35	0.00091	1.21	19.33
GO:0050435	amyloid-beta metabolic process	10	5	0.89	0.00096	0.21	50
GO:0016540	protein autoprocessing	10	5	0.89	0.00096	0.21	50
GO:0055072	iron ion homeostasis	100	16	8.9	0.00175	0.67	16
GO:0009559	embryo sac central cell differentiation	55	6	4.9	0.00177	0.25	10.91
GO:0044093	positive regulation of molecular function	332	29	29.56	0.00177	1.21	8.73
GO:2000117	negative regulation of cysteine-type endopeptidase activity	27	8	2.4	0.00184	0.33	29.63
GO:0046274	lignin catabolic process	27	8	2.4	0.00184	0.33	29.63
GO:0051259	protein complex oligomerization	162	21	14.42	0.00231	0.87	12.96
GO:0045723	positive regulation of fatty acid biosynthetic process	17	6	1.51	0.00258	0.25	35.29
GO:0000079	regulation of cyclin-dependent protein serine/threonine kinase activity	70	14	6.23	0.0031	0.58	20
GO:0006826	iron ion transport	58	12	5.16	0.00316	0.5	20.69
GO:0048527	lateral root development	189	34	16.83	0.00425	1.42	17.99
GO:0009958	positive gravitropism	44	10	3.92	0.00454	0.42	22.73
GO:0010115	regulation of abscisic acid biosynthetic process	30	7	2.67	0.00484	0.29	23.33
GO:0010037	response to carbon dioxide	27	8	2.4	0.00558	0.33	29.63
GO:0048317	seed morphogenesis	14	5	1.25	0.00561	0.21	35.71
GO:0043174	nucleoside salvage	23	4	2.05	0.00614	0.17	17.39
GO:0044772	mitotic cell cycle phase transition	153	21	13.62	0.00708	0.87	13.73
GO:0008152	metabolic process	13576	1139	1208.57	0.00752	47.44	8.39
GO:0018279	protein N-linked glycosylation via asparagine	15	5	1.34	0.00781	0.21	33.33
GO:0010166	wax metabolic process	57	9	5.07	0.0079	0.37	15.79
GO:0048659	smooth muscle cell proliferation	10	4	0.89	0.00848	0.17	40
GO:0006591	ornithine metabolic process	10	4	0.89	0.00848	0.17	40
GO:0006561	proline biosynthetic process	10	4	0.89	0.00848	0.17	40
GO:0015837	amine transport	10	4	0.89	0.00848	0.17	40
GO:0009960	endosperm development	48	10	4.27	0.00864	0.42	20.83
GO:0042335	cuticle development	63	12	5.61	0.00886	0.5	19.05
GO:0009751	response to salicylic acid	285	33	25.37	0.00897	1.37	11.58
GO:0048523	negative regulation of cellular process	1559	118	138.79	0.00898	4.91	7.57
GO:0000302	response to reactive oxygen species	286	33	25.46	0.00942	1.37	11.54
GO:0009820	alkaloid metabolic process	28	7	2.49	0.00975	0.29	25

## Sheet: G
GO.ID	Term	Annotated	Significant	Expected	weight01Fisher	Percentage_of_Differentially_Expressed_Genes_from_number_of_DEGs	Percentage_of_Differentially_Expressed_Genes_from_Number_Of_Annotated_Genes
GO:0005576	extracellular region	1541	388	139.57	< 1e-30	16.16	25.18
GO:0005618	cell wall	833	196	75.45	< 1e-30	8.16	23.53
GO:0030137	COPI-coated vesicle	47	10	4.26	0.00027	0.42	21.28
GO:0043078	polar nucleus	31	10	2.81	0.00027	0.42	32.26
GO:0030134	COPII-coated ER to Golgi transport vesicle	48	8	4.35	0.00064	0.33	16.67
GO:0032580	Golgi cisterna membrane	41	11	3.71	0.0008	0.46	26.83
GO:0000307	cyclin-dependent protein kinase holoenzyme complex	74	16	6.7	0.00081	0.67	21.62
GO:0008250	oligosaccharyltransferase complex	10	5	0.91	0.00103	0.21	50
GO:0071944	cell periphery	4766	580	431.67	0.00159	24.16	12.17
GO:0030667	secretory granule membrane	12	5	1.09	0.00279	0.21	41.67
GO:0031225	anchored component of membrane	231	58	20.92	0.00327	2.42	25.11
GO:0016020	membrane	7882	724	713.89	0.0039	30.15	9.19
GO:0009506	plasmodesma	1105	125	100.08	0.00508	5.21	11.31
GO:0010319	stromule	33	8	2.99	0.00791	0.33	24.24
GO:0022626	cytosolic ribosome	219	21	19.84	0.00851	0.87	9.59

## Sheet: H
GO.ID	Term	Annotated	Significant	Expected	weight01Fisher	Percentage_of_Differentially_Expressed_Genes_from_number_of_DEGs	Percentage_of_Differentially_Expressed_Genes_from_Number_Of_Annotated_Genes
GO:0005199	structural constituent of cell wall	37	11	3.24	0.00022	0.46	29.73
GO:0004869	cysteine-type endopeptidase inhibitor activity	27	9	2.36	0.00032	0.37	33.33
GO:0033897	ribonuclease T2 activity	17	7	1.49	0.00034	0.29	41.18
GO:0052716	hydroquinone:oxygen oxidoreductase activity	22	8	1.92	0.00035	0.33	36.36
GO:0004185	serine-type carboxypeptidase activity	45	12	3.94	0.00036	0.5	26.67
GO:0042973	glucan endo-1,3-beta-D-glucosidase activity	54	13	4.72	0.00061	0.54	24.07
GO:0016788	hydrolase activity, acting on ester bonds	2304	131	201.57	0.00075	5.46	5.69
GO:0097599	xylanase activity	21	6	1.84	0.00076	0.25	28.57
GO:0004322	ferroxidase activity	36	10	3.15	0.00078	0.42	27.78
GO:0016538	cyclin-dependent protein serine/threonine kinase regulator activity	56	13	4.9	0.00089	0.54	23.21
GO:0046982	protein heterodimerization activity	155	26	13.56	0.00094	1.08	16.77
GO:0016157	sucrose synthase activity	11	5	0.96	0.0015	0.21	45.45
GO:0051213	dioxygenase activity	221	32	19.33	0.00207	1.33	14.48
GO:0008289	lipid binding	380	43	33.25	0.00294	1.79	11.32
GO:0016829	lyase activity	517	68	45.23	0.00311	2.83	13.15
GO:0010179	IAA-Ala conjugate hydrolase activity	13	5	1.14	0.0036	0.21	38.46
GO:0030170	pyridoxal phosphate binding	105	18	9.19	0.00423	0.75	17.14
GO:0019905	syntaxin binding	19	6	1.66	0.00444	0.25	31.58
GO:0003872	6-phosphofructokinase activity	14	5	1.22	0.00521	0.21	35.71
GO:0031418	L-ascorbic acid binding	39	9	3.41	0.00558	0.37	23.08
GO:0016741	transferase activity, transferring one-carbon groups	384	31	33.6	0.00589	1.29	8.07
GO:0044212	transcription regulatory region DNA binding	561	73	49.08	0.00665	3.04	13.01
GO:0004857	enzyme inhibitor activity	212	46	18.55	0.00759	1.92	21.7
GO:0016801	hydrolase activity, acting on ether bonds	15	3	1.31	0.00765	0.12	20
GO:0003700	DNA-binding transcription factor activity	1457	153	127.47	0.00766	6.37	10.5
GO:0045544	gibberellin 20-oxidase activity	10	4	0.87	0.00797	0.17	40
GO:0010428	methyl-CpNpG binding	10	4	0.87	0.00797	0.17	40
GO:0010429	methyl-CpNpN binding	10	4	0.87	0.00797	0.17	40
GO:0008131	primary amine oxidase activity	10	4	0.87	0.00797	0.17	40
GO:0045735	nutrient reservoir activity	79	14	6.91	0.00813	0.58	17.72
GO:0051287	NAD binding	97	16	8.49	0.00979	0.67	16.49
