# Supplementary material for: Transcriptomic Insights into Mechanisms of Early Seed Maturation in the Garden Pea (Pisum sativum L.)
Source: Cells. 2020 Mar 23;9(3):779. doi: 10.3390/cells9030779 (PMC7140803; doi:10.3390/cells9030779)
Supplement: Supplementary file 1 [file cells-09-00779-s001.zip › Supplementary materials/TableS11.xlsx]

## Sheet: Table S11
Table S11. Transcripts concordantly upregulated in Zhewan-1 and Zhongwan-6 compared to Sprint-2 at 10 DAP
Sheet	Content
A	Transcripts
B	Biological Function
C	Cellular Component
D	Molecular Function

## Sheet: A
target_id
TRINITY_DN20092_c0_g2_i1
TRINITY_DN19925_c0_g1_i1
TRINITY_DN47857_c0_g1_i1
TRINITY_DN37191_c0_g1_i1
TRINITY_DN37138_c0_g1_i1
TRINITY_DN11610_c0_g1_i2
TRINITY_DN52192_c0_g1_i1
TRINITY_DN52110_c0_g1_i1
TRINITY_DN21751_c0_g1_i1
TRINITY_DN11202_c0_g1_i1
TRINITY_DN11266_c0_g1_i1
TRINITY_DN37_c0_g1_i6
TRINITY_DN37_c0_g1_i7
TRINITY_DN86_c0_g1_i4
TRINITY_DN86_c0_g1_i3
TRINITY_DN34_c0_g2_i1
TRINITY_DN49_c0_g1_i4
TRINITY_DN84_c0_g1_i1
TRINITY_DN50_c0_g1_i2
TRINITY_DN6_c0_g1_i5
TRINITY_DN85_c0_g1_i1
TRINITY_DN33_c0_g1_i5
TRINITY_DN33_c0_g1_i3
TRINITY_DN11_c0_g1_i4
TRINITY_DN11_c0_g2_i5
TRINITY_DN5737_c0_g1_i1
TRINITY_DN5702_c0_g1_i2
TRINITY_DN5718_c0_g1_i1
TRINITY_DN5771_c0_g1_i1
TRINITY_DN5701_c0_g1_i5
TRINITY_DN5735_c0_g1_i2
TRINITY_DN5706_c0_g1_i1
TRINITY_DN14814_c0_g1_i1
TRINITY_DN7062_c0_g1_i5
TRINITY_DN7015_c0_g1_i1
TRINITY_DN7028_c0_g5_i1
TRINITY_DN7091_c0_g1_i1
TRINITY_DN7032_c0_g1_i1
TRINITY_DN7082_c0_g1_i2
TRINITY_DN15471_c0_g1_i2
TRINITY_DN43600_c0_g1_i1
TRINITY_DN9719_c0_g1_i3
TRINITY_DN9760_c0_g2_i1
TRINITY_DN9711_c0_g1_i4
TRINITY_DN36950_c0_g1_i1
TRINITY_DN21177_c0_g1_i1
TRINITY_DN44687_c0_g1_i1
TRINITY_DN37462_c0_g1_i1
TRINITY_DN37430_c0_g1_i1
TRINITY_DN5046_c0_g1_i3
TRINITY_DN5010_c0_g1_i1
TRINITY_DN5095_c0_g1_i1
TRINITY_DN5005_c0_g1_i2
TRINITY_DN5025_c0_g1_i4
TRINITY_DN19441_c0_g1_i1
TRINITY_DN926_c0_g1_i4
TRINITY_DN970_c0_g1_i1
TRINITY_DN903_c0_g1_i1
TRINITY_DN997_c0_g1_i1
TRINITY_DN932_c0_g1_i8
TRINITY_DN932_c0_g1_i13
TRINITY_DN980_c0_g4_i1
TRINITY_DN980_c0_g2_i1
TRINITY_DN2624_c0_g1_i11
TRINITY_DN2674_c0_g1_i1
TRINITY_DN2603_c0_g1_i3
TRINITY_DN2680_c0_g1_i1
TRINITY_DN2652_c0_g1_i2
TRINITY_DN2652_c0_g2_i1
TRINITY_DN2665_c0_g1_i2
TRINITY_DN2776_c0_g1_i1
TRINITY_DN2721_c0_g1_i7
TRINITY_DN2773_c2_g1_i1
TRINITY_DN2780_c0_g1_i4
TRINITY_DN2720_c0_g1_i4
TRINITY_DN2774_c0_g1_i3
TRINITY_DN11122_c0_g2_i3
TRINITY_DN202_c0_g1_i1
TRINITY_DN218_c0_g1_i3
TRINITY_DN226_c0_g1_i2
TRINITY_DN295_c0_g1_i1
TRINITY_DN283_c0_g2_i1
TRINITY_DN206_c0_g2_i1
TRINITY_DN299_c4_g1_i1
TRINITY_DN299_c0_g1_i1
TRINITY_DN299_c0_g1_i2
TRINITY_DN234_c0_g1_i4
TRINITY_DN285_c0_g1_i1
TRINITY_DN228_c0_g1_i6
TRINITY_DN11357_c0_g1_i1
TRINITY_DN11316_c0_g1_i1
TRINITY_DN11313_c0_g1_i1
TRINITY_DN3196_c0_g1_i12
TRINITY_DN3118_c0_g2_i2
TRINITY_DN3117_c0_g1_i2
TRINITY_DN3177_c0_g2_i1
TRINITY_DN3193_c0_g2_i1
TRINITY_DN3105_c0_g1_i3
TRINITY_DN3182_c0_g4_i1
TRINITY_DN3182_c1_g1_i1
TRINITY_DN3157_c0_g1_i1
TRINITY_DN3190_c0_g4_i1
TRINITY_DN3107_c0_g1_i1
TRINITY_DN3107_c0_g1_i2
TRINITY_DN3184_c0_g1_i1
TRINITY_DN3128_c0_g1_i4
TRINITY_DN3128_c0_g1_i2
TRINITY_DN49945_c0_g1_i1
TRINITY_DN20768_c0_g1_i1
TRINITY_DN20711_c0_g1_i1
TRINITY_DN22544_c0_g1_i1
TRINITY_DN22596_c0_g1_i1
TRINITY_DN5641_c0_g1_i1
TRINITY_DN5646_c0_g1_i16
TRINITY_DN5673_c0_g1_i1
TRINITY_DN1533_c0_g1_i2
TRINITY_DN1510_c0_g1_i1
TRINITY_DN1510_c0_g2_i2
TRINITY_DN1551_c0_g1_i7
TRINITY_DN1551_c0_g2_i2
TRINITY_DN1537_c0_g1_i1
TRINITY_DN1595_c1_g1_i1
TRINITY_DN1545_c0_g2_i2
TRINITY_DN1524_c0_g1_i7
TRINITY_DN1565_c1_g1_i1
TRINITY_DN1587_c0_g1_i2
TRINITY_DN1517_c0_g3_i1
TRINITY_DN1596_c0_g1_i2
TRINITY_DN22820_c0_g1_i1
TRINITY_DN8024_c0_g1_i1
TRINITY_DN8069_c0_g2_i11
TRINITY_DN8026_c0_g1_i2
TRINITY_DN8067_c0_g1_i1
TRINITY_DN21989_c0_g1_i1
TRINITY_DN11977_c0_g1_i1
TRINITY_DN14439_c0_g1_i1
TRINITY_DN15318_c1_g2_i1
TRINITY_DN15350_c0_g1_i1
TRINITY_DN5407_c0_g1_i1
TRINITY_DN5436_c0_g1_i4
TRINITY_DN5446_c0_g1_i2
TRINITY_DN5440_c0_g1_i2
TRINITY_DN51631_c0_g1_i1
TRINITY_DN51641_c0_g1_i1
TRINITY_DN51602_c0_g1_i1
TRINITY_DN2163_c0_g1_i5
TRINITY_DN2114_c1_g1_i4
TRINITY_DN2167_c0_g1_i1
TRINITY_DN2183_c0_g1_i3
TRINITY_DN2183_c0_g2_i2
TRINITY_DN2157_c0_g1_i4
TRINITY_DN51705_c0_g1_i1
TRINITY_DN8857_c0_g1_i4
TRINITY_DN8841_c0_g1_i1
TRINITY_DN7901_c0_g1_i3
TRINITY_DN7913_c0_g1_i1
TRINITY_DN7918_c0_g1_i1
TRINITY_DN7917_c0_g1_i1
TRINITY_DN7908_c0_g1_i1
TRINITY_DN7961_c0_g2_i1
TRINITY_DN3879_c0_g1_i2
TRINITY_DN3801_c1_g1_i2
TRINITY_DN3830_c0_g1_i5
TRINITY_DN3845_c0_g2_i1
TRINITY_DN3840_c0_g1_i3
TRINITY_DN5982_c0_g1_i5
TRINITY_DN5982_c0_g1_i7
TRINITY_DN5957_c0_g1_i5
TRINITY_DN5906_c0_g1_i4
TRINITY_DN42289_c0_g1_i1
TRINITY_DN42221_c0_g1_i1
TRINITY_DN4106_c0_g2_i1
TRINITY_DN4119_c0_g1_i1
TRINITY_DN4131_c0_g1_i4
TRINITY_DN4123_c1_g1_i2
TRINITY_DN4123_c0_g1_i1
TRINITY_DN24000_c1_g3_i1
TRINITY_DN24014_c0_g1_i1
TRINITY_DN15260_c0_g1_i1
TRINITY_DN15279_c0_g2_i1
TRINITY_DN15263_c1_g1_i1
TRINITY_DN16106_c0_g1_i1
TRINITY_DN19526_c0_g1_i4
TRINITY_DN6896_c0_g2_i1
TRINITY_DN6806_c0_g1_i4
TRINITY_DN6882_c0_g1_i3
TRINITY_DN2563_c1_g1_i1
TRINITY_DN2510_c0_g1_i2
TRINITY_DN2540_c0_g1_i1
TRINITY_DN2540_c0_g1_i3
TRINITY_DN2588_c0_g2_i1
TRINITY_DN2524_c0_g1_i2
TRINITY_DN2518_c0_g1_i6
TRINITY_DN2518_c0_g1_i8
TRINITY_DN2518_c0_g1_i12
TRINITY_DN2599_c1_g2_i1
TRINITY_DN2520_c0_g1_i1
TRINITY_DN2545_c0_g1_i1
TRINITY_DN46807_c0_g1_i1
TRINITY_DN46844_c0_g1_i1
TRINITY_DN46817_c0_g1_i1
TRINITY_DN47290_c0_g1_i1
TRINITY_DN13498_c0_g1_i1
TRINITY_DN10802_c0_g2_i2
TRINITY_DN10875_c0_g3_i5
TRINITY_DN10861_c0_g1_i1
TRINITY_DN29342_c0_g1_i1
TRINITY_DN29306_c0_g1_i1
TRINITY_DN4680_c0_g1_i1
TRINITY_DN4610_c0_g1_i1
TRINITY_DN4650_c0_g1_i1
TRINITY_DN4638_c0_g1_i1
TRINITY_DN4648_c0_g1_i1
TRINITY_DN4630_c0_g1_i4
TRINITY_DN4634_c1_g1_i2
TRINITY_DN4660_c0_g4_i6
TRINITY_DN34146_c0_g1_i1
TRINITY_DN37248_c0_g1_i1
TRINITY_DN37281_c0_g1_i1
TRINITY_DN2067_c0_g1_i3
TRINITY_DN2003_c0_g1_i10
TRINITY_DN2092_c0_g1_i5
TRINITY_DN2016_c0_g1_i4
TRINITY_DN2016_c0_g1_i8
TRINITY_DN2047_c0_g1_i7
TRINITY_DN2051_c0_g1_i1
TRINITY_DN2044_c0_g1_i2
TRINITY_DN2069_c1_g1_i5
TRINITY_DN2069_c1_g1_i7
TRINITY_DN13531_c0_g1_i1
TRINITY_DN13512_c0_g1_i4
TRINITY_DN15546_c0_g1_i2
TRINITY_DN4245_c0_g1_i3
TRINITY_DN4263_c0_g2_i1
TRINITY_DN4286_c0_g1_i1
TRINITY_DN4254_c0_g1_i1
TRINITY_DN4252_c0_g1_i2
TRINITY_DN4202_c2_g1_i1
TRINITY_DN4283_c0_g2_i1
TRINITY_DN4211_c0_g2_i1
TRINITY_DN4319_c0_g2_i1
TRINITY_DN4335_c0_g1_i1
TRINITY_DN4396_c1_g1_i1
TRINITY_DN4391_c0_g1_i2
TRINITY_DN15192_c0_g1_i1
TRINITY_DN15169_c0_g1_i2
TRINITY_DN15100_c0_g1_i1
TRINITY_DN7586_c0_g1_i1
TRINITY_DN7573_c0_g1_i2
TRINITY_DN7595_c0_g1_i1
TRINITY_DN7550_c0_g1_i3
TRINITY_DN7564_c0_g1_i1
TRINITY_DN18843_c0_g1_i1
TRINITY_DN15609_c0_g1_i2
TRINITY_DN15677_c0_g1_i3
TRINITY_DN41974_c0_g1_i1
TRINITY_DN41994_c0_g1_i1
TRINITY_DN26637_c0_g1_i1
TRINITY_DN4715_c0_g1_i1
TRINITY_DN4720_c0_g1_i3
TRINITY_DN4784_c0_g1_i3
TRINITY_DN4783_c0_g1_i2
TRINITY_DN4712_c0_g1_i1
TRINITY_DN4758_c0_g1_i1
TRINITY_DN4741_c0_g1_i1
TRINITY_DN47517_c0_g1_i1
TRINITY_DN4034_c0_g1_i5
TRINITY_DN4081_c0_g3_i1
TRINITY_DN4072_c0_g1_i1
TRINITY_DN4090_c0_g3_i1
TRINITY_DN4005_c0_g1_i2
TRINITY_DN4065_c0_g1_i5
TRINITY_DN4065_c0_g1_i1
TRINITY_DN4065_c0_g1_i2
TRINITY_DN4041_c0_g1_i5
TRINITY_DN10613_c0_g1_i4
TRINITY_DN10638_c0_g1_i1
TRINITY_DN10670_c0_g2_i2
TRINITY_DN13245_c0_g1_i1
TRINITY_DN16486_c0_g1_i2
TRINITY_DN6712_c0_g1_i1
TRINITY_DN6772_c0_g1_i1
TRINITY_DN6749_c0_g1_i1
TRINITY_DN6746_c0_g2_i2
TRINITY_DN6701_c0_g2_i1
TRINITY_DN6375_c0_g1_i3
TRINITY_DN6348_c0_g1_i1
TRINITY_DN32741_c0_g1_i1
TRINITY_DN32701_c0_g1_i1
TRINITY_DN44174_c0_g1_i1
TRINITY_DN19638_c0_g1_i5
TRINITY_DN1934_c0_g1_i5
TRINITY_DN1950_c0_g1_i4
TRINITY_DN1950_c0_g1_i7
TRINITY_DN1949_c0_g2_i12
TRINITY_DN1919_c0_g1_i1
TRINITY_DN1902_c0_g1_i7
TRINITY_DN1928_c0_g2_i3
TRINITY_DN1928_c0_g3_i1
TRINITY_DN20245_c0_g1_i1
TRINITY_DN6026_c0_g1_i6
TRINITY_DN6067_c0_g1_i1
TRINITY_DN6003_c0_g1_i1
TRINITY_DN6087_c1_g2_i1
TRINITY_DN6015_c0_g1_i1
TRINITY_DN186_c0_g1_i2
TRINITY_DN186_c0_g3_i4
TRINITY_DN144_c0_g1_i1
TRINITY_DN154_c1_g1_i2
TRINITY_DN153_c0_g1_i1
TRINITY_DN113_c0_g1_i1
TRINITY_DN193_c0_g1_i4
TRINITY_DN106_c0_g1_i3
TRINITY_DN30216_c0_g1_i1
TRINITY_DN2881_c0_g1_i4
TRINITY_DN2805_c0_g1_i6
TRINITY_DN2853_c0_g1_i2
TRINITY_DN2815_c0_g2_i3
TRINITY_DN2855_c0_g1_i5
TRINITY_DN9661_c0_g2_i1
TRINITY_DN3015_c0_g1_i9
TRINITY_DN3063_c0_g1_i1
TRINITY_DN3018_c0_g1_i7
TRINITY_DN3039_c0_g1_i1
TRINITY_DN3099_c1_g1_i4
TRINITY_DN3099_c1_g1_i3
TRINITY_DN3099_c1_g1_i2
TRINITY_DN3099_c2_g1_i1
TRINITY_DN3099_c2_g1_i5
TRINITY_DN3021_c0_g1_i4
TRINITY_DN3023_c0_g1_i1
TRINITY_DN3076_c0_g1_i4
TRINITY_DN3031_c1_g3_i1
TRINITY_DN3008_c0_g1_i3
TRINITY_DN3548_c0_g1_i1
TRINITY_DN3580_c0_g1_i4
TRINITY_DN3543_c0_g1_i1
TRINITY_DN3518_c0_g1_i6
TRINITY_DN3524_c0_g1_i1
TRINITY_DN3565_c0_g1_i6
TRINITY_DN3538_c0_g1_i4
TRINITY_DN3511_c0_g2_i1
TRINITY_DN3566_c0_g1_i2
TRINITY_DN23563_c0_g1_i1
TRINITY_DN12000_c0_g1_i1
TRINITY_DN12063_c0_g1_i1
TRINITY_DN12058_c0_g1_i2
TRINITY_DN24655_c0_g1_i1
TRINITY_DN7787_c0_g1_i1
TRINITY_DN7787_c0_g1_i3
TRINITY_DN7792_c0_g1_i1
TRINITY_DN7768_c0_g1_i1
TRINITY_DN42133_c0_g1_i1
TRINITY_DN21400_c0_g1_i1
TRINITY_DN3343_c0_g1_i4
TRINITY_DN3329_c0_g1_i2
TRINITY_DN3368_c0_g1_i4
TRINITY_DN3368_c0_g2_i1
TRINITY_DN3370_c0_g1_i4
TRINITY_DN3370_c0_g1_i6
TRINITY_DN3370_c0_g1_i1
TRINITY_DN3373_c0_g1_i4
TRINITY_DN3315_c0_g1_i3
TRINITY_DN18599_c0_g1_i1
TRINITY_DN21829_c0_g1_i1
TRINITY_DN21862_c0_g1_i1
TRINITY_DN42554_c0_g1_i1
TRINITY_DN42517_c0_g1_i1
TRINITY_DN42572_c0_g1_i1
TRINITY_DN14791_c0_g1_i1
TRINITY_DN14757_c0_g1_i1
TRINITY_DN14781_c0_g1_i1
TRINITY_DN10146_c2_g1_i1
TRINITY_DN10163_c0_g1_i1
TRINITY_DN13772_c0_g1_i1
TRINITY_DN13799_c0_g1_i1
TRINITY_DN26306_c0_g1_i1
TRINITY_DN37020_c0_g1_i1
TRINITY_DN3476_c0_g2_i1
TRINITY_DN3417_c0_g1_i2
TRINITY_DN3438_c0_g1_i1
TRINITY_DN17314_c0_g2_i1
TRINITY_DN17340_c0_g2_i1
TRINITY_DN12138_c0_g1_i1
TRINITY_DN12183_c0_g1_i1
TRINITY_DN11521_c0_g2_i1
TRINITY_DN11580_c0_g2_i1
TRINITY_DN11551_c0_g1_i3
TRINITY_DN11593_c0_g1_i1
TRINITY_DN11576_c0_g1_i1
TRINITY_DN30989_c0_g1_i1
TRINITY_DN9447_c0_g1_i1
TRINITY_DN6429_c0_g1_i8
TRINITY_DN6475_c0_g1_i1
TRINITY_DN6472_c0_g1_i3
TRINITY_DN6436_c0_g1_i2
TRINITY_DN6479_c0_g1_i5
TRINITY_DN1298_c1_g4_i2
TRINITY_DN1203_c0_g1_i1
TRINITY_DN1259_c0_g1_i1
TRINITY_DN1225_c0_g1_i2
TRINITY_DN1240_c0_g1_i1
TRINITY_DN1283_c1_g1_i1
TRINITY_DN1248_c0_g1_i1
TRINITY_DN1242_c0_g1_i1
TRINITY_DN9036_c0_g1_i1
TRINITY_DN9030_c0_g1_i1
TRINITY_DN4993_c1_g1_i4
TRINITY_DN4964_c0_g1_i1
TRINITY_DN4924_c0_g3_i2
TRINITY_DN4928_c0_g1_i1
TRINITY_DN4960_c0_g1_i1
TRINITY_DN4962_c0_g1_i7
TRINITY_DN4931_c0_g1_i1
TRINITY_DN4931_c0_g2_i1
TRINITY_DN4977_c0_g1_i4
TRINITY_DN4939_c0_g1_i1
TRINITY_DN4985_c0_g2_i3
TRINITY_DN15061_c0_g1_i3
TRINITY_DN28763_c0_g1_i1
TRINITY_DN28759_c0_g1_i1
TRINITY_DN20565_c0_g2_i1
TRINITY_DN32424_c0_g1_i1
TRINITY_DN12202_c0_g1_i19
TRINITY_DN12283_c0_g1_i1
TRINITY_DN11026_c0_g2_i1
TRINITY_DN11093_c0_g1_i2
TRINITY_DN4436_c0_g1_i1
TRINITY_DN4481_c0_g1_i1
TRINITY_DN4477_c0_g1_i1
TRINITY_DN4403_c0_g1_i4
TRINITY_DN4461_c0_g1_i4
TRINITY_DN37335_c0_g1_i1
TRINITY_DN37348_c0_g1_i1
TRINITY_DN37365_c0_g1_i1
TRINITY_DN17232_c0_g1_i1
TRINITY_DN17205_c0_g1_i1
TRINITY_DN52753_c0_g1_i1
TRINITY_DN21015_c0_g1_i1
TRINITY_DN17693_c0_g1_i1
TRINITY_DN17687_c0_g1_i1
TRINITY_DN17616_c0_g2_i3
TRINITY_DN17625_c0_g1_i1
TRINITY_DN5146_c0_g1_i1
TRINITY_DN5165_c1_g2_i2
TRINITY_DN5159_c0_g1_i3
TRINITY_DN5333_c0_g1_i2
TRINITY_DN5355_c0_g1_i2
TRINITY_DN5355_c0_g2_i1
TRINITY_DN5395_c0_g1_i1
TRINITY_DN5399_c0_g1_i1
TRINITY_DN5399_c0_g1_i3
TRINITY_DN5321_c2_g1_i2
TRINITY_DN5375_c0_g1_i1
TRINITY_DN54959_c0_g1_i1
TRINITY_DN7341_c0_g1_i2
TRINITY_DN14168_c0_g1_i3
TRINITY_DN14167_c0_g1_i1
TRINITY_DN1480_c0_g1_i5
TRINITY_DN1431_c0_g1_i8
TRINITY_DN1431_c0_g3_i4
TRINITY_DN1443_c0_g1_i1
TRINITY_DN1419_c0_g1_i1
TRINITY_DN1479_c0_g1_i1
TRINITY_DN1479_c0_g1_i2
TRINITY_DN1422_c0_g1_i2
TRINITY_DN1461_c0_g1_i4
TRINITY_DN1409_c0_g1_i3
TRINITY_DN1464_c0_g1_i10
TRINITY_DN1427_c0_g1_i1
TRINITY_DN49273_c0_g1_i1
TRINITY_DN54681_c0_g1_i1
TRINITY_DN47352_c0_g1_i1
TRINITY_DN47302_c0_g1_i1
TRINITY_DN52989_c0_g1_i1
TRINITY_DN457_c0_g1_i4
TRINITY_DN442_c2_g1_i1
TRINITY_DN494_c0_g2_i1
TRINITY_DN497_c0_g1_i1
TRINITY_DN482_c0_g1_i4
TRINITY_DN405_c0_g3_i6
TRINITY_DN491_c0_g1_i6
TRINITY_DN467_c0_g5_i1
TRINITY_DN3217_c0_g1_i2
TRINITY_DN3215_c0_g1_i2
TRINITY_DN3241_c0_g1_i7
TRINITY_DN3245_c0_g1_i13
TRINITY_DN3280_c0_g1_i4
TRINITY_DN699_c0_g2_i1
TRINITY_DN699_c0_g3_i1
TRINITY_DN685_c0_g3_i1
TRINITY_DN654_c0_g1_i2
TRINITY_DN600_c0_g1_i2
TRINITY_DN618_c1_g1_i1
TRINITY_DN631_c0_g1_i2
TRINITY_DN12914_c0_g1_i1
TRINITY_DN12997_c0_g1_i1
TRINITY_DN34032_c0_g1_i1
TRINITY_DN37935_c0_g1_i1
TRINITY_DN7254_c0_g1_i2
TRINITY_DN7226_c0_g1_i1
TRINITY_DN7252_c0_g2_i1
TRINITY_DN7264_c0_g1_i1
TRINITY_DN11797_c1_g1_i1
TRINITY_DN11719_c0_g1_i1
TRINITY_DN25392_c0_g1_i1
TRINITY_DN51547_c0_g1_i1
TRINITY_DN10727_c0_g1_i1
TRINITY_DN24250_c0_g1_i1
TRINITY_DN7873_c0_g1_i2
TRINITY_DN7826_c0_g1_i2
TRINITY_DN7823_c0_g1_i1
TRINITY_DN42362_c0_g1_i1
TRINITY_DN42305_c0_g1_i1
TRINITY_DN52274_c0_g1_i1
TRINITY_DN52241_c0_g1_i1
TRINITY_DN18779_c0_g1_i1
TRINITY_DN9861_c0_g1_i1
TRINITY_DN9819_c0_g1_i1
TRINITY_DN9834_c0_g2_i1
TRINITY_DN9885_c0_g4_i2
TRINITY_DN1349_c0_g1_i2
TRINITY_DN1329_c0_g2_i1
TRINITY_DN1301_c0_g1_i4
TRINITY_DN1355_c0_g2_i4
TRINITY_DN25152_c0_g2_i1
TRINITY_DN25104_c0_g1_i2
TRINITY_DN27093_c0_g1_i1
TRINITY_DN17844_c0_g2_i1
TRINITY_DN5846_c0_g1_i5
TRINITY_DN5846_c1_g3_i3
TRINITY_DN5846_c1_g1_i6
TRINITY_DN5899_c0_g1_i4
TRINITY_DN20321_c0_g2_i2
TRINITY_DN14697_c0_g1_i1
TRINITY_DN8403_c0_g1_i1
TRINITY_DN8413_c0_g1_i1
TRINITY_DN8407_c0_g1_i1
TRINITY_DN8499_c0_g1_i4
TRINITY_DN12473_c0_g1_i4
TRINITY_DN7452_c0_g1_i1
TRINITY_DN7437_c1_g2_i1
TRINITY_DN7453_c0_g2_i1
TRINITY_DN7468_c0_g1_i1
TRINITY_DN7468_c0_g2_i1
TRINITY_DN36018_c0_g1_i1
TRINITY_DN14084_c0_g1_i1
TRINITY_DN14069_c0_g1_i1
TRINITY_DN46776_c0_g1_i1
TRINITY_DN17753_c0_g1_i1
TRINITY_DN41807_c0_g1_i1
TRINITY_DN41826_c0_g1_i1
TRINITY_DN33234_c0_g1_i1
TRINITY_DN29652_c0_g1_i1
TRINITY_DN2430_c1_g1_i1
TRINITY_DN2495_c0_g1_i1
TRINITY_DN2400_c1_g1_i1
TRINITY_DN2486_c0_g2_i1
TRINITY_DN2497_c1_g1_i1
TRINITY_DN2401_c0_g1_i9
TRINITY_DN2482_c0_g1_i5
TRINITY_DN6503_c0_g1_i1
TRINITY_DN6519_c0_g1_i2
TRINITY_DN6521_c0_g2_i1
TRINITY_DN23922_c0_g1_i1
TRINITY_DN13973_c0_g1_i1
TRINITY_DN13973_c0_g2_i1
TRINITY_DN13911_c0_g1_i1
TRINITY_DN13911_c0_g2_i1
TRINITY_DN14333_c0_g1_i1
TRINITY_DN14383_c0_g2_i1
TRINITY_DN14383_c0_g3_i1
TRINITY_DN12343_c0_g4_i1
TRINITY_DN12357_c0_g1_i2
TRINITY_DN12378_c0_g1_i7
TRINITY_DN53079_c0_g1_i1
TRINITY_DN4532_c0_g2_i6
TRINITY_DN4596_c0_g1_i4
TRINITY_DN4578_c0_g1_i1
TRINITY_DN4547_c0_g1_i4
TRINITY_DN4535_c0_g1_i11
TRINITY_DN53103_c0_g1_i1
TRINITY_DN53173_c0_g1_i1
TRINITY_DN43360_c0_g1_i1
TRINITY_DN11459_c0_g1_i1
TRINITY_DN1122_c0_g1_i1
TRINITY_DN1157_c0_g2_i1
TRINITY_DN1178_c0_g4_i4
TRINITY_DN1136_c0_g2_i2
TRINITY_DN1116_c0_g1_i1
TRINITY_DN1183_c1_g1_i5
TRINITY_DN1138_c1_g1_i1
TRINITY_DN1138_c0_g3_i1
TRINITY_DN1167_c0_g1_i17
TRINITY_DN1198_c0_g1_i2
TRINITY_DN7651_c0_g1_i5
TRINITY_DN7611_c0_g1_i2
TRINITY_DN7647_c0_g1_i2
TRINITY_DN10211_c0_g1_i2
TRINITY_DN8244_c0_g1_i5
TRINITY_DN8267_c0_g1_i9
TRINITY_DN37766_c0_g1_i1
TRINITY_DN37752_c0_g1_i1
TRINITY_DN37774_c0_g1_i1
TRINITY_DN5551_c0_g1_i1
TRINITY_DN5569_c0_g2_i2
TRINITY_DN5576_c0_g1_i4
TRINITY_DN5582_c1_g1_i8
TRINITY_DN5534_c0_g1_i1
TRINITY_DN5515_c1_g1_i1
TRINITY_DN11868_c1_g1_i4
TRINITY_DN11850_c0_g1_i1
TRINITY_DN14227_c0_g1_i4
TRINITY_DN14271_c0_g1_i1
TRINITY_DN14265_c1_g1_i1
TRINITY_DN14270_c0_g2_i2
TRINITY_DN703_c0_g2_i1
TRINITY_DN726_c0_g1_i1
TRINITY_DN737_c1_g1_i8
TRINITY_DN737_c1_g1_i23
TRINITY_DN737_c0_g1_i1
TRINITY_DN795_c0_g1_i1
TRINITY_DN782_c2_g2_i1
TRINITY_DN735_c0_g1_i1
TRINITY_DN29016_c0_g1_i1
TRINITY_DN13312_c0_g1_i1
TRINITY_DN13372_c0_g1_i1
TRINITY_DN24568_c0_g1_i1
TRINITY_DN1738_c0_g1_i10
TRINITY_DN1726_c0_g1_i5
TRINITY_DN1760_c0_g2_i1
TRINITY_DN1740_c0_g1_i1
TRINITY_DN1715_c0_g1_i4
TRINITY_DN1780_c0_g1_i1
TRINITY_DN1775_c0_g1_i3
TRINITY_DN1702_c0_g1_i4
TRINITY_DN1710_c0_g1_i4
TRINITY_DN1713_c0_g1_i2
TRINITY_DN1704_c0_g1_i8
TRINITY_DN1766_c0_g2_i1
TRINITY_DN1724_c0_g1_i4
TRINITY_DN7100_c0_g1_i2
TRINITY_DN7102_c0_g1_i1
TRINITY_DN6263_c0_g1_i1
TRINITY_DN6241_c0_g7_i2
TRINITY_DN6204_c0_g1_i3
TRINITY_DN6286_c0_g1_i1
TRINITY_DN6214_c0_g1_i1
TRINITY_DN8983_c0_g1_i4
TRINITY_DN8929_c0_g1_i1
TRINITY_DN1640_c0_g2_i4
TRINITY_DN1688_c0_g1_i1
TRINITY_DN1688_c0_g2_i1
TRINITY_DN1679_c0_g1_i3
TRINITY_DN1680_c0_g1_i4
TRINITY_DN1680_c0_g1_i6
TRINITY_DN1660_c0_g1_i1
TRINITY_DN1618_c0_g1_i5
TRINITY_DN1690_c0_g3_i2
TRINITY_DN1652_c0_g1_i10
TRINITY_DN32237_c0_g1_i1
TRINITY_DN32224_c0_g1_i1
TRINITY_DN32264_c0_g1_i1
TRINITY_DN32215_c0_g1_i1
TRINITY_DN37569_c0_g1_i1
TRINITY_DN13139_c1_g1_i1
TRINITY_DN13154_c0_g1_i1
TRINITY_DN15770_c0_g1_i5
TRINITY_DN33104_c0_g1_i1
TRINITY_DN33171_c0_g1_i1
TRINITY_DN3941_c0_g1_i6
TRINITY_DN3963_c0_g3_i1
TRINITY_DN3965_c0_g1_i1
TRINITY_DN3962_c0_g1_i2
TRINITY_DN3923_c0_g2_i3
TRINITY_DN3904_c0_g4_i2
TRINITY_DN3904_c0_g1_i2
TRINITY_DN3978_c0_g1_i1
TRINITY_DN32324_c0_g1_i1
TRINITY_DN21624_c0_g1_i1
TRINITY_DN34373_c0_g1_i1
TRINITY_DN9327_c0_g1_i1
TRINITY_DN9328_c0_g1_i1
TRINITY_DN9323_c0_g1_i1
TRINITY_DN8114_c0_g1_i4
TRINITY_DN8133_c0_g1_i1
TRINITY_DN8140_c0_g1_i1
TRINITY_DN8150_c0_g1_i1
TRINITY_DN8189_c0_g1_i3
TRINITY_DN8189_c0_g1_i16
TRINITY_DN17505_c0_g1_i1
TRINITY_DN2381_c0_g4_i2
TRINITY_DN2393_c0_g1_i1
TRINITY_DN2399_c0_g1_i4
TRINITY_DN2311_c0_g1_i1
TRINITY_DN2339_c0_g1_i1
TRINITY_DN2315_c0_g1_i1
TRINITY_DN2315_c0_g1_i9
TRINITY_DN2315_c0_g1_i20
TRINITY_DN2315_c0_g1_i11
TRINITY_DN2364_c0_g3_i1
TRINITY_DN9290_c0_g1_i1
TRINITY_DN9255_c0_g1_i2
TRINITY_DN9262_c0_g3_i2
TRINITY_DN9201_c0_g1_i2
TRINITY_DN3730_c0_g1_i1
TRINITY_DN3739_c0_g1_i1
TRINITY_DN3703_c0_g4_i3
TRINITY_DN3758_c0_g1_i4
TRINITY_DN43859_c0_g1_i1
TRINITY_DN43819_c0_g1_i1
TRINITY_DN17450_c1_g1_i1
TRINITY_DN17479_c0_g1_i2
TRINITY_DN6657_c0_g1_i1
TRINITY_DN6674_c0_g1_i4
TRINITY_DN6677_c0_g1_i7
TRINITY_DN6668_c0_g1_i4
TRINITY_DN12553_c0_g1_i3
TRINITY_DN12536_c0_g1_i1
TRINITY_DN12596_c0_g1_i2
TRINITY_DN8374_c0_g1_i1
TRINITY_DN8379_c0_g1_i1
TRINITY_DN27786_c0_g1_i1
TRINITY_DN38637_c0_g1_i1
TRINITY_DN15995_c0_g1_i2
TRINITY_DN28956_c0_g1_i1
TRINITY_DN28926_c0_g1_i1
TRINITY_DN28995_c0_g1_i1
TRINITY_DN28988_c0_g1_i1
TRINITY_DN3601_c0_g1_i2
TRINITY_DN3650_c0_g1_i1
TRINITY_DN3690_c1_g1_i7
TRINITY_DN3631_c0_g1_i1
TRINITY_DN3630_c1_g1_i5
TRINITY_DN3683_c0_g1_i1
TRINITY_DN53792_c0_g1_i1
TRINITY_DN49690_c0_g1_i1
TRINITY_DN839_c0_g1_i1
TRINITY_DN820_c0_g1_i2
TRINITY_DN895_c1_g1_i1
TRINITY_DN895_c0_g1_i1
TRINITY_DN895_c0_g1_i3
TRINITY_DN895_c0_g1_i10
TRINITY_DN895_c0_g1_i11
TRINITY_DN848_c0_g5_i1
TRINITY_DN881_c0_g1_i2
TRINITY_DN836_c0_g1_i3
TRINITY_DN833_c0_g1_i1
TRINITY_DN850_c0_g2_i3
TRINITY_DN32668_c0_g1_i1
TRINITY_DN32624_c0_g1_i1
TRINITY_DN522_c0_g1_i4
TRINITY_DN500_c0_g1_i1
TRINITY_DN549_c0_g1_i1
TRINITY_DN556_c0_g1_i1
TRINITY_DN521_c0_g1_i5
TRINITY_DN576_c0_g1_i1
TRINITY_DN576_c0_g2_i1
TRINITY_DN576_c0_g2_i2
TRINITY_DN590_c0_g1_i1
TRINITY_DN528_c0_g1_i1
TRINITY_DN543_c0_g2_i3
TRINITY_DN10007_c0_g1_i3
TRINITY_DN10033_c0_g1_i1
TRINITY_DN361_c0_g2_i1
TRINITY_DN343_c0_g1_i1
TRINITY_DN328_c0_g1_i1
TRINITY_DN312_c0_g1_i1
TRINITY_DN308_c0_g1_i1
TRINITY_DN379_c0_g1_i4
TRINITY_DN38039_c0_g1_i1
TRINITY_DN38049_c0_g1_i1
TRINITY_DN30771_c0_g1_i1
TRINITY_DN13651_c0_g1_i1
TRINITY_DN13636_c0_g1_i2
TRINITY_DN13636_c0_g2_i3
TRINITY_DN2957_c0_g1_i14
TRINITY_DN2988_c0_g1_i1
TRINITY_DN2933_c2_g1_i2
TRINITY_DN2913_c0_g1_i1
TRINITY_DN2987_c0_g1_i4
TRINITY_DN2981_c0_g1_i1
TRINITY_DN2912_c0_g1_i2
TRINITY_DN2982_c0_g1_i2
TRINITY_DN28898_c0_g1_i1
TRINITY_DN28870_c0_g1_i1
TRINITY_DN12671_c0_g2_i2
TRINITY_DN12673_c0_g1_i7
TRINITY_DN12677_c0_g1_i1
TRINITY_DN12854_c0_g1_i1
TRINITY_DN12809_c0_g1_i3
TRINITY_DN1893_c0_g1_i5
TRINITY_DN1842_c0_g1_i2
TRINITY_DN1811_c1_g1_i1
TRINITY_DN1811_c0_g1_i1
TRINITY_DN1875_c0_g1_i1
TRINITY_DN1849_c1_g2_i1
TRINITY_DN1837_c0_g1_i5
TRINITY_DN1837_c0_g1_i8
TRINITY_DN1876_c0_g1_i6
TRINITY_DN17022_c0_g1_i1
TRINITY_DN48355_c0_g1_i1
TRINITY_DN48379_c0_g1_i1
TRINITY_DN47019_c0_g1_i1
TRINITY_DN47066_c0_g1_i1
TRINITY_DN35210_c0_g1_i1
TRINITY_DN13868_c0_g1_i2
TRINITY_DN13875_c0_g1_i1
TRINITY_DN13815_c0_g1_i1
TRINITY_DN13896_c0_g1_i1
TRINITY_DN10969_c0_g2_i1
TRINITY_DN47610_c0_g1_i1
TRINITY_DN6166_c0_g4_i1
TRINITY_DN6166_c0_g2_i1
TRINITY_DN29502_c0_g1_i1
TRINITY_DN29529_c0_g1_i1
TRINITY_DN8775_c0_g1_i1
TRINITY_DN8745_c0_g3_i2
TRINITY_DN8781_c0_g1_i1
TRINITY_DN8721_c0_g1_i1
TRINITY_DN8700_c0_g2_i2
TRINITY_DN33303_c0_g1_i1
TRINITY_DN5276_c0_g1_i4
TRINITY_DN5288_c0_g1_i2
TRINITY_DN5228_c0_g2_i3
TRINITY_DN5294_c0_g1_i1
TRINITY_DN47700_c0_g1_i1
TRINITY_DN52480_c0_g1_i1
TRINITY_DN28455_c0_g1_i1
TRINITY_DN28481_c0_g1_i1
TRINITY_DN1066_c0_g1_i1
TRINITY_DN1066_c0_g1_i2
TRINITY_DN1082_c0_g1_i1
TRINITY_DN1019_c0_g1_i2
TRINITY_DN1054_c0_g1_i4
TRINITY_DN1030_c0_g1_i3
TRINITY_DN1091_c0_g1_i1
TRINITY_DN1061_c0_g2_i1
TRINITY_DN1095_c0_g1_i1
TRINITY_DN1028_c0_g1_i1
TRINITY_DN1028_c0_g1_i3
TRINITY_DN26047_c0_g1_i1
TRINITY_DN4828_c0_g1_i1
TRINITY_DN4883_c0_g1_i10
TRINITY_DN4811_c0_g1_i1
TRINITY_DN4824_c1_g1_i1
TRINITY_DN4845_c0_g1_i1
TRINITY_DN4884_c0_g1_i2
TRINITY_DN2240_c0_g1_i8
TRINITY_DN2200_c0_g1_i7
TRINITY_DN2283_c0_g1_i4
TRINITY_DN2253_c0_g1_i5
TRINITY_DN2269_c0_g2_i1
TRINITY_DN2201_c0_g1_i4
TRINITY_DN2285_c0_g1_i2
TRINITY_DN29852_c0_g1_i1
TRINITY_DN29828_c0_g1_i1
TRINITY_DN10393_c0_g1_i7
TRINITY_DN10393_c0_g1_i2
TRINITY_DN10363_c0_g1_i1
TRINITY_DN10390_c0_g1_i2
TRINITY_DN10370_c0_g1_i1
TRINITY_DN10322_c0_g1_i1
TRINITY_DN10314_c0_g1_i1
TRINITY_DN10377_c0_g2_i2
TRINITY_DN10377_c0_g3_i1
TRINITY_DN29149_c0_g1_i1
TRINITY_DN53816_c0_g1_i1
TRINITY_DN26553_c0_g1_i1
TRINITY_DN26523_c0_g1_i1
comp6634_c0_seq2
comp12581_c0_seq1
comp14844_c0_seq1
comp18180_c0_seq1
comp19661_c0_seq1
comp20160_c0_seq1
comp20570_c0_seq1
comp21716_c0_seq1
comp22764_c1_seq1
comp23505_c1_seq1
comp24006_c0_seq4
comp24441_c0_seq1
comp24464_c0_seq1
comp25244_c0_seq1
comp29525_c0_seq1
comp29973_c0_seq1
comp30214_c0_seq1
comp30865_c0_seq2
comp31245_c0_seq5
comp32474_c0_seq1
comp34680_c0_seq11
comp34756_c1_seq5
comp35069_c1_seq1
comp35088_c0_seq2
comp36320_c0_seq1
comp36506_c2_seq2
comp36689_c1_seq5
comp36748_c0_seq1
comp36789_c0_seq1
comp36990_c0_seq2
comp37184_c0_seq5
comp38260_c0_seq1
comp38728_c0_seq16
comp38747_c0_seq3
comp39120_c1_seq7
comp39373_c0_seq2
comp39380_c1_seq15
comp39721_c0_seq9
comp40001_c0_seq2
comp40047_c0_seq7
comp40882_c0_seq1
comp44032_c0_seq1

## Sheet: B
GO.ID	Term	Annotated	Significant	Expected	weight01Fisher	Percentage_of_Differentially_Expressed_Genes_from_number_of_DEGs	Percentage_of_Differentially_Expressed_Genes_from_Number_Of_Annotated_Genes
GO:0009737	response to abscisic acid	860	80	29.24	0.0001	8.77	9.3
GO:0009409	response to cold	481	38	16.35	0.00014	4.17	7.9
GO:0009313	oligosaccharide catabolic process	27	6	0.92	0.00015	0.66	22.22
GO:0050826	response to freezing	36	7	1.22	0.00018	0.77	19.44
GO:0006551	leucine metabolic process	17	5	0.58	0.0002	0.55	29.41
GO:0010344	seed oilbody biogenesis	17	5	0.58	0.0002	0.55	29.41
GO:0070413	trehalose metabolism in response to stress	10	4	0.34	0.00024	0.44	40
GO:0006952	defense response	2143	112	72.86	0.00027	12.28	5.23
GO:0009751	response to salicylic acid	285	21	9.69	0.00041	2.3	7.37
GO:0010150	leaf senescence	227	16	7.72	0.00082	1.75	7.05
GO:0046209	nitric oxide metabolic process	12	3	0.41	0.00115	0.33	25
GO:0080144	amino acid homeostasis	15	4	0.51	0.00134	0.44	26.67
GO:0009835	fruit ripening	37	6	1.26	0.00143	0.66	16.22
GO:0006979	response to oxidative stress	625	52	21.25	0.00159	5.7	8.32
GO:0009788	negative regulation of abscisic acid-activated signaling pathway	81	9	2.75	0.00169	0.99	11.11
GO:0090378	seed trichome elongation	27	5	0.92	0.00194	0.55	18.52
GO:0010508	positive regulation of autophagy	28	5	0.95	0.0023	0.55	17.86
GO:0019915	lipid storage	41	6	1.39	0.00246	0.66	14.63
GO:0009269	response to desiccation	18	4	0.61	0.00277	0.44	22.22
GO:0005992	trehalose biosynthetic process	18	4	0.61	0.00277	0.44	22.22
GO:0071669	plant-type cell wall organization or biogenesis	383	9	13.02	0.00345	0.99	2.35
GO:0055114	oxidation-reduction process	1488	68	50.59	0.00354	7.46	4.57
GO:0010039	response to iron ion	86	9	2.92	0.00409	0.99	10.47
GO:0009646	response to absence of light	61	7	2.07	0.00451	0.77	11.48
GO:0006873	cellular ion homeostasis	217	16	7.38	0.00512	1.75	7.37
GO:0051171	regulation of nitrogen compound metabolic process	3327	119	113.11	0.00516	13.05	3.58
GO:0042538	hyperosmotic salinity response	63	7	2.14	0.0054	0.77	11.11
GO:0002213	defense response to insect	52	5	1.77	0.00594	0.55	9.62
GO:0006355	regulation of transcription, DNA-templated	2420	97	82.28	0.00617	10.64	4.01
GO:0006749	glutathione metabolic process	65	7	2.21	0.00641	0.77	10.77
GO:1901606	alpha-amino acid catabolic process	79	8	2.69	0.00694	0.88	10.13
GO:0006833	water transport	48	6	1.63	0.00789	0.66	12.5
GO:0009625	response to insect	37	5	1.26	0.00792	0.55	13.51

## Sheet: C
GO.ID	Term	Annotated	Significant	Expected	weight01Fisher	Percentage_of_Differentially_Expressed_Genes_from_number_of_DEGs	Percentage_of_Differentially_Expressed_Genes_from_Number_Of_Annotated_Genes
GO:0005795	Golgi stack	80	7	2.77	0.00013	0.77	8.75
GO:0009505	plant-type cell wall	334	25	11.58	0.00026	2.74	7.49
GO:0032586	protein storage vacuole membrane	14	4	0.49	0.00108	0.44	28.57

## Sheet: D
GO.ID	Term	Annotated	Significant	Expected	weight01Fisher	Percentage_of_Differentially_Expressed_Genes_from_number_of_DEGs	Percentage_of_Differentially_Expressed_Genes_from_Number_Of_Annotated_Genes
GO:0004364	glutathione transferase activity	54	8	1.9	0.00056	0.88	14.81
GO:0004867	serine-type endopeptidase inhibitor activity	21	5	0.74	0.00067	0.55	23.81
GO:0016702	oxidoreductase activity, acting on single donors with incorporation of molecular oxygen, incorporation of two atoms of oxygen	57	8	2	0.00081	0.88	14.04
GO:0008289	lipid binding	380	27	13.36	0.00082	2.96	7.11
GO:0016762	xyloglucan:xyloglucosyl transferase activity	24	5	0.84	0.00129	0.55	20.83
GO:0016209	antioxidant activity	162	11	5.69	0.00462	1.21	6.79
GO:0004806	triglyceride lipase activity	46	6	1.62	0.00522	0.66	13.04
GO:0015250	water channel activity	33	5	1.16	0.00554	0.55	15.15
GO:0048029	monosaccharide binding	61	5	2.14	0.00669	0.55	8.2
GO:0004724	magnesium-dependent protein serine/threonine phosphatase activity	80	8	2.81	0.007	0.88	10
GO:0016684	oxidoreductase activity, acting on peroxide as acceptor	103	7	3.62	0.00703	0.77	6.8
GO:0043565	sequence-specific DNA binding	1077	46	37.85	0.00814	5.04	4.27
GO:0080043	quercetin 3-O-glucosyltransferase activity	100	9	3.51	0.00861	0.99	9
GO:0080044	quercetin 7-O-glucosyltransferase activity	100	9	3.51	0.00861	0.99	9
GO:0005546	phosphatidylinositol-4,5-bisphosphate binding	24	4	0.84	0.00918	0.44	16.67
GO:0003846	2-acylglycerol O-acyltransferase activity	13	3	0.46	0.0095	0.33	23.08
