# Supplementary material for: Transcriptomic Insights into Mechanisms of Early Seed Maturation in the Garden Pea (Pisum sativum L.)
Source: Cells. 2020 Mar 23;9(3):779. doi: 10.3390/cells9030779 (PMC7140803; doi:10.3390/cells9030779)
Supplement: Supplementary file 1 [file cells-09-00779-s001.zip › Supplementary materials/TableS12.xlsx]

## Sheet: Table S12
Table S12. Differential expression in maturing seeds of Zhewan-1 and Zhongwan-6 pea cultivars in comparison to Sprint-2
Sheet	Content	Direction of change*	Cultivar
A	DEGs	up	Zhewan-1
B	downregulated transcripts	down	Zhewan-1
C	Biological Process GO terms	up	Zhewan-1
D		down	Zhewan-1
E	Cellular Component GO terms	up	Zhewan-1
F		down	Zhewan-1
G	Molecular Function GO terms	up	Zhewan-1
H		down	Zhewan-1
I	DEGs	up	Zhongwan-6
J	downregulated transcripts	down	Zhongwan-6
K	Biological Process GO terms	up	Zhongwan-6
L		down	Zhongwan-6
M	Cellular Component GO terms	up	Zhongwan-6
N		down	Zhongwan-6
O	Molecular Function GO terms	up	Zhongwan-6
P		down	Zhongwan-6
*All comparisons were performed with Sprint-2 20 DAP transcripts standing for baseline and respective non-precocious lines as predictors

## Sheet: A
target_id	pval	qval	b	se_b	mean_obs	var_obs	tech_var	sigma_sq	smooth_sigma_sq	final_sigma_sq
TRINITY_DN47760_c0_g1_i1	0	0	7.68364	0.189789	4.58912	16.9299	0.0389159	0.0331241	0.0191835	0.0331241
TRINITY_DN9704_c0_g1_i1	4.32413e-259	3.4676e-256	2.63099	0.0765171	5.58111	1.98481	0.00399271	0.00425415	0.00771703	0.00771703
TRINITY_DN10652_c0_g1_i2	2.13135e-250	1.47343e-247	2.14363	0.0634253	7.61144	1.31979	0.0005596	0.00748593	0.00419894	0.00748593
TRINITY_DN4499_c0_g1_i4	9.92157e-246	6.63025e-243	2.01015	0.0600431	6.37216	1.15688	0.00204618	0.000740996	0.00516418	0.00516418
TRINITY_DN1919_c0_g1_i1	2.79857e-243	1.70018e-240	2.21749	0.0665718	6.01462	1.41036	0.00286649	0.003479	0.00599713	0.00599713
comp36789_c0_seq1	1.41676e-234	7.47455e-232	7.59494	0.23224	3.42752	16.5414	0.0253605	0.0452411	0.0825105	0.0825105
TRINITY_DN8011_c0_g1_i3	1.89409e-226	9.49319e-224	2.89992	0.0902662	6.06877	2.41669	0.00283652	0.0134594	0.00584185	0.0134594
TRINITY_DN2027_c1_g3_i2	2.04931e-214	9.12988e-212	2.46162	0.0787649	6.24606	1.74194	0.00220567	0.0102021	0.00540867	0.0102021
comp41065_c5_seq9	3.038e-199	1.24298e-196	1.48974	0.0494675	7.67101	0.635122	0.000695858	0.000507926	0.0041982	0.0041982
TRINITY_DN1153_c0_g1_i1	2.05393e-193	8.07396e-191	1.92927	0.0650311	6.69969	1.0707	0.00159066	0.00686743	0.00471338	0.00686743
TRINITY_DN7107_c0_g1_i5	6.78422e-191	2.56623e-188	1.74097	0.0590739	6.56863	0.867996	0.00210757	0.000233819	0.00487189	0.00487189
TRINITY_DN8120_c0_g1_i5	1.57923e-176	5.1065e-174	1.71266	0.0604592	6.48409	0.843456	0.00232358	0.00396915	0.00498704	0.00498704
TRINITY_DN1469_c0_g1_i1	2.27403e-162	6.51282e-160	2.72277	0.100271	4.93815	2.12559	0.00651554	0.0021866	0.0135932	0.0135932
TRINITY_DN9644_c0_g1_i2	1.19367e-158	3.37052e-156	7.01896	0.26154	3.26821	14.1436	0.0386398	0.040229	0.0981662	0.0981662
TRINITY_DN1408_c0_g1_i1	7.50345e-152	1.97933e-149	1.80644	0.0688217	5.93677	0.938831	0.00323184	0.00432745	0.006241	0.006241
TRINITY_DN1265_c0_g1_i4	9.36549e-152	2.43843e-149	1.95876	0.0746489	5.73255	1.10449	0.00413576	0.00552125	0.00700914	0.00700914
TRINITY_DN4850_c0_g1_i1	1.47577e-148	3.79311e-146	2.0523	0.0790621	7.2777	1.21412	0.000867873	0.0116338	0.00427562	0.0116338
TRINITY_DN1090_c0_g1_i6	2.37265e-147	5.94587e-145	1.83028	0.0708013	5.88579	0.962922	0.00361103	0.00315324	0.00641462	0.00641462
TRINITY_DN11358_c0_g1_i1	4.57532e-147	1.13242e-144	1.82382	0.0706208	5.88107	0.95646	0.00354331	0.00354779	0.00643129	0.00643129
TRINITY_DN2021_c0_g2_i1	4.14408e-143	9.66052e-141	1.65129	0.0648305	6.18428	0.784888	0.00285883	0.00392305	0.00554716	0.00554716
TRINITY_DN273_c0_g2_i1	4.55392e-143	1.04939e-140	2.04923	0.0804654	5.47275	1.20534	0.00462071	0.00182827	0.00832865	0.00832865
TRINITY_DN1835_c0_g1_i1	4.78461e-140	1.05409e-137	1.25906	0.0499767	7.90916	0.457206	0.000592396	0.00440294	0.00423475	0.00440294
comp39373_c0_seq9	1.65241e-139	3.60082e-137	5.74454	0.228467	3.60851	9.45545	0.0383571	-0.0069012	0.0660376	0.0660376
TRINITY_DN4931_c0_g2_i1	1.9308e-138	4.11795e-136	3.99319	0.159434	4.41584	4.59944	0.0152816	0.0355569	0.0227034	0.0355569
TRINITY_DN6200_c0_g1_i5	2.22179e-134	4.49924e-132	2.84713	0.115407	4.68764	2.33809	0.00919463	0.0165283	0.0174427	0.0174427
TRINITY_DN364_c0_g1_i1	8.44801e-133	1.69366e-130	1.28212	0.0522831	7.21913	0.47013	0.00116512	-0.000628316	0.00430191	0.00430191
TRINITY_DN1157_c0_g2_i1	3.15529e-132	6.26309e-130	1.9387	0.0792306	5.61819	1.08124	0.00502335	0.00357881	0.00753162	0.00753162
TRINITY_DN12340_c0_g1_i1	2.87971e-131	5.66004e-129	1.18936	0.0487868	7.93247	0.40661	0.00051855	0.00233513	0.00424176	0.00424176
TRINITY_DN2243_c0_g1_i2	6.76432e-126	1.27935e-123	1.2384	0.0518878	7.32601	0.441217	0.00112784	0.00241385	0.00425685	0.00425685
TRINITY_DN4460_c0_g2_i1	8.82102e-123	1.56499e-120	1.75186	0.0743416	5.83287	0.88633	0.00344205	0.00761128	0.0066072	0.00761128
TRINITY_DN8983_c0_g3_i3	8.97117e-123	1.57767e-120	1.17973	0.0500643	7.68047	0.40084	0.000814419	0.00291343	0.00419845	0.00419845
TRINITY_DN365_c0_g1_i2	4.46671e-121	7.58887e-119	1.15609	0.0494094	7.7597	0.384771	0.000678182	0.00270958	0.00420439	0.00420439
TRINITY_DN4807_c0_g1_i16	3.18522e-116	5.14979e-114	1.69025	0.0737572	7.19664	0.825599	0.000900355	0.00997989	0.00431305	0.00997989
TRINITY_DN17120_c0_g1_i2	4.03342e-116	6.41762e-114	3.40135	0.148491	4.25362	3.33075	0.016612	0.0128645	0.027487	0.027487
TRINITY_DN367_c0_g1_i5	4.25303e-116	6.71376e-114	1.58156	0.0690519	7.16187	0.722836	0.00108833	0.008448	0.0043314	0.008448
TRINITY_DN2825_c1_g2_i2	1.71995e-114	2.67299e-112	1.78232	0.0783712	5.57846	0.909779	0.0045535	-0.00203569	0.0077306	0.0077306
comp39376_c0_seq1	5.12709e-111	7.55793e-109	3.74099	0.167096	4.01259	4.02608	0.0178497	0.0142479	0.0379927	0.0379927
comp39703_c2_seq1	2.29011e-110	3.32697e-108	1.51354	0.0678069	6.10398	0.655272	0.00344867	-0.00256939	0.00574687	0.00574687
TRINITY_DN1153_c0_g1_i2	5.19518e-110	7.38674e-108	1.53803	0.069017	5.98996	0.680633	0.00345502	0.00210696	0.00607168	0.00607168
TRINITY_DN1509_c0_g1_i1	1.81267e-109	2.52364e-107	2.10508	0.0947011	6.62923	1.28148	0.00155612	0.0163805	0.00479564	0.0163805
comp40448_c1_seq5	2.22886e-109	3.08167e-107	1.82445	0.0821107	5.47908	0.959625	0.0051953	0.00482319	0.00828905	0.00828905
TRINITY_DN746_c0_g1_i9	1.03693e-107	1.39519e-105	1.13766	0.051603	8.84455	0.373089	0.000266183	0.00358394	0.00505957	0.00505957
TRINITY_DN3649_c0_g1_i4	7.13585e-107	9.41181e-105	1.76621	0.0804331	5.56041	0.896985	0.00511482	0.00153077	0.00782414	0.00782414
TRINITY_DN1087_c0_g1_i2	8.44101e-107	1.10605e-104	3.01552	0.137374	4.59218	2.63045	0.0105365	0.0272066	0.0191276	0.0272066
TRINITY_DN2825_c0_g1_i3	4.00462e-106	5.17965e-104	2.11951	0.0968688	5.06017	1.28897	0.00672644	-0.000376061	0.0120407	0.0120407
TRINITY_DN3580_c0_g1_i4	2.27233e-105	2.86513e-103	1.28568	0.0589736	8.90472	0.478241	0.00022427	0.00673151	0.00515683	0.00673151
TRINITY_DN8422_c0_g1_i1	2.92985e-103	3.53841e-101	2.22422	0.103081	4.93485	1.42034	0.00761322	0.000403089	0.0136382	0.0136382
TRINITY_DN3851_c0_g2_i1	1.3387e-102	1.57872e-100	1.55291	0.072205	5.87278	0.690289	0.00396633	-0.00247582	0.00646079	0.00646079
TRINITY_DN2697_c0_g4_i4	7.46644e-102	8.70275e-100	1.2998	0.0606615	6.49684	0.484641	0.00239061	-0.000135886	0.00496901	0.00496901
TRINITY_DN1831_c0_g1_i7	1.0518e-101	1.21887e-99	2.73607	0.127787	5.29833	2.16688	0.00602467	0.0266345	0.00961892	0.0266345
TRINITY_DN11497_c0_g1_i1	3.16115e-98	3.33552e-96	1.61938	0.0769864	5.90919	0.759417	0.00367117	0.00818265	0.00633351	0.00818265
TRINITY_DN12259_c0_g1_i1	4.11019e-98	4.29173e-96	1.69487	0.0806227	5.5587	0.831877	0.00459897	0.00840107	0.00783311	0.00840107
comp38317_c0_seq4	7.74201e-98	8.00061e-96	5.84452	0.278415	3.7035	9.89244	0.0495607	0.105469	0.0582632	0.105469
comp42047_c0_seq1	2.60015e-95	2.53048e-93	5.86783	0.283281	2.24077	9.84016	0.0131875	-0.010128	0.147308	0.147308
TRINITY_DN2424_c0_g1_i4	3.55149e-95	3.42309e-93	1.75837	0.0849504	7.4088	0.895761	0.000716252	0.0137169	0.00423076	0.0137169
comp40760_c1_seq2	9.53207e-93	8.76601e-91	4.99865	0.244702	3.47189	7.15559	0.0414554	-0.0220918	0.078303	0.078303
TRINITY_DN8012_c0_g1_i1	1.09275e-92	1.00034e-90	1.33065	0.0651613	6.57839	0.513169	0.00195821	0.00653378	0.00485926	0.00653378
TRINITY_DN5207_c0_g1_i1	1.39003e-92	1.26096e-90	1.1426	0.0559852	6.80749	0.375779	0.00166831	0.00155919	0.00460037	0.00460037
TRINITY_DN1106_c0_g1_i6	1.09194e-91	9.64374e-90	1.82889	0.0900575	5.26255	0.958262	0.00628793	-0.00326322	0.00993279	0.00993279
TRINITY_DN928_c1_g1_i1	1.2165e-91	1.06966e-89	1.85576	0.0914046	5.2411	0.984889	0.00658035	-0.0054942	0.0101292	0.0101292
TRINITY_DN698_c0_g2_i1	2.3502e-91	2.0575e-89	1.27596	0.062947	6.27167	0.470425	0.00256968	0.0035715	0.00535496	0.00535496
TRINITY_DN2903_c0_g1_i3	1.85027e-90	1.58522e-88	1.15185	0.0571114	6.6946	0.3831	0.00180432	0.00289137	0.00471909	0.00471909
TRINITY_DN8784_c0_g1_i2	1.02756e-88	8.3403e-87	1.49255	0.0747437	5.81599	0.644803	0.00450187	0.00520145	0.00667138	0.00667138
TRINITY_DN1431_c0_g1_i8	2.82573e-88	2.25698e-86	1.0773	0.054086	6.97936	0.335305	0.00139968	0.00293096	0.00445091	0.00445091
TRINITY_DN2030_c0_g2_i4	4.63543e-88	3.6587e-86	2.96018	0.148802	5.036	2.54158	0.00780728	0.0364766	0.0123312	0.0364766
TRINITY_DN1308_c0_g1_i4	1.51726e-87	1.18358e-85	1.40549	0.0708628	6.25989	0.573008	0.00301029	0.00703279	0.00537941	0.00703279
TRINITY_DN814_c0_g1_i1	3.73845e-87	2.86063e-85	2.09626	0.105933	4.90589	1.25914	0.00840419	-0.00418059	0.0140395	0.0140395
comp34756_c1_seq5	6.07707e-87	4.63244e-85	5.66366	0.286564	2.13868	9.17294	0.019665	-0.0102268	0.144573	0.144573
TRINITY_DN3784_c0_g1_i2	7.13178e-87	5.41583e-85	2.5968	0.131444	4.44281	1.93136	0.0124889	-0.00702177	0.0220662	0.0220662
TRINITY_DN3851_c0_g2_i3	1.30869e-86	9.86336e-85	2.16323	0.109668	4.90805	1.33881	0.010045	-0.00796098	0.0140092	0.0140092
TRINITY_DN2969_c0_g1_i1	4.04445e-86	3.02549e-84	1.77224	0.0901071	5.25881	0.906897	0.00627196	0.00483168	0.00996664	0.00996664
TRINITY_DN5824_c0_g1_i1	5.64291e-86	4.18997e-84	1.27516	0.0648896	6.58506	0.471799	0.00219303	0.00622829	0.0048507	0.00622829
TRINITY_DN32668_c0_g1_i1	9.9509e-86	7.36146e-84	2.39988	0.122303	5.98422	1.67119	0.00285033	0.0270657	0.00608941	0.0270657
TRINITY_DN3310_c0_g1_i2	1.04993e-85	7.7386e-84	0.969697	0.0494247	7.80157	0.27063	0.000675238	0.0016228	0.00421036	0.00421036
comp29525_c0_seq1	2.11128e-85	1.52805e-83	5.59179	0.285526	2.10275	8.94055	0.0196801	-0.0117226	0.14337	0.14337
TRINITY_DN12539_c0_g1_i3	8.05726e-85	5.72808e-83	1.6244	0.0832348	5.47273	0.761617	0.00552728	0.00347277	0.00832879	0.00832879
TRINITY_DN48_c0_g1_i1	2.62431e-84	1.84343e-82	0.962268	0.0494603	7.85277	0.266716	0.000672304	0.00184361	0.00422033	0.00422033
TRINITY_DN8104_c0_g3_i1	3.01898e-84	2.10886e-82	0.962439	0.0494873	8.2383	0.267478	0.000504938	0.00278969	0.00439305	0.00439305
TRINITY_DN1824_c0_g1_i1	8.19944e-84	5.64888e-82	1.27288	0.0656229	6.17086	0.467228	0.00303379	0.00199019	0.00557895	0.00557895
comp36320_c0_seq1	6.21319e-82	4.00521e-80	5.49608	0.286656	2.05489	8.63268	0.0227514	-0.0202614	0.141592	0.141592
TRINITY_DN3988_c0_g1_i3	1.20492e-81	7.66865e-80	1.93456	0.101082	5.01573	1.07417	0.00785365	-0.00215763	0.0125813	0.0125813
comp31845_c1_seq1	1.34083e-81	8.50662e-80	5.48541	0.286699	2.04956	8.59929	0.0230102	-0.0204283	0.141382	0.141382
TRINITY_DN28952_c0_g1_i1	2.66084e-79	1.56436e-77	1.33687	0.0709018	6.07521	0.512379	0.00422999	-0.00219586	0.00582414	0.00582414
TRINITY_DN1484_c0_g1_i2	4.67618e-79	2.71734e-77	2.44869	0.130074	4.44821	1.72286	0.0118945	-0.000578989	0.0219438	0.0219438
TRINITY_DN4533_c0_g1_i1	9.81401e-79	5.63757e-77	1.28321	0.0683066	6.06839	0.475156	0.00348868	0.00198066	0.0058429	0.0058429
TRINITY_DN6134_c0_g2_i1	1.0353e-78	5.93017e-77	1.71177	0.0911328	5.28587	0.851427	0.00682254	0.00978785	0.00972629	0.00978785
TRINITY_DN13743_c0_g1_i1	1.14693e-78	6.51377e-77	2.29577	0.12226	4.61228	1.50884	0.0111309	-0.00766815	0.0187639	0.0187639
TRINITY_DN4240_c0_g1_i2	1.01468e-77	5.61941e-76	0.942671	0.0505137	7.66834	0.256743	0.00090512	0.00241872	0.00419815	0.00419815
TRINITY_DN2946_c0_g1_i5	2.8351e-77	1.51973e-75	4.7399	0.254741	6.0465	6.53028	0.00316965	0.126617	0.00590433	0.126617
TRINITY_DN15575_c0_g1_i4	4.36928e-77	2.30514e-75	0.909103	0.0489198	8.04379	0.239515	0.000502364	0.00344228	0.00428394	0.00428394
TRINITY_DN11501_c0_g1_i6	8.50049e-77	4.4612e-75	6.60964	0.356358	3.20795	12.6998	0.0266777	0.227304	0.104162	0.227304
TRINITY_DN38722_c0_g1_i1	9.85115e-77	5.12976e-75	5.47456	0.295286	2.88138	8.69893	0.0408328	0.117644	0.133555	0.133555
TRINITY_DN13150_c0_g2_i2	1.59715e-76	8.27381e-75	1.1979	0.0647031	6.26936	0.416983	0.00301324	0.00514373	0.00535973	0.00535973
TRINITY_DN1031_c0_g2_i1	3.38017e-76	1.71125e-74	1.41947	0.0768384	5.71722	0.57899	0.00473325	-0.000874885	0.00707504	0.00707504
TRINITY_DN1871_c0_g1_i1	6.2546e-76	3.10377e-74	1.87826	0.101857	5.03501	1.02144	0.00840632	0.00732829	0.0123433	0.0123433
TRINITY_DN37746_c0_g1_i1	6.93194e-76	3.41453e-74	1.61607	0.0876652	5.38363	0.752507	0.00643129	0.000929681	0.00893907	0.00893907
TRINITY_DN42419_c0_g1_i1	6.98632e-76	3.43288e-74	4.05548	0.219998	5.12742	4.78208	0.00725224	0.0895457	0.0112765	0.0895457
TRINITY_DN51582_c0_g1_i1	7.44699e-76	3.6503e-74	2.00228	0.108638	4.87763	1.15966	0.00916173	0.00739206	0.0144428	0.0144428
TRINITY_DN2379_c0_g1_i3	8.01374e-76	3.90899e-74	5.08176	0.275781	4.75073	7.50875	0.0115414	0.140569	0.0163921	0.140569
comp22782_c0_seq1	1.32833e-75	6.40153e-74	5.25965	0.28586	1.93668	7.90729	0.0270032	-0.0231455	0.136429	0.136429
TRINITY_DN5115_c0_g1_i2	7.19562e-75	3.35483e-73	0.98303	0.0536952	7.1461	0.276733	0.00142615	-0.000687005	0.00434019	0.00434019
TRINITY_DN98_c0_g1_i2	2.53183e-74	1.14578e-72	2.86063	0.156841	4.15798	2.38022	0.0162243	0.0329742	0.0311368	0.0329742
TRINITY_DN686_c0_g2_i1	7.38698e-74	3.29098e-72	0.902468	0.0496398	7.62835	0.23482	0.000729881	0.00174411	0.00419833	0.00419833
comp39834_c1_seq7	1.54892e-73	6.79493e-72	1.99061	0.109738	4.84299	1.13507	0.00913212	-0.00572172	0.0149526	0.0149526
TRINITY_DN10445_c0_g1_i2	8.78959e-73	3.72545e-71	0.923499	0.0511803	7.43519	0.246174	0.00101481	0.00190451	0.00422404	0.00422404
TRINITY_DN1106_c0_g3_i1	1.26e-71	4.97253e-70	1.78055	0.0994923	5.20063	0.922781	0.00688913	0.0129083	0.010517	0.0129083
TRINITY_DN13715_c0_g1_i1	3.36116e-71	1.29089e-69	1.55231	0.087005	6.46746	0.701449	0.00228752	0.0128522	0.0050111	0.0128522
comp34889_c1_seq1	9.45825e-71	3.55758e-69	1.14966	0.0646468	6.32759	0.38353	0.00311346	0.00376853	0.00524495	0.00524495
TRINITY_DN3150_c0_g2_i1	1.52072e-69	5.32065e-68	3.59206	0.203778	3.72957	3.72628	0.0268004	0.0195546	0.0562508	0.0562508
comp14844_c0_seq1	1.64429e-69	5.74298e-68	5.47611	0.310739	2.39272	8.5978	0.0438399	-0.00902319	0.149278	0.149278
TRINITY_DN2962_c0_g1_i5	3.14299e-69	1.07527e-67	1.12263	0.063836	6.29328	0.365191	0.00283877	0.00311618	0.00531129	0.00531129
TRINITY_DN2849_c0_g1_i8	3.40148e-69	1.16172e-67	5.32271	0.302741	1.96821	8.09949	0.0454001	-0.0397485	0.137905	0.137905
TRINITY_DN2962_c0_g1_i6	3.49585e-69	1.19192e-67	0.867524	0.0493468	7.88343	0.217664	0.000642485	0.00243298	0.00422772	0.00422772
TRINITY_DN514_c0_g1_i1	4.68576e-69	1.5922e-67	1.8802	0.107051	4.97795	1.01317	0.00985678	-0.00620506	0.0130632	0.0130632
TRINITY_DN2792_c0_g1_i1	7.37672e-69	2.48135e-67	0.934771	0.0533004	7.15773	0.254372	0.0013482	0.0041533	0.00433368	0.00433368
TRINITY_DN3715_c0_g1_i2	1.32149e-68	4.35743e-67	1.05914	0.0605062	6.64563	0.325243	0.0025461	0.00298069	0.00477589	0.00477589
TRINITY_DN342_c0_g1_i1	3.81322e-68	1.23336e-66	4.46633	0.256036	5.7303	5.81183	0.0044184	0.12669	0.00701874	0.12669
TRINITY_DN6363_c0_g1_i2	5.00604e-68	1.61093e-66	0.977852	0.0561062	6.89523	0.277589	0.00177634	0.00334551	0.00451947	0.00451947
TRINITY_DN9751_c1_g1_i1	5.11681e-68	1.64131e-66	2.33096	0.133753	4.46226	1.5625	0.0141468	-0.00235261	0.0216329	0.0216329
TRINITY_DN1492_c0_g2_i3	7.36177e-68	2.33897e-66	2.48681	0.142867	8.54441	1.80192	0.000196607	0.0406252	0.00466296	0.0406252
TRINITY_DN8912_c0_g1_i1	1.44767e-67	4.54193e-66	1.4094	0.0811503	5.59006	0.56881	0.00549921	-0.0040227	0.00767153	0.00767153
TRINITY_DN7651_c0_g1_i7	2.32096e-67	7.20287e-66	3.22567	0.186018	5.45068	3.03215	0.00579156	0.0634135	0.00847047	0.0634135
TRINITY_DN4561_c0_g1_i1	2.56668e-67	7.95314e-66	0.845363	0.0487666	8.03972	0.207961	0.000474231	0.00393357	0.00428214	0.00428214
comp13668_c0_seq1	2.15363e-66	6.36814e-65	4.98374	0.289548	1.79873	7.10323	0.0384051	-0.0305358	0.129271	0.129271
TRINITY_DN37048_c0_g1_i1	2.31326e-66	6.83009e-65	2.03643	0.118342	6.4409	1.20888	0.00200977	0.026	0.00505115	0.026
TRINITY_DN14333_c0_g1_i1	2.66992e-66	7.87155e-65	0.955864	0.0555745	6.96508	0.263781	0.00171511	0.00147132	0.00446194	0.00446194
TRINITY_DN1087_c0_g1_i4	7.2294e-66	2.07941e-64	2.58534	0.15082	6.27817	1.94871	0.00216079	0.0433327	0.00534166	0.0433327
TRINITY_DN10475_c0_g1_i2	9.16946e-66	2.61865e-64	2.2985	0.134195	5.31601	1.54033	0.00546476	0.030552	0.0094701	0.030552
TRINITY_DN10460_c0_g1_i1	2.66978e-65	7.44421e-64	0.86776	0.0508481	7.65064	0.219577	0.000853458	0.0043176	0.00419801	0.0043176
TRINITY_DN7064_c0_g2_i3	3.12963e-65	8.69015e-64	0.878031	0.0514779	7.41762	0.221155	0.00107153	-3.69957e-05	0.00422843	0.00422843
TRINITY_DN11232_c0_g1_i2	8.67569e-65	2.35359e-63	0.947919	0.0557705	6.99711	0.257198	0.00178316	-0.00123558	0.00443755	0.00443755
TRINITY_DN47458_c0_g1_i1	9.82323e-65	2.64344e-63	0.918015	0.0540343	6.98393	0.242703	0.00139197	0.000844105	0.00444743	0.00444743
TRINITY_DN1500_c0_g1_i3	3.21694e-63	8.08187e-62	2.22007	0.132276	4.4839	1.42097	0.0138175	0.00108078	0.0211764	0.0211764
TRINITY_DN4807_c0_g3_i1	6.62108e-63	1.64282e-61	2.26875	0.135523	5.96964	1.50213	0.00302712	0.033706	0.00613498	0.033706
TRINITY_DN2255_c0_g1_i1	8.61326e-63	2.12659e-61	3.11244	0.186095	4.86705	2.82716	0.00833452	0.0609278	0.0145967	0.0609278
TRINITY_DN2484_c0_g1_i5	2.02165e-62	4.91868e-61	0.866256	0.0519521	7.37058	0.218719	0.0011562	0.00388237	0.00424185	0.00424185
TRINITY_DN2909_c0_g2_i1	3.44462e-62	8.29024e-61	1.01274	0.0608536	7.23529	0.299389	0.0013418	0.00606452	0.00429427	0.00606452
TRINITY_DN12943_c0_g1_i1	5.23877e-62	1.2548e-60	1.65489	0.0995897	7.34891	0.79948	0.00090044	0.0189358	0.00424887	0.0189358
TRINITY_DN2966_c0_g1_i4	6.21725e-62	1.47333e-60	1.01365	0.0610381	6.48651	0.298698	0.00246768	0.00351804	0.00498361	0.00498361
TRINITY_DN5956_c0_g1_i1	1.08524e-61	2.52108e-60	2.35484	0.142086	4.30213	1.59972	0.0144982	0.00341664	0.0258786	0.0258786
TRINITY_DN4565_c0_g1_i4	2.1671e-61	4.93145e-60	1.97596	0.119525	4.70639	1.12783	0.0114474	0.00288409	0.0171251	0.0171251
TRINITY_DN803_c0_g3_i1	2.26414e-61	5.14642e-60	0.977385	0.0591311	6.69381	0.276619	0.00227298	0.00202226	0.00471999	0.00471999
TRINITY_DN7806_c0_g1_i4	3.92472e-61	8.80121e-60	3.23411	0.196055	3.74964	3.01442	0.0221362	0.00819835	0.054739	0.054739
TRINITY_DN3985_c0_g1_i1	5.88662e-61	1.30982e-59	2.21324	0.134369	5.12679	1.43051	0.00629566	0.0298142	0.0112832	0.0298142
comp40830_c0_seq45	6.58411e-61	1.46016e-59	4.82329	0.292948	1.7185	6.66667	0.0469497	-0.0238899	0.124688	0.124688
TRINITY_DN3554_c0_g2_i4	8.69549e-61	1.91779e-59	2.64827	0.161011	4.22288	2.04826	0.0148954	0.0369535	0.0285893	0.0369535
comp38765_c1_seq12	2.4247e-60	5.25518e-59	4.84936	0.295953	1.73153	6.73123	0.0497272	-0.0354063	0.12545	0.12545
TRINITY_DN6910_c0_g1_i4	3.16187e-60	6.82338e-59	0.910228	0.0556054	8.00078	0.242019	0.00055605	0.00562786	0.00426593	0.00562786
TRINITY_DN10965_c0_g1_i1	6.936e-60	1.46835e-58	1.79574	0.110023	4.87033	0.924238	0.00966127	-0.00628254	0.0145488	0.0145488
TRINITY_DN2494_c0_g1_i5	9.32223e-60	1.95086e-58	0.811697	0.0497867	7.8594	0.191784	0.000735598	0.0033955	0.00422184	0.00422184
TRINITY_DN447_c0_g3_i3	1.32288e-59	2.75116e-58	1.034	0.0635051	8.47501	0.312384	0.000295753	0.00777004	0.00459059	0.00777004
TRINITY_DN47173_c0_g1_i1	1.47868e-59	3.06563e-58	3.19794	0.19649	5.17174	2.98813	0.00662133	0.0705957	0.0108078	0.0705957
TRINITY_DN1639_c0_g2_i2	2.19962e-59	4.51361e-58	1.0133	0.0623531	6.46917	0.294084	0.00276722	-0.00192641	0.0050086	0.0050086
TRINITY_DN3988_c0_g2_i2	6.01055e-59	1.20741e-57	1.28611	0.0794425	6.03311	0.483413	0.00379289	0.00882933	0.00594283	0.00882933
TRINITY_DN2903_c1_g1_i1	8.10098e-59	1.62408e-57	1.94375	0.120201	4.68065	1.0982	0.0113342	0.0105046	0.0175624	0.0175624
TRINITY_DN3415_c0_g4_i2	3.40372e-58	6.6186e-57	3.1692	0.197063	3.75159	2.9213	0.0230737	0.0371697	0.0545941	0.0545941
TRINITY_DN2251_c0_g1_i7	4.65406e-58	9.02365e-57	2.93121	0.182485	4.41307	2.51195	0.0131841	0.0534176	0.0227714	0.0534176
TRINITY_DN2728_c1_g3_i1	2.67176e-57	5.03417e-56	0.969243	0.0607523	6.47154	0.271163	0.00237656	0.000836381	0.00500512	0.00500512
comp40578_c1_seq1	2.88902e-57	5.42821e-56	4.85362	0.304319	1.88092	6.75311	0.0515568	-0.0254859	0.133663	0.133663
TRINITY_DN5315_c1_g1_i3	3.43049e-57	6.40955e-56	1.5576	0.0977261	5.1636	0.704318	0.00820906	0.00479173	0.0108917	0.0108917
TRINITY_DN32224_c0_g1_i1	6.96624e-57	1.29314e-55	1.681	0.105763	6.75306	0.826535	0.00161475	0.0207567	0.00465552	0.0207567
TRINITY_DN411_c0_g2_i1	1.98708e-56	3.62484e-55	1.08849	0.0687686	6.06268	0.339032	0.00359949	-0.00299512	0.00585874	0.00585874
TRINITY_DN2243_c0_g1_i10	2.62223e-56	4.75311e-55	0.828074	0.052374	8.10391	0.200619	0.000596375	0.0048897	0.00431277	0.0048897
TRINITY_DN679_c0_g1_i1	2.82333e-56	5.10849e-55	0.88546	0.0560201	6.94867	0.227017	0.00180159	0.00170478	0.00447491	0.00447491
TRINITY_DN5424_c0_g1_i1	5.90502e-56	1.05794e-54	0.788984	0.0500638	8.45162	0.179312	0.000445051	0.00125385	0.00456773	0.00456773
TRINITY_DN2735_c0_g2_i2	1.74326e-55	3.06837e-54	0.806213	0.0513806	8.16353	0.190234	0.000496382	0.00478356	0.00434565	0.00478356
TRINITY_DN7558_c0_g1_i2	1.94018e-55	3.40601e-54	0.870176	0.0554811	7.13575	0.221622	0.00148515	0.00467115	0.00434611	0.00467115
TRINITY_DN46936_c0_g1_i1	1.96861e-55	3.4529e-54	1.29214	0.0823895	5.5624	0.482654	0.00576232	0.000794539	0.00781374	0.00781374
TRINITY_DN11884_c0_g1_i1	3.2479e-55	5.62297e-54	3.7934	0.242367	3.96678	4.21209	0.0192161	0.0982677	0.0404995	0.0982677
TRINITY_DN42103_c0_g1_i1	3.83604e-55	6.62403e-54	0.836362	0.053473	7.16383	0.201854	0.00138838	0.000940706	0.00433033	0.00433033
comp5849_c0_seq1	4.10032e-55	7.06214e-54	4.60702	0.294631	1.61036	6.07202	0.0555238	-0.046387	0.118091	0.118091
TRINITY_DN15194_c0_g3_i1	4.98629e-55	8.55133e-54	2.24324	0.143575	4.31589	1.44715	0.015777	-0.00481442	0.0254508	0.0254508
TRINITY_DN13_c1_g1_i2	5.07532e-55	8.69659e-54	1.58925	0.101725	5.09498	0.72765	0.00905899	-0.00204232	0.011637	0.011637
TRINITY_DN6585_c0_g1_i2	5.55001e-55	9.49373e-54	1.2582	0.0805647	8.23502	0.463434	0.000390415	0.0125909	0.00439083	0.0125909
TRINITY_DN2644_c0_g1_i2	6.21305e-55	1.06098e-53	1.19247	0.0763911	6.35398	0.416288	0.0028071	0.00886411	0.0051964	0.00886411
TRINITY_DN11076_c0_g1_i2	7.39376e-55	1.25939e-53	2.48055	0.15902	4.11968	1.7696	0.0177897	-0.00430174	0.0327848	0.0327848
TRINITY_DN8773_c0_g1_i1	1.10788e-54	1.87749e-53	1.65903	0.106531	5.01643	0.795749	0.0101252	0.00079039	0.0125726	0.0125726
TRINITY_DN10305_c0_g2_i1	1.5568e-54	2.62275e-53	0.777675	0.0500068	7.87277	0.17564	0.000776326	0.00254415	0.00422503	0.00422503
TRINITY_DN9209_c0_g1_i1	1.61653e-54	2.71881e-53	1.08761	0.0699476	6.01111	0.343725	0.00377773	0.00293321	0.00600761	0.00600761
TRINITY_DN37452_c0_g1_i1	2.21967e-54	3.70833e-53	2.61573	0.168446	4.02861	1.96052	0.0195916	-0.013012	0.0371563	0.0371563
TRINITY_DN4993_c1_g1_i4	2.60756e-54	4.34912e-53	1.04573	0.0673866	6.75971	0.320226	0.00191058	0.00717133	0.00464858	0.00717133
TRINITY_DN4974_c0_g1_i7	2.74868e-54	4.57687e-53	0.859875	0.0554224	7.00147	0.212095	0.00170895	-0.000726615	0.00443433	0.00443433
TRINITY_DN3851_c0_g2_i4	3.65589e-54	6.0573e-53	1.85845	0.119926	4.82032	0.994581	0.0134694	-0.00440988	0.0152953	0.0152953
TRINITY_DN2494_c0_g1_i4	4.07573e-54	6.73067e-53	0.835851	0.0539619	7.09967	0.204066	0.00145605	0.00373821	0.00436773	0.00436773
TRINITY_DN13747_c0_g1_i1	5.12762e-54	8.43303e-53	0.926348	0.0598615	8.06344	0.25132	0.00054778	0.00661901	0.00429289	0.00661901
comp34242_c0_seq1	8.83792e-54	1.44403e-52	4.70363	0.304643	1.65867	6.32844	0.0644978	-0.0560162	0.121117	0.121117
TRINITY_DN2713_c0_g1_i1	1.01714e-53	1.6592e-52	1.98444	0.128603	5.92169	1.15349	0.00307906	0.0299984	0.00629119	0.0299984
TRINITY_DN3808_c1_g1_i1	1.11925e-53	1.81985e-52	1.03985	0.0674149	6.75692	0.316728	0.00190288	0.00718667	0.00465149	0.00718667
TRINITY_DN1431_c0_g1_i4	1.19055e-53	1.93264e-52	0.776459	0.0503522	7.64846	0.175816	0.000872668	0.00328328	0.00419802	0.00419802
TRINITY_DN1258_c0_g1_i4	1.32569e-53	2.14162e-52	1.74057	0.112924	6.48246	0.887453	0.00217564	0.023328	0.00498937	0.023328
TRINITY_DN387_c0_g2_i4	2.36006e-53	3.76408e-52	1.28578	0.0836208	5.54414	0.477015	0.00607411	-0.000631887	0.00791075	0.00791075
TRINITY_DN1157_c0_g1_i1	4.36023e-53	6.87756e-52	2.95383	0.192601	3.80934	2.49836	0.0237556	-0.0173725	0.0504349	0.0504349
TRINITY_DN15386_c0_g1_i3	1.32644e-52	2.06623e-51	1.75901	0.115238	4.80599	0.895987	0.011044	0.00290283	0.0155157	0.0155157
TRINITY_DN9015_c0_g1_i2	1.54824e-52	2.40614e-51	2.36781	0.155226	4.20315	1.63654	0.0188583	0.0215995	0.0293317	0.0293317
TRINITY_DN9040_c0_g1_i1	1.82358e-52	2.82747e-51	1.06652	0.0699665	6.01486	0.332862	0.00379421	0.0053881	0.00599643	0.00599643
TRINITY_DN9713_c0_g1_i1	2.70766e-52	4.17242e-51	1.33615	0.0878034	5.42868	0.514927	0.00680092	-0.00114846	0.00861796	0.00861796
TRINITY_DN10054_c0_g1_i2	3.60341e-52	5.53148e-51	0.79601	0.0523733	7.32041	0.184083	0.00122704	0.00232566	0.00425889	0.00425889
TRINITY_DN10316_c0_g1_i1	3.69053e-52	5.66088e-51	3.69068	0.242852	3.40637	3.99276	0.0334071	0.0844569	0.0845473	0.0845473
TRINITY_DN413_c2_g1_i1	3.74832e-52	5.74513e-51	0.78631	0.0517439	7.42481	0.181242	0.00112387	0.00423099	0.00422659	0.00423099
TRINITY_DN3599_c0_g1_i5	4.29606e-52	6.56459e-51	1.3405	0.0882648	5.41998	0.515976	0.00690339	-0.00391138	0.00867797	0.00867797
TRINITY_DN12330_c0_g1_i1	8.22521e-52	1.24829e-50	1.08082	0.0713666	6.01129	0.336461	0.00417933	-0.00103187	0.00600707	0.00600707
TRINITY_DN1879_c0_g3_i3	2.30527e-51	3.4567e-50	2.39699	0.158986	4.50899	1.68492	0.0119855	0.0385679	0.0206802	0.0385679
TRINITY_DN2958_c0_g1_i6	2.75094e-51	4.12189e-50	0.917341	0.0608921	6.53689	0.244598	0.0025018	0.00235754	0.0049139	0.0049139
TRINITY_DN4512_c1_g1_i3	5.77238e-51	8.59767e-50	4.53127	0.301764	1.57249	5.86988	0.066508	-0.062442	0.115615	0.115615
TRINITY_DN3303_c0_g1_i2	6.12093e-51	9.11005e-50	1.44306	0.0961267	6.00584	0.610819	0.00359581	0.0148849	0.0060234	0.0148849
TRINITY_DN8723_c0_g1_i4	6.59305e-51	9.80545e-50	1.21768	0.0811402	5.62018	0.428504	0.00564554	2.57763e-05	0.00752191	0.00752191
comp39590_c0_seq7	7.13119e-51	1.05822e-49	4.6522	0.310107	1.63295	6.19659	0.0728073	-0.0577659	0.119525	0.119525
TRINITY_DN2615_c0_g1_i1	1.23929e-50	1.82552e-49	1.17357	0.0784201	6.65052	0.40405	0.00205688	0.0102426	0.00477007	0.0102426
TRINITY_DN386_c3_g1_i3	1.28287e-50	1.88694e-49	1.47272	0.0984244	5.20865	0.629891	0.0089363	0.00297251	0.0104384	0.0104384
TRINITY_DN6608_c0_g1_i7	1.66234e-50	2.43438e-49	0.730418	0.0488716	8.0191	0.155972	0.000503523	0.00362676	0.00427334	0.00427334
TRINITY_DN1650_c0_g1_i5	1.85012e-50	2.70541e-49	1.25655	0.0841149	7.44777	0.46325	0.000756891	0.0133937	0.00422111	0.0133937
TRINITY_DN2986_c0_g1_i5	2.48133e-50	3.62314e-49	0.768035	0.0514805	8.58188	0.17308	0.000383129	0.00491736	0.00470491	0.00491736
TRINITY_DN5359_c0_g1_i1	3.32321e-50	4.8313e-49	1.44767	0.0971628	5.22247	0.614971	0.00842716	0.0104541	0.010305	0.0104541
TRINITY_DN8255_c0_g1_i2	4.38163e-50	6.32875e-49	1.69698	0.114037	4.81331	0.844636	0.0106061	0.0148831	0.0154029	0.0154029
TRINITY_DN1639_c0_g2_i1	4.75592e-50	6.86441e-49	1.11417	0.0748998	5.87601	0.358304	0.00477071	-0.000540895	0.00644926	0.00644926
TRINITY_DN2855_c0_g2_i7	7.18737e-50	1.03218e-48	1.64942	0.111088	5.45289	0.798464	0.0059206	0.0187606	0.00845602	0.0187606
TRINITY_DN37356_c0_g1_i1	1.19409e-49	1.70871e-48	0.850622	0.0574212	6.89405	0.20808	0.00207388	-0.000499622	0.00452049	0.00452049
comp5786_c0_seq1	1.90619e-49	2.70646e-48	4.51439	0.305392	1.56405	5.84518	0.0714772	-0.0453267	0.115051	0.115051
TRINITY_DN16535_c0_g2_i1	2.2676e-49	3.21279e-48	0.801267	0.0542475	7.17746	0.185291	0.00156258	0.000600454	0.004323	0.004323
TRINITY_DN1090_c0_g1_i2	2.48428e-49	3.51233e-48	2.36116	0.159922	8.65452	1.63672	0.000214086	0.050936	0.00479216	0.050936
TRINITY_DN9817_c0_g2_i1	2.64471e-49	3.73126e-48	1.70034	0.115197	4.82238	0.828341	0.0112769	-0.00859327	0.015264	0.015264
comp21938_c0_seq2	3.73551e-49	5.24436e-48	4.52867	0.307302	1.61896	5.87593	0.0702282	-0.0512743	0.11864	0.11864
TRINITY_DN2609_c0_g1_i1	3.95821e-49	5.55312e-48	1.31603	0.0893252	5.37362	0.508338	0.00694406	0.00880901	0.0090139	0.0090139
TRINITY_DN15636_c0_g2_i1	4.12822e-49	5.77951e-48	2.22553	0.151087	4.229	1.43328	0.0172897	0.00387725	0.0283646	0.0283646
TRINITY_DN1862_c0_g1_i4	4.55849e-49	6.37299e-48	1.19857	0.0814058	5.64194	0.411631	0.0058367	-0.00446015	0.00741712	0.00741712
TRINITY_DN4803_c0_g1_i6	5.40363e-49	7.52366e-48	1.4615	0.0993412	5.16509	0.611816	0.00886105	-0.00707146	0.0108763	0.0108763
TRINITY_DN2644_c0_g4_i1	1.23964e-48	1.70689e-47	0.967365	0.0660063	6.24151	0.271002	0.00329522	0.000942662	0.00541843	0.00541843
TRINITY_DN46875_c0_g1_i1	2.04657e-48	2.79683e-47	3.68008	0.251688	3.4824	3.97801	0.0326169	0.0940772	0.0773204	0.0940772
TRINITY_DN9867_c0_g2_i1	2.06306e-48	2.81553e-47	1.31843	0.0901737	5.37863	0.502011	0.00728627	-0.00102609	0.00897631	0.00897631
TRINITY_DN1217_c0_g2_i1	2.12396e-48	2.89582e-47	2.09483	0.143294	7.00096	1.289	0.00126894	0.0397976	0.0044347	0.0397976
TRINITY_DN13462_c0_g2_i1	4.66864e-48	6.30282e-47	1.23943	0.0850944	5.50577	0.442642	0.00635446	-0.00199843	0.00812766	0.00812766
comp22965_c0_seq4	4.98469e-48	6.72497e-47	4.46921	0.306933	1.54146	5.71667	0.0748927	-0.0633796	0.113523	0.113523
TRINITY_DN1969_c0_g1_i1	6.47575e-48	8.68982e-47	1.14404	0.0786667	5.76143	0.382133	0.00548862	0.0040535	0.00688828	0.00688828
TRINITY_DN3784_c0_g1_i1	8.95899e-48	1.1974e-46	2.50168	0.172284	4.01181	1.82087	0.0213297	0.0168714	0.0380339	0.0380339
comp33679_c0_seq6	9.19877e-48	1.22863e-46	4.41402	0.304019	1.51386	5.5711	0.0732353	-0.0681496	0.11162	0.11162
TRINITY_DN39_c0_g1_i3	1.00572e-47	1.33971e-46	1.75923	0.12122	4.70041	0.894708	0.0121624	2.96474e-05	0.017226	0.017226
TRINITY_DN3466_c0_g1_i4	1.11652e-47	1.48533e-46	1.55712	0.107346	4.96523	0.703795	0.00981618	0.00307223	0.0132301	0.0132301
TRINITY_DN3663_c0_g2_i1	1.79254e-47	2.36583e-46	1.72728	0.119344	4.72703	0.876057	0.0117054	0.0158615	0.0167807	0.0167807
TRINITY_DN2323_c1_g1_i3	1.94195e-47	2.56133e-46	0.717749	0.0496109	8.20405	0.149663	0.000551996	0.00233317	0.00437048	0.00437048
TRINITY_DN12266_c0_g1_i1	3.35467e-47	4.39572e-46	0.976506	0.0676723	6.18704	0.278785	0.00361838	0.00377677	0.00554069	0.00554069
TRINITY_DN3241_c0_g1_i6	4.6563e-47	6.0656e-46	3.36142	0.233314	3.84205	3.32165	0.0218093	0.0870616	0.0482012	0.0870616
TRINITY_DN77_c0_g2_i3	5.06299e-47	6.57827e-46	1.02885	0.0714407	8.05683	0.311189	0.000514881	0.00969266	0.00428983	0.00969266
TRINITY_DN1586_c0_g1_i4	5.66219e-47	7.34729e-46	0.809445	0.0562358	6.91615	0.188829	0.00182332	7.64073e-05	0.0045016	0.0045016
comp24048_c0_seq1	6.07389e-47	7.87642e-46	4.63749	0.322296	1.93693	6.18511	0.0713089	-0.0241278	0.136441	0.136441
TRINITY_DN13791_c0_g1_i2	1.24523e-46	1.60645e-45	5.29689	0.3694	4.54843	8.25023	0.0224295	0.250483	0.019935	0.250483
comp38195_c1_seq1	1.75119e-46	2.24906e-45	4.41402	0.308339	1.51386	5.57109	0.0785256	-0.0734479	0.11162	0.11162
TRINITY_DN6072_c0_g1_i2	1.80488e-46	2.31505e-45	0.742733	0.0518907	8.03395	0.162231	0.000575941	0.00480936	0.00427962	0.00480936
TRINITY_DN1557_c0_g2_i1	2.13155e-46	2.72707e-45	1.21847	0.0851967	5.48616	0.428614	0.0062716	-0.00110985	0.00824537	0.00824537
TRINITY_DN23563_c0_g1_i1	2.7098e-46	3.46247e-45	3.54875	0.248423	3.83937	3.70397	0.0225502	0.100877	0.0483803	0.100877
TRINITY_DN3277_c0_g1_i1	3.69812e-46	4.7073e-45	0.95375	0.0668668	9.00805	0.267562	0.000152491	0.00878984	0.00533902	0.00878984
TRINITY_DN10537_c0_g1_i1	4.04736e-46	5.1453e-45	0.985411	0.069117	6.12947	0.281474	0.00387334	0.000835085	0.00568099	0.00568099
TRINITY_DN6022_c0_g1_i1	4.6689e-46	5.92044e-45	0.745106	0.0522986	7.40656	0.161057	0.00123892	0.00160043	0.00423136	0.00423136
TRINITY_DN2233_c0_g1_i6	4.78821e-46	6.06789e-45	3.89466	0.273398	6.80989	4.46195	0.0015116	0.147981	0.00459803	0.147981
TRINITY_DN10305_c0_g1_i4	5.94766e-46	7.5182e-45	0.721067	0.0506715	7.6779	0.151028	0.000936829	0.0019503	0.00419837	0.00419837
TRINITY_DN11383_c0_g1_i1	6.34788e-46	8.01905e-45	1.06229	0.074674	7.54923	0.331975	0.000931281	0.0102211	0.00420388	0.0102211
TRINITY_DN11744_c0_g2_i2	7.9898e-46	1.00489e-44	0.939261	0.0661005	6.30085	0.259265	0.00344222	0.00496315	0.00529634	0.00529634
TRINITY_DN5792_c0_g1_i1	8.83299e-46	1.10885e-44	1.78993	0.126029	5.45383	0.942615	0.00575685	0.0260097	0.00844986	0.0260097
comp13600_c0_seq1	1.22239e-45	1.52975e-44	0.989769	0.0698015	6.04154	0.286621	0.00382598	0.00401805	0.00591851	0.00591851
TRINITY_DN8171_c0_g1_i1	1.3294e-45	1.66159e-44	2.2643	0.159752	4.10771	1.4714	0.0177186	-0.0101041	0.0333226	0.0333226
TRINITY_DN9292_c0_g1_i2	1.64688e-45	2.052e-44	0.793015	0.0560085	6.95168	0.183347	0.00180139	0.00247865	0.00447251	0.00447251
TRINITY_DN1457_c0_g1_i4	2.80501e-45	3.47129e-44	1.1017	0.0780163	7.00644	0.357215	0.00171064	0.0104624	0.00443067	0.0104624
comp39661_c0_seq5	4.61848e-45	5.66654e-44	4.42573	0.31419	1.51972	5.62163	0.0854029	-0.0558798	0.112027	0.112027
TRINITY_DN5178_c0_g1_i1	7.53666e-45	9.19628e-44	0.778379	0.0553945	7.18434	0.178367	0.00139475	0.00474237	0.00431938	0.00474237
TRINITY_DN2322_c0_g1_i1	8.85174e-45	1.07944e-43	2.53434	0.180506	3.9132	1.85995	0.0215152	0.00747175	0.0436498	0.0436498
TRINITY_DN5842_c0_g1_i1	1.01454e-44	1.23419e-43	0.699563	0.0498602	8.4113	0.140164	0.000442	-4.71446e-05	0.00453009	0.00453009
TRINITY_DN11868_c0_g2_i1	1.68003e-44	2.03512e-43	0.976205	0.0697555	6.92014	0.280621	0.00180732	0.00792434	0.00449826	0.00792434
TRINITY_DN16411_c0_g1_i4	1.84972e-44	2.23932e-43	0.949338	0.0678689	6.18776	0.260276	0.00367335	-0.000432262	0.00553902	0.00553902
TRINITY_DN1876_c0_g1_i1	3.48144e-44	4.1819e-43	2.26623	0.162538	6.97965	1.51266	0.0010541	0.0517831	0.00445069	0.0517831
comp40896_c0_seq24	3.81093e-44	4.5722e-43	3.92732	0.281804	3.08813	4.41364	0.0429978	-0.0350226	0.11583	0.11583
TRINITY_DN52871_c0_g1_i1	3.85747e-44	4.62527e-43	4.45232	0.319496	1.53301	5.69148	0.0912101	-0.0588791	0.112945	0.112945
TRINITY_DN18225_c0_g2_i1	4.14314e-44	4.95004e-43	1.15791	0.0831212	5.64699	0.38705	0.0064251	-0.00178372	0.00739317	0.00739317
TRINITY_DN4460_c0_g1_i1	4.4538e-44	5.31487e-43	1.21394	0.0871756	7.54154	0.434069	0.000797489	0.0144017	0.00420479	0.0144017
TRINITY_DN684_c0_g1_i3	8.24098e-44	9.77605e-43	0.744474	0.053632	7.13395	0.162449	0.00140563	0.003371	0.00434715	0.00434715
TRINITY_DN3117_c0_g1_i1	9.6377e-44	1.14194e-42	2.34983	0.169419	5.27067	1.62683	0.00587555	0.05153	0.00986008	0.05153
TRINITY_DN11903_c0_g1_i1	1.06545e-43	1.26093e-42	1.20864	0.0871866	6.73272	0.430409	0.00178737	0.0134157	0.00467712	0.0134157
TRINITY_DN2949_c0_g1_i6	1.17615e-43	1.38784e-42	2.32468	0.167778	4.04973	1.57187	0.0202145	0.0122612	0.0360847	0.0360847
TRINITY_DN29555_c0_g1_i1	1.78601e-43	2.09882e-42	0.947762	0.0685512	6.44013	0.2647	0.00254456	0.00685398	0.00505234	0.00685398
TRINITY_DN8202_c0_g1_i4	1.80609e-43	2.12118e-42	2.61558	0.189195	4.84677	2.01601	0.00951736	0.0620721	0.0148961	0.0620721
TRINITY_DN17440_c0_g1_i1	4.4372e-43	5.18096e-42	0.908177	0.0660014	6.35365	0.241726	0.00351538	0.00356958	0.005197	0.005197
TRINITY_DN2859_c0_g1_i2	5.68569e-43	6.6041e-42	0.77151	0.0561423	6.92593	0.17078	0.00181048	-0.000976146	0.00449344	0.00449344
TRINITY_DN4570_c0_g1_i1	5.82309e-43	6.75586e-42	1.01124	0.0735969	5.91144	0.297066	0.00450715	0.00119838	0.00632586	0.00632586
TRINITY_DN4065_c0_g1_i2	6.01334e-43	6.97255e-42	2.60651	0.18973	8.75152	2.00283	0.00019421	0.0718011	0.00492135	0.0718011
TRINITY_DN3131_c0_g1_i2	6.90909e-43	7.99731e-42	1.09249	0.079582	7.21879	0.35187	0.0011435	0.0115231	0.00430208	0.0115231
TRINITY_DN1303_c0_g1_i1	7.23429e-43	8.35925e-42	0.697716	0.0508369	7.49389	0.142793	0.000956914	0.00336632	0.00421187	0.00421187
TRINITY_DN901_c0_g1_i1	8.41517e-43	9.67913e-42	1.17354	0.0855745	5.56312	0.396526	0.00683604	-0.0032847	0.00780995	0.00780995
TRINITY_DN5101_c0_g1_i3	1.00296e-42	1.15295e-41	0.894772	0.0653076	6.34365	0.230459	0.00331501	-0.00131864	0.00521516	0.00521516
TRINITY_DN15928_c1_g1_i1	1.10893e-42	1.27403e-41	2.01968	0.147491	4.4812	1.20276	0.0161175	0.0273899	0.021232	0.0273899
TRINITY_DN1002_c0_g1_i6	1.21153e-42	1.39032e-41	0.904645	0.0660944	6.32954	0.234906	0.00349566	-0.00223324	0.00524129	0.00524129
TRINITY_DN1085_c0_g3_i1	2.56905e-42	2.92472e-41	4.4579	0.327007	1.95259	5.72182	0.0766853	-0.0255177	0.137182	0.137182
TRINITY_DN592_c0_g1_i1	3.02835e-42	3.43202e-41	0.922107	0.0677003	6.29026	0.246831	0.00384936	0.00069321	0.00531731	0.00531731
TRINITY_DN1057_c0_g2_i2	4.67256e-42	5.26267e-41	1.45312	0.106936	5.18196	0.622909	0.00888056	0.0139901	0.0107036	0.0139901
TRINITY_DN57_c0_g1_i2	7.42547e-42	8.31188e-41	0.974911	0.0719239	5.95403	0.274634	0.00416133	-0.000572019	0.00618477	0.00618477
TRINITY_DN1924_c0_g2_i2	7.86368e-42	8.79259e-41	1.38396	0.102133	5.12861	0.55394	0.00959888	-0.00178309	0.0112634	0.0112634
TRINITY_DN18982_c0_g1_i1	1.18284e-41	1.31889e-40	1.65783	0.122616	4.69106	0.793385	0.0126846	-0.00320137	0.0173845	0.0173845
TRINITY_DN1493_c0_g1_i2	1.3487e-41	1.50299e-40	0.978501	0.0724231	5.97645	0.276634	0.00437664	-0.000791863	0.00611357	0.00611357
TRINITY_DN1534_c0_g1_i4	1.36205e-41	1.51702e-40	1.35705	0.100447	5.25779	0.543465	0.00809027	0.0120888	0.00997589	0.0120888
TRINITY_DN5361_c0_g1_i1	1.6944e-41	1.883e-40	4.24049	0.314248	2.81832	5.21474	0.0595959	0.0303606	0.137907	0.137907
TRINITY_DN32642_c0_g1_i1	1.7168e-41	1.90683e-40	4.34067	0.321695	1.57277	5.41263	0.0913422	-0.0570876	0.115633	0.115633
TRINITY_DN32921_c0_g1_i1	2.0576e-41	2.27653e-40	2.09294	0.155265	4.21805	1.28605	0.0194458	0.0208133	0.0287686	0.0287686
TRINITY_DN7693_c0_g1_i4	3.38216e-41	3.71333e-40	1.21629	0.0904772	6.10155	0.436707	0.00378244	0.0125898	0.00575329	0.0125898
comp28492_c0_seq1	9.47605e-41	1.02968e-39	4.28104	0.320279	1.44737	5.24198	0.098278	-0.0917415	0.106879	0.106879
TRINITY_DN1243_c0_g1_i1	9.85987e-41	1.07081e-39	2.2581	0.168973	4.05458	1.46123	0.0212606	-0.0161622	0.0358432	0.0358432
TRINITY_DN9777_c0_g1_i1	1.84586e-40	1.996e-39	1.18782	0.0891965	5.43725	0.405672	0.00735224	-0.00437544	0.00855981	0.00855981
TRINITY_DN7217_c0_g1_i1	2.03492e-40	2.19806e-39	1.85893	0.139668	4.43136	1.00459	0.0166829	0.00346198	0.0223315	0.0223315
comp19803_c0_seq1	2.26341e-40	2.44093e-39	4.25638	0.319988	1.53062	5.19441	0.0920038	-0.0707787	0.112781	0.112781
TRINITY_DN3181_c0_g1_i2	4.31062e-40	4.6263e-39	0.897936	0.0677512	7.53426	0.238237	0.00104623	0.00813423	0.00420571	0.00813423
TRINITY_DN9619_c0_g1_i3	4.34181e-40	4.65728e-39	1.11832	0.0843832	5.80594	0.369533	0.00476387	0.00947719	0.00671026	0.00947719
TRINITY_DN201_c0_g1_i2	4.69098e-40	5.0184e-39	0.658561	0.0497137	7.99479	0.125696	0.0006793	0.00139829	0.00426359	0.00426359
TRINITY_DN9223_c0_g1_i1	7.1227e-40	7.59956e-39	1.11289	0.0842096	5.52892	0.357177	0.00618783	-0.00232095	0.00799467	0.00799467
TRINITY_DN10539_c0_g1_i2	7.46583e-40	7.96143e-39	0.93536	0.0707954	6.0374	0.25419	0.00409357	0.000827991	0.00593042	0.00593042
TRINITY_DN13372_c0_g1_i1	9.765e-40	1.03801e-38	2.08874	0.158334	4.17152	1.25214	0.0195597	-0.0130047	0.0305799	0.0305799
TRINITY_DN7107_c0_g1_i2	1.33015e-39	1.41243e-38	1.64858	0.12519	4.61934	0.797005	0.012708	0.011188	0.0186372	0.0186372
TRINITY_DN10240_c0_g1_i2	1.43308e-39	1.52013e-38	1.13087	0.085913	5.7567	0.378045	0.00518497	0.0095771	0.00690781	0.0095771
TRINITY_DN1675_c0_g1_i10	1.61743e-39	1.71205e-38	0.758151	0.0576373	6.83674	0.167404	0.00207179	0.00163481	0.00457232	0.00457232
TRINITY_DN8250_c0_g1_i2	1.781e-39	1.8842e-38	1.01688	0.0773496	5.77442	0.296897	0.0051306	-0.00343247	0.00683531	0.00683531
TRINITY_DN4861_c0_g2_i3	2.33567e-39	2.45932e-38	0.772343	0.0588405	6.78401	0.17252	0.00230073	0.000134824	0.00462369	0.00462369
TRINITY_DN12202_c0_g1_i21	3.67121e-39	3.84738e-38	1.52611	0.11657	4.92881	0.684208	0.0134564	0.00845076	0.0137209	0.0137209
TRINITY_DN11472_c0_g1_i1	5.19579e-39	5.42244e-38	1.81728	0.139091	4.42058	0.976407	0.0161045	0.0222073	0.0225883	0.0225883
TRINITY_DN8184_c0_g2_i1	6.92031e-39	7.19224e-38	1.28624	0.0986118	5.62556	0.489362	0.00539865	0.0140499	0.00749575	0.0140499
TRINITY_DN3239_c0_g2_i1	8.74664e-39	9.08092e-38	0.684695	0.0525652	7.32803	0.135247	0.00127008	0.000248353	0.00425612	0.00425612
TRINITY_DN32593_c0_g1_i1	1.18621e-38	1.229e-37	1.73144	0.133163	4.48867	0.868669	0.0143857	-0.000232588	0.0210793	0.0210793
TRINITY_DN1610_c1_g1_i1	1.31844e-38	1.36459e-37	0.736083	0.0566467	6.93465	0.155732	0.00193143	-0.000849606	0.00448626	0.00448626
TRINITY_DN1470_c0_g1_i6	1.61511e-38	1.66906e-37	0.794843	0.0612419	6.69964	0.181381	0.00278771	-0.00176881	0.00471343	0.00471343
TRINITY_DN18897_c0_g1_i1	1.68052e-38	1.73576e-37	4.41866	0.340534	2.64579	5.77725	0.0525169	0.179409	0.146071	0.179409
TRINITY_DN2825_c1_g2_i3	1.72703e-38	1.78196e-37	2.61312	0.201418	3.73617	1.97075	0.0253883	-0.00231305	0.0557501	0.0557501
TRINITY_DN17389_c0_g1_i1	1.81375e-38	1.87048e-37	1.94609	0.150047	4.25059	1.09361	0.0174353	-0.00397131	0.0275928	0.0275928
TRINITY_DN10649_c0_g1_i1	1.85992e-38	1.9171e-37	1.6751	0.129173	4.72741	0.830311	0.0129688	0.0204025	0.0167744	0.0204025
TRINITY_DN48961_c0_g1_i1	2.56256e-38	2.63322e-37	3.87705	0.29954	2.9739	4.36622	0.0532846	0.0301491	0.126164	0.126164
TRINITY_DN43046_c0_g1_i1	2.57797e-38	2.6477e-37	1.70138	0.131453	5.56384	0.856674	0.00536786	0.0291917	0.00780621	0.0291917
TRINITY_DN52269_c0_g1_i1	3.58825e-38	3.66466e-37	1.87627	0.145251	4.33146	1.02929	0.0172142	0.0101558	0.0249816	0.0249816
TRINITY_DN3344_c0_g1_i6	3.61651e-38	3.69164e-37	1.76468	0.136619	4.48464	0.915441	0.0161681	0.0138091	0.0211613	0.0211613
TRINITY_DN10942_c0_g1_i2	4.08852e-38	4.16286e-37	2.66309	0.206322	3.70132	2.07769	0.026704	0.0332582	0.0584338	0.0584338
TRINITY_DN14662_c0_g1_i3	4.30235e-38	4.37835e-37	1.99625	0.154706	4.21954	1.14284	0.0191548	-0.014176	0.0287131	0.0287131
TRINITY_DN21892_c0_g1_i2	4.34432e-38	4.41881e-37	2.08561	0.161641	4.14589	1.2726	0.0206106	0.0141568	0.0316452	0.0316452
TRINITY_DN9355_c0_g1_i7	4.40098e-38	4.47418e-37	2.7901	0.216257	3.59883	2.23414	0.0266673	-0.0150446	0.0668672	0.0668672
TRINITY_DN6149_c0_g1_i2	6.2659e-38	6.33798e-37	3.71742	0.288744	4.48128	4.09128	0.0147498	0.151996	0.0212303	0.151996
TRINITY_DN8947_c0_g1_i4	6.73473e-38	6.80191e-37	1.14916	0.0892972	5.64163	0.390974	0.00631038	0.00963761	0.00741858	0.00963761
TRINITY_DN5234_c0_g1_i2	9.62145e-38	9.66871e-37	1.62546	0.126581	4.94332	0.78236	0.0103968	0.0216484	0.0135231	0.0216484
comp13067_c0_seq3	1.0965e-37	1.09913e-36	4.19829	0.327194	1.406	5.05262	0.110281	-0.0907784	0.103831	0.103831
TRINITY_DN7138_c0_g1_i1	1.13341e-37	1.13556e-36	1.31917	0.10283	6.15554	0.51533	0.00347565	0.0176724	0.00561601	0.0176724
TRINITY_DN10865_c0_g1_i1	1.3756e-37	1.37546e-36	1.25917	0.0982679	5.89402	0.469555	0.00402221	0.0152909	0.00638582	0.0152909
TRINITY_DN8753_c0_g1_i1	1.68238e-37	1.67886e-36	1.14517	0.0894807	7.73044	0.388418	0.000829706	0.0151839	0.00420138	0.0151839
TRINITY_DN6318_c0_g1_i1	1.96643e-37	1.95745e-36	2.1611	0.169023	5.08532	1.38337	0.00694654	0.0501908	0.0117473	0.0501908
TRINITY_DN2416_c0_g2_i1	2.15747e-37	2.14654e-36	0.713669	0.0558485	7.10384	0.14716	0.00187296	3.95968e-05	0.00436515	0.00436515
TRINITY_DN32198_c0_g1_i1	2.24617e-37	2.23258e-36	0.873362	0.0683621	6.17836	0.225033	0.00378564	0.00449955	0.00556111	0.00556111
TRINITY_DN4961_c0_g1_i1	2.31886e-37	2.30255e-36	0.754182	0.0590448	7.20814	0.168488	0.0014904	0.00548217	0.00430728	0.00548217
TRINITY_DN1845_c0_g3_i1	2.3752e-37	2.35616e-36	2.09105	0.163732	4.2042	1.29524	0.0176741	0.0359423	0.0292916	0.0359423
TRINITY_DN740_c0_g1_i4	2.49889e-37	2.47641e-36	0.663055	0.0519342	7.46723	0.12886	0.00117739	0.00261182	0.00421693	0.00421693
TRINITY_DN13092_c0_g1_i1	3.10868e-37	3.07161e-36	1.76938	0.138773	4.84643	0.927506	0.0106478	0.0278681	0.0149012	0.0278681
TRINITY_DN6197_c0_g1_i1	3.21794e-37	3.17799e-36	1.03999	0.0815834	6.03582	0.32043	0.00405476	0.00925694	0.00593499	0.00925694
TRINITY_DN806_c0_g1_i1	3.83071e-37	3.77943e-36	2.45231	0.192581	4.34342	1.78182	0.0162436	0.0579314	0.0246316	0.0579314
TRINITY_DN47154_c0_g1_i1	4.28829e-37	4.22672e-36	1.04888	0.0824259	5.66523	0.32131	0.00628009	0.00186541	0.00730797	0.00730797
TRINITY_DN6834_c0_g1_i2	4.4444e-37	4.37414e-36	0.847163	0.0665887	8.16282	0.212654	0.000511107	0.00835701	0.00434523	0.00835701
TRINITY_DN1492_c0_g1_i5	5.69004e-37	5.58365e-36	0.698611	0.0549957	9.24505	0.142277	0.00021283	0.003091	0.00583623	0.00583623
TRINITY_DN716_c0_g1_i1	7.32935e-37	7.16076e-36	0.728979	0.057476	6.85116	0.152721	0.0020481	-0.00101029	0.00455889	0.00455889
TRINITY_DN12991_c0_g2_i1	8.36429e-37	8.16791e-36	1.0778	0.0850481	5.86779	0.3443	0.00480465	0.0096617	0.00647869	0.0096617
TRINITY_DN2178_c0_g3_i5	9.30628e-37	9.07894e-36	1.17283	0.0926082	5.74052	0.395896	0.0101772	-0.00681118	0.00697536	0.00697536
TRINITY_DN2949_c0_g2_i1	1.95325e-36	1.89631e-35	1.98923	0.157799	4.19339	1.16062	0.0200918	0.0149494	0.029709	0.029709
TRINITY_DN13740_c0_g2_i1	2.51172e-36	2.43428e-35	1.32228	0.105057	5.00287	0.501863	0.00933095	-0.00663111	0.012743	0.012743
TRINITY_DN1920_c0_g1_i2	2.90434e-36	2.8115e-35	2.08423	0.165746	4.09282	1.28138	0.0209366	0.0260031	0.034007	0.034007
TRINITY_DN5955_c0_g1_i2	3.02245e-36	2.92443e-35	0.96604	0.0768425	5.82333	0.271399	0.00516623	0.000388242	0.00664332	0.00664332
comp35426_c0_seq9	3.2292e-36	3.12146e-35	4.15733	0.330828	1.75946	5.02287	0.0918338	0.0070546	0.12706	0.12706
TRINITY_DN4733_c0_g1_i4	3.63632e-36	3.50485e-35	1.09022	0.086821	5.85524	0.342309	0.00855154	-0.00538042	0.00652422	0.00652422
TRINITY_DN2275_c0_g1_i2	4.30674e-36	4.14108e-35	0.627782	0.0500478	7.81954	0.113621	0.000796039	0.000391289	0.00421352	0.00421352
TRINITY_DN8994_c0_g1_i2	4.31037e-36	4.14258e-35	2.3249	0.185346	3.87921	1.56466	0.0229347	0.000773269	0.0457716	0.0457716
TRINITY_DN2383_c0_g1_i6	4.8387e-36	4.64367e-35	1.32356	0.105594	5.05896	0.518913	0.0102453	0.0112137	0.012055	0.012055
TRINITY_DN6646_c1_g1_i1	6.27994e-36	6.00955e-35	2.40325	0.192049	3.8507	1.67709	0.0261405	0.00526679	0.047625	0.047625
comp13092_c0_seq1	7.47566e-36	7.14016e-35	1.41904	0.113524	7.00809	0.597426	0.0013084	0.024467	0.00442948	0.024467
comp5103_c0_seq1	7.55036e-36	7.20465e-35	4.21012	0.336834	1.41191	5.0675	0.122644	-0.118941	0.104271	0.104271
TRINITY_DN10706_c0_g2_i1	8.50998e-36	8.10489e-35	2.54125	0.20347	4.09751	1.9161	0.0197354	0.0630643	0.03379	0.0630643
TRINITY_DN6100_c0_g1_i2	8.54593e-36	8.13527e-35	1.95933	0.156882	4.19436	1.11068	0.0195523	-0.00342139	0.0296713	0.0296713
comp42475_c0_seq1	9.7222e-36	9.24185e-35	4.16033	0.333387	1.38702	4.96091	0.119883	-0.101612	0.102411	0.102411
TRINITY_DN1524_c0_g1_i7	1.06728e-35	1.0131e-34	0.866652	0.0694903	7.50541	0.222874	0.000984601	0.00867321	0.00420993	0.00867321
TRINITY_DN11040_c0_g1_i2	1.30704e-35	1.23777e-34	1.7914	0.143825	5.33086	0.952346	0.0069692	0.034402	0.00934835	0.034402
TRINITY_DN698_c0_g1_i2	2.86544e-35	2.69701e-34	0.803322	0.0648227	7.86516	0.191582	0.000743385	0.00766057	0.00422319	0.00766057
TRINITY_DN121_c0_g1_i1	2.91059e-35	2.73822e-34	0.749942	0.0605214	6.61818	0.162032	0.00251651	-0.000950641	0.00480916	0.00480916
TRINITY_DN47153_c0_g1_i1	3.3402e-35	3.13945e-34	0.8878	0.0717106	6.08184	0.227043	0.00447878	-0.00232561	0.00580605	0.00580605
TRINITY_DN5838_c0_g3_i3	3.4348e-35	3.22533e-34	0.610681	0.0493357	8.1103	0.10761	0.000551934	0.000682627	0.00431609	0.00431609
TRINITY_DN1144_c0_g1_i3	3.55626e-35	3.3347e-34	0.701861	0.0567147	7.55278	0.146259	0.00108275	0.00535036	0.00420348	0.00535036
comp40713_c0_seq18	6.57342e-35	6.13233e-34	4.95238	0.401787	1.78304	7.0133	0.19447	-0.187632	0.128396	0.128396
TRINITY_DN14556_c0_g1_i1	7.25994e-35	6.76335e-34	2.03055	0.164846	6.33827	1.22462	0.00225658	0.0520919	0.00522506	0.0520919
TRINITY_DN4462_c0_g1_i1	9.32002e-35	8.65437e-34	2.17135	0.176566	4.04623	1.40052	0.0217771	0.040574	0.0362597	0.040574
TRINITY_DN8973_c0_g1_i1	9.90596e-35	9.1942e-34	1.16121	0.0944625	6.5518	0.400553	0.00231544	0.0155309	0.00489399	0.0155309
TRINITY_DN5103_c0_g1_i1	1.17823e-34	1.09155e-33	1.05445	0.0858764	5.53681	0.322118	0.00679871	-0.00161893	0.00795082	0.00795082
TRINITY_DN716_c0_g1_i2	1.57927e-34	1.45635e-33	1.39479	0.113814	4.95495	0.572887	0.0125405	0.00734973	0.0133667	0.0133667
TRINITY_DN3842_c0_g1_i4	2.08822e-34	1.92216e-33	1.60345	0.131083	5.06951	0.76404	0.00875584	0.0256094	0.0119306	0.0256094
TRINITY_DN9064_c0_g1_i1	2.26757e-34	2.08533e-33	4.11036	0.336208	1.68292	4.86798	0.103492	-0.0558706	0.122579	0.122579
TRINITY_DN1881_c0_g1_i1	2.59807e-34	2.38708e-33	1.55932	0.12766	4.67183	0.713582	0.0148803	0.00713833	0.0177141	0.0177141
TRINITY_DN10677_c0_g4_i1	3.38719e-34	3.10075e-33	2.02831	0.16635	4.5215	1.22288	0.0139118	0.0414331	0.0204421	0.0414331
TRINITY_DN5838_c0_g5_i1	3.92435e-34	3.58757e-33	0.976507	0.0801664	5.77276	0.277482	0.00601126	-0.000138245	0.00684205	0.00684205
TRINITY_DN43502_c0_g1_i1	4.07526e-34	3.72214e-33	4.12768	0.338948	1.65704	4.8883	0.108754	-0.0849983	0.121017	0.121017
TRINITY_DN740_c0_g1_i2	5.06075e-34	4.60754e-33	1.28209	0.105433	6.2166	0.4887	0.00318529	0.0190469	0.0054731	0.0190469
TRINITY_DN10731_c0_g1_i1	5.50747e-34	5.00743e-33	2.21079	0.181908	4.16479	1.45318	0.019004	0.0471771	0.0308549	0.0471771
TRINITY_DN10955_c0_g1_i1	7.76527e-34	7.03154e-33	0.783522	0.0646192	6.39366	0.177447	0.00322394	-0.000837585	0.00512734	0.00512734
TRINITY_DN1825_c0_g3_i2	9.83506e-34	8.89369e-33	0.711756	0.0587944	6.77407	0.147375	0.00227979	0.000792612	0.00463377	0.00463377
TRINITY_DN1519_c0_g2_i10	1.56192e-33	1.40419e-32	1.42632	0.118192	5.75012	0.6052	0.00476454	0.023174	0.0069351	0.023174
TRINITY_DN12615_c0_g1_i1	2.39957e-33	2.14379e-32	1.04612	0.0869414	5.95575	0.325633	0.00426293	0.0108547	0.00617923	0.0108547
TRINITY_DN736_c0_g1_i2	2.44536e-33	2.18372e-32	1.03509	0.0860359	5.51087	0.317216	0.00670658	0.00624407	0.00809776	0.00809776
comp21406_c0_seq1	2.83524e-33	2.52402e-32	0.773453	0.0643543	6.41838	0.176716	0.00319629	0.00356242	0.00508667	0.00508667
TRINITY_DN3434_c0_g1_i4	2.9296e-33	2.60571e-32	1.46527	0.121944	4.73913	0.627752	0.0131592	0.00354453	0.0165814	0.0165814
comp18760_c0_seq1	3.81475e-33	3.38699e-32	0.662673	0.0552498	7.01966	0.12799	0.00168396	0.00125919	0.00442112	0.00442112
TRINITY_DN1475_c0_g2_i1	4.20278e-33	3.72656e-32	1.06816	0.0891168	5.48719	0.335534	0.00764456	0.00348795	0.00823907	0.00823907
comp39754_c0_seq3	4.93153e-33	4.36693e-32	2.24619	0.187607	3.93686	1.49511	0.0281634	0.0343429	0.0422296	0.0422296
TRINITY_DN128_c0_g1_i4	6.15849e-33	5.43901e-32	0.759264	0.0635134	7.25167	0.171624	0.00148477	0.00658314	0.00428683	0.00658314
TRINITY_DN10774_c0_g1_i1	6.45945e-33	5.70229e-32	1.67214	0.139923	4.41027	0.814151	0.0163166	0.00151193	0.0228403	0.0228403
comp29363_c0_seq2	7.57152e-33	6.67519e-32	4.0823	0.341981	2.0329	4.80433	0.09319	-0.0431862	0.140711	0.140711
comp21326_c0_seq1	9.66878e-33	8.5092e-32	4.09159	0.343345	1.57121	4.87678	0.120242	-0.0110324	0.11553	0.11553
TRINITY_DN6164_c0_g1_i4	1.07367e-32	9.44078e-32	1.57854	0.13256	4.51254	0.723641	0.014532	-0.000884425	0.0206124	0.0206124
TRINITY_DN12630_c0_g1_i1	1.10406e-32	9.70372e-32	1.26016	0.105844	5.0172	0.462676	0.0098431	0.000609788	0.012563	0.012563
TRINITY_DN37305_c0_g1_i1	1.37781e-32	1.20886e-31	4.11454	0.346129	1.45971	4.85589	0.131837	-0.109784	0.107774	0.107774
TRINITY_DN2903_c0_g1_i10	1.58648e-32	1.3889e-31	1.65991	0.139776	4.47579	0.801248	0.0177302	-0.00137815	0.0213445	0.0213445
TRINITY_DN6608_c0_g1_i8	1.65482e-32	1.44809e-31	0.608969	0.0512946	7.41376	0.107206	0.00103283	0.000427058	0.00422944	0.00422944
TRINITY_DN2383_c0_g1_i7	1.77321e-32	1.54966e-31	2.42919	0.204715	3.76122	1.70825	0.029935	-0.00396119	0.0538814	0.0538814
TRINITY_DN15824_c0_g1_i2	1.85727e-32	1.62242e-31	2.89339	0.243914	3.42646	2.44418	0.0363755	0.0246051	0.0826126	0.0826126
TRINITY_DN975_c0_g1_i1	2.49329e-32	2.17328e-31	1.19306	0.100785	5.20601	0.414359	0.00985111	-0.000896236	0.0104642	0.0104642
TRINITY_DN1981_c0_g1_i1	2.60669e-32	2.26917e-31	4.192	0.354236	1.81541	5.04864	0.120775	-0.0883107	0.13019	0.13019
TRINITY_DN12510_c0_g1_i2	3.00767e-32	2.61255e-31	3.20445	0.271061	3.22708	3.05982	0.0403671	0.10658	0.102261	0.10658
TRINITY_DN847_c0_g1_i2	3.1522e-32	2.73336e-31	0.810193	0.068556	6.20912	0.189876	0.00390991	-0.00119189	0.00548993	0.00548993
TRINITY_DN8107_c0_g1_i1	3.36405e-32	2.91454e-31	0.728535	0.0616749	6.59681	0.156225	0.0027718	0.00257014	0.00483579	0.00483579
TRINITY_DN301_c0_g2_i6	3.56075e-32	3.08229e-31	1.00133	0.0848032	5.58705	0.290726	0.0066964	-0.0017385	0.00768676	0.00768676
TRINITY_DN10649_c0_g3_i2	3.75839e-32	3.24917e-31	0.828706	0.0702104	6.15914	0.19938	0.00425178	-0.000560099	0.00560722	0.00560722
TRINITY_DN29315_c0_g1_i1	4.0224e-32	3.47441e-31	1.42727	0.120981	4.74933	0.594438	0.012858	0.00161775	0.0164149	0.0164149
TRINITY_DN803_c0_g1_i1	4.51861e-32	3.89798e-31	1.05239	0.0892789	5.72748	0.3301	0.0056707	0.0102707	0.0070308	0.0102707
TRINITY_DN19708_c0_g2_i4	5.27188e-32	4.54193e-31	2.86304	0.243153	4.46199	2.44336	0.0130452	0.105201	0.0216389	0.105201
comp19524_c0_seq2	5.60186e-32	4.82415e-31	3.99042	0.339046	1.40106	4.56986	0.126441	-0.10275	0.103463	0.103463
TRINITY_DN6841_c0_g1_i2	6.11705e-32	5.25877e-31	1.57802	0.134161	4.55994	0.721879	0.0162775	-0.00413051	0.0197207	0.0197207
TRINITY_DN743_c0_g1_i5	7.35111e-32	6.29808e-31	1.17354	0.0999042	5.2126	0.406315	0.0095617	0.0054107	0.0104	0.0104
TRINITY_DN1450_c0_g1_i4	8.22721e-32	7.03665e-31	2.479	0.211211	6.2217	1.83232	0.00273368	0.0864866	0.00546175	0.0864866
TRINITY_DN5944_c0_g1_i8	8.76038e-32	7.48947e-31	0.824476	0.0702772	6.14518	0.199727	0.00423623	0.00219196	0.00564154	0.00564154
TRINITY_DN2152_c0_g1_i2	9.45597e-32	8.0807e-31	1.26525	0.107908	6.8471	0.477348	0.00157161	0.0217165	0.00456264	0.0217165
TRINITY_DN4126_c0_g1_i2	1.08176e-31	9.22853e-31	3.09452	0.264175	3.2432	2.76444	0.0389193	-0.00574719	0.100657	0.100657
TRINITY_DN3783_c0_g1_i9	1.14697e-31	9.77241e-31	1.7707	0.151227	4.30898	0.933665	0.0200749	0.0240697	0.0256641	0.0256641
TRINITY_DN981_c0_g2_i3	1.15241e-31	9.8146e-31	0.908576	0.0775994	5.7869	0.242212	0.00525813	0.0021522	0.0067852	0.0067852
TRINITY_DN4931_c0_g1_i1	1.22445e-31	1.04237e-30	2.42815	0.207474	6.35131	1.75834	0.001953	0.084138	0.00520121	0.084138
TRINITY_DN5882_c0_g1_i3	1.24814e-31	1.06163e-30	0.718074	0.0613646	6.49464	0.148804	0.00255912	-0.000831027	0.00497209	0.00497209
TRINITY_DN8097_c0_g1_i1	1.4711e-31	1.25021e-30	0.579991	0.0496235	7.98043	0.100115	0.000666824	0.0040039	0.00425817	0.00425817
TRINITY_DN268_c1_g1_i1	1.59435e-31	1.35438e-30	4.0023	0.342634	2.42022	4.63372	0.0854576	-0.0189242	0.149338	0.149338
TRINITY_DN46898_c0_g1_i1	1.65666e-31	1.40613e-30	2.15289	0.184359	3.89111	1.34792	0.0229591	0.00463063	0.0450174	0.0450174
TRINITY_DN1692_c0_g1_i2	1.67924e-31	1.42469e-30	0.82212	0.0704076	6.0476	0.195303	0.00401325	-0.00145302	0.00590121	0.00590121
TRINITY_DN2398_c0_g1_i3	1.68366e-31	1.42784e-30	1.46164	0.125179	4.64286	0.625098	0.0131204	0.00403194	0.0182194	0.0182194
TRINITY_DN4699_c1_g1_i2	1.73109e-31	1.46743e-30	0.625193	0.0535544	7.17438	0.112978	0.0014115	0.00010765	0.00432464	0.00432464
TRINITY_DN10980_c0_g1_i2	1.7744e-31	1.50224e-30	2.2218	0.190355	3.86171	1.43874	0.0255685	0.00749981	0.0469014	0.0469014
TRINITY_DN2150_c0_g1_i2	1.79656e-31	1.52036e-30	0.637445	0.0546186	7.13011	0.117117	0.001617	-0.000426058	0.00434939	0.00434939
TRINITY_DN944_c1_g1_i2	1.79789e-31	1.52085e-30	0.78124	0.0669399	6.31312	0.175581	0.0036894	-0.00229036	0.00527249	0.00527249
comp22676_c0_seq1	2.09363e-31	1.76728e-30	4.21012	0.361142	1.41192	5.06757	0.156576	-0.152795	0.104271	0.104271
TRINITY_DN112_c0_g4_i1	2.09919e-31	1.77124e-30	0.792928	0.0680182	6.13877	0.182617	0.00359543	-0.000120183	0.00565753	0.00565753
TRINITY_DN4991_c0_g1_i7	2.10224e-31	1.77306e-30	0.922761	0.0791563	5.73095	0.248722	0.00551546	0.000830814	0.00701597	0.00701597
TRINITY_DN3560_c0_g1_i2	2.28518e-31	1.92655e-30	1.54512	0.132625	5.16146	0.71227	0.00821906	0.0269596	0.010914	0.0269596
TRINITY_DN48_c0_g2_i1	2.30982e-31	1.94651e-30	0.578713	0.0496773	8.32922	0.0988807	0.00047546	0.0032493	0.00446021	0.00446021
TRINITY_DN5394_c0_g1_i9	2.74386e-31	2.30936e-30	2.8084	0.241381	3.5087	2.32319	0.0416417	0.0397052	0.0748875	0.0748875
TRINITY_DN41906_c0_g1_i1	3.24191e-31	2.72282e-30	0.75801	0.0652304	6.35108	0.165253	0.00330836	-0.0020396	0.00520164	0.00520164
TRINITY_DN47443_c0_g1_i1	3.46886e-31	2.91099e-30	0.928133	0.07991	5.73914	0.252851	0.00579	0.00205914	0.00698121	0.00698121
TRINITY_DN22726_c0_g1_i4	3.69529e-31	3.09454e-30	1.12565	0.0969613	5.25741	0.372577	0.00882366	0.00348363	0.00997931	0.00997931
TRINITY_DN7109_c0_g2_i1	3.73297e-31	3.12478e-30	1.2505	0.107723	5.52998	0.466679	0.0071378	0.0160708	0.00798874	0.0160708
TRINITY_DN4372_c0_g1_i3	3.90272e-31	3.26552e-30	2.66852	0.229953	4.21657	2.12522	0.0172375	0.0885189	0.0288238	0.0885189
TRINITY_DN6591_c0_g1_i2	5.54359e-31	4.61536e-30	1.26908	0.109644	6.10198	0.480771	0.0036878	0.0203557	0.00575215	0.0203557
TRINITY_DN2257_c0_g1_i1	5.66755e-31	4.71661e-30	1.41902	0.122618	4.70296	0.600909	0.0128874	0.0169698	0.0171828	0.0171828
TRINITY_DN1595_c1_g1_i1	5.8866e-31	4.89398e-30	0.711582	0.0615053	6.60436	0.1464	0.0027395	-0.000722342	0.00482631	0.00482631
TRINITY_DN1572_c0_g2_i4	7.98581e-31	6.61295e-30	0.964219	0.083531	5.62062	0.267813	0.00643511	-0.00389253	0.00751976	0.00751976
TRINITY_DN3599_c0_g1_i4	9.08791e-31	7.51317e-30	1.16346	0.100888	5.72746	0.4042	0.00545241	0.0149045	0.0070309	0.0149045
TRINITY_DN8279_c0_g2_i2	1.09914e-30	9.0756e-30	0.74444	0.0646454	6.45269	0.16227	0.00332493	0.00125984	0.00503313	0.00503313
TRINITY_DN5318_c0_g1_i3	1.18488e-30	9.76348e-30	0.911696	0.0792141	5.80315	0.243579	0.00582865	0.0012838	0.00672111	0.00672111
TRINITY_DN9291_c2_g1_i1	1.53629e-30	1.26228e-29	1.13581	0.0988794	5.23819	0.380944	0.00939786	0.0050143	0.0101564	0.0101564
TRINITY_DN5351_c0_g1_i2	1.54998e-30	1.273e-29	1.39329	0.121303	5.62334	0.57987	0.00521908	0.0242096	0.00750652	0.0242096
TRINITY_DN32368_c0_g1_i1	1.56172e-30	1.28212e-29	0.980939	0.0854073	5.62205	0.285074	0.00707601	0.00476338	0.00751281	0.00751281
comp38196_c0_seq2	2.0302e-30	1.66128e-29	0.837403	0.0730545	6.02312	0.209092	0.0047019	0.00549063	0.00597201	0.00597201
TRINITY_DN12918_c0_g1_i1	2.04599e-30	1.67353e-29	1.73012	0.150943	4.31095	0.894287	0.0169618	0.0286057	0.0256028	0.0286057
TRINITY_DN3020_c0_g1_i2	2.59298e-30	2.11146e-29	1.72152	0.150462	4.31565	0.855277	0.0198197	-0.00987202	0.0254582	0.0254582
TRINITY_DN2648_c0_g3_i2	3.31512e-30	2.68966e-29	1.86881	0.163641	5.56807	1.04375	0.0049033	0.0486533	0.00778422	0.0486533
TRINITY_DN6967_c0_g1_i3	3.35448e-30	2.71939e-29	0.882477	0.0772803	5.76223	0.225965	0.00505949	-0.00102152	0.00688501	0.00688501
TRINITY_DN10551_c0_g1_i1	3.40378e-30	2.75602e-29	1.68828	0.147863	4.33991	0.848183	0.0189934	0.020458	0.0247333	0.0247333
TRINITY_DN7686_c0_g1_i2	3.41761e-30	2.7661e-29	0.814696	0.0713548	6.07014	0.195513	0.00434494	0.0025102	0.00583808	0.00583808
TRINITY_DN43039_c0_g1_i1	3.89376e-30	3.1464e-29	1.99678	0.175061	4.0262	1.1458	0.024012	-0.0162918	0.0372808	0.0372808
TRINITY_DN7339_c0_g1_i3	4.09993e-30	3.30899e-29	0.633432	0.0555559	7.00517	0.118146	0.00174131	0.00235064	0.00443161	0.00443161
TRINITY_DN268_c0_g1_i3	4.18273e-30	3.37447e-29	2.36942	0.207845	4.0004	1.62799	0.0477556	-0.019823	0.0386431	0.0386431
TRINITY_DN10368_c0_g1_i2	5.00309e-30	4.03143e-29	0.682113	0.0599167	6.70385	0.134532	0.00247128	-0.000610143	0.00470874	0.00470874
TRINITY_DN3476_c0_g1_i2	5.10482e-30	4.1101e-29	0.685297	0.0602056	7.35092	0.140394	0.00122549	0.00602393	0.0042482	0.00602393
TRINITY_DN1475_c0_g1_i2	5.33009e-30	4.28459e-29	1.43316	0.125949	5.21252	0.614032	0.00855904	0.0231673	0.0104008	0.0231673
TRINITY_DN1260_c0_g1_i4	5.6147e-30	4.51157e-29	1.20673	0.106092	5.43053	0.423813	0.0139058	-0.00485261	0.00860534	0.00860534
TRINITY_DN14044_c0_g1_i1	5.80981e-30	4.6646e-29	1.37957	0.12132	4.72925	0.546643	0.0126933	-0.00935045	0.016744	0.016744
TRINITY_DN720_c1_g1_i1	6.95683e-30	5.56991e-29	0.798336	0.0703033	6.10942	0.185011	0.00415251	-0.00075262	0.00573261	0.00573261
comp36506_c2_seq2	8.06119e-30	6.43355e-29	3.68416	0.324805	2.65535	4.00765	0.0652182	0.0860183	0.145778	0.145778
TRINITY_DN6632_c0_g1_i7	8.52608e-30	6.79375e-29	0.974624	0.0859623	5.54905	0.276388	0.00689474	-0.00107191	0.0078843	0.0078843
TRINITY_DN6908_c0_g1_i1	1.11183e-29	8.84169e-29	0.558748	0.0493832	8.12062	0.090555	0.000555842	0.00102528	0.00432155	0.00432155
comp29515_c0_seq1	1.36966e-29	1.08706e-28	3.90294	0.345508	1.73144	4.42663	0.113307	-0.0265435	0.125444	0.125444
TRINITY_DN960_c0_g1_i4	1.55712e-29	1.23193e-28	1.04685	0.092765	5.36177	0.319112	0.00810651	-0.00110764	0.00910419	0.00910419
TRINITY_DN8482_c0_g5_i1	1.78883e-29	1.41358e-28	1.57358	0.139591	4.47772	0.724466	0.0176675	0.00215732	0.021304	0.021304
TRINITY_DN10201_c0_g1_i1	2.05559e-29	1.62182e-28	1.46601	0.13019	4.61222	0.626015	0.0151338	-0.00117349	0.018765	0.018765
TRINITY_DN1501_c0_g1_i4	2.15735e-29	1.70144e-28	0.972291	0.0863778	5.66832	0.276781	0.00762854	0.000166279	0.00729371	0.00729371
TRINITY_DN2607_c0_g1_i6	2.18334e-29	1.72126e-28	1.1057	0.0982394	5.28018	0.354461	0.00952599	-0.00351577	0.00977598	0.00977598
TRINITY_DN12824_c0_g1_i1	2.19932e-29	1.73317e-28	3.69849	0.328622	2.61319	3.9717	0.0690115	0.00503395	0.146973	0.146973
comp7118_c0_seq1	2.86853e-29	2.25699e-28	1.17251	0.104398	5.6745	0.411477	0.00530261	0.0164954	0.00726535	0.0164954
TRINITY_DN9972_c0_g1_i2	3.41548e-29	2.68418e-28	0.990936	0.0883527	5.47863	0.28181	0.00732054	-0.00585968	0.00829186	0.00829186
TRINITY_DN2347_c0_g1_i3	3.44309e-29	2.70482e-28	0.819435	0.0730662	7.70304	0.201002	0.000939934	0.00973741	0.00419943	0.00973741
TRINITY_DN3841_c0_g1_i1	3.46522e-29	2.72114e-28	2.66048	0.237238	5.64545	2.11882	0.00428235	0.108281	0.00740049	0.108281
TRINITY_DN13439_c0_g1_i1	4.64787e-29	3.64129e-28	0.664842	0.0594225	7.13449	0.132343	0.00156125	0.00550082	0.00434684	0.00550082
TRINITY_DN28999_c0_g1_i1	4.7994e-29	3.75853e-28	0.774132	0.0692083	6.19997	0.173753	0.0040688	-0.00111718	0.00551077	0.00551077
TRINITY_DN42920_c0_g1_i1	4.91736e-29	3.8479e-28	1.12219	0.100345	5.15864	0.365337	0.0091947	-0.00274109	0.0109434	0.0109434
TRINITY_DN3783_c0_g1_i3	4.97601e-29	3.89228e-28	2.84168	0.254122	4.91046	2.41788	0.00762603	0.12153	0.0139754	0.12153
TRINITY_DN4925_c0_g1_i2	5.98415e-29	4.6681e-28	0.835089	0.0747889	6.64755	0.208838	0.00251702	0.00866973	0.0047736	0.00866973
TRINITY_DN13981_c0_g1_i2	6.02511e-29	4.69822e-28	0.939153	0.0841132	5.56733	0.255658	0.00636199	-0.00209669	0.00778806	0.00778806
TRINITY_DN15676_c0_g1_i1	6.60393e-29	5.14157e-28	1.04391	0.0935642	7.49989	0.326366	0.00104028	0.0164682	0.00421084	0.0164682
TRINITY_DN6562_c0_g1_i2	6.72132e-29	5.23094e-28	1.58034	0.141663	4.39705	0.724711	0.0169639	-0.00396081	0.023173	0.023173
TRINITY_DN15048_c0_g1_i1	7.28729e-29	5.66262e-28	3.4749	0.311694	2.82968	3.52505	0.057135	0.03046	0.137171	0.137171
TRINITY_DN7317_c0_g1_i3	7.28636e-29	5.66262e-28	0.61779	0.0554149	7.07972	0.11085	0.00176128	0.000341984	0.00438033	0.00438033
TRINITY_DN8752_c0_g1_i2	8.44364e-29	6.55101e-28	3.30958	0.297214	3.04602	3.24731	0.0569119	0.0805169	0.11976	0.11976
TRINITY_DN42660_c0_g1_i1	8.67892e-29	6.72575e-28	1.08987	0.097897	5.87607	0.355808	0.00424364	0.014924	0.00644905	0.014924
comp38074_c0_seq4	1.05774e-28	8.18434e-28	3.78576	0.340592	2.22057	4.28752	0.0851545	0.139628	0.146852	0.146852
TRINITY_DN2254_c0_g2_i1	1.4201e-28	1.09332e-27	1.30435	0.117626	6.22842	0.509812	0.0032238	0.0244482	0.00544692	0.0244482
TRINITY_DN1432_c0_g1_i4	1.75336e-28	1.34628e-27	0.646347	0.058387	6.88144	0.122308	0.00228655	0.00115097	0.00453155	0.00453155
TRINITY_DN21888_c0_g2_i1	1.75827e-28	1.34953e-27	3.08836	0.27899	3.11881	2.77089	0.0427729	0.0106013	0.112898	0.112898
TRINITY_DN221_c0_g2_i1	1.98929e-28	1.52509e-27	1.28765	0.116437	6.24819	0.496967	0.00309574	0.0240196	0.00540413	0.0240196
TRINITY_DN3082_c0_g1_i3	2.05156e-28	1.57163e-27	1.18342	0.107039	5.05046	0.407198	0.0107582	-0.00251855	0.0121564	0.0121564
TRINITY_DN3905_c0_g1_i7	2.08234e-28	1.5946e-27	1.56393	0.141473	7.33512	0.733137	0.000852977	0.0391765	0.00425361	0.0391765
TRINITY_DN7727_c0_g1_i1	2.13824e-28	1.63679e-27	1.51007	0.13663	4.4942	0.66952	0.016367	0.00463929	0.0209685	0.0209685
TRINITY_DN4130_c0_g1_i1	2.21027e-28	1.69128e-27	0.736903	0.0666925	6.3222	0.158087	0.00364066	-0.00021403	0.00525513	0.00525513
TRINITY_DN5102_c0_g2_i1	2.66724e-28	2.03319e-27	1.93933	0.175785	5.24516	1.12754	0.00759762	0.0542031	0.0100916	0.0542031
TRINITY_DN1642_c0_g1_i1	2.96977e-28	2.25865e-27	3.89012	0.352919	5.56112	4.53725	0.00501827	0.244085	0.00782044	0.244085
comp40618_c1_seq3	3.2575e-28	2.4756e-27	3.99985	0.363148	1.30678	4.57445	0.167476	-0.163554	0.0962764	0.0962764
TRINITY_DN5449_c0_g1_i1	4.42907e-28	3.35705e-27	0.65581	0.0596914	6.70041	0.127639	0.00241355	0.00313567	0.00471258	0.00471258
TRINITY_DN18533_c0_g1_i3	4.77473e-28	3.61768e-27	2.96624	0.270152	3.22126	2.53826	0.0431249	-0.0146851	0.10284	0.10284
TRINITY_DN8832_c0_g1_i5	4.88015e-28	3.69616e-27	0.77688	0.0707675	6.42795	0.181026	0.00294853	0.00706755	0.00507139	0.00706755
TRINITY_DN11744_c0_g1_i1	5.5851e-28	4.22369e-27	0.810909	0.0739495	5.99603	0.191607	0.00488392	-0.000533959	0.00605312	0.00605312
TRINITY_DN32346_c0_g1_i1	5.94265e-28	4.48732e-27	1.13083	0.103177	5.16727	0.371703	0.0104372	-0.00304445	0.0108538	0.0108538
TRINITY_DN20764_c0_g1_i1	6.00256e-28	4.53085e-27	0.976094	0.0890662	5.41108	0.276355	0.00712526	-0.00229819	0.0087403	0.0087403
TRINITY_DN2919_c1_g1_i1	6.9516e-28	5.24128e-27	0.641784	0.0586323	6.82087	0.120644	0.00228809	0.0011681	0.00458741	0.00458741
TRINITY_DN3491_c0_g1_i8	9.03317e-28	6.79794e-27	1.19355	0.109278	5.0538	0.415211	0.0117669	-0.00220784	0.0121164	0.0121164
comp30214_c0_seq1	9.42115e-28	7.08459e-27	3.84418	0.352085	2.10749	4.25682	0.104392	-0.0640124	0.143536	0.143536
TRINITY_DN4290_c0_g2_i2	1.13973e-27	8.54177e-27	2.77694	0.254742	4.18757	2.31451	0.0170982	0.112688	0.0299374	0.112688
TRINITY_DN4036_c0_g1_i1	1.17109e-27	8.76701e-27	2.1966	0.20155	3.84979	1.39758	0.033559	-0.0113951	0.0476854	0.0476854
TRINITY_DN3851_c0_g4_i2	1.17199e-27	8.77049e-27	0.9505	0.087214	5.48927	0.266852	0.00698615	0.00319107	0.00822641	0.00822641
TRINITY_DN780_c0_g1_i2	1.23642e-27	9.24569e-27	1.30686	0.119966	5.30144	0.512637	0.00909163	0.0196919	0.00959242	0.0196919
TRINITY_DN42115_c0_g1_i1	1.30146e-27	9.71033e-27	1.10747	0.101706	5.13586	0.356698	0.00950304	-0.00218386	0.0111851	0.0111851
TRINITY_DN9467_c0_g1_i1	1.46113e-27	1.08935e-26	1.72716	0.15877	4.21411	0.870754	0.0214997	1.93207e-05	0.028916	0.028916
TRINITY_DN10646_c1_g1_i2	1.6403e-27	1.22202e-26	2.35143	0.216366	3.63662	1.60868	0.0299612	0.00376067	0.0636669	0.0636669
TRINITY_DN1827_c0_g1_i6	1.71884e-27	1.27959e-26	0.755269	0.069523	6.13705	0.163694	0.00400506	-0.00317192	0.00566185	0.00566185
TRINITY_DN10333_c0_g1_i3	1.73903e-27	1.29414e-26	0.664757	0.0611973	6.63611	0.129027	0.00270291	0.00052776	0.00478731	0.00478731
TRINITY_DN42868_c0_g1_i1	1.74087e-27	1.29503e-26	2.83426	0.260924	3.26343	2.35786	0.0375206	0.0356293	0.0986419	0.0986419
TRINITY_DN7864_c0_g1_i1	2.91939e-27	2.1621e-26	0.846546	0.0782744	5.8947	0.211881	0.00587028	0.00244403	0.00638347	0.00638347
TRINITY_DN3635_c0_g1_i1	2.93653e-27	2.17318e-26	1.31109	0.121234	4.79893	0.509559	0.0137698	0.00773033	0.0156254	0.0156254
TRINITY_DN5235_c0_g1_i2	3.12431e-27	2.30874e-26	0.619828	0.0573443	6.7755	0.110984	0.00194441	-0.000525352	0.00463232	0.00463232
TRINITY_DN6680_c0_g1_i1	3.50747e-27	2.58807e-26	1.09041	0.10098	7.49738	0.357195	0.000884393	0.0195097	0.00421127	0.0195097
TRINITY_DN14_c0_g1_i1	4.14215e-27	3.04629e-26	0.789877	0.0732522	6.99565	0.187458	0.00171506	0.0090167	0.00443863	0.0090167
TRINITY_DN32740_c0_g1_i1	4.75062e-27	3.4861e-26	1.82239	0.169204	4.09781	0.961648	0.0234841	-0.00859784	0.0337759	0.0337759
TRINITY_DN3326_c0_g1_i1	5.314e-27	3.89525e-26	3.39727	0.31573	2.72728	3.35815	0.0563993	0.0142985	0.142971	0.142971
TRINITY_DN12189_c0_g2_i1	5.89367e-27	4.31385e-26	1.01248	0.09418	6.17499	0.308097	0.00359604	0.0141437	0.0055691	0.0141437
TRINITY_DN7386_c0_g1_i3	7.26602e-27	5.30092e-26	0.615623	0.0573676	6.91365	0.109585	0.00207838	-0.000560095	0.00450371	0.00450371
TRINITY_DN3352_c0_g1_i4	7.55388e-27	5.50491e-26	2.65408	0.247407	3.45784	2.0433	0.0427948	-0.00699068	0.0796251	0.0796251
TRINITY_DN11107_c0_g1_i1	7.60199e-27	5.53796e-26	0.84164	0.0784599	5.77382	0.205637	0.00547416	-0.00168332	0.00683775	0.00683775
TRINITY_DN8885_c0_g1_i2	7.98997e-27	5.81637e-26	1.68802	0.157429	4.19765	0.839078	0.0200242	0.00909911	0.0295436	0.0295436
TRINITY_DN6183_c0_g1_i1	8.12188e-27	5.91025e-26	1.00328	0.0935821	5.54128	0.292368	0.00958892	-0.00401921	0.00792631	0.00792631
comp18180_c0_seq1	8.17924e-27	5.94983e-26	3.81272	0.355656	1.92228	4.18127	0.117249	-0.0847011	0.135733	0.135733
TRINITY_DN5489_c0_g1_i2	9.44556e-27	6.86104e-26	0.764561	0.0714081	6.06319	0.168295	0.0043409	-0.00284719	0.00585734	0.00585734
TRINITY_DN2158_c0_g1_i4	9.46742e-27	6.87442e-26	0.904795	0.0845074	5.57303	0.243053	0.00652446	0.00415258	0.00775853	0.00775853
TRINITY_DN12813_c0_g1_i1	1.21592e-26	8.82259e-26	1.87822	0.175806	4.61741	1.06091	0.0127721	0.0490433	0.0186718	0.0490433
TRINITY_DN2672_c0_g1_i4	1.38037e-26	1.00086e-25	2.2808	0.213724	4.55004	1.56461	0.0129635	0.0783924	0.019905	0.0783924
TRINITY_DN28828_c0_g1_i1	1.5045e-26	1.09007e-25	0.529916	0.0496933	8.14726	0.0819693	0.000602604	0.00142466	0.00433625	0.00433625
TRINITY_DN1437_c0_g2_i7	1.57226e-26	1.13793e-25	3.7616	0.352883	8.38557	4.25624	0.000388039	0.248665	0.00450721	0.248665
TRINITY_DN1687_c0_g1_i2	1.69078e-26	1.22239e-25	0.991552	0.0930784	6.64634	0.295759	0.00208398	0.0152432	0.00477505	0.0152432
TRINITY_DN176_c0_g1_i5	1.9135e-26	1.37942e-25	1.13534	0.106691	5.21527	0.373127	0.012392	-0.00674261	0.0103742	0.0103742
TRINITY_DN8712_c0_g1_i1	2.67906e-26	1.92508e-25	0.961514	0.0906238	5.4179	0.269283	0.0077329	-0.00173848	0.00869245	0.00869245
TRINITY_DN1263_c0_g1_i1	4.42591e-26	3.16669e-25	0.6445	0.0610152	6.65241	0.121054	0.00267789	9.21482e-05	0.00476783	0.00476783
TRINITY_DN28767_c0_g1_i1	7.10294e-26	5.05861e-25	1.28133	0.121818	4.73956	0.482352	0.0131047	0.00236898	0.0165744	0.0165744
TRINITY_DN13472_c0_g1_i1	7.2231e-26	5.14235e-25	0.858429	0.0816239	5.70381	0.214018	0.0061912	-0.00213674	0.00713374	0.00713374
TRINITY_DN1487_c0_g1_i1	7.43332e-26	5.29014e-25	1.70996	0.162633	4.1546	0.856131	0.0216215	0.00254943	0.0312778	0.0312778
TRINITY_DN8792_c0_g2_i1	7.91909e-26	5.62786e-25	0.662935	0.0630874	6.54239	0.127744	0.00305352	-0.00051295	0.00490652	0.00490652
comp38747_c0_seq3	8.04038e-26	5.71203e-25	3.65916	0.348267	2.20451	3.93567	0.0961223	0.0323386	0.146457	0.146457
TRINITY_DN7999_c0_g1_i1	9.84881e-26	6.97699e-25	0.62346	0.0594473	6.80297	0.112832	0.00246315	-0.000393725	0.00460481	0.00460481
TRINITY_DN11357_c0_g3_i2	9.94893e-26	7.04543e-25	2.95929	0.282196	3.11107	2.56019	0.0456266	0.0221259	0.113643	0.113643
comp27020_c0_seq1	1.07475e-25	7.60288e-25	0.557149	0.0531663	7.37641	0.091177	0.00141326	0.0014883	0.00424006	0.00424006
TRINITY_DN32211_c0_g1_i1	1.09382e-25	7.73505e-25	1.02622	0.0979432	5.23609	0.310652	0.0090097	0.00237599	0.010176	0.010176
TRINITY_DN5478_c0_g1_i2	1.17035e-25	8.26166e-25	0.683117	0.0652371	7.79287	0.140624	0.00084674	0.00766502	0.00420896	0.00766502
TRINITY_DN9598_c0_g1_i2	1.3287e-25	9.37618e-25	1.46791	0.140345	4.44948	0.622435	0.0174783	-0.00955719	0.0219153	0.0219153
TRINITY_DN740_c0_g1_i3	1.39174e-25	9.81759e-25	1.5576	0.148983	4.34911	0.703574	0.0199237	-0.00779789	0.0244684	0.0244684
TRINITY_DN2858_c0_g1_i4	1.43211e-25	1.00882e-24	0.577345	0.0552368	8.09236	0.100467	0.000542781	0.00555943	0.0043069	0.00555943
TRINITY_DN574_c0_g1_i2	1.46507e-25	1.03168e-24	0.850513	0.0813887	6.11733	0.218033	0.00426601	0.00898224	0.00571208	0.00898224
comp40818_c0_seq1	1.61519e-25	1.13618e-24	3.76973	0.361059	1.75327	4.20645	0.134021	0.0365532	0.126706	0.126706
TRINITY_DN3478_c0_g1_i2	2.03703e-25	1.42741e-24	0.689214	0.0661516	6.26911	0.14302	0.00339184	0.0051259	0.00536023	0.00536023
comp40041_c1_seq15	2.18067e-25	1.5254e-24	0.651592	0.0625795	6.51305	0.121562	0.00288597	-0.0025871	0.00494642	0.00494642
TRINITY_DN8365_c0_g1_i3	2.26969e-25	1.58712e-24	1.77821	0.170844	4.11322	0.953475	0.0209269	0.0374482	0.0330741	0.0374482
TRINITY_DN237_c0_g2_i2	2.2951e-25	1.60433e-24	2.03989	0.196005	3.83953	1.21433	0.0284654	0.00120013	0.0483701	0.0483701
TRINITY_DN14210_c0_g1_i1	2.47396e-25	1.72815e-24	0.843382	0.0810928	5.71415	0.209622	0.00606368	0.00139733	0.00708839	0.00708839
TRINITY_DN1690_c0_g2_i2	2.8919e-25	2.01448e-24	0.865811	0.0833687	5.592	0.215212	0.00623896	-0.00503395	0.00766172	0.00766172
TRINITY_DN686_c0_g1_i10	2.92947e-25	2.03995e-24	0.62518	0.0602056	6.71073	0.117885	0.00228533	0.00496409	0.0047011	0.00496409
TRINITY_DN849_c0_g3_i1	3.36008e-25	2.33412e-24	1.13114	0.109067	4.95618	0.371676	0.010441	-0.00330824	0.0133503	0.0133503
TRINITY_DN6710_c0_g1_i2	3.86154e-25	2.67784e-24	3.09602	0.29891	3.69506	2.89183	0.0287131	0.149981	0.0589261	0.149981
TRINITY_DN6588_c0_g1_i1	4.34584e-25	3.00743e-24	1.16057	0.112171	4.95665	0.390584	0.0118207	-0.00510961	0.013344	0.013344
TRINITY_DN928_c0_g1_i2	4.7329e-25	3.27078e-24	3.64153	0.35224	1.90011	3.82233	0.113509	-0.0743705	0.134637	0.134637
TRINITY_DN14348_c0_g1_i1	5.26909e-25	3.6363e-24	1.18596	0.114831	4.87516	0.403775	0.0118935	-0.00965654	0.0144786	0.0144786
TRINITY_DN8021_c0_g1_i2	7.2801e-25	5.01207e-24	1.07922	0.10481	5.10207	0.347231	0.0104135	0.00645466	0.0115569	0.0115569
TRINITY_DN4969_c0_g1_i4	7.70866e-25	5.30165e-24	0.860138	0.0835787	5.72164	0.221784	0.00691487	0.00522059	0.00705593	0.00705593
TRINITY_DN5142_c0_g1_i4	7.93936e-25	5.45471e-24	1.20487	0.117109	4.79031	0.418937	0.0116687	-0.00681528	0.0157602	0.0157602
TRINITY_DN42571_c0_g1_i1	9.93735e-25	6.80178e-24	0.867225	0.0844683	5.57157	0.217625	0.00650373	-0.00330136	0.00776606	0.00776606
TRINITY_DN15575_c0_g2_i1	1.1056e-24	7.55456e-24	1.34026	0.130674	4.63183	0.52063	0.0157367	-0.00710377	0.0184145	0.0184145
TRINITY_DN2903_c0_g1_i2	1.23556e-24	8.4282e-24	1.48002	0.144451	4.42826	0.642959	0.0193275	0.000641004	0.0224046	0.0224046
TRINITY_DN8771_c0_g1_i2	1.64436e-24	1.11775e-23	3.63619	0.355856	2.13161	3.86789	0.108921	-0.0036748	0.144346	0.144346
TRINITY_DN13875_c0_g1_i1	1.79872e-24	1.22033e-23	0.860803	0.0843143	5.65446	0.213925	0.00685975	-0.00427438	0.00735806	0.00735806
TRINITY_DN704_c0_g1_i1	1.81718e-24	1.23202e-23	2.50038	0.244932	3.82249	1.88911	0.0274547	0.092529	0.0495263	0.092529
TRINITY_DN14250_c0_g1_i1	1.88408e-24	1.27695e-23	2.86376	0.280624	3.08207	2.41659	0.0410974	0.0445507	0.116402	0.116402
TRINITY_DN8316_c1_g1_i3	1.95981e-24	1.32782e-23	1.36445	0.133754	4.52684	0.555955	0.0154394	0.0126047	0.020341	0.020341
TRINITY_DN8796_c0_g1_i2	2.0158e-24	1.36483e-23	1.04122	0.102097	8.25209	0.327624	0.000506337	0.0203411	0.00440257	0.0203411
TRINITY_DN8342_c0_g1_i4	2.06215e-24	1.39574e-23	0.747132	0.0732756	6.53898	0.168692	0.00283352	0.00790512	0.0049111	0.00790512
comp36263_c0_seq16	2.11004e-24	1.4272e-23	0.619313	0.060753	6.71334	0.115913	0.00230357	0.00507828	0.00469822	0.00507828
TRINITY_DN3077_c0_g1_i1	2.3266e-24	1.57314e-23	1.09123	0.107147	5.01119	0.354251	0.0103228	0.00603852	0.0126381	0.0126381
TRINITY_DN761_c0_g1_i1	2.50873e-24	1.69458e-23	1.28227	0.125996	4.70722	0.488659	0.0146386	0.00739003	0.0171112	0.0171112
TRINITY_DN8009_c0_g1_i2	2.66375e-24	1.79687e-23	2.27685	0.22385	3.6737	1.56705	0.0328779	0.0673401	0.0606293	0.0673401
TRINITY_DN2697_c0_g3_i1	2.98397e-24	2.0095e-23	2.17362	0.213934	3.69529	1.36922	0.0326277	-0.0100799	0.0589082	0.0589082
TRINITY_DN9517_c1_g1_i1	3.12804e-24	2.1051e-23	0.82878	0.081608	5.69063	0.201916	0.00612742	0.000482264	0.00719232	0.00719232
TRINITY_DN8377_c0_g1_i7	3.58832e-24	2.41e-23	2.5417	0.250605	3.80658	1.95344	0.0306698	0.0949363	0.0506271	0.0949363
TRINITY_DN8652_c0_g1_i1	3.668e-24	2.46187e-23	1.06157	0.104691	5.52771	0.340771	0.00707365	0.0148467	0.00800144	0.0148467
TRINITY_DN41860_c0_g1_i1	3.82856e-24	2.56706e-23	0.767732	0.0757439	5.97183	0.17115	0.00534621	-0.0021422	0.00612807	0.00612807
TRINITY_DN942_c0_g1_i1	3.83474e-24	2.57034e-23	0.774341	0.0763971	5.8614	0.179706	0.00517124	0.00461816	0.00650181	0.00650181
TRINITY_DN5901_c0_g1_i1	3.99304e-24	2.67466e-23	1.4672	0.144812	4.43974	0.640454	0.0198044	0.00983248	0.0221366	0.0221366
TRINITY_DN858_c0_g2_i4	4.04163e-24	2.7063e-23	1.63522	0.161414	4.60143	0.808649	0.0159406	0.0361683	0.0189597	0.0361683
TRINITY_DN6967_c0_g1_i1	4.59021e-24	3.07158e-23	0.855453	0.0845464	5.58023	0.212321	0.00657469	-0.00280048	0.00772151	0.00772151
TRINITY_DN8775_c0_g1_i1	4.75512e-24	3.18087e-23	3.75983	0.371719	4.70611	4.27582	0.0113117	0.265039	0.0171298	0.265039
TRINITY_DN11357_c0_g2_i2	5.11193e-24	3.41499e-23	0.743837	0.0735918	6.14823	0.167368	0.00416579	0.00666572	0.00563399	0.00666572
TRINITY_DN52336_c0_g1_i1	5.28726e-24	3.53095e-23	3.53141	0.349495	2.21624	3.70897	0.097546	0.0726418	0.146748	0.146748
TRINITY_DN7802_c0_g1_i1	5.60268e-24	3.74035e-23	0.71544	0.0708453	6.06298	0.150643	0.0041802	0.000951933	0.00585791	0.00585791
TRINITY_DN1577_c0_g1_i1	5.65635e-24	3.77366e-23	0.569314	0.0563807	6.96555	0.095983	0.00189599	0.00204468	0.00446157	0.00446157
TRINITY_DN15093_c0_g1_i2	5.99658e-24	3.99798e-23	0.817459	0.0810011	5.7438	0.192854	0.00616079	-0.00391101	0.00696156	0.00696156
TRINITY_DN7536_c0_g1_i5	6.87229e-24	4.57119e-23	0.88457	0.0877675	5.50259	0.22559	0.00725987	-0.00489361	0.0081464	0.0081464
TRINITY_DN6080_c0_g1_i1	7.60723e-24	5.05334e-23	1.69784	0.168627	4.10958	0.852049	0.0236323	0.00954284	0.033238	0.033238
TRINITY_DN1065_c0_g1_i1	8.59733e-24	5.70348e-23	0.934955	0.0929699	5.36772	0.253119	0.00822819	-0.00430296	0.00905863	0.00905863
TRINITY_DN3181_c0_g1_i1	9.17381e-24	6.0819e-23	0.510409	0.0507863	7.73537	0.0787405	0.000956665	0.00406811	0.00420182	0.00420182
TRINITY_DN37498_c0_g1_i1	9.39989e-24	6.22766e-23	2.21581	0.220528	3.62532	1.43136	0.0326517	0.000673901	0.0646133	0.0646133
TRINITY_DN11571_c0_g2_i1	9.5172e-24	6.30121e-23	3.46371	0.344767	2.48939	3.46576	0.0886663	-0.0443802	0.149063	0.149063
comp37059_c0_seq1	1.01933e-23	6.74439e-23	1.14982	0.114526	4.94506	0.396135	0.012733	0.0087324	0.0134995	0.0134995
TRINITY_DN13388_c0_g1_i1	1.03934e-23	6.87454e-23	0.675012	0.0672468	6.27595	0.133174	0.00369808	-0.000209432	0.00534619	0.00534619
TRINITY_DN2791_c0_g1_i1	1.05451e-23	6.97255e-23	2.26182	0.225361	5.03551	1.54872	0.00752349	0.0940518	0.0123372	0.0940518
TRINITY_DN4929_c0_g1_i5	1.43979e-23	9.5013e-23	0.674058	0.0673679	6.30174	0.13616	0.00378228	0.00361997	0.00529459	0.00529459
TRINITY_DN11187_c0_g1_i1	1.45098e-23	9.57198e-23	0.685442	0.0685109	6.21827	0.135972	0.00391809	-0.00189379	0.00546939	0.00546939
TRINITY_DN4204_c0_g1_i1	1.46652e-23	9.67133e-23	2.36542	0.236452	4.18094	1.69448	0.0185679	0.0932515	0.0302006	0.0932515
TRINITY_DN147_c0_g1_i1	1.56165e-23	1.02919e-22	0.709056	0.0709227	6.08822	0.150153	0.00427125	0.00332019	0.00578882	0.00578882
TRINITY_DN545_c0_g1_i1	2.11584e-23	1.39168e-22	1.68499	0.169049	4.6791	0.860185	0.0118874	0.0452676	0.0175889	0.0452676
TRINITY_DN228_c0_g1_i4	2.43704e-23	1.60084e-22	0.533341	0.0535838	7.21962	0.0840543	0.00144077	0.0018049	0.00430168	0.00430168
TRINITY_DN12760_c0_g1_i1	2.52946e-23	1.66047e-22	1.5157	0.152336	4.26941	0.684555	0.0194665	0.0134003	0.026946	0.026946
TRINITY_DN28697_c0_g1_i1	2.65361e-23	1.73968e-22	0.602563	0.06059	6.70798	0.107142	0.00263815	0.00133388	0.00470414	0.00470414
TRINITY_DN2736_c0_g1_i6	2.79063e-23	1.82712e-22	1.4231	0.143171	4.38862	0.596973	0.0176053	0.00378831	0.0233903	0.0233903
TRINITY_DN10507_c0_g1_i2	3.02742e-23	1.97958e-22	2.40389	0.24204	3.45359	1.75148	0.0358984	0.0812682	0.0800269	0.0812682
TRINITY_DN1981_c0_g1_i2	3.22735e-23	2.10824e-22	3.9598	0.398956	5.04473	4.75287	0.0078672	0.310464	0.0122253	0.310464
TRINITY_DN554_c0_g1_i1	3.40934e-23	2.22423e-22	0.83958	0.0846355	5.59594	0.209717	0.00668443	0.00302021	0.00764191	0.00764191
TRINITY_DN854_c0_g1_i2	3.44489e-23	2.24595e-22	2.36642	0.238577	7.38936	1.69756	0.000627254	0.11321	0.0042362	0.11321
TRINITY_DN3148_c0_g2_i1	3.44866e-23	2.24735e-22	0.74489	0.0750988	6.02722	0.1682	0.00483563	0.00644402	0.00596	0.00644402
TRINITY_DN42032_c0_g1_i1	3.64121e-23	2.37087e-22	3.39673	0.342641	2.6591	3.43081	0.0891465	0.0675303	0.14566	0.14566
TRINITY_DN5730_c0_g2_i1	3.81046e-23	2.47865e-22	1.54915	0.15634	4.21144	0.701707	0.0198684	-0.00116699	0.0290163	0.0290163
TRINITY_DN12484_c0_g1_i1	3.89178e-23	2.53073e-22	0.880154	0.088844	5.48123	0.22365	0.0075108	-0.00480944	0.00827573	0.00827573
TRINITY_DN6361_c0_g1_i10	4.08509e-23	2.65299e-22	1.38174	0.139543	4.50749	0.571371	0.0182356	0.0119652	0.0207088	0.0207088
TRINITY_DN8066_c0_g1_i2	4.32197e-23	2.80229e-22	0.661592	0.0668528	6.26638	0.126656	0.00357273	-0.00170834	0.00536588	0.00536588
TRINITY_DN3848_c0_g1_i1	4.73619e-23	3.06789e-22	0.586595	0.0593294	6.86446	0.102288	0.00249323	0.00214493	0.00454673	0.00454673
TRINITY_DN16065_c0_g1_i1	4.98905e-23	3.22751e-22	0.70614	0.0714581	6.07018	0.145192	0.00437454	-0.00119489	0.00583797	0.00583797
TRINITY_DN4913_c0_g1_i7	5.94521e-23	3.84111e-22	1.64035	0.166291	4.13115	0.796571	0.0230261	0.00939245	0.0322796	0.0322796
TRINITY_DN12527_c0_g1_i2	6.01137e-23	3.8826e-22	0.835273	0.084686	7.88509	0.211632	0.000807665	0.0135358	0.00422815	0.0135358
TRINITY_DN2385_c0_g2_i9	6.20151e-23	4.00325e-22	0.636613	0.0645648	6.42528	0.12149	0.0032616	0.00338452	0.00507564	0.00507564
TRINITY_DN5267_c0_g1_i3	7.05471e-23	4.54184e-22	1.55779	0.158198	4.23857	0.730488	0.0220349	0.0212937	0.0280184	0.0280184
TRINITY_DN3628_c0_g2_i1	7.38732e-23	4.75139e-22	1.05374	0.107061	5.19084	0.336899	0.00979608	0.0131279	0.0106143	0.0131279
TRINITY_DN1121_c0_g2_i9	7.73559e-23	4.9738e-22	1.43071	0.145429	4.6526	0.621093	0.0144935	0.0278058	0.0180485	0.0278058
TRINITY_DN4075_c0_g1_i2	7.75246e-23	4.98305e-22	3.24843	0.330205	2.73971	3.02457	0.0756967	-0.0644719	0.142374	0.142374
TRINITY_DN15031_c0_g4_i1	9.0341e-23	5.79385e-22	3.46536	0.352808	1.98132	3.51316	0.110449	-0.0146665	0.138498	0.138498
TRINITY_DN8385_c0_g1_i3	9.5423e-23	6.11e-22	1.55586	0.158492	4.24953	0.707073	0.0226094	-0.00459523	0.0276298	0.0276298
TRINITY_DN4193_c0_g2_i2	9.75998e-23	6.24739e-22	1.84935	0.188432	4.92184	1.03803	0.00920139	0.0618115	0.013817	0.0618115
TRINITY_DN52935_c0_g1_i1	1.02733e-22	6.56965e-22	1.09372	0.111499	4.97464	0.345108	0.0117574	-0.00787021	0.0131065	0.0131065
TRINITY_DN2563_c0_g2_i1	1.09911e-22	7.02195e-22	1.39398	0.142208	4.47808	0.568585	0.0191497	-0.00353053	0.0212966	0.0212966
TRINITY_DN9397_c0_g1_i2	1.13204e-22	7.23003e-22	0.737932	0.0753034	5.90772	0.159707	0.00500266	-0.000192277	0.00633855	0.00633855
TRINITY_DN8728_c0_g2_i1	1.29492e-22	8.2572e-22	3.66574	0.374596	1.58953	3.94223	0.163905	-0.0438548	0.11674	0.11674
TRINITY_DN46980_c0_g1_i1	1.32291e-22	8.43297e-22	1.58154	0.16165	5.03175	0.759443	0.00951271	0.042749	0.0123831	0.042749
TRINITY_DN1188_c0_g1_i7	1.42104e-22	9.04988e-22	0.56264	0.0575505	6.87261	0.0929025	0.00208472	0.000780432	0.0045394	0.0045394
TRINITY_DN6724_c1_g1_i2	1.52465e-22	9.70355e-22	1.76602	0.180772	3.96836	0.939928	0.0249467	0.0320263	0.0404103	0.0404103
TRINITY_DN13602_c0_g1_i1	1.54326e-22	9.81887e-22	0.988182	0.101164	5.22063	0.282087	0.0101458	-0.00654511	0.0103226	0.0103226
TRINITY_DN3549_c0_g1_i1	1.59336e-22	1.01288e-21	1.10042	0.112692	4.96099	0.346873	0.0121128	-0.0110724	0.0132863	0.0132863
TRINITY_DN572_c0_g1_i1	1.59349e-22	1.01288e-21	0.538611	0.0551582	7.05726	0.0843129	0.00168977	-2.53933e-05	0.00439508	0.00439508
TRINITY_DN5385_c0_g1_i1	2.14356e-22	1.35951e-21	1.25427	0.128845	4.96207	0.477942	0.0115726	0.0216293	0.013272	0.0216293
TRINITY_DN10395_c0_g2_i3	2.2103e-22	1.40006e-21	0.517609	0.0531884	8.4851	0.0813982	0.000411326	0.00524668	0.00460069	0.00524668
TRINITY_DN3512_c0_g1_i2	2.30824e-22	1.46118e-21	1.0947	0.11254	4.98708	0.351559	0.0123855	-0.00168675	0.0129449	0.0129449
TRINITY_DN872_c0_g4_i3	2.32468e-22	1.47112e-21	1.37216	0.141074	4.5302	0.545495	0.0195264	-0.0107208	0.0202774	0.0202774
TRINITY_DN5822_c0_g1_i2	2.67625e-22	1.69041e-21	1.65541	0.170448	7.25213	0.832774	0.0009308	0.057174	0.00428662	0.057174
TRINITY_DN13734_c0_g1_i1	2.98872e-22	1.88362e-21	1.05437	0.108688	5.04386	0.325748	0.0113902	-0.00191514	0.0122358	0.0122358
TRINITY_DN12273_c0_g1_i1	3.09734e-22	1.94901e-21	1.71647	0.177006	4.04212	0.8544	0.0261957	-0.0114883	0.0364666	0.0364666
TRINITY_DN13119_c0_g1_i1	4.90619e-22	3.07373e-21	1.90218	0.197113	3.83364	1.06239	0.0289401	0.00442159	0.048767	0.048767
TRINITY_DN37783_c0_g1_i1	5.24679e-22	3.28403e-21	0.873757	0.0906076	5.41282	0.22547	0.00769138	0.000872881	0.00872808	0.00872808
TRINITY_DN4902_c1_g1_i3	6.043e-22	3.77414e-21	0.738016	0.0766467	5.85721	0.157515	0.00523241	-0.00302142	0.00651704	0.00651704
TRINITY_DN292_c1_g1_i1	6.1103e-22	3.81499e-21	1.10468	0.11474	4.94252	0.354552	0.0127965	-0.00592269	0.013534	0.013534
TRINITY_DN2321_c0_g2_i4	6.13108e-22	3.82677e-21	0.651044	0.0676246	6.24403	0.124754	0.00373316	0.00052669	0.00541302	0.00541302
TRINITY_DN14839_c0_g1_i1	6.67207e-22	4.16055e-21	2.34812	0.244122	3.43509	1.63659	0.0374051	0.0340615	0.0817862	0.0817862
TRINITY_DN4346_c0_g1_i1	7.45001e-22	4.637e-21	0.545098	0.0567381	7.06799	0.0865395	0.00205046	-0.000131723	0.00438796	0.00438796
TRINITY_DN2571_c0_g2_i2	8.20577e-22	5.10107e-21	0.569853	0.0593763	6.71167	0.0976099	0.00235104	0.00328302	0.00470006	0.00470006
TRINITY_DN5321_c1_g1_i4	8.84653e-22	5.49257e-21	1.68837	0.176063	6.49212	0.867596	0.00193631	0.0600604	0.00497565	0.0600604
TRINITY_DN5055_c0_g1_i1	9.09453e-22	5.64131e-21	0.62787	0.0654939	6.43322	0.113108	0.0035158	-0.00296344	0.0050631	0.0050631
TRINITY_DN6761_c0_g1_i4	9.69656e-22	6.01103e-21	1.06568	0.11124	5.01268	0.343709	0.0121291	0.0103036	0.0126194	0.0126194
TRINITY_DN437_c1_g1_i1	1.13438e-21	7.01701e-21	1.28916	0.134794	4.58751	0.476649	0.0171262	-0.0150102	0.0192129	0.0192129
TRINITY_DN7256_c0_g1_i4	1.25722e-21	7.76727e-21	1.53067	0.160226	4.22073	0.678212	0.0226756	-0.0124129	0.0286689	0.0286689
TRINITY_DN25466_c0_g1_i1	1.27432e-21	7.8705e-21	3.34311	0.349997	2.30285	3.31051	0.0965608	0.0402367	0.148435	0.148435
TRINITY_DN5850_c0_g1_i3	1.30584e-21	8.06266e-21	0.717076	0.075092	5.99351	0.148942	0.00521683	-0.00285034	0.00606079	0.00606079
TRINITY_DN6248_c0_g1_i7	1.32816e-21	8.19793e-21	3.05227	0.319692	3.97459	2.83702	0.0282572	0.176149	0.0400599	0.176149
TRINITY_DN7066_c0_g1_i2	1.34273e-21	8.28535e-21	0.569509	0.0596569	7.30954	0.0987697	0.00116894	0.00594895	0.00426295	0.00594895
TRINITY_DN7842_c0_g1_i1	1.45038e-21	8.93586e-21	1.51147	0.158461	4.23665	0.657278	0.0221325	-0.016818	0.0280873	0.0280873
TRINITY_DN2799_c0_g1_i4	1.84051e-21	1.1322e-20	0.754379	0.0792942	5.87526	0.173375	0.00508826	0.00748688	0.00645195	0.00748688
TRINITY_DN5717_c0_g2_i2	2.22761e-21	1.36698e-20	0.822111	0.0865945	5.59151	0.200066	0.00733302	0.00078846	0.00766418	0.00766418
TRINITY_DN163_c0_g1_i4	2.38309e-21	1.4606e-20	1.69289	0.178448	4.03263	0.837127	0.0267381	-0.00538801	0.0369493	0.0369493
TRINITY_DN2203_c0_g1_i4	2.45431e-21	1.50287e-20	2.52403	0.266144	4.92731	1.94164	0.00804215	0.133624	0.0137416	0.133624
comp31772_c0_seq4	2.67285e-21	1.6337e-20	2.18416	0.230523	3.55132	1.38648	0.0352517	-0.00787769	0.0710301	0.0710301
TRINITY_DN2484_c0_g1_i4	2.67998e-21	1.63756e-20	0.64946	0.0685481	6.35716	0.123539	0.00420698	-0.000677428	0.0051907	0.0051907
TRINITY_DN32864_c0_g1_i1	2.90996e-21	1.77592e-20	1.10129	0.116342	5.25995	0.369728	0.00762758	0.0194435	0.00995627	0.0194435
TRINITY_DN9908_c0_g1_i1	3.05172e-21	1.86017e-20	0.696025	0.0735682	5.98374	0.140509	0.00473367	-0.00228951	0.00609089	0.00609089
TRINITY_DN37410_c0_g1_i1	3.76425e-21	2.28823e-20	3.40903	0.361165	2.23601	3.33743	0.113675	-0.093832	0.147205	0.147205
TRINITY_DN8672_c0_g1_i1	3.94082e-21	2.39411e-20	1.3919	0.147538	4.53327	0.590851	0.0155875	0.0279472	0.0202196	0.0279472
TRINITY_DN11864_c1_g1_i1	3.98385e-21	2.41952e-20	0.632331	0.0670337	6.29207	0.119781	0.00367335	0.00279024	0.00531368	0.00531368
TRINITY_DN46813_c0_g1_i1	4.14567e-21	2.51399e-20	1.51735	0.160926	5.66605	0.702212	0.00509523	0.0466993	0.00730417	0.0466993
comp20185_c0_seq2	4.17841e-21	2.53231e-20	3.49611	0.370821	1.90575	3.6983	0.140098	0.100322	0.134918	0.134918
TRINITY_DN5642_c0_g1_i1	5.08031e-21	3.07426e-20	1.70698	0.181448	3.99954	0.85303	0.0271575	-0.00321346	0.0386895	0.0386895
TRINITY_DN11706_c0_g1_i1	5.25694e-21	3.18018e-20	3.10737	0.330433	2.87712	2.94596	0.0805282	0.137844	0.133868	0.137844
TRINITY_DN12006_c0_g1_i1	5.31506e-21	3.21437e-20	0.785726	0.0835633	5.73817	0.183459	0.00698036	0.00126709	0.00698531	0.00698531
TRINITY_DN3490_c0_g4_i2	5.63358e-21	3.40495e-20	1.066	0.113445	5.03302	0.32998	0.0133721	-0.00718427	0.0123676	0.0123676
TRINITY_DN2329_c0_g1_i5	5.77458e-21	3.48911e-20	0.660423	0.0703024	6.11968	0.125869	0.00417884	-0.00271859	0.00570602	0.00570602
TRINITY_DN1671_c0_g1_i2	6.58904e-21	3.97524e-20	0.877573	0.0935566	7.50113	0.235043	0.00100511	0.0165006	0.00421063	0.0165006
TRINITY_DN3529_c1_g1_i1	7.0528e-21	4.25246e-20	1.22765	0.130977	4.65717	0.434846	0.0163416	-0.0113926	0.0179685	0.0179685
TRINITY_DN5129_c0_g1_i2	7.1598e-21	4.31568e-20	1.30182	0.138915	4.51714	0.487202	0.0180697	-0.0145785	0.0205249	0.0205249
TRINITY_DN6313_c0_g1_i5	7.52854e-21	4.53386e-20	2.88687	0.308226	4.42948	2.54401	0.0149975	0.17501	0.0223757	0.17501
TRINITY_DN10812_c0_g1_i1	7.65987e-21	4.60741e-20	1.39401	0.148866	4.34822	0.563996	0.0198283	-0.00959227	0.0244937	0.0244937
TRINITY_DN653_c0_g1_i1	8.4495e-21	5.07324e-20	1.1099	0.118657	4.81023	0.365333	0.0127087	0.00288469	0.0154503	0.0154503
TRINITY_DN939_c0_g1_i1	8.46348e-21	5.08012e-20	0.56548	0.0604552	6.64899	0.0921167	0.00253777	-0.00165734	0.00477189	0.00477189
TRINITY_DN8203_c0_g1_i2	8.72106e-21	5.23316e-20	1.63533	0.174892	4.06755	0.76587	0.0259669	-0.0238904	0.0352076	0.0352076
TRINITY_DN53044_c0_g1_i1	8.82668e-21	5.29337e-20	1.48875	0.159238	4.24133	0.644823	0.0227933	-0.00929603	0.02792	0.02792
TRINITY_DN3035_c0_g2_i1	8.90911e-21	5.33961e-20	1.11063	0.118805	4.84843	0.371554	0.0133581	0.00895836	0.0148714	0.0148714
TRINITY_DN1195_c0_g1_i6	9.69914e-21	5.80963e-20	0.929069	0.0994797	5.23828	0.253326	0.00963683	-0.00181321	0.0101556	0.0101556
TRINITY_DN3723_c0_g1_i5	1.21554e-20	7.26139e-20	2.50252	0.268645	3.26346	1.8947	0.0457007	0.0772455	0.0986392	0.0986392
TRINITY_DN1431_c0_g1_i3	1.3249e-20	7.8982e-20	0.785382	0.0843934	7.41776	0.188445	0.00143457	0.0128099	0.00422839	0.0128099
TRINITY_DN1437_c0_g2_i6	1.34313e-20	7.99974e-20	4.1678	0.447922	7.51492	5.30697	0.00143173	0.399837	0.00420844	0.399837
TRINITY_DN3936_c0_g2_i2	1.45904e-20	8.67721e-20	0.944794	0.101635	5.33039	0.272747	0.00823934	0.01242	0.00935219	0.01242
TRINITY_DN16884_c0_g1_i3	1.51237e-20	8.98638e-20	3.35418	0.36097	2.26589	3.27545	0.112783	-0.0416014	0.147816	0.147816
TRINITY_DN4817_c0_g1_i3	1.68605e-20	9.99468e-20	0.964151	0.103889	5.20052	0.272622	0.0110679	-0.00287144	0.0105181	0.0105181
TRINITY_DN6656_c0_g1_i1	1.78533e-20	1.058e-19	2.33748	0.252035	3.39907	1.62419	0.0417888	0.031817	0.0852542	0.0852542
TRINITY_DN4502_c0_g2_i1	1.92748e-20	1.14123e-19	0.808738	0.0872775	5.51977	0.188572	0.0071883	-0.0052067	0.00804641	0.00804641
TRINITY_DN48881_c0_g1_i1	1.99499e-20	1.18016e-19	1.03614	0.111863	5.07716	0.328193	0.0123249	0.0127018	0.0118416	0.0127018
TRINITY_DN8453_c0_g1_i2	2.0723e-20	1.22517e-19	0.786767	0.0849773	5.61292	0.182088	0.00688481	-0.000783266	0.00755748	0.00755748
TRINITY_DN1188_c0_g1_i6	2.08911e-20	1.23474e-19	0.54167	0.0585103	6.82154	0.0874797	0.00226014	0.00199749	0.00458676	0.00458676
TRINITY_DN1928_c0_g2_i1	2.18813e-20	1.2925e-19	1.0906	0.117868	4.82154	0.344064	0.0125089	-0.00756999	0.0152768	0.0152768
TRINITY_DN5321_c0_g1_i4	2.22309e-20	1.31277e-19	0.504794	0.0545662	7.20681	0.0752513	0.00164699	0.00120718	0.00430794	0.00430794
TRINITY_DN3780_c0_g1_i4	2.63946e-20	1.55681e-19	1.33517	0.144613	4.4001	0.518689	0.0187306	-0.00781811	0.0230953	0.0230953
TRINITY_DN1075_c0_g1_i2	2.6867e-20	1.58421e-19	0.553652	0.0599789	6.69899	0.0877977	0.00248077	-0.00222682	0.00471417	0.00471417
TRINITY_DN4306_c0_g1_i1	3.03947e-20	1.78696e-19	1.3824	0.149975	4.28605	0.578589	0.0185909	0.0194169	0.0263941	0.0263941
TRINITY_DN1481_c0_g2_i1	3.41416e-20	2.00431e-19	1.99185	0.216386	5.87897	1.21383	0.0032191	0.0904271	0.00643872	0.0904271
TRINITY_DN7207_c0_g1_i2	3.63029e-20	2.12869e-19	0.961844	0.104565	5.1403	0.269621	0.0107305	-0.0045538	0.0111373	0.0111373
TRINITY_DN41806_c0_g1_i1	3.66102e-20	2.14483e-19	1.14425	0.124408	4.73274	0.375922	0.0142682	-0.0121284	0.0166864	0.0166864
TRINITY_DN318_c0_g1_i1	4.8748e-20	2.84761e-19	0.805145	0.0878332	5.56682	0.192291	0.00763866	0.000614609	0.00779067	0.00779067
TRINITY_DN10670_c0_g2_i2	4.8818e-20	2.85087e-19	1.51806	0.165608	4.11336	0.677323	0.0217844	0.000252338	0.0330678	0.0330678
TRINITY_DN15108_c0_g1_i1	5.05639e-20	2.94939e-19	2.44286	0.266606	3.26142	1.74747	0.0433158	0.00620401	0.0988422	0.0988422
TRINITY_DN4351_c0_g1_i13	5.51757e-20	3.21185e-19	1.28485	0.140369	4.55629	0.489677	0.0196186	0.00138783	0.0197884	0.0197884
TRINITY_DN14438_c0_g1_i1	5.81937e-20	3.38458e-19	0.651215	0.0711894	6.09824	0.126845	0.00437381	0.00225168	0.00576205	0.00576205
TRINITY_DN2638_c0_g2_i1	5.94409e-20	3.45613e-19	0.98226	0.107405	7.74665	0.295443	0.000758268	0.0223136	0.00420293	0.0223136
TRINITY_DN5997_c0_g1_i9	6.52694e-20	3.78732e-19	0.561225	0.0614352	6.61896	0.0930591	0.00274038	0.000837363	0.0048082	0.0048082
TRINITY_DN5033_c1_g1_i5	6.79367e-20	3.94096e-19	0.891546	0.0976406	5.27396	0.230937	0.00923658	-0.00476133	0.00983078	0.00983078
TRINITY_DN6279_c0_g1_i1	6.93664e-20	4.02273e-19	2.2069	0.241755	4.92999	1.49173	0.00869113	0.1082	0.0137047	0.1082
TRINITY_DN12202_c0_g1_i19	7.50209e-20	4.34688e-19	0.920076	0.100884	5.52812	0.259316	0.00869483	0.0116603	0.00799914	0.0116603
TRINITY_DN32696_c0_g1_i1	7.6859e-20	4.45209e-19	1.77203	0.194355	6.50834	0.961926	0.00210991	0.0734375	0.00495295	0.0734375
TRINITY_DN14351_c0_g1_i1	8.02189e-20	4.64001e-19	1.01232	0.111086	4.99313	0.296679	0.0118133	-0.00728455	0.0128671	0.0128671
TRINITY_DN34227_c0_g1_i1	8.16693e-20	4.72254e-19	2.55682	0.280632	3.19282	1.96249	0.0518478	0.0586104	0.105661	0.105661
TRINITY_DN5066_c0_g1_i3	8.20112e-20	4.74095e-19	0.67026	0.0735701	6.03791	0.130204	0.00489618	-0.0027404	0.00592894	0.00592894
TRINITY_DN140_c3_g1_i1	8.31893e-20	4.80766e-19	2.19461	0.24093	3.48326	1.40038	0.0388547	-0.0105188	0.0772396	0.0772396
TRINITY_DN1211_c0_g1_i2	8.58265e-20	4.95865e-19	0.766121	0.0841378	5.62025	0.179833	0.00655382	0.00760452	0.00752159	0.00760452
TRINITY_DN16241_c0_g1_i6	8.93026e-20	5.1565e-19	0.993428	0.109153	7.53947	0.302396	0.00308621	0.0207425	0.00420505	0.0207425
TRINITY_DN17136_c0_g1_i1	8.98645e-20	5.18746e-19	3.34385	0.367433	2.15685	3.21618	0.124879	-0.0997886	0.145135	0.145135
TRINITY_DN4689_c0_g1_i5	9.19423e-20	5.30434e-19	2.42363	0.266389	3.40821	1.71045	0.0575569	-0.0200177	0.0843692	0.0843692
TRINITY_DN5327_c1_g1_i1	1.00795e-19	5.81173e-19	1.01496	0.11168	4.9989	0.294479	0.0121514	-0.0119728	0.0127935	0.0127935
TRINITY_DN2884_c0_g1_i1	1.04912e-19	6.04565e-19	0.693874	0.0763865	5.88457	0.140119	0.00525086	-0.00226543	0.00641892	0.00641892
TRINITY_DN16241_c0_g1_i1	1.09771e-19	6.322e-19	2.3926	0.263537	6.93546	1.75465	0.00110264	0.137801	0.0044856	0.137801
TRINITY_DN28843_c0_g1_i1	1.17077e-19	6.73892e-19	1.05359	0.116139	5.9681	0.340281	0.0044178	0.0225588	0.00613986	0.0225588
TRINITY_DN4814_c0_g1_i1	1.21133e-19	6.97034e-19	0.776854	0.0856691	5.61397	0.180597	0.0071261	0.00240222	0.0075523	0.0075523
TRINITY_DN9391_c0_g1_i2	1.45572e-19	8.36463e-19	0.522825	0.0577833	6.87891	0.0792574	0.00214404	-0.000792475	0.00453378	0.00453378
TRINITY_DN4222_c0_g1_i1	1.53928e-19	8.82961e-19	0.791207	0.0875042	5.51853	0.183179	0.00726044	-0.00222082	0.00805354	0.00805354
TRINITY_DN1663_c0_g2_i1	1.64051e-19	9.40758e-19	0.808705	0.0895084	5.52776	0.195441	0.00802235	0.00199068	0.00800115	0.00800115
TRINITY_DN1835_c0_g1_i2	1.76668e-19	1.01253e-18	0.774216	0.085768	5.55104	0.180735	0.00683867	0.00421496	0.00787365	0.00787365
TRINITY_DN1166_c6_g1_i1	1.8161e-19	1.04026e-18	0.77473	0.0858537	5.60642	0.180224	0.0071521	0.003041	0.0075896	0.0075896
TRINITY_DN9298_c0_g1_i1	1.90469e-19	1.09038e-18	1.79433	0.198958	4.48701	0.987749	0.0158459	0.0633228	0.021113	0.0633228
TRINITY_DN2273_c0_g3_i1	1.94058e-19	1.1103e-18	0.6514	0.0722448	5.98957	0.124994	0.0043657	1.98295e-05	0.00607291	0.00607291
TRINITY_DN4838_c0_g1_i3	1.9683e-19	1.12532e-18	1.26207	0.139996	4.46923	0.472777	0.017715	0.00291791	0.021483	0.021483
TRINITY_DN41817_c0_g1_i1	2.02746e-19	1.15802e-18	0.905644	0.100496	5.19834	0.236364	0.00965906	-0.00729808	0.0105397	0.0105397
TRINITY_DN12472_c0_g1_i1	2.31896e-19	1.32038e-18	0.685533	0.0761954	5.88339	0.136186	0.00518839	-0.00295677	0.00642308	0.00642308
TRINITY_DN4222_c2_g2_i14	2.43099e-19	1.38299e-18	0.691205	0.0768701	5.96625	0.137398	0.00567231	-0.00462903	0.00614572	0.00614572
TRINITY_DN7951_c0_g1_i1	2.48828e-19	1.41518e-18	0.86522	0.0962501	5.33247	0.215124	0.00919284	-0.00775012	0.00933532	0.00933532
comp22764_c1_seq1	2.68114e-19	1.52357e-18	1.11266	0.123889	7.29086	0.38003	0.00121197	0.0294852	0.00427025	0.0294852
TRINITY_DN3314_c0_g1_i2	2.78463e-19	1.58148e-18	0.875035	0.0974761	5.68681	0.235056	0.00613435	0.0128688	0.0072095	0.0128688
TRINITY_DN6741_c0_g2_i1	2.79625e-19	1.58763e-18	1.30969	0.145903	4.96302	0.526577	0.0117733	0.0308021	0.0132594	0.0308021
TRINITY_DN6588_c0_g2_i1	3.03217e-19	1.72109e-18	3.32453	0.37073	1.89268	3.18258	0.140619	-0.111774	0.134262	0.134262
TRINITY_DN570_c0_g1_i1	3.20346e-19	1.81677e-18	0.526429	0.0587435	6.8048	0.0807757	0.0022986	-0.000436087	0.00460301	0.00460301
TRINITY_DN10612_c0_g2_i1	3.3021e-19	1.87166e-18	1.16714	0.130289	5.86789	0.418307	0.00444754	0.0295027	0.00647832	0.0295027
TRINITY_DN7642_c0_g2_i6	3.61268e-19	2.04654e-18	0.683137	0.0763433	5.94359	0.134844	0.00543799	-0.00367808	0.00621862	0.00621862
TRINITY_DN55082_c0_g1_i1	4.27401e-19	2.41571e-18	3.40287	0.381076	1.77758	3.33719	0.162349	-0.128801	0.128089	0.128089
TRINITY_DN8229_c0_g1_i1	4.6418e-19	2.6199e-18	0.595594	0.0667668	6.31002	0.10807	0.00363717	0.00420012	0.00527846	0.00527846
TRINITY_DN5689_c0_g1_i1	4.81868e-19	2.7182e-18	0.925776	0.103829	5.12889	0.256464	0.0103004	0.00322079	0.0112604	0.0112604
TRINITY_DN7651_c0_g1_i3	4.85853e-19	2.73914e-18	3.23983	0.363395	3.32511	3.16255	0.171602	0.0192089	0.0925099	0.0925099
TRINITY_DN3215_c1_g2_i1	5.38344e-19	3.02996e-18	1.07201	0.120396	4.80002	0.336937	0.0133818	-0.00335823	0.0156084	0.0156084
comp29646_c0_seq2	5.76789e-19	3.24179e-18	3.45514	0.388375	1.62391	3.44095	0.182715	-0.147608	0.118955	0.118955
TRINITY_DN18242_c0_g2_i1	6.8183e-19	3.82466e-18	1.14612	0.1291	4.67855	0.403848	0.015735	0.0175549	0.0175984	0.0175984
TRINITY_DN6525_c0_g1_i5	7.08854e-19	3.97402e-18	1.00532	0.113294	4.98121	0.301462	0.0126503	0.00216922	0.0130208	0.0130208
TRINITY_DN6725_c0_g1_i2	7.11576e-19	3.98817e-18	1.01022	0.113852	4.96173	0.295832	0.012648	-0.0076904	0.0132765	0.0132765
TRINITY_DN553_c0_g2_i6	7.4756e-19	4.18634e-18	0.617972	0.069689	6.16194	0.114258	0.00411267	0.0018916	0.00560044	0.00560044
TRINITY_DN54493_c0_g1_i1	8.73059e-19	4.88095e-18	1.24411	0.140573	4.59381	0.476107	0.0163892	0.0231324	0.019098	0.0231324
TRINITY_DN14937_c0_g1_i2	8.79397e-19	4.91501e-18	2.38499	0.269506	3.2627	1.64281	0.0465528	-0.0259972	0.0987145	0.0987145
TRINITY_DN791_c0_g1_i6	8.89805e-19	4.9718e-18	0.894174	0.101058	5.48412	0.229578	0.0121674	-0.0108419	0.00825793	0.00825793
TRINITY_DN53116_c0_g1_i1	9.07998e-19	5.07204e-18	1.41743	0.160236	4.22114	0.607508	0.0226978	0.0163567	0.0286536	0.0286536
TRINITY_DN1431_c0_g2_i2	9.48171e-19	5.29349e-18	1.61648	0.182838	3.94203	0.754489	0.0249347	-0.0157036	0.0419249	0.0419249
TRINITY_DN8381_c0_g1_i2	9.78984e-19	5.45944e-18	0.966927	0.109412	5.04731	0.269298	0.0117478	-0.00921601	0.0121942	0.0121942
comp35482_c1_seq2	1.01703e-18	5.66689e-18	1.55824	0.176406	5.00568	0.74709	0.00904841	0.05319	0.0127075	0.05319
comp39721_c0_seq9	1.09809e-18	6.11345e-18	1.97583	0.223899	3.63727	1.13644	0.0366485	-0.0120927	0.0636126	0.0636126
TRINITY_DN11481_c0_g1_i1	1.10753e-18	6.16258e-18	1.22892	0.139275	5.16305	0.464749	0.00897477	0.0298202	0.0108974	0.0298202
TRINITY_DN1397_c0_g1_i1	1.18579e-18	6.58887e-18	1.13994	0.129303	4.69003	0.371567	0.0160362	-0.0156927	0.0174021	0.0174021
TRINITY_DN10027_c0_g1_i2	1.19992e-18	6.66372e-18	0.820367	0.0930679	5.42462	0.196312	0.00867743	-0.00398038	0.00864583	0.00864583
TRINITY_DN5571_c0_g1_i1	1.23063e-18	6.83234e-18	1.3676	0.1552	5.71407	0.575674	0.00446608	0.0437079	0.00708877	0.0437079
TRINITY_DN13567_c0_g1_i1	1.27267e-18	7.05991e-18	2.02349	0.22973	3.98213	1.26033	0.0245635	0.080988	0.0396404	0.080988
comp38728_c0_seq16	1.35067e-18	7.48635e-18	2.74319	0.311675	2.90553	2.19603	0.0625518	-0.0088835	0.131731	0.131731
TRINITY_DN8625_c0_g2_i3	1.4009e-18	7.7605e-18	0.656681	0.0746454	5.96657	0.123904	0.00499917	-0.00418752	0.0061447	0.0061447
TRINITY_DN3370_c0_g1_i5	1.44997e-18	8.02125e-18	3.27664	0.372622	6.45395	3.30556	0.00173756	0.275956	0.00503122	0.275956
TRINITY_DN11809_c0_g3_i2	1.47907e-18	8.17772e-18	0.806796	0.0917726	5.36162	0.193697	0.00773903	0.00126738	0.0091054	0.0091054
TRINITY_DN3734_c0_g1_i4	1.68239e-18	9.2942e-18	1.8938	0.215774	3.83657	1.10452	0.0277699	0.0653468	0.0485688	0.0653468
TRINITY_DN1427_c0_g1_i1	1.73773e-18	9.5946e-18	1.13585	0.12947	4.66022	0.379859	0.0156095	-0.00249518	0.0179153	0.0179153
TRINITY_DN2699_c0_g1_i1	1.93499e-18	1.06573e-17	1.72751	0.197181	5.5432	0.919303	0.00626233	0.0714984	0.00791586	0.0714984
TRINITY_DN14560_c0_g1_i1	1.99155e-18	1.09658e-17	0.992181	0.113292	4.92308	0.287704	0.0118701	-0.00435653	0.0137999	0.0137999
TRINITY_DN9692_c0_g1_i1	2.06174e-18	1.13429e-17	1.76953	0.202143	3.81962	0.949878	0.0320006	0.03244	0.0497231	0.0497231
TRINITY_DN5267_c0_g1_i2	2.08524e-18	1.14691e-17	0.713409	0.0815084	5.71978	0.156497	0.0062233	0.00670571	0.00706395	0.00706395
TRINITY_DN12843_c0_g1_i1	2.20909e-18	1.21336e-17	2.93498	0.335577	2.71016	2.47984	0.0814833	-0.059719	0.143741	0.143741
TRINITY_DN14320_c0_g1_i1	3.14621e-18	1.72055e-17	3.2436	0.372568	2.31568	3.06198	0.128999	-0.0636609	0.148614	0.148614
TRINITY_DN2581_c0_g1_i1	3.2633e-18	1.78409e-17	1.45513	0.167219	7.62228	0.652904	0.000711789	0.0552126	0.00419851	0.0552126
TRINITY_DN6471_c0_g1_i1	3.32013e-18	1.81467e-17	2.95962	0.340188	2.51285	2.5385	0.0826298	-0.0408312	0.148826	0.148826
TRINITY_DN1406_c0_g1_i3	3.49814e-18	1.90988e-17	0.6586	0.0757532	5.8913	0.125623	0.00508177	-0.00310686	0.00639532	0.00639532
TRINITY_DN2605_c0_g1_i4	3.51447e-18	1.91827e-17	0.749855	0.0862547	6.84982	0.173406	0.00208419	0.0127956	0.00456013	0.0127956
TRINITY_DN10141_c0_g3_i1	3.74548e-18	2.04325e-17	0.931854	0.107279	5.10048	0.25044	0.0114427	-0.00871342	0.0115749	0.0115749
TRINITY_DN3485_c0_g1_i1	4.11165e-18	2.24057e-17	0.65039	0.0749673	7.38746	0.130494	0.00123443	0.0100058	0.00423675	0.0100058
TRINITY_DN9052_c0_g1_i1	4.1264e-18	2.24738e-17	1.10529	0.127407	4.74672	0.360331	0.0160076	-0.00284239	0.0164575	0.0164575
TRINITY_DN8004_c0_g1_i1	4.15581e-18	2.26217e-17	0.832129	0.0959288	5.3711	0.211131	0.00937172	0.00613478	0.00903293	0.00903293
TRINITY_DN3922_c0_g1_i1	4.26607e-18	2.32093e-17	0.933582	0.107661	5.02806	0.251402	0.0107536	-0.00797608	0.0124284	0.0124284
TRINITY_DN11373_c0_g1_i1	4.49359e-18	2.44338e-17	1.42976	0.164993	4.17904	0.627056	0.0241686	0.0259958	0.0302768	0.0302768
TRINITY_DN5277_c0_g1_i1	4.68109e-18	2.54257e-17	0.888089	0.10254	5.16786	0.236612	0.0101813	0.0029658	0.0108477	0.0108477
TRINITY_DN7282_c0_g2_i2	5.30323e-18	2.87738e-17	0.753758	0.0871734	5.59353	0.169004	0.00754437	0.000242976	0.00765402	0.00765402
TRINITY_DN3535_c0_g2_i1	6.79209e-18	3.67227e-17	1.68584	0.19561	3.88518	0.819781	0.0311353	-0.0220759	0.0453915	0.0453915
TRINITY_DN11658_c0_g1_i1	7.34022e-18	3.96649e-17	2.38282	0.276767	3.20028	1.66351	0.0482784	-0.000129288	0.104922	0.104922
TRINITY_DN9736_c0_g1_i3	7.84899e-18	4.23571e-17	2.09627	0.243702	3.46582	1.27838	0.0399081	-0.0132551	0.0788733	0.0788733
TRINITY_DN11469_c1_g4_i1	8.49993e-18	4.58205e-17	0.929778	0.108206	5.01792	0.251214	0.0108632	-0.00594292	0.012554	0.012554
TRINITY_DN5464_c0_g1_i1	1.08655e-17	5.83997e-17	1.21083	0.14138	4.51162	0.424763	0.0193468	-0.0124964	0.0206299	0.0206299
TRINITY_DN2190_c0_g1_i1	1.19657e-17	6.41758e-17	1.00431	0.117419	5.21843	0.31182	0.00932319	0.0182512	0.0103438	0.0182512
TRINITY_DN4796_c0_g1_i5	1.23542e-17	6.62414e-17	1.18039	0.138064	5.59184	0.430767	0.0055507	0.0325726	0.00766253	0.0325726
TRINITY_DN9303_c0_g1_i1	1.38239e-17	7.40426e-17	2.93704	0.344054	2.47914	2.49368	0.0876029	-0.0537199	0.149143	0.149143
TRINITY_DN3786_c0_g2_i5	1.40212e-17	7.50794e-17	1.383	0.162039	5.81495	0.591491	0.00495079	0.0475626	0.0066754	0.0475626
TRINITY_DN2141_c1_g1_i1	1.44885e-17	7.75609e-17	1.59856	0.187379	3.92728	0.747652	0.0274229	-0.00696098	0.0427989	0.0427989
TRINITY_DN5_c1_g2_i1	1.51693e-17	8.11187e-17	0.791975	0.0928911	5.42015	0.180519	0.00858073	-0.00705017	0.00867677	0.00867677
TRINITY_DN1456_c0_g1_i2	1.52336e-17	8.14409e-17	1.21444	0.142451	4.44226	0.44582	0.0185057	0.00999342	0.0220786	0.0220786
TRINITY_DN29319_c0_g1_i1	1.64555e-17	8.79265e-17	0.545508	0.0640536	6.52559	0.0854833	0.00327652	-0.00273883	0.00492921	0.00492921
TRINITY_DN207_c0_g1_i1	1.70618e-17	9.11415e-17	1.79015	0.210303	3.77335	0.928434	0.0354599	-0.0204941	0.0529946	0.0529946
TRINITY_DN1011_c0_g2_i1	1.82314e-17	9.7312e-17	0.834664	0.0981433	5.47962	0.215559	0.00774918	0.0115151	0.00828573	0.0115151
TRINITY_DN28744_c0_g1_i1	1.82716e-17	9.74743e-17	2.11783	0.249031	3.42576	1.29858	0.0413534	-0.0214165	0.08268	0.08268
TRINITY_DN46908_c0_g1_i1	1.85584e-17	9.89782e-17	1.13801	0.133845	4.63449	0.372762	0.0174614	-0.0142616	0.0183674	0.0183674
TRINITY_DN12614_c0_g1_i1	2.26399e-17	1.20298e-16	1.90246	0.224363	3.62596	1.06113	0.0361189	-0.00458922	0.0645589	0.0645589
TRINITY_DN7841_c0_g1_i2	2.2898e-17	1.2154e-16	1.67098	0.197095	4.17676	0.864357	0.0233935	0.054299	0.0303683	0.054299
TRINITY_DN10613_c0_g1_i4	2.38374e-17	1.2646e-16	2.63397	0.310852	2.94377	2.00113	0.0645725	-0.0425145	0.128685	0.128685
TRINITY_DN47520_c0_g1_i1	2.39777e-17	1.27171e-16	1.50763	0.17794	6.1075	0.703692	0.00295173	0.0603734	0.00573766	0.0603734
TRINITY_DN1926_c0_g2_i1	2.40385e-17	1.2746e-16	1.62058	0.191277	3.93155	0.767692	0.0306302	-0.0104155	0.0425439	0.0425439
comp35551_c0_seq4	2.62822e-17	1.39209e-16	2.78277	0.328855	3.57745	2.39791	0.0358809	0.18041	0.0687221	0.18041
TRINITY_DN1136_c0_g2_i2	2.67214e-17	1.41498e-16	2.08209	0.246108	4.21601	1.34244	0.0191253	0.102013	0.0288447	0.102013
TRINITY_DN5925_c0_g1_i3	3.21377e-17	1.69373e-16	2.2033	0.261101	3.30823	1.39679	0.0421633	-0.0307575	0.0941838	0.0941838
TRINITY_DN9801_c0_g1_i1	3.43309e-17	1.80742e-16	0.528272	0.0626598	6.5284	0.0809211	0.00292711	-0.00154299	0.00492539	0.00492539
TRINITY_DN9958_c0_g1_i2	3.44179e-17	1.81152e-16	0.701895	0.0832566	5.68955	0.142226	0.00666616	-0.00495517	0.00719717	0.00719717
TRINITY_DN24066_c0_g2_i1	3.84232e-17	2.01915e-16	3.39054	0.402791	1.80988	3.56264	0.127211	0.197271	0.129887	0.197271
TRINITY_DN12976_c0_g2_i2	3.88211e-17	2.03953e-16	1.05698	0.125585	4.75184	0.323154	0.0151693	-0.0105568	0.0163741	0.0163741
TRINITY_DN15936_c0_g1_i2	3.92877e-17	2.0635e-16	0.597808	0.0710407	6.1195	0.103245	0.00438708	-0.00305924	0.00570647	0.00570647
TRINITY_DN5169_c0_g2_i1	3.99215e-17	2.0957e-16	0.924433	0.10988	6.44916	0.264862	0.00259295	0.0215542	0.00503848	0.0215542
TRINITY_DN5280_c0_g1_i2	4.06733e-17	2.13349e-16	0.571144	0.0679049	6.27397	0.0977847	0.0038719	0.00147513	0.00535024	0.00535024
TRINITY_DN7511_c0_g2_i1	5.37951e-17	2.81442e-16	1.2657	0.151073	5.7534	0.49684	0.00531158	0.0403345	0.00692145	0.0403345
TRINITY_DN32259_c0_g1_i1	5.51799e-17	2.88461e-16	0.821544	0.0980937	5.30918	0.200228	0.00971762	-0.00109657	0.00952711	0.00952711
TRINITY_DN12441_c0_g1_i1	5.894e-17	3.07956e-16	1.58175	0.189039	4.41926	0.776099	0.0182082	0.0532631	0.0226202	0.0532631
TRINITY_DN10538_c0_g1_i1	5.9033e-17	3.08362e-16	2.68979	0.32147	3.67286	2.24429	0.0274384	0.179248	0.060697	0.179248
TRINITY_DN4284_c0_g1_i4	6.38082e-17	3.33132e-16	0.579037	0.0692796	6.23214	0.0991256	0.00416057	-0.000275228	0.00543876	0.00543876
TRINITY_DN1222_c0_g3_i1	6.67214e-17	3.48251e-16	1.499	0.179463	4.0145	0.696945	0.0265225	0.0375758	0.0378917	0.0378917
TRINITY_DN17572_c0_g2_i1	7.15305e-17	3.73254e-16	1.55804	0.186715	3.96519	0.716169	0.0291359	-0.00277085	0.0405894	0.0405894
TRINITY_DN4796_c0_g1_i1	7.31579e-17	3.81647e-16	0.790991	0.0948223	5.36054	0.186711	0.00886889	0.000405152	0.00911366	0.00911366
TRINITY_DN10977_c0_g1_i1	7.33825e-17	3.82719e-16	1.04419	0.12518	5.02833	0.338385	0.0118526	0.0194877	0.0124251	0.0194877
TRINITY_DN8876_c0_g1_i2	7.51891e-17	3.91937e-16	0.746746	0.0895532	5.54018	0.166359	0.00810723	0.000100986	0.00793232	0.00793232
TRINITY_DN2482_c0_g1_i1	7.7033e-17	4.01445e-16	0.56674	0.0679894	8.23639	0.0996942	0.000576846	0.00866828	0.00439176	0.00866828
TRINITY_DN663_c0_g2_i5	7.82586e-17	4.07726e-16	1.97555	0.237052	5.96998	1.21142	0.00289793	0.109489	0.00613392	0.109489
TRINITY_DN5891_c1_g1_i1	9.23426e-17	4.80603e-16	2.63962	0.317482	5.2707	2.16354	0.00611273	0.195477	0.00985978	0.195477
TRINITY_DN3592_c0_g2_i3	1.03201e-16	5.36701e-16	0.741977	0.0893836	6.31176	0.17099	0.00372237	0.0122565	0.0052751	0.0122565
TRINITY_DN4730_c0_g1_i3	1.17899e-16	6.12024e-16	0.620661	0.074912	5.99583	0.112177	0.00516987	-0.00270299	0.00605373	0.00605373
TRINITY_DN7695_c0_g1_i1	1.25755e-16	6.5213e-16	3.44827	0.416582	1.57276	3.55927	0.231448	-0.0424846	0.115633	0.115633
TRINITY_DN1022_c0_g2_i4	1.37586e-16	7.12747e-16	1.12456	0.136033	4.55957	0.390525	0.0172822	0.0167881	0.0197275	0.0197275
TRINITY_DN3709_c0_g1_i1	1.44955e-16	7.50336e-16	3.20891	0.38846	3.12535	3.20072	0.0561148	0.245688	0.112267	0.245688
TRINITY_DN9067_c1_g2_i1	1.60298e-16	8.2933e-16	1.34557	0.163127	4.22113	0.523669	0.0245668	-0.0171342	0.028654	0.028654
TRINITY_DN11362_c0_g1_i1	1.8073e-16	9.33112e-16	2.7392	0.332661	4.49105	2.33349	0.0136473	0.207679	0.0210315	0.207679
TRINITY_DN1484_c0_g1_i3	1.81541e-16	9.37059e-16	2.42819	0.294909	3.05665	1.6965	0.0551625	-0.0412833	0.11878	0.11878
TRINITY_DN7903_c0_g4_i2	1.92284e-16	9.92e-16	1.20189	0.146095	4.51218	0.449317	0.0186118	0.0240755	0.0206193	0.0240755
TRINITY_DN10205_c0_g1_i1	1.93627e-16	9.98414e-16	1.81499	0.220641	3.65978	0.951987	0.0356075	-0.0230139	0.0617575	0.0617575
TRINITY_DN1419_c0_g1_i1	1.94036e-16	1.00026e-15	1.44411	0.175561	4.0661	0.605838	0.0263651	-0.0147097	0.0352783	0.0352783
TRINITY_DN32298_c0_g1_i1	1.99881e-16	1.02987e-15	0.667165	0.0811423	5.93613	0.138461	0.0053802	0.00778796	0.0062431	0.00778796
TRINITY_DN1300_c1_g1_i1	2.11542e-16	1.08883e-15	0.544721	0.0663053	6.39467	0.0862189	0.00366714	-0.0019856	0.00512565	0.00512565
TRINITY_DN10352_c0_g1_i1	2.32641e-16	1.19651e-15	1.06932	0.130343	4.68176	0.332099	0.0164353	-0.010138	0.0175433	0.0175433
TRINITY_DN19252_c0_g1_i1	2.41331e-16	1.24025e-15	1.72229	0.210047	3.7625	0.885277	0.0344524	0.00961268	0.0537873	0.0537873
TRINITY_DN1365_c0_g1_i3	2.63174e-16	1.35112e-15	0.86407	0.105515	5.21541	0.215934	0.0118939	-0.00884395	0.0103728	0.0103728
TRINITY_DN6134_c0_g1_i1	2.65262e-16	1.36114e-15	0.815389	0.0995815	5.66619	0.20696	0.00702313	0.0128098	0.00730352	0.0128098
TRINITY_DN2098_c0_g1_i7	2.89783e-16	1.48469e-15	0.527353	0.0644882	6.47287	0.0836047	0.00331428	0.00152418	0.00500319	0.00500319
TRINITY_DN28852_c0_g1_i1	3.30915e-16	1.69282e-15	2.71289	0.332401	2.70316	2.14757	0.076943	-0.0246958	0.144038	0.144038
TRINITY_DN11492_c0_g1_i1	3.37589e-16	1.72609e-15	1.27147	0.155836	4.29651	0.49215	0.0225127	0.0127796	0.0260567	0.0260567
TRINITY_DN4824_c0_g1_i2	3.86519e-16	1.97324e-15	1.67793	0.206066	3.76294	0.823606	0.0311715	-0.00878533	0.0537547	0.0537547
TRINITY_DN7525_c0_g3_i1	3.87996e-16	1.97978e-15	2.70823	0.332614	2.70529	2.12523	0.0773154	-0.0427121	0.143949	0.143949
TRINITY_DN14692_c1_g1_i2	3.97692e-16	2.02822e-15	0.79466	0.0976329	5.36007	0.183856	0.00994705	-0.00594243	0.00911731	0.00911731
TRINITY_DN28880_c0_g1_i1	4.01814e-16	2.0482e-15	2.7115	0.33319	4.10471	2.29095	0.0173041	0.204727	0.0334591	0.204727
TRINITY_DN5951_c0_g1_i1	4.09881e-16	2.08879e-15	0.892489	0.109702	5.02984	0.236749	0.0116623	-0.000967236	0.0124066	0.0124066
TRINITY_DN52509_c0_g1_i1	4.37277e-16	2.22557e-15	1.05843	0.130224	4.68771	0.339191	0.0164752	0.00582162	0.0174415	0.0174415
TRINITY_DN6334_c0_g1_i1	4.3955e-16	2.23657e-15	0.939027	0.115542	5.00959	0.274821	0.0114248	0.0152752	0.0126582	0.0152752
TRINITY_DN42702_c0_g1_i1	4.59435e-16	2.33616e-15	3.04251	0.374612	2.06163	2.72852	0.138814	-0.0411662	0.141854	0.141854
TRINITY_DN4836_c0_g1_i1	4.5947e-16	2.33616e-15	3.21877	0.396314	1.80321	3.22319	0.18461	0.122293	0.12952	0.12952
TRINITY_DN514_c0_g1_i4	4.85393e-16	2.46671e-15	0.891947	0.109912	5.0301	0.239587	0.0117579	0.00257128	0.0124034	0.0124034
TRINITY_DN8324_c0_g1_i2	4.93998e-16	2.50916e-15	1.40945	0.173729	4.13003	0.599713	0.0280347	0.00944334	0.0323286	0.0323286
TRINITY_DN1010_c0_g1_i3	4.99872e-16	2.53836e-15	0.808769	0.0997061	5.27935	0.195722	0.0100993	0.000207888	0.00978328	0.00978328
TRINITY_DN12250_c0_g1_i2	5.60142e-16	2.84297e-15	0.519043	0.0640977	6.40109	0.0782142	0.0031021	-0.00165406	0.00511493	0.00511493
comp39858_c1_seq17	5.79055e-16	2.93747e-15	2.27011	0.280481	3.16643	1.48785	0.0490765	-0.0310513	0.108262	0.108262
TRINITY_DN12160_c0_g1_i1	5.98026e-16	3.03141e-15	0.661269	0.0817419	5.73245	0.128875	0.00635389	-0.0017587	0.00700959	0.00700959
TRINITY_DN7118_c0_g1_i1	5.98532e-16	3.03321e-15	1.04526	0.12921	4.71522	0.314652	0.0164134	-0.0135081	0.016977	0.016977
TRINITY_DN3516_c0_g1_i1	6.04429e-16	3.06232e-15	0.750874	0.0928331	5.51802	0.16162	0.00917954	-0.00856048	0.00805644	0.00805644
TRINITY_DN3490_c0_g1_i5	6.66976e-16	3.3741e-15	0.785375	0.097243	5.29283	0.183399	0.00924637	-0.000885444	0.00966605	0.00966605
TRINITY_DN919_c1_g1_i1	6.84554e-16	3.46215e-15	1.18806	0.14716	4.40776	0.408911	0.0204096	-0.013843	0.0229028	0.0229028
TRINITY_DN123_c0_g1_i3	7.03873e-16	3.55716e-15	0.820721	0.101702	5.21693	0.196948	0.0103285	-0.00508317	0.0103582	0.0103582
TRINITY_DN12863_c0_g1_i1	7.62703e-16	3.84768e-15	1.78614	0.221605	3.64785	0.937548	0.0354813	-0.00511202	0.0627362	0.0627362
TRINITY_DN4020_c0_g1_i3	7.68599e-16	3.87645e-15	1.36759	0.169696	4.12475	0.580666	0.025033	0.0289731	0.0325603	0.0325603
TRINITY_DN7254_c0_g1_i2	8.52748e-16	4.29761e-15	0.786775	0.0977799	6.81789	0.193252	0.002081	0.0170408	0.00459027	0.0170408
TRINITY_DN7020_c1_g2_i2	9.60094e-16	4.83131e-15	0.790783	0.0984559	5.24564	0.192789	0.00929994	0.00717486	0.0100872	0.0100872
TRINITY_DN6492_c0_g1_i5	1.05543e-15	5.29777e-15	0.563426	0.0702506	6.1614	0.0938683	0.00426854	-0.000571851	0.00560175	0.00560175
TRINITY_DN9373_c0_g1_i1	1.08238e-15	5.43034e-15	0.536275	0.0668911	6.42149	0.0898394	0.00333555	0.0056133	0.00508167	0.0056133
TRINITY_DN13862_c0_g2_i1	1.11528e-15	5.59259e-15	0.574382	0.0716772	6.20239	0.0945171	0.00477	-0.00447154	0.00550523	0.00550523
TRINITY_DN8227_c0_g1_i1	1.11922e-15	5.61094e-15	0.62257	0.0776948	5.81507	0.114386	0.00539802	-0.00114516	0.00667494	0.00667494
TRINITY_DN10078_c0_g1_i2	1.18436e-15	5.93453e-15	1.50689	0.188218	3.95094	0.658499	0.0294462	-0.0181011	0.041406	0.041406
TRINITY_DN2372_c0_g6_i1	1.24952e-15	6.25479e-15	2.35775	0.294738	3.08428	1.63716	0.057547	-0.000517661	0.116194	0.116194
TRINITY_DN7492_c0_g1_i1	1.27052e-15	6.35673e-15	0.972063	0.121547	4.86174	0.27571	0.0148729	-0.00818004	0.0146745	0.0146745
TRINITY_DN12710_c0_g1_i6	1.36018e-15	6.79516e-15	2.40866	0.301497	3.01964	1.67862	0.0596442	-0.0351449	0.122157	0.122157
TRINITY_DN2986_c0_g1_i3	1.42752e-15	7.12621e-15	1.30066	0.162928	4.37665	0.524899	0.0293844	0.0190883	0.0237068	0.0237068
TRINITY_DN10975_c0_g2_i1	1.62771e-15	8.11752e-15	1.09368	0.137278	4.51693	0.352589	0.0171619	-0.0045175	0.0205289	0.0205289
TRINITY_DN4327_c0_g1_i1	1.70217e-15	8.4846e-15	0.990861	0.124459	5.05685	0.30707	0.0110612	0.0199191	0.0120801	0.0199191
TRINITY_DN9723_c1_g1_i1	1.76804e-15	8.80857e-15	0.601289	0.0755709	5.99244	0.111381	0.00535784	0.00407011	0.00606407	0.00606407
TRINITY_DN447_c0_g1_i7	1.95682e-15	9.73943e-15	0.931504	0.117258	5.24476	0.271485	0.0100718	0.0174271	0.0100953	0.0174271
TRINITY_DN42724_c0_g1_i1	2.0453e-15	1.01697e-14	0.951474	0.119855	4.85768	0.271148	0.013996	0.000576168	0.0147342	0.0147342
TRINITY_DN7411_c0_g1_i3	2.06917e-15	1.02858e-14	2.47354	0.311642	2.92217	1.80493	0.0638127	0.00247049	0.130429	0.130429
TRINITY_DN12175_c0_g1_i1	2.08777e-15	1.03757e-14	0.609387	0.0767875	5.98008	0.107574	0.0056904	-0.00397108	0.00610225	0.00610225
TRINITY_DN416_c0_g1_i1	2.15088e-15	1.06841e-14	1.08799	0.13716	5.23764	0.370459	0.00966031	0.0279652	0.0101616	0.0279652
TRINITY_DN42265_c0_g1_i1	2.21889e-15	1.10137e-14	0.688457	0.0868337	5.56962	0.137782	0.00730402	-0.00454996	0.00777617	0.00777617
TRINITY_DN3929_c0_g1_i1	2.35801e-15	1.16984e-14	3.41157	0.430705	2.13234	3.64339	0.0974509	0.273563	0.144369	0.273563
TRINITY_DN2964_c0_g1_i10	2.50186e-15	1.23906e-14	1.89549	0.239525	3.5066	1.07547	0.0396636	0.0174289	0.0750804	0.0750804
TRINITY_DN422_c0_g2_i1	2.53304e-15	1.25419e-14	1.66366	0.210271	4.97309	0.86659	0.00899036	0.0794377	0.0131267	0.0794377
TRINITY_DN3179_c0_g1_i7	2.78322e-15	1.37637e-14	0.604264	0.0764866	5.8528	0.10744	0.0051672	-0.00153185	0.00653319	0.00653319
TRINITY_DN5882_c0_g2_i3	2.79137e-15	1.38006e-14	0.597076	0.0755802	5.94411	0.104494	0.00520782	-0.00213133	0.00621693	0.00621693
TRINITY_DN12343_c0_g3_i1	2.83388e-15	1.40004e-14	1.01026	0.127913	4.72678	0.295778	0.0159386	-0.011071	0.0167848	0.0167848
TRINITY_DN1728_c0_g1_i1	2.88205e-15	1.42349e-14	0.699172	0.0885487	5.73829	0.153111	0.0065693	0.00911244	0.00698477	0.00911244
TRINITY_DN16241_c0_g1_i2	3.08538e-15	1.52354e-14	0.980763	0.124346	7.66019	0.301333	0.00273983	0.0281838	0.00419804	0.0281838
comp35375_c0_seq1	3.14219e-15	1.55083e-14	1.01182	0.12832	5.88064	0.320735	0.00479546	0.0281365	0.00643282	0.0281365
TRINITY_DN11556_c1_g1_i1	3.15467e-15	1.5566e-14	0.558274	0.0708053	6.12917	0.091717	0.00434505	-0.0012319	0.00568174	0.00568174
TRINITY_DN8286_c0_g1_i2	3.18766e-15	1.57249e-14	2.22365	0.28207	5.68405	1.54914	0.00397983	0.155147	0.00722194	0.155147
TRINITY_DN647_c0_g1_i1	3.25529e-15	1.60546e-14	2.38981	0.303248	3.02634	1.65552	0.0623653	-0.0346456	0.121553	0.121553
TRINITY_DN877_c0_g3_i1	3.31245e-15	1.63325e-14	1.16374	0.14771	4.46039	0.401582	0.0219629	-0.0048798	0.0216737	0.0216737
TRINITY_DN4514_c0_g1_i1	3.32658e-15	1.63981e-14	2.78035	0.352925	2.44107	2.27812	0.0997923	-0.0187591	0.14932	0.14932
TRINITY_DN14525_c0_g1_i1	3.35081e-15	1.65135e-14	2.56497	0.325624	2.81835	1.89262	0.0741564	-0.0591281	0.137906	0.137906
TRINITY_DN574_c0_g1_i1	3.47334e-15	1.71132e-14	1.69041	0.21472	3.71781	0.841031	0.0350577	-0.00634896	0.0571521	0.0571521
TRINITY_DN418_c0_g2_i2	3.85783e-15	1.89842e-14	0.76947	0.0979036	5.26928	0.18358	0.00929778	0.00751772	0.00987245	0.00987245
TRINITY_DN1534_c0_g1_i3	4.15181e-15	2.04108e-14	1.50795	0.192089	3.93765	0.692327	0.0316137	0.0181327	0.0421826	0.0421826
TRINITY_DN9804_c0_g1_i2	4.53087e-15	2.22634e-14	0.808851	0.103179	5.18622	0.205099	0.0106313	0.0105708	0.0106606	0.0106606
TRINITY_DN3317_c0_g1_i6	4.54639e-15	2.23343e-14	0.594809	0.0758795	5.95326	0.109721	0.00532814	0.00474763	0.00618725	0.00618725
TRINITY_DN4013_c0_g1_i2	4.64923e-15	2.28339e-14	2.08045	0.265498	7.3873	1.35749	0.000848285	0.14013	0.0042368	0.14013
TRINITY_DN37589_c0_g1_i1	5.06843e-15	2.48561e-14	1.42568	0.182191	4.01851	0.618094	0.0287059	0.0148824	0.0376811	0.0376811
TRINITY_DN21228_c0_g1_i1	5.117e-15	2.50882e-14	2.98611	0.381661	1.85843	2.61835	0.158833	-0.0763821	0.132497	0.132497
TRINITY_DN15685_c0_g1_i2	5.33536e-15	2.6146e-14	1.44449	0.184747	3.9684	0.609834	0.0278552	-0.0119014	0.040408	0.040408
TRINITY_DN196_c0_g1_i1	5.44536e-15	2.66785e-14	1.15215	0.147406	4.40088	0.4024	0.0203818	0.00659916	0.0230754	0.0230754
TRINITY_DN12197_c0_g1_i1	5.62039e-15	2.75159e-14	1.0995	0.140741	4.48703	0.359602	0.0185036	-0.0019318	0.0211126	0.0211126
TRINITY_DN1511_c1_g1_i4	5.82548e-15	2.85061e-14	3.285	0.42074	4.09812	3.38667	0.0178712	0.336173	0.0337614	0.336173
TRINITY_DN589_c6_g1_i1	5.96306e-15	2.91579e-14	2.12844	0.272712	3.24684	1.3583	0.0484487	0.0261489	0.100295	0.100295
TRINITY_DN32808_c0_g1_i1	6.29574e-15	3.07322e-14	1.36835	0.175477	4.05907	0.561019	0.0259626	0.00443198	0.0356219	0.0356219
TRINITY_DN6089_c0_g1_i4	6.41553e-15	3.13093e-14	0.898712	0.115286	6.74473	0.253551	0.00206802	0.0245137	0.0046643	0.0245137
TRINITY_DN6754_c0_g1_i1	6.54763e-15	3.19384e-14	1.28314	0.164654	5.04411	0.516889	0.0103736	0.0438485	0.0122327	0.0438485
comp24197_c0_seq1	6.8551e-15	3.34138e-14	2.05964	0.264494	3.34368	1.24959	0.0492385	-0.00542645	0.0906752	0.0906752
TRINITY_DN293_c1_g1_i8	6.86283e-15	3.34434e-14	0.981227	0.126009	5.07075	0.279862	0.0198402	-0.0142694	0.0119162	0.0119162
TRINITY_DN52949_c0_g1_i1	7.4808e-15	3.64282e-14	1.76941	0.227545	5.25698	0.983273	0.00716915	0.0963841	0.00998324	0.0963841
TRINITY_DN15331_c0_g1_i1	7.53372e-15	3.66771e-14	0.955919	0.122945	4.82936	0.271195	0.0150732	-0.00327259	0.0151577	0.0151577
TRINITY_DN268_c0_g1_i2	7.64377e-15	3.71677e-14	3.69099	0.474826	4.06497	4.2789	0.0918025	0.359117	0.0353334	0.359117
TRINITY_DN42464_c0_g1_i1	8.32407e-15	4.04608e-14	0.984577	0.126837	4.87129	0.304548	0.0135165	0.0186586	0.0145349	0.0186586
TRINITY_DN9234_c0_g1_i1	8.38795e-15	4.0751e-14	0.890021	0.11467	4.90334	0.231464	0.0122231	-0.00622717	0.0140754	0.0140754
TRINITY_DN1753_c0_g1_i1	8.70739e-15	4.22882e-14	0.623998	0.0804449	7.44538	0.122343	0.00100208	0.0119407	0.00422166	0.0119407
TRINITY_DN15242_c0_g1_i1	8.87689e-15	4.3101e-14	1.21734	0.156988	4.29026	0.440001	0.0230328	-0.0036739	0.0262575	0.0262575
TRINITY_DN16961_c0_g1_i1	9.34573e-15	4.53225e-14	0.689458	0.088987	5.54813	0.140744	0.00794813	-0.00219736	0.00788924	0.00788924
TRINITY_DN11618_c0_g1_i1	9.39432e-15	4.55471e-14	0.630232	0.0813497	7.43851	0.124828	0.00108168	0.0121539	0.00422325	0.0121539
TRINITY_DN19925_c0_g1_i1	9.52229e-15	4.61452e-14	2.89642	0.373949	2.14508	2.49132	0.134902	-0.0247736	0.144774	0.144774
TRINITY_DN13783_c0_g1_i1	9.55976e-15	4.63156e-14	2.28076	0.294483	3.14196	1.57716	0.0627847	0.0432736	0.110655	0.110655
TRINITY_DN4238_c0_g1_i1	9.69446e-15	4.69569e-14	1.41085	0.182204	4.00589	0.580504	0.0280481	-0.0142876	0.0383487	0.0383487
TRINITY_DN4597_c0_g1_i1	9.88196e-15	4.7842e-14	0.549511	0.0709892	6.10223	0.0943839	0.00432743	0.00513315	0.0057515	0.0057515
TRINITY_DN52624_c0_g1_i1	1.0015e-14	4.84743e-14	1.39958	0.180847	3.99029	0.58324	0.0262194	0.00128237	0.0391916	0.0391916
TRINITY_DN43735_c0_g1_i1	1.03267e-14	4.99591e-14	0.783843	0.101335	5.24533	0.19069	0.0104475	0.007221	0.0100901	0.0100901
TRINITY_DN14674_c0_g1_i1	1.074e-14	5.19081e-14	1.78467	0.230871	3.6138	0.996014	0.0410153	0.0593181	0.0655873	0.0655873
TRINITY_DN4490_c0_g1_i1	1.19483e-14	5.76511e-14	0.507167	0.0657243	6.37224	0.0780926	0.00347531	0.00189323	0.00516405	0.00516405
TRINITY_DN1085_c0_g1_i6	1.20754e-14	5.82503e-14	1.30605	0.169282	5.69894	0.53649	0.00562952	0.0516835	0.00715528	0.0516835
TRINITY_DN6508_c0_g1_i1	1.23932e-14	5.97545e-14	0.753923	0.0977607	5.2857	0.16564	0.00938655	-0.00560692	0.00972775	0.00972775
TRINITY_DN5777_c0_g1_i2	1.32597e-14	6.38093e-14	1.10491	0.143434	5.92225	0.384078	0.00460003	0.0365464	0.00628929	0.0365464
TRINITY_DN8818_c0_g1_i2	1.42832e-14	6.86029e-14	0.528334	0.0686701	6.26019	0.083096	0.00405239	-0.000152605	0.00537878	0.00537878
TRINITY_DN11146_c0_g1_i1	1.45184e-14	6.96995e-14	1.49332	0.194147	3.99153	0.701761	0.0261396	0.0492463	0.0391242	0.0492463
TRINITY_DN51533_c0_g1_i1	1.49288e-14	7.16354e-14	1.77949	0.231459	3.67738	0.996577	0.0309762	0.0761703	0.060333	0.0761703
TRINITY_DN4245_c0_g1_i3	1.52645e-14	7.32109e-14	2.61163	0.339821	2.68235	2.05899	0.086099	0.042521	0.144858	0.144858
TRINITY_DN46778_c0_g1_i1	1.57096e-14	7.531e-14	0.794163	0.103385	5.15878	0.192755	0.010435	0.00421425	0.0109419	0.0109419
TRINITY_DN11542_c0_g1_i2	1.58108e-14	7.57767e-14	2.33699	0.304264	3.63148	1.71913	0.0328284	0.152324	0.0640958	0.152324
TRINITY_DN4915_c0_g2_i1	1.6128e-14	7.726e-14	2.52317	0.328613	2.77175	1.84705	0.0752792	-0.042512	0.140693	0.140693
TRINITY_DN10070_c0_g2_i2	1.6973e-14	8.1289e-14	0.916433	0.119456	4.83243	0.249292	0.0134282	-0.00253732	0.0151114	0.0151114
TRINITY_DN48508_c0_g1_i1	1.70653e-14	8.17112e-14	2.65706	0.346377	2.53566	2.09577	0.0914278	0.000319181	0.148526	0.148526
TRINITY_DN548_c0_g2_i2	1.71042e-14	8.18779e-14	0.69693	0.0908559	5.52298	0.142464	0.00848144	-0.00417765	0.00802816	0.00802816
TRINITY_DN1021_c0_g1_i1	1.83608e-14	8.78516e-14	2.10452	0.274684	3.22055	1.27692	0.0479916	-0.0345826	0.102911	0.102911
TRINITY_DN2507_c0_g1_i1	1.84088e-14	8.80601e-14	2.01796	0.263397	4.05922	1.28241	0.0214904	0.117266	0.0356143	0.117266
TRINITY_DN4346_c0_g2_i2	1.97654e-14	9.4482e-14	3.17861	0.415388	1.7174	3.00506	0.220472	-0.0824264	0.124623	0.124623
TRINITY_DN1805_c0_g2_i1	1.9774e-14	9.45004e-14	1.74203	0.227655	3.62787	0.902674	0.0392543	0.00230454	0.064399	0.064399
TRINITY_DN7175_c0_g1_i2	2.16799e-14	1.03559e-13	1.25237	0.163918	4.19881	0.45511	0.0242392	-0.0160902	0.0294989	0.0294989
TRINITY_DN10317_c1_g3_i1	2.3801e-14	1.13502e-13	1.76073	0.230817	3.57483	0.896095	0.0376022	-0.0255434	0.068951	0.068951
TRINITY_DN282_c0_g1_i2	2.40562e-14	1.14664e-13	1.35942	0.178242	6.00724	0.582473	0.00373503	0.0598053	0.00601921	0.0598053
TRINITY_DN12127_c0_g1_i1	2.41339e-14	1.15007e-13	0.663389	0.0869855	6.07168	0.13871	0.00485608	0.0102769	0.00583381	0.0102769
TRINITY_DN37871_c0_g1_i1	2.66717e-14	1.2689e-13	1.67229	0.219648	3.69201	0.847793	0.0373233	0.0195794	0.059167	0.059167
TRINITY_DN52484_c0_g1_i1	2.6969e-14	1.28274e-13	1.30402	0.171309	4.14951	0.495917	0.027202	-0.0154556	0.0314917	0.0314917
TRINITY_DN28996_c0_g1_i1	2.99987e-14	1.42515e-13	0.600781	0.0790676	5.84438	0.10678	0.00593915	-0.00167474	0.00656421	0.00656421
TRINITY_DN7638_c0_g2_i1	3.03699e-14	1.4421e-13	2.36721	0.311609	2.90784	1.62458	0.0626472	-0.0351955	0.131553	0.131553
TRINITY_DN36999_c0_g1_i1	3.09245e-14	1.46774e-13	0.950356	0.125139	5.42678	0.284896	0.00726701	0.0240527	0.00863097	0.0240527
TRINITY_DN2757_c0_g2_i3	3.19689e-14	1.51552e-13	4.19266	0.552386	2.29298	5.54548	0.28597	0.324292	0.148285	0.324292
TRINITY_DN9709_c0_g1_i1	3.20931e-14	1.52105e-13	1.58298	0.208573	4.11117	0.790529	0.0219255	0.0650799	0.0331665	0.0650799
TRINITY_DN8736_c0_g1_i4	3.78579e-14	1.79003e-13	0.63149	0.0834405	7.96548	0.125873	0.000577255	0.0133474	0.00425277	0.0133474
TRINITY_DN15247_c0_g1_i2	3.8452e-14	1.8177e-13	1.82426	0.241109	4.16139	0.994715	0.0852718	-0.0340814	0.0309954	0.0309954
TRINITY_DN4873_c0_g1_i3	3.86154e-14	1.82499e-13	0.544291	0.0719431	6.18857	0.0859992	0.00481451	-0.00323297	0.00553711	0.00553711
TRINITY_DN47042_c0_g1_i1	3.98745e-14	1.88317e-13	1.88692	0.249547	4.68404	1.12403	0.0115286	0.113018	0.0175042	0.113018
TRINITY_DN1554_c0_g3_i1	4.11402e-14	1.94111e-13	0.532233	0.0704259	6.15528	0.0831468	0.00430298	-0.00172215	0.00561665	0.00561665
TRINITY_DN47586_c0_g1_i1	4.3192e-14	2.03696e-13	2.9458	0.39012	4.67614	2.74026	0.00999819	0.29439	0.0176398	0.29439
TRINITY_DN6236_c0_g1_i2	4.60561e-14	2.16999e-13	0.710891	0.0942497	5.45103	0.149932	0.00929777	-0.00283266	0.00846824	0.00846824
TRINITY_DN11372_c0_g1_i1	4.86322e-14	2.28976e-13	1.57268	0.208702	5.22512	0.781336	0.00813527	0.0789781	0.0102797	0.0789781
TRINITY_DN6335_c0_g1_i4	4.90517e-14	2.30897e-13	1.18555	0.157351	4.26855	0.409298	0.0225436	-0.0135386	0.0269751	0.0269751
TRINITY_DN113_c0_g1_i1	5.09397e-14	2.39671e-13	0.605552	0.080424	6.53543	0.115857	0.00297126	0.0099648	0.00491587	0.0099648
TRINITY_DN5809_c1_g2_i1	5.10996e-14	2.40367e-13	0.655068	0.0870051	5.58344	0.12301	0.00743463	-0.00696059	0.00770514	0.00770514
comp40474_c0_seq21	5.1423e-14	2.41831e-13	3.04049	0.403877	1.67728	2.81028	0.203991	-0.00685438	0.122242	0.122242
TRINITY_DN7488_c0_g2_i1	5.2339e-14	2.45967e-13	3.09253	0.410916	1.76044	2.8254	0.210587	-0.102205	0.127116	0.127116
TRINITY_DN2659_c0_g1_i1	5.33309e-14	2.50393e-13	2.43639	0.323838	2.79357	1.70425	0.0703051	-0.0606792	0.139437	0.139437
TRINITY_DN42913_c0_g1_i1	5.43441e-14	2.55031e-13	1.07754	0.143271	4.48135	0.339186	0.0198242	-0.0111412	0.0212288	0.0212288
comp41042_c0_seq6	5.63013e-14	2.6403e-13	1.2532	0.166728	4.18055	0.474859	0.0253805	0.00512008	0.0302161	0.0302161
TRINITY_DN9246_c0_g1_i1	5.76126e-14	2.6999e-13	0.595181	0.0792159	5.87115	0.104357	0.0060837	-0.0024135	0.00646663	0.00646663
TRINITY_DN11639_c0_g1_i3	6.66028e-14	3.11756e-13	4.04322	0.5395	5.42593	5.16972	0.00615294	0.575967	0.00863684	0.575967
TRINITY_DN6479_c0_g1_i6	6.71594e-14	3.14288e-13	1.12303	0.149871	4.41378	0.365893	0.0221691	-0.0156951	0.0227538	0.0227538
TRINITY_DN7349_c0_g1_i1	6.96531e-14	3.25882e-13	1.42215	0.18991	4.9839	0.639683	0.0104698	0.0616618	0.012986	0.0616618
TRINITY_DN1590_c1_g1_i2	7.37975e-14	3.4495e-13	1.04073	0.139118	5.28462	0.342642	0.008223	0.0304847	0.00973718	0.0304847
TRINITY_DN32214_c0_g1_i1	7.78944e-14	3.63931e-13	1.3736	0.183788	4.37373	0.596985	0.0188683	0.0486879	0.0237852	0.0486879
TRINITY_DN1188_c0_g2_i1	7.80459e-14	3.64553e-13	0.582448	0.0779343	5.87534	0.100646	0.00569587	-0.00135786	0.00645165	0.00645165
TRINITY_DN5610_c0_g1_i7	8.12837e-14	3.79236e-13	1.13993	0.152638	6.97124	0.411211	0.00150645	0.0450901	0.00445715	0.0450901
TRINITY_DN4643_c0_g1_i1	9.68614e-14	4.5139e-13	1.73613	0.233191	3.56717	0.888561	0.0391311	-0.0071949	0.0696248	0.0696248
comp27570_c0_seq1	9.83598e-14	4.58159e-13	2.63096	0.353476	5.84003	2.19189	0.00334152	0.24655	0.0065804	0.24655
TRINITY_DN9649_c0_g2_i2	1.0256e-13	4.77615e-13	1.5769	0.212018	3.76522	0.746097	0.0363161	0.00525951	0.0535874	0.0535874
TRINITY_DN2870_c0_g1_i2	1.04975e-13	4.88407e-13	0.727471	0.0978509	5.66166	0.167618	0.00631285	0.0128368	0.0073245	0.0128368
TRINITY_DN12488_c0_g2_i1	1.05594e-13	4.91173e-13	1.03336	0.13901	4.58281	0.310467	0.0193489	-0.0130831	0.0192988	0.0192988
TRINITY_DN536_c0_g1_i3	1.06355e-13	4.94595e-13	0.553497	0.0744672	6.08243	0.0879616	0.00528625	-0.00478391	0.00580447	0.00580447
TRINITY_DN9048_c0_g1_i1	1.0995e-13	5.11077e-13	0.853841	0.114943	4.96619	0.217342	0.0132065	-0.0026554	0.0132175	0.0132175
TRINITY_DN248_c0_g1_i2	1.10127e-13	5.11781e-13	0.734853	0.0989282	5.32335	0.156676	0.010164	-0.00737887	0.00940958	0.00940958
TRINITY_DN5698_c1_g1_i5	1.10572e-13	5.13611e-13	1.42122	0.191342	3.9149	0.586588	0.0296777	-0.0186091	0.0435459	0.0435459
TRINITY_DN1560_c0_g1_i3	1.11903e-13	5.19672e-13	2.66695	0.359135	2.6482	2.0696	0.111957	-0.0682895	0.145998	0.145998
TRINITY_DN6346_c0_g1_i1	1.22158e-13	5.6638e-13	1.31407	0.177231	4.08213	0.497911	0.0283129	-0.023006	0.0345088	0.0345088
TRINITY_DN2665_c0_g1_i2	1.30517e-13	6.04298e-13	0.549334	0.0741777	6.05488	0.0926439	0.00512407	0.00237132	0.0058806	0.0058806
TRINITY_DN17206_c0_g1_i2	1.33505e-13	6.17845e-13	1.15626	0.156195	4.34472	0.385619	0.0241999	-0.0199549	0.0245941	0.0245941
TRINITY_DN15169_c0_g1_i2	1.34632e-13	6.22918e-13	2.11223	0.285377	3.14781	1.37094	0.0527949	0.0594635	0.110086	0.110086
TRINITY_DN8157_c0_g1_i1	1.35201e-13	6.25405e-13	2.48976	0.33641	2.65515	1.81623	0.0805592	-0.0279189	0.145784	0.145784
TRINITY_DN4339_c0_g2_i2	1.39804e-13	6.45953e-13	0.768387	0.103885	5.20594	0.178013	0.0111193	-0.000243523	0.0104649	0.0104649
TRINITY_DN5339_c0_g1_i4	1.43409e-13	6.62154e-13	1.30039	0.175891	7.67289	0.536182	0.000717682	0.0611579	0.00419824	0.0611579
TRINITY_DN5774_c0_g1_i2	1.50379e-13	6.94173e-13	0.986045	0.133487	4.6201	0.286795	0.017014	-0.00651516	0.0186235	0.0186235
TRINITY_DN9865_c0_g1_i1	1.59151e-13	7.33656e-13	1.40516	0.19042	3.93912	0.626296	0.0302456	0.0422739	0.0420959	0.0422739
TRINITY_DN6355_c0_g1_i1	1.60089e-13	7.37807e-13	0.692367	0.0938358	5.42765	0.151697	0.0089853	0.00820424	0.00862502	0.00862502
TRINITY_DN11716_c0_g1_i2	1.63962e-13	7.55312e-13	2.91795	0.395638	1.97526	2.47287	0.174834	-0.127971	0.138225	0.138225
TRINITY_DN3973_c1_g2_i1	1.67989e-13	7.73149e-13	0.6249	0.0847658	5.62938	0.112492	0.00689323	-0.00581912	0.00747726	0.00747726
TRINITY_DN8283_c0_g1_i3	1.68052e-13	7.73261e-13	0.594506	0.0806435	5.8286	0.103998	0.00638345	-0.00286487	0.0066233	0.0066233
TRINITY_DN3904_c0_g1_i3	1.74555e-13	8.02816e-13	0.689882	0.0936453	5.42363	0.140726	0.00888623	-0.00335108	0.00865266	0.00865266
TRINITY_DN53497_c0_g1_i1	1.8231e-13	8.37905e-13	0.636318	0.0864425	6.1711	0.128496	0.00461106	0.0103336	0.00557837	0.0103336
TRINITY_DN32375_c0_g1_i1	1.93825e-13	8.90217e-13	0.87022	0.118349	4.94894	0.240378	0.0124527	0.0155604	0.0134473	0.0155604
TRINITY_DN8991_c0_g3_i7	1.99651e-13	9.16766e-13	1.6386	0.222968	3.71112	0.783227	0.0417603	-0.0229993	0.0576695	0.0576695
TRINITY_DN4751_c0_g2_i1	2.03978e-13	9.35778e-13	3.0923	0.420942	2.48343	3.03586	0.0985549	0.255829	0.149111	0.255829
TRINITY_DN28769_c0_g1_i1	2.31335e-13	1.05958e-12	2.37048	0.323425	3.54643	1.7848	0.0319754	0.177232	0.0714666	0.177232
TRINITY_DN258_c0_g1_i1	2.40712e-13	1.10178e-12	0.53758	0.0733999	6.04016	0.0864568	0.00485262	-0.000317092	0.00592248	0.00592248
TRINITY_DN23707_c0_g1_i1	2.53352e-13	1.1591e-12	2.27497	0.31091	3.11819	1.64442	0.05944	0.13389	0.112958	0.13389
TRINITY_DN41805_c0_g1_i1	2.53882e-13	1.161e-12	2.52833	0.345549	2.48582	1.87977	0.0897165	-0.0274668	0.149092	0.149092
TRINITY_DN6216_c0_g1_i5	2.55322e-13	1.16679e-12	0.850271	0.116219	6.47231	0.229715	0.00328804	0.0237259	0.00500401	0.0237259
TRINITY_DN10021_c0_g1_i1	2.57798e-13	1.17783e-12	0.670334	0.091641	7.97539	0.142782	0.000851138	0.015945	0.00425632	0.015945
TRINITY_DN41850_c0_g1_i1	2.57963e-13	1.17832e-12	1.64708	0.225174	3.64769	0.781066	0.0386576	-0.0317072	0.0627495	0.0627495
TRINITY_DN2866_c0_g3_i1	2.59059e-13	1.18305e-12	0.577496	0.0789562	6.13549	0.105973	0.00432959	0.00813857	0.00566576	0.00813857
TRINITY_DN9322_c0_g1_i1	2.65633e-13	1.21197e-12	1.12878	0.1544	4.29113	0.374561	0.021449	-0.00917404	0.0262294	0.0262294
TRINITY_DN6658_c0_g1_i2	2.68346e-13	1.22352e-12	2.81081	0.384548	2.09974	2.28318	0.15249	-0.122345	0.143265	0.143265
TRINITY_DN1283_c0_g1_i1	2.77188e-13	1.26355e-12	0.512294	0.0701289	6.23514	0.0771916	0.0044039	-0.00182883	0.00543222	0.00543222
TRINITY_DN44142_c0_g1_i1	2.79911e-13	1.27566e-12	3.39735	0.465153	3.19977	3.66863	0.0477038	0.385031	0.104972	0.385031
TRINITY_DN7751_c0_g1_i1	2.93143e-13	1.33476e-12	1.07465	0.147263	4.52353	0.366378	0.0229692	0.0195111	0.0204036	0.0204036
TRINITY_DN7470_c0_g1_i2	3.01473e-13	1.37206e-12	0.663442	0.0909605	5.47725	0.130207	0.00824719	-0.00305777	0.00830045	0.00830045
TRINITY_DN13358_c0_g1_i2	3.20245e-13	1.4565e-12	1.00905	0.138499	4.60303	0.32379	0.0175061	0.0208577	0.0189307	0.0208577
TRINITY_DN13075_c0_g1_i1	3.42069e-13	1.55365e-12	1.80376	0.247881	3.46956	0.950929	0.0443679	-0.019462	0.0785217	0.0785217
TRINITY_DN898_c1_g1_i1	4.03025e-13	1.82802e-12	0.698958	0.0963477	5.33456	0.14845	0.00924726	0.00109686	0.0093185	0.0093185
TRINITY_DN6796_c0_g1_i5	4.16366e-13	1.88682e-12	2.93831	0.405277	3.03859	2.54078	0.208058	-0.121709	0.120441	0.120441
TRINITY_DN7947_c0_g1_i1	4.44385e-13	2.01243e-12	0.786268	0.108581	5.07621	0.19384	0.0117272	0.00834708	0.0118525	0.0118525
TRINITY_DN6510_c0_g1_i1	4.9702e-13	2.24876e-12	0.768471	0.106346	5.16532	0.181168	0.0117452	0.00276805	0.0108739	0.0108739
TRINITY_DN2339_c0_g2_i1	4.97323e-13	2.24962e-12	1.07999	0.149458	4.38112	0.338274	0.0210877	-0.0152247	0.0235875	0.0235875
TRINITY_DN1182_c0_g1_i3	4.99814e-13	2.26038e-12	2.27389	0.31471	3.02056	1.59141	0.0760116	0.0571016	0.122074	0.122074
TRINITY_DN986_c1_g1_i3	5.31314e-13	2.40176e-12	2.10992	0.292353	3.57423	1.41845	0.0345531	0.136387	0.0690039	0.136387
TRINITY_DN590_c0_g1_i1	5.40725e-13	2.44375e-12	0.528077	0.0731951	6.08842	0.084348	0.00492674	0.000524193	0.00578829	0.00578829
comp38473_c0_seq13	5.43134e-13	2.45408e-12	1.30491	0.180885	4.04748	0.50028	0.0292418	-0.013182	0.0361971	0.0361971
TRINITY_DN794_c2_g1_i7	5.47683e-13	2.47352e-12	1.25551	0.174064	4.09739	0.467491	0.0268012	-0.00682679	0.0337952	0.0337952
TRINITY_DN1305_c0_g1_i2	5.54675e-13	2.50453e-12	1.08992	0.151143	4.40509	0.349707	0.0227189	-0.0107004	0.0229693	0.0229693
TRINITY_DN1291_c0_g2_i1	5.60947e-13	2.53171e-12	0.552446	0.0766259	5.99489	0.0921101	0.00568649	4.29505e-05	0.00605658	0.00605658
TRINITY_DN4770_c0_g2_i6	5.68737e-13	2.56514e-12	1.49425	0.207311	3.80493	0.682984	0.0352135	0.0173375	0.0507424	0.0507424
TRINITY_DN2987_c0_g1_i9	5.74576e-13	2.59031e-12	2.47184	0.343007	2.93626	1.86845	0.106009	0.0371783	0.129299	0.129299
TRINITY_DN41867_c0_g1_i1	5.95685e-13	2.68366e-12	0.744851	0.103431	5.17273	0.172573	0.0105982	0.00580304	0.0107976	0.0107976
TRINITY_DN1880_c0_g1_i6	6.16845e-13	2.77774e-12	0.775921	0.107816	5.19582	0.179632	0.012684	-0.0037979	0.0105647	0.0105647
TRINITY_DN17388_c0_g4_i1	6.17908e-13	2.7819e-12	1.30251	0.180993	4.06373	0.526247	0.030123	0.0183209	0.0353938	0.0353938
TRINITY_DN37349_c0_g1_i1	6.31028e-13	2.8397e-12	0.754975	0.104951	5.14895	0.166447	0.0109841	-0.00679173	0.0110453	0.0110453
TRINITY_DN1027_c0_g1_i10	6.40774e-13	2.88291e-12	1.40247	0.195018	4.03576	0.566757	0.0392744	-0.0337	0.0367893	0.0367893
TRINITY_DN2478_c0_g1_i6	6.45991e-13	2.90573e-12	0.583164	0.0811031	5.88006	0.108442	0.0057685	0.00738692	0.00643486	0.00738692
TRINITY_DN1586_c0_g1_i3	6.49585e-13	2.92124e-12	0.970968	0.135051	4.60829	0.271806	0.0176417	-0.0147935	0.0188357	0.0188357
TRINITY_DN5269_c0_g1_i3	6.89983e-13	3.09944e-12	0.903009	0.125743	4.83475	0.247833	0.016546	0.000784298	0.0150764	0.0150764
TRINITY_DN41997_c0_g1_i1	6.90548e-13	3.10128e-12	1.2983	0.18079	3.9897	0.49623	0.0261461	-0.00907583	0.0392238	0.0392238
TRINITY_DN76_c0_g3_i1	6.9625e-13	3.12619e-12	0.770371	0.107292	5.12011	0.171717	0.0116666	-0.00915378	0.0113564	0.0113564
TRINITY_DN3612_c0_g1_i2	6.98386e-13	3.13507e-12	0.721224	0.100452	5.25728	0.153039	0.0102009	-0.00504291	0.00998049	0.00998049
TRINITY_DN4228_c0_g1_i2	7.13022e-13	3.19934e-12	0.759696	0.105853	5.18352	0.18278	0.0117218	0.00914214	0.0106878	0.0106878
TRINITY_DN4541_c0_g1_i2	7.16021e-13	3.21208e-12	0.591805	0.0824662	5.75595	0.111377	0.00669045	0.00650434	0.00691089	0.00691089
TRINITY_DN2995_c0_g1_i4	7.2952e-13	3.2719e-12	0.680364	0.0948404	5.79364	0.147675	0.00612469	0.0118647	0.00675848	0.0118647
TRINITY_DN4897_c0_g2_i6	7.66916e-13	3.43732e-12	1.48551	0.207272	3.82026	0.666666	0.0362447	0.00595485	0.0496789	0.0496789
TRINITY_DN7959_c0_g1_i3	7.72051e-13	3.45879e-12	0.816191	0.113897	4.98211	0.19843	0.012936	-0.00348956	0.0130092	0.0130092
TRINITY_DN14956_c0_g1_i1	7.92758e-13	3.54997e-12	0.983797	0.137356	4.63842	0.282739	0.0194354	-0.0121925	0.0182978	0.0182978
TRINITY_DN52431_c0_g1_i1	8.13529e-13	3.64013e-12	0.997914	0.139396	4.52961	0.298084	0.0185738	-0.00275332	0.0202886	0.0202886
TRINITY_DN8542_c0_g1_i4	8.13618e-13	3.64013e-12	0.748734	0.104589	5.18253	0.17813	0.0111798	0.00977113	0.0106978	0.0106978
TRINITY_DN1571_c0_g1_i1	8.43713e-13	3.77393e-12	2.9101	0.406788	1.91777	2.4876	0.19544	-0.116141	0.135512	0.135512
TRINITY_DN1045_c0_g2_i1	8.66719e-13	3.87597e-12	2.04526	0.286043	3.95196	1.33543	0.0245902	0.139051	0.0413473	0.139051
TRINITY_DN638_c1_g3_i2	8.94784e-13	3.99969e-12	0.775734	0.108558	5.1203	0.181883	0.0122154	-0.000606317	0.0113543	0.0113543
TRINITY_DN5967_c0_g1_i2	9.2622e-13	4.13652e-12	1.68191	0.235527	4.30476	0.903333	0.0194029	0.0915433	0.0257959	0.0915433
TRINITY_DN37607_c0_g1_i1	9.36305e-13	4.18063e-12	2.30757	0.323208	2.8758	1.56654	0.0749624	-0.0222826	0.133965	0.133965
TRINITY_DN14534_c0_g2_i1	1.0067e-12	4.48996e-12	0.709721	0.0995459	5.77605	0.160903	0.0058589	0.0139599	0.00682874	0.0139599
TRINITY_DN2373_c0_g1_i2	1.02014e-12	4.54788e-12	0.7843	0.110034	6.18111	0.196506	0.00388985	0.0203253	0.00555462	0.0203253
TRINITY_DN2044_c0_g1_i2	1.05125e-12	4.68345e-12	0.918372	0.128919	8.28275	0.269465	0.000489379	0.032751	0.00442456	0.032751
TRINITY_DN5181_c0_g2_i3	1.06938e-12	4.76316e-12	0.931458	0.130799	6.41165	0.277219	0.00312429	0.0310927	0.00509757	0.0310927
TRINITY_DN1879_c0_g3_i10	1.09185e-12	4.86001e-12	0.559997	0.078669	5.85627	0.0912721	0.00585716	-0.00390545	0.00652046	0.00652046
TRINITY_DN8926_c0_g1_i1	1.10716e-12	4.92706e-12	2.27874	0.320205	2.91382	1.49856	0.0739765	-0.0565347	0.131086	0.131086
TRINITY_DN4935_c1_g1_i1	1.12345e-12	4.99733e-12	0.704347	0.099002	5.24691	0.153053	0.00952736	0.00366649	0.0100754	0.0100754
TRINITY_DN15243_c2_g4_i1	1.16924e-12	5.19753e-12	0.605378	0.0851571	6.08338	0.117141	0.00463536	0.00986812	0.00580188	0.00986812
comp40545_c0_seq3	1.20299e-12	5.34401e-12	2.86206	0.402822	1.95842	2.45739	0.187078	-0.0505911	0.137454	0.137454
TRINITY_DN28837_c0_g1_i1	1.23632e-12	5.48844e-12	0.749004	0.105475	5.70916	0.179359	0.00650377	0.0157462	0.00711022	0.0157462
TRINITY_DN4290_c0_g1_i2	1.24179e-12	5.50905e-12	1.07014	0.15071	4.4222	0.336488	0.0228777	-0.0120388	0.0225492	0.0225492
TRINITY_DN11290_c0_g3_i1	1.30333e-12	5.77569e-12	0.897104	0.12646	5.61322	0.257357	0.00660525	0.0253792	0.00755599	0.0253792
TRINITY_DN850_c0_g1_i1	1.38035e-12	6.11292e-12	0.54918	0.077502	6.57636	0.0964679	0.00258031	0.00943281	0.00486187	0.00943281
TRINITY_DN6877_c0_g1_i2	1.46132e-12	6.46722e-12	1.29656	0.183179	4.02628	0.49361	0.029833	-0.0143142	0.0372763	0.0372763
TRINITY_DN6088_c0_g1_i3	1.51577e-12	6.69934e-12	1.54303	0.218157	3.79575	0.722654	0.0437967	0.00564811	0.0513885	0.0513885
TRINITY_DN5112_c0_g1_i2	1.52495e-12	6.73694e-12	0.973331	0.137628	5.43785	0.303149	0.00736096	0.0305219	0.00855574	0.0305219
TRINITY_DN29876_c0_g1_i1	1.60287e-12	7.0765e-12	4.21534	0.596627	3.19373	5.6871	0.0270315	0.684896	0.105571	0.684896
TRINITY_DN339_c0_g1_i4	1.6148e-12	7.12761e-12	0.617648	0.0874328	5.57322	0.113114	0.00753144	-0.00272821	0.00775755	0.00775755
TRINITY_DN11478_c0_g1_i2	1.62294e-12	7.16194e-12	0.779469	0.110351	5.11472	0.184781	0.0129387	0.000114751	0.0114159	0.0114159
TRINITY_DN11562_c0_g1_i1	1.69342e-12	7.46969e-12	0.900116	0.127538	4.71608	0.246517	0.015569	0.00196411	0.0169628	0.0169628
TRINITY_DN10697_c0_g1_i1	1.76862e-12	7.79966e-12	1.04684	0.148454	4.47073	0.327381	0.0226261	-0.00597233	0.0214511	0.0214511
TRINITY_DN200_c0_g4_i3	1.8112e-12	7.98571e-12	1.06722	0.151416	4.40407	0.341607	0.0228585	-0.00397203	0.0229951	0.0229951
TRINITY_DN8559_c0_g1_i3	1.83235e-12	8.07718e-12	1.65031	0.234197	3.56856	0.84051	0.0401943	0.0325607	0.0695018	0.0695018
TRINITY_DN2449_c0_g1_i4	1.85962e-12	8.19017e-12	1.0007	0.142051	4.58374	0.320705	0.0187863	0.0215708	0.0192817	0.0215708
TRINITY_DN9894_c0_g1_i1	1.85962e-12	8.19017e-12	0.628066	0.0891553	5.56107	0.126331	0.00786604	0.00803131	0.00782066	0.00803131
TRINITY_DN47113_c0_g1_i1	1.91467e-12	8.42894e-12	1.63593	0.232357	3.589	0.783989	0.040264	-0.0176955	0.0677159	0.0677159
TRINITY_DN1298_c1_g4_i2	1.97097e-12	8.67295e-12	1.28068	0.182005	5.03268	0.525398	0.00982287	0.0564285	0.0123717	0.0564285
TRINITY_DN10165_c0_g1_i2	1.98648e-12	8.73928e-12	0.8084	0.114904	5.07797	0.209351	0.0107732	0.0156328	0.0118321	0.0156328
TRINITY_DN2813_c0_g1_i3	2.0382e-12	8.95699e-12	0.652569	0.092802	5.45486	0.122577	0.00878127	-0.00772391	0.00844315	0.00844315
TRINITY_DN2415_c0_g3_i1	2.07462e-12	9.11507e-12	0.920577	0.130961	4.94126	0.271533	0.013191	0.0211107	0.013551	0.0211107
TRINITY_DN42450_c0_g1_i1	2.29355e-12	1.00637e-11	0.782194	0.111497	5.66775	0.196119	0.00665452	0.0182088	0.00729631	0.0182088
TRINITY_DN17616_c0_g1_i1	2.43004e-12	1.0644e-11	1.01295	0.144557	4.47078	0.302448	0.0203432	-0.00950868	0.02145	0.02145
TRINITY_DN13790_c0_g1_i1	2.4488e-12	1.07238e-11	1.5755	0.224872	5.16308	0.795882	0.00895387	0.0921806	0.0108972	0.0921806
TRINITY_DN485_c0_g2_i1	2.44988e-12	1.07262e-11	1.58228	0.225843	3.59925	0.779113	0.0351787	0.0392455	0.066831	0.066831
TRINITY_DN1359_c0_g1_i1	2.50539e-12	1.09668e-11	0.98532	0.1407	4.52943	0.307747	0.0193008	0.0161183	0.0202921	0.0202921
TRINITY_DN129_c0_g1_i3	2.53935e-12	1.11082e-11	1.32739	0.189598	3.98958	0.565045	0.0272284	0.044666	0.0392303	0.044666
TRINITY_DN8933_c0_g1_i1	2.55911e-12	1.11922e-11	0.878069	0.125438	4.72881	0.223733	0.0147182	-0.0106988	0.0167512	0.0167512
TRINITY_DN54961_c0_g1_i1	2.64385e-12	1.15603e-11	1.07424	0.153562	4.37239	0.344834	0.0233411	-0.00569661	0.0238214	0.0238214
TRINITY_DN8116_c1_g1_i1	2.65593e-12	1.16106e-11	2.77347	0.396503	2.04068	2.22788	0.173402	-0.138245	0.141027	0.141027
TRINITY_DN5150_c1_g1_i3	2.69137e-12	1.17604e-11	0.630535	0.090167	5.51471	0.125084	0.00818466	0.00522225	0.00807552	0.00807552
TRINITY_DN2759_c1_g1_i11	2.80608e-12	1.22563e-11	0.920448	0.131735	4.8213	0.266733	0.0194279	0.00935217	0.0152804	0.0152804
TRINITY_DN12120_c0_g1_i1	2.83566e-12	1.23801e-11	0.99051	0.141792	4.50256	0.307843	0.0194062	0.0127075	0.020804	0.020804
TRINITY_DN5524_c0_g1_i1	2.94429e-12	1.28404e-11	0.946594	0.135608	4.61153	0.280795	0.0180018	0.0109119	0.0187774	0.0187774
TRINITY_DN4924_c0_g2_i1	3.04286e-12	1.32587e-11	0.784362	0.112442	5.41644	0.197452	0.00813503	0.0171512	0.00870263	0.0171512
comp7765_c0_seq1	3.06018e-12	1.33312e-11	2.06306	0.295782	3.04774	1.25239	0.0553708	-0.01298	0.119603	0.119603
TRINITY_DN9356_c0_g2_i1	3.10657e-12	1.35275e-11	0.565079	0.0810402	5.78417	0.0929097	0.00633893	-0.00438223	0.0067961	0.0067961
TRINITY_DN2835_c0_g1_i2	3.12832e-12	1.36192e-11	0.582276	0.0835183	5.75638	0.102612	0.00704152	-0.000343005	0.00690911	0.00690911
TRINITY_DN442_c4_g1_i1	3.17979e-12	1.38403e-11	0.586992	0.0842226	5.73143	0.104493	0.00717295	-0.000117726	0.00701393	0.00701393
TRINITY_DN2354_c0_g1_i5	3.20702e-12	1.39558e-11	1.54748	0.222073	3.68823	0.697555	0.039166	-0.0235843	0.0594669	0.0594669
TRINITY_DN9694_c0_g2_i5	3.41274e-12	1.48349e-11	0.78129	0.112261	5.0641	0.188903	0.0132108	0.00370449	0.0119943	0.0119943
TRINITY_DN51680_c0_g1_i1	3.52072e-12	1.5301e-11	1.48711	0.213813	3.79185	0.698234	0.0397666	0.0376739	0.0516653	0.0516653
TRINITY_DN37394_c0_g1_i1	3.61484e-12	1.57066e-11	1.02718	0.147765	4.39009	0.320478	0.0203167	0.00187208	0.0233522	0.0233522
TRINITY_DN9462_c0_g1_i2	3.75614e-12	1.63135e-11	0.738409	0.106306	5.54866	0.175158	0.00773132	0.0148706	0.0078864	0.0148706
TRINITY_DN3901_c0_g1_i1	3.85832e-12	1.67519e-11	2.07173	0.298422	3.04715	1.27023	0.0584545	-0.00720683	0.119657	0.119657
TRINITY_DN14843_c0_g1_i1	3.9637e-12	1.72e-11	0.737436	0.106282	5.12671	0.157121	0.0113077	-0.00927057	0.0112841	0.0112841
TRINITY_DN6999_c0_g2_i1	3.99718e-12	1.73378e-11	1.67279	0.241131	3.56638	0.814194	0.0465944	-0.0294489	0.0696941	0.0696941
TRINITY_DN7706_c0_g1_i2	4.27379e-12	1.85103e-11	1.26569	0.182697	4.63329	0.514928	0.0151986	0.0515578	0.0183886	0.0515578
TRINITY_DN4526_c0_g1_i2	4.3154e-12	1.86858e-11	1.22928	0.177476	4.1024	0.43492	0.0294306	-0.0257337	0.033565	0.033565
TRINITY_DN13658_c0_g1_i1	4.32132e-12	1.87074e-11	1.92804	0.278367	3.23737	1.08313	0.0537394	-0.029202	0.101237	0.101237
TRINITY_DN10676_c0_g1_i1	4.32778e-12	1.87313e-11	1.14476	0.165284	4.24244	0.399163	0.0267575	0.00210392	0.0278802	0.0278802
TRINITY_DN4483_c0_g1_i1	4.32889e-12	1.8732e-11	1.47065	0.212338	6.17507	0.69524	0.00338359	0.0867909	0.0055689	0.0867909
TRINITY_DN614_c0_g1_i1	4.41491e-12	1.91002e-11	0.764549	0.110433	5.0791	0.170226	0.0125716	-0.0088196	0.0118191	0.0118191
comp31804_c1_seq3	4.56198e-12	1.97236e-11	2.50449	0.361994	2.61195	2.01677	0.0886566	0.173423	0.147004	0.173423
TRINITY_DN1250_c0_g3_i2	4.60547e-12	1.99074e-11	1.2025	0.173841	4.12891	0.422414	0.0280636	-0.0172463	0.0323776	0.0323776
TRINITY_DN12327_c0_g1_i1	4.89997e-12	2.11576e-11	1.88143	0.272338	4.84024	1.13851	0.0110291	0.137307	0.0149938	0.137307
TRINITY_DN37012_c0_g1_i1	4.9648e-12	2.14329e-11	1.52794	0.221229	3.71657	0.682388	0.0406374	-0.0227164	0.0572475	0.0572475
TRINITY_DN4175_c0_g1_i2	5.05374e-12	2.18075e-11	2.70535	0.39185	2.88759	2.35434	0.1069	0.200192	0.133094	0.200192
TRINITY_DN7923_c0_g1_i1	5.19882e-12	2.24142e-11	1.0204	0.147883	4.40288	0.301143	0.0207137	-0.0164492	0.0230248	0.0230248
TRINITY_DN12485_c0_g2_i1	5.31888e-12	2.29269e-11	0.517081	0.074974	6.00373	0.0809957	0.00521246	0.000158361	0.00602975	0.00602975
TRINITY_DN6243_c0_g1_i5	5.6236e-12	2.42299e-11	2.17625	0.315908	2.94596	1.37817	0.0710895	-0.0419047	0.128506	0.128506
TRINITY_DN6239_c0_g1_i2	5.64056e-12	2.42978e-11	2.07609	0.301387	3.04326	1.25582	0.0616544	-0.0332495	0.120014	0.120014
TRINITY_DN1291_c0_g1_i2	5.71707e-12	2.46168e-11	0.733692	0.10654	5.1957	0.163167	0.0121358	-0.00120881	0.0105658	0.0105658
TRINITY_DN45_c0_g1_i5	5.71635e-12	2.46168e-11	0.546788	0.0793995	5.79983	0.0879872	0.00587445	-0.00288178	0.00673411	0.00673411
TRINITY_DN8166_c0_g1_i2	6.24148e-12	2.6846e-11	0.737387	0.107271	5.13177	0.161242	0.0117851	-0.00491625	0.0112292	0.0112292
TRINITY_DN8432_c1_g2_i1	6.5655e-12	2.82215e-11	0.824241	0.120033	6.03178	0.218806	0.00448817	0.0243275	0.00594669	0.0243275
TRINITY_DN3010_c0_g1_i7	6.60225e-12	2.83734e-11	1.84643	0.268924	3.29929	0.996332	0.0495679	-0.0236171	0.0950719	0.0950719
TRINITY_DN13140_c0_g2_i1	6.803e-12	2.92236e-11	0.72485	0.105637	5.16627	0.154593	0.0114541	-0.0062315	0.0108641	0.0108641
TRINITY_DN5488_c0_g1_i2	6.80204e-12	2.92236e-11	1.04723	0.152618	4.39858	0.320877	0.0234508	-0.0146569	0.0231339	0.0231339
TRINITY_DN4300_c0_g1_i6	6.93966e-12	2.97979e-11	0.903978	0.131796	4.7304	0.252003	0.0180156	0.00359609	0.016725	0.016725
TRINITY_DN1546_c0_g1_i5	7.31306e-12	3.13945e-11	1.0995	0.160478	4.27365	0.368371	0.0247025	0.00210038	0.0268036	0.0268036
TRINITY_DN37243_c0_g1_i1	7.4011e-12	3.17656e-11	0.883588	0.128997	4.8018	0.234035	0.0176996	-0.00490166	0.0155808	0.0155808
TRINITY_DN43182_c0_g1_i1	7.80012e-12	3.34424e-11	2.62888	0.384218	2.23549	1.98734	0.148053	-0.133164	0.147193	0.147193
TRINITY_DN3728_c0_g1_i1	7.84122e-12	3.36043e-11	1.13937	0.16654	4.21148	0.382151	0.0264563	-0.013335	0.0290149	0.0290149
TRINITY_DN7741_c0_g2_i3	8.14344e-12	3.48846e-11	1.27928	0.187139	5.85474	0.527624	0.00457082	0.065471	0.00652606	0.065471
TRINITY_DN2093_c0_g1_i3	8.38809e-12	3.59096e-11	0.964784	0.14122	7.15962	0.300133	0.00129775	0.0385887	0.00433264	0.0385887
TRINITY_DN630_c0_g1_i1	8.4241e-12	3.6056e-11	1.62809	0.238334	6.91328	0.854714	0.00120561	0.1124	0.00450403	0.1124
TRINITY_DN32463_c0_g1_i1	8.91545e-12	3.81346e-11	0.555102	0.0813573	5.7502	0.0896779	0.00630327	-0.00439168	0.00693477	0.00693477
TRINITY_DN134_c0_g3_i1	8.92417e-12	3.81638e-11	1.82004	0.266757	3.34358	0.97512	0.051633	-0.0181802	0.0906851	0.0906851
TRINITY_DN11482_c0_g1_i2	9.40506e-12	4.01688e-11	0.679988	0.0997734	5.31968	0.138152	0.0104697	-0.00341988	0.00943979	0.00943979
TRINITY_DN6940_c1_g1_i1	9.68743e-12	4.1366e-11	2.23077	0.327521	2.87728	1.43043	0.0806829	-0.0706236	0.133857	0.133857
TRINITY_DN6528_c0_g2_i7	9.89504e-12	4.22346e-11	1.24857	0.183397	4.01804	0.452664	0.0295632	-0.0211	0.0377059	0.0377059
TRINITY_DN11147_c0_g1_i2	1.01017e-11	4.30984e-11	1.1623	0.1708	5.41884	0.435996	0.00768036	0.0506651	0.00868593	0.0506651
TRINITY_DN3411_c0_g1_i2	1.06997e-11	4.56012e-11	1.95643	0.287847	3.18072	1.21473	0.0588566	0.0824549	0.106855	0.106855
TRINITY_DN4910_c0_g1_i1	1.09375e-11	4.65848e-11	1.02173	0.150396	4.40765	0.328276	0.0223322	0.0126809	0.0229055	0.0229055
TRINITY_DN7490_c0_g1_i2	1.1417e-11	4.85757e-11	1.93137	0.284552	3.25174	1.20457	0.0500622	0.111877	0.0998063	0.111877
TRINITY_DN6176_c0_g1_i1	1.16527e-11	4.95466e-11	3.92089	0.577923	1.83283	4.96497	0.434841	0.23315	0.131135	0.23315
TRINITY_DN53_c0_g1_i1	1.19975e-11	5.10021e-11	1.12795	0.166359	4.93323	0.410952	0.0130841	0.0422665	0.0136604	0.0422665
TRINITY_DN1938_c0_g1_i1	1.23048e-11	5.22861e-11	1.21415	0.179168	4.06367	0.439249	0.0288058	-0.00773477	0.0353966	0.0353966
TRINITY_DN3227_c0_g1_i4	1.31222e-11	5.56654e-11	0.792797	0.117151	4.93834	0.184157	0.0138582	-0.00851737	0.0135907	0.0135907
TRINITY_DN711_c0_g2_i1	1.39525e-11	5.91624e-11	0.758519	0.112234	5.00817	0.17743	0.0125167	0.00270148	0.012676	0.012676
TRINITY_DN355_c0_g1_i1	1.43745e-11	6.09131e-11	0.963065	0.14259	4.6481	0.299853	0.0182587	0.0224052	0.0181273	0.0224052
TRINITY_DN5764_c0_g1_i4	1.53366e-11	6.49353e-11	0.801899	0.118894	4.91548	0.190491	0.014366	-0.00647352	0.0139054	0.0139054
TRINITY_DN10649_c1_g1_i1	1.58616e-11	6.71299e-11	1.35041	0.200364	4.71514	0.589855	0.0146446	0.0656471	0.0169784	0.0656471
TRINITY_DN2384_c0_g1_i6	1.63851e-11	6.92869e-11	0.583207	0.0865926	5.64661	0.10646	0.00760157	0.00322503	0.00739499	0.00739499
TRINITY_DN1774_c0_g1_i2	1.66007e-11	7.0154e-11	0.579226	0.0860258	5.88673	0.0985634	0.00838956	-0.00523338	0.00641132	0.00641132
TRINITY_DN1418_c0_g1_i4	1.66188e-11	7.02157e-11	1.91871	0.284971	3.41791	1.09381	0.0789836	-0.0300232	0.0834337	0.0834337
TRINITY_DN7921_c0_g1_i2	1.69607e-11	7.16453e-11	2.11892	0.314844	2.96695	1.30394	0.0714994	-0.0468361	0.126754	0.126754
TRINITY_DN29296_c0_g1_i1	1.70411e-11	7.19698e-11	1.15662	0.171877	4.84032	0.432864	0.0122683	0.046815	0.0149926	0.046815
TRINITY_DN6755_c0_g1_i1	1.70552e-11	7.2014e-11	0.691643	0.102782	6.64422	0.154787	0.00249678	0.0186314	0.00477757	0.0186314
TRINITY_DN7700_c0_g1_i3	1.80593e-11	7.61255e-11	1.09142	0.162391	4.25452	0.381609	0.0252858	0.0228626	0.0274558	0.0274558
TRINITY_DN7704_c0_g3_i1	1.81441e-11	7.6467e-11	1.51696	0.22573	4.44533	0.744825	0.019769	0.0821392	0.0220089	0.0821392
TRINITY_DN9430_c0_g1_i1	1.84441e-11	7.76956e-11	0.919634	0.136894	4.65071	0.253836	0.0193985	-0.00516558	0.0180816	0.0180816
TRINITY_DN122_c0_g4_i1	1.95408e-11	8.22838e-11	0.522309	0.0778471	5.89012	0.0877055	0.0057209	0.00566673	0.00639945	0.00639945
TRINITY_DN2035_c0_g1_i5	1.98132e-11	8.33959e-11	1.68665	0.251461	4.04829	0.921195	0.0258761	0.100589	0.0361565	0.100589
TRINITY_DN8971_c0_g1_i2	2.00025e-11	8.41399e-11	1.54007	0.229656	3.9941	0.768079	0.0428171	0.0626665	0.0389839	0.0626665
TRINITY_DN3982_c0_g2_i3	2.05161e-11	8.62458e-11	0.569101	0.0849112	5.65516	0.103398	0.00706504	0.00560736	0.00735478	0.00735478
TRINITY_DN260_c0_g2_i3	2.07395e-11	8.71666e-11	1.09649	0.163638	4.22369	0.349079	0.0249952	-0.0185	0.0285594	0.0285594
TRINITY_DN69_c0_g1_i9	2.24258e-11	9.41359e-11	0.919348	0.137436	4.90944	0.254052	0.0237875	-0.00912681	0.0139897	0.0139897
TRINITY_DN5350_c0_g1_i4	2.24495e-11	9.42156e-11	0.994066	0.148609	5.03501	0.320193	0.0115034	0.0326659	0.0123432	0.0326659
TRINITY_DN10353_c0_g1_i10	2.3645e-11	9.91705e-11	2.80384	0.41964	3.23002	2.39604	0.250227	-0.0753556	0.101968	0.101968
TRINITY_DN8932_c0_g1_i1	2.38154e-11	9.98641e-11	1.57144	0.235229	3.60618	0.765508	0.0444279	0.0255234	0.066237	0.066237
TRINITY_DN24578_c1_g1_i1	2.45493e-11	1.02899e-10	0.578697	0.0866827	5.64864	0.0974437	0.00764238	-0.00558798	0.00738539	0.00738539
TRINITY_DN123_c0_g1_i1	2.47561e-11	1.03744e-10	0.548292	0.0821435	6.51998	0.0974598	0.00275291	0.0107422	0.00493689	0.0107422
TRINITY_DN845_c0_g3_i2	2.56479e-11	1.07436e-10	0.619882	0.0929412	5.48239	0.11279	0.00900755	-0.00550363	0.00826856	0.00826856
TRINITY_DN9225_c0_g1_i1	2.58602e-11	1.08303e-10	1.90151	0.285152	3.99413	1.17246	0.0208106	0.141813	0.0389823	0.141813
TRINITY_DN3430_c0_g1_i4	2.60362e-11	1.08972e-10	0.823275	0.123478	7.57715	0.219789	0.00105432	0.0294391	0.00420113	0.0294391
TRINITY_DN1017_c0_g1_i2	2.9235e-11	1.22207e-10	1.52928	0.229955	3.63737	0.706571	0.0421539	0.00260789	0.0636045	0.0636045
TRINITY_DN966_c0_g1_i1	2.92564e-11	1.22271e-10	1.83648	0.276152	3.46054	1.09435	0.0401296	0.11239	0.0793701	0.11239
TRINITY_DN32397_c0_g1_i1	2.99562e-11	1.25091e-10	1.46469	0.22036	3.69175	0.626221	0.0379294	-0.0224415	0.0591879	0.0591879
TRINITY_DN7617_c0_g1_i1	3.10897e-11	1.29662e-10	1.41456	0.212993	3.81599	0.609548	0.0407589	0.00339059	0.0499735	0.0499735
TRINITY_DN51743_c0_g1_i1	3.19326e-11	1.33122e-10	0.67136	0.101149	5.26672	0.140105	0.0105667	0.00264763	0.0098953	0.0098953
TRINITY_DN1451_c0_g1_i1	3.23882e-11	1.34965e-10	1.9871	0.299475	3.15246	1.18261	0.0697397	-0.00622521	0.109631	0.109631
TRINITY_DN37608_c0_g1_i1	3.26438e-11	1.35974e-10	0.625511	0.0942868	5.71761	0.12703	0.00638119	0.0113988	0.00707335	0.0113988
TRINITY_DN9186_c0_g1_i1	3.31677e-11	1.38099e-10	0.56223	0.0847782	5.77179	0.100739	0.0075287	0.0046322	0.00684597	0.00684597
TRINITY_DN3033_c0_g1_i1	3.33863e-11	1.3898e-10	1.08498	0.163627	4.27903	0.352965	0.0269226	-0.0075213	0.0266248	0.0266248
TRINITY_DN9410_c0_g1_i3	3.3639e-11	1.39974e-10	2.43992	0.368029	4.47421	1.93311	0.0150514	0.25584	0.0213776	0.25584
TRINITY_DN6497_c0_g1_i3	3.58394e-11	1.48914e-10	1.28784	0.194527	3.92796	0.511112	0.032924	0.0105325	0.0427579	0.0427579
TRINITY_DN11710_c0_g1_i1	3.58865e-11	1.49079e-10	1.17934	0.178144	5.05185	0.451784	0.010077	0.0533934	0.0121398	0.0533934
TRINITY_DN8407_c0_g2_i2	3.60979e-11	1.49895e-10	0.558278	0.0843413	5.70897	0.1003	0.00711588	0.00600946	0.00711104	0.00711104
TRINITY_DN4598_c0_g1_i3	3.87231e-11	1.60662e-10	0.647921	0.0980379	5.33573	0.12453	0.00991376	-0.00456293	0.00930908	0.00930908
TRINITY_DN1519_c0_g1_i1	4.02272e-11	1.66765e-10	0.659259	0.0998388	5.24181	0.139113	0.00981294	0.00761135	0.0101226	0.0101226
TRINITY_DN4045_c0_g1_i4	4.1711e-11	1.72844e-10	2.49837	0.378663	2.18505	1.80816	0.140826	-0.111915	0.145945	0.145945
TRINITY_DN82_c0_g1_i6	4.27421e-11	1.76971e-10	1.24994	0.189551	4.02979	0.466981	0.0347636	-0.0107397	0.0370954	0.0370954
TRINITY_DN14501_c0_g1_i1	4.33097e-11	1.79284e-10	0.722677	0.109625	5.10709	0.151964	0.0125345	-0.00933076	0.0115006	0.0115006
TRINITY_DN204_c0_g4_i1	4.46054e-11	1.84571e-10	1.23644	0.187682	7.16302	0.497177	0.00127494	0.0691744	0.00433077	0.0691744
TRINITY_DN4657_c0_g1_i2	4.48989e-11	1.85748e-10	2.74426	0.416621	1.8352	2.22876	0.215884	-0.125988	0.131263	0.131263
TRINITY_DN5431_c0_g2_i1	4.54064e-11	1.87808e-10	0.55235	0.0838766	6.19779	0.0992291	0.00412045	0.00995011	0.00551578	0.00995011
TRINITY_DN1545_c0_g2_i2	4.63349e-11	1.9157e-10	0.524443	0.0796752	6.14428	0.0894655	0.00452284	0.00817344	0.00564378	0.00817344
TRINITY_DN12140_c0_g1_i1	4.76109e-11	1.96764e-10	2.23916	0.34039	5.10151	1.63116	0.00798026	0.223751	0.0115632	0.223751
TRINITY_DN32493_c0_g1_i1	5.03772e-11	2.07897e-10	2.82109	0.429401	1.86972	2.39123	0.235685	-0.098765	0.133086	0.133086
TRINITY_DN5061_c0_g1_i1	5.06197e-11	2.08855e-10	0.616833	0.0938991	5.46743	0.117902	0.00927177	0.0014534	0.00836231	0.00836231
TRINITY_DN37154_c0_g1_i1	5.40598e-11	2.2291e-10	0.824378	0.125681	4.84009	0.221249	0.0147171	0.0168741	0.014996	0.0168741
TRINITY_DN28977_c0_g1_i1	5.48367e-11	2.25975e-10	0.575773	0.0878081	5.54647	0.098441	0.00752234	-0.00317931	0.00789818	0.00789818
comp34680_c0_seq11	5.76759e-11	2.37479e-10	2.293	0.350095	2.74164	1.55396	0.102854	-0.0425063	0.142279	0.142279
TRINITY_DN4163_c0_g2_i1	5.85288e-11	2.40942e-10	0.618226	0.0944225	5.43536	0.111319	0.00925869	-0.00678736	0.00857253	0.00857253
TRINITY_DN9489_c0_g2_i1	5.90046e-11	2.4285e-10	0.553844	0.084605	5.73814	0.089679	0.00733059	-0.00495294	0.00698542	0.00698542
TRINITY_DN13409_c0_g1_i1	5.91419e-11	2.43365e-10	1.59137	0.24311	3.54375	0.776571	0.0464976	0.0153497	0.0717071	0.0717071
TRINITY_DN2643_c0_g1_i4	6.05712e-11	2.49145e-10	0.847227	0.129499	4.8564	0.219896	0.018787	-0.00150677	0.0147533	0.0147533
TRINITY_DN12043_c0_g1_i1	6.07579e-11	2.49862e-10	0.759847	0.116151	5.19415	0.18809	0.0118026	0.0151797	0.0105812	0.0151797
TRINITY_DN2579_c0_g1_i6	6.30904e-11	2.59241e-10	0.562637	0.0860798	5.6933	0.0920039	0.00763909	-0.00582152	0.00718039	0.00718039
TRINITY_DN51900_c0_g1_i1	6.4025e-11	2.62974e-10	1.74275	0.266719	3.36444	0.938277	0.0536459	0.0286198	0.0886322	0.0886322
TRINITY_DN758_c0_g1_i3	7.41242e-11	3.04081e-10	0.693956	0.106565	5.12946	0.145615	0.0114578	-0.00209814	0.0112542	0.0112542
TRINITY_DN7877_c0_g1_i3	7.43304e-11	3.04864e-10	0.790271	0.121363	4.85459	0.190009	0.0146778	-0.00117641	0.01478	0.01478
TRINITY_DN4185_c0_g2_i5	7.52802e-11	3.08697e-10	1.34585	0.206743	4.44502	0.590788	0.0251457	0.0603399	0.0220159	0.0603399
TRINITY_DN61_c0_g1_i1	7.55149e-11	3.09596e-10	0.740752	0.113799	5.78234	0.178976	0.00573141	0.0201692	0.00680344	0.0201692
TRINITY_DN3331_c0_g2_i2	7.64467e-11	3.13352e-10	0.667072	0.102509	5.25155	0.131879	0.0109835	-0.00545336	0.0100328	0.0100328
comp38020_c0_seq2	7.81341e-11	3.20072e-10	2.58886	0.398032	2.65528	2.18651	0.09341	0.223449	0.14578	0.223449
TRINITY_DN47304_c0_g1_i1	7.84968e-11	3.21492e-10	0.581375	0.0893948	5.62977	0.0990344	0.00850747	-0.00563277	0.00747537	0.00747537
TRINITY_DN12974_c0_g1_i1	8.03648e-11	3.29008e-10	0.73361	0.112864	5.02838	0.171938	0.0130522	0.00814797	0.0124245	0.0124245
TRINITY_DN2035_c1_g1_i3	8.64223e-11	3.53518e-10	0.987552	0.152189	4.42805	0.281225	0.0239134	-0.0209041	0.0224096	0.0224096
TRINITY_DN7455_c0_g1_i1	8.73655e-11	3.57304e-10	1.62859	0.251041	3.47358	0.8247	0.0478986	0.0301544	0.0781441	0.0781441
TRINITY_DN12381_c0_g1_i1	8.79663e-11	3.59688e-10	0.758702	0.11697	4.94956	0.174817	0.0139249	-0.00184746	0.0134389	0.0134389
TRINITY_DN3098_c0_g1_i4	9.54001e-11	3.89369e-10	0.827427	0.127806	4.76334	0.205411	0.0164803	-0.00504641	0.0161886	0.0161886
TRINITY_DN5394_c0_g1_i5	9.96005e-11	4.06265e-10	0.946012	0.14627	4.51845	0.279925	0.02229	0.00597652	0.0205	0.0205
TRINITY_DN8782_c0_g1_i1	1.0053e-10	4.09889e-10	0.668791	0.10343	5.36065	0.146134	0.0102048	0.0111906	0.00911282	0.0111906
TRINITY_DN4977_c0_g1_i4	1.03425e-10	4.2152e-10	1.01923	0.157731	5.00895	0.33946	0.0110679	0.0386901	0.0126662	0.0386901
TRINITY_DN32639_c0_g1_i1	1.12078e-10	4.56326e-10	1.30854	0.202884	5.50709	0.559787	0.00595946	0.0763647	0.00811986	0.0763647
TRINITY_DN9652_c0_g1_i3	1.13479e-10	4.61936e-10	0.771315	0.119624	4.90659	0.186667	0.0145902	0.0048793	0.0140297	0.0140297
TRINITY_DN15483_c0_g2_i1	1.1402e-10	4.64042e-10	0.732069	0.11355	5.01611	0.158061	0.0132108	-0.00744847	0.0125765	0.0125765
TRINITY_DN17388_c0_g5_i1	1.15179e-10	4.68663e-10	1.9221	0.298206	3.10678	1.09326	0.0638003	-0.0198216	0.114053	0.114053
TRINITY_DN7807_c0_g1_i1	1.16356e-10	4.7326e-10	1.69138	0.262473	3.37258	0.826222	0.0499492	-0.0396145	0.0878354	0.0878354
TRINITY_DN13583_c0_g1_i1	1.16867e-10	4.75148e-10	0.819073	0.127119	4.78837	0.193722	0.0165279	-0.0141464	0.0157907	0.0157907
TRINITY_DN5819_c0_g1_i2	1.17422e-10	4.77308e-10	0.656759	0.10194	5.2465	0.128824	0.0107042	-0.00418686	0.0100792	0.0100792
TRINITY_DN26176_c0_g1_i1	1.18058e-10	4.79699e-10	2.38522	0.370272	3.24383	1.86054	0.0452401	0.228963	0.100594	0.228963
TRINITY_DN900_c0_g1_i3	1.23526e-10	5.01101e-10	1.5865	0.246545	3.75819	0.823342	0.0358049	0.0857641	0.0541047	0.0857641
TRINITY_DN7697_c0_g1_i1	1.24878e-10	5.06487e-10	0.819993	0.127461	4.77282	0.195906	0.0164559	-0.0120282	0.0160368	0.0160368
TRINITY_DN10891_c0_g1_i1	1.2548e-10	5.08823e-10	1.6369	0.254472	4.72332	0.876566	0.0119069	0.117605	0.0168421	0.117605
TRINITY_DN18759_c0_g1_i4	1.27208e-10	5.15621e-10	3.08147	0.479198	4.03973	3.10664	0.0191323	0.44013	0.0365876	0.44013
TRINITY_DN2861_c0_g1_i6	1.27409e-10	5.16334e-10	0.617565	0.0960409	5.37997	0.116811	0.00948144	-0.000331453	0.00896628	0.00896628
TRINITY_DN769_c0_g1_i1	1.27645e-10	5.17184e-10	0.767599	0.119379	5.30242	0.192776	0.00952166	0.0189809	0.00958417	0.0189809
TRINITY_DN7193_c0_g1_i1	1.37939e-10	5.58102e-10	1.11611	0.1739	4.15336	0.366907	0.0291525	-0.0163309	0.0313296	0.0313296
TRINITY_DN30305_c0_g1_i1	1.40354e-10	5.67759e-10	0.955959	0.149008	4.49771	0.299165	0.0219289	0.0224776	0.0208989	0.0224776
TRINITY_DN623_c0_g1_i1	1.4941e-10	6.03784e-10	2.13269	0.332923	2.9156	1.48955	0.0713139	0.150361	0.130947	0.150361
TRINITY_DN27_c1_g1_i1	1.5663e-10	6.32069e-10	1.26539	0.197756	4.90414	0.524534	0.0129417	0.0652731	0.0140642	0.0652731
TRINITY_DN3428_c0_g1_i6	1.58031e-10	6.37467e-10	1.60307	0.250581	3.49466	0.764547	0.0494003	-0.0140382	0.076181	0.076181
TRINITY_DN2118_c0_g2_i1	1.66843e-10	6.72742e-10	0.625331	0.0978743	5.72646	0.128147	0.00656185	0.0125969	0.00703516	0.0125969
TRINITY_DN9431_c0_g1_i2	1.67055e-10	6.73462e-10	0.77759	0.121709	4.90276	0.177001	0.0155425	-0.0105899	0.0140836	0.0140836
comp33532_c0_seq2	1.67796e-10	6.76311e-10	1.28947	0.201851	3.90225	0.518079	0.0371647	0.0130131	0.0443229	0.0443229
TRINITY_DN5752_c0_g1_i4	1.78243e-10	7.17263e-10	0.865398	0.135664	4.58648	0.218941	0.0175775	-0.0117847	0.0192317	0.0192317
TRINITY_DN485_c0_g1_i12	1.82267e-10	7.33163e-10	1.54102	0.241706	4.92859	0.778646	0.0104206	0.106423	0.013724	0.106423
TRINITY_DN1327_c0_g2_i1	1.84038e-10	7.40139e-10	0.676831	0.106185	5.1315	0.137538	0.0113182	-0.00355718	0.0112321	0.0112321
TRINITY_DN32323_c0_g1_i1	1.84413e-10	7.415e-10	1.04864	0.164524	4.24371	0.319645	0.0263009	-0.0199301	0.0278352	0.0278352
TRINITY_DN485_c0_g1_i6	1.87549e-10	7.53956e-10	0.590195	0.0926347	5.48501	0.10278	0.00890995	-0.0051102	0.00825242	0.00825242
TRINITY_DN10339_c0_g1_i1	1.91817e-10	7.70805e-10	0.608602	0.0955757	5.40785	0.112257	0.00950621	-0.0020058	0.00876321	0.00876321
TRINITY_DN2220_c0_g1_i1	1.94801e-10	7.82481e-10	1.22206	0.191985	3.9494	0.450915	0.0322211	-0.0039621	0.0414953	0.0414953
TRINITY_DN12080_c0_g1_i1	1.97951e-10	7.94815e-10	0.93191	0.146459	4.51975	0.249845	0.0224254	-0.0204252	0.0204754	0.0204754
TRINITY_DN413_c0_g2_i2	2.02123e-10	8.11243e-10	1.47122	0.231334	3.65835	0.642003	0.0451565	-0.0176496	0.0618745	0.0618745
TRINITY_DN2195_c1_g1_i1	2.11612e-10	8.48312e-10	2.75294	0.433352	1.87565	2.25174	0.242195	-0.141391	0.133393	0.133393
TRINITY_DN1358_c0_g3_i5	2.12174e-10	8.50393e-10	1.15847	0.182371	4.02769	0.391851	0.0293146	-0.0195041	0.0372037	0.0372037
TRINITY_DN17305_c0_g1_i1	2.12471e-10	8.51414e-10	2.45765	0.386907	2.29265	1.83765	0.151115	-0.020544	0.14828	0.14828
TRINITY_DN1245_c0_g1_i1	2.155e-10	8.63377e-10	1.03759	0.163403	6.61997	0.353369	0.00225993	0.0511411	0.00480696	0.0511411
TRINITY_DN3223_c0_g3_i3	2.22517e-10	8.90957e-10	1.04693	0.165002	4.2263	0.329976	0.0259881	-0.0063703	0.0284635	0.0284635
TRINITY_DN28818_c0_g1_i1	2.24199e-10	8.97511e-10	1.28951	0.203271	3.86356	0.514047	0.0358576	0.00958765	0.0467807	0.0467807
TRINITY_DN4484_c0_g1_i1	2.249e-10	9.00139e-10	1.01116	0.159406	4.30722	0.316057	0.0251019	0.00281578	0.0257187	0.0257187
TRINITY_DN474_c0_g1_i2	2.25386e-10	9.01903e-10	0.530319	0.0836074	5.75921	0.0812753	0.00708294	-0.00600767	0.00689744	0.00689744
comp7959_c0_seq1	2.31263e-10	9.25236e-10	2.78158	0.438805	1.69201	2.26695	0.261977	-0.196266	0.123122	0.123122
TRINITY_DN2028_c0_g1_i2	2.50816e-10	1.00227e-09	1.45178	0.229477	3.63032	0.633142	0.0411263	-0.00501676	0.0641929	0.0641929
TRINITY_DN14219_c0_g1_i4	2.63389e-10	1.05167e-09	2.49836	0.395377	2.32688	1.82255	0.163891	-0.118177	0.148755	0.148755
TRINITY_DN7246_c0_g1_i6	2.64914e-10	1.05755e-09	2.37346	0.375664	2.36822	1.66454	0.133102	-0.0689075	0.149144	0.149144
TRINITY_DN2348_c2_g1_i1	2.72596e-10	1.08735e-09	1.74926	0.277061	3.25824	0.938691	0.0543668	0.0208056	0.099159	0.099159
TRINITY_DN12860_c0_g1_i1	2.76804e-10	1.10325e-09	1.05593	0.16731	5.17959	0.366557	0.010884	0.0451012	0.0107276	0.0451012
TRINITY_DN2466_c0_g1_i3	2.78401e-10	1.10918e-09	0.904055	0.143265	4.59185	0.251254	0.0219163	-0.00122516	0.0191337	0.0191337
TRINITY_DN7643_c0_g1_i1	2.85294e-10	1.13619e-09	1.75323	0.278001	3.28925	1.01072	0.0506276	0.103941	0.0960706	0.103941
TRINITY_DN28732_c0_g1_i1	2.89174e-10	1.15141e-09	1.07267	0.170144	4.19023	0.342881	0.0280646	-0.0115739	0.0298331	0.0298331
TRINITY_DN4885_c0_g1_i1	2.94448e-10	1.17148e-09	1.60907	0.255341	5.60409	0.851518	0.00548344	0.124914	0.00760119	0.124914
TRINITY_DN7051_c1_g2_i1	3.20917e-10	1.27628e-09	1.11396	0.177148	4.11093	0.368238	0.0295854	-0.0136105	0.0331772	0.0331772
TRINITY_DN8887_c0_g1_i2	3.2304e-10	1.28447e-09	0.537549	0.0854976	5.66491	0.0858873	0.00731025	-0.00342792	0.00730942	0.00730942
TRINITY_DN8787_c0_g1_i1	3.29718e-10	1.31024e-09	2.25581	0.358971	3.8203	1.67482	0.0253703	0.23235	0.049676	0.23235
TRINITY_DN9233_c0_g1_i1	3.32681e-10	1.32176e-09	0.629245	0.100155	5.28069	0.120387	0.0102904	-0.00182216	0.00977151	0.00977151
TRINITY_DN5913_c0_g1_i5	3.41758e-10	1.35675e-09	0.855275	0.136222	4.78319	0.24081	0.0157869	0.0213259	0.0158723	0.0213259
TRINITY_DN11638_c0_g1_i2	3.46095e-10	1.37342e-09	1.66832	0.265801	5.41205	0.916341	0.00578925	0.135511	0.00873348	0.135511
TRINITY_DN1858_c0_g1_i1	3.61579e-10	1.43401e-09	1.19987	0.191375	3.93178	0.446674	0.0307182	0.010502	0.0425302	0.0425302
TRINITY_DN1213_c2_g1_i2	3.6221e-10	1.43623e-09	0.786011	0.125371	4.83263	0.189272	0.0163273	-0.00144828	0.0151083	0.0151083
TRINITY_DN5360_c0_g1_i2	3.64255e-10	1.44377e-09	0.565755	0.0902519	5.54094	0.0946337	0.00836266	-0.00464963	0.00792816	0.00792816
TRINITY_DN1298_c0_g1_i2	3.64881e-10	1.44597e-09	1.59543	0.254522	3.45796	0.743684	0.0499487	-0.030785	0.0796138	0.0796138
TRINITY_DN5205_c0_g1_i1	3.69791e-10	1.46513e-09	0.725033	0.115704	5.01048	0.161509	0.0141278	-0.000924656	0.0126471	0.0126471
TRINITY_DN2761_c0_g2_i1	4.00107e-10	1.58368e-09	0.758263	0.121245	4.95008	0.173775	0.0159687	-0.00488608	0.0134319	0.0134319
TRINITY_DN42306_c0_g1_i1	4.00737e-10	1.58586e-09	1.00322	0.16042	4.32208	0.312059	0.0262068	0.00237702	0.0252622	0.0252622
TRINITY_DN7971_c0_g1_i1	4.19511e-10	1.6595e-09	1.99478	0.319339	2.99281	1.16827	0.0794231	-0.0428237	0.124532	0.124532
TRINITY_DN8778_c0_g1_i1	4.23161e-10	1.67361e-09	1.96197	0.314155	2.96446	1.14614	0.0704224	-0.0163738	0.126965	0.126965
TRINITY_DN32833_c0_g1_i1	4.24276e-10	1.67769e-09	0.694811	0.111262	5.07067	0.153068	0.0128414	0.00481665	0.0119171	0.0119171
TRINITY_DN1964_c0_g1_i6	4.26396e-10	1.68541e-09	0.751069	0.120286	4.90633	0.169213	0.0149039	-0.00552338	0.0140334	0.0140334
TRINITY_DN1360_c0_g1_i2	4.29901e-10	1.69859e-09	0.643233	0.103036	5.32509	0.136413	0.0112805	0.00995254	0.00939536	0.00995254
TRINITY_DN10583_c0_g1_i1	4.33208e-10	1.71132e-09	0.958771	0.153611	4.43161	0.303091	0.0246797	0.0225127	0.0223257	0.0225127
TRINITY_DN29526_c0_g1_i1	4.46113e-10	1.76091e-09	2.56951	0.411979	1.92258	1.90485	0.203706	-0.182168	0.135748	0.135748
TRINITY_DN3637_c0_g2_i1	4.46615e-10	1.76255e-09	1.97315	0.316372	2.95641	1.22269	0.0725426	0.0561505	0.12764	0.12764
TRINITY_DN9610_c0_g1_i1	4.54143e-10	1.79085e-09	0.603888	0.0968672	5.34867	0.106672	0.00956033	-0.00666968	0.00920617	0.00920617
TRINITY_DN1501_c0_g2_i18	4.5607e-10	1.79774e-09	0.616794	0.0989479	5.30875	0.123992	0.0100507	0.00779543	0.00953073	0.00953073
TRINITY_DN2281_c0_g2_i1	4.62494e-10	1.82234e-09	1.00744	0.161674	4.25297	0.315825	0.0247671	0.00538245	0.0275097	0.0275097
TRINITY_DN198_c2_g1_i2	4.88506e-10	1.92295e-09	0.654225	0.105134	5.18816	0.12985	0.0114654	-0.00264375	0.0106411	0.0106411
TRINITY_DN7609_c0_g1_i2	4.89682e-10	1.92682e-09	1.10416	0.17745	4.1169	0.355464	0.030068	-0.0217484	0.0329087	0.0329087
TRINITY_DN7430_c0_g1_i3	5.1191e-10	2.01197e-09	0.597564	0.0961423	5.38609	0.106651	0.00956583	-0.00416669	0.00892085	0.00892085
comp41048_c0_seq11	5.14924e-10	2.02336e-09	2.64219	0.425167	2.03039	2.04681	0.220925	-0.160046	0.140608	0.140608
TRINITY_DN11819_c2_g5_i1	5.18778e-10	2.03771e-09	0.614956	0.0989739	5.27597	0.114056	0.00977859	-0.00277064	0.00981307	0.00981307
TRINITY_DN8087_c0_g1_i1	5.21131e-10	2.04655e-09	0.800295	0.128818	4.78813	0.187325	0.0173937	-0.0123391	0.0157944	0.0157944
TRINITY_DN196_c0_g2_i1	5.38233e-10	2.11247e-09	0.740729	0.119327	4.9714	0.181175	0.0131123	0.0153658	0.0131489	0.0153658
TRINITY_DN28699_c0_g1_i1	5.43433e-10	2.13246e-09	1.47704	0.238001	4.93688	0.720434	0.0113008	0.101989	0.0136105	0.101989
TRINITY_DN5813_c0_g1_i1	5.45612e-10	2.14059e-09	0.838069	0.135055	5.58269	0.231942	0.00696832	0.0295113	0.00770896	0.0295113
TRINITY_DN9644_c1_g1_i3	5.48872e-10	2.15296e-09	1.3199	0.212735	3.76511	0.529354	0.0369167	-5.35064e-05	0.0535957	0.0535957
TRINITY_DN9135_c0_g3_i1	5.54865e-10	2.17604e-09	1.29572	0.208894	3.79583	0.526092	0.0358906	0.0182549	0.0513829	0.0513829
TRINITY_DN6696_c0_g1_i1	5.59515e-10	2.19385e-09	1.08824	0.175481	4.08507	0.348932	0.0272173	-0.0148828	0.0343701	0.0343701
TRINITY_DN1168_c0_g1_i8	5.90764e-10	2.31366e-09	1.52548	0.246328	4.49388	0.726242	0.10038	-0.0287931	0.0209748	0.0209748
TRINITY_DN14061_c0_g2_i3	6.49427e-10	2.53895e-09	0.847372	0.137161	4.62669	0.21711	0.0191203	-0.00517232	0.0185059	0.0185059
TRINITY_DN1947_c0_g1_i6	6.49779e-10	2.53983e-09	0.820847	0.132869	4.70591	0.19952	0.0181753	-0.00999869	0.0171332	0.0171332
TRINITY_DN7526_c0_g1_i1	6.56043e-10	2.56331e-09	1.47529	0.238862	3.55738	0.672017	0.0436191	0.0149042	0.070491	0.070491
TRINITY_DN7182_c0_g1_i1	6.78112e-10	2.64696e-09	1.65654	0.268435	3.33588	0.79535	0.0526696	-0.0394697	0.0914447	0.0914447
TRINITY_DN1826_c0_g1_i2	7.07803e-10	2.75802e-09	0.72013	0.116822	5.21875	0.150919	0.0169541	-0.0137439	0.0103407	0.0103407
TRINITY_DN27804_c0_g1_i1	7.09597e-10	2.76394e-09	2.58916	0.42005	2.0566	2.10819	0.211225	0.0137493	0.141659	0.141659
TRINITY_DN43386_c0_g1_i1	7.10334e-10	2.76627e-09	0.606806	0.0984473	5.34704	0.106921	0.0101647	-0.00816093	0.00921899	0.00921899
TRINITY_DN42038_c0_g1_i1	7.14411e-10	2.78161e-09	1.60223	0.259981	3.42013	0.796035	0.0519604	0.0210357	0.0832199	0.0832199
TRINITY_DN6388_c0_g1_i1	7.23858e-10	2.8173e-09	1.02213	0.165909	4.19764	0.315066	0.0255077	-0.00617927	0.0295438	0.0295438
TRINITY_DN7821_c0_g1_i2	7.68881e-10	2.98789e-09	0.9098	0.147906	6.9637	0.273998	0.00168968	0.0420624	0.00446301	0.0420624
TRINITY_DN5157_c0_g1_i5	7.76225e-10	3.01585e-09	0.802645	0.130517	4.7118	0.201812	0.0170353	0.00366568	0.0170342	0.0170342
TRINITY_DN8675_c0_g1_i1	8.02501e-10	3.11517e-09	1.13803	0.185214	4.02515	0.390195	0.0312729	-0.00775191	0.0373352	0.0373352
TRINITY_DN864_c0_g1_i4	8.11085e-10	3.14763e-09	1.25305	0.203989	4.30295	0.494382	0.05737	-0.00396858	0.0258528	0.0258528
TRINITY_DN9789_c0_g1_i1	8.19794e-10	3.18019e-09	0.76847	0.125137	5.86865	0.195572	0.00484803	0.0264704	0.0064756	0.0264704
comp32155_c0_seq6	8.40835e-10	3.25929e-09	2.45061	0.399315	2.1923	1.76715	0.172765	-0.112914	0.14614	0.14614
TRINITY_DN29581_c0_g1_i1	8.4494e-10	3.27457e-09	0.688061	0.112131	5.00477	0.140637	0.0124276	-0.0061603	0.012719	0.012719
TRINITY_DN41815_c0_g1_i1	8.70769e-10	3.37272e-09	1.90368	0.310477	2.98564	1.11705	0.0676375	0.0275876	0.125154	0.125154
TRINITY_DN2295_c0_g1_i2	8.88203e-10	3.43891e-09	0.640415	0.104501	6.30505	0.135901	0.00343144	0.0184096	0.00528813	0.0184096
TRINITY_DN4572_c0_g1_i1	9.03879e-10	3.49691e-09	1.30658	0.2133	3.83053	0.504546	0.0420166	-0.0224257	0.0489774	0.0489774
TRINITY_DN11608_c0_g1_i1	9.11021e-10	3.52386e-09	0.750005	0.122464	4.91091	0.186427	0.0145235	0.0154716	0.0139691	0.0154716
TRINITY_DN37225_c0_g1_i1	9.46035e-10	3.65577e-09	0.556255	0.0909171	5.51481	0.0909465	0.00845695	-0.00549242	0.0080749	0.0080749
TRINITY_DN7145_c0_g1_i1	9.45958e-10	3.65577e-09	0.826943	0.13516	4.65409	0.210544	0.018514	-0.000823931	0.0180223	0.0180223
TRINITY_DN2289_c0_g1_i1	9.86936e-10	3.81015e-09	2.24874	0.367952	2.62562	1.46503	0.124131	-0.100542	0.146647	0.146647
TRINITY_DN37827_c0_g1_i1	9.96491e-10	3.84629e-09	2.42747	0.397297	2.09297	1.74087	0.172667	-0.105862	0.143023	0.143023
TRINITY_DN37002_c0_g1_i1	9.97231e-10	3.84841e-09	1.55182	0.253987	3.6261	0.798631	0.0450826	0.083936	0.0645472	0.083936
TRINITY_DN2308_c1_g1_i3	1.00776e-09	3.88831e-09	1.06385	0.174168	4.16951	0.350765	0.0300067	0.00196262	0.030662	0.030662
TRINITY_DN12881_c0_g2_i1	1.01547e-09	3.91655e-09	0.528386	0.086522	5.68085	0.0857528	0.00773571	-0.00075481	0.00723641	0.00723641
TRINITY_DN10841_c0_g1_i3	1.02883e-09	3.9664e-09	2.05768	0.337056	2.80624	1.22101	0.0885463	-0.0753854	0.138667	0.138667
TRINITY_DN1270_c0_g1_i3	1.03657e-09	3.9933e-09	1.68913	0.276739	3.25831	0.857042	0.0540171	-0.00518453	0.0991522	0.0991522
TRINITY_DN13771_c0_g1_i1	1.03842e-09	3.99968e-09	1.74557	0.286	3.41781	0.905242	0.0801488	-0.0397042	0.0834433	0.0834433
TRINITY_DN11962_c0_g1_i1	1.04574e-09	4.02632e-09	0.919414	0.150668	4.4002	0.253078	0.0223089	-0.00882593	0.0230926	0.0230926
TRINITY_DN7614_c0_g1_i1	1.06614e-09	4.1017e-09	0.823343	0.134992	4.6821	0.224923	0.018378	0.0180678	0.0175375	0.0180678
TRINITY_DN3640_c1_g1_i1	1.06891e-09	4.11156e-09	0.914432	0.149937	4.44314	0.246775	0.0229037	-0.0137282	0.0220587	0.0220587
TRINITY_DN9027_c0_g1_i1	1.07343e-09	4.12816e-09	1.07514	0.176308	4.12393	0.358604	0.029572	0.00349032	0.0325968	0.0325968
TRINITY_DN9847_c0_g2_i1	1.0906e-09	4.19259e-09	1.3577	0.222736	3.69168	0.545694	0.0400297	-0.0178375	0.0591931	0.0591931
TRINITY_DN8763_c0_g1_i1	1.13634e-09	4.36508e-09	1.23305	0.202506	3.86402	0.459094	0.0352665	-0.00646403	0.0467507	0.0467507
TRINITY_DN426_c0_g1_i4	1.14493e-09	4.39722e-09	0.609321	0.100089	5.25402	0.109731	0.0100256	-0.00576311	0.0100102	0.0100102
TRINITY_DN4952_c0_g1_i2	1.15868e-09	4.44835e-09	0.828002	0.136053	4.61457	0.202323	0.0182984	-0.0107841	0.0187227	0.0187227
TRINITY_DN3150_c0_g1_i2	1.16732e-09	4.48031e-09	1.73648	0.285387	4.69162	1.00116	0.0131631	0.149728	0.017375	0.149728
TRINITY_DN7401_c0_g1_i6	1.16745e-09	4.48031e-09	1.166	0.19163	4.05056	0.451397	0.0372931	0.0361508	0.0360432	0.0361508
TRINITY_DN3728_c0_g1_i3	1.24035e-09	4.75551e-09	1.45913	0.240188	3.58027	0.635222	0.0469052	-0.0154957	0.068475	0.068475
TRINITY_DN37376_c0_g1_i1	1.25067e-09	4.79326e-09	2.00617	0.33031	6.77428	1.33696	0.0013613	0.216848	0.00463356	0.216848
TRINITY_DN4765_c0_g1_i1	1.28599e-09	4.92484e-09	1.12746	0.185769	4.91215	0.422347	0.014277	0.0547429	0.0139518	0.0547429
TRINITY_DN10317_c1_g1_i2	1.28919e-09	4.93614e-09	0.589004	0.0970554	5.56239	0.11527	0.00722381	0.0116157	0.00781376	0.0116157
TRINITY_DN5845_c0_g1_i5	1.30491e-09	4.99444e-09	1.35623	0.22355	5.01259	0.611204	0.0100138	0.0899355	0.0126206	0.0899355
TRINITY_DN29348_c0_g1_i1	1.31503e-09	5.03126e-09	2.52202	0.415795	2.91269	2.11369	0.058043	0.287728	0.131175	0.287728
TRINITY_DN30602_c0_g1_i1	1.32339e-09	5.06226e-09	0.752227	0.124037	4.80794	0.164085	0.0152848	-0.012468	0.0154856	0.0154856
TRINITY_DN9181_c0_g1_i2	1.32888e-09	5.0823e-09	1.13274	0.186802	4.01565	0.378416	0.0319586	-0.0181747	0.0378312	0.0378312
TRINITY_DN6996_c0_g1_i3	1.32936e-09	5.08315e-09	0.927971	0.153034	4.33978	0.253142	0.0221018	-0.0138129	0.0247372	0.0247372
TRINITY_DN11640_c1_g1_i1	1.35904e-09	5.19267e-09	0.695634	0.114786	5.97856	0.160846	0.0051997	0.021152	0.006107	0.021152
TRINITY_DN3126_c0_g2_i2	1.36172e-09	5.20194e-09	0.628354	0.10369	5.19177	0.125645	0.0108981	0.00407804	0.010605	0.010605
TRINITY_DN1789_c0_g2_i1	1.37594e-09	5.25425e-09	0.75947	0.125361	4.81794	0.166489	0.016099	-0.0141268	0.0153317	0.0153317
comp34254_c0_seq1	1.43474e-09	5.47567e-09	2.18897	0.361722	2.62639	1.40344	0.11506	-0.0749143	0.146625	0.146625
TRINITY_DN3410_c0_g1_i3	1.52346e-09	5.80984e-09	0.536993	0.0888788	5.56654	0.0840428	0.00800673	-0.00607738	0.00779214	0.00779214
TRINITY_DN212_c2_g1_i1	1.53346e-09	5.84574e-09	0.808911	0.133908	4.63881	0.193619	0.0175717	-0.00979575	0.0182909	0.0182909
comp25660_c0_seq1	1.53969e-09	5.86837e-09	2.05808	0.340733	2.74702	1.31951	0.0901892	0.0373491	0.142009	0.142009
TRINITY_DN13076_c0_g1_i1	1.55859e-09	5.93929e-09	1.11955	0.185412	4.02018	0.361288	0.0311611	-0.0274562	0.0375939	0.0375939
TRINITY_DN4310_c0_g2_i2	1.56379e-09	5.95796e-09	1.2009	0.198903	3.94192	0.434336	0.0371929	-0.0111905	0.0419316	0.0419316
comp40120_c1_seq4	1.5728e-09	5.99002e-09	1.72899	0.286412	3.21477	0.867208	0.060579	-0.0453047	0.103485	0.103485
TRINITY_DN51830_c0_g1_i1	1.5774e-09	6.00639e-09	1.83185	0.303474	3.0883	0.989864	0.0683799	-0.0320931	0.115814	0.115814
TRINITY_DN678_c0_g1_i2	1.5958e-09	6.07414e-09	2.61854	0.433937	1.89807	2.02258	0.242068	-0.167973	0.134534	0.134534
TRINITY_DN7722_c0_g1_i1	1.598e-09	6.08137e-09	0.816508	0.135314	4.72252	0.195883	0.0197646	-0.013463	0.0168554	0.0168554
TRINITY_DN1718_c0_g1_i1	1.70243e-09	6.47144e-09	1.16323	0.193102	4.93408	0.450524	0.0110258	0.0635508	0.0136488	0.0635508
TRINITY_DN7557_c0_g1_i2	1.86339e-09	7.07523e-09	3.18067	0.529292	1.79912	3.37073	0.333929	0.22637	0.129293	0.22637
TRINITY_DN9719_c0_g2_i1	1.8843e-09	7.15191e-09	2.57554	0.428722	1.95454	2.03628	0.230333	-0.0658091	0.137273	0.137273
TRINITY_DN6046_c0_g1_i2	1.89081e-09	7.17527e-09	0.596627	0.0993233	5.3534	0.115391	0.0105611	0.00540691	0.00916909	0.00916909
TRINITY_DN5255_c0_g2_i1	1.92694e-09	7.30823e-09	1.11312	0.1854	4.0376	0.383811	0.0320512	0.00271888	0.0366954	0.0366954
TRINITY_DN10651_c0_g1_i1	1.98639e-09	7.52518e-09	0.533541	0.0889396	5.54708	0.0856997	0.00792565	-0.00283144	0.00789486	0.00789486
TRINITY_DN65_c0_g2_i2	1.99828e-09	7.56735e-09	0.744563	0.124136	4.86104	0.181942	0.0161348	0.0113388	0.0146848	0.0146848
TRINITY_DN2590_c0_g1_i2	2.07192e-09	7.83879e-09	1.49135	0.248888	3.47813	0.673991	0.0461718	-0.00122727	0.0777186	0.0777186
TRINITY_DN7674_c0_g1_i2	2.27282e-09	8.58593e-09	1.30076	0.217627	5.53577	0.564612	0.00671944	0.0880039	0.00795656	0.0880039
TRINITY_DN5423_c0_g1_i3	2.27629e-09	8.59742e-09	0.56467	0.0944777	6.31049	0.106402	0.00386286	0.0139892	0.00527756	0.0139892
TRINITY_DN10511_c0_g1_i1	2.48975e-09	9.38597e-09	3.38596	0.567912	3.34865	3.82854	0.045507	0.59954	0.0901848	0.59954
TRINITY_DN1231_c0_g1_i5	2.62895e-09	9.90326e-09	1.24449	0.209044	3.96153	0.45633	0.0466007	-0.0304638	0.0407977	0.0407977
TRINITY_DN7542_c0_g1_i1	2.67336e-09	1.00635e-08	2.86231	0.481021	3.91779	2.73746	0.0244709	0.438291	0.0433704	0.438291
TRINITY_DN1572_c0_g1_i6	2.699e-09	1.01576e-08	0.883283	0.148478	4.45004	0.237461	0.0221885	-0.00521388	0.0219027	0.0219027
TRINITY_DN9013_c0_g1_i3	2.70143e-09	1.01649e-08	1.51871	0.255298	3.51769	0.755221	0.0562888	0.0559756	0.0740649	0.0740649
TRINITY_DN2429_c0_g2_i1	2.73064e-09	1.02728e-08	1.25433	0.210918	3.81089	0.466858	0.0386463	-0.0184292	0.0503265	0.0503265
TRINITY_DN7938_c0_g1_i4	2.77268e-09	1.0429e-08	1.21616	0.204585	3.83387	0.452885	0.0349587	0.000394757	0.048751	0.048751
TRINITY_DN1663_c0_g3_i4	2.78109e-09	1.04587e-08	0.694729	0.116879	5.07663	0.161318	0.0140311	0.0132901	0.0118476	0.0132901
TRINITY_DN6151_c0_g2_i2	2.86951e-09	1.07831e-08	1.52498	0.256778	3.43019	0.684519	0.0496151	-0.0261952	0.0822549	0.0822549
TRINITY_DN7_c0_g1_i4	3.05065e-09	1.14445e-08	0.767533	0.129457	4.72165	0.174465	0.0166484	-0.00947495	0.0168699	0.0168699
TRINITY_DN7321_c0_g1_i2	3.1268e-09	1.1728e-08	2.12747	0.359078	2.6901	1.29867	0.11331	-0.106901	0.144564	0.144564
TRINITY_DN8155_c0_g1_i4	3.19327e-09	1.19661e-08	0.912928	0.154176	4.35793	0.244514	0.0233212	-0.0158675	0.0242192	0.0242192
TRINITY_DN2763_c0_g1_i1	3.39483e-09	1.27072e-08	0.752799	0.12735	4.78531	0.163568	0.0165972	-0.0146703	0.0158388	0.0158388
TRINITY_DN13799_c0_g1_i1	3.41343e-09	1.27715e-08	0.634613	0.107373	5.10384	0.122163	0.0115208	-0.00324203	0.011537	0.011537
TRINITY_DN38020_c0_g1_i1	3.44906e-09	1.28985e-08	2.69959	0.456887	1.77779	2.17174	0.28939	-0.184953	0.128101	0.128101
TRINITY_DN4089_c0_g1_i2	3.5163e-09	1.31471e-08	0.853122	0.144463	4.52349	0.242701	0.0213347	0.0192107	0.0204044	0.0204044
TRINITY_DN12550_c0_g1_i1	3.70391e-09	1.38305e-08	1.00806	0.170947	4.16388	0.314656	0.0275532	0.000818985	0.0308924	0.0308924
TRINITY_DN2689_c0_g1_i3	3.70967e-09	1.38494e-08	0.650318	0.110286	5.63067	0.141683	0.00649843	0.0178276	0.00747106	0.0178276
TRINITY_DN12019_c0_g1_i1	3.7976e-09	1.41645e-08	1.04824	0.177885	4.10545	0.319444	0.0298604	-0.0234424	0.0334258	0.0334258
TRINITY_DN6358_c0_g1_i12	4.04126e-09	1.50621e-08	2.07125	0.352104	2.80586	1.27954	0.109263	-0.0464904	0.138691	0.138691
TRINITY_DN12_c0_g1_i4	4.05238e-09	1.51007e-08	1.69905	0.288853	3.22974	0.907574	0.0648755	0.031709	0.101997	0.101997
TRINITY_DN1773_c0_g1_i8	4.05774e-09	1.51179e-08	0.865705	0.147183	4.55948	0.227642	0.0235967	-0.00782971	0.0197291	0.0197291
TRINITY_DN6938_c0_g1_i4	4.10222e-09	1.5278e-08	2.20996	0.375843	2.57793	1.42067	0.134734	-0.105265	0.147782	0.147782
TRINITY_DN3641_c0_g1_i3	4.20539e-09	1.56593e-08	1.55961	0.265425	3.36074	0.708954	0.0519052	-0.0355911	0.088996	0.088996
TRINITY_DN1109_c0_g3_i2	4.23757e-09	1.57732e-08	1.2478	0.212405	3.81416	0.46301	0.0401321	-0.0189595	0.0500999	0.0500999
TRINITY_DN11449_c0_g1_i1	4.25167e-09	1.58228e-08	1.03488	0.176176	4.11382	0.311518	0.0290293	-0.0225807	0.0330469	0.0330469
TRINITY_DN1977_c0_g1_i2	4.33043e-09	1.6108e-08	0.554589	0.0944617	7.79837	0.103174	0.000886182	0.0169598	0.00420984	0.0169598
TRINITY_DN3101_c0_g1_i2	4.33071e-09	1.6108e-08	0.675755	0.1151	5.03871	0.134335	0.0141977	-0.00968846	0.0122982	0.0122982
TRINITY_DN32388_c0_g1_i1	4.40431e-09	1.63757e-08	0.858914	0.146366	4.98086	0.247506	0.012519	0.0303272	0.0130254	0.0303272
TRINITY_DN1472_c0_g1_i1	4.5681e-09	1.69752e-08	1.5544	0.265157	4.55326	0.81086	0.0158819	0.124735	0.0198449	0.124735
TRINITY_DN29029_c0_g1_i1	4.61043e-09	1.71262e-08	1.52074	0.259483	3.40232	0.670453	0.0497234	-0.0384094	0.084939	0.084939
TRINITY_DN52_c0_g2_i1	4.63539e-09	1.72125e-08	0.690417	0.117823	5.88625	0.159991	0.00480641	0.0229583	0.00641301	0.0229583
TRINITY_DN1813_c0_g1_i10	4.65455e-09	1.72772e-08	2.30514	0.393431	3.31686	1.78354	0.0599878	0.249588	0.0933282	0.249588
TRINITY_DN7228_c0_g2_i3	5.09652e-09	1.88689e-08	0.947719	0.16217	4.26433	0.290586	0.0254798	0.0141466	0.0271184	0.0271184
TRINITY_DN11334_c0_g1_i2	5.58425e-09	2.06479e-08	1.11598	0.191461	3.97924	0.367312	0.033514	-0.0201211	0.0398008	0.0398008
TRINITY_DN1180_c0_g1_i4	5.69524e-09	2.10467e-08	2.05036	0.351964	5.06562	1.41349	0.00790507	0.239852	0.0119764	0.239852
TRINITY_DN16485_c0_g1_i1	5.7731e-09	2.13265e-08	2.64802	0.454737	1.90294	2.11137	0.278793	-0.152871	0.134778	0.134778
TRINITY_DN8237_c0_g2_i1	5.86716e-09	2.1658e-08	1.78229	0.306209	3.16775	1.01346	0.0793958	0.0441154	0.108133	0.108133
TRINITY_DN9551_c0_g2_i8	5.97446e-09	2.20419e-08	1.11696	0.192001	4.06376	0.382345	0.0383367	-0.00813409	0.0353921	0.0353921
TRINITY_DN13074_c0_g1_i1	5.99411e-09	2.21063e-08	1.07472	0.184757	4.06693	0.360806	0.0330324	0.00290314	0.0352378	0.0352378
TRINITY_DN29748_c0_g1_i1	6.17716e-09	2.27688e-08	1.32038	0.227186	4.46336	0.586594	0.0187742	0.0844525	0.0216091	0.0844525
comp29851_c1_seq1	6.20504e-09	2.28674e-08	0.522985	0.0899971	5.54511	0.0870161	0.00829347	0.00205409	0.00790548	0.00790548
TRINITY_DN8475_c0_g1_i4	6.38319e-09	2.3511e-08	0.509227	0.0877011	5.66656	0.085677	0.00808114	0.0054379	0.00730182	0.00730182
TRINITY_DN14057_c0_g2_i1	6.41457e-09	2.36222e-08	0.852571	0.146854	4.52443	0.211076	0.0227454	-0.0187817	0.0203867	0.0203867
TRINITY_DN2757_c0_g2_i2	6.48686e-09	2.38797e-08	0.550689	0.094886	5.70479	0.0928852	0.0108773	-0.00359744	0.00712942	0.00712942
TRINITY_DN13572_c0_g1_i2	6.55272e-09	2.41177e-08	0.654753	0.112849	5.01372	0.12728	0.0128636	-0.00727055	0.0126064	0.0126064
comp38871_c0_seq8	6.57751e-09	2.42045e-08	2.33149	0.401886	2.34767	1.57947	0.174048	-0.143281	0.148976	0.148976
TRINITY_DN7039_c0_g1_i1	6.614e-09	2.43343e-08	0.83084	0.143237	4.51757	0.209545	0.0205171	-0.00614612	0.0205167	0.0205167
TRINITY_DN14840_c0_g1_i1	6.83585e-09	2.51367e-08	1.06311	0.183457	4.3801	0.380615	0.0230899	0.0442228	0.0236146	0.0442228
TRINITY_DN10540_c0_g1_i1	6.95547e-09	2.55578e-08	0.89415	0.154377	4.38319	0.250458	0.0241314	0.00156781	0.0235329	0.0235329
TRINITY_DN13831_c0_g1_i1	6.97136e-09	2.56115e-08	0.943082	0.162836	4.69659	0.299571	0.0171826	0.0358485	0.0172906	0.0358485
TRINITY_DN5361_c0_g2_i1	7.14419e-09	2.62368e-08	1.9104	0.330091	5.07898	1.22954	0.00831194	0.209608	0.0118204	0.209608
TRINITY_DN15024_c0_g1_i1	7.34867e-09	2.69729e-08	1.18909	0.205627	3.99337	0.476468	0.0303068	0.0542585	0.0390238	0.0542585
TRINITY_DN3429_c0_g2_i1	7.42643e-09	2.72534e-08	0.967891	0.167427	4.21249	0.271785	0.0270865	-0.0222756	0.0289769	0.0289769
TRINITY_DN1092_c0_g1_i4	7.49326e-09	2.74936e-08	0.677556	0.117235	7.1475	0.154728	0.00173029	0.0257577	0.0043394	0.0257577
TRINITY_DN11693_c0_g1_i1	7.73337e-09	2.83526e-08	0.782666	0.135546	5.32779	0.206515	0.00983304	0.0269124	0.00937331	0.0269124
TRINITY_DN7983_c0_g1_i1	7.75719e-09	2.84307e-08	1.88632	0.326712	2.88258	1.06719	0.0800151	-0.0210322	0.133467	0.133467
TRINITY_DN8615_c0_g1_i3	7.84562e-09	2.87443e-08	1.7411	0.301659	3.1114	0.926807	0.0683848	0.00241756	0.113611	0.113611
TRINITY_DN12828_c0_g1_i2	7.90932e-09	2.89671e-08	0.70828	0.122744	5.24397	0.169159	0.0109677	0.0191645	0.0101026	0.0191645
TRINITY_DN1534_c0_g1_i2	8.02005e-09	2.93619e-08	2.00629	0.34783	4.06906	1.35746	0.0293592	0.212612	0.0351345	0.212612
TRINITY_DN4376_c0_g1_i1	8.22258e-09	3.00869e-08	1.14329	0.198356	3.928	0.377935	0.0359349	-0.0307169	0.0427556	0.0427556
TRINITY_DN17008_c0_g1_i1	8.42043e-09	3.07884e-08	1.20722	0.209593	3.88831	0.42543	0.0426644	-0.0321208	0.0451941	0.0451941
TRINITY_DN7952_c0_g1_i1	8.62912e-09	3.15227e-08	1.87684	0.326084	2.8997	1.03229	0.0804827	-0.0503114	0.132179	0.132179
TRINITY_DN16082_c0_g1_i1	8.68823e-09	3.17213e-08	0.63515	0.110374	5.14454	0.121231	0.0132726	-0.00630792	0.0110921	0.0110921
TRINITY_DN4630_c0_g1_i4	9.36208e-09	3.41194e-08	0.849284	0.14791	4.88071	0.243585	0.0151315	0.0286232	0.0143982	0.0286232
TRINITY_DN5625_c1_g1_i1	9.5552e-09	3.48106e-08	1.5965	0.278212	4.27016	0.860922	0.0210724	0.133731	0.0269208	0.133731
TRINITY_DN15408_c0_g1_i1	9.68198e-09	3.52596e-08	1.53747	0.268029	3.33585	0.694492	0.0522314	-0.0299301	0.0914478	0.0914478
TRINITY_DN34472_c0_g1_i1	9.84591e-09	3.58501e-08	1.40112	0.24438	3.52341	0.581969	0.0458994	-0.0213117	0.0735434	0.0735434
TRINITY_DN2154_c0_g1_i2	9.87006e-09	3.59185e-08	1.28343	0.223869	3.6717	0.474232	0.039445	-0.0352406	0.0607901	0.0607901
TRINITY_DN9426_c0_g1_i1	9.97085e-09	3.62787e-08	0.85564	0.149295	4.44391	0.21973	0.0225366	-0.0102249	0.0220411	0.0220411
TRINITY_DN4849_c0_g1_i2	1.04036e-08	3.78051e-08	0.8428	0.147239	4.47246	0.211511	0.0219443	-0.0119523	0.0214146	0.0214146
TRINITY_DN7883_c0_g1_i1	1.07733e-08	3.91273e-08	0.520084	0.0909543	5.7745	0.0914638	0.00685337	0.00969198	0.00683497	0.00969198
TRINITY_DN217_c1_g2_i1	1.08466e-08	3.93863e-08	0.995356	0.174107	7.28074	0.335032	0.0012933	0.059333	0.00427436	0.059333
TRINITY_DN4196_c0_g1_i4	1.08548e-08	3.9409e-08	1.04453	0.182712	4.04424	0.317238	0.0304075	-0.0239739	0.0363595	0.0363595
TRINITY_DN7017_c0_g1_i1	1.11487e-08	4.04469e-08	0.558847	0.0978329	5.30163	0.0902051	0.00955168	-0.00841551	0.00959086	0.00959086
TRINITY_DN2372_c0_g4_i1	1.13886e-08	4.12873e-08	0.822927	0.144155	5.78702	0.229112	0.00590532	0.0356558	0.00678474	0.0356558
TRINITY_DN2810_c0_g1_i2	1.17151e-08	4.24402e-08	1.53729	0.269519	3.29077	0.686156	0.0493608	-0.0365959	0.09592	0.09592
TRINITY_DN10494_c0_g1_i1	1.18752e-08	4.30124e-08	1.56438	0.274379	3.41367	0.785212	0.0667256	0.0335976	0.0838424	0.0838424
TRINITY_DN691_c0_g2_i7	1.25564e-08	4.54307e-08	1.04506	0.183603	6.82628	0.369834	0.0018651	0.0655547	0.00458223	0.0655547
TRINITY_DN3277_c0_g2_i1	1.28352e-08	4.63973e-08	1.10436	0.194147	3.95947	0.35865	0.0344706	-0.0225793	0.0409155	0.0409155
TRINITY_DN11929_c0_g1_i1	1.28805e-08	4.65445e-08	0.725886	0.127625	4.83516	0.161143	0.0175061	-0.00514296	0.0150702	0.0150702
TRINITY_DN154_c1_g1_i3	1.30427e-08	4.71221e-08	0.809729	0.14242	4.56197	0.200199	0.0208838	-0.0058717	0.019683	0.019683
TRINITY_DN2514_c1_g1_i3	1.33481e-08	4.82062e-08	0.882752	0.155372	4.36097	0.230686	0.0241463	-0.0147629	0.0241345	0.0241345
TRINITY_DN9308_c0_g1_i2	1.335e-08	4.82062e-08	1.54502	0.271938	3.36035	0.713768	0.0588669	-0.021836	0.0890339	0.0890339
TRINITY_DN2498_c0_g1_i7	1.35967e-08	4.90706e-08	0.833716	0.146823	4.4557	0.202893	0.0213371	-0.016323	0.0217766	0.0217766
TRINITY_DN8505_c0_g1_i1	1.38375e-08	4.99127e-08	1.12081	0.197486	3.91082	0.363187	0.0342066	-0.0292269	0.0437948	0.0437948
TRINITY_DN8_c0_g1_i2	1.39532e-08	5.03209e-08	1.81131	0.319231	3.40667	1.11208	0.0444835	0.159334	0.0845187	0.159334
TRINITY_DN5179_c0_g1_i5	1.39893e-08	5.04419e-08	1.00134	0.176493	4.1344	0.324902	0.030161	0.0146673	0.0321385	0.0321385
TRINITY_DN1338_c0_g1_i6	1.52136e-08	5.47777e-08	1.78496	0.315412	3.50733	0.941219	0.123957	-0.0878993	0.0750127	0.0750127
TRINITY_DN47019_c0_g1_i1	1.52783e-08	5.50008e-08	1.77809	0.314239	2.99287	1.06883	0.0729659	0.120137	0.124526	0.124526
TRINITY_DN14199_c0_g1_i2	1.57617e-08	5.67104e-08	2.7066	0.478785	3.38173	2.48603	0.0526502	0.40582	0.086941	0.40582
TRINITY_DN4487_c0_g1_i4	1.58517e-08	5.70241e-08	0.500555	0.0885611	5.61018	0.0742579	0.00811516	-0.00499926	0.00757098	0.00757098
TRINITY_DN1241_c0_g1_i7	1.58998e-08	5.71866e-08	0.682944	0.120842	4.95402	0.140308	0.0158263	-0.00760491	0.0133791	0.0133791
TRINITY_DN14833_c0_g1_i1	1.5983e-08	5.74758e-08	1.49863	0.265214	3.3918	0.657962	0.0547168	-0.0357282	0.0859598	0.0859598
TRINITY_DN419_c0_g1_i1	1.60286e-08	5.76294e-08	0.643127	0.113824	5.0477	0.124142	0.0137224	-0.00676114	0.0121896	0.0121896
TRINITY_DN2493_c0_g1_i2	1.60812e-08	5.78081e-08	1.18104	0.209048	3.81936	0.446934	0.0376613	0.0188109	0.0497406	0.0497406
TRINITY_DN9485_c0_g1_i1	1.65893e-08	5.95598e-08	0.774598	0.137236	4.72053	0.177952	0.0207791	-0.0131691	0.0168886	0.0168886
TRINITY_DN9628_c0_g1_i2	1.66393e-08	5.97288e-08	1.02935	0.182389	4.05314	0.345472	0.0306161	0.0192455	0.035915	0.035915
TRINITY_DN3351_c0_g1_i2	1.66912e-08	5.99043e-08	0.588334	0.104255	6.47682	0.117529	0.00283942	0.0188989	0.00499746	0.0188989
TRINITY_DN7152_c0_g1_i1	1.71867e-08	6.16496e-08	0.794707	0.140951	4.58597	0.185005	0.0204936	-0.0151747	0.0192409	0.0192409
TRINITY_DN14081_c0_g1_i1	1.75401e-08	6.28946e-08	1.52919	0.27139	3.2931	0.684531	0.051617	-0.0324711	0.0956877	0.0956877
TRINITY_DN1763_c1_g1_i3	1.81075e-08	6.49178e-08	1.03925	0.184619	4.03805	0.332445	0.0314952	-0.00365623	0.0366728	0.0366728
TRINITY_DN302_c0_g1_i1	1.86878e-08	6.69622e-08	0.853881	0.151835	4.36171	0.222466	0.0219938	-0.00548849	0.0241141	0.0241141
TRINITY_DN8073_c0_g1_i2	1.89718e-08	6.79554e-08	1.38529	0.246443	3.86172	0.652406	0.0341864	0.0872818	0.0469003	0.0872818
TRINITY_DN15031_c0_g3_i1	1.90136e-08	6.80929e-08	2.5508	0.45382	1.82275	1.9591	0.281314	-0.164567	0.13059	0.13059
TRINITY_DN2051_c0_g1_i1	1.9666e-08	7.04043e-08	2.10866	0.375546	3.37159	1.51219	0.0412875	0.240782	0.0879322	0.240782
TRINITY_DN13258_c0_g1_i2	1.97144e-08	7.05649e-08	1.2456	0.221854	4.18061	0.527664	0.025963	0.0724752	0.0302141	0.0724752
TRINITY_DN8269_c1_g1_i4	1.97466e-08	7.06675e-08	1.42771	0.254304	4.1431	0.693254	0.024996	0.104345	0.0317642	0.104345
TRINITY_DN7811_c0_g1_i6	2.10433e-08	7.5241e-08	1.3069	0.233242	3.71707	0.56903	0.0515942	0.0429467	0.057209	0.057209
TRINITY_DN1113_c0_g1_i4	2.13517e-08	7.62891e-08	1.13567	0.202773	3.8985	0.428139	0.0376783	0.0319057	0.0445553	0.0445553
TRINITY_DN9149_c0_g1_i1	2.29364e-08	8.18638e-08	0.556662	0.0996128	5.3671	0.0928068	0.010782	-0.00579822	0.00906341	0.00906341
TRINITY_DN733_c0_g2_i1	2.30276e-08	8.21606e-08	1.58972	0.284511	3.21691	0.740298	0.0586198	-0.037343	0.103273	0.103273
TRINITY_DN2938_c0_g1_i1	2.32612e-08	8.2964e-08	0.5024	0.0899422	7.28803	0.0859838	0.0012388	0.0149404	0.00427139	0.0149404
TRINITY_DN13512_c0_g1_i4	2.37082e-08	8.45131e-08	0.544141	0.0974726	6.6045	0.100884	0.00270352	0.0162983	0.00482613	0.0162983
TRINITY_DN5274_c0_g1_i1	2.40625e-08	8.57456e-08	0.776625	0.139182	4.5484	0.178659	0.0188077	-0.0114212	0.0199356	0.0199356
TRINITY_DN996_c3_g1_i1	2.43704e-08	8.68121e-08	0.618357	0.110862	5.13563	0.130316	0.0122909	0.01229	0.0111875	0.01229
TRINITY_DN14444_c0_g1_i1	2.44278e-08	8.70009e-08	0.875016	0.156889	4.31118	0.233538	0.0236324	-0.00638931	0.0255958	0.0255958
TRINITY_DN8222_c0_g1_i2	2.45348e-08	8.73511e-08	2.27209	0.407437	2.28636	1.55509	0.183831	-0.0903537	0.148178	0.148178
TRINITY_DN3053_c0_g1_i3	2.475e-08	8.80858e-08	0.928458	0.166539	4.23908	0.273706	0.0274703	0.00450813	0.0280002	0.0280002
TRINITY_DN4024_c0_g1_i4	2.48559e-08	8.84472e-08	0.646765	0.116027	5.80562	0.142594	0.00746427	0.0194602	0.00671151	0.0194602
TRINITY_DN14237_c0_g1_i6	2.49858e-08	8.88778e-08	1.55952	0.279816	3.67458	0.82911	0.0362216	0.120373	0.0605583	0.120373
TRINITY_DN5541_c0_g2_i1	2.50404e-08	8.90564e-08	1.03312	0.185381	4.01716	0.34618	0.0309801	0.017114	0.0377519	0.0377519
TRINITY_DN5515_c2_g1_i1	2.51173e-08	8.92982e-08	0.757886	0.136006	4.72227	0.165725	0.0201355	-0.0182536	0.0168596	0.0168596
TRINITY_DN1175_c0_g1_i3	2.60014e-08	9.24086e-08	0.528827	0.095003	5.39947	0.0869689	0.00922793	-0.000983633	0.0088232	0.0088232
TRINITY_DN7026_c0_g2_i1	2.62037e-08	9.30615e-08	1.58253	0.284368	3.26814	0.808746	0.0635583	0.0451762	0.0981725	0.0981725
TRINITY_DN29352_c0_g1_i1	2.70615e-08	9.60229e-08	1.39009	0.250041	4.63512	0.659278	0.0149745	0.110066	0.0183562	0.110066
TRINITY_DN42496_c0_g1_i1	2.72139e-08	9.65293e-08	1.72292	0.309962	3.09759	0.926214	0.0772219	0.0138797	0.114931	0.114931
TRINITY_DN51908_c0_g1_i1	2.75785e-08	9.77882e-08	1.05434	0.189761	3.97333	0.322536	0.0318883	-0.0261429	0.0401303	0.0401303
TRINITY_DN2273_c0_g2_i1	2.84751e-08	1.00824e-07	0.58424	0.105258	5.19038	0.108511	0.0115395	0.00127805	0.0106189	0.0106189
TRINITY_DN3600_c0_g2_i1	2.92199e-08	1.0337e-07	0.662762	0.119502	4.94917	0.136538	0.0151171	-0.00224003	0.0134442	0.0134442
TRINITY_DN46900_c0_g1_i1	2.97184e-08	1.05097e-07	0.828509	0.149467	4.44681	0.20479	0.0227055	-0.0125932	0.0219753	0.0219753
TRINITY_DN10114_c1_g1_i5	3.04094e-08	1.07465e-07	1.12906	0.203836	3.85684	0.37992	0.0358784	-0.017564	0.0472199	0.0472199
TRINITY_DN1218_c1_g2_i1	3.14826e-08	1.11081e-07	0.619026	0.111879	5.07956	0.111898	0.0132202	-0.0104042	0.0118137	0.0118137
TRINITY_DN7516_c0_g1_i3	3.16601e-08	1.11668e-07	1.37051	0.247741	3.60734	0.568923	0.0566139	-0.018965	0.0661377	0.0661377
TRINITY_DN6643_c0_g1_i3	3.17904e-08	1.12088e-07	0.941712	0.170252	4.21089	0.272184	0.0289343	-0.0069934	0.0290373	0.0290373
TRINITY_DN17765_c0_g1_i1	3.19306e-08	1.12563e-07	2.02402	0.365974	2.60884	1.40008	0.112883	0.15499	0.147082	0.15499
TRINITY_DN317_c0_g1_i12	3.20396e-08	1.12927e-07	1.01591	0.183712	4.04203	0.315056	0.0310295	-0.00749039	0.0364709	0.0364709
TRINITY_DN4634_c0_g1_i7	3.20586e-08	1.12974e-07	1.6263	0.294096	3.22019	0.773506	0.0700391	-0.0492283	0.102946	0.102946
TRINITY_DN5842_c0_g2_i1	3.23321e-08	1.13918e-07	0.677048	0.122469	4.87245	0.144568	0.0154794	0.000385536	0.014518	0.014518
TRINITY_DN30102_c0_g1_i1	3.29637e-08	1.16062e-07	0.823082	0.148976	4.44149	0.20942	0.0222915	-0.00379029	0.0220964	0.0220964
TRINITY_DN1463_c0_g1_i4	3.33689e-08	1.17427e-07	0.731351	0.132425	4.67706	0.172607	0.0174485	0.00563469	0.0176241	0.0176241
TRINITY_DN7811_c0_g1_i4	3.41922e-08	1.2024e-07	1.57131	0.284735	3.31398	0.79562	0.0685356	0.0366823	0.0936129	0.0936129
TRINITY_DN52405_c0_g1_i1	3.45272e-08	1.21375e-07	0.71591	0.12977	4.73582	0.155672	0.0170445	-0.00626986	0.0166358	0.0166358
TRINITY_DN7660_c0_g1_i1	3.49881e-08	1.22909e-07	1.20379	0.218297	3.74026	0.455622	0.0398657	0.00865952	0.0554413	0.0554413
TRINITY_DN8192_c0_g1_i1	3.5083e-08	1.23199e-07	1.51665	0.275056	3.31326	0.67645	0.0576267	-0.0351751	0.0936845	0.0936845
TRINITY_DN8906_c0_g2_i1	3.54676e-08	1.24506e-07	1.00362	0.182078	4.07876	0.301992	0.0316359	-0.0150658	0.0346691	0.0346691
TRINITY_DN36967_c0_g1_i1	3.57565e-08	1.25476e-07	0.892119	0.161891	4.28106	0.23224	0.0258595	-0.0202045	0.0265577	0.0265577
TRINITY_DN1137_c0_g1_i2	3.83494e-08	1.34317e-07	0.869813	0.158197	4.32552	0.252246	0.0248938	0.017202	0.0251588	0.0251588
TRINITY_DN13841_c0_g1_i1	3.85244e-08	1.34906e-07	1.00779	0.183319	4.08533	0.298702	0.0328537	-0.0229173	0.0343581	0.0343581
TRINITY_DN2746_c0_g1_i8	3.9101e-08	1.36853e-07	0.520927	0.0948026	5.96623	0.0929402	0.00546929	0.0125058	0.00614578	0.0125058
TRINITY_DN19199_c0_g2_i1	3.97159e-08	1.38933e-07	2.00823	0.365657	2.83582	1.18455	0.130647	-0.0929973	0.136763	0.136763
TRINITY_DN1294_c0_g2_i2	4.02468e-08	1.40716e-07	1.96509	0.357955	7.76395	1.32296	0.000607934	0.255656	0.00420491	0.255656
TRINITY_DN38059_c0_g1_i1	4.15825e-08	1.4526e-07	2.55411	0.465738	1.85053	1.92653	0.301744	-0.22861	0.13208	0.13208
TRINITY_DN8462_c0_g1_i6	4.45756e-08	1.55472e-07	1.86972	0.341708	2.75977	1.005	0.092183	-0.0849622	0.141346	0.141346
TRINITY_DN2211_c0_g1_i15	4.66559e-08	1.62558e-07	0.820556	0.150186	6.06583	0.231042	0.00455382	0.0405577	0.00584999	0.0405577
TRINITY_DN5398_c0_g1_i4	4.73245e-08	1.6483e-07	0.646703	0.11842	4.91804	0.136418	0.014177	0.00556877	0.0138698	0.0138698
TRINITY_DN1079_c0_g1_i2	4.74094e-08	1.65097e-07	0.883991	0.16188	4.33959	0.246125	0.027668	-0.00100241	0.0247425	0.0247425
TRINITY_DN7984_c0_g1_i2	4.79195e-08	1.66816e-07	0.629069	0.115238	7.00234	0.13583	0.00189822	0.0246614	0.00443369	0.0246614
TRINITY_DN6402_c0_g1_i4	4.84755e-08	1.68722e-07	0.957345	0.17544	4.12956	0.264409	0.0292092	-0.0262354	0.0323494	0.0323494
TRINITY_DN51952_c0_g1_i1	4.8689e-08	1.69435e-07	1.72313	0.315822	3.00934	0.901303	0.0764109	-0.0146195	0.123076	0.123076
TRINITY_DN5091_c0_g1_i6	4.90215e-08	1.70533e-07	0.879222	0.161182	4.27635	0.229798	0.025246	-0.0148247	0.0267136	0.0267136
TRINITY_DN9715_c0_g1_i1	5.10875e-08	1.77536e-07	1.25403	0.230204	3.65087	0.459849	0.0435009	-0.0312091	0.0624869	0.0624869
TRINITY_DN2048_c0_g1_i1	5.20461e-08	1.80741e-07	1.05347	0.193504	3.97733	0.349827	0.0349805	0.00321713	0.0399072	0.0399072
TRINITY_DN6450_c0_g1_i2	5.21462e-08	1.81026e-07	2.79068	0.512631	2.11482	2.63546	0.381794	0.0969509	0.143787	0.143787
TRINITY_DN12829_c0_g1_i1	5.42467e-08	1.88188e-07	0.538649	0.0990747	5.68539	0.0997251	0.00717159	0.01246	0.00721589	0.01246
TRINITY_DN1372_c0_g1_i1	5.44967e-08	1.89022e-07	1.10569	0.203402	4.41585	0.420225	0.0230636	0.0596815	0.0227032	0.0596815
TRINITY_DN13575_c0_g1_i2	5.51803e-08	1.91327e-07	1.90665	0.350891	2.70549	1.08366	0.102308	-0.0498109	0.143941	0.143941
TRINITY_DN5969_c0_g2_i7	5.61404e-08	1.94623e-07	2.66626	0.490963	3.5844	2.13334	0.413973	-0.294723	0.0681152	0.0681152
TRINITY_DN467_c7_g1_i1	5.68563e-08	1.97036e-07	0.896178	0.16509	4.2563	0.23404	0.0271154	-0.0217804	0.0273941	0.0273941
TRINITY_DN4995_c0_g1_i4	5.7914e-08	2.00563e-07	3.01203	0.555201	2.35818	2.62072	0.467427	-0.434031	0.149069	0.149069
TRINITY_DN3640_c2_g1_i1	5.84967e-08	2.02543e-07	0.529326	0.0976016	5.3782	0.0858376	0.0100727	-0.00332421	0.00897948	0.00897948
TRINITY_DN10161_c0_g2_i3	5.9411e-08	2.05641e-07	0.540658	0.099742	5.41499	0.0970165	0.0111842	0.00456468	0.00871278	0.00871278
TRINITY_DN5308_c1_g1_i1	6.12374e-08	2.11926e-07	0.852415	0.157413	4.35589	0.213829	0.0252814	-0.0180178	0.0242763	0.0242763
TRINITY_DN42631_c0_g1_i1	6.28383e-08	2.17204e-07	3.15109	0.5824	1.82072	3.41843	0.135849	0.54253	0.13048	0.54253
TRINITY_DN37141_c0_g1_i1	6.46898e-08	2.23527e-07	1.50194	0.277862	5.01277	0.776872	0.0118803	0.142534	0.0126184	0.142534
TRINITY_DN20787_c0_g1_i2	6.68566e-08	2.30934e-07	1.50993	0.279647	3.28287	0.733037	0.0596995	0.0355454	0.0967054	0.0967054
TRINITY_DN43024_c0_g1_i1	6.71526e-08	2.31917e-07	1.60881	0.298004	3.15768	0.851623	0.0684926	0.0623084	0.10912	0.10912
TRINITY_DN2383_c0_g1_i1	6.81591e-08	2.35298e-07	1.79248	0.332189	2.85071	0.97037	0.0849494	-0.0238455	0.13575	0.13575
TRINITY_DN6595_c1_g2_i1	6.88611e-08	2.37612e-07	0.662616	0.12284	4.87891	0.129779	0.0157553	-0.0107002	0.0144242	0.0144242
TRINITY_DN51653_c0_g1_i1	7.09001e-08	2.44522e-07	0.668263	0.124008	4.84017	0.146757	0.0157611	0.00659733	0.0149948	0.0149948
TRINITY_DN20768_c0_g1_i1	7.12396e-08	2.45608e-07	2.71786	0.504427	4.21211	2.5467	0.0184818	0.490412	0.028991	0.490412
TRINITY_DN9112_c0_g1_i3	7.14817e-08	2.46358e-07	0.749911	0.139197	4.6082	0.167384	0.0199143	-0.0120889	0.0188374	0.0188374
TRINITY_DN3252_c0_g1_i6	7.21302e-08	2.48516e-07	0.592142	0.109945	5.12846	0.105284	0.0129109	-0.00695693	0.011265	0.011265
TRINITY_DN3369_c0_g1_i1	7.25726e-08	2.49989e-07	1.67078	0.310284	3.0288	0.910595	0.0712219	0.0606347	0.121331	0.121331
TRINITY_DN6856_c0_g1_i5	7.34206e-08	2.5278e-07	1.75394	0.325855	3.94147	1.06097	0.0306026	0.18176	0.0419582	0.18176
TRINITY_DN15388_c0_g1_i1	7.44128e-08	2.56108e-07	0.578405	0.107507	5.1565	0.0992247	0.0121496	-0.00790514	0.0109658	0.0109658
TRINITY_DN4696_c0_g2_i2	7.51933e-08	2.5875e-07	0.953337	0.177256	4.12762	0.269276	0.0304054	-0.0192001	0.0324342	0.0324342
TRINITY_DN51931_c0_g1_i1	7.57412e-08	2.6059e-07	0.69931	0.130056	4.77114	0.150015	0.0177656	-0.00575927	0.0160636	0.0160636
TRINITY_DN2340_c0_g1_i2	7.62909e-08	2.62391e-07	0.883506	0.164352	4.26263	0.240718	0.0268471	-0.00620336	0.0271762	0.0271762
TRINITY_DN292_c0_g1_i12	7.64354e-08	2.62843e-07	2.97251	0.55299	4.7621	3.04875	0.0171977	0.594398	0.0162085	0.594398
TRINITY_DN1524_c0_g1_i2	7.66324e-08	2.63475e-07	0.625778	0.116426	4.99059	0.125371	0.0142105	0.00152306	0.0128997	0.0128997
TRINITY_DN28926_c0_g1_i1	7.74651e-08	2.66247e-07	0.87436	0.162734	4.26397	0.236665	0.0258342	-0.00455965	0.0271306	0.0271306
TRINITY_DN7155_c0_g1_i3	7.87448e-08	2.70599e-07	1.66994	0.310977	3.08491	0.828086	0.077279	-0.0407465	0.116134	0.116134
TRINITY_DN1125_c0_g1_i2	8.00481e-08	2.7489e-07	0.867933	0.161716	4.62246	0.260063	0.0172172	0.0350869	0.0185814	0.0350869
TRINITY_DN12738_c1_g1_i2	8.36266e-08	2.86772e-07	0.960964	0.179314	6.18673	0.318964	0.00357262	0.0607342	0.00554142	0.0607342
TRINITY_DN16030_c0_g1_i4	8.57394e-08	2.9383e-07	1.17345	0.219147	5.71437	0.475752	0.0049112	0.0911395	0.00708745	0.0911395
TRINITY_DN90_c0_g1_i2	8.6222e-08	2.95433e-07	0.781344	0.145947	4.51301	0.204462	0.0219978	0.0130414	0.0206035	0.0206035
TRINITY_DN6632_c0_g2_i1	8.63421e-08	2.95794e-07	1.18519	0.221392	3.66544	0.418452	0.0367321	-0.0167608	0.0612965	0.0612965
TRINITY_DN2821_c0_g2_i2	8.65682e-08	2.96467e-07	1.33778	0.249918	3.609	0.618402	0.0419202	0.0829977	0.0659956	0.0829977
TRINITY_DN42324_c0_g1_i1	8.91e-08	3.04982e-07	1.18108	0.22086	3.75271	0.415359	0.0430482	-0.0234496	0.0545101	0.0545101
TRINITY_DN8124_c1_g1_i1	8.9417e-08	3.06014e-07	1.89307	0.354043	2.80345	1.05339	0.111854	-0.0774803	0.138839	0.138839
TRINITY_DN8741_c0_g1_i12	8.97803e-08	3.07205e-07	0.502276	0.0939488	5.93541	0.0872114	0.00563781	0.0120149	0.00624549	0.0120149
TRINITY_DN4193_c0_g1_i1	9.22679e-08	3.15448e-07	1.29244	0.241969	3.60628	0.495732	0.0508699	-0.0293122	0.0662279	0.0662279
comp32794_c0_seq3	9.35706e-08	3.19738e-07	2.60481	0.487903	1.78232	2.06216	0.347743	-0.203564	0.128356	0.128356
TRINITY_DN2968_c0_g1_i1	9.39814e-08	3.21029e-07	0.679056	0.127212	4.7624	0.15949	0.015997	0.0163687	0.0162036	0.0163687
TRINITY_DN7219_c0_g1_i1	9.46768e-08	3.23188e-07	1.91669	0.359155	2.62955	1.16308	0.111446	0.0209231	0.146539	0.146539
TRINITY_DN10_c0_g1_i5	9.51451e-08	3.24731e-07	2.81157	0.52693	2.06641	2.73453	0.220209	0.335102	0.142038	0.335102
TRINITY_DN10307_c0_g1_i3	1.01294e-07	3.45423e-07	1.5506	0.291227	3.21736	0.694204	0.0663987	-0.0579523	0.103227	0.103227
TRINITY_DN10916_c0_g1_i2	1.01396e-07	3.4571e-07	0.994784	0.186842	4.03077	0.30432	0.0327748	-0.00759925	0.0370449	0.0370449
TRINITY_DN66_c0_g1_i5	1.02322e-07	3.48811e-07	1.26715	0.238072	6.71106	0.555927	0.00181256	0.111544	0.00470074	0.111544
TRINITY_DN47362_c0_g1_i1	1.04381e-07	3.55649e-07	0.816736	0.153553	4.46478	0.195853	0.0255785	-0.0194354	0.0215783	0.0215783
TRINITY_DN6172_c0_g1_i2	1.04783e-07	3.56957e-07	0.902469	0.169694	4.21274	0.254163	0.0286242	-0.00358453	0.0289676	0.0289676
TRINITY_DN13247_c0_g7_i1	1.05925e-07	3.60786e-07	0.610918	0.114915	4.97292	0.110373	0.013282	-0.00892024	0.013129	0.013129
TRINITY_DN42197_c0_g1_i1	1.06125e-07	3.61344e-07	1.23164	0.231689	3.6792	0.4926	0.0471726	0.0218838	0.0601868	0.0601868
TRINITY_DN6911_c0_g3_i1	1.07051e-07	3.64373e-07	1.83947	0.346133	2.73524	0.987467	0.0970241	-0.0728591	0.142593	0.142593
TRINITY_DN9611_c1_g1_i3	1.07283e-07	3.64977e-07	3.90278	0.734443	1.99159	5.27661	0.227251	0.851561	0.138955	0.851561
TRINITY_DN2385_c0_g2_i4	1.07495e-07	3.65573e-07	0.540901	0.101796	5.30616	0.0865408	0.0111723	-0.0077325	0.00955253	0.00955253
TRINITY_DN5237_c0_g1_i14	1.08521e-07	3.68876e-07	1.0295	0.193811	4.15699	0.367211	0.0432623	0.0318633	0.0311779	0.0318633
TRINITY_DN452_c0_g1_i1	1.10052e-07	3.73952e-07	1.10821	0.20873	3.98375	0.42558	0.0338898	0.0532463	0.0395512	0.0532463
TRINITY_DN4083_c0_g2_i3	1.10162e-07	3.74264e-07	1.82873	0.34445	2.86858	0.964798	0.102804	-0.0919518	0.134489	0.134489
TRINITY_DN8805_c0_g1_i1	1.1028e-07	3.74601e-07	0.88297	0.166318	6.7163	0.270173	0.00217109	0.0531525	0.00469497	0.0531525
TRINITY_DN5469_c0_g1_i9	1.11816e-07	3.79691e-07	0.676381	0.127465	4.85991	0.134178	0.0177934	-0.0137499	0.0147015	0.0147015
TRINITY_DN8148_c0_g1_i1	1.12497e-07	3.81938e-07	1.59785	0.30118	6.72592	0.884965	0.00148658	0.179933	0.00468447	0.179933
TRINITY_DN12931_c0_g1_i1	1.17531e-07	3.98624e-07	0.53475	0.100948	5.27903	0.0856449	0.0105948	-0.00599482	0.00978606	0.00978606
TRINITY_DN838_c0_g1_i5	1.17653e-07	3.98969e-07	0.567588	0.107151	5.16673	0.0990435	0.0121031	-0.00393776	0.0108594	0.0108594
TRINITY_DN9995_c0_g1_i1	1.17844e-07	3.99481e-07	0.976146	0.18429	5.05084	0.330468	0.0113096	0.0566156	0.0121519	0.0566156
TRINITY_DN8472_c0_g1_i1	1.19626e-07	4.05316e-07	1.51555	0.286274	3.48186	0.79675	0.0503798	0.113526	0.07737	0.113526
TRINITY_DN1618_c0_g1_i19	1.21441e-07	4.11329e-07	0.50163	0.0948025	5.48999	0.073706	0.00975298	-0.00764011	0.00822205	0.00822205
TRINITY_DN42019_c0_g1_i1	1.24832e-07	4.22384e-07	0.873846	0.165305	4.70268	0.265017	0.0174218	0.0372295	0.0171876	0.0372295
TRINITY_DN3698_c0_g1_i2	1.28716e-07	4.35085e-07	1.08768	0.205974	4.07136	0.410742	0.0328509	0.0519996	0.0350235	0.0519996
TRINITY_DN3352_c0_g1_i1	1.30317e-07	4.40274e-07	2.30792	0.437239	2.63137	1.60759	0.235867	-0.13585	0.146488	0.146488
TRINITY_DN4262_c0_g1_i5	1.31127e-07	4.42787e-07	1.55901	0.295421	3.21316	0.70212	0.0709016	-0.0619352	0.103645	0.103645
TRINITY_DN8017_c0_g1_i1	1.47469e-07	4.97134e-07	0.535096	0.101813	5.26323	0.085817	0.010805	-0.0061276	0.00992663	0.00992663
TRINITY_DN2008_c0_g1_i5	1.49096e-07	5.02308e-07	0.552665	0.105196	5.26652	0.0993264	0.0122353	0.00183246	0.00989713	0.00989713
TRINITY_DN4765_c1_g3_i1	1.51387e-07	5.09571e-07	1.63334	0.311061	3.04752	0.775854	0.0738951	-0.0579964	0.119622	0.119622
TRINITY_DN8069_c0_g2_i11	1.55163e-07	5.22018e-07	1.37939	0.262924	4.51088	0.662138	0.017815	0.120444	0.0206441	0.120444
TRINITY_DN11737_c0_g1_i1	1.59142e-07	5.35225e-07	0.634439	0.121038	4.92134	0.119175	0.0154764	-0.01061	0.0138239	0.0138239
TRINITY_DN271_c0_g1_i1	1.6033e-07	5.39039e-07	0.833463	0.159049	6.05538	0.24184	0.00437632	0.046217	0.00587919	0.046217
TRINITY_DN2347_c0_g1_i1	1.64328e-07	5.51833e-07	0.569108	0.108697	5.59918	0.0982892	0.0160044	-0.00929496	0.00762566	0.00762566
TRINITY_DN38835_c0_g1_i1	1.66161e-07	5.57804e-07	0.580976	0.111007	5.14563	0.110547	0.0135646	0.00289557	0.0110805	0.0110805
TRINITY_DN4678_c0_g1_i1	1.67398e-07	5.61863e-07	2.16518	0.413809	2.2143	1.5593	0.195775	0.060735	0.146701	0.146701
TRINITY_DN7358_c0_g1_i5	1.68422e-07	5.65205e-07	1.13833	0.217605	3.82455	0.391405	0.0453188	-0.0206121	0.0493848	0.0493848
TRINITY_DN138_c0_g1_i2	1.69398e-07	5.68384e-07	0.960494	0.183647	4.07412	0.269305	0.0325613	-0.0258881	0.0348909	0.0348909
TRINITY_DN4647_c0_g1_i1	1.70368e-07	5.71543e-07	1.81123	0.346377	5.27575	1.14298	0.00689576	0.233059	0.00981498	0.233059
TRINITY_DN51639_c0_g1_i1	1.71234e-07	5.74353e-07	0.664874	0.127172	4.79994	0.129152	0.016736	-0.0134115	0.0156097	0.0156097
TRINITY_DN2990_c0_g1_i4	1.75149e-07	5.87188e-07	1.57673	0.301827	5.98817	0.866475	0.00370688	0.178492	0.00607721	0.178492
TRINITY_DN3633_c0_g1_i3	1.77052e-07	5.93469e-07	0.64223	0.122987	4.90074	0.123665	0.0161392	-0.00934961	0.0141122	0.0141122
TRINITY_DN5188_c0_g1_i1	1.79287e-07	6.00558e-07	0.842935	0.161493	4.31474	0.220082	0.0266743	-0.00675794	0.0254859	0.0254859
TRINITY_DN2141_c1_g2_i1	1.81959e-07	6.09002e-07	0.863229	0.165468	4.24689	0.220237	0.0270368	-0.0184819	0.0277227	0.0277227
TRINITY_DN1970_c0_g1_i3	1.84328e-07	6.16621e-07	2.24326	0.430198	2.00595	1.53325	0.23056	-0.119175	0.13958	0.13958
TRINITY_DN794_c2_g2_i1	1.84696e-07	6.17748e-07	0.860195	0.164974	4.30611	0.21805	0.0286797	-0.0209329	0.0257534	0.0257534
TRINITY_DN6504_c0_g1_i5	1.86751e-07	6.24413e-07	1.65635	0.317792	3.36612	0.820964	0.113516	-0.0702267	0.0884678	0.0884678
comp39652_c1_seq19	1.87175e-07	6.25727e-07	1.92311	0.369002	2.59339	1.06501	0.124877	-0.115143	0.147448	0.147448
TRINITY_DN10466_c0_g1_i1	1.89497e-07	6.33384e-07	1.33343	0.255969	3.45397	0.524192	0.0510493	-0.0321733	0.0799909	0.0799909
TRINITY_DN3801_c3_g1_i1	1.92401e-07	6.42876e-07	0.957427	0.183889	5.2208	0.319874	0.0106438	0.0569869	0.010321	0.0569869
TRINITY_DN2190_c0_g2_i4	1.95846e-07	6.5417e-07	1.99416	0.383253	2.42052	1.18993	0.144428	-0.081731	0.149338	0.149338
TRINITY_DN37345_c0_g1_i1	1.99176e-07	6.64847e-07	1.087	0.209034	3.811	0.351249	0.0370716	-0.0211368	0.0503189	0.0503189
TRINITY_DN2617_c0_g1_i1	2.10053e-07	7.00573e-07	2.04665	0.394328	2.39908	1.28651	0.161689	-0.0570197	0.1493	0.1493
TRINITY_DN4640_c0_g1_i1	2.27706e-07	7.57685e-07	0.951064	0.183775	4.10186	0.29731	0.0339565	0.0113981	0.0335897	0.0335897
TRINITY_DN463_c0_g2_i1	2.39088e-07	7.95031e-07	2.0595	0.39866	2.4754	1.24848	0.16869	-0.125974	0.149169	0.149169
TRINITY_DN52994_c0_g1_i1	2.39352e-07	7.95777e-07	1.57805	0.305478	5.69271	0.871472	0.00481662	0.181817	0.007183	0.181817
TRINITY_DN7615_c0_g1_i1	2.42057e-07	8.04502e-07	0.9831	0.190385	4.04775	0.294972	0.0363095	-0.0143374	0.0361835	0.0361835
TRINITY_DN4694_c0_g2_i3	2.44847e-07	8.13506e-07	2.11738	0.410218	2.33076	1.31422	0.187758	-0.148933	0.1488	0.1488
TRINITY_DN15921_c0_g1_i1	2.47128e-07	8.20947e-07	1.46064	0.283078	3.27941	0.634926	0.0632157	-0.0336287	0.0970505	0.0970505
TRINITY_DN2705_c0_g1_i4	2.47784e-07	8.22991e-07	1.28235	0.248547	3.94085	0.575733	0.0351137	0.0884377	0.0419944	0.0884377
TRINITY_DN19441_c0_g1_i1	2.49191e-07	8.27528e-07	2.09647	0.406427	2.30325	1.27158	0.181924	-0.163485	0.148441	0.148441
TRINITY_DN47392_c0_g1_i1	2.53925e-07	8.42829e-07	1.23711	0.239993	3.62109	0.443061	0.0502233	-0.0434678	0.06497	0.06497
TRINITY_DN2107_c0_g1_i1	2.55998e-07	8.49288e-07	2.22129	0.431047	2.08687	1.52805	0.2288	-0.0907946	0.142802	0.142802
TRINITY_DN4889_c0_g1_i3	2.65131e-07	8.7915e-07	0.84381	0.163952	4.28299	0.21115	0.0272664	-0.0182629	0.0264942	0.0264942
TRINITY_DN2113_c0_g1_i1	2.65918e-07	8.81615e-07	0.570741	0.110907	5.12778	0.0987939	0.0133281	-0.00665032	0.0112725	0.0112725
TRINITY_DN524_c0_g1_i1	2.72873e-07	9.04074e-07	0.842166	0.163805	6.01223	0.248639	0.00468396	0.04898	0.00600426	0.04898
TRINITY_DN12880_c0_g2_i8	2.75709e-07	9.12867e-07	0.622274	0.121081	4.91211	0.122886	0.0153686	-0.00107672	0.0139524	0.0139524
TRINITY_DN884_c0_g1_i4	2.79563e-07	9.24865e-07	0.542138	0.105541	5.19272	0.086393	0.0116825	-0.00886181	0.0105955	0.0105955
TRINITY_DN587_c0_g1_i1	2.8457e-07	9.40963e-07	0.754198	0.14692	4.49688	0.16515	0.0222557	-0.0191858	0.0209153	0.0209153
TRINITY_DN1173_c0_g1_i1	2.85123e-07	9.42638e-07	0.530039	0.103261	5.25456	0.095095	0.0113202	0.00597683	0.0100052	0.0100052
TRINITY_DN1809_c0_g1_i1	2.85318e-07	9.43126e-07	1.17468	0.228853	3.69089	0.445749	0.0454911	0.0145932	0.0592563	0.0592563
TRINITY_DN2678_c0_g1_i1	2.86705e-07	9.47554e-07	0.611543	0.119163	4.92583	0.11237	0.0146377	-0.00820065	0.013762	0.013762
TRINITY_DN883_c0_g1_i1	2.92684e-07	9.66676e-07	0.799914	0.155986	4.40239	0.212736	0.0256263	0.00927873	0.0230372	0.0230372
TRINITY_DN51853_c0_g1_i1	2.9539e-07	9.75294e-07	0.730549	0.142508	4.55655	0.157359	0.0208335	-0.0151484	0.0197837	0.0197837
TRINITY_DN4810_c0_g1_i2	2.97344e-07	9.81422e-07	0.620946	0.121157	4.92144	0.123935	0.0155356	0.000530125	0.0138226	0.0138226
TRINITY_DN10607_c0_g1_i1	2.97605e-07	9.8212e-07	0.602932	0.117646	4.93784	0.116216	0.0140839	0.000325052	0.0135974	0.0135974
TRINITY_DN921_c0_g1_i1	2.99313e-07	9.87412e-07	0.899129	0.175478	4.09204	0.272726	0.0275418	0.0211602	0.0340434	0.0340434
TRINITY_DN2714_c0_g1_i4	3.04018e-07	1.00197e-06	0.757179	0.147859	4.52543	0.167921	0.0233572	-0.0185553	0.0203676	0.0203676
TRINITY_DN11758_c0_g1_i4	3.07752e-07	1.01361e-06	0.679844	0.132817	4.68192	0.153446	0.0177404	0.00721769	0.0175405	0.0175405
TRINITY_DN1703_c0_g1_i1	3.13703e-07	1.0327e-06	1.03822	0.202975	3.8702	0.324461	0.0360478	-0.0168126	0.0463501	0.0463501
TRINITY_DN28934_c0_g1_i1	3.20281e-07	1.05383e-06	2.06996	0.404993	2.30969	1.24254	0.179506	-0.158123	0.148533	0.148533
TRINITY_DN337_c0_g1_i1	3.2192e-07	1.05905e-06	1.64157	0.321237	3.52344	0.946829	0.0443482	0.162038	0.0735408	0.162038
TRINITY_DN230_c0_g1_i1	3.29233e-07	1.08257e-06	0.679264	0.133035	5.12699	0.162168	0.0123766	0.0230202	0.0112811	0.0230202
TRINITY_DN8339_c0_g1_i1	3.3429e-07	1.09848e-06	1.2451	0.243992	3.59031	0.474907	0.0514622	-0.0141593	0.0676025	0.0676025
TRINITY_DN7804_c0_g1_i6	3.35711e-07	1.10297e-06	2.06102	0.403946	2.65741	1.22613	0.180632	-0.166084	0.145713	0.145713
TRINITY_DN3015_c0_g2_i1	3.48176e-07	1.14243e-06	1.19317	0.23417	3.62466	0.427849	0.0450031	-0.0203973	0.0646684	0.0646684
TRINITY_DN3009_c0_g2_i1	3.88728e-07	1.27195e-06	2.18167	0.429937	2.19924	1.39231	0.223368	-0.185567	0.146323	0.146323
TRINITY_DN11668_c0_g1_i2	3.90683e-07	1.27814e-06	1.21989	0.240447	5.18335	0.524294	0.029208	0.0864215	0.0106896	0.0864215
TRINITY_DN32445_c0_g1_i1	4.04462e-07	1.32214e-06	2.19052	0.432325	2.04767	1.49587	0.232502	-0.0867828	0.141307	0.141307
TRINITY_DN4600_c0_g2_i5	4.15383e-07	1.35695e-06	1.32125	0.261025	3.48843	0.510558	0.0595087	-0.0457561	0.0767592	0.0767592
TRINITY_DN51960_c0_g1_i1	4.1554e-07	1.35724e-06	2.00124	0.395369	2.80839	1.41224	0.0939263	0.218706	0.138534	0.218706
TRINITY_DN3776_c0_g1_i2	4.22926e-07	1.38069e-06	2.10094	0.415342	6.59509	1.55686	0.00158071	0.343437	0.00483796	0.343437
TRINITY_DN10838_c0_g1_i1	4.25703e-07	1.38931e-06	0.536632	0.106115	5.39331	0.101582	0.00901143	0.0135093	0.0088679	0.0135093
TRINITY_DN1307_c2_g2_i1	4.30304e-07	1.40386e-06	1.2956	0.256299	3.4965	0.483653	0.0553672	-0.0506343	0.0760115	0.0760115
TRINITY_DN9820_c0_g1_i4	4.33875e-07	1.41482e-06	1.97797	0.39141	2.46658	1.15619	0.157181	-0.112424	0.149222	0.149222
TRINITY_DN9552_c0_g1_i1	4.38622e-07	1.4296e-06	0.797369	0.157852	4.35108	0.186136	0.025422	-0.0201962	0.0244123	0.0244123
TRINITY_DN652_c1_g1_i4	4.46107e-07	1.45329e-06	2.18266	0.432368	2.1062	1.41101	0.230394	-0.172222	0.143491	0.143491
TRINITY_DN9872_c0_g1_i8	4.55915e-07	1.48476e-06	0.583625	0.115707	5.08676	0.0991825	0.0150454	-0.0128717	0.0117308	0.0117308
TRINITY_DN1018_c0_g1_i1	4.56441e-07	1.48623e-06	0.85795	0.170101	6.30152	0.25991	0.00299828	0.0548703	0.00529502	0.0548703
TRINITY_DN38332_c0_g1_i1	4.61767e-07	1.5026e-06	1.51982	0.301459	3.15946	0.693034	0.0728095	-0.0342217	0.108945	0.108945
TRINITY_DN2562_c0_g1_i2	4.70226e-07	1.52888e-06	0.693389	0.13763	5.30483	0.151746	0.0283201	-0.011546	0.00956371	0.00956371
TRINITY_DN13761_c0_g1_i1	4.71576e-07	1.53278e-06	1.54098	0.3059	4.44579	0.838875	0.0170256	0.170124	0.0219983	0.170124
TRINITY_DN8104_c0_g2_i1	4.80075e-07	1.55914e-06	0.520443	0.103383	5.27511	0.0798309	0.0115556	-0.0087064	0.00982063	0.00982063
TRINITY_DN5487_c0_g1_i1	4.81528e-07	1.5636e-06	0.87844	0.174518	4.16652	0.225275	0.0301289	-0.0245275	0.030784	0.030784
TRINITY_DN32199_c0_g1_i1	4.88181e-07	1.58495e-06	0.60356	0.119971	4.93313	0.126873	0.0151242	0.0114662	0.0136617	0.0136617
TRINITY_DN4827_c0_g2_i3	4.97143e-07	1.61274e-06	0.572419	0.11386	5.05905	0.100574	0.0138741	-0.00575873	0.0120539	0.0120539
TRINITY_DN7666_c0_g1_i2	5.01023e-07	1.62506e-06	2.01501	0.400924	3.09684	1.19784	0.206477	-0.162414	0.115003	0.115003
TRINITY_DN42117_c0_g1_i1	5.06583e-07	1.64203e-06	0.842352	0.167672	4.24543	0.227616	0.0284535	0.000579622	0.0277744	0.0277744
TRINITY_DN2794_c0_g1_i5	5.08809e-07	1.64792e-06	1.25285	0.249424	3.69902	0.470539	0.0658099	-0.0400567	0.0586148	0.0586148
TRINITY_DN3378_c0_g1_i3	5.2203e-07	1.6891e-06	1.32693	0.264432	3.49153	0.570947	0.0633773	0.0158152	0.076471	0.076471
TRINITY_DN8277_c0_g1_i2	5.24476e-07	1.69648e-06	0.519666	0.103578	5.24278	0.0929211	0.0113432	0.00704727	0.0101136	0.0101136
TRINITY_DN3760_c0_g1_i1	5.25473e-07	1.69942e-06	0.594968	0.118596	5.41915	0.125251	0.0112068	0.0169231	0.00868371	0.0169231
TRINITY_DN4124_c0_g1_i1	5.39671e-07	1.74393e-06	2.1697	0.432932	2.11268	1.49305	0.231146	-0.0584501	0.143714	0.143714
TRINITY_DN2533_c0_g1_i1	5.41077e-07	1.74819e-06	0.601404	0.120013	4.93369	0.117615	0.0151523	0.00150302	0.0136541	0.0136541
TRINITY_DN7489_c0_g1_i5	5.45606e-07	1.76254e-06	1.75811	0.350953	2.7709	0.907838	0.105595	-0.0767689	0.14074	0.14074
TRINITY_DN16987_c0_g1_i6	5.58098e-07	1.80231e-06	1.17441	0.234639	3.67229	0.447605	0.0493684	0.0130915	0.0607425	0.0607425
TRINITY_DN4616_c0_g1_i2	5.66426e-07	1.82744e-06	1.66305	0.332456	2.92764	0.943504	0.0910619	0.0877758	0.129992	0.129992
TRINITY_DN5493_c0_g1_i2	5.66996e-07	1.82898e-06	0.825862	0.165102	4.32577	0.200131	0.0293661	-0.0232295	0.0251512	0.0251512
TRINITY_DN1060_c0_g1_i1	5.70395e-07	1.83965e-06	1.05837	0.211632	3.8485	0.351187	0.041805	-0.00546599	0.0477709	0.0477709
TRINITY_DN1863_c0_g1_i7	5.77725e-07	1.86209e-06	1.17712	0.235494	3.83443	0.49096	0.0395221	0.0713929	0.048713	0.0713929
TRINITY_DN4213_c0_g1_i7	5.91041e-07	1.9044e-06	0.685565	0.137274	4.86194	0.146805	0.023017	-0.00841047	0.0146715	0.0146715
TRINITY_DN7582_c0_g1_i2	5.95935e-07	1.91955e-06	0.652778	0.130751	6.50511	0.151055	0.00262092	0.0315707	0.00495743	0.0315707
TRINITY_DN42769_c0_g1_i1	6.1432e-07	1.97687e-06	1.10654	0.2219	5.03271	0.434247	0.0100333	0.0884457	0.0123713	0.0884457
TRINITY_DN3139_c0_g3_i4	6.40366e-07	2.05837e-06	1.03498	0.207886	7.92083	0.380141	0.000630657	0.0858022	0.00423818	0.0858022
TRINITY_DN6898_c0_g1_i1	6.44556e-07	2.07084e-06	1.20202	0.241497	3.88281	0.512792	0.0362027	0.0804387	0.0455421	0.0804387
TRINITY_DN13407_c0_g1_i1	6.56889e-07	2.10912e-06	1.20272	0.241817	3.5645	0.434751	0.0470911	-0.0220622	0.0698597	0.0698597
TRINITY_DN433_c0_g2_i1	6.58742e-07	2.11473e-06	1.91012	0.384086	2.47236	1.07013	0.145856	-0.113551	0.149188	0.149188
TRINITY_DN4378_c0_g2_i2	6.6767e-07	2.1427e-06	1.12554	0.226442	3.72637	0.400354	0.0460568	-0.00125767	0.0564956	0.0564956
TRINITY_DN344_c0_g1_i1	6.94825e-07	2.22771e-06	2.19931	0.443158	2.11068	1.51507	0.249132	-0.0938694	0.143646	0.143646
TRINITY_DN3713_c0_g3_i1	7.07533e-07	2.26725e-06	0.665017	0.134095	4.73647	0.137075	0.0193382	-0.00683365	0.016625	0.016625
TRINITY_DN6729_c0_g1_i5	7.09579e-07	2.27283e-06	2.08057	0.419578	2.41125	1.3456	0.202762	-0.0758224	0.149329	0.149329
TRINITY_DN1663_c0_g1_i1	7.25509e-07	2.32348e-06	1.27763	0.257877	4.80193	0.580382	0.0133662	0.119635	0.0155788	0.119635
TRINITY_DN1294_c0_g1_i1	7.29289e-07	2.33484e-06	1.97252	0.398216	8.59978	1.38352	0.000267301	0.316885	0.00472568	0.316885
TRINITY_DN10879_c0_g2_i3	7.38237e-07	2.36198e-06	2.38203	0.481119	4.82472	2.01798	0.0100269	0.452923	0.0152283	0.452923
TRINITY_DN20074_c0_g3_i4	7.58886e-07	2.42688e-06	2.2083	0.446512	2.16078	1.45256	0.253494	-0.184359	0.145253	0.145253
TRINITY_DN5245_c0_g1_i1	7.73804e-07	2.47301e-06	1.28744	0.260516	3.45712	0.50326	0.056044	-0.0214048	0.0796936	0.0796936
TRINITY_DN32276_c0_g1_i1	7.85864e-07	2.51116e-06	0.693039	0.140324	4.62134	0.139491	0.0207803	-0.0181423	0.0186015	0.0186015
TRINITY_DN1289_c0_g1_i1	7.98952e-07	2.55216e-06	0.937639	0.189974	4.03804	0.276838	0.0355067	-0.00558533	0.0366734	0.0366734
TRINITY_DN9301_c0_g1_i1	8.1693e-07	2.60752e-06	0.959089	0.194491	4.01703	0.26785	0.0378948	-0.0320202	0.0377587	0.0377587
TRINITY_DN7935_c0_g1_i1	8.25574e-07	2.63427e-06	0.980917	0.199	3.96312	0.279767	0.0384948	-0.0328325	0.0407074	0.0407074
TRINITY_DN48002_c0_g1_i1	8.36508e-07	2.66873e-06	1.49626	0.303707	4.581	0.797774	0.0149915	0.169484	0.019332	0.169484
TRINITY_DN13223_c0_g1_i1	8.57241e-07	2.73357e-06	1.31462	0.267097	3.44035	0.612606	0.061397	0.0772381	0.0812848	0.0812848
TRINITY_DN608_c0_g1_i3	8.61512e-07	2.74675e-06	0.835797	0.169847	4.20622	0.212136	0.0284814	-0.0138418	0.0292143	0.0292143
TRINITY_DN5366_c0_g1_i3	8.68261e-07	2.76638e-06	1.52503	0.310006	3.07561	0.684806	0.0751961	-0.0514967	0.117011	0.117011
TRINITY_DN13607_c0_g1_i1	8.76375e-07	2.79103e-06	1.74328	0.354502	2.90046	0.980822	0.119223	0.0120612	0.132121	0.132121
TRINITY_DN567_c0_g1_i1	8.8114e-07	2.80532e-06	0.520118	0.105791	5.27465	0.0818014	0.0125586	-0.00729778	0.00982474	0.00982474
TRINITY_DN11639_c0_g1_i14	8.86735e-07	2.82223e-06	2.83812	0.577412	1.57946	2.6138	0.550733	-0.186278	0.116077	0.116077
TRINITY_DN303_c0_g2_i1	8.95777e-07	2.84966e-06	0.947936	0.192935	6.63332	0.32055	0.00240444	0.0720431	0.00479068	0.0720431
TRINITY_DN6914_c0_g1_i2	8.9688e-07	2.85271e-06	1.12913	0.229824	3.71207	0.37597	0.0480422	-0.0343885	0.0575963	0.0575963
TRINITY_DN15928_c1_g1_i5	8.99166e-07	2.85908e-06	0.558948	0.11378	5.10495	0.0994626	0.0143674	-0.00246853	0.0115246	0.0115246
TRINITY_DN7205_c0_g1_i2	9.0793e-07	2.88557e-06	0.565874	0.115235	5.02161	0.0974022	0.01405	-0.00715183	0.0125081	0.0125081
TRINITY_DN2659_c0_g1_i3	9.14789e-07	2.90691e-06	1.47828	0.301128	3.57873	0.779819	0.046003	0.135353	0.0686099	0.135353
TRINITY_DN676_c0_g1_i5	9.29656e-07	2.95001e-06	0.92882	0.189324	4.00337	0.26415	0.033204	-0.0125977	0.0384833	0.0384833
TRINITY_DN10650_c0_g1_i1	9.36297e-07	2.97008e-06	0.552659	0.112682	5.07319	0.0983393	0.013507	-0.000588506	0.0118877	0.0118877
TRINITY_DN4285_c0_g1_i1	9.53559e-07	3.0234e-06	1.21589	0.24809	3.70311	0.431841	0.0648039	-0.0537837	0.0582937	0.0582937
TRINITY_DN12940_c0_g1_i1	9.63881e-07	3.05419e-06	1.48323	0.30277	3.36126	0.650985	0.0943939	-0.0682358	0.088945	0.088945
TRINITY_DN29297_c0_g1_i1	9.75658e-07	3.09005e-06	0.887106	0.181172	4.12571	0.240166	0.0331284	-0.0152531	0.0325181	0.0325181
TRINITY_DN13420_c0_g1_i1	9.89999e-07	3.13398e-06	0.673537	0.137636	4.67174	0.140134	0.0201715	-0.00789967	0.0177158	0.0177158
TRINITY_DN4383_c0_g1_i4	9.92799e-07	3.14235e-06	1.34721	0.27533	4.88574	0.526742	0.137288	-0.127745	0.014326	0.014326
comp15327_c0_seq1	1.00579e-06	3.18197e-06	0.83496	0.170731	4.24758	0.219022	0.0305997	-0.00745979	0.0276984	0.0276984
TRINITY_DN8219_c0_g1_i3	1.01302e-06	3.20282e-06	0.875515	0.179075	4.13151	0.221957	0.0318715	-0.0284309	0.0322643	0.0322643
TRINITY_DN2724_c0_g1_i3	1.02399e-06	3.23647e-06	1.31242	0.268556	3.38367	0.504886	0.0574922	-0.0426113	0.0867522	0.0867522
TRINITY_DN3064_c0_g1_i1	1.02941e-06	3.25309e-06	0.544209	0.111383	5.37154	0.0880572	0.0157827	-0.0117706	0.0090296	0.0090296
TRINITY_DN52862_c0_g1_i1	1.03165e-06	3.25966e-06	0.661953	0.135493	4.65162	0.139556	0.0186513	-0.00189694	0.0180656	0.0180656
comp37769_c0_seq4	1.03619e-06	3.27296e-06	0.797894	0.163348	4.27923	0.199229	0.0267469	-0.00652464	0.0266181	0.0266181
TRINITY_DN6427_c0_g1_i4	1.04052e-06	3.28562e-06	1.32695	0.271703	3.40436	0.550043	0.0629036	-0.00811648	0.0847415	0.0847415
TRINITY_DN10469_c0_g1_i1	1.04442e-06	3.2974e-06	0.513357	0.10513	6.22519	0.0942425	0.00437801	0.0177265	0.00545403	0.0177265
TRINITY_DN13404_c0_g1_i1	1.05623e-06	3.33206e-06	0.741944	0.152011	4.41841	0.167984	0.0235738	-0.0110861	0.0226408	0.0226408
TRINITY_DN14900_c0_g1_i1	1.0601e-06	3.34374e-06	2.28632	0.468495	1.92984	1.6192	0.302876	-0.156227	0.1361	0.1361
TRINITY_DN4568_c0_g1_i6	1.08047e-06	3.40587e-06	1.76513	0.361975	2.83189	0.909833	0.125028	-0.102117	0.137024	0.137024
TRINITY_DN9006_c0_g1_i1	1.0807e-06	3.40603e-06	1.25175	0.256699	3.4886	0.468198	0.0550451	-0.0311088	0.0767435	0.0767435
TRINITY_DN1741_c0_g2_i1	1.10131e-06	3.46992e-06	0.561654	0.115267	5.02909	0.0969513	0.0141573	-0.00619917	0.0124158	0.0124158
TRINITY_DN1935_c0_g2_i8	1.11007e-06	3.49643e-06	0.563871	0.11576	5.0228	0.108733	0.0143072	0.0065647	0.0124934	0.0124934
TRINITY_DN24744_c0_g1_i1	1.13231e-06	3.56534e-06	1.88945	0.388207	2.52747	1.20228	0.152768	0.0598753	0.148642	0.148642
TRINITY_DN7545_c0_g4_i1	1.14364e-06	3.59874e-06	0.809633	0.166414	4.27574	0.199404	0.0286537	-0.0145176	0.0267338	0.0267338
TRINITY_DN5114_c0_g1_i4	1.14926e-06	3.61589e-06	0.85474	0.175721	4.13914	0.214212	0.0298217	-0.0234344	0.0319339	0.0319339
TRINITY_DN361_c0_g1_i2	1.1617e-06	3.65273e-06	0.764646	0.157268	4.37465	0.17939	0.0257059	-0.0113119	0.0237605	0.0237605
TRINITY_DN12976_c0_g4_i1	1.17861e-06	3.70356e-06	2.15968	0.444452	2.26184	1.42375	0.247337	-0.141036	0.147739	0.147739
TRINITY_DN12599_c0_g1_i1	1.22034e-06	3.82928e-06	0.574573	0.118412	4.97846	0.0955405	0.0149863	-0.0135669	0.0130566	0.0130566
TRINITY_DN6526_c0_g1_i1	1.24432e-06	3.90333e-06	0.722603	0.149038	4.47836	0.159438	0.0231339	-0.0111745	0.0212908	0.0212908
TRINITY_DN7452_c0_g1_i1	1.24425e-06	3.90333e-06	0.805556	0.166147	4.2911	0.191254	0.0289793	-0.0221568	0.0262303	0.0262303
TRINITY_DN752_c0_g1_i7	1.25259e-06	3.92865e-06	0.624264	0.12879	4.8755	0.126049	0.0187003	-0.00154562	0.0144737	0.0144737
TRINITY_DN11442_c0_g1_i1	1.26659e-06	3.97068e-06	1.1444	0.236207	3.63045	0.384767	0.0474049	-0.0350634	0.0641822	0.0641822
TRINITY_DN8764_c0_g2_i1	1.2913e-06	4.04688e-06	1.41322	0.291922	3.23637	0.600151	0.0691001	-0.0346539	0.101337	0.101337
TRINITY_DN2263_c0_g2_i1	1.33018e-06	4.16484e-06	0.701995	0.145185	4.5131	0.149322	0.0215553	-0.0116116	0.0206018	0.0206018
TRINITY_DN9421_c0_g1_i2	1.33139e-06	4.16796e-06	1.2193	0.252182	3.49892	0.447134	0.0514045	-0.0253147	0.0757872	0.0757872
TRINITY_DN3591_c0_g2_i1	1.33215e-06	4.16971e-06	0.683349	0.141337	4.53977	0.139484	0.019855	-0.0127785	0.0200973	0.0200973
TRINITY_DN11062_c0_g2_i1	1.51634e-06	4.73735e-06	0.50459	0.104925	5.21675	0.084637	0.0116584	0.00221454	0.0103599	0.0103599
TRINITY_DN47507_c0_g1_i1	1.56367e-06	4.88142e-06	0.58356	0.121501	4.88505	0.115707	0.0151891	0.00628871	0.0143359	0.0143359
TRINITY_DN8654_c0_g2_i1	1.57399e-06	4.9121e-06	1.04811	0.218283	3.75384	0.343633	0.040868	-0.00613977	0.0544268	0.0544268
TRINITY_DN11203_c0_g1_i2	1.58497e-06	4.94559e-06	0.566022	0.117916	4.94415	0.100011	0.0142965	-0.00441116	0.0135119	0.0135119
TRINITY_DN2871_c1_g1_i1	1.62081e-06	5.05351e-06	0.918892	0.191606	4.02523	0.246862	0.0360949	-0.0295439	0.037331	0.037331
TRINITY_DN37076_c0_g1_i1	1.65333e-06	5.15088e-06	1.64372	0.343031	2.85417	0.797577	0.0998306	-0.0699261	0.13551	0.13551
comp40778_c2_seq32	1.66594e-06	5.18777e-06	1.75225	0.365797	2.54148	0.939964	0.119177	-0.0460119	0.148438	0.148438
TRINITY_DN1161_c0_g1_i4	1.6723e-06	5.20675e-06	0.530862	0.11084	5.09943	0.0907514	0.0129841	-0.00104573	0.0115867	0.0115867
TRINITY_DN32461_c0_g1_i1	1.68126e-06	5.23384e-06	0.558538	0.116644	4.98834	0.101799	0.0142831	0.000493759	0.0129287	0.0129287
TRINITY_DN7715_c0_g1_i1	1.68896e-06	5.257e-06	0.509715	0.106469	5.25098	0.0767965	0.0126331	-0.00964027	0.010038	0.010038
TRINITY_DN1358_c1_g1_i1	1.71716e-06	5.34226e-06	0.899773	0.188074	4.02134	0.235162	0.0332105	-0.0287187	0.0375331	0.0375331
TRINITY_DN8760_c0_g1_i1	1.72301e-06	5.35881e-06	1.11478	0.233048	3.67908	0.374822	0.048426	-0.0253764	0.060197	0.060197
TRINITY_DN12343_c1_g3_i2	1.76293e-06	5.47787e-06	0.969229	0.202816	3.90359	0.301883	0.0380292	0.00103258	0.0442395	0.0442395
TRINITY_DN10685_c0_g1_i1	1.84842e-06	5.73551e-06	0.632995	0.132722	4.67738	0.128731	0.0176117	-0.000986226	0.0176186	0.0176186
TRINITY_DN292_c0_g1_i11	1.86101e-06	5.77279e-06	0.617837	0.129581	4.89201	0.122541	0.0193463	-0.00362213	0.0142362	0.0142362
TRINITY_DN585_c0_g2_i3	1.88364e-06	5.84028e-06	0.887622	0.186259	4.01053	0.230098	0.0312831	-0.0254604	0.0381019	0.0381019
TRINITY_DN33540_c0_g1_i1	1.88521e-06	5.84425e-06	1.2469	0.26166	3.49724	0.467489	0.0609891	-0.033842	0.0759429	0.0759429
TRINITY_DN13055_c0_g1_i2	1.89395e-06	5.87042e-06	0.813147	0.170671	4.21311	0.197273	0.0293034	-0.0195545	0.0289536	0.0289536
TRINITY_DN6499_c0_g2_i2	1.93483e-06	5.99435e-06	0.671751	0.141121	4.57293	0.140535	0.0203497	-0.00680913	0.0194804	0.0194804
TRINITY_DN2885_c0_g1_i4	1.95069e-06	6.04162e-06	0.732883	0.154017	4.40267	0.16189	0.024412	-0.0145793	0.0230302	0.0230302
TRINITY_DN3049_c0_g2_i3	1.97746e-06	6.1217e-06	0.600035	0.126171	4.80167	0.108606	0.0162556	-0.00956265	0.0155828	0.0155828
TRINITY_DN3948_c0_g1_i5	2.16514e-06	6.69238e-06	1.60226	0.338218	2.89063	0.869569	0.0959172	0.0628309	0.132866	0.132866
TRINITY_DN300_c0_g1_i1	2.17961e-06	6.734e-06	1.4708	0.310556	3.07665	0.638331	0.0759765	-0.0523371	0.116913	0.116913
TRINITY_DN2401_c0_g1_i9	2.32217e-06	7.15788e-06	0.588687	0.124639	4.81943	0.11384	0.0157605	0.00153593	0.015309	0.015309
TRINITY_DN563_c0_g1_i4	2.32344e-06	7.16069e-06	0.511703	0.108342	5.99847	0.0794132	0.0174302	-0.0120616	0.0060457	0.0060457
TRINITY_DN17250_c0_g1_i1	2.39584e-06	7.37477e-06	1.25676	0.266444	3.36428	0.482544	0.0533364	-0.0168524	0.0886483	0.0886483
TRINITY_DN11712_c0_g1_i8	2.40828e-06	7.40965e-06	1.66128	0.352284	2.75726	0.798827	0.106729	-0.0947166	0.141479	0.141479
TRINITY_DN11905_c0_g4_i2	2.40827e-06	7.40965e-06	1.61394	0.342246	3.60181	0.789027	0.167653	-0.115393	0.0666107	0.0666107
TRINITY_DN19_c0_g1_i4	2.71176e-06	8.32547e-06	1.62977	0.347385	2.81384	0.861801	0.103161	0.016895	0.138192	0.138192
TRINITY_DN7422_c0_g1_i2	2.71596e-06	8.33709e-06	0.7426	0.158296	4.53767	0.174178	0.0299785	-0.0105885	0.0201367	0.0201367
TRINITY_DN1175_c0_g2_i2	2.72639e-06	8.36655e-06	0.964666	0.205667	3.87932	0.271992	0.0388335	-0.0317028	0.0457644	0.0457644
TRINITY_DN4311_c0_g1_i1	2.74304e-06	8.41506e-06	0.894188	0.190692	4.09014	0.240007	0.0385943	-0.0251097	0.0341324	0.0341324
TRINITY_DN2141_c0_g1_i4	2.76816e-06	8.48695e-06	0.591462	0.126184	4.81221	0.102437	0.0164248	-0.0135237	0.0154198	0.0154198
TRINITY_DN8884_c0_g1_i1	2.8013e-06	8.58196e-06	0.647177	0.138142	4.63183	0.12707	0.0197518	-0.0111168	0.0184146	0.0184146
TRINITY_DN12360_c0_g1_i1	2.94822e-06	9.00991e-06	0.5321	0.113833	5.01666	0.0892956	0.0133461	-0.0035447	0.0125697	0.0125697
TRINITY_DN1843_c0_g1_i1	2.99246e-06	9.13967e-06	0.714276	0.152906	4.48739	0.171039	0.0256552	0.00382741	0.0211053	0.0211053
TRINITY_DN5346_c0_g1_i1	3.02542e-06	9.23613e-06	0.805723	0.172565	4.20219	0.191782	0.0301892	-0.0228397	0.0293685	0.0293685
TRINITY_DN7968_c0_g1_i13	3.02753e-06	9.24116e-06	0.637169	0.13647	4.67203	0.122784	0.0195374	-0.0116172	0.0177106	0.0177106
TRINITY_DN3134_c0_g1_i6	3.04303e-06	9.28281e-06	1.22272	0.261943	3.44429	0.435744	0.0563189	-0.0463001	0.0809092	0.0809092
TRINITY_DN8655_c0_g1_i2	3.10386e-06	9.46261e-06	0.977414	0.209573	3.87391	0.286501	0.0417313	-0.0259268	0.0461107	0.0461107
TRINITY_DN5349_c0_g4_i1	3.15071e-06	9.59962e-06	1.81804	0.390075	2.39769	0.959823	0.155021	-0.136981	0.149296	0.149296
TRINITY_DN32193_c0_g1_i1	3.15138e-06	9.60019e-06	1.92094	0.412157	2.42898	1.13073	0.190409	-0.101221	0.149337	0.149337
TRINITY_DN474_c0_g1_i4	3.18788e-06	9.70547e-06	2.73936	0.588056	2.47946	2.32647	0.542479	-0.329619	0.149141	0.149141
TRINITY_DN5217_c0_g1_i3	3.2093e-06	9.76625e-06	2.19561	0.47147	1.9304	1.45173	0.308441	-0.221664	0.136127	0.136127
TRINITY_DN6647_c0_g1_i1	3.2144e-06	9.78028e-06	1.15151	0.247284	3.58376	0.423574	0.0541279	-0.00194932	0.068171	0.068171
TRINITY_DN15358_c0_g2_i3	3.21872e-06	9.79046e-06	1.07045	0.229891	3.66571	0.345419	0.0444255	-0.0233937	0.0612746	0.0612746
comp35426_c0_seq7	3.23179e-06	9.82724e-06	1.70111	0.365396	2.77029	0.868342	0.126255	-0.0777756	0.140774	0.140774
TRINITY_DN2169_c0_g1_i13	3.33781e-06	1.01388e-05	0.570886	0.122801	4.95817	0.098094	0.0168366	-0.0110307	0.0133238	0.0133238
TRINITY_DN11688_c0_g1_i2	3.5657e-06	1.08016e-05	1.13358	0.244557	3.61747	0.369935	0.0543411	-0.0510818	0.0652757	0.0652757
TRINITY_DN14258_c0_g1_i1	3.6184e-06	1.09497e-05	1.27381	0.274991	3.34575	0.478897	0.0607696	-0.0429193	0.0904707	0.0904707
TRINITY_DN46901_c0_g1_i1	3.82122e-06	1.15443e-05	1.12682	0.243855	3.56673	0.383969	0.0492671	-0.0245467	0.0696632	0.0696632
TRINITY_DN9694_c0_g1_i4	3.83417e-06	1.15817e-05	1.58596	0.343268	2.82403	0.76747	0.0981257	-0.0411646	0.13754	0.13754
TRINITY_DN43864_c0_g1_i1	3.85718e-06	1.16459e-05	1.25935	0.27265	3.33938	0.542703	0.0575767	0.0469206	0.0910994	0.0910994
TRINITY_DN51814_c0_g1_i1	3.92249e-06	1.18324e-05	1.11616	0.24183	3.65242	0.433878	0.0546041	0.0363193	0.0623598	0.0623598
TRINITY_DN5468_c0_g1_i5	3.94357e-06	1.18942e-05	0.536224	0.116208	5.15118	0.0833908	0.0159871	-0.0145434	0.0110217	0.0110217
TRINITY_DN8681_c0_g1_i1	3.99696e-06	1.20534e-05	1.61816	0.350894	2.80793	0.775748	0.10769	-0.0754654	0.138563	0.138563
TRINITY_DN7375_c0_g1_i1	4.02655e-06	1.21372e-05	0.620991	0.134705	4.82846	0.11594	0.0211194	-0.0143998	0.0151714	0.0151714
TRINITY_DN541_c2_g3_i1	4.25998e-06	1.28234e-05	0.504078	0.109623	5.1547	0.0771643	0.0130498	-0.00772295	0.0109847	0.0109847
TRINITY_DN13449_c0_g1_i1	4.29481e-06	1.29244e-05	0.712227	0.154947	4.39167	0.150489	0.0247062	-0.0182253	0.0233111	0.0233111
TRINITY_DN33691_c0_g1_i1	4.30947e-06	1.29646e-05	0.77565	0.168771	4.24894	0.185836	0.0293167	-0.0130527	0.0276507	0.0276507
TRINITY_DN1268_c0_g1_i2	4.31168e-06	1.29693e-05	0.714847	0.155545	4.35648	0.150413	0.0241285	-0.0189814	0.0242598	0.0242598
TRINITY_DN6304_c0_g1_i2	4.36986e-06	1.31345e-05	0.557541	0.12139	4.9875	0.0977498	0.0165316	-0.00610764	0.0129395	0.0129395
TRINITY_DN48594_c0_g1_i1	4.37735e-06	1.3155e-05	1.66804	0.363201	2.60703	0.81241	0.116703	-0.0963443	0.147127	0.147127
TRINITY_DN9428_c0_g1_i2	4.68026e-06	1.40296e-05	1.3646	0.298038	3.17943	0.542498	0.0706697	-0.0584711	0.106983	0.106983
TRINITY_DN8014_c0_g1_i1	4.72404e-06	1.41566e-05	2.36948	0.517729	1.67606	1.71873	0.413919	-0.280216	0.122169	0.122169
TRINITY_DN5762_c1_g1_i1	4.75163e-06	1.42329e-05	1.41435	0.309116	3.14013	0.690501	0.0802723	0.0585166	0.110833	0.110833
TRINITY_DN408_c0_g1_i3	4.98848e-06	1.49178e-05	0.594505	0.130223	4.77883	0.105853	0.0179749	-0.012292	0.0159413	0.0159413
TRINITY_DN2934_c1_g1_i1	4.99864e-06	1.49415e-05	0.659009	0.144366	4.57143	0.136746	0.0221752	-0.00740196	0.0195079	0.0195079
TRINITY_DN1300_c0_g1_i1	5.14484e-06	1.53716e-05	1.59584	0.350057	2.91107	0.777032	0.113778	-0.05614	0.131302	0.131302
TRINITY_DN12802_c0_g1_i1	5.15028e-06	1.53833e-05	1.05688	0.231845	3.67567	0.343825	0.0470337	-0.0182367	0.0604701	0.0604701
TRINITY_DN6637_c0_g3_i1	5.22229e-06	1.55914e-05	0.614297	0.134843	4.69579	0.117526	0.019061	-0.00773461	0.0173042	0.0173042
TRINITY_DN6238_c0_g1_i6	5.24519e-06	1.56551e-05	0.575536	0.12636	4.85802	0.0981292	0.0172044	-0.0131342	0.0147293	0.0147293
TRINITY_DN1615_c0_g1_i2	5.26842e-06	1.57221e-05	0.511675	0.112362	5.05385	0.0806111	0.0131346	-0.00635859	0.0121158	0.0121158
TRINITY_DN13832_c0_g1_i1	5.51452e-06	1.64296e-05	1.02098	0.224678	3.74166	0.341681	0.0456246	0.0055344	0.055336	0.055336
TRINITY_DN41868_c0_g1_i1	5.65563e-06	1.68226e-05	0.691647	0.152383	4.44439	0.143874	0.0244109	-0.0160156	0.0220303	0.0220303
TRINITY_DN48683_c0_g1_i1	5.74433e-06	1.70813e-05	0.642488	0.141655	4.63655	0.125234	0.0218013	-0.0132919	0.0183309	0.0183309
TRINITY_DN1720_c0_g1_i5	5.86284e-06	1.74131e-05	0.994485	0.219471	3.78065	0.31576	0.0438685	-0.0051483	0.0524668	0.0524668
comp38473_c0_seq1	5.88441e-06	1.74745e-05	2.20539	0.486788	2.21843	1.66558	0.327125	-0.00519991	0.1468	0.1468
TRINITY_DN11546_c0_g3_i2	5.90029e-06	1.75191e-05	1.64677	0.363531	2.82657	0.824427	0.126936	-0.0690562	0.137374	0.137374
TRINITY_DN10908_c0_g1_i1	5.95864e-06	1.76845e-05	1.63209	0.360456	2.6891	0.816824	0.115255	-0.0502032	0.144603	0.144603
TRINITY_DN10350_c0_g1_i2	5.96296e-06	1.76947e-05	0.586609	0.12956	4.76463	0.106852	0.0174038	-0.00744697	0.0161678	0.0161678
TRINITY_DN2267_c0_g1_i2	6.07223e-06	1.80056e-05	0.927707	0.20507	4.00248	0.270683	0.0455761	-0.016659	0.0385313	0.0385313
TRINITY_DN6661_c0_g1_i1	6.28232e-06	1.85956e-05	2.46712	0.546227	1.5573	1.99265	0.482129	-0.18626	0.114598	0.114598
TRINITY_DN9782_c0_g1_i1	6.34178e-06	1.87688e-05	1.21676	0.269513	3.39585	0.471946	0.0597075	-0.00260534	0.0855668	0.0855668
TRINITY_DN5548_c0_g1_i2	6.4413e-06	1.90493e-05	1.13008	0.250497	3.60063	0.393017	0.0587848	-0.0259593	0.0667125	0.0667125
TRINITY_DN5511_c0_g1_i4	6.57428e-06	1.94254e-05	0.549271	0.12187	4.93425	0.091474	0.0160583	-0.00990494	0.0136464	0.0136464
TRINITY_DN4192_c0_g1_i1	6.78895e-06	2.00361e-05	1.18018	0.26225	3.444	0.409962	0.0566129	-0.0425975	0.0809375	0.0809375
TRINITY_DN41901_c0_g1_i1	7.0795e-06	2.0869e-05	0.611513	0.136155	4.67929	0.112163	0.0194909	-0.0132832	0.0175857	0.0175857
TRINITY_DN41808_c0_g1_i1	7.18984e-06	2.11818e-05	0.969288	0.215974	3.78499	0.288216	0.0411342	-0.0180552	0.0521551	0.0521551
TRINITY_DN10701_c0_g1_i1	7.27486e-06	2.14259e-05	1.35577	0.302258	3.12728	0.572736	0.0706393	-0.0151539	0.11208	0.11208
TRINITY_DN5099_c0_g2_i2	7.30293e-06	2.15055e-05	0.702845	0.156722	4.44548	0.152905	0.027118	-0.0133925	0.0220055	0.0220055
TRINITY_DN12161_c0_g1_i1	7.40161e-06	2.17865e-05	1.0469	0.233589	3.65763	0.329286	0.0471953	-0.0283621	0.0619325	0.0619325
TRINITY_DN2003_c0_g1_i3	7.40778e-06	2.18014e-05	0.605667	0.135145	4.77531	0.114439	0.020531	-0.00929616	0.0159971	0.0159971
TRINITY_DN36991_c0_g1_i1	7.71377e-06	2.2672e-05	1.45252	0.324733	2.98576	0.684929	0.0857582	0.0100519	0.125145	0.125145
comp36989_c0_seq4	7.85171e-06	2.30673e-05	1.92484	0.430691	2.35402	1.09467	0.221956	-0.179844	0.149034	0.149034
TRINITY_DN8043_c0_g2_i1	8.26073e-06	2.42192e-05	1.28517	0.288264	3.26882	0.486461	0.068087	-0.0511031	0.0981048	0.0981048
TRINITY_DN11285_c0_g1_i1	8.34214e-06	2.44472e-05	0.550049	0.123434	4.92246	0.0903803	0.0166637	-0.0120714	0.0138084	0.0138084
TRINITY_DN4362_c0_g1_i1	8.39331e-06	2.45936e-05	0.842303	0.189073	4.04749	0.209404	0.035301	-0.0274873	0.0361966	0.0361966
TRINITY_DN21094_c0_g1_i1	8.42396e-06	2.46798e-05	1.44297	0.323963	2.99054	0.623395	0.0851748	-0.0519343	0.124729	0.124729
TRINITY_DN7965_c0_g1_i6	8.66808e-06	2.5369e-05	1.77817	0.399769	2.4624	0.912609	0.170386	-0.159633	0.149244	0.149244
TRINITY_DN9999_c0_g1_i1	8.73485e-06	2.5557e-05	1.12009	0.251913	3.54454	0.367102	0.0552844	-0.0451989	0.0716361	0.0716361
TRINITY_DN1307_c1_g2_i2	8.95254e-06	2.61824e-05	1.52249	0.342824	2.88871	0.683703	0.102046	-0.0770543	0.13301	0.13301
TRINITY_DN8336_c0_g1_i1	9.07458e-06	2.65355e-05	2.26103	0.509455	2.34414	1.55415	0.370147	-0.261048	0.148942	0.148942
TRINITY_DN9638_c0_g1_i2	9.09857e-06	2.66017e-05	0.760561	0.171392	4.23733	0.174482	0.0306873	-0.0199426	0.0280629	0.0280629
TRINITY_DN3620_c0_g2_i1	9.11385e-06	2.66386e-05	0.931812	0.21	3.84515	0.255603	0.0402064	-0.0314271	0.0479938	0.0479938
TRINITY_DN33328_c0_g1_i1	9.43794e-06	2.75377e-05	0.56576	0.127721	4.87184	0.0931998	0.0180983	-0.0160601	0.0145269	0.0145269
TRINITY_DN3192_c1_g1_i1	9.63569e-06	2.80943e-05	1.17575	0.265695	3.46532	0.408475	0.0622677	-0.0465109	0.0789201	0.0789201
TRINITY_DN456_c0_g1_i7	9.77584e-06	2.84905e-05	0.602868	0.136332	4.64862	0.111193	0.0190544	-0.0104796	0.0181182	0.0181182
TRINITY_DN542_c0_g1_i1	9.80064e-06	2.85544e-05	0.784827	0.177501	4.18644	0.190248	0.0330312	-0.0163931	0.0299824	0.0299824
TRINITY_DN10563_c0_g2_i1	9.94423e-06	2.89518e-05	1.72656	0.390768	2.43361	0.963993	0.156066	-0.0250787	0.149333	0.149333
TRINITY_DN27822_c0_g1_i1	1.01865e-05	2.96355e-05	1.312	0.297292	3.25787	0.506768	0.0775699	-0.0601253	0.0991956	0.0991956
TRINITY_DN775_c0_g2_i2	1.02197e-05	2.97236e-05	0.737542	0.167149	4.37451	0.177697	0.0321135	-0.00612282	0.0237644	0.0237644
TRINITY_DN19316_c0_g1_i1	1.02337e-05	2.97601e-05	1.25522	0.284491	3.30987	0.484955	0.0678485	-0.0272629	0.0940216	0.0940216
TRINITY_DN8299_c0_g1_i2	1.02361e-05	2.97627e-05	0.870185	0.197226	3.9568	0.223087	0.036728	-0.0288669	0.0410681	0.0410681
TRINITY_DN5262_c0_g1_i1	1.02413e-05	2.9769e-05	0.90559	0.205255	3.90886	0.254676	0.0403442	-0.0165872	0.0439154	0.0439154
TRINITY_DN4881_c0_g1_i4	1.02431e-05	2.97701e-05	0.751319	0.170291	4.25405	0.174607	0.0305258	-0.0149775	0.0274721	0.0274721
comp27512_c0_seq5	1.0736e-05	3.11438e-05	1.73318	0.393744	2.46827	0.902212	0.160856	-0.109581	0.149213	0.149213
TRINITY_DN13692_c0_g1_i1	1.08988e-05	3.15841e-05	0.702295	0.159666	4.42158	0.170377	0.0284222	0.00594501	0.0225643	0.0225643
TRINITY_DN9908_c0_g2_i1	1.09005e-05	3.15844e-05	1.12079	0.254812	3.54419	0.375438	0.0581909	-0.0389027	0.0716675	0.0716675
TRINITY_DN8454_c0_g1_i2	1.11606e-05	3.23196e-05	1.8446	0.419859	2.3746	1.08575	0.203377	-0.0708528	0.149186	0.149186
TRINITY_DN7300_c0_g1_i8	1.12143e-05	3.24656e-05	1.23194	0.280475	3.34858	0.451178	0.0671408	-0.0466571	0.0901917	0.0901917
TRINITY_DN3176_c0_g2_i2	1.12307e-05	3.25083e-05	0.552054	0.125695	4.89152	0.0918658	0.0173553	-0.0117664	0.0142431	0.0142431
TRINITY_DN3552_c0_g1_i3	1.12526e-05	3.25671e-05	0.918208	0.209083	3.86702	0.259581	0.0408761	-0.0190663	0.0465555	0.0465555
TRINITY_DN3816_c0_g1_i1	1.14893e-05	3.32042e-05	0.95041	0.216639	3.80269	0.267377	0.0429655	-0.0321192	0.0508998	0.0508998
TRINITY_DN33775_c0_g1_i1	1.16661e-05	3.36907e-05	0.712829	0.162608	4.35904	0.147493	0.0286941	-0.0259939	0.0241884	0.0241884
TRINITY_DN14952_c0_g1_i1	1.1711e-05	3.38059e-05	0.584205	0.133292	4.7436	0.103517	0.0190253	-0.0120207	0.0165082	0.0165082
TRINITY_DN3598_c0_g2_i1	1.17167e-05	3.38175e-05	0.655289	0.149514	4.48469	0.128663	0.0235486	-0.0165763	0.0211603	0.0211603
TRINITY_DN17072_c0_g1_i1	1.19974e-05	3.46166e-05	1.68816	0.385634	2.74381	0.849873	0.155257	-0.113704	0.14217	0.14217
TRINITY_DN5860_c0_g1_i2	1.21962e-05	3.51558e-05	0.536003	0.122542	4.92551	0.0893211	0.0162666	-0.00782511	0.0137663	0.0137663
TRINITY_DN5370_c0_g1_i1	1.23128e-05	3.54868e-05	1.26446	0.28922	3.63959	0.537144	0.103877	-0.0101641	0.0634196	0.0634196
TRINITY_DN6272_c0_g1_i1	1.24093e-05	3.57548e-05	0.776919	0.177774	4.17643	0.196095	0.0328253	-0.00524906	0.0303817	0.0303817
TRINITY_DN12333_c0_g1_i1	1.30955e-05	3.76778e-05	0.74995	0.172066	4.20498	0.170024	0.0299517	-0.0190655	0.0292618	0.0292618
comp35925_c0_seq7	1.34564e-05	3.86882e-05	1.50152	0.344975	2.90304	0.656422	0.106093	-0.091789	0.131923	0.131923
TRINITY_DN3372_c0_g1_i4	1.34616e-05	3.86976e-05	2.05531	0.472218	1.87602	1.23811	0.312567	-0.276205	0.133412	0.133412
TRINITY_DN2286_c0_g1_i1	1.39973e-05	4.01802e-05	1.33954	0.308374	3.07872	0.592792	0.0734697	0.0199939	0.116719	0.116719
TRINITY_DN633_c0_g2_i1	1.44001e-05	4.1289e-05	0.642337	0.148084	4.50035	0.132111	0.0230104	-0.00641348	0.0208471	0.0208471
TRINITY_DN2412_c0_g1_i1	1.53068e-05	4.3795e-05	1.13269	0.26194	3.44542	0.389653	0.0564231	-0.0294873	0.0808017	0.0808017
comp15134_c0_seq1	1.53993e-05	4.40469e-05	1.18064	0.273114	3.39705	0.442811	0.0637322	-0.0117583	0.08545	0.08545
TRINITY_DN9589_c0_g2_i1	1.54677e-05	4.42172e-05	0.604937	0.13997	4.64433	0.113994	0.0209894	-0.00998001	0.0181935	0.0181935
TRINITY_DN1787_c0_g1_i1	1.5577e-05	4.45173e-05	1.08783	0.251792	3.50928	0.367915	0.0519642	-0.0171909	0.0748344	0.0748344
TRINITY_DN8904_c0_g1_i2	1.56959e-05	4.48378e-05	0.629542	0.145772	4.59089	0.124105	0.0233476	-0.0106659	0.0191511	0.0191511
TRINITY_DN6358_c0_g1_i6	1.6064e-05	4.5863e-05	1.0576	0.24518	3.57407	0.352436	0.0512088	-0.0128723	0.0690175	0.0690175
TRINITY_DN1556_c0_g1_i1	1.62923e-05	4.64751e-05	0.657084	0.15244	4.40183	0.140065	0.0234243	-0.00393562	0.0230515	0.0230515
TRINITY_DN11399_c0_g1_i2	1.63284e-05	4.6565e-05	0.550978	0.127838	4.81852	0.0896427	0.0173625	-0.0139716	0.0153228	0.0153228
TRINITY_DN17275_c0_g1_i1	1.64237e-05	4.68167e-05	1.7558	0.407505	2.57266	0.960336	0.184232	-0.0914563	0.147888	0.147888
TRINITY_DN11404_c0_g1_i1	1.68083e-05	4.79063e-05	1.02647	0.238518	3.62585	0.311212	0.0492127	-0.0373486	0.0645688	0.0645688
TRINITY_DN20706_c0_g1_i1	1.71136e-05	4.87417e-05	1.60342	0.372927	2.71527	0.745474	0.134631	-0.121899	0.143518	0.143518
TRINITY_DN8690_c0_g1_i1	1.75413e-05	4.99315e-05	1.35911	0.316508	3.0965	0.55215	0.0853195	-0.0568725	0.115035	0.115035
[truncated: 136 more rows]

## Sheet: B
target_id	pval	qval	b	se_b	mean_obs	var_obs	tech_var	sigma_sq	smooth_sigma_sq	final_sigma_sq
TRINITY_DN1028_c0_g1_i1	0	0	-4.61936	0.0750187	9.87252	6.10637	0.00134601	0.00990959	0.00782996	0.00990959
TRINITY_DN17_c0_g1_i12	0	0	-3.24812	0.0622416	9.64489	3.02093	0.000773918	0.00687259	0.00697411	0.00697411
TRINITY_DN1713_c0_g1_i2	0	0	-9.74688	0.129236	4.1803	27.172	1.1805e-05	0.0333922	0.0302264	0.0333922
TRINITY_DN1775_c0_g1_i3	0	0	-3.40526	0.0748456	10.4173	3.31461	0.000488817	0.00128604	0.0107149	0.0107149
TRINITY_DN2240_c0_g1_i8	0	0	-9.37154	0.159989	3.99262	25.1369	1.8776e-05	0.0511743	0.0390644	0.0511743
TRINITY_DN2315_c0_g1_i9	0	0	-4.82404	0.114231	7.84407	6.67132	0.0192301	0.0068674	0.00421843	0.0068674
TRINITY_DN2327_c0_g1_i4	0	0	-9.1391	0.197814	3.8764	23.9309	2.70054e-05	0.0782336	0.0459507	0.0782336
TRINITY_DN2710_c0_g1_i4	0	0	-8.13335	0.20952	3.37353	18.9028	5.47701e-05	0.00270078	0.0877424	0.0877424
TRINITY_DN30989_c0_g1_i1	0	0	-3.01525	0.0630772	8.68909	2.60445	0.00205954	0.00589792	0.0048365	0.00589792
TRINITY_DN33_c0_g1_i3	0	0	-3.32898	0.0766772	9.8975	3.1764	0.00069647	0.0110623	0.00793473	0.0110623
TRINITY_DN42572_c0_g1_i1	0	0	-8.26798	0.201618	3.44084	19.5954	6.19046e-05	0.0747104	0.0812377	0.0812377
TRINITY_DN4481_c0_g1_i1	0	0	-8.65044	0.213389	3.63207	21.4581	4.38009e-05	0.091026	0.0640466	0.091026
TRINITY_DN631_c0_g1_i2	0	0	-3.28575	0.0842895	10.821	3.09415	0.00030476	0.0108181	0.0139047	0.0139047
TRINITY_DN737_c0_g1_i1	0	0	-5.3124	0.0942608	8.66486	8.07853	0.00635142	0.0114188	0.00480523	0.0114188
TRINITY_DN8189_c0_g1_i16	0	0	-2.19538	0.0568488	8.72877	1.38259	0.000989922	0.00547365	0.00488972	0.00547365
TRINITY_DN2588_c0_g2_i1	7.75126e-295	9.14102e-292	-2.22762	0.0607008	9.60689	1.41995	0.000521863	0.00198947	0.0068473	0.0068473
TRINITY_DN85_c0_g1_i1	4.79415e-293	5.33962e-290	-7.98311	0.218202	3.29841	18.2825	6.42379e-05	0.0861572	0.0951599	0.0951599
TRINITY_DN11_c0_g1_i4	1.05323e-292	1.11132e-289	-2.89636	0.0792126	10.1641	2.40759	0.000410629	0.0121386	0.00920644	0.0121386
TRINITY_DN2016_c0_g1_i4	4.34893e-287	4.35937e-284	-8.29884	0.229191	3.45627	19.7674	6.06874e-05	0.104996	0.0797732	0.104996
TRINITY_DN2720_c0_g1_i4	4.85736e-287	4.63716e-284	-4.81499	0.132988	6.93128	6.63918	0.0308825	-0.0132012	0.00448903	0.00448903
TRINITY_DN16106_c0_g1_i1	2.27831e-281	2.07616e-278	-2.24815	0.0627202	7.64207	1.44733	0.00366958	0.00016313	0.00419807	0.00419807
TRINITY_DN3548_c0_g1_i1	1.04748e-279	9.13042e-277	-7.92208	0.221676	3.26789	18.0136	8.33981e-05	0.0959696	0.0981973	0.0981973
TRINITY_DN7913_c0_g1_i1	7.62136e-264	6.36637e-261	-2.81232	0.0810444	7.07492	2.26527	0.00875294	-0.00231784	0.00438343	0.00438343
TRINITY_DN3566_c0_g1_i2	2.14468e-255	1.65372e-252	-4.92669	0.144325	6.8872	6.97064	0.0337795	0.00787971	0.00452647	0.00787971
TRINITY_DN2520_c0_g1_i1	1.24243e-253	9.22531e-251	-2.50638	0.0736798	9.12675	1.80414	0.00103419	0.00982322	0.00557354	0.00982322
TRINITY_DN2982_c0_g1_i2	2.68501e-251	1.92247e-248	-2.66143	0.0786036	7.95979	2.03437	0.00327136	0.00908569	0.00425078	0.00908569
TRINITY_DN4845_c0_g1_i1	5.52336e-244	3.46038e-241	-9.50716	0.285001	4.06043	25.9639	1.95744e-05	0.162432	0.0355549	0.162432
TRINITY_DN5459_c0_g1_i2	5.48935e-244	3.46038e-241	-7.73561	0.231893	3.17466	17.1087	9.58131e-05	0.0135725	0.107453	0.107453
TRINITY_DN2815_c0_g2_i2	5.54489e-241	3.26953e-238	-7.71919	0.232852	3.16645	17.0701	0.000179673	0.0530039	0.10826	0.10826
TRINITY_DN2315_c0_g1_i1	8.99281e-239	5.15108e-236	-5.14663	0.155973	7.85192	7.60966	0.0205686	0.0280866	0.00422014	0.0280866
TRINITY_DN6348_c0_g1_i1	8.28e-238	4.61104e-235	-1.96188	0.0595779	7.74147	1.1021	0.00289665	-0.000104492	0.00420241	0.00420241
TRINITY_DN1510_c0_g2_i1	1.2334e-236	6.683e-234	-7.69368	0.234224	3.15369	16.9573	0.00021108	0.0523603	0.10951	0.10951
TRINITY_DN4715_c0_g1_i1	1.16172e-231	5.97182e-229	-7.66157	0.23576	3.13764	16.8366	8.97555e-05	0.0760419	0.111076	0.111076
TRINITY_DN1443_c0_g1_i1	9.84183e-223	4.81242e-220	-3.26041	0.102338	9.65283	3.05518	0.000860868	0.0200854	0.00700116	0.0200854
TRINITY_DN2652_c0_g2_i1	7.54827e-218	3.60304e-215	-3.45095	0.109538	7.04155	3.42316	0.0136917	0.0103057	0.00440576	0.0103057
TRINITY_DN7028_c0_g5_i1	1.7088e-217	7.96698e-215	-7.5694	0.240462	3.09155	16.4427	0.000138644	0.0844482	0.115505	0.115505
TRINITY_DN1069_c0_g1_i5	3.19955e-216	1.45783e-213	-7.56025	0.240884	3.08698	16.3435	0.000111726	0.0147925	0.115939	0.115939
TRINITY_DN1456_c1_g1_i1	4.88679e-205	2.12979e-202	-7.47958	0.244792	3.04664	15.994	0.000142954	0.0114947	0.119704	0.119704
TRINITY_DN33_c0_g1_i5	2.61082e-200	1.11365e-197	-5.96147	0.197421	6.9996	10.2208	0.051964	0.0259859	0.0044357	0.0259859
TRINITY_DN1780_c0_g1_i1	3.12241e-200	1.30413e-197	-4.00112	0.132528	9.1114	4.60411	0.00226449	0.0328627	0.00554161	0.0328627
TRINITY_DN3703_c0_g4_i3	1.40366e-194	5.62812e-192	-1.94029	0.0652041	9.94586	1.08173	0.000359034	0.00675103	0.00814412	0.00814412
TRINITY_DN3631_c0_g1_i1	2.1311e-191	8.21621e-189	-2.02217	0.0685246	7.25869	1.17045	0.00510751	-0.00264745	0.00428373	0.00428373
TRINITY_DN685_c0_g3_i1	5.29609e-190	1.96622e-187	-7.35807	0.250264	2.98589	15.5158	0.00013078	0.0546131	0.125133	0.125133
TRINITY_DN37188_c0_g1_i1	1.53073e-189	5.57967e-187	-7.35428	0.250442	2.98399	15.4988	0.000145524	0.0533064	0.125297	0.125297
TRINITY_DN4924_c0_g3_i2	1.77044e-187	6.33817e-185	-3.71402	0.127179	9.85421	3.96886	0.000849886	0.0314991	0.0077546	0.0314991
TRINITY_DN1732_c0_g1_i10	2.29628e-186	8.07646e-184	-1.99718	0.0685954	7.28123	1.14571	0.00513649	0.00194897	0.00427416	0.00427416
TRINITY_DN2913_c0_g1_i1	1.64571e-183	5.68849e-181	-1.96908	0.0681606	9.14533	1.11576	0.000757458	0.00853426	0.00561282	0.00853426
TRINITY_DN2163_c0_g1_i5	3.35683e-183	1.14064e-180	-1.68443	0.0583569	8.71231	0.816495	0.000909606	0.00590146	0.00486733	0.00590146
TRINITY_DN1551_c0_g1_i7	3.80933e-183	1.27282e-180	-2.21622	0.0767924	10.4585	1.41343	0.000214995	0.0115791	0.0109931	0.0115791
TRINITY_DN12151_c0_g1_i2	1.199e-177	3.94057e-175	-7.24501	0.254941	2.92936	14.9989	0.000134672	0.00190817	0.129855	0.129855
TRINITY_DN5972_c0_g1_i2	1.94741e-176	6.1971e-174	-1.93684	0.0683908	7.26548	1.07802	0.00507381	0.00216729	0.00428079	0.00428079
TRINITY_DN1456_c2_g1_i2	3.19659e-171	1.00133e-168	-7.1804	0.257422	2.89705	14.7421	0.000151007	0.0129001	0.132381	0.132381
TRINITY_DN1837_c0_g1_i8	2.52313e-169	7.78211e-167	-2.41604	0.0871063	9.07281	1.68079	0.00104556	0.0141295	0.0054635	0.0141295
TRINITY_DN3184_c0_g1_i1	1.28459e-168	3.90205e-166	-9.7139	0.350961	4.1638	27.1711	1.23164e-05	0.246335	0.0308956	0.246335
TRINITY_DN3370_c0_g1_i4	2.12556e-165	6.36019e-163	-5.83915	0.213035	6.71236	9.76906	0.0860689	-0.054054	0.0046993	0.0046993
TRINITY_DN4335_c0_g1_i1	4.62425e-165	1.36334e-162	-2.98358	0.108966	6.41251	2.5568	0.0186508	-0.00297224	0.00509617	0.00509617
TRINITY_DN11122_c0_g2_i3	2.18034e-163	6.33499e-161	-1.44187	0.0529319	8.67974	0.598013	0.000779233	0.00390934	0.00482433	0.00482433
TRINITY_DN1259_c0_g1_i1	8.27882e-157	2.30519e-154	-5.06812	0.189967	7.19803	7.40067	0.0263251	0.0458502	0.00431234	0.0458502
TRINITY_DN3978_c0_g1_i1	1.51213e-153	4.15278e-151	-1.91302	0.0724733	9.37578	1.05462	0.000599616	0.00990514	0.0061632	0.00990514
TRINITY_DN2016_c0_g1_i2	5.41764e-153	1.46774e-150	-6.96768	0.264449	2.79069	13.9763	0.000258836	0.122535	0.139607	0.139607
TRINITY_DN3417_c0_g1_i2	1.33979e-152	3.58134e-150	-6.96177	0.264569	2.78774	13.928	0.000212633	0.0936612	0.139781	0.139781
TRINITY_DN128_c0_g1_i1	5.7672e-148	1.46356e-145	-6.89697	0.266235	2.75534	13.592	0.000183002	0.00111464	0.141579	0.141579
TRINITY_DN777_c0_g1_i14	8.91328e-147	2.17919e-144	-3.97456	0.154054	9.11245	4.5305	0.0419215	-0.0220574	0.00554379	0.00554379
TRINITY_DN2495_c0_g1_i1	1.94811e-146	4.70552e-144	-1.45439	0.0564382	7.93726	0.608433	0.00212727	0.00263155	0.00424328	0.00424328
TRINITY_DN1680_c0_g1_i6	2.41219e-145	5.75709e-143	-3.55369	0.138427	6.47847	3.64105	0.0282463	0.0100781	0.00499509	0.0100781
TRINITY_DN52123_c0_g1_i1	5.73847e-145	1.35347e-142	-7.21141	0.281277	2.91256	14.9941	0.000141866	0.158092	0.131185	0.158092
TRINITY_DN297_c0_g1_i3	1.90616e-141	4.34259e-139	-6.81656	0.269213	2.71513	13.2826	0.0014268	0.00649691	0.143524	0.143524
TRINITY_DN14861_c0_g1_i4	3.65821e-140	8.24043e-138	-1.60276	0.0635926	7.33527	0.740649	0.00383449	0.00397363	0.00425355	0.00425355
TRINITY_DN3074_c0_g1_i5	3.79447e-140	8.4524e-138	-6.7865	0.269283	2.70169	13.183	0.000926892	0.0270008	0.144099	0.144099
TRINITY_DN2253_c0_g1_i5	5.60083e-139	1.20737e-136	-2.59175	0.103276	11.4247	1.92944	9.42364e-05	0.0118612	0.0212378	0.0212378
TRINITY_DN297_c0_g1_i6	2.30819e-138	4.87102e-136	-6.76656	0.270242	2.69013	13.0843	0.00149901	0.00137967	0.144563	0.144563
TRINITY_DN5957_c0_g1_i5	7.30058e-138	1.5246e-135	-1.96671	0.0786906	6.88951	1.11574	0.00693873	0.00544569	0.00452445	0.00544569
TRINITY_DN4283_c0_g2_i1	6.72287e-136	1.38949e-133	-2.80887	0.113208	11.0428	2.27619	0.000144406	0.0254877	0.0161788	0.0254877
TRINITY_DN5399_c0_g1_i1	6.36529e-135	1.30216e-132	-6.68648	0.270478	2.65009	12.7767	0.000376252	0.00270547	0.145941	0.145941
TRINITY_DN2805_c0_g1_i2	4.37279e-130	8.51124e-128	-6.59363	0.271712	2.60367	12.4599	0.000445975	0.0441062	0.147208	0.147208
TRINITY_DN1974_c0_g1_i22	1.24958e-127	2.40881e-125	-6.54039	0.272139	2.57705	12.2273	0.000319565	0.00600687	0.1478	0.1478
TRINITY_DN710_c0_g1_i6	6.17137e-126	1.17832e-123	-6.50337	0.272441	2.55854	12.0963	0.000294796	0.0141003	0.148154	0.148154
TRINITY_DN895_c1_g1_i1	1.21061e-123	2.26825e-121	-2.29863	0.0971979	6.4112	1.51673	0.0137966	-0.00550692	0.00509829	0.00509829
TRINITY_DN2315_c0_g1_i11	1.35648e-123	2.51803e-121	-5.89652	0.249386	7.29567	10.036	0.120118	-0.00105563	0.00426833	0.00426833
TRINITY_DN933_c1_g1_i2	3.16533e-123	5.82188e-121	-6.44243	0.272888	2.52807	11.8692	0.000301896	0.0121353	0.148634	0.148634
TRINITY_DN1732_c0_g1_i2	4.59992e-123	8.38356e-121	-1.88552	0.0799204	7.25631	1.02672	0.00526881	0.00750573	0.00428477	0.00750573
TRINITY_DN37023_c0_g1_i1	7.37293e-123	1.33164e-120	-6.43398	0.272944	2.52384	11.8376	0.000306168	0.0115743	0.14869	0.14869
TRINITY_DN186_c0_g1_i2	8.65407e-123	1.54908e-120	-2.02081	0.085752	6.54076	1.17795	0.0097981	0.00324847	0.0049087	0.0049087
TRINITY_DN13312_c0_g1_i1	1.05272e-122	1.83521e-120	-6.43027	0.272961	2.52199	11.86	0.000301103	0.0535819	0.148714	0.148714
TRINITY_DN1688_c0_g1_i1	1.39841e-122	2.41685e-120	-3.86101	0.163981	6.11476	4.26798	0.0480609	-0.0378767	0.00571872	0.00571872
TRINITY_DN10869_c0_g1_i1	4.73099e-122	8.10658e-120	-1.60811	0.0684484	7.41229	0.74689	0.00329315	0.00607721	0.00422982	0.00607721
comp41013_c0_seq15	7.91898e-121	1.33412e-118	-6.38524	0.273181	2.49947	11.6572	0.000285527	0.0093635	0.14897	0.14897
TRINITY_DN4650_c0_g1_i1	2.2834e-119	3.8148e-117	-4.39656	0.189265	6.5117	5.58418	0.0335824	0.0380598	0.00494829	0.0380598
TRINITY_DN5237_c0_g1_i16	2.08974e-118	3.4624e-116	-6.32572	0.273434	2.46972	11.4443	0.000328228	0.0130551	0.149204	0.149204
TRINITY_DN1042_c0_g1_i2	4.75548e-117	7.81458e-115	-6.29148	0.273553	2.45259	11.3153	0.000376098	0.00658431	0.149287	0.149287
TRINITY_DN10487_c0_g1_i3	2.38682e-116	3.89032e-114	-6.27282	0.273576	2.44326	11.3654	0.000372134	0.143174	0.149315	0.149315
TRINITY_DN15471_c0_g1_i2	4.02946e-116	6.41762e-114	-6.26628	0.273562	2.43999	11.3254	0.000350197	0.123897	0.149323	0.149323
TRINITY_DN256_c0_g1_i4	4.42979e-115	6.93816e-113	-6.24673	0.273961	2.43022	11.1513	0.000772924	0.00183408	0.149337	0.149337
TRINITY_DN1598_c0_g1_i3	2.4692e-114	3.80789e-112	-1.7201	0.0756881	6.85398	0.849825	0.00690107	-0.00168675	0.0045563	0.0045563
TRINITY_DN4284_c0_g1_i5	2.8468e-112	4.35669e-110	-6.34938	0.281985	2.48154	11.5199	0.0099057	-0.00824004	0.149125	0.149125
TRINITY_DN4992_c0_g2_i2	5.2712e-112	8.00584e-110	-6.15274	0.273584	2.38322	10.8223	0.000461761	0.00677271	0.149235	0.149235
comp10747_c1_seq1	3.69253e-111	5.566e-109	-6.12675	0.273481	2.37023	10.7375	0.000425771	0.014302	0.149158	0.149158
TRINITY_DN4003_c0_g1_i11	3.88045e-111	5.80561e-109	-1.5731	0.0702256	7.45715	0.715493	0.00317538	0.00668789	0.00421904	0.00668789
TRINITY_DN6746_c0_g1_i3	5.06434e-111	7.52074e-109	-6.12467	0.27356	2.36919	10.7735	0.000519082	0.0647145	0.149151	0.149151
TRINITY_DN933_c0_g3_i1	5.7037e-111	8.34655e-109	-6.12258	0.273531	2.36814	10.7642	0.000495024	0.0623748	0.149144	0.149144
TRINITY_DN15100_c0_g1_i1	2.43186e-110	3.50748e-108	-6.86712	0.307684	2.74041	13.6358	0.000225701	0.189114	0.14234	0.189114
TRINITY_DN216_c0_g1_i2	2.84502e-110	4.07407e-108	-1.28852	0.0577509	7.65729	0.476744	0.00247231	0.000300415	0.00419802	0.00419802
TRINITY_DN51957_c0_g1_i1	6.99764e-110	9.87948e-108	-1.81703	0.0815856	6.71922	0.949315	0.00862065	-0.00161289	0.00469176	0.00469176
TRINITY_DN3166_c1_g1_i2	1.08041e-109	1.51469e-107	-6.08172	0.273312	2.34771	10.5755	0.000422208	0.00859768	0.148977	0.148977
TRINITY_DN6029_c0_g1_i1	2.35477e-109	3.23345e-107	-6.0737	0.273381	2.3437	10.5686	0.000536859	0.0328484	0.148938	0.148938
TRINITY_DN7528_c0_g1_i1	7.54006e-109	1.02832e-106	-6.22905	0.281036	2.42138	11.2214	0.000437062	0.157525	0.149339	0.157525
TRINITY_DN11_c0_g2_i5	1.29897e-108	1.75958e-106	-1.51499	0.0684272	10.1556	0.659127	0.000203681	0.00371533	0.00916089	0.00916089
TRINITY_DN7028_c0_g2_i9	1.53298e-107	2.04888e-105	-6.01984	0.273274	2.31677	10.3596	0.000728965	0.0059246	0.148629	0.148629
TRINITY_DN4843_c0_g1_i2	5.1777e-107	6.87433e-105	-5.99657	0.272902	2.30514	10.2789	0.000481886	0.00524153	0.148469	0.148469
TRINITY_DN1510_c0_g1_i1	1.40216e-106	1.82536e-104	-5.2744	0.240532	6.54747	8.01253	0.110811	-0.0359516	0.00489974	0.00489974
TRINITY_DN12482_c1_g1_i1	4.89131e-106	6.28596e-104	-1.7098	0.0781763	7.06551	0.845743	0.00560103	0.00662202	0.0043896	0.00662202
TRINITY_DN4131_c0_g1_i4	1.12205e-105	1.43279e-103	-1.66544	0.0762798	10.5228	0.799902	0.000190977	0.00846983	0.0114463	0.0114463
TRINITY_DN968_c1_g1_i4	1.61504e-105	2.04926e-103	-5.99495	0.274789	2.30433	10.2746	0.00256052	0.00464388	0.148457	0.148457
TRINITY_DN968_c1_g1_i13	2.53507e-105	3.17644e-103	-5.94267	0.27265	2.27819	10.0915	0.000637136	0.000977835	0.148039	0.148039
TRINITY_DN2262_c0_g2_i20	3.83494e-105	4.77534e-103	-5.9328	0.272434	2.27325	10.0581	0.000489395	0.00127355	0.147952	0.147952
TRINITY_DN11093_c0_g1_i2	6.53001e-105	8.08109e-103	-3.00224	0.138018	5.93574	2.59446	0.0318533	-0.00945859	0.00624441	0.00624441
comp33920_c0_seq2	1.58374e-104	1.9479e-102	-5.9118	0.272284	2.26275	9.98891	0.000520712	0.0034171	0.147756	0.147756
TRINITY_DN11589_c0_g1_i3	2.34012e-104	2.86066e-102	-5.90465	0.27218	2.25918	9.96544	0.000476325	0.00423963	0.147687	0.147687
TRINITY_DN47700_c0_g1_i1	3.09299e-104	3.75807e-102	-1.24849	0.0575844	7.5948	0.446878	0.00243209	-0.000653063	0.00419984	0.00419984
TRINITY_DN5536_c0_g1_i8	5.00273e-103	6.00567e-101	-5.8577	0.271786	2.2357	9.80596	0.000537166	0.00219794	0.147198	0.147198
TRINITY_DN52022_c0_g1_i1	5.51668e-103	6.58324e-101	-5.85817	0.271865	2.23594	9.92239	0.000617793	0.136119	0.147203	0.147203
TRINITY_DN11551_c0_g1_i3	1.12743e-102	1.33743e-100	-2.07761	0.096566	6.8772	1.24927	0.00769865	0.0109513	0.00453531	0.0109513
TRINITY_DN3063_c0_g1_i1	6.01068e-102	7.04691e-100	-2.16944	0.1012	6.2219	1.34974	0.0150214	-0.00914992	0.00546131	0.00546131
TRINITY_DN864_c0_g1_i2	2.30472e-101	2.65546e-99	-5.834	0.272941	2.23351	9.73747	0.00184444	0.013358	0.147149	0.147149
TRINITY_DN15279_c0_g2_i1	2.58729e-101	2.96399e-99	-5.79643	0.271252	2.20507	9.68668	0.000683513	0.100921	0.146472	0.146472
TRINITY_DN1813_c0_g1_i7	2.61655e-101	2.98049e-99	-5.79347	0.27112	2.20359	9.59306	0.000578031	0.00324427	0.146434	0.146434
TRINITY_DN2002_c1_g4_i1	5.35892e-101	6.06981e-99	-5.78169	0.270994	2.1977	9.55273	0.000592941	0.00160502	0.146283	0.146283
TRINITY_DN11905_c0_g4_i1	9.53079e-101	1.07345e-98	-5.80178	0.27228	2.20774	9.62784	0.00173322	0.0105086	0.146539	0.146539
TRINITY_DN737_c0_g2_i1	1.10045e-100	1.23251e-98	-5.77037	0.270891	2.19204	9.56444	0.000630395	0.0588103	0.146133	0.146133
TRINITY_DN5676_c1_g1_i1	2.46142e-100	2.74147e-98	-5.75614	0.270702	2.18492	9.48471	0.000618139	0.0204995	0.145941	0.145941
TRINITY_DN13296_c1_g1_i4	3.58047e-100	3.96582e-98	-5.74993	0.270634	2.18182	9.44873	0.000629721	0.00233167	0.145856	0.145856
TRINITY_DN4633_c0_g1_i3	4.77696e-100	5.262e-98	-5.74381	0.270519	2.17876	9.44318	0.00058969	0.0193403	0.145771	0.145771
TRINITY_DN20729_c0_g1_i1	5.88219e-100	6.44405e-98	-5.74322	0.270616	2.17846	9.42829	0.000702924	0.00410352	0.145763	0.145763
TRINITY_DN1617_c0_g1_i2	8.11022e-100	8.83661e-98	-5.7724	0.272184	2.19305	9.52347	0.00200808	0.00185339	0.14616	0.14616
TRINITY_DN393_c0_g1_i9	1.66718e-99	1.80668e-97	-2.22069	0.10488	6.2113	1.41096	0.0165144	-0.0142163	0.00548501	0.00548501
TRINITY_DN1551_c0_g2_i3	2.62744e-99	2.83198e-97	-5.82011	0.275152	2.21691	9.75822	0.00465373	0.088711	0.146764	0.146764
TRINITY_DN499_c0_g2_i3	3.75367e-99	4.02425e-97	-5.72462	0.270854	2.16916	9.4005	0.00122501	0.0422618	0.145498	0.145498
TRINITY_DN5125_c0_g1_i4	7.73001e-99	8.24315e-97	-5.69921	0.270087	2.15646	9.29458	0.000770996	0.0159165	0.145123	0.145123
TRINITY_DN51797_c0_g1_i1	1.38105e-98	1.46493e-96	-5.68582	0.269804	2.14976	9.26113	0.000668858	0.0277999	0.14492	0.14492
comp47426_c0_seq1	3.64521e-98	3.82613e-96	-5.66628	0.269465	2.13999	9.18819	0.000608301	0.016707	0.144614	0.144614
TRINITY_DN4005_c0_g1_i2	7.47058e-98	7.76011e-96	-1.57342	0.074947	7.71854	0.716961	0.0024576	0.00877651	0.00420043	0.00877651
TRINITY_DN4477_c0_g1_i1	5.81727e-97	5.98075e-95	-1.14566	0.0548266	7.76315	0.380135	0.00180711	0.00417199	0.00420481	0.00420481
TRINITY_DN47290_c0_g1_i1	8.41839e-97	8.61081e-95	-5.61121	0.268757	2.11246	9.08157	0.000753809	0.0991669	0.143707	0.143707
TRINITY_DN8267_c0_g1_i9	9.01386e-97	9.17309e-95	-5.60777	0.268634	2.11074	9.08098	0.000680767	0.111426	0.143648	0.143648
TRINITY_DN9760_c0_g1_i1	1.43847e-96	1.45648e-94	-5.59816	0.268461	2.10593	9.00837	0.000661212	0.0626382	0.143482	0.143482
TRINITY_DN436_c0_g3_i6	2.57844e-96	2.59762e-94	-5.59363	0.268604	2.10367	8.94114	0.000893653	0.000855206	0.143403	0.143403
TRINITY_DN4774_c0_g3_i2	3.49084e-96	3.49921e-94	-5.59212	0.268719	2.10291	8.93906	0.00104325	0.00393581	0.143376	0.143376
comp40319_c1_seq3	8.91331e-96	8.89025e-94	-5.56922	0.268198	2.09146	8.86568	0.000891662	0.00367446	0.142969	0.142969
TRINITY_DN11508_c0_g1_i5	1.00979e-95	1.00219e-93	-5.64446	0.2719	2.20125	9.14024	0.00148459	0.0421627	0.146374	0.146374
TRINITY_DN14535_c0_g1_i1	1.08133e-95	1.06791e-93	-5.56057	0.267902	2.08714	8.89764	0.000730494	0.073187	0.142812	0.142812
TRINITY_DN2805_c0_g1_i1	1.40273e-95	1.37852e-93	-5.76543	0.277939	2.18957	9.5218	0.00843258	0.0202742	0.146067	0.146067
TRINITY_DN3368_c0_g2_i1	2.15179e-95	2.10434e-93	-5.55541	0.26808	2.08456	8.86346	0.00101667	0.0521439	0.142718	0.142718
TRINITY_DN9489_c0_g1_i11	2.93873e-95	2.84616e-93	-5.53965	0.267513	2.07668	8.77052	0.000701049	0.00233729	0.142426	0.142426
comp44543_c0_seq1	4.14419e-95	3.97525e-93	-5.53624	0.267563	2.07497	8.8207	0.000817868	0.0733443	0.142362	0.142362
TRINITY_DN654_c0_g1_i2	7.35262e-95	7.01931e-93	-3.46252	0.167565	5.78895	3.44858	0.0493793	-0.022379	0.00677703	0.00677703
TRINITY_DN1429_c0_g1_i5	1.27932e-94	1.21554e-92	-5.51668	0.267321	2.06519	8.70131	0.000929516	0.00600637	0.141991	0.141991
TRINITY_DN10353_c0_g1_i5	2.05728e-94	1.94549e-92	-5.51403	0.26749	2.06387	8.68788	0.00116151	-0.000139809	0.14194	0.14194
TRINITY_DN1248_c0_g1_i2	3.18929e-94	3.00183e-92	-5.55767	0.269885	2.08569	8.8273	0.00291693	-0.000293901	0.142759	0.142759
TRINITY_DN3438_c0_g1_i1	4.35213e-94	4.07717e-92	-2.10963	0.10252	8.18738	1.2896	0.00182345	0.0191974	0.00436002	0.0191974
comp40946_c0_seq18	8.24435e-94	7.68757e-92	-5.4721	0.266325	2.0429	8.5739	0.000741759	0.0208543	0.141117	0.141117
TRINITY_DN1974_c0_g3_i1	8.5188e-94	7.90671e-92	-5.47324	0.266402	2.04347	8.56203	0.000800003	0.00278061	0.14114	0.14114
TRINITY_DN984_c0_g4_i1	2.59512e-93	2.39756e-91	-5.45455	0.266194	2.03413	8.53951	0.000956816	0.0444211	0.140762	0.140762
TRINITY_DN1318_c0_g2_i13	1.208e-92	1.10082e-90	-5.42071	0.265514	2.01721	8.39811	0.000936446	0.0021498	0.140059	0.140059
TRINITY_DN5639_c0_g1_i1	1.51576e-92	1.36883e-90	-5.41173	0.265218	2.01272	8.37694	0.000812333	0.0100294	0.139869	0.139869
TRINITY_DN6607_c0_g1_i4	4.11284e-92	3.6975e-90	-5.39891	0.265225	2.00631	8.35147	0.00109359	0.0262159	0.139595	0.139595
TRINITY_DN10956_c0_g1_i1	5.68172e-92	5.08514e-90	-5.38139	0.264571	1.99755	8.35443	0.00077937	0.0929263	0.139216	0.139216
TRINITY_DN3373_c0_g1_i4	9.50848e-92	8.47227e-90	-1.55159	0.0763772	7.62496	0.697837	0.00262013	0.00904682	0.00419843	0.00904682
TRINITY_DN234_c0_g1_i4	9.88099e-92	8.76522e-90	-2.00518	0.0987146	7.59881	1.16549	0.00357084	0.0159183	0.00419959	0.0159183
TRINITY_DN38637_c0_g1_i1	4.92554e-91	4.29336e-89	-5.33963	0.263895	1.97667	8.1541	0.000992481	0.00825048	0.138289	0.138289
TRINITY_DN16106_c0_g1_i3	6.8e-91	5.90158e-89	-5.33663	0.263955	1.97517	8.15309	0.00112299	0.0175921	0.138221	0.138221
TRINITY_DN386_c0_g1_i5	8.31851e-91	7.18834e-89	-5.33251	0.263881	1.97311	8.12466	0.00113815	-0.000916746	0.138128	0.138128
comp28723_c0_seq1	1.29957e-90	1.11819e-88	-5.3155	0.263326	1.9646	8.07434	0.000941916	0.000948952	0.137739	0.137739
TRINITY_DN4090_c0_g3_i1	2.26337e-90	1.93089e-88	-2.54024	0.126013	6.82515	1.87088	0.0106226	0.0211359	0.00458331	0.0211359
TRINITY_DN272_c0_g1_i2	4.62143e-90	3.92587e-88	-5.30796	0.263773	1.96083	8.05145	0.00158716	0.00027631	0.137565	0.137565
TRINITY_DN43_c2_g1_i1	5.97686e-90	5.05587e-88	-5.2858	0.262838	1.94975	7.99158	0.00111912	0.00917331	0.137049	0.137049
TRINITY_DN1954_c0_g1_i4	6.35006e-90	5.349e-88	-5.29342	0.263257	1.95357	8.02734	0.00138084	0.0237368	0.137227	0.137227
TRINITY_DN24877_c0_g1_i4	6.83577e-90	5.73404e-88	-5.27987	0.262631	1.94679	7.98935	0.00104045	0.027513	0.136909	0.136909
TRINITY_DN29369_c0_g1_i1	1.15627e-89	9.65872e-88	-5.26841	0.262401	1.94106	7.9703	0.00107106	0.0455542	0.136638	0.136638
TRINITY_DN37774_c0_g1_i1	1.58415e-89	1.31781e-87	-4.95136	0.246802	5.81053	7.05005	0.11513	-0.0620465	0.00669243	0.00669243
TRINITY_DN1551_c0_g2_i6	2.93216e-89	2.42909e-87	-5.45536	0.27234	2.03453	8.60854	0.00756053	0.115403	0.140778	0.140778
TRINITY_DN1613_c0_g5_i1	2.9565e-89	2.43917e-87	-5.24963	0.262075	1.93167	7.87807	0.00117879	0.00368643	0.136188	0.136188
TRINITY_DN2563_c1_g1_i1	6.27336e-89	5.15444e-87	-6.06126	0.303162	2.33748	10.6544	0.000563765	0.18325	0.148874	0.18325
TRINITY_DN2624_c0_g1_i9	6.81393e-89	5.57574e-87	-5.26363	0.263322	1.93867	7.94493	0.00215254	0.0316466	0.136524	0.136524
TRINITY_DN576_c0_g2_i1	9.69622e-89	7.90203e-87	-1.97295	0.0987871	7.49194	1.12889	0.00668229	0.0128355	0.00421221	0.0128355
TRINITY_DN860_c0_g1_i1	1.06054e-88	8.57323e-87	-5.36208	0.268543	1.98789	8.31064	0.00543977	0.106334	0.138791	0.138791
TRINITY_DN1613_c0_g1_i1	1.17841e-88	9.48785e-87	-5.21959	0.261476	1.91665	7.78783	0.00128201	0.00314426	0.135457	0.135457
TRINITY_DN18762_c0_g1_i1	1.54986e-88	1.24286e-86	-5.20968	0.261159	1.91169	7.83225	0.00119448	0.0895239	0.135213	0.135213
TRINITY_DN5208_c0_g1_i2	2.87685e-88	2.2887e-86	-5.18973	0.260563	1.90172	7.69994	0.00106917	0.00441608	0.134717	0.134717
TRINITY_DN723_c0_g1_i4	3.04344e-88	2.41166e-86	-5.19208	0.260718	1.90289	7.72709	0.00117185	0.0278639	0.134776	0.134776
TRINITY_DN894_c0_g1_i1	8.43601e-88	6.63236e-86	-1.16786	0.0587947	7.39876	0.393127	0.00268013	0.00133225	0.00423351	0.00423351
TRINITY_DN6844_c0_g1_i1	9.70732e-88	7.60204e-86	-1.67791	0.0845023	6.53348	0.806297	0.00936279	-0.00714376	0.0049185	0.0049185
TRINITY_DN43326_c0_g1_i1	1.66899e-87	1.29689e-85	-5.14713	0.259574	1.88042	7.60087	0.00111966	0.0355759	0.133638	0.133638
TRINITY_DN4204_c0_g1_i2	1.86155e-87	1.44094e-85	-5.34184	0.269468	1.97777	8.27742	0.000949746	0.144277	0.138339	0.144277
TRINITY_DN47517_c0_g1_i1	2.49404e-87	1.92309e-85	-5.14029	0.259494	1.877	7.58823	0.00121186	0.0441957	0.133462	0.133462
TRINITY_DN2624_c0_g1_i11	3.13263e-87	2.40624e-85	-3.09756	0.156463	6.33085	2.78337	0.0218486	0.0271127	0.00523884	0.0271127
TRINITY_DN7823_c0_g1_i1	7.49886e-87	5.6731e-85	-5.10855	0.258616	1.86113	7.51756	0.00112645	0.0702644	0.132638	0.132638
TRINITY_DN29149_c0_g1_i1	2.07029e-86	1.5545e-84	-5.09311	0.258506	1.85341	7.49998	0.00141864	0.101983	0.132232	0.132232
TRINITY_DN7893_c1_g1_i2	5.28033e-86	3.93532e-84	-5.06219	0.257558	1.83795	7.32431	0.00126142	0.00183987	0.13141	0.13141
TRINITY_DN212_c0_g1_i8	1.06069e-85	7.78929e-84	-5.06211	0.258019	1.83791	7.32318	0.00173899	0.00029995	0.131408	0.131408
TRINITY_DN3251_c0_g2_i6	1.43712e-85	1.05151e-83	-5.05164	0.257688	1.83267	7.31579	0.00167895	0.0270434	0.131127	0.131127
TRINITY_DN1353_c1_g5_i2	1.57161e-85	1.14573e-83	-5.03973	0.25714	1.82672	7.25844	0.00143636	0.000445203	0.130806	0.130806
TRINITY_DN4470_c1_g1_i3	2.00749e-85	1.45819e-83	-5.04899	0.257776	1.83135	7.2889	0.00184157	0.00444168	0.131056	0.131056
TRINITY_DN1617_c0_g1_i5	2.24302e-85	1.61755e-83	-5.17699	0.264387	1.89535	7.67281	0.00540443	0.012475	0.134397	0.134397
TRINITY_DN4252_c0_g1_i4	3.31429e-85	2.38153e-83	-5.01116	0.256179	1.81243	7.17815	0.00122797	0.00272298	0.130027	0.130027
TRINITY_DN1355_c0_g1_i2	3.64507e-85	2.60987e-83	-5.29452	0.270732	1.95411	8.0133	0.0093386	-0.00447033	0.137253	0.137253
comp54917_c0_seq1	7.58873e-85	5.41419e-83	-4.99445	0.255878	1.80408	7.15551	0.0013794	0.0318725	0.129568	0.129568
TRINITY_DN2106_c0_g1_i13	1.25164e-84	8.86676e-83	-5.72398	0.293638	2.16884	9.36136	0.0269579	-0.0266735	0.145489	0.145489
TRINITY_DN5165_c2_g1_i2	1.99913e-84	1.41122e-82	-4.96485	0.255009	1.78928	7.10267	0.00131364	0.0685557	0.128745	0.128745
TRINITY_DN3370_c0_g1_i8	2.62979e-84	1.84343e-82	-4.99546	0.256766	1.80458	7.1412	0.00226248	0.010935	0.129595	0.129595
TRINITY_DN1595_c0_g1_i41	3.11234e-84	2.16654e-82	-4.96607	0.255369	1.78989	7.05138	0.00164738	0.00433154	0.12878	0.12878
TRINITY_DN2011_c0_g1_i3	3.40396e-84	2.36133e-82	-5.02333	0.258375	1.81852	7.22306	0.00315504	0.0124521	0.13036	0.13036
TRINITY_DN3798_c0_g1_i1	6.66302e-84	4.60621e-82	-4.93752	0.254413	1.77562	6.96665	0.00147361	-9.40089e-05	0.127978	0.127978
TRINITY_DN7442_c0_g1_i4	8.24796e-84	5.66284e-82	-4.93418	0.254384	1.77394	6.95906	0.00153895	0.00200306	0.127883	0.127883
TRINITY_DN2074_c1_g1_i5	1.04244e-83	7.1327e-82	-4.90669	0.253124	1.7602	6.87973	0.00104107	0.000116967	0.127102	0.127102
TRINITY_DN9663_c0_g1_i2	1.06332e-83	7.25084e-82	-4.92677	0.254173	1.77024	6.94219	0.00153437	0.00667601	0.127674	0.127674
TRINITY_DN7869_c0_g1_i2	1.11384e-83	7.56956e-82	-4.93294	0.254523	1.77332	6.95923	0.00171544	0.0060889	0.127848	0.127848
TRINITY_DN5711_c0_g1_i2	1.21921e-83	8.2577e-82	-5.32049	0.274585	1.9671	8.21714	0.00100754	0.149786	0.137854	0.149786
TRINITY_DN2100_c0_g1_i2	1.32252e-83	8.92725e-82	-4.91172	0.253544	1.76271	6.96855	0.00132301	0.0869806	0.127246	0.127246
TRINITY_DN21377_c0_g1_i1	1.57056e-83	1.0566e-81	-4.9095	0.253545	1.7616	6.89412	0.00138742	0.00737189	0.127182	0.127182
comp45782_c0_seq1	1.79758e-83	1.20528e-81	-4.9453	0.255485	1.7795	7.01146	0.00234854	0.0256908	0.128197	0.128197
TRINITY_DN17687_c0_g1_i1	1.9567e-83	1.30759e-81	-2.21766	0.114595	9.89389	1.42766	0.000339271	0.0259249	0.00791944	0.0259249
TRINITY_DN4470_c1_g1_i6	2.56555e-83	1.70878e-81	-4.93427	0.255157	1.77399	6.95936	0.00232461	0.00126082	0.127886	0.127886
comp20298_c0_seq2	2.73662e-83	1.81668e-81	-4.90129	0.253496	1.7575	6.8843	0.00157214	0.0225514	0.126948	0.126948
TRINITY_DN13357_c0_g1_i1	5.65073e-83	3.73881e-81	-4.8813	0.252952	1.7475	6.80856	0.00159479	-0.000642228	0.126374	0.126374
TRINITY_DN4762_c0_g2_i2	1.361e-82	8.97546e-81	-1.66137	0.0862964	6.41629	0.792952	0.00980411	-0.00474318	0.00509004	0.00509004
TRINITY_DN21151_c0_g1_i2	1.74716e-82	1.14843e-80	-4.84076	0.251612	1.72723	6.76032	0.00141885	0.0746397	0.125199	0.125199
TRINITY_DN44687_c0_g1_i1	2.11073e-82	1.38287e-80	-4.82997	0.25118	1.72184	6.68374	0.00129891	0.020203	0.124883	0.124883
TRINITY_DN164_c0_g2_i1	2.58498e-82	1.68807e-80	-3.04569	0.158476	5.74212	2.66083	0.0432607	-0.0310403	0.00696863	0.00696863
TRINITY_DN9489_c0_g1_i6	2.67682e-82	1.74236e-80	-4.84973	0.252369	1.73172	6.72563	0.00192008	0.00469047	0.12546	0.12546
TRINITY_DN15643_c0_g1_i1	3.2072e-82	2.08084e-80	-4.83224	0.251582	1.72297	6.68334	0.00163677	0.0120921	0.12495	0.12495
TRINITY_DN2510_c0_g1_i2	5.17523e-82	3.34687e-80	-4.44051	0.231487	6.90774	5.72562	0.0248818	0.0822906	0.00450872	0.0822906
TRINITY_DN442_c0_g6_i1	7.89458e-82	5.07277e-80	-1.01771	0.0531146	7.91102	0.297694	0.00140704	0.000659206	0.00423528	0.00423528
TRINITY_DN13896_c0_g1_i2	8.8295e-82	5.65539e-80	-4.81413	0.251328	1.71392	6.6418	0.00191272	0.0215677	0.124419	0.124419
TRINITY_DN11829_c0_g1_i6	1.10795e-81	7.07396e-80	-4.85395	0.253563	1.73383	6.73353	0.00300561	-0.000816386	0.125583	0.125583
comp4173_c0_seq1	1.6566e-81	1.04768e-79	-4.77797	0.249868	1.69584	6.53929	0.00151812	0.0179774	0.12335	0.12335
TRINITY_DN3323_c1_g1_i3	1.72859e-81	1.08977e-79	-4.80325	0.251219	1.70848	6.59486	0.00212376	0.00147493	0.124098	0.124098
TRINITY_DN5551_c0_g1_i1	1.87056e-81	1.17558e-79	-4.79459	0.25082	1.70415	6.59035	0.00197902	0.0240581	0.123842	0.123842
TRINITY_DN1949_c0_g2_i12	3.44668e-81	2.15935e-79	-1.00798	0.0528188	8.03365	0.292123	0.00130015	0.00083468	0.0042795	0.0042795
TRINITY_DN5123_c5_g1_i1	3.7274e-81	2.32794e-79	-4.77693	0.250368	1.69532	6.54228	0.00204919	0.0242493	0.123319	0.123319
TRINITY_DN15370_c0_g1_i1	3.90577e-81	2.43176e-79	-4.75877	0.249448	1.68624	6.47175	0.00167054	7.60111e-05	0.122778	0.122778
TRINITY_DN12252_c2_g4_i1	4.80112e-81	2.97996e-79	-4.73959	0.248583	1.67665	6.42091	0.00138306	0.00178221	0.122204	0.122204
TRINITY_DN2114_c1_g4_i1	6.19927e-81	3.83589e-79	-4.75375	0.249501	1.68373	6.47468	0.00187335	0.019193	0.122628	0.122628
TRINITY_DN17619_c0_g1_i1	6.84586e-81	4.22295e-79	-4.76707	0.250268	1.69039	6.50448	0.00224271	0.0113341	0.123025	0.123025
TRINITY_DN6671_c0_g2_i3	1.99971e-80	1.22976e-78	-4.71526	0.248281	1.66448	6.37034	0.00181564	0.0190363	0.121471	0.121471
TRINITY_DN15567_c0_g1_i2	3.23842e-80	1.98544e-78	-4.69069	0.247317	1.6522	6.30228	0.00161058	0.016868	0.120721	0.120721
TRINITY_DN1431_c0_g3_i4	3.34739e-80	2.04599e-78	-1.24482	0.0656395	7.89749	0.450125	0.00183141	0.00678567	0.00423147	0.00678567
TRINITY_DN7872_c0_g1_i3	4.36809e-80	2.66175e-78	-4.68591	0.24727	1.64981	6.31406	0.00171154	0.0454312	0.120574	0.120574
TRINITY_DN8976_c0_g1_i3	4.62348e-80	2.80883e-78	-4.89077	0.258121	1.75224	6.85162	0.00660648	0.0137386	0.126646	0.126646
TRINITY_DN9860_c0_g2_i2	5.00357e-80	3.03056e-78	-4.70918	0.248592	1.66144	6.35644	0.00230957	0.021405	0.121286	0.121286
TRINITY_DN4437_c0_g1_i3	5.95997e-80	3.59896e-78	-4.73623	0.250141	1.67497	6.41444	0.00303823	0.00317411	0.122103	0.122103
TRINITY_DN25543_c0_g1_i1	9.73852e-80	5.863e-78	-4.681	0.247563	1.64735	6.30267	0.00215273	0.0470337	0.120422	0.120422
TRINITY_DN4512_c1_g1_i1	1.01572e-79	6.09677e-78	-4.65157	0.246035	1.63264	6.18422	0.00156146	0.00100104	0.119505	0.119505
TRINITY_DN2759_c1_g3_i1	1.02285e-79	6.12125e-78	-4.68606	0.247864	1.64988	6.27837	0.00229524	0.0027605	0.120578	0.120578
TRINITY_DN28_c0_g1_i2	1.59047e-79	9.48982e-78	-4.82659	0.255613	1.72015	6.67473	0.00589119	0.0159619	0.124785	0.124785
comp39674_c0_seq88	1.83781e-79	1.09331e-77	-4.64057	0.24586	1.62714	6.19328	0.00173583	0.0454756	0.119159	0.119159
TRINITY_DN49_c0_g1_i4	1.87366e-79	1.11133e-77	-2.83902	0.150421	5.9446	2.31852	0.0390378	-0.0207697	0.00621534	0.00621534
TRINITY_DN7096_c0_g1_i1	2.03831e-79	1.20543e-77	-4.66716	0.247341	1.64044	6.23325	0.00236257	0.0089594	0.119993	0.119993
TRINITY_DN10559_c0_g1_i1	2.64501e-79	1.55962e-77	-4.63789	0.245969	1.6258	6.15657	0.00192771	0.0107213	0.119074	0.119074
TRINITY_DN1587_c0_g1_i4	2.9704e-79	1.74124e-77	-4.77717	0.253439	1.69568	6.6205	0.00512198	0.111665	0.12334	0.12334
TRINITY_DN6263_c0_g1_i1	3.73494e-79	2.18303e-77	-3.5693	0.18948	6.02442	3.70152	0.0446633	0.0271424	0.00596817	0.0271424
comp31209_c0_seq1	3.80951e-79	2.22015e-77	-4.63471	0.246053	1.62421	6.17009	0.0021102	0.0361481	0.118974	0.118974
TRINITY_DN51672_c0_g1_i1	6.99347e-79	4.05217e-77	-2.91151	0.154834	5.82926	2.43122	0.0413263	-0.0305347	0.00662084	0.00662084
TRINITY_DN47857_c0_g1_i1	7.2489e-79	4.18807e-77	-4.60296	0.24481	1.60833	6.05907	0.00190378	0.00460247	0.11796	0.11796
TRINITY_DN5034_c0_g1_i6	8.97978e-79	5.17318e-77	-4.60338	0.24498	1.60854	6.08585	0.00205718	0.0344051	0.117974	0.117974
TRINITY_DN5693_c0_g1_i5	1.08499e-78	6.19712e-77	-4.5807	0.243904	1.5972	6.00818	0.00173796	0.0135311	0.11724	0.11724
TRINITY_DN1911_c0_g1_i1	1.11166e-78	6.33139e-77	-4.59866	0.244877	1.60618	6.04472	0.00210769	0.000847609	0.117821	0.117821
TRINITY_DN4254_c0_g1_i7	1.25888e-78	7.12936e-77	-4.76065	0.253592	1.68718	6.49381	0.00578356	0.015739	0.122834	0.122834
TRINITY_DN1474_c0_g1_i9	1.61944e-78	9.14551e-77	-4.69493	0.25027	1.65432	6.30475	0.00441891	0.00365914	0.120851	0.120851
TRINITY_DN9698_c0_g1_i2	2.35262e-78	1.32487e-76	-4.55874	0.243268	1.58622	5.96407	0.00183563	0.0288609	0.116523	0.116523
TRINITY_DN4596_c0_g1_i4	3.42401e-78	1.92282e-76	-1.23078	0.0657482	7.23095	0.440218	0.0037153	0.00493035	0.00429629	0.00493035
TRINITY_DN1627_c0_g1_i1	3.67288e-78	2.05681e-76	-4.55195	0.243213	1.58283	5.92643	0.00200587	0.00541711	0.116299	0.116299
TRINITY_DN5684_c0_g1_i8	5.1984e-78	2.903e-76	-1.0848	0.0580186	7.51209	0.338003	0.00252344	-0.000447183	0.00420887	0.00420887
comp74935_c0_seq1	6.35363e-78	3.53827e-76	-4.53232	0.242543	1.57301	5.88623	0.00200443	0.017953	0.115649	0.115649
TRINITY_DN3350_c0_g1_i1	7.79922e-78	4.33127e-76	-4.656	0.249307	1.63485	6.21274	0.00466414	0.0174286	0.119644	0.119644
TRINITY_DN2594_c0_g1_i5	1.16801e-77	6.45077e-76	-4.71413	0.252712	1.66392	6.38724	0.0062899	0.0378162	0.121437	0.121437
TRINITY_DN1954_c0_g1_i2	1.23218e-77	6.78649e-76	-4.58257	0.245697	1.59814	6.00864	0.00343312	0.00665696	0.117301	0.117301
TRINITY_DN682_c0_g1_i4	1.47969e-77	8.12734e-76	-4.48824	0.240766	1.55098	5.75556	0.00176583	-0.00173052	0.114171	0.114171
TRINITY_DN7611_c0_g1_i2	2.06301e-77	1.13003e-75	-4.51693	0.242536	1.56532	5.87826	0.00251138	0.0545652	0.115136	0.115136
TRINITY_DN36_c0_g1_i7	2.12762e-77	1.16225e-75	-4.51299	0.242346	1.56335	5.8874	0.00245894	0.0771479	0.115004	0.115004
TRINITY_DN23971_c0_g1_i1	2.17052e-77	1.17926e-75	-4.48871	0.241056	1.55121	5.76269	0.00202971	0.00492457	0.114187	0.114187
TRINITY_DN7974_c0_g1_i1	2.17009e-77	1.17926e-75	-4.51032	0.242216	1.56201	5.83308	0.00242277	0.0218498	0.114915	0.114915
TRINITY_DN9517_c1_g1_i3	2.33643e-77	1.26597e-75	-4.50326	0.241889	1.55848	5.84749	0.00234268	0.0599551	0.114677	0.114677
TRINITY_DN20565_c0_g2_i1	2.64022e-77	1.42672e-75	-4.47501	0.240456	1.54436	5.76924	0.00191676	0.0536223	0.113721	0.113721
comp11691_c0_seq1	2.67561e-77	1.44195e-75	-4.50434	0.242041	1.55902	5.80154	0.00245389	0.00299355	0.114714	0.114714
TRINITY_DN4995_c0_g1_i3	2.80836e-77	1.50944e-75	-4.55189	0.24463	1.5828	5.92641	0.00339091	0.00418689	0.116297	0.116297
TRINITY_DN1774_c0_g1_i1	2.99519e-77	1.60127e-75	-5.19954	0.279489	1.90662	7.73175	0.0212661	-0.0126414	0.134962	0.134962
TRINITY_DN10_c0_g1_i3	3.39733e-77	1.81143e-75	-4.51044	0.242536	1.56207	5.81788	0.00272839	0.00342976	0.114919	0.114919
TRINITY_DN1266_c0_g2_i3	3.57282e-77	1.89492e-75	-4.48649	0.241283	1.5501	5.75675	0.00232366	0.0043546	0.114111	0.114111
TRINITY_DN4816_c0_g1_i4	3.56746e-77	1.89492e-75	-4.48287	0.241087	1.54829	5.74578	0.00225762	0.00243998	0.113989	0.113989
TRINITY_DN13836_c0_g1_i3	4.26942e-77	2.2584e-75	-4.45492	0.239708	1.53431	5.75044	0.00188548	0.0915332	0.113035	0.113035
TRINITY_DN5159_c0_g1_i4	7.12906e-77	3.75127e-75	-4.65387	0.250785	1.63379	6.20646	0.00620861	0.015173	0.119577	0.119577
TRINITY_DN2828_c0_g1_i2	8.80368e-77	4.60825e-75	-4.48441	0.241801	1.54906	5.7487	0.00289456	0.000595239	0.114041	0.114041
comp54472_c0_seq1	9.74586e-77	5.08815e-75	-4.46992	0.24109	1.54181	5.73047	0.00270138	0.0227934	0.113548	0.113548
TRINITY_DN10551_c0_g2_i9	1.08522e-76	5.6364e-75	-2.86061	0.154339	5.72297	2.37044	0.0405906	-0.00277361	0.00705019	0.00705019
TRINITY_DN7335_c1_g1_i1	1.78482e-76	9.22219e-75	-4.40253	0.237874	1.50812	5.54355	0.00194899	0.00476295	0.111219	0.111219
TRINITY_DN33176_c0_g1_i1	2.05224e-76	1.05767e-74	-4.41374	0.238576	1.51372	5.59936	0.00222696	0.0366663	0.11161	0.11161
TRINITY_DN153_c0_g1_i1	2.25872e-76	1.1611e-74	-1.47118	0.0795439	6.56622	0.627027	0.00777945	0.00229771	0.00487502	0.00487502
TRINITY_DN3793_c0_g1_i4	2.52273e-76	1.29349e-74	-4.87948	0.26391	1.74666	6.8064	0.0129713	-0.00861468	0.126325	0.126325
TRINITY_DN694_c0_g1_i1	2.82978e-76	1.44723e-74	-4.38826	0.237421	1.50098	5.53081	0.00201972	0.031644	0.110718	0.110718
TRINITY_DN10999_c0_g2_i4	2.9651e-76	1.51258e-74	-4.42054	0.239201	1.51712	5.58694	0.00258676	0.00177309	0.111847	0.111847
TRINITY_DN12237_c0_g1_i4	3.01198e-76	1.53259e-74	-4.75956	0.257557	1.68664	6.47517	0.00986972	-0.00665861	0.122802	0.122802
TRINITY_DN18859_c0_g1_i2	3.24729e-76	1.64815e-74	-4.37852	0.23699	1.49612	5.52086	0.00195332	0.0485594	0.110375	0.110375
TRINITY_DN14383_c0_g1_i1	3.6111e-76	1.82356e-74	-4.40721	0.238617	1.51046	5.58727	0.0024933	0.0414756	0.111383	0.111383
TRINITY_DN6995_c0_g1_i3	3.73157e-76	1.87966e-74	-4.40244	0.238381	1.50807	5.53986	0.00243545	0.000246954	0.111216	0.111216
comp48974_c0_seq1	3.96214e-76	1.9908e-74	-4.41354	0.239024	1.51362	5.596	0.00266169	0.0328882	0.111603	0.111603
TRINITY_DN15293_c0_g1_i1	4.10514e-76	2.0575e-74	-4.40237	0.238444	1.50804	5.53985	0.00249778	0.000372045	0.111213	0.111213
TRINITY_DN3511_c0_g2_i1	4.37135e-76	2.18546e-74	-2.24484	0.121609	6.79593	1.46516	0.00897217	0.0206052	0.00461176	0.0206052
comp20328_c0_seq2	6.00472e-76	2.99459e-74	-4.39777	0.23846	1.50574	5.5408	0.00267441	0.0147914	0.111052	0.111052
TRINITY_DN3570_c0_g1_i5	6.23245e-76	3.10045e-74	-4.55398	0.246957	1.58384	5.92941	0.00560974	-0.000870759	0.116366	0.116366
TRINITY_DN1312_c0_g1_i2	6.3079e-76	3.12249e-74	-4.37957	0.237507	1.49664	5.488	0.00240765	0.00672774	0.110412	0.110412
TRINITY_DN13451_c0_g1_i3	6.69649e-76	3.30668e-74	-4.35679	0.236313	1.48525	5.42525	0.00208309	0.000176526	0.109605	0.109605
TRINITY_DN37281_c0_g1_i1	7.52531e-76	3.67969e-74	-3.4777	0.188696	5.81811	3.50145	0.064549	-0.0109845	0.00666325	0.00666325
TRINITY_DN6796_c0_g1_i3	9.0025e-76	4.38064e-74	-4.46921	0.242622	1.54184	5.70834	0.00418114	-0.0023991	0.11355	0.11355
TRINITY_DN18754_c0_g1_i1	1.01674e-75	4.9355e-74	-4.37552	0.237621	1.49461	5.52293	0.00265825	0.0590477	0.110269	0.110269
TRINITY_DN3308_c0_g2_i1	1.25632e-75	6.08375e-74	-4.37948	0.237984	1.49659	5.49283	0.00286395	0.0121505	0.110409	0.110409
TRINITY_DN5953_c0_g1_i3	1.32518e-75	6.40153e-74	-4.34057	0.235907	1.47714	5.39213	0.00227701	0.00836476	0.109027	0.109027
TRINITY_DN32501_c0_g1_i1	1.61667e-75	7.77243e-74	-4.33087	0.235517	1.47229	5.3752	0.00225729	0.0166732	0.10868	0.10868
TRINITY_DN4169_c0_g1_i4	1.63898e-75	7.86084e-74	-4.33848	0.235941	1.47609	5.37978	0.00238403	-0.000121051	0.108952	0.108952
TRINITY_DN9386_c0_g1_i1	1.76197e-75	8.43055e-74	-4.31538	0.234735	1.46454	5.32345	0.0020779	0.00111973	0.108123	0.108123
TRINITY_DN362_c0_g1_i6	1.98405e-75	9.47055e-74	-4.38495	0.238602	1.49933	5.49515	0.00326057	-0.00150287	0.110601	0.110601
TRINITY_DN1059_c0_g1_i19	2.01085e-75	9.57567e-74	-4.46909	0.24319	1.5414	5.73008	0.00476359	0.0227516	0.113519	0.113519
TRINITY_DN22031_c0_g1_i1	2.02968e-75	9.64244e-74	-4.32426	0.235316	1.46898	5.40128	0.00230479	0.0661191	0.108442	0.108442
TRINITY_DN1130_c0_g1_i1	2.62486e-75	1.24405e-73	-5.8347	0.317752	2.2242	9.72756	0.0549953	-0.0540738	0.146937	0.146937
TRINITY_DN1174_c0_g2_i1	2.88518e-75	1.3642e-73	-4.36121	0.237574	1.48746	5.44939	0.00312015	0.0144359	0.109762	0.109762
TRINITY_DN9575_c0_g1_i1	3.27495e-75	1.54485e-73	-4.35964	0.237577	1.48667	5.43288	0.00317926	-0.000312124	0.109706	0.109706
TRINITY_DN5277_c0_g1_i3	3.69913e-75	1.74085e-73	-4.48251	0.244361	1.54811	5.74328	0.00544817	-0.00258571	0.113976	0.113976
TRINITY_DN6677_c0_g1_i7	3.83819e-75	1.80206e-73	-4.31148	0.235063	1.46259	5.36578	0.00252714	0.0612551	0.107982	0.107982
TRINITY_DN7475_c0_g1_i1	4.53722e-75	2.12528e-73	-4.31168	0.23519	1.46269	5.32314	0.00263978	0.0108353	0.107989	0.107989
TRINITY_DN17836_c0_g1_i4	6.23073e-75	2.91174e-73	-4.61785	0.252129	1.61578	6.15222	0.00870045	0.0606991	0.118437	0.118437
TRINITY_DN9225_c0_g1_i4	7.71184e-75	3.58717e-73	-4.26408	0.232961	1.43889	5.19966	0.00228177	0.00320316	0.10626	0.10626
TRINITY_DN29976_c0_g1_i1	8.0647e-75	3.74262e-73	-4.29679	0.234779	1.45525	5.29127	0.00279161	0.0162376	0.107451	0.107451
TRINITY_DN10543_c0_g1_i5	8.56641e-75	3.96627e-73	-4.28618	0.234242	1.44994	5.28098	0.00267249	0.0346881	0.107066	0.107066
TRINITY_DN3424_c0_g3_i2	9.47303e-75	4.37593e-73	-1.21331	0.066328	7.04211	0.422879	0.00439342	-0.00174439	0.00440537	0.00440537
TRINITY_DN8106_c1_g2_i1	1.08881e-74	5.01805e-73	-4.304	0.235384	1.45885	5.30469	0.00309903	0.0108893	0.107712	0.107712
TRINITY_DN16210_c0_g1_i1	1.09795e-74	5.04855e-73	-4.30317	0.235344	1.45844	5.30136	0.00309185	0.00939054	0.107682	0.107682
TRINITY_DN153_c0_g1_i2	1.41846e-74	6.50739e-73	-4.45139	0.243636	1.53255	5.67583	0.00580413	0.0110495	0.112913	0.112913
TRINITY_DN8117_c0_g1_i1	1.51563e-74	6.93727e-73	-1.75785	0.0962308	6.17731	0.895961	0.0129572	0.00232073	0.00556359	0.00556359
TRINITY_DN893_c0_g3_i1	1.7277e-74	7.88997e-73	-4.2402	0.232214	1.42695	5.14902	0.00246395	0.0116336	0.105383	0.105383
TRINITY_DN3972_c0_g1_i3	1.7934e-74	8.17137e-73	-4.26225	0.233448	1.43798	5.21116	0.00280309	0.0213002	0.106193	0.106193
TRINITY_DN28759_c0_g1_i1	1.89181e-74	8.60021e-73	-5.28059	0.28927	5.93719	8.00489	0.161115	-0.116963	0.00623962	0.00623962
TRINITY_DN3273_c0_g1_i4	2.27337e-74	1.03114e-72	-1.32305	0.0725165	6.80989	0.502974	0.00591924	-0.00260502	0.00459803	0.00459803
TRINITY_DN11357_c0_g2_i4	2.56667e-74	1.15893e-72	-4.2738	0.234332	1.44375	5.24393	0.00320811	0.0262424	0.106615	0.106615
TRINITY_DN24247_c0_g1_i1	4.65307e-74	2.09629e-72	-4.20215	0.230815	1.40793	5.05133	0.00257704	0.00462472	0.103974	0.103974
TRINITY_DN779_c0_g2_i2	5.0702e-74	2.27909e-72	-4.41319	0.24247	1.51345	5.59921	0.00599236	0.0343289	0.111591	0.111591
TRINITY_DN654_c0_g2_i1	5.37864e-74	2.41232e-72	-4.24581	0.233315	1.42976	5.17215	0.00328247	0.0219301	0.10559	0.10559
TRINITY_DN1618_c0_g1_i5	6.84783e-74	3.06441e-72	-2.05712	0.113125	5.99101	1.22971	0.019526	0.00455162	0.00606846	0.00606846
TRINITY_DN12947_c0_g1_i1	7.12312e-74	3.1805e-72	-4.17634	0.229692	1.39502	4.98854	0.00250578	0.00352962	0.103011	0.103011
TRINITY_DN5108_c0_g1_i4	7.86631e-74	3.49676e-72	-4.23706	0.233101	1.42538	5.1394	0.00340513	0.00833182	0.105267	0.105267
TRINITY_DN5760_c0_g1_i1	9.92658e-74	4.40283e-72	-4.18953	0.230648	1.40162	5.03142	0.00289323	0.0163862	0.103504	0.103504
TRINITY_DN2743_c0_g2_i2	1.20481e-73	5.33203e-72	-4.1591	0.229108	1.3864	4.94655	0.00261617	0.00231562	0.102364	0.102364
TRINITY_DN4747_c0_g1_i5	1.30028e-73	5.74187e-72	-4.16095	0.229262	1.38733	4.95303	0.00268849	0.00468212	0.102434	0.102434
TRINITY_DN7934_c0_g1_i2	1.3095e-73	5.76987e-72	-1.22706	0.0676104	6.99622	0.436573	0.00470412	0.00274273	0.00443821	0.00443821
TRINITY_DN9656_c0_g1_i1	1.50904e-73	6.63446e-72	-4.16615	0.229652	1.38993	4.99133	0.00285114	0.0347765	0.102629	0.102629
comp39380_c1_seq6	1.67354e-73	7.32559e-72	-4.18581	0.230809	1.39976	5.00831	0.00317972	-0.000499567	0.103365	0.103365
TRINITY_DN2742_c0_g1_i4	1.68675e-73	7.36731e-72	-4.1495	0.228811	1.3816	4.99928	0.00270651	0.0903522	0.102003	0.102003
TRINITY_DN10005_c0_g1_i2	2.50816e-73	1.09312e-71	-4.17152	0.230303	1.39261	4.98617	0.00324842	0.013419	0.102831	0.102831
TRINITY_DN3098_c1_g1_i2	2.61402e-73	1.13679e-71	-4.15062	0.229178	1.38216	4.98291	0.00299995	0.0678421	0.102045	0.102045
TRINITY_DN6495_c0_g1_i1	2.9572e-73	1.28324e-71	-4.17847	0.230802	1.39609	4.99078	0.00344851	-0.000741944	0.103091	0.103091
TRINITY_DN6607_c0_g1_i2	3.81543e-73	1.65209e-71	-4.13385	0.228515	1.37378	4.90458	0.00302577	0.0227612	0.101412	0.101412
comp59329_c0_seq1	3.92793e-73	1.69713e-71	-4.15488	0.229698	1.38429	4.95481	0.00331647	0.0229497	0.102206	0.102206
TRINITY_DN51705_c0_g1_i1	4.71896e-73	2.03453e-71	-1.36066	0.0752647	6.59451	0.534458	0.00649086	-9.11011e-05	0.0048387	0.0048387
TRINITY_DN8816_c0_g1_i4	4.85087e-73	2.08692e-71	-4.12595	0.228245	1.36983	4.87568	0.00307839	0.0107407	0.101113	0.101113
TRINITY_DN7407_c0_g1_i1	5.0263e-73	2.15776e-71	-4.16321	0.230331	1.38846	4.95426	0.00358621	-0.00104164	0.102519	0.102519
TRINITY_DN16486_c0_g1_i2	5.9588e-73	2.55261e-71	-4.14952	0.229693	1.38161	4.93399	0.00351416	0.0133167	0.102004	0.102004
TRINITY_DN24589_c0_g2_i1	6.96963e-73	2.97926e-71	-4.10674	0.227434	1.36022	4.84726	0.00306843	0.0302902	0.100384	0.100384
TRINITY_DN8232_c0_g1_i6	7.90927e-73	3.37373e-71	-4.13297	0.228975	1.37334	4.88987	0.00348036	0.00755826	0.101379	0.101379
TRINITY_DN27765_c0_g1_i1	8.08854e-73	3.44287e-71	-4.08188	0.22616	1.34779	4.77751	0.00286084	0.0169745	0.0994362	0.0994362
TRINITY_DN20105_c1_g1_i8	8.47127e-73	3.59814e-71	-4.08376	0.226296	1.34873	4.79136	0.00291216	0.0279765	0.0995079	0.0995079
TRINITY_DN6405_c0_g1_i4	8.85256e-73	3.74422e-71	-4.12012	0.228342	1.36691	4.86233	0.00338788	0.0108766	0.100892	0.100892
TRINITY_DN37158_c0_g1_i1	8.94144e-73	3.77385e-71	-4.10894	0.227729	1.36132	4.82645	0.00325366	-0.000199018	0.100468	0.100468
TRINITY_DN14202_c0_g1_i4	9.32159e-73	3.92603e-71	-4.08856	0.226629	1.35113	4.78846	0.00302988	0.0114016	0.0996912	0.0996912
TRINITY_DN3235_c0_g1_i4	9.8448e-73	4.13771e-71	-4.29427	0.238071	1.45399	5.27549	0.00599607	0.00183306	0.10736	0.10736
TRINITY_DN3918_c0_g1_i2	1.05977e-72	4.44484e-71	-1.40932	0.0781494	6.54024	0.569567	0.00730525	-0.00487322	0.0049094	0.0049094
TRINITY_DN8536_c0_g1_i2	1.07979e-72	4.51934e-71	-4.18729	0.232206	1.4005	5.02167	0.00441868	0.00972156	0.103421	0.103421
TRINITY_DN5395_c0_g1_i3	1.09564e-72	4.57611e-71	-4.11738	0.228339	1.36554	4.85682	0.00348937	0.0118634	0.100788	0.100788
TRINITY_DN8673_c0_g2_i1	1.18888e-72	4.95523e-71	-4.10454	0.227684	1.35912	4.84192	0.00337984	0.0297837	0.1003	0.1003
TRINITY_DN52187_c0_g1_i1	1.20166e-72	4.99809e-71	-4.07343	0.225966	1.34357	4.75051	0.00300843	0.00830259	0.0991128	0.0991128
TRINITY_DN53218_c0_g1_i1	1.30896e-72	5.43314e-71	-4.10086	0.227548	1.35728	4.89247	0.00339534	0.0987892	0.10016	0.10016
TRINITY_DN18935_c0_g1_i3	1.43756e-72	5.95461e-71	-4.08713	0.226851	1.35042	4.81001	0.00328579	0.0401908	0.0996366	0.0996366
TRINITY_DN53079_c0_g1_i1	1.92899e-72	7.9737e-71	-4.07812	0.226555	1.34591	4.75967	0.00336229	0.00590267	0.0992922	0.0992922
TRINITY_DN18610_c0_g1_i3	1.95434e-72	8.06186e-71	-4.10727	0.228184	1.36049	4.86557	0.00373157	0.0495425	0.100404	0.100404
TRINITY_DN14227_c0_g1_i4	2.12168e-72	8.7197e-71	-5.04498	0.28035	1.82934	7.40669	0.00134581	0.155847	0.130948	0.155847
TRINITY_DN16878_c0_g2_i1	2.12251e-72	8.7197e-71	-4.02127	0.223463	1.31749	4.62883	0.00276547	0.00732035	0.097106	0.097106
comp4228_c0_seq1	2.15617e-72	8.82182e-71	-4.05482	0.225338	1.33426	4.71068	0.0031556	0.0121193	0.098399	0.098399
TRINITY_DN1638_c0_g1_i9	2.15542e-72	8.82182e-71	-4.20033	0.233424	1.40702	5.04824	0.0050671	0.00361271	0.103907	0.103907
TRINITY_DN18127_c0_g1_i1	2.36561e-72	9.65901e-71	-4.07204	0.226359	1.34287	4.74	0.00341781	-0.000572629	0.0990594	0.0990594
TRINITY_DN14697_c0_g1_i1	2.79456e-72	1.13873e-70	-4.05973	0.225791	1.33672	4.76939	0.00337592	0.0671176	0.0985875	0.0985875
TRINITY_DN9062_c0_g1_i1	2.93473e-72	1.19342e-70	-4.05153	0.225369	1.33262	4.70061	0.00331017	0.00909467	0.0982725	0.0982725
TRINITY_DN47085_c0_g1_i1	3.411e-72	1.38428e-70	-4.03437	0.224519	1.32404	4.67672	0.00320584	0.0275899	0.0976117	0.0976117
TRINITY_DN737_c1_g1_i8	4.36957e-72	1.76972e-70	-2.4644	0.137253	12.1832	1.74996	7.38124e-05	0.0171258	0.0376027	0.0376027
comp39416_c1_seq14	5.00985e-72	2.02495e-70	-4.04096	0.225153	1.32733	4.6827	0.00352215	0.0165055	0.0978658	0.0978658
TRINITY_DN5355_c0_g1_i3	5.13329e-72	2.07067e-70	-4.3788	0.243995	1.49625	5.48007	0.00868247	-0.00656888	0.110385	0.110385
TRINITY_DN16878_c0_g1_i3	5.22603e-72	2.10384e-70	-4.03136	0.224648	1.32253	4.64752	0.00343755	0.00136388	0.0974957	0.0974957
TRINITY_DN13554_c0_g1_i1	5.87533e-72	2.36049e-70	-5.08534	0.283483	1.84952	7.52652	0.00140702	0.159318	0.132027	0.159318
TRINITY_DN4427_c0_g1_i2	6.34529e-72	2.54421e-70	-1.60089	0.0892634	6.35	0.745905	0.0095699	0.00636602	0.00520358	0.00636602
TRINITY_DN8389_c0_g1_i2	8.24082e-72	3.29764e-70	-4.00643	0.223574	1.31007	4.60265	0.00343898	0.0158284	0.0965314	0.0965314
TRINITY_DN4548_c0_g2_i2	8.88092e-72	3.54671e-70	-4.27346	0.238531	1.44358	5.2349	0.00719107	0.0126993	0.106603	0.106603
comp39408_c0_seq17	9.20114e-72	3.66729e-70	-3.98336	0.222363	1.29853	4.56832	0.00325437	0.0373941	0.0956358	0.0956358
TRINITY_DN5289_c0_g1_i2	9.68481e-72	3.8524e-70	-4.03007	0.225006	1.32189	4.64227	0.0038095	-0.0016652	0.0974459	0.0974459
TRINITY_DN5582_c1_g1_i8	1.03069e-71	4.09174e-70	-4.07494	0.227555	1.34432	4.76509	0.0043919	0.0198463	0.0991705	0.0991705
TRINITY_DN32816_c0_g1_i1	1.0544e-71	4.1776e-70	-3.96528	0.221447	1.28949	4.55374	0.00314587	0.0684133	0.0949315	0.0949315
TRINITY_DN272_c0_g1_i6	1.12268e-71	4.43936e-70	-4.44651	0.24837	1.53011	5.65722	0.0106301	-0.00101248	0.112745	0.112745
TRINITY_DN1610_c0_g1_i2	1.43459e-71	5.65041e-70	-1.18658	0.0663297	7.06892	0.403868	0.0044119	-0.00255461	0.00438735	0.00438735
TRINITY_DN2849_c0_g1_i4	1.49233e-71	5.86633e-70	-4.14971	0.231998	1.38201	4.93555	0.00561177	0.0124923	0.102034	0.102034
TRINITY_DN3208_c0_g1_i16	1.55336e-71	6.09427e-70	-4.07048	0.227596	1.34209	4.74906	0.00460034	0.0130467	0.0989997	0.0989997
TRINITY_DN1949_c0_g2_i6	1.58706e-71	6.21433e-70	-4.13038	0.230961	1.37204	4.89687	0.00540506	0.0209325	0.101281	0.101281
TRINITY_DN1383_c2_g1_i1	1.69401e-71	6.62017e-70	-4.05581	0.226837	1.33476	4.70357	0.00447337	-0.00017113	0.0984369	0.0984369
TRINITY_DN2002_c1_g1_i7	1.78232e-71	6.95173e-70	-4.04922	0.226505	1.33146	4.69143	0.00442507	0.00351867	0.0981835	0.0981835
TRINITY_DN1167_c0_g1_i17	1.88106e-71	7.32263e-70	-1.06506	0.0595874	7.43181	0.33019	0.00245369	0.00464763	0.00422486	0.00464763
TRINITY_DN4463_c0_g1_i3	1.89759e-71	7.37264e-70	-4.17384	0.233521	1.39377	4.99372	0.00614699	0.0128778	0.102918	0.102918
TRINITY_DN15311_c0_g1_i1	1.91552e-71	7.42792e-70	-3.96758	0.221988	1.29064	4.50249	0.00353594	0.00212914	0.0950214	0.0950214
TRINITY_DN2_c0_g1_i7	2.25619e-71	8.73206e-70	-4.02317	0.225213	1.31844	4.62461	0.00426273	-0.0041948	0.0971794	0.0971794
TRINITY_DN1350_c0_g1_i3	2.27813e-71	8.79998e-70	-3.98864	0.223287	1.30117	4.5482	0.00387311	-0.000732374	0.0958411	0.0958411
TRINITY_DN3190_c0_g3_i1	2.76364e-71	1.06549e-69	-3.9491	0.221207	1.2814	4.46656	0.00356534	0.00895146	0.0942999	0.0942999
TRINITY_DN2655_c0_g2_i1	3.03424e-71	1.16757e-69	-3.9939	0.223782	1.3038	4.55924	0.00411124	-0.00206247	0.0960453	0.0960453
comp31938_c0_seq2	3.86502e-71	1.48157e-69	-3.94472	0.221194	1.27921	4.45508	0.00372495	0.00692675	0.0941286	0.0941286
TRINITY_DN16783_c1_g3_i3	3.97928e-71	1.52245e-69	-4.00914	0.224827	1.31142	4.60286	0.00445765	0.00780695	0.0966366	0.0966366
comp31082_c0_seq2	4.31239e-71	1.64676e-69	-3.99095	0.223863	1.30233	4.56714	0.00429854	0.0147946	0.095931	0.095931
comp64546_c0_seq1	4.51992e-71	1.72273e-69	-4.0036	0.224606	1.30865	4.60335	0.00447369	0.0231673	0.0964218	0.0964218
TRINITY_DN13868_c0_g1_i2	4.76262e-71	1.81178e-69	-4.00907	0.22495	1.31139	4.67176	0.00457087	0.0882617	0.0966339	0.0966339
TRINITY_DN7989_c0_g1_i1	5.65936e-71	2.14884e-69	-3.92835	0.22054	1.27103	4.44394	0.00378804	0.0368366	0.0934875	0.0934875
TRINITY_DN7182_c0_g1_i2	6.6901e-71	2.53541e-69	-3.91756	0.22005	1.26563	4.41788	0.00377955	0.0346465	0.0930644	0.0930644
TRINITY_DN1134_c0_g1_i1	6.78412e-71	2.56619e-69	-4.15758	0.233542	1.38564	4.95952	0.00677658	0.0174982	0.102307	0.102307
TRINITY_DN5545_c0_g1_i1	7.24382e-71	2.73492e-69	-3.99594	0.224508	1.30482	4.5856	0.00468348	0.0226727	0.0961245	0.0961245
TRINITY_DN3722_c0_g1_i1	9.28946e-71	3.50066e-69	-3.97496	0.223505	1.29433	4.55968	0.00459984	0.0482643	0.0953087	0.0953087
TRINITY_DN11779_c0_g1_i5	9.61911e-71	3.61131e-69	-4.0927	0.230151	1.35321	4.79971	0.00608917	0.0101655	0.0998494	0.0998494
TRINITY_DN6082_c0_g1_i2	1.08461e-70	4.06433e-69	-2.42093	0.136191	5.69283	1.70068	0.0299135	0.000583579	0.00718248	0.00718248
TRINITY_DN14342_c0_g3_i2	1.09134e-70	4.08192e-69	-1.54525	0.0869308	6.48431	0.695184	0.00890502	0.0062089	0.00498673	0.0062089
TRINITY_DN8392_c0_g1_i6	1.13609e-70	4.24141e-69	-3.92166	0.220648	1.26768	4.40603	0.00414572	0.00976727	0.093225	0.093225
TRINITY_DN5085_c0_g1_i1	1.18224e-70	4.40548e-69	-3.9365	0.221511	1.2751	4.43526	0.00432704	0.00480462	0.0938068	0.0938068
TRINITY_DN17601_c0_g2_i3	1.58936e-70	5.91161e-69	-3.90625	0.220014	1.25998	4.36331	0.00419239	7.12576e-05	0.0926199	0.0926199
comp29473_c0_seq1	1.82128e-70	6.76168e-69	-3.853	0.217108	1.23335	4.24658	0.00375187	0.00205295	0.0905202	0.0905202
TRINITY_DN1423_c0_g1_i5	1.82902e-70	6.77786e-69	-1.02346	0.0576706	7.45098	0.301139	0.0024314	-0.000260089	0.00422039	0.00422039
TRINITY_DN2512_c1_g1_i3	1.88833e-70	6.98472e-69	-3.91555	0.220658	1.26463	4.41357	0.00439469	0.0342623	0.0929853	0.0929853
TRINITY_DN4956_c0_g1_i2	1.89401e-70	6.99283e-69	-3.91228	0.220476	1.26299	4.38611	0.00436237	0.0107872	0.0928568	0.0928568
TRINITY_DN8931_c0_g1_i4	1.90686e-70	7.02734e-69	-3.92229	0.221045	1.268	4.41068	0.00447175	0.0131946	0.0932499	0.0932499
TRINITY_DN2577_c0_g1_i7	1.94198e-70	7.14362e-69	-4.00786	0.22588	1.31078	4.59289	0.00545686	-0.00139406	0.0965868	0.0965868
TRINITY_DN12671_c0_g2_i2	2.22607e-70	8.17367e-69	-4.00773	0.225971	1.31072	4.67665	0.00352454	0.0986009	0.0965819	0.0986009
TRINITY_DN2120_c1_g3_i1	2.3165e-70	8.49016e-69	-3.86153	0.217755	1.23762	4.2623	0.00397697	-0.00177319	0.0908574	0.0908574
TRINITY_DN32473_c0_g1_i1	2.88639e-70	1.05596e-68	-3.84952	0.217229	1.23161	4.25836	0.00399442	0.0244854	0.0903827	0.0903827
TRINITY_DN9394_c0_g1_i1	4.35784e-70	1.59136e-68	-3.84175	0.217075	1.22773	4.21987	0.00416775	-0.000662721	0.0900751	0.0900751
TRINITY_DN3868_c0_g1_i2	4.39757e-70	1.60295e-68	-3.86065	0.218149	1.23718	4.273	0.00435527	0.0126033	0.0908225	0.0908225
TRINITY_DN5469_c0_g1_i14	4.67772e-70	1.70198e-68	-4.44359	0.251138	1.52865	5.64608	0.0134953	-0.00822559	0.112645	0.112645
comp9616_c0_seq1	5.23495e-70	1.90127e-68	-3.7872	0.214117	1.20045	4.11956	0.00378223	0.0214115	0.0879103	0.0879103
TRINITY_DN3579_c0_g1_i1	5.90602e-70	2.14112e-68	-3.83183	0.216724	1.22277	4.22188	0.00425639	0.0269587	0.0896823	0.0896823
TRINITY_DN7642_c0_g1_i4	6.2093e-70	2.247e-68	-3.89943	0.220582	1.25657	4.36859	0.00496156	0.0232052	0.0923517	0.0923517
TRINITY_DN6800_c0_g2_i3	6.36495e-70	2.29918e-68	-3.86169	0.218465	1.2377	4.2794	0.00459012	0.0171646	0.0908636	0.0908636
TRINITY_DN7770_c0_g1_i1	6.47532e-70	2.33484e-68	-3.78938	0.214386	1.20154	4.10858	0.0039257	0.0029418	0.087997	0.087997
TRINITY_DN10657_c0_g1_i1	7.16525e-70	2.57897e-68	-3.89791	0.220597	1.25581	4.36518	0.00503445	0.0231007	0.0922919	0.0922919
TRINITY_DN998_c1_g2_i6	7.22644e-70	2.59634e-68	-4.43637	0.251078	1.52504	5.64308	0.0136842	0.00943275	0.112396	0.112396
TRINITY_DN5095_c0_g1_i1	7.285e-70	2.61269e-68	-0.948872	0.0537031	7.90458	0.259325	0.0015346	0.000892006	0.00423344	0.00423344
TRINITY_DN18848_c0_g1_i1	7.45253e-70	2.66801e-68	-3.86102	0.218537	1.23736	4.26226	0.00467963	-0.00119622	0.0908372	0.0908372
TRINITY_DN1319_c0_g1_i1	8.80141e-70	3.14529e-68	-3.86447	0.218849	1.23909	4.27649	0.00481594	0.00636332	0.0909737	0.0909737
TRINITY_DN12517_c0_g2_i1	8.94698e-70	3.19162e-68	-3.81012	0.215782	1.21191	4.17399	0.00430267	0.0263581	0.0888209	0.0888209
comp19158_c0_seq1	9.59609e-70	3.41709e-68	-3.84279	0.217681	1.22825	4.23168	0.00465378	0.00996083	0.0901162	0.0901162
TRINITY_DN12684_c1_g1_i3	9.63797e-70	3.42592e-68	-3.86124	0.218729	1.23747	4.2676	0.00483899	0.00429855	0.0908459	0.0908459
TRINITY_DN11648_c0_g1_i4	1.02683e-69	3.64354e-68	-3.81782	0.216313	1.21576	4.17023	0.00445632	0.00221985	0.0891267	0.0891267
TRINITY_DN21862_c0_g1_i1	1.04918e-69	3.71625e-68	-3.79853	0.215235	1.20612	4.13789	0.00429169	0.0136502	0.0883605	0.0883605
comp53219_c0_seq1	1.07573e-69	3.80356e-68	-3.74946	0.212472	1.18158	4.04158	0.00388123	0.0251547	0.0864071	0.0864071
TRINITY_DN6097_c0_g1_i4	1.0818e-69	3.81828e-68	-3.76029	0.213089	1.187	4.06785	0.0039752	0.028587	0.086839	0.086839
TRINITY_DN33608_c0_g1_i1	1.1457e-69	4.03672e-68	-3.78753	0.214672	1.20062	4.15845	0.0042451	0.065487	0.0879233	0.0879233
TRINITY_DN1422_c0_g1_i2	1.17764e-69	4.142e-68	-1.59407	0.0903576	6.34405	0.726941	0.0111146	-0.0100314	0.00521442	0.00521442
TRINITY_DN8982_c0_g1_i1	1.22337e-69	4.2953e-68	-3.85265	0.218409	1.23318	4.2771	0.00489881	0.0374203	0.0905062	0.0905062
TRINITY_DN6600_c0_g1_i6	1.41847e-69	4.97159e-68	-3.92683	0.22272	1.27027	4.41065	0.00578057	-1.55905e-05	0.0934279	0.0934279
TRINITY_DN3582_c0_g1_i3	2.11485e-69	7.37367e-68	-3.77681	0.214487	1.19526	4.07673	0.00451189	-0.00310764	0.087497	0.087497
TRINITY_DN12636_c0_g1_i2	2.19674e-69	7.64586e-68	-3.77306	0.214299	1.19338	4.13219	0.00450094	0.0710631	0.0873476	0.0873476
TRINITY_DN8749_c0_g1_i7	2.3205e-69	8.06262e-68	-4.12858	0.234533	1.37114	4.89235	0.00879897	0.0172301	0.101213	0.101213
TRINITY_DN1104_c1_g1_i4	2.36724e-69	8.2108e-68	-3.7986	0.215802	1.20615	4.12477	0.00477746	-0.00232674	0.0883634	0.0883634
TRINITY_DN53354_c0_g1_i1	2.39564e-69	8.29496e-68	-3.78239	0.214889	1.19805	4.09927	0.00463586	0.00903004	0.0877187	0.0877187
comp22451_c0_seq1	2.44576e-69	8.45388e-68	-3.8245	0.217296	1.2191	4.18912	0.00504366	0.00665516	0.0893916	0.0893916
TRINITY_DN2312_c2_g1_i1	2.51565e-69	8.68049e-68	-3.73513	0.212238	1.17442	3.99238	0.00425404	0.00311751	0.0858357	0.0858357
TRINITY_DN2918_c0_g2_i2	2.56267e-69	8.82757e-68	-3.75511	0.213386	1.18441	4.03283	0.00443442	0.000251447	0.0866326	0.0866326
TRINITY_DN2074_c0_g1_i12	2.62511e-69	9.02715e-68	-3.75896	0.213621	1.18633	4.06102	0.00448191	0.0234577	0.0867858	0.0867858
TRINITY_DN10656_c0_g1_i1	2.86608e-69	9.83891e-68	-3.68652	0.209564	1.15011	3.88685	0.00394025	0.000566541	0.0838937	0.0838937
TRINITY_DN4591_c0_g1_i2	2.90263e-69	9.94732e-68	-3.79512	0.215746	1.20441	4.13983	0.00486733	0.023966	0.0882251	0.0882251
TRINITY_DN14727_c0_g1_i3	4.25549e-69	1.44846e-67	-3.69518	0.210324	1.15444	3.90242	0.00423233	-0.00284663	0.0842397	0.0842397
TRINITY_DN20765_c0_g1_i2	4.69902e-69	1.59401e-67	-3.71866	0.211728	1.16618	3.96111	0.00447942	0.00733273	0.0851781	0.0851781
TRINITY_DN12900_c0_g1_i2	5.33643e-69	1.80718e-67	-3.74498	0.213314	1.17934	4.01508	0.00477738	0.00452809	0.0862286	0.0862286
TRINITY_DN11072_c0_g1_i1	5.66481e-69	1.91515e-67	-3.74219	0.213196	1.17795	4.01959	0.00478819	0.0167473	0.0861172	0.0861172
comp81860_c0_seq1	6.49813e-69	2.19317e-67	-3.67107	0.209238	1.14239	3.90655	0.00428538	0.061094	0.0832756	0.0832756
TRINITY_DN7659_c0_g1_i1	7.37144e-69	2.48135e-67	-3.68157	0.209922	1.14764	3.87597	0.00443882	-0.000453019	0.0836954	0.0836954
TRINITY_DN6399_c0_g1_i1	7.83876e-69	2.63235e-67	-3.84789	0.219449	1.2308	4.25753	0.00599775	0.0257073	0.090318	0.090318
TRINITY_DN16958_c0_g1_i2	8.28977e-69	2.77915e-67	-3.77028	0.215062	1.19199	4.09171	0.00526636	0.0300704	0.0872367	0.0872367
TRINITY_DN24680_c0_g1_i1	8.38595e-69	2.8067e-67	-3.75125	0.213984	1.18248	4.03383	0.00510007	0.0104142	0.0864786	0.0864786
TRINITY_DN11302_c0_g1_i4	9.13884e-69	3.05359e-67	-3.71571	0.212016	1.16471	3.95278	0.00484152	0.00457038	0.0850602	0.0850602
TRINITY_DN1095_c0_g1_i8	1.02385e-68	3.41532e-67	-4.08245	0.233028	1.34808	4.79529	0.00914645	0.0298814	0.0994581	0.0994581
TRINITY_DN4590_c0_g1_i4	1.03103e-68	3.43357e-67	-5.11751	0.292116	1.86561	7.62882	0.0016864	0.168978	0.132872	0.168978
comp62801_c0_seq1	1.04325e-68	3.46277e-67	-3.79921	0.216874	1.20646	4.16899	0.00568093	0.046796	0.0883879	0.0883879
TRINITY_DN4129_c0_g1_i1	1.04239e-68	3.46277e-67	-3.6508	0.208402	1.13225	3.8115	0.00439823	-0.000423942	0.0824642	0.0824642
TRINITY_DN6957_c0_g1_i1	1.21809e-68	4.03641e-67	-3.68995	0.210743	1.15183	3.89898	0.00479455	0.0054291	0.0840308	0.0840308
TRINITY_DN3224_c0_g1_i1	1.22516e-68	4.05312e-67	-4.48386	0.25609	1.54959	5.78757	0.0170873	0.0334144	0.114077	0.114077
TRINITY_DN4849_c0_g1_i3	1.26202e-68	4.16821e-67	-3.78728	0.216327	1.20049	4.10011	0.00568105	-0.00338628	0.0879134	0.0879134
TRINITY_DN5818_c1_g1_i1	1.35923e-68	4.47453e-67	-3.72369	0.212746	1.1687	3.96476	0.00514266	-0.00155413	0.0853791	0.0853791
TRINITY_DN39216_c0_g1_i1	1.37768e-68	4.52783e-67	-3.71399	0.212201	1.16385	3.94693	0.00506697	0.00176937	0.0849917	0.0849917
TRINITY_DN13887_c0_g1_i2	1.5582e-68	5.11274e-67	-3.60933	0.206304	1.11152	3.75293	0.00431971	0.0316798	0.0808027	0.0808027
TRINITY_DN1876_c0_g1_i6	1.71109e-68	5.60521e-67	-3.07491	0.175811	7.70054	2.75444	0.00681037	0.0550085	0.00419929	0.0550085
TRINITY_DN9166_c0_g2_i1	2.29772e-68	7.51462e-67	-3.64353	0.208522	1.12862	3.80854	0.00479019	0.0134034	0.082173	0.082173
TRINITY_DN15677_c0_g1_i3	2.3653e-68	7.72305e-67	-3.68933	0.211164	1.15152	3.91394	0.00517432	0.0240329	0.0840059	0.0840059
TRINITY_DN19708_c0_g4_i1	2.44761e-68	7.97881e-67	-3.68305	0.210828	1.14838	3.91164	0.00514202	0.0368136	0.0837549	0.0837549
TRINITY_DN1350_c0_g1_i1	2.57733e-68	8.38803e-67	-3.66331	0.209733	1.13851	3.83615	0.0050111	-0.0027741	0.0829649	0.0829649
TRINITY_DN19638_c0_g1_i5	2.80207e-68	9.1047e-67	-1.95503	0.111961	6.31854	1.11353	0.0146096	0.0104609	0.0052621	0.0104609
TRINITY_DN19776_c0_g1_i1	3.02138e-68	9.80141e-67	-3.61567	0.207113	1.11469	3.75304	0.00473489	0.016117	0.081057	0.081057
comp53055_c0_seq1	3.81427e-68	1.23336e-66	-3.72398	0.213481	1.16885	4.02896	0.00575718	0.0720055	0.0853907	0.0853907
TRINITY_DN10211_c0_g1_i2	4.08793e-68	1.31972e-66	-3.63456	0.208401	1.12413	3.8423	0.0050485	0.0742953	0.0818138	0.0818138
TRINITY_DN15336_c0_g1_i2	4.18549e-68	1.34905e-66	-3.6182	0.20748	1.11595	3.74094	0.00493712	-0.00430291	0.0811584	0.0811584
TRINITY_DN5982_c0_g1_i5	5.04156e-68	1.61976e-66	-3.61693	0.207533	1.11532	3.74056	0.00503265	-0.0017685	0.0811074	0.0811074
TRINITY_DN11508_c0_g2_i1	5.37614e-68	1.72174e-66	-3.70457	0.212607	1.15914	3.99385	0.00578809	0.079094	0.0846151	0.0846151
TRINITY_DN12723_c0_g1_i2	5.66816e-68	1.81236e-66	-3.68734	0.211655	1.15052	3.90397	0.00566907	0.0168091	0.0839262	0.0839262
TRINITY_DN16656_c0_g1_i1	5.74727e-68	1.83473e-66	-3.60072	0.206692	1.10721	3.75105	0.00498564	0.0495255	0.0804574	0.0804574
TRINITY_DN8682_c0_g2_i1	7.10293e-68	2.2639e-66	-3.65256	0.209814	1.13313	3.81872	0.00550905	0.00260325	0.0825346	0.0825346
TRINITY_DN3169_c0_g1_i1	7.34907e-68	2.33864e-66	-3.60284	0.206981	1.10827	3.72291	0.00513964	0.0114461	0.0805424	0.0805424
TRINITY_DN46817_c0_g1_i1	8.53478e-68	2.70736e-66	-2.87691	0.165358	5.98293	2.41162	0.0317188	0.0229677	0.00609339	0.0229677
TRINITY_DN9453_c0_g1_i2	8.75262e-68	2.77208e-66	-3.65591	0.210151	1.13481	3.83371	0.00565784	0.0117889	0.0826686	0.0826686
TRINITY_DN13028_c0_g1_i1	1.00795e-67	3.1873e-66	-3.68246	0.211775	1.14808	3.94557	0.00596642	0.0770201	0.0837312	0.0837312
TRINITY_DN32976_c0_g1_i1	1.20373e-67	3.80037e-66	-3.62498	0.208592	1.11934	3.76153	0.00559095	0.00269567	0.0814301	0.0814301
TRINITY_DN1973_c0_g2_i1	1.22045e-67	3.84712e-66	-3.5905	0.206617	1.1021	3.69283	0.00533362	0.00574262	0.0800476	0.0800476
TRINITY_DN9017_c0_g1_i2	1.25264e-67	3.94239e-66	-3.95121	0.227394	1.28246	4.53756	0.00903369	0.0807512	0.0943824	0.0943824
TRINITY_DN13614_c0_g1_i2	1.36528e-67	4.29014e-66	-3.60217	0.207366	1.10794	3.70966	0.00548515	-0.00276226	0.0805159	0.0805159
TRINITY_DN7381_c0_g1_i2	1.473e-67	4.61418e-66	-3.70821	0.213524	1.16096	3.93356	0.00642387	-0.000893505	0.0847608	0.0847608
TRINITY_DN4401_c0_g2_i11	1.76326e-67	5.5148e-66	-4.07141	0.234576	1.34256	4.74954	0.0110166	0.00466384	0.0990353	0.0990353
TRINITY_DN1701_c0_g2_i1	1.84617e-67	5.76511e-66	-3.5264	0.203206	1.07005	3.55962	0.00511096	0.00260833	0.0774746	0.0774746
TRINITY_DN25946_c0_g1_i1	1.89225e-67	5.89983e-66	-3.55784	0.205034	1.08577	3.62846	0.00534146	0.00845881	0.0787368	0.0787368
comp23548_c0_seq1	1.918e-67	5.97081e-66	-3.56626	0.205529	1.08998	3.67549	0.00540951	0.0432551	0.079075	0.079075
TRINITY_DN10898_c0_g1_i4	2.24015e-67	6.96288e-66	-3.5252	0.203267	1.06945	3.57427	0.00520878	0.0224233	0.0774266	0.0774266
TRINITY_DN3678_c1_g2_i1	2.67355e-67	8.27151e-66	-3.59072	0.207167	1.10221	3.68843	0.0057796	-0.00036582	0.0800565	0.0800565
TRINITY_DN11743_c0_g1_i2	2.88441e-67	8.91011e-66	-3.61642	0.208702	1.11506	3.74858	0.00602596	0.00782878	0.0810868	0.0810868
TRINITY_DN11514_c0_g1_i1	3.04047e-67	9.37774e-66	-3.57151	0.206146	1.09261	3.65534	0.00570696	0.00696722	0.0792856	0.0792856
TRINITY_DN17282_c0_g1_i1	3.17722e-67	9.78449e-66	-3.51244	0.202766	1.06307	3.53983	0.00531445	0.0120727	0.076914	0.076914
TRINITY_DN21187_c0_g1_i1	3.33148e-67	1.02438e-65	-3.50611	0.202433	1.05991	3.57145	0.00529833	0.0637964	0.0766598	0.0766598
TRINITY_DN1174_c0_g1_i4	3.36516e-67	1.03315e-65	-1.41586	0.0817504	7.58579	0.584215	0.00262402	0.0107422	0.00420046	0.0107422
TRINITY_DN15499_c0_g1_i1	3.53396e-67	1.08331e-65	-3.58921	0.207271	1.10146	3.69306	0.00592703	0.00851508	0.0799957	0.0799957
TRINITY_DN2100_c0_g1_i1	3.90558e-67	1.19541e-65	-3.55511	0.205371	1.08441	3.62716	0.00572681	0.0130183	0.0786275	0.0786275
TRINITY_DN6522_c0_g4_i1	4.5431e-67	1.38842e-65	-3.51763	0.203308	1.06567	3.54572	0.00554562	0.00655085	0.0771225	0.0771225
TRINITY_DN1388_c1_g2_i8	4.71739e-67	1.43949e-65	-4.29545	0.248294	1.45458	5.30224	0.0158977	0.0197518	0.107402	0.107402
TRINITY_DN5661_c0_g1_i1	4.89495e-67	1.4914e-65	-3.62217	0.209402	1.11794	3.75428	0.00638067	0.000247912	0.0813173	0.0813173
TRINITY_DN3011_c0_g1_i1	5.42174e-67	1.64939e-65	-3.61637	0.209137	1.11504	3.75575	0.00639207	0.0159524	0.0810849	0.0810849
TRINITY_DN5273_c0_g1_i2	5.5458e-67	1.68458e-65	-3.5043	0.202672	1.059	3.51513	0.00556461	0.00204789	0.0765871	0.0765871
TRINITY_DN51751_c0_g1_i1	5.79718e-67	1.75827e-65	-3.58279	0.207242	1.09825	3.74038	0.00616018	0.0788253	0.0797383	0.0797383
TRINITY_DN38054_c0_g1_i1	5.93973e-67	1.79879e-65	-3.49056	0.201923	1.05213	3.54687	0.00551066	0.0711737	0.0760353	0.0760353
TRINITY_DN8078_c0_g1_i2	6.90727e-67	2.08864e-65	-3.52221	0.203857	1.06796	3.56667	0.00580898	0.0199829	0.0773063	0.0773063
comp51831_c0_seq1	7.46611e-67	2.25422e-65	-3.55886	0.206032	1.08628	3.61967	0.00612024	-0.00499716	0.0787779	0.0787779
comp27951_c1_seq1	7.98443e-67	2.40709e-65	-3.64046	0.210803	1.12708	3.86273	0.00580569	0.08307	0.0820501	0.08307
TRINITY_DN3801_c0_g1_i5	8.47092e-67	2.54993e-65	-3.5705	0.206793	1.0921	3.69819	0.00628139	0.058796	0.079245	0.079245
TRINITY_DN8983_c0_g1_i4	8.86607e-67	2.66487e-65	-3.25017	0.188269	7.42983	3.07893	0.0075887	0.0633015	0.00422534	0.0633015
TRINITY_DN24319_c0_g1_i1	1.01393e-66	3.04299e-65	-3.43381	0.198996	1.02376	3.40314	0.00544058	0.0345465	0.073758	0.073758
TRINITY_DN4137_c0_g1_i2	1.05062e-66	3.1484e-65	-1.27319	0.0737925	6.82888	0.472481	0.00572535	0.00516532	0.00457975	0.00516532
TRINITY_DN483_c0_g1_i5	1.18736e-66	3.55288e-65	-3.66804	0.212682	1.14087	3.85903	0.00731327	0.0100437	0.0831543	0.0831543
TRINITY_DN6802_c0_g2_i8	1.22396e-66	3.65692e-65	-3.53625	0.205062	1.07498	3.64154	0.00623043	0.0738763	0.0778701	0.0778701
TRINITY_DN6109_c0_g1_i4	1.25493e-66	3.74388e-65	-3.40042	0.197202	1.00706	3.32273	0.00535714	0.016871	0.0724198	0.0724198
TRINITY_DN5675_c0_g1_i3	1.43233e-66	4.26678e-65	-4.09653	0.237677	1.35512	4.88915	0.012985	0.0971746	0.0999952	0.0999952
TRINITY_DN2634_c0_g3_i4	1.62007e-66	4.81887e-65	-3.4886	0.202489	1.05115	3.48414	0.00604671	0.0019936	0.0759569	0.0759569
TRINITY_DN1456_c3_g1_i1	1.8216e-66	5.41029e-65	-3.37252	0.195828	0.993113	3.25066	0.00539443	-0.00425466	0.0713031	0.0713031
TRINITY_DN8828_c0_g1_i1	2.13293e-66	6.32559e-65	-3.37095	0.195841	0.992329	3.25128	0.00546718	-8.65543e-05	0.0712403	0.0712403
TRINITY_DN51682_c0_g1_i1	2.13625e-66	6.32608e-65	-3.43212	0.199396	1.02291	3.37636	0.00582711	0.00678144	0.0736902	0.0736902
TRINITY_DN4463_c0_g1_i7	2.8023e-66	8.2497e-65	-3.74907	0.218009	1.18139	4.03899	0.00866394	0.0183132	0.0863917	0.0863917
TRINITY_DN5570_c0_g1_i4	2.83793e-66	8.33927e-65	-3.4758	0.202127	1.04475	3.48157	0.00626753	0.0284955	0.0754429	0.0754429
TRINITY_DN8903_c0_g2_i1	2.84104e-66	8.33927e-65	-3.55938	0.206988	1.08654	3.63361	0.00688916	0.0092708	0.0787986	0.0787986
TRINITY_DN10312_c2_g2_i1	2.90271e-66	8.50782e-65	-3.4225	0.199043	1.0181	3.36713	0.00593116	0.0178813	0.0733047	0.0733047
comp56495_c0_seq1	3.37387e-66	9.87437e-65	-3.43441	0.199837	1.02406	3.4099	0.00608704	0.0403927	0.0737822	0.0737822
TRINITY_DN37641_c0_g1_i1	3.79363e-66	1.10867e-64	-3.39854	0.197827	1.00612	3.3324	0.00592691	0.0318562	0.0723444	0.0723444
TRINITY_DN8547_c0_g1_i4	3.86616e-66	1.12822e-64	-3.40751	0.198362	1.01061	3.32337	0.00599139	0.00089363	0.0727038	0.0727038
TRINITY_DN5064_c0_g1_i2	4.24395e-66	1.23667e-64	-3.37448	0.196501	0.994093	3.27392	0.00584417	0.0180209	0.0713814	0.0713814
TRINITY_DN2049_c0_g2_i1	4.30153e-66	1.25163e-64	-3.49694	0.203642	1.05532	3.49844	0.00664825	-0.00132707	0.0762915	0.0762915
TRINITY_DN3965_c0_g1_i1	4.41995e-66	1.28422e-64	-2.42479	0.141219	5.68362	1.70049	0.0326616	-0.00862399	0.00722387	0.00722387
TRINITY_DN10297_c0_g1_i2	4.72036e-66	1.36952e-64	-3.33436	0.194235	0.974032	3.19836	0.0056761	0.0197561	0.0697783	0.0697783
TRINITY_DN9190_c0_g1_i1	5.06597e-66	1.46767e-64	-3.31255	0.193011	0.963128	3.15352	0.00559755	0.0158425	0.0689087	0.0689087
TRINITY_DN1837_c0_g1_i5	5.45061e-66	1.57682e-64	-1.29146	0.0752675	10.4853	0.484439	0.000151181	0.00907074	0.0111792	0.0111792
TRINITY_DN10860_c0_g2_i1	5.58185e-66	1.61246e-64	-3.39153	0.197677	1.00262	3.30189	0.0060889	0.0119647	0.0720636	0.0720636
TRINITY_DN22596_c0_g1_i1	6.46061e-66	1.86363e-64	-3.34378	0.194991	0.978745	3.23247	0.00588845	0.0383612	0.0701545	0.0701545
TRINITY_DN7461_c0_g1_i2	6.76444e-66	1.94847e-64	-3.29324	0.192073	0.953472	3.11552	0.00564462	0.013994	0.0681398	0.0681398
TRINITY_DN38678_c0_g1_i1	7.37893e-66	2.11938e-64	-3.46273	0.202019	1.03822	3.42893	0.00670455	-0.00313286	0.0749184	0.0749184
TRINITY_DN16517_c0_g1_i1	7.63655e-66	2.19024e-64	-3.44115	0.200783	1.02743	3.41842	0.00657498	0.0343996	0.0740525	0.0740525
TRINITY_DN3074_c0_g1_i4	7.87734e-66	2.25607e-64	-2.37	0.138298	5.94979	1.63762	0.0229541	0.0152988	0.00619847	0.0152988
TRINITY_DN14649_c0_g2_i1	8.69203e-66	2.48585e-64	-3.38561	0.197629	0.999658	3.29999	0.00628757	0.0229222	0.0718268	0.0718268
TRINITY_DN13633_c0_g1_i3	9.18779e-66	2.62015e-64	-3.94671	0.230425	1.28021	4.54145	0.00331172	0.10288	0.0942062	0.10288
TRINITY_DN1182_c0_g1_i9	9.66308e-66	2.75178e-64	-3.41846	0.199618	1.01608	3.34794	0.00655227	0.00410018	0.0731424	0.0731424
TRINITY_DN6668_c0_g3_i1	1.01835e-65	2.89586e-64	-3.49856	0.204332	1.05613	3.51967	0.0071465	0.0191732	0.0763565	0.0763565
TRINITY_DN2680_c0_g1_i1	1.47084e-65	4.17669e-64	-3.33712	0.195148	0.975415	3.20661	0.00627644	0.0226308	0.0698887	0.0698887
TRINITY_DN1077_c0_g1_i1	1.53178e-65	4.34358e-64	-3.75649	0.219701	1.1851	4.06876	0.00984994	0.0333027	0.0866874	0.0866874
TRINITY_DN1426_c0_g1_i5	1.79571e-65	5.0848e-64	-3.41982	0.200119	1.01676	3.34384	0.00689852	-0.00412976	0.0731969	0.0731969
TRINITY_DN3120_c0_g1_i1	1.841e-65	5.2057e-64	-3.51269	0.205572	1.0632	3.57542	0.00759529	0.0507249	0.0769241	0.0769241
TRINITY_DN6111_c0_g1_i1	1.86493e-65	5.26592e-64	-3.4456	0.201654	1.02965	3.39508	0.00709789	-0.00356385	0.074231	0.074231
TRINITY_DN6092_c0_g1_i2	1.89038e-65	5.3303e-64	-3.48103	0.203737	1.04737	3.468	0.00736483	-0.000559823	0.075653	0.075653
TRINITY_DN17097_c0_g1_i1	1.96922e-65	5.54478e-64	-3.42985	0.20077	1.02178	3.38321	0.00701772	0.0187606	0.0735993	0.0735993
TRINITY_DN413_c0_g2_i1	2.2601e-65	6.3549e-64	-3.54051	0.207345	1.07711	3.58694	0.00794265	-0.00159311	0.0780413	0.0780413
comp38073_c0_seq19	2.3456e-65	6.58607e-64	-3.99611	0.234056	1.30491	4.57131	0.0134333	-0.00320431	0.0961312	0.0961312
TRINITY_DN23708_c0_g1_i2	2.43118e-65	6.81684e-64	-3.32889	0.195	0.971298	3.19047	0.00649011	0.0218871	0.0695601	0.0695601
TRINITY_DN27815_c0_g1_i1	2.47032e-65	6.9169e-64	-3.42543	0.200666	1.01957	3.3656	0.00711199	0.00822941	0.0734221	0.0734221
TRINITY_DN6519_c0_g1_i2	2.55557e-65	7.14563e-64	-2.54372	0.149032	5.60983	1.8752	0.0368481	-0.00594379	0.00757271	0.00757271
TRINITY_DN10500_c0_g1_i7	2.62289e-65	7.32363e-64	-3.6909	0.216262	1.1523	3.8936	0.0094701	-0.00785581	0.0840688	0.0840688
TRINITY_DN3161_c0_g3_i6	2.82982e-65	7.86855e-64	-3.47913	0.203907	1.04642	3.4755	0.00757953	0.0123919	0.0755765	0.0755765
TRINITY_DN5396_c0_g1_i2	2.82863e-65	7.86855e-64	-3.42471	0.200717	1.01921	3.39251	0.00718167	0.0411926	0.0733933	0.0733933
TRINITY_DN1523_c0_g1_i1	3.29243e-65	9.12954e-64	-3.35221	0.19657	0.982955	3.26646	0.00678861	0.0583199	0.0704909	0.0704909
TRINITY_DN21318_c0_g1_i1	3.40677e-65	9.43355e-64	-3.3155	0.19444	0.964602	3.15253	0.00658791	0.00719316	0.0690261	0.0690261
TRINITY_DN20328_c0_g1_i1	3.45944e-65	9.56618e-64	-3.39065	0.198858	1.00218	3.3317	0.00706056	0.0477399	0.0720287	0.0720287
TRINITY_DN33450_c0_g1_i1	3.47371e-65	9.59241e-64	-3.30693	0.193951	0.960316	3.12667	0.00654897	-0.00402641	0.0686846	0.0686846
TRINITY_DN42506_c0_g1_i1	4.0583e-65	1.11913e-63	-3.34761	0.196441	0.980658	3.23511	0.00687108	0.0319282	0.0703074	0.0703074
TRINITY_DN4401_c2_g1_i1	4.12007e-65	1.13461e-63	-3.36477	0.197459	0.989237	3.23803	0.00698668	-0.00317759	0.0709931	0.0709931
TRINITY_DN48153_c0_g1_i1	4.14041e-65	1.13864e-63	-3.38583	0.198698	0.999768	3.27855	0.00712606	-0.00342885	0.0718356	0.0718356
comp41941_c0_seq1	4.2128e-65	1.15696e-63	-3.45337	0.202673	1.03354	3.40921	0.00761038	-0.00544187	0.0745425	0.0745425
TRINITY_DN1589_c0_g1_i3	4.41868e-65	1.21184e-63	-3.37388	0.198041	0.993792	3.26069	0.00708284	0.0027085	0.0713574	0.0713574
TRINITY_DN6824_c0_g1_i5	5.48757e-65	1.50294e-63	-3.2369	0.190142	0.925303	3.00059	0.00640376	0.00177294	0.065904	0.065904
comp18772_c0_seq1	5.75515e-65	1.57269e-63	-3.37916	0.198531	0.996432	3.27118	0.00726036	0.00287636	0.0715686	0.0715686
TRINITY_DN3157_c0_g1_i1	5.75794e-65	1.57269e-63	-1.89578	0.11138	5.9185	1.04488	0.0185092	0.00252208	0.00630192	0.00630192
TRINITY_DN9262_c0_g3_i2	5.86071e-65	1.59858e-63	-3.41174	0.200457	1.01272	3.33309	0.00749317	0.00112992	0.0728732	0.0728732
TRINITY_DN3378_c0_g1_i6	6.03775e-65	1.64463e-63	-3.6237	0.212933	1.1187	3.75771	0.00930224	-0.00238094	0.0813789	0.0813789
TRINITY_DN5264_c0_g1_i5	6.09062e-65	1.65678e-63	-3.37937	0.198582	0.996538	3.26963	0.00729251	0.000564022	0.071577	0.071577
TRINITY_DN3947_c0_g1_i5	6.61316e-65	1.79649e-63	-3.90326	0.229432	1.25848	4.3604	0.0127759	-0.00411772	0.0925023	0.0925023
TRINITY_DN4831_c0_g1_i1	8.68951e-65	2.35415e-63	-3.34876	0.197024	0.981232	3.20426	0.00728386	-0.00703975	0.0703532	0.0703532
TRINITY_DN10206_c0_g1_i1	8.77069e-65	2.37294e-63	-3.22074	0.189498	0.917224	2.96985	0.00655424	0.000542771	0.065265	0.065265
TRINITY_DN617_c0_g1_i16	8.84918e-65	2.39095e-63	-4.88008	0.287138	1.74689	6.83274	0.038557	-0.00542542	0.126339	0.126339
TRINITY_DN16298_c0_g1_i2	8.889e-65	2.39848e-63	-3.44473	0.202687	1.02922	3.40222	0.00796766	0.00589895	0.074196	0.074196
TRINITY_DN1217_c0_g3_i2	9.35792e-65	2.52161e-63	-3.666	0.215744	1.13985	3.86267	0.0100186	0.0165724	0.0830726	0.0830726
TRINITY_DN848_c0_g2_i1	1.063e-64	2.85671e-63	-3.43388	0.202173	1.02379	3.41078	0.00798694	0.0407503	0.0737607	0.0737607
TRINITY_DN43529_c0_g1_i1	1.27622e-64	3.42513e-63	-3.30757	0.19486	0.960639	3.13672	0.00723015	0.00559243	0.0687104	0.0687104
TRINITY_DN2216_c0_g1_i3	1.3752e-64	3.68582e-63	-4.95233	0.291833	1.78302	7.03684	0.0419379	-0.00747111	0.128395	0.128395
comp70320_c0_seq1	1.42162e-64	3.80515e-63	-3.41386	0.201196	1.01378	3.33919	0.00800174	0.00290704	0.0729582	0.0729582
TRINITY_DN25823_c0_g1_i1	1.54186e-64	4.1215e-63	-3.28491	0.193651	0.949306	3.10691	0.00719297	0.020659	0.0678084	0.0678084
TRINITY_DN16274_c0_g1_i5	1.54982e-64	4.13726e-63	-3.44411	0.20304	1.02891	3.39394	0.00827924	-0.0026505	0.0741712	0.0741712
TRINITY_DN30_c0_g1_i8	2.04013e-64	5.43891e-63	-1.54181	0.0909804	6.29628	0.684552	0.0112495	-0.00499317	0.00530535	0.00530535
TRINITY_DN3986_c0_g1_i1	2.14719e-64	5.71672e-63	-3.47033	0.204817	1.04202	3.46705	0.00867668	0.0218338	0.0752231	0.0752231
TRINITY_DN5313_c0_g5_i1	2.26591e-64	6.02479e-63	-3.15315	0.186132	0.883426	2.87405	0.00668519	0.032264	0.0626049	0.0626049
TRINITY_DN16800_c0_g2_i1	2.36512e-64	6.28024e-63	-3.30727	0.195259	0.960489	3.1757	0.00755374	0.0514161	0.0686984	0.0686984
TRINITY_DN17560_c0_g1_i1	2.47882e-64	6.57346e-63	-3.1896	0.188342	0.901652	2.90964	0.00690891	-0.0035122	0.0640367	0.0640367
TRINITY_DN5005_c0_g1_i6	2.53317e-64	6.70872e-63	-3.51397	0.207512	1.06384	3.5638	0.00914684	0.0326127	0.0769756	0.0769756
TRINITY_DN9565_c0_g1_i6	2.77889e-64	7.34976e-63	-3.36949	0.199044	0.9916	3.25691	0.00805505	0.00717079	0.071182	0.071182
TRINITY_DN15169_c0_g1_i1	3.56375e-64	9.4132e-63	-3.25494	0.192444	0.934323	3.05669	0.00745043	0.0271483	0.0666186	0.0666186
TRINITY_DN15307_c0_g1_i1	3.73776e-64	9.85981e-63	-3.91885	0.231735	1.26628	4.47988	0.00391208	0.10349	0.0931147	0.10349
TRINITY_DN26047_c0_g1_i1	3.91433e-64	1.0312e-62	-3.27387	0.193626	0.943789	3.09236	0.0076123	0.0273879	0.0673699	0.0673699
TRINITY_DN17052_c0_g1_i2	4.38586e-64	1.15391e-62	-3.43138	0.203022	1.02254	3.40199	0.00877546	0.0354124	0.0736607	0.0736607
TRINITY_DN4159_c0_g1_i4	4.41649e-64	1.16044e-62	-3.35034	0.198232	0.982022	3.26962	0.00817557	0.064796	0.0704163	0.0704163
TRINITY_DN17620_c0_g1_i1	4.44926e-64	1.16752e-62	-3.22844	0.191024	0.921071	3.03322	0.00741139	0.0570726	0.0655692	0.0655692
TRINITY_DN1815_c0_g1_i13	4.52304e-64	1.18533e-62	-3.8622	0.228537	1.23795	4.28714	0.0135743	0.0158894	0.0908838	0.0908838
TRINITY_DN594_c0_g1_i4	4.55908e-64	1.19322e-62	-3.79745	0.224712	1.20558	4.14063	0.0126729	0.0111806	0.0883179	0.0883179
TRINITY_DN13815_c0_g1_i2	4.62204e-64	1.20812e-62	-3.09594	0.183209	0.854824	2.79588	0.00675906	0.0601454	0.0603721	0.0603721
TRINITY_DN4964_c0_g1_i1	5.14193e-64	1.34226e-62	-2.3794	0.140859	5.68238	1.64213	0.0324528	-0.00380984	0.00722948	0.00722948
TRINITY_DN5942_c0_g1_i1	5.43848e-64	1.41782e-62	-3.24701	0.192258	0.930355	3.03234	0.00762192	0.015765	0.0663042	0.0663042
TRINITY_DN2805_c0_g1_i6	5.46767e-64	1.42358e-62	-1.6823	0.0996123	7.59992	0.825622	0.00287074	0.0169745	0.00419953	0.0169745
TRINITY_DN7719_c0_g2_i7	5.5849e-64	1.45222e-62	-3.27026	0.193653	0.941984	3.08618	0.00777622	0.0279013	0.0672265	0.0672265
TRINITY_DN3124_c1_g1_i8	6.06887e-64	1.57602e-62	-3.30472	0.19575	0.959211	3.13409	0.00803941	0.00801595	0.0685966	0.0685966
TRINITY_DN2869_c0_g1_i1	7.50364e-64	1.94609e-62	-3.65952	0.216927	1.13661	3.89166	0.0113015	0.0649535	0.0828131	0.0828131
TRINITY_DN9523_c0_g1_i2	7.70831e-64	1.99659e-62	-3.30265	0.195791	0.958177	3.14628	0.00815408	0.0266814	0.0685143	0.0685143
TRINITY_DN6803_c0_g1_i11	7.93982e-64	2.0539e-62	-3.34869	0.198541	0.981198	3.22642	0.00848676	0.0177572	0.0703505	0.0703505
TRINITY_DN3006_c1_g1_i1	8.86725e-64	2.29086e-62	-3.18298	0.18879	0.898345	2.90444	0.00750666	0.00387551	0.0637764	0.0637764
TRINITY_DN47352_c0_g1_i1	9.55379e-64	2.46505e-62	-3.372	0.200053	0.992851	3.25637	0.00876014	0.000216367	0.0712821	0.0712821
TRINITY_DN37106_c0_g1_i1	1.12128e-63	2.88937e-62	-3.28354	0.194915	0.948625	3.1456	0.00616538	0.069818	0.0677543	0.069818
TRINITY_DN15170_c0_g1_i1	1.19388e-63	3.06857e-62	-3.34727	0.198741	0.980487	3.21614	0.00870237	0.00872821	0.0702937	0.0702937
TRINITY_DN2527_c0_g1_i5	1.19326e-63	3.06857e-62	-3.40811	0.202353	1.01091	3.35571	0.00916581	0.0340843	0.072728	0.072728
TRINITY_DN2787_c0_g3_i2	1.21543e-63	3.11998e-62	-3.14485	0.186735	0.87928	2.83922	0.00745957	0.00825444	0.0622801	0.0622801
TRINITY_DN15160_c0_g1_i2	1.25125e-63	3.20782e-62	-3.24803	0.192881	0.930868	3.03292	0.0080612	0.0137741	0.0663448	0.0663448
TRINITY_DN9270_c0_g1_i4	1.44481e-63	3.69929e-62	-3.1742	0.188592	0.893953	2.92731	0.00770261	0.0489817	0.0634311	0.0634311
TRINITY_DN9611_c1_g1_i2	1.49618e-63	3.82596e-62	-4.07639	0.242224	1.34505	4.81315	0.018119	0.0582454	0.099226	0.099226
TRINITY_DN1040_c0_g1_i1	1.52408e-63	3.89233e-62	-3.10286	0.184388	0.858283	2.77762	0.00735663	0.0239456	0.0606411	0.0606411
TRINITY_DN8811_c0_g2_i10	1.99093e-63	5.07813e-62	-3.26058	0.193943	0.937145	3.0497	0.00838533	0.00579494	0.0668425	0.0668425
TRINITY_DN29_c2_g1_i1	2.12426e-63	5.41134e-62	-3.19471	0.190068	0.904208	2.93938	0.00801381	0.0192065	0.064238	0.064238
TRINITY_DN13913_c0_g2_i2	2.13592e-63	5.43414e-62	-3.15699	0.187828	0.885348	2.86225	0.00780294	0.00929202	0.0627556	0.0627556
TRINITY_DN8865_c0_g3_i3	2.34824e-63	5.96673e-62	-3.29153	0.195898	0.952616	3.13163	0.00868005	0.0335135	0.0680716	0.0680716
TRINITY_DN1143_c0_g1_i11	2.39979e-63	6.09e-62	-2.46031	0.146439	5.66846	1.74234	0.0355954	-0.0205763	0.00729305	0.00729305
TRINITY_DN11640_c0_g1_i1	2.49887e-63	6.33342e-62	-3.13446	0.186591	0.874083	2.81224	0.00775858	-0.00175714	0.0618736	0.0618736
TRINITY_DN10319_c0_g3_i1	2.60307e-63	6.58919e-62	-3.17109	0.188798	0.892398	2.88418	0.00798075	0.00495731	0.0633089	0.0633089
TRINITY_DN38649_c0_g1_i1	2.75774e-63	6.97191e-62	-3.28242	0.195466	0.948062	3.08932	0.00870476	0.00408285	0.0677095	0.0677095
TRINITY_DN6210_c0_g1_i2	2.82622e-63	7.13603e-62	-3.77111	0.224587	1.19241	4.06736	0.0136089	-0.0087672	0.0872698	0.0872698
TRINITY_DN12494_c0_g1_i2	2.84283e-63	7.16894e-62	-3.09469	0.184307	0.854195	2.74679	0.00761476	0.00461548	0.0603232	0.0603232
TRINITY_DN4712_c0_g1_i1	2.95535e-63	7.44331e-62	-2.13206	0.126994	7.77175	1.32641	0.00347678	0.0287782	0.00420591	0.0287782
TRINITY_DN14571_c0_g1_i1	3.09723e-63	7.79088e-62	-3.11461	0.185549	0.864155	2.78173	0.00775862	0.00400623	0.0610985	0.0610985
TRINITY_DN11935_c0_g1_i2	3.40048e-63	8.53228e-62	-3.2418	0.193191	0.927752	3.02542	0.00854728	0.0180299	0.0660979	0.0660979
TRINITY_DN723_c0_g2_i2	3.62061e-63	9.07324e-62	-3.19768	0.190604	0.905695	2.93166	0.00830453	0.00357334	0.0643552	0.0643552
TRINITY_DN9239_c0_g1_i14	3.70269e-63	9.26737e-62	-3.44064	0.205102	1.02717	3.41723	0.0101018	0.0306696	0.0740319	0.0740319
comp62588_c0_seq1	4.39447e-63	1.09851e-61	-3.22117	0.192136	0.917437	2.99172	0.00855028	0.023148	0.0652819	0.0652819
TRINITY_DN37093_c0_g1_i1	4.84631e-63	1.20995e-61	-3.17159	0.189244	0.892647	2.88278	0.00829807	0.00195543	0.0633285	0.0633285
TRINITY_DN5056_c0_g1_i2	4.90344e-63	1.22269e-61	-3.15472	0.188245	0.884211	2.88482	0.00820598	0.0400066	0.0626664	0.0626664
TRINITY_DN4557_c0_g1_i3	5.53112e-63	1.37749e-61	-3.1172	0.186086	0.865455	2.7778	0.00805632	-0.00628097	0.0611998	0.0611998
TRINITY_DN10999_c0_g1_i3	5.56677e-63	1.38465e-61	-3.45873	0.206479	1.03622	3.43831	0.0105092	0.0132542	0.0747577	0.0747577
TRINITY_DN52211_c0_g1_i1	6.26217e-63	1.55569e-61	-3.06362	0.182968	0.838661	2.72489	0.00783569	0.0426226	0.0591188	0.0591188
TRINITY_DN2884_c0_g2_i1	6.77941e-63	1.68002e-61	-3.19357	0.190783	0.90364	2.93119	0.00860312	0.0114829	0.0641933	0.0641933
TRINITY_DN2348_c2_g3_i2	7.57462e-63	1.87477e-61	-3.17757	0.189902	0.895636	2.88716	0.00856197	-0.00585356	0.0635634	0.0635634
TRINITY_DN8106_c1_g1_i1	7.90927e-63	1.95518e-61	-3.15217	0.188413	0.882936	2.8561	0.00843225	0.0116307	0.0625665	0.0625665
TRINITY_DN2563_c1_g1_i3	8.66548e-63	2.13684e-61	-1.56323	0.0934683	6.15143	0.70458	0.0118465	-0.00439625	0.00562611	0.00562611
TRINITY_DN723_c0_g3_i1	8.79322e-63	2.16568e-61	-3.23071	0.19318	0.922209	3.03296	0.00897823	0.0503127	0.0656592	0.0656592
TRINITY_DN6056_c0_g1_i6	9.29881e-63	2.28739e-61	-2.99231	0.178961	0.80301	2.56455	0.00767561	-0.000346063	0.0563786	0.0563786
TRINITY_DN32476_c0_g1_i1	1.04615e-62	2.57024e-61	-5.68714	0.340273	2.15042	9.4395	0.000783156	0.230789	0.14494	0.230789
TRINITY_DN5407_c0_g1_i2	1.29354e-62	3.17416e-61	-3.90618	0.233892	1.25994	4.39525	0.0167938	0.0249132	0.0926173	0.0926173
TRINITY_DN6166_c0_g1_i2	1.52627e-62	3.73611e-61	-3.10374	0.185954	0.858721	2.78101	0.00848235	0.0249648	0.0606752	0.0606752
TRINITY_DN7525_c0_g1_i1	1.52458e-62	3.73611e-61	-3.08334	0.184731	0.848522	2.76624	0.00836832	0.0499184	0.0598827	0.0598827
comp24939_c0_seq4	1.56723e-62	3.83169e-61	-3.13958	0.188119	0.876642	2.82485	0.00870379	0.00130495	0.0620737	0.0620737
TRINITY_DN8811_c0_g1_i4	1.62824e-62	3.97599e-61	-3.10063	0.185811	0.857168	2.75788	0.00849678	0.00439865	0.0605543	0.0605543
comp62839_c0_seq1	1.65369e-62	4.03323e-61	-3.03896	0.182125	0.826332	2.64506	0.0081717	-0.00069559	0.0581673	0.0581673
TRINITY_DN14568_c0_g1_i3	1.94037e-62	4.72668e-61	-2.96898	0.178033	0.791344	2.53898	0.00790184	0.0159609	0.0554897	0.0554897
TRINITY_DN14828_c0_g1_i6	2.14416e-62	5.21043e-61	-3.22599	0.193514	0.919849	2.98015	0.00942264	-0.00159367	0.0654726	0.0654726
TRINITY_DN5345_c0_g1_i4	2.17552e-62	5.28025e-61	-4.01706	0.240979	1.31538	4.64385	0.0191989	0.0197023	0.0969431	0.0969431
TRINITY_DN2238_c0_g2_i1	2.22223e-62	5.38709e-61	-3.22822	0.193672	0.920962	3.03113	0.00945725	0.05307	0.0655605	0.0655605
comp29739_c0_seq2	2.30157e-62	5.57268e-61	-3.24258	0.194558	0.928141	3.01633	0.00957694	0.00470276	0.0661287	0.0661287
TRINITY_DN6016_c0_g1_i1	2.31388e-62	5.59573e-61	-3.148	0.188887	0.880852	2.85966	0.00895329	0.0240246	0.0624032	0.0624032
TRINITY_DN10252_c0_g4_i1	2.85658e-62	6.89984e-61	-3.1199	0.187342	0.866801	2.78491	0.00888949	-0.0044078	0.0613048	0.0613048
TRINITY_DN8501_c0_g6_i1	3.30381e-62	7.97049e-61	-3.22917	0.194005	0.921437	2.98043	0.00967797	-0.0083563	0.0655982	0.0655982
comp14317_c0_seq1	3.36436e-62	8.10681e-61	-3.13876	0.188586	0.876231	2.83832	0.00908765	0.0183515	0.0620415	0.0620415
TRINITY_DN45114_c0_g1_i1	3.63197e-62	8.73067e-61	-3.04622	0.183076	0.829964	2.66203	0.00858681	0.00395869	0.0584472	0.0584472
TRINITY_DN11796_c0_g1_i1	4.68409e-62	1.12463e-60	-3.1741	0.190936	0.893901	2.91157	0.00948648	0.0290562	0.063427	0.063427
TRINITY_DN1324_c0_g4_i1	5.10464e-62	1.22414e-60	-3.0242	0.181976	0.818954	2.63855	0.00863084	0.021076	0.0575997	0.0575997
TRINITY_DN51765_c0_g1_i1	5.4591e-62	1.30602e-60	-1.75294	0.105505	5.94498	0.880386	0.0160487	-0.0131926	0.0062141	0.0062141
TRINITY_DN1143_c0_g1_i15	5.49329e-62	1.31263e-60	-3.08166	0.185483	0.847685	2.74228	0.00899008	0.0247865	0.0598177	0.0598177
TRINITY_DN38606_c0_g1_i1	5.5209e-62	1.31766e-60	-3.04386	0.183211	0.828783	2.65212	0.0087763	-0.00300124	0.0583561	0.0583561
TRINITY_DN14287_c0_g1_i1	5.6157e-62	1.33869e-60	-2.96038	0.178197	0.787044	2.51828	0.00834534	0.0083615	0.0551632	0.0551632
TRINITY_DN14123_c0_g1_i6	5.7904e-62	1.37869e-60	-3.02328	0.182003	0.818492	2.63248	0.00868611	0.015808	0.0575643	0.0575643
TRINITY_DN1300_c0_g2_i2	5.80774e-62	1.38118e-60	-2.99626	0.180379	0.804984	2.59159	0.00854368	0.0224511	0.0565294	0.0565294
TRINITY_DN501_c0_g1_i8	5.85256e-62	1.39019e-60	-3.6851	0.221854	1.1494	3.88313	0.0146016	-0.0109366	0.0838367	0.0838367
TRINITY_DN8156_c0_g1_i3	6.02594e-62	1.42968e-60	-3.05789	0.184113	0.835798	2.72974	0.00643633	0.0613592	0.0588975	0.0613592
comp14695_c0_seq1	6.53708e-62	1.54729e-60	-3.11646	0.187695	0.865083	2.81932	0.0092881	0.0424717	0.0611709	0.0611709
TRINITY_DN3479_c0_g1_i1	6.63666e-62	1.56901e-60	-3.47387	0.209232	1.04379	3.48133	0.0121909	0.0267755	0.0753654	0.0753654
comp9241_c0_seq1	6.76295e-62	1.59698e-60	-2.99762	0.18056	0.805665	2.57942	0.00862251	0.00545229	0.0565815	0.0565815
TRINITY_DN1786_c0_g2_i3	7.27727e-62	1.71641e-60	-3.11334	0.18758	0.863522	2.77122	0.00932327	-0.0071965	0.0610492	0.0610492
TRINITY_DN5165_c1_g2_i2	7.32919e-62	1.72662e-60	-3.01098	0.181417	0.812341	2.6011	0.00873198	0.0038872	0.0570924	0.0570924
TRINITY_DN17255_c0_g2_i1	7.70451e-62	1.81291e-60	-2.99421	0.18044	0.803957	2.5659	0.00866588	-0.00355041	0.056451	0.056451
TRINITY_DN14003_c0_g1_i2	8.62822e-62	2.02788e-60	-1.0037	0.0605109	7.2593	0.288987	0.00303967	-0.00169594	0.00428346	0.00428346
TRINITY_DN5852_c1_g1_i8	8.67088e-62	2.03552e-60	-3.0686	0.185002	0.841152	2.71066	0.00913961	0.0145323	0.0593115	0.0593115
TRINITY_DN4759_c0_g1_i13	8.80208e-62	2.06391e-60	-3.34984	0.201968	0.981773	3.22367	0.0111859	0.00928091	0.0703964	0.0703964
TRINITY_DN6530_c0_g1_i4	8.99411e-62	2.10647e-60	-3.16666	0.190939	0.890185	2.89995	0.00978038	0.0309069	0.0631351	0.0631351
TRINITY_DN872_c0_g4_i5	9.62112e-62	2.25069e-60	-3.7717	0.227476	1.1927	4.09186	0.0161975	0.0157225	0.0872935	0.0872935
comp29070_c0_seq8	9.82263e-62	2.29515e-60	-3.08401	0.186015	0.848856	2.72303	0.00929422	-0.00279226	0.0599086	0.0599086
TRINITY_DN6982_c0_g1_i1	9.97702e-62	2.32851e-60	-3.21408	0.193871	0.913893	2.95625	0.01017	-0.00464571	0.065002	0.065002
TRINITY_DN18926_c0_g2_i1	1.00551e-61	2.34402e-60	-3.04214	0.183505	0.827923	2.68265	0.00905826	0.0358279	0.0582898	0.0582898
TRINITY_DN13694_c0_g1_i1	1.05076e-61	2.44664e-60	-3.03928	0.183362	0.826494	2.65163	0.00906332	0.00542576	0.0581797	0.0581797
TRINITY_DN7467_c0_g3_i1	1.05679e-61	2.45783e-60	-3.01416	0.18185	0.813934	2.59943	0.00892434	-0.00464023	0.0572145	0.0572145
TRINITY_DN24261_c0_g1_i2	1.11308e-61	2.58208e-60	-3.0047	0.181313	0.809205	2.61493	0.00889696	0.0324353	0.0568522	0.0568522
TRINITY_DN28667_c0_g1_i1	1.11408e-61	2.58208e-60	-3.0507	0.18409	0.832204	2.65963	0.00915814	-0.00851456	0.0586199	0.0586199
TRINITY_DN9517_c1_g1_i4	1.141e-61	2.64142e-60	-3.02481	0.182543	0.819258	2.65086	0.00902091	0.0338162	0.0576231	0.0576231
TRINITY_DN13752_c1_g1_i2	1.17372e-61	2.71091e-60	-2.95566	0.178389	0.784684	2.50978	0.00866077	0.00743556	0.0549842	0.0549842
TRINITY_DN21624_c0_g1_i1	1.1731e-61	2.71091e-60	-3.00719	0.181498	0.81045	2.61145	0.00893578	0.0233503	0.0569475	0.0569475
TRINITY_DN8281_c0_g1_i1	1.29745e-61	2.99324e-60	-3.00068	0.181171	0.807191	2.61585	0.00894791	0.0415297	0.0566981	0.0566981
TRINITY_DN600_c0_g1_i2	1.37232e-61	3.16233e-60	-1.50682	0.0909954	7.77583	0.66291	0.00247787	0.0140825	0.00420646	0.0140825
TRINITY_DN2114_c1_g1_i7	1.38364e-61	3.18474e-60	-3.12789	0.188896	0.870796	2.8031	0.00974663	-0.000688241	0.0616167	0.0616167
TRINITY_DN52274_c0_g1_i1	1.39088e-61	3.19774e-60	-3.01723	0.182217	0.815466	2.60305	0.0090737	-0.00673121	0.057332	0.057332
TRINITY_DN2896_c0_g1_i2	1.50619e-61	3.45889e-60	-3.19044	0.192733	0.902075	2.91116	0.0102222	-0.00684055	0.06407	0.06407
TRINITY_DN1671_c0_g2_i2	1.5515e-61	3.55885e-60	-2.98575	0.180387	0.799726	2.54973	0.00895097	-0.00582005	0.056128	0.056128
TRINITY_DN1731_c0_g1_i1	1.57582e-61	3.61052e-60	-3.04843	0.184185	0.831068	2.68379	0.00931559	0.0241361	0.0585323	0.0585323
TRINITY_DN10529_c0_g2_i10	1.58639e-61	3.63058e-60	-3.10183	0.187415	0.857768	2.7699	0.00964809	0.0147852	0.060601	0.060601
TRINITY_DN2874_c0_g1_i2	1.7056e-61	3.89897e-60	-3.23958	0.19579	0.92664	3.01581	0.0106574	0.0095103	0.0660099	0.0660099
TRINITY_DN47006_c0_g1_i1	1.76896e-61	4.03919e-60	-3.07189	0.18568	0.842798	2.73253	0.00951523	0.0329284	0.059439	0.059439
TRINITY_DN13159_c0_g1_i6	1.84886e-61	4.21684e-60	-2.96485	0.179239	0.789276	2.56522	0.00892039	0.0537323	0.0553326	0.0553326
TRINITY_DN14094_c0_g1_i1	2.14605e-61	4.88909e-60	-3.04358	0.184099	0.828645	2.64693	0.00943919	-0.00915828	0.0583455	0.0583455
TRINITY_DN4216_c0_g1_i4	2.30976e-61	5.24417e-60	-3.05685	0.184951	0.83528	2.6807	0.00955623	0.00314219	0.0588574	0.0588574
TRINITY_DN15149_c0_g1_i1	2.44654e-61	5.54845e-60	-3.05648	0.184967	0.835093	2.68453	0.00958265	0.00834186	0.058843	0.058843
TRINITY_DN8460_c0_g1_i2	2.4579e-61	5.56791e-60	-3.08571	0.186739	0.849706	2.72773	0.00976833	-0.00128187	0.0599746	0.0599746
TRINITY_DN3932_c0_g1_i3	2.52764e-61	5.71944e-60	-2.95964	0.179128	0.786672	2.50352	0.00903869	-0.00808228	0.0551349	0.0551349
TRINITY_DN14565_c0_g1_i1	2.9155e-61	6.58963e-60	-3.13814	0.19003	0.875921	2.81879	0.0102058	-0.00424783	0.0620172	0.0620172
TRINITY_DN4463_c0_g2_i1	2.95025e-61	6.66064e-60	-3.06264	0.185467	0.838173	2.68756	0.0097147	-0.00081277	0.0590811	0.0590811
TRINITY_DN4745_c0_g2_i1	3.33315e-61	7.51664e-60	-3.11321	0.188613	0.863458	2.79576	0.0101057	0.0209231	0.0610442	0.0610442
TRINITY_DN16132_c0_g1_i1	3.41101e-61	7.68359e-60	-3.00758	0.182229	0.810641	2.61032	0.00945247	0.020751	0.0569622	0.0569622
TRINITY_DN483_c0_g1_i8	3.67308e-61	8.26465e-60	-3.31786	0.201083	0.965784	3.1491	0.0117487	-0.00720299	0.0691204	0.0691204
TRINITY_DN6912_c0_g1_i1	3.82103e-61	8.58789e-60	-3.27827	0.198712	5.44126	3.11247	0.0704403	-0.0215655	0.00853289	0.00853289
TRINITY_DN8496_c0_g1_i6	3.87141e-61	8.69138e-60	-3.01429	0.18272	0.813998	2.61523	0.00955392	0.0128943	0.0572194	0.0572194
comp8808_c0_seq1	3.94067e-61	8.82709e-60	-2.86878	0.173911	0.741243	2.36883	0.00876877	0.0115654	0.0517213	0.0517213
TRINITY_DN1037_c0_g1_i7	4.53977e-61	1.01577e-59	-3.69219	0.223943	1.15295	3.90898	0.0161812	0.000219643	0.0841201	0.0841201
TRINITY_DN3697_c0_g1_i2	4.88904e-61	1.0927e-59	-3.69002	0.223873	1.15186	3.9391	0.0162047	0.0406543	0.0840336	0.0840336
TRINITY_DN6024_c0_g1_i3	5.1909e-61	1.15888e-59	-3.09565	0.187854	0.854677	2.76687	0.0102174	0.023457	0.0603606	0.0603606
TRINITY_DN12670_c0_g1_i8	5.41124e-61	1.20673e-59	-3.17963	0.19298	0.89667	2.91566	0.0108377	0.020747	0.0636447	0.0636447
TRINITY_DN556_c0_g1_i1	5.54294e-61	1.23472e-59	-3.98664	0.24198	5.87178	4.64132	0.0601384	0.0569703	0.00646438	0.0569703
TRINITY_DN18345_c0_g1_i2	6.27768e-61	1.39529e-59	-3.03365	0.18422	0.823679	2.66627	0.00991112	0.0330544	0.057963	0.057963
TRINITY_DN7232_c0_g1_i1	6.46999e-61	1.43644e-59	-3.02347	0.183622	0.818588	2.61543	0.00986259	-0.00565769	0.0575717	0.0575717
TRINITY_DN12729_c0_g1_i3	6.75549e-61	1.49651e-59	-3.10954	0.188879	0.861622	2.78006	0.0104497	0.00987966	0.0609011	0.0609011
TRINITY_DN3618_c0_g1_i5	6.90616e-61	1.5282e-59	-3.8557	0.234221	1.2347	4.26752	0.0190925	0.00421159	0.0906268	0.0906268
TRINITY_DN28905_c0_g1_i1	8.38739e-61	1.85392e-59	-3.17812	0.193199	0.895915	2.90603	0.0110664	0.0124818	0.0635853	0.0635853
TRINITY_DN33492_c0_g1_i1	8.56261e-61	1.89056e-59	-2.96407	0.180201	0.788889	2.52217	0.00964125	0.00431411	0.0553032	0.0553032
TRINITY_DN7125_c0_g1_i1	9.58855e-61	2.11243e-59	-2.99568	0.182198	0.804694	2.56666	0.00988514	-0.00681617	0.0565073	0.0565073
TRINITY_DN10551_c0_g2_i11	9.72437e-61	2.14e-59	-3.07157	0.186823	0.842636	2.72199	0.0103794	0.0204308	0.0594264	0.0594264
TRINITY_DN2917_c0_g1_i1	9.76006e-61	2.1455e-59	-3.49054	0.212309	1.05212	3.49149	0.0141159	-0.00199273	0.0760345	0.0760345
TRINITY_DN1627_c0_g1_i2	1.07292e-60	2.35595e-59	-3.12882	0.190375	0.871263	2.80487	0.0108318	-0.00165094	0.0616531	0.0616531
TRINITY_DN7093_c1_g1_i1	1.13136e-60	2.48157e-59	-2.96375	0.180366	0.78873	2.52669	0.0097729	0.0100812	0.0552912	0.0552912
TRINITY_DN5908_c0_g1_i2	1.19569e-60	2.61981e-59	-3.54676	0.215891	1.08023	3.62181	0.0149255	0.0173401	0.0782922	0.0782922
TRINITY_DN13632_c0_g1_i4	1.38529e-60	3.03191e-59	-3.02194	0.184045	0.817824	2.62584	0.0102322	0.00920077	0.057513	0.057513
TRINITY_DN9363_c0_g1_i4	1.54036e-60	3.36763e-59	-2.97468	0.181238	0.794192	2.55434	0.00998781	0.0205027	0.0557064	0.0557064
TRINITY_DN2759_c1_g1_i4	1.59709e-60	3.48785e-59	-4.05115	0.246856	1.33243	4.70711	0.0236184	-0.00258012	0.0982577	0.0982577
TRINITY_DN25558_c0_g2_i1	1.60031e-60	3.49109e-59	-2.92451	0.178206	0.769105	2.46319	0.00970779	0.0131	0.0538069	0.0538069
TRINITY_DN4076_c0_g1_i2	1.62864e-60	3.54902e-59	-3.02537	0.184364	0.819536	2.61889	0.0103356	-0.00591569	0.0576445	0.0576445
TRINITY_DN1408_c2_g1_i1	1.83622e-60	3.99702e-59	-2.99965	0.182878	0.806677	2.61267	0.0102298	0.0385892	0.0566588	0.0566588
TRINITY_DN18912_c0_g1_i1	1.96554e-60	4.27387e-59	-2.8479	0.17367	0.730804	2.32465	0.00937592	-0.000794803	0.0509467	0.0509467
TRINITY_DN11119_c0_g1_i4	2.13176e-60	4.63028e-59	-2.89593	0.176652	0.754816	2.42417	0.00967782	0.0230528	0.052734	0.052734
TRINITY_DN86_c0_g1_i4	2.37624e-60	5.15572e-59	-2.10641	0.128543	5.75543	1.28268	0.0261335	-0.00865204	0.00691307	0.00691307
TRINITY_DN17714_c0_g1_i1	3.05465e-60	6.61334e-59	-2.95613	0.180565	0.784918	2.51413	0.0102058	0.0100424	0.0550019	0.0550019
TRINITY_DN12670_c0_g1_i2	3.06681e-60	6.63252e-59	-3.06418	0.187168	0.838944	2.70733	0.0109231	0.0178926	0.0591407	0.0591407
TRINITY_DN52024_c0_g1_i1	3.08704e-60	6.66907e-59	-2.98464	0.182314	0.799174	2.55303	0.010391	-0.00121562	0.0560859	0.0560859
TRINITY_DN7655_c1_g1_i1	3.34213e-60	7.20462e-59	-2.92099	0.178478	0.767345	2.45991	0.0100346	0.0158064	0.0536744	0.0536744
TRINITY_DN2616_c1_g3_i3	3.51471e-60	7.56851e-59	-2.05356	0.1255	7.0115	1.23189	0.00660112	0.0248995	0.004427	0.0248995
TRINITY_DN6909_c0_g1_i2	3.68409e-60	7.92475e-59	-2.85702	0.174633	0.735364	2.34425	0.009709	0.00439007	0.0512846	0.0512846
TRINITY_DN4900_c0_g3_i1	3.73722e-60	8.03041e-59	-3.02758	0.185069	0.820645	2.62754	0.0107711	-0.000735019	0.0577297	0.0577297
TRINITY_DN1463_c1_g1_i3	3.82139e-60	8.20248e-59	-3.75137	0.229331	1.18254	4.03493	0.0187019	-0.0021956	0.0864832	0.0864832
TRINITY_DN1194_c0_g1_i1	3.9262e-60	8.41844e-59	-4.4081	0.269505	1.5109	5.55775	0.033853	-0.0269173	0.111413	0.111413
TRINITY_DN4895_c0_g1_i9	3.96412e-60	8.49068e-59	-3.04888	0.186411	0.831293	2.70856	0.0109487	0.050478	0.0585497	0.0585497
TRINITY_DN17380_c0_g1_i1	4.22804e-60	9.04628e-59	-2.96128	0.181099	0.787493	2.51618	0.0103964	0.00208283	0.0551972	0.0551972
TRINITY_DN18779_c0_g1_i1	4.51067e-60	9.64071e-59	-2.82878	0.173038	0.721244	2.31502	0.00964313	0.0238743	0.0502409	0.0502409
TRINITY_DN12526_c0_g1_i1	4.51807e-60	9.64625e-59	-2.9502	0.180466	0.781955	2.48848	0.0103587	-0.0083663	0.0547774	0.0547774
TRINITY_DN110_c1_g2_i4	4.82227e-60	1.02848e-58	-2.2249	0.136132	5.58282	1.43888	0.0293554	-0.000721213	0.00770829	0.00770829
TRINITY_DN8865_c0_g1_i1	4.94801e-60	1.05417e-58	-2.96369	0.181353	0.788699	2.52474	0.0104888	0.00722106	0.0552888	0.0552888
TRINITY_DN39212_c0_g1_i1	4.98428e-60	1.06077e-58	-2.95344	0.18073	0.78357	2.53799	0.0104269	0.042973	0.0548997	0.0548997
TRINITY_DN14122_c0_g3_i1	5.08868e-60	1.08184e-58	-3.03546	0.185764	0.824583	2.65829	0.0109837	0.0190133	0.0580326	0.0580326
comp4916_c0_seq1	5.53806e-60	1.17613e-58	-3.14896	0.19277	0.881332	2.83567	0.0118801	-0.00891583	0.0624408	0.0624408
TRINITY_DN12087_c0_g1_i2	5.97221e-60	1.26699e-58	-2.79229	0.170984	0.702998	2.234	0.00956815	-0.00219483	0.0489032	0.0489032
TRINITY_DN3979_c0_g2_i10	6.63627e-60	1.40638e-58	-2.90852	0.178172	0.761112	2.44594	0.0102845	0.0234894	0.0532059	0.0532059
TRINITY_DN42104_c0_g1_i1	7.02098e-60	1.48478e-58	-3.05061	0.186915	0.832156	2.70186	0.0112584	0.0388401	0.0586163	0.0586163
TRINITY_DN13334_c0_g1_i1	7.09304e-60	1.49685e-58	-2.87113	0.175925	0.742415	2.38654	0.0100906	0.0264256	0.0518085	0.0518085
TRINITY_DN3483_c0_g1_i10	7.09148e-60	1.49685e-58	-2.94957	0.180731	0.781637	2.49564	0.0105743	0.00102281	0.0547533	0.0547533
TRINITY_DN3624_c0_g1_i2	7.24627e-60	1.52758e-58	-3.36875	0.206432	0.991225	3.31547	0.0060539	0.0791748	0.071152	0.0791748
TRINITY_DN49302_c0_g1_i1	7.36401e-60	1.55077e-58	-2.86716	0.175707	0.740433	2.36221	0.0100846	0.00562762	0.0516611	0.0516611
TRINITY_DN5958_c0_g1_i1	7.50222e-60	1.57822e-58	-2.96915	0.181969	0.791426	2.52096	0.0107296	-0.00821612	0.055496	0.055496
TRINITY_DN7099_c0_g1_i3	7.52194e-60	1.58071e-58	-3.0275	0.185548	0.820604	2.63102	0.0111292	0.00313932	0.0577266	0.0577266
TRINITY_DN10910_c0_g1_i8	7.90326e-60	1.6591e-58	-2.97847	0.182576	0.796086	2.53929	0.0108174	-0.00539685	0.0558506	0.0558506
TRINITY_DN8471_c0_g1_i2	8.25906e-60	1.73198e-58	-2.85542	0.175062	0.734562	2.3335	0.0100684	-0.00545452	0.0512251	0.0512251
TRINITY_DN8641_c0_g1_i1	9.20876e-60	1.92913e-58	-2.84371	0.174416	0.72871	2.31737	0.0100498	-0.00201863	0.0507919	0.0507919
TRINITY_DN7416_c0_g1_i1	9.38393e-60	1.96172e-58	-3.04479	0.186762	0.829249	2.68956	0.0113679	0.0361958	0.058392	0.058392
TRINITY_DN37070_c0_g1_i1	1.04299e-59	2.17811e-58	-2.9953	0.183799	0.804501	2.60468	0.0110714	0.0371197	0.0564924	0.0564924
TRINITY_DN10721_c0_g2_i1	1.1211e-59	2.33879e-58	-2.84755	0.17478	0.73063	2.33421	0.0101623	0.0102306	0.0509339	0.0509339
TRINITY_DN12687_c0_g2_i3	1.1588e-59	2.41494e-58	-2.89483	0.177704	0.754269	2.40264	0.0104644	-0.000734695	0.0526931	0.0526931
TRINITY_DN16720_c0_g2_i1	1.31026e-59	2.72773e-58	-3.04637	0.187093	0.830037	2.68016	0.0115546	0.0218417	0.0584528	0.0584528
TRINITY_DN9538_c0_g1_i3	1.418e-59	2.94592e-58	-2.84802	0.174963	0.730862	2.34846	0.010273	0.025863	0.050951	0.050951
TRINITY_DN7978_c0_g1_i2	1.45489e-59	3.01942e-58	-3.89213	0.239129	1.25292	4.35321	0.0223013	0.00687679	0.0920645	0.0920645
TRINITY_DN4382_c0_g1_i2	1.4877e-59	3.08114e-58	-4.0807	0.250736	1.3472	4.78274	0.0263459	0.00282958	0.0993908	0.0993908
TRINITY_DN3518_c0_g1_i4	1.5187e-59	3.1421e-58	-3.91832	0.240777	1.26601	4.48603	0.00435282	0.111595	0.0930942	0.111595
TRINITY_DN4608_c0_g1_i4	1.52646e-59	3.1549e-58	-3.02575	0.185933	0.819729	2.62217	0.0114831	-0.00400926	0.0576593	0.0576593
TRINITY_DN10390_c0_g1_i2	1.61238e-59	3.32904e-58	-2.97403	0.182792	0.793866	2.54304	0.0111445	0.00746305	0.0556815	0.0556815
TRINITY_DN21909_c0_g1_i1	1.74879e-59	3.60696e-58	-2.85286	0.175399	0.733284	2.34535	0.0103991	0.0128982	0.0511304	0.0511304
TRINITY_DN10198_c0_g1_i4	1.7801e-59	3.66777e-58	-2.92306	0.179727	0.768382	2.47441	0.0108509	0.0278734	0.0537524	0.0537524
TRINITY_DN29326_c0_g1_i1	1.79893e-59	3.70277e-58	-2.93146	0.18025	0.772582	2.46501	0.0109114	0.000449829	0.054069	0.054069
TRINITY_DN38854_c0_g1_i1	1.80572e-59	3.71293e-58	-2.91715	0.179373	0.765427	2.44316	0.0108192	0.00295099	0.05353	0.05353
TRINITY_DN5797_c0_g1_i3	1.88171e-59	3.86521e-58	-3.76568	0.231584	1.18969	4.14347	0.00552604	0.101737	0.0870537	0.101737
TRINITY_DN2002_c1_g1_i5	2.58953e-59	5.30826e-58	-1.65562	0.101941	5.96786	0.787311	0.0146434	-0.00980681	0.00614062	0.00614062
TRINITY_DN737_c0_g2_i2	2.64999e-59	5.42667e-58	-2.77205	0.170698	0.692879	2.20768	0.0101088	0.00409902	0.0481668	0.0481668
TRINITY_DN10184_c0_g1_i6	2.98237e-59	6.10108e-58	-3.63996	0.224242	1.12683	3.79067	0.018539	-0.0125324	0.0820302	0.0820302
TRINITY_DN9614_c0_g1_i1	3.0174e-59	6.16645e-58	-2.83901	0.174907	0.726356	2.31183	0.0105667	-8.15249e-05	0.0506179	0.0506179
TRINITY_DN3023_c0_g2_i2	3.03546e-59	6.19703e-58	-4.42064	0.272355	1.51717	5.7106	0.0118245	0.13653	0.11185	0.13653
TRINITY_DN8967_c1_g1_i8	3.05769e-59	6.23607e-58	-2.8445	0.175254	0.729102	2.3182	0.0106069	-0.00309272	0.0508209	0.0508209
TRINITY_DN627_c0_g3_i3	3.29575e-59	6.71476e-58	-2.88139	0.177577	0.747546	2.40249	0.0108763	0.0245636	0.0521908	0.0521908
TRINITY_DN7625_c0_g1_i1	3.36372e-59	6.84628e-58	-3.0699	0.18921	0.841804	2.73069	0.0122385	0.0321358	0.059362	0.059362
TRINITY_DN6282_c0_g1_i1	3.9841e-59	8.10074e-58	-2.81884	0.173847	0.716272	2.29461	0.0105704	0.0178568	0.0498752	0.0498752
TRINITY_DN5_c0_g1_i2	4.01594e-59	8.15721e-58	-4.13868	0.255254	1.37619	4.89961	0.0287141	-0.0220638	0.101595	0.101595
TRINITY_DN29150_c0_g1_i1	4.13281e-59	8.38609e-58	-2.8406	0.175214	0.727155	2.35235	0.0107227	0.0440117	0.050677	0.050677
TRINITY_DN12536_c0_g1_i1	4.17976e-59	8.47279e-58	-2.93973	0.181336	0.776717	2.48016	0.011384	0.00146739	0.0543811	0.0543811
TRINITY_DN7993_c0_g1_i1	4.32722e-59	8.76285e-58	-2.80289	0.172918	0.7083	2.2525	0.0105105	-0.00133887	0.0492906	0.0492906
TRINITY_DN189_c0_g1_i6	4.51878e-59	9.14152e-58	-3.48006	0.214729	1.04688	3.46423	0.0166033	-0.0119415	0.0756138	0.0756138
TRINITY_DN11922_c0_g3_i1	4.94315e-59	9.98994e-58	-2.90387	0.179238	0.75879	2.44747	0.0112208	0.033334	0.0530317	0.0530317
TRINITY_DN10869_c0_g1_i2	5.02302e-59	1.01411e-57	-3.88527	0.239828	1.24949	4.33306	0.0232407	0.000228041	0.091794	0.091794
TRINITY_DN3661_c0_g1_i2	5.57999e-59	1.12543e-57	-2.75845	0.17034	0.686076	2.20996	0.0103574	0.0315891	0.047674	0.047674
TRINITY_DN16927_c0_g1_i1	5.74154e-59	1.15685e-57	-3.00753	0.185741	0.810616	2.60229	0.0120394	0.0088889	0.0569603	0.0569603
TRINITY_DN6828_c0_g2_i1	5.92575e-59	1.19277e-57	-2.7665	0.170876	0.690103	2.19319	0.010432	-0.00288532	0.0479655	0.0479655
TRINITY_DN10024_c0_g1_i1	5.95633e-59	1.19772e-57	-2.92463	0.180647	0.76917	2.45678	0.011455	0.00363139	0.0538118	0.0538118
TRINITY_DN3193_c0_g2_i1	6.84066e-59	1.37279e-57	-3.98795	0.246455	5.49912	4.634	0.113313	-0.0082123	0.00816703	0.00816703
TRINITY_DN37952_c0_g1_i1	8.55638e-59	1.71367e-57	-1.81001	0.111954	5.88226	0.952496	0.0186402	0.000565363	0.00642709	0.00642709
TRINITY_DN13443_c4_g1_i1	8.69814e-59	1.74032e-57	-2.98161	0.184432	0.797656	2.54824	0.01206	-0.00244148	0.0559702	0.0559702
TRINITY_DN7564_c0_g1_i1	9.32363e-59	1.86361e-57	-2.90203	0.179557	0.757866	2.45369	0.0115189	0.0438659	0.0529625	0.0529625
TRINITY_DN177_c0_g1_i35	9.61066e-59	1.91907e-57	-4.79941	0.296988	1.70656	6.6227	0.0524187	-0.00404312	0.123985	0.123985
TRINITY_DN11922_c0_g4_i1	9.78453e-59	1.95184e-57	-2.89301	0.179032	0.753359	2.40408	0.01148	0.00343958	0.052625	0.052625
TRINITY_DN6637_c0_g2_i2	9.85625e-59	1.9642e-57	-3.04919	0.188702	0.831449	2.65774	0.0126555	-0.0111482	0.0585617	0.0585617
TRINITY_DN26498_c0_g1_i1	1.00824e-58	2.00727e-57	-2.85791	0.17688	0.735807	2.33839	0.0112555	-0.00568316	0.0513175	0.0513175
TRINITY_DN41_c0_g1_i2	1.03104e-58	2.05063e-57	-1.05918	0.0655599	7.33336	0.327902	0.00350129	0.00509492	0.00425422	0.00509492
TRINITY_DN14877_c0_g1_i1	1.03586e-58	2.05818e-57	-2.87177	0.177756	0.742738	2.36749	0.011362	0.00168402	0.0518325	0.0518325
TRINITY_DN13724_c0_g1_i1	1.13653e-58	2.25596e-57	-2.88545	0.178666	0.749579	2.39297	0.0115008	0.00502076	0.0523425	0.0523425
TRINITY_DN7018_c0_g1_i1	1.15113e-58	2.28267e-57	-2.90454	0.179857	0.759123	2.42932	0.0116404	0.0104456	0.0530567	0.0530567
TRINITY_DN3532_c0_g1_i2	1.2252e-58	2.42715e-57	-2.78293	0.172367	0.698316	2.22022	0.0108591	-0.0021692	0.048562	0.048562
TRINITY_DN11601_c0_g1_i2	1.2271e-58	2.42852e-57	-2.86824	0.177652	0.740971	2.3732	0.0114197	0.0150467	0.0517011	0.0517011
TRINITY_DN8129_c0_g1_i1	1.27122e-58	2.51335e-57	-2.88007	0.178409	0.746886	2.39394	0.0115181	0.0164905	0.0521415	0.0521415
TRINITY_DN37292_c0_g1_i1	1.28729e-58	2.54262e-57	-2.84399	0.176183	0.728846	2.35326	0.0112787	0.0381035	0.0508019	0.0508019
TRINITY_DN10711_c0_g2_i4	1.30874e-58	2.58244e-57	-2.90934	0.180242	0.761521	2.44342	0.011738	0.0175097	0.0532366	0.0532366
TRINITY_DN28494_c0_g1_i1	1.31873e-58	2.5996e-57	-2.74023	0.169771	0.676969	2.16685	0.0106271	0.0144047	0.0470171	0.0470171
TRINITY_DN9607_c0_g1_i1	1.32188e-58	2.60324e-57	-2.97623	0.184394	0.794969	2.54252	0.0122367	0.00138201	0.0557655	0.0557655
TRINITY_DN5709_c1_g1_i3	1.57607e-58	3.10078e-57	-3.79939	0.235551	1.20655	4.2195	0.00433644	0.106632	0.0883948	0.106632
TRINITY_DN6902_c0_g1_i8	1.72655e-58	3.39351e-57	-3.04691	0.188966	0.830307	2.68331	0.0129424	0.0230354	0.0584736	0.0584736
TRINITY_DN11865_c0_g1_i7	1.82256e-58	3.57872e-57	-2.77817	0.172335	0.695939	2.22135	0.0110095	0.00781819	0.048389	0.048389
TRINITY_DN11602_c0_g1_i3	2.06916e-58	4.05896e-57	-2.75053	0.170703	0.682116	2.16526	0.010891	-0.00655169	0.0473879	0.0473879
TRINITY_DN3450_c0_g1_i1	2.12286e-58	4.16022e-57	-2.88483	0.179055	0.749267	2.3836	0.0118025	-0.00501597	0.0523192	0.0523192
TRINITY_DN2959_c0_g1_i2	2.29123e-58	4.4858e-57	-3.77406	0.234317	1.19388	4.13231	0.0224214	0.0507751	0.0873873	0.0873873
comp38201_c0_seq8	2.31328e-58	4.52454e-57	-2.86359	0.177796	0.738648	2.3489	0.0116944	-0.00469001	0.0515284	0.0515284
comp52295_c0_seq1	2.43295e-58	4.75397e-57	-2.94663	0.182987	0.780169	2.49583	0.0123265	0.00526145	0.0546422	0.0546422
TRINITY_DN5546_c0_g2_i2	2.49123e-58	4.86312e-57	-3.04745	0.189265	0.830578	2.67214	0.0131483	0.00869289	0.0584945	0.0584945
TRINITY_DN9495_c0_g1_i1	2.86111e-58	5.57973e-57	-2.79757	0.173839	0.705639	2.2486	0.0113439	0.00321847	0.049096	0.049096
TRINITY_DN3970_c0_g1_i9	3.24145e-58	6.31531e-57	-3.74468	0.232803	1.17919	4.01013	0.0221781	-0.0179162	0.0862168	0.0862168
TRINITY_DN6241_c0_g7_i2	3.36619e-58	6.55198e-57	-1.29289	0.0803895	6.46913	0.485456	0.00791627	0.00126019	0.00500866	0.00500866
TRINITY_DN11282_c0_g1_i4	4.08708e-58	7.93971e-57	-2.92039	0.18172	0.767047	2.44947	0.0123924	0.00243178	0.0536519	0.0536519
TRINITY_DN3118_c0_g2_i2	4.22969e-58	8.2088e-57	-1.28099	0.0797194	6.62766	0.479731	0.0067495	0.00596088	0.00479755	0.00596088
TRINITY_DN3699_c0_g1_i1	5.30565e-58	1.02722e-56	-1.79377	0.111729	5.94133	0.927521	0.0187408	-0.009169	0.00622601	0.00622601
TRINITY_DN436_c0_g2_i1	5.30824e-58	1.02722e-56	-2.8469	0.177326	0.730305	2.33438	0.0119795	0.00984092	0.0509098	0.0509098
TRINITY_DN17479_c0_g1_i2	5.36712e-58	1.03761e-56	-2.84839	0.177427	0.73105	2.35185	0.0119956	0.0273861	0.050965	0.050965
TRINITY_DN8197_c0_g2_i1	5.4942e-58	1.06115e-56	-3.05711	0.190445	0.835408	2.73244	0.00734082	0.0651978	0.0588674	0.0651978
TRINITY_DN8967_c0_g1_i2	5.50959e-58	1.0631e-56	-2.87501	0.179103	0.744359	2.38575	0.0122025	0.015935	0.0519532	0.0519532
TRINITY_DN6166_c0_g3_i1	5.58404e-58	1.07643e-56	-2.86709	0.178619	0.740397	2.35304	0.0121509	-0.00699972	0.0516584	0.0516584
TRINITY_DN9461_c0_g1_i1	6.02616e-58	1.16054e-56	-3.805	0.23712	1.20935	4.14514	0.0238341	-0.0138553	0.0886178	0.0886178
TRINITY_DN9537_c0_g2_i1	6.17349e-58	1.18777e-56	-2.75282	0.171566	0.683262	2.19401	0.0113993	0.0222731	0.0474707	0.0474707
TRINITY_DN16455_c0_g1_i3	6.25162e-58	1.20165e-56	-2.95383	0.184103	0.783767	2.55099	0.0107822	0.0570055	0.0549147	0.0570055
TRINITY_DN42405_c0_g1_i1	6.33738e-58	1.21697e-56	-2.74134	0.170868	0.677521	2.15396	0.0113348	-0.00335995	0.0470568	0.0470568
TRINITY_DN17979_c1_g1_i1	7.13172e-58	1.3682e-56	-2.79277	0.174154	0.70324	2.23979	0.0117382	0.00148202	0.0489209	0.0489209
comp72908_c0_seq1	7.3834e-58	1.41513e-56	-2.80953	0.175222	0.711618	2.26621	0.011872	0.000890382	0.0495336	0.0495336
comp39035_c0_seq33	9.19252e-58	1.76019e-56	-2.74767	0.17151	0.680688	2.17739	0.0115462	0.0121797	0.047285	0.047285
TRINITY_DN18241_c0_g1_i1	9.26036e-58	1.77149e-56	-2.74138	0.171122	0.677541	2.18249	0.011507	0.0296824	0.0470583	0.0470583
TRINITY_DN14591_c0_g1_i11	9.85447e-58	1.88334e-56	-2.70849	0.16911	0.661099	2.11559	0.0113157	0.0115584	0.0458807	0.0458807
TRINITY_DN429_c0_g1_i5	1.00574e-57	1.92029e-56	-2.9128	0.181881	0.763252	2.46589	0.0127945	0.0359407	0.0533666	0.0533666
TRINITY_DN4639_c0_g1_i4	1.15575e-57	2.20461e-56	-3.20004	0.199924	0.906873	2.93416	0.0154915	-0.00572302	0.0644481	0.0644481
TRINITY_DN1240_c0_g1_i1	1.35734e-57	2.58669e-56	-2.66552	0.166634	5.43359	2.04185	0.0469493	-0.0331134	0.00858452	0.00858452
TRINITY_DN3513_c0_g1_i1	1.39862e-57	2.66283e-56	-2.8933	0.180895	0.753505	2.40879	0.0128102	0.00703992	0.0526359	0.0526359
TRINITY_DN11850_c0_g1_i1	1.44113e-57	2.74115e-56	-3.16576	0.197952	0.889731	2.93061	0.00835149	0.0700189	0.0630995	0.0700189
TRINITY_DN15001_c1_g1_i2	1.44775e-57	2.75115e-56	-2.88523	0.180415	0.74947	2.40343	0.0127647	0.0163775	0.0523343	0.0523343
TRINITY_DN2144_c0_g2_i2	1.68525e-57	3.19943e-56	-2.76523	0.173014	0.689469	2.18603	0.0119478	-0.0104229	0.0479196	0.0479196
comp16901_c0_seq1	1.75464e-57	3.32691e-56	-2.74886	0.172016	0.681285	2.1785	0.0118513	0.0109829	0.047328	0.047328
TRINITY_DN13697_c0_g1_i1	1.75572e-57	3.32691e-56	-2.87273	0.179768	0.74322	2.37123	0.0127649	0.00280663	0.0518684	0.0518684
TRINITY_DN23535_c0_g1_i6	1.9362e-57	3.66543e-56	-2.78767	0.174512	0.700689	2.23227	0.0121741	0.00176267	0.0487348	0.0487348
comp45705_c0_seq1	1.96547e-57	3.71734e-56	-2.73295	0.171097	0.67333	2.15031	0.0117925	0.00722666	0.0467556	0.0467556
TRINITY_DN11504_c0_g1_i1	1.97229e-57	3.72672e-56	-2.61791	0.163896	0.615808	1.96282	0.0110274	-0.00555229	0.0426967	0.0426967
TRINITY_DN21723_c0_g1_i1	2.20071e-57	4.15442e-56	-2.75504	0.172555	0.684372	2.20415	0.0119999	0.0294291	0.0475508	0.0475508
TRINITY_DN8040_c0_g2_i1	2.61003e-57	4.92247e-56	-2.79748	0.17533	0.705591	2.24667	0.0123889	0.000102484	0.0490926	0.0490926
TRINITY_DN21179_c0_g1_i1	2.75236e-57	5.18115e-56	-2.81566	0.176506	0.714681	2.27347	0.0125507	-0.00281111	0.0497583	0.0497583
TRINITY_DN13321_c0_g1_i3	2.80841e-57	5.28171e-56	-2.97951	0.186793	0.796608	2.54635	0.0138927	-0.00231617	0.0558903	0.0558903
TRINITY_DN3208_c0_g1_i1	3.10253e-57	5.82392e-56	-3.0249	0.189712	0.819303	2.61868	0.0143549	-0.00923347	0.0576266	0.0576266
comp57208_c0_seq1	3.17722e-57	5.95855e-56	-2.8441	0.178389	0.728901	2.34086	0.0128396	0.0218717	0.050806	0.050806
TRINITY_DN42229_c0_g1_i1	3.22029e-57	6.03368e-56	-2.79902	0.175571	0.706362	2.24139	0.0125017	-0.00904688	0.0491489	0.0491489
TRINITY_DN1460_c0_g2_i2	3.23063e-57	6.0474e-56	-3.23848	0.203139	0.926092	3.01083	0.0165648	0.000151891	0.0659665	0.0659665
TRINITY_DN11567_c1_g1_i8	3.4095e-57	6.37628e-56	-2.87294	0.180248	0.743323	2.38614	0.013103	0.0194611	0.0518761	0.0518761
TRINITY_DN4990_c0_g2_i1	4.47047e-57	8.34488e-56	-2.79825	0.175749	0.70598	2.25756	0.0126548	0.0110942	0.0491209	0.0491209
comp76335_c0_seq1	4.50617e-57	8.40369e-56	-2.69715	0.169405	0.655429	2.12766	0.0105787	0.0468173	0.0454772	0.0468173
TRINITY_DN9469_c0_g1_i1	5.45686e-57	1.01672e-55	-2.68228	0.168598	0.647995	2.07811	0.0119002	0.0143442	0.0449502	0.0449502
TRINITY_DN14069_c0_g1_i1	5.5849e-57	1.03961e-55	-2.64856	0.166493	0.631134	2.02063	0.0116761	0.00742641	0.043764	0.043764
TRINITY_DN3941_c0_g1_i6	5.88967e-57	1.09533e-55	-3.49978	0.220048	5.82148	3.58256	0.0505092	0.0463333	0.00665038	0.0463333
TRINITY_DN1340_c0_g1_i1	6.84202e-57	1.27126e-55	-2.77286	0.174447	0.693285	2.20172	0.0126671	-0.00692402	0.0481963	0.0481963
TRINITY_DN10673_c0_g2_i3	7.01715e-57	1.30139e-55	-2.84664	0.179106	0.730171	2.36037	0.0132578	0.0393966	0.0509	0.0509
TRINITY_DN2639_c0_g1_i4	7.47266e-57	1.38458e-55	-3.52515	0.221852	1.06943	3.56405	0.021012	-0.00518793	0.0774244	0.0774244
comp14946_c0_seq1	7.85407e-57	1.45391e-55	-2.71044	0.170612	0.662071	2.10966	0.012267	0.000175757	0.04595	0.04595
TRINITY_DN44061_c0_g1_i1	8.27931e-57	1.53121e-55	-2.69962	0.169966	0.65666	2.11415	0.0122124	0.0249865	0.0455647	0.0455647
TRINITY_DN4112_c0_g1_i4	8.57023e-57	1.58356e-55	-3.44179	0.216723	1.02775	3.39233	0.0198595	-0.0107881	0.0740782	0.0740782
TRINITY_DN1388_c1_g1_i9	9.90182e-57	1.82792e-55	-3.18706	0.200798	0.900384	2.92655	0.0167025	0.0118176	0.0639369	0.0639369
TRINITY_DN28741_c0_g1_i1	1.03393e-56	1.90692e-55	-2.75209	0.173422	0.682897	2.19274	0.0127062	0.0208252	0.0474443	0.0474443
TRINITY_DN10489_c0_g1_i7	1.08498e-56	1.99924e-55	-2.67934	0.16887	0.646523	2.09247	0.0121881	0.036071	0.0448462	0.0448462
TRINITY_DN6081_c0_g2_i2	1.25139e-56	2.30375e-55	-2.66119	0.167821	0.637449	2.04177	0.0121211	0.0092901	0.0442069	0.0442069
TRINITY_DN223_c0_g1_i1	1.27887e-56	2.35218e-55	-2.79523	0.176289	0.704467	2.24275	0.0131452	-0.00103597	0.0490104	0.0490104
TRINITY_DN24737_c0_g1_i2	1.4789e-56	2.7176e-55	-2.67417	0.168751	0.643937	2.07268	0.0122903	0.0221134	0.0446636	0.0446636
TRINITY_DN6509_c0_g1_i1	1.50452e-56	2.76214e-55	-2.49111	0.15721	0.552407	1.78237	0.0110315	-0.000140354	0.0383984	0.0383984
TRINITY_DN4495_c0_g1_i9	1.55419e-56	2.85073e-55	-3.19148	0.201435	0.902591	2.93596	0.0170415	0.013068	0.0641107	0.0641107
TRINITY_DN11854_c0_g1_i1	1.67596e-56	3.07127e-55	-2.74436	0.173267	0.679035	2.1762	0.0128769	0.0155139	0.0471658	0.0471658
TRINITY_DN5817_c0_g1_i1	1.77755e-56	3.25447e-55	-1.57854	0.0996851	6.28341	0.72316	0.0145432	-0.00145022	0.00533106	0.00533106
comp57371_c0_seq1	1.80612e-56	3.30375e-55	-2.78322	0.175772	0.698465	2.21701	0.0132191	-0.00881921	0.0485728	0.0485728
TRINITY_DN7616_c0_g1_i2	1.82252e-56	3.3307e-55	-3.02123	0.19081	0.822806	2.64043	0.0149212	0.0229784	0.0578958	0.0578958
comp58612_c0_seq1	1.95121e-56	3.56265e-55	-2.79217	0.176392	0.702937	2.22822	0.0133292	-0.0124732	0.0488988	0.0488988
TRINITY_DN1215_c0_g1_i3	2.03854e-56	3.71534e-55	-4.39752	0.277855	1.50561	5.61173	0.0433642	0.0576103	0.111043	0.111043
TRINITY_DN8665_c0_g2_i1	2.11426e-56	3.84983e-55	-2.82618	0.178597	0.719941	2.28911	0.0136487	-0.00544012	0.050145	0.050145
TRINITY_DN1257_c11_g1_i2	2.13477e-56	3.88365e-55	-3.2237	0.203726	0.918703	3.03342	0.0176264	0.0572825	0.065382	0.065382
TRINITY_DN7764_c1_g2_i2	2.14264e-56	3.89444e-55	-2.70626	0.171028	0.659984	2.10244	0.0127	-0.00114104	0.0458012	0.0458012
TRINITY_DN25138_c0_g1_i1	2.53939e-56	4.61138e-55	-2.68714	0.169934	0.650421	2.09092	0.0126334	0.0198767	0.045122	0.045122
TRINITY_DN1232_c0_g2_i1	2.5511e-56	4.62846e-55	-2.51744	0.159205	0.565571	1.82387	0.0114178	0.00393531	0.0392749	0.0392749
TRINITY_DN15635_c0_g1_i7	2.62455e-56	4.75311e-55	-3.3156	0.209706	0.964655	3.17557	0.018923	0.0215018	0.0690304	0.0690304
TRINITY_DN13249_c0_g1_i10	2.96719e-56	5.36395e-55	-2.86526	0.181312	0.739485	2.37645	0.0141572	0.0217879	0.0515906	0.0515906
TRINITY_DN11700_c0_g1_i7	3.0493e-56	5.50742e-55	-1.86312	0.11791	5.82618	0.993468	0.0211729	-0.0192011	0.00663248	0.00663248
TRINITY_DN5251_c0_g1_i3	3.25815e-56	5.87934e-55	-3.54246	0.224248	1.07808	3.62929	0.0224545	0.0287114	0.0781194	0.0781194
TRINITY_DN11700_c0_g3_i1	3.35227e-56	6.04373e-55	-2.62207	0.166003	0.617887	1.99948	0.0122732	0.0287066	0.0428408	0.0428408
TRINITY_DN7002_c0_g3_i2	3.39312e-56	6.11189e-55	-2.65352	0.168002	0.633611	2.02695	0.012512	0.00521242	0.0439375	0.0439375
TRINITY_DN21653_c0_g1_i1	3.61101e-56	6.49851e-55	-2.71623	0.172015	0.664967	2.11339	0.0130219	-0.00670081	0.0461567	0.0461567
TRINITY_DN2416_c0_g1_i3	3.66213e-56	6.5846e-55	-4.67423	0.29603	1.64397	6.39263	0.0107764	0.164491	0.120212	0.164491
TRINITY_DN12673_c0_g2_i1	4.45249e-56	7.99852e-55	-2.87747	0.182379	0.745587	2.36635	0.0144797	-0.0136829	0.0520447	0.0520447
TRINITY_DN2_c1_g1_i5	4.48318e-56	8.04644e-55	-3.27465	0.207559	0.94418	3.08575	0.0187608	0.00682991	0.067401	0.067401
TRINITY_DN10461_c0_g3_i1	4.76136e-56	8.53807e-55	-2.68469	0.170206	0.649196	2.07491	0.012905	0.00530924	0.0450352	0.0450352
TRINITY_DN3494_c0_g1_i2	5.93048e-56	1.06156e-54	-3.2669	0.2073	0.940305	3.0647	0.0188536	-0.000924161	0.0670933	0.0670933
TRINITY_DN12420_c0_g1_i1	6.05017e-56	1.08201e-54	-1.04179	0.0661116	6.98876	0.3122	0.00429771	-0.00183813	0.00444379	0.00444379
TRINITY_DN50057_c0_g1_i1	6.0822e-56	1.08677e-54	-2.66358	0.169034	0.638644	2.03135	0.0128541	-0.00783108	0.0442908	0.0442908
TRINITY_DN51631_c0_g1_i1	6.69673e-56	1.19551e-54	-2.74148	0.174044	0.677592	2.15493	0.013521	-0.00466867	0.047062	0.047062
TRINITY_DN442_c0_g1_i3	7.91419e-56	1.4116e-54	-1.38343	0.0878868	6.24254	0.551797	0.010032	-0.00422789	0.00541621	0.00541621
TRINITY_DN15457_c0_g2_i3	7.9619e-56	1.41885e-54	-2.57081	0.163323	0.592256	1.92189	0.0122711	0.0269181	0.0410775	0.0410775
TRINITY_DN24239_c0_g1_i1	8.2549e-56	1.46975e-54	-2.78648	0.17705	0.700092	2.21989	0.0140021	-0.0122859	0.0486913	0.0486913
TRINITY_DN932_c0_g1_i8	8.90503e-56	1.5841e-54	-5.65582	0.359475	2.13476	9.15771	0.113997	-0.0927627	0.144447	0.144447
comp52917_c0_seq1	1.0205e-55	1.81374e-54	-2.62904	0.167189	0.621372	2.02273	0.011115	0.0447894	0.0430829	0.0447894
TRINITY_DN10985_c0_g1_i3	1.0334e-55	1.83504e-54	-2.87765	0.183008	0.745676	2.40782	0.0149326	0.0339048	0.0520514	0.0520514
TRINITY_DN7908_c0_g1_i1	1.0519e-55	1.86625e-54	-1.43229	0.0910949	6.29638	0.59017	0.0112914	-0.00657575	0.00530514	0.00530514
TRINITY_DN53173_c0_g1_i1	1.13636e-55	2.01431e-54	-2.74956	0.174929	0.681633	2.19727	0.0138474	0.0296047	0.0473531	0.0473531
comp50123_c0_seq1	1.27897e-55	2.26508e-54	-2.75366	0.175273	0.683681	2.17844	0.0139406	3.09626e-05	0.0475009	0.0475009
TRINITY_DN17314_c0_g2_i1	1.37791e-55	2.43816e-54	-2.84356	0.18105	0.728633	2.32442	0.0147723	0.00177494	0.0507862	0.0507862
TRINITY_DN1647_c0_g3_i1	1.43251e-55	2.53253e-54	-2.8473	0.181317	0.730503	2.37268	0.014796	0.0509557	0.0509245	0.0509557
TRINITY_DN4599_c0_g1_i5	1.58599e-55	2.8014e-54	-3.8476	0.245117	1.23065	4.25244	0.0298581	-0.00333954	0.0903064	0.0903064
comp56838_c0_seq1	1.62143e-55	2.86148e-54	-2.72581	0.173668	0.66976	2.15435	0.0138213	0.022896	0.0464996	0.0464996
TRINITY_DN4308_c0_g1_i1	1.69848e-55	2.99483e-54	-3.11579	0.198551	0.864746	2.77933	0.0177003	-0.0111857	0.0611445	0.0611445
TRINITY_DN12378_c0_g1_i7	1.7252e-55	3.03927e-54	-2.69529	0.171766	0.654498	2.09219	0.013596	0.00576633	0.0454111	0.0454111
TRINITY_DN2818_c0_g1_i2	1.83502e-55	3.22706e-54	-3.14147	0.20025	0.877589	2.84578	0.0180526	0.0124072	0.0621477	0.0621477
TRINITY_DN2785_c0_g1_i3	1.90352e-55	3.34459e-54	-3.40761	0.217247	1.01066	3.3294	0.0216849	-0.00798817	0.0727079	0.0727079
TRINITY_DN13217_c0_g2_i1	1.99486e-55	3.49588e-54	-2.74328	0.174927	0.678494	2.17277	0.0140721	0.0122964	0.0471269	0.0471269
TRINITY_DN4972_c0_g1_i2	2.06809e-55	3.62105e-54	-2.66222	0.169783	0.637964	2.06786	0.0134095	0.0366194	0.044243	0.044243
TRINITY_DN6395_c0_g2_i2	2.15733e-55	3.77401e-54	-2.70175	0.172334	0.65773	2.09556	0.0137571	-0.00209995	0.0456408	0.0456408
TRINITY_DN13145_c1_g1_i1	2.2285e-55	3.89512e-54	-2.7026	0.17241	0.658151	2.09183	0.0137798	-0.00799247	0.0456707	0.0456707
TRINITY_DN5846_c1_g2_i1	2.24839e-55	3.92645e-54	-2.5908	0.165284	0.602252	1.95602	0.012876	0.0317367	0.0417616	0.0417616
TRINITY_DN12998_c0_g1_i3	2.29184e-55	3.99885e-54	-2.7309	0.174236	0.672303	2.14476	0.0140341	0.00224799	0.0466819	0.0466819
TRINITY_DN990_c0_g1_i1	2.42894e-55	4.23438e-54	-3.41671	0.218042	1.01521	3.38659	0.0220127	0.037708	0.0730724	0.0730724
TRINITY_DN7100_c0_g1_i2	2.50986e-55	4.37164e-54	-1.72448	0.110065	5.85855	0.86635	0.0177165	0.00174502	0.00651216	0.00651216
TRINITY_DN5536_c0_g1_i5	2.61596e-55	4.55249e-54	-4.0321	0.257392	1.3229	4.75867	0.00408122	0.12842	0.0975241	0.12842
TRINITY_DN7930_c0_g3_i1	2.62795e-55	4.5694e-54	-2.98623	0.190632	0.79997	2.61018	0.00901542	0.0636657	0.0561466	0.0636657
TRINITY_DN10683_c0_g1_i1	2.6766e-55	4.64996e-54	-2.50554	0.159958	0.559622	1.82835	0.0122952	0.0282031	0.0388777	0.0388777
TRINITY_DN13251_c0_g1_i3	2.74314e-55	4.76142e-54	-2.71525	0.173363	0.664477	2.14548	0.013988	0.0315544	0.0461217	0.0461217
TRINITY_DN5871_c0_g1_i3	2.84696e-55	4.93736e-54	-2.63898	0.168519	0.626345	2.00096	0.0133682	-0.000326077	0.0434293	0.0434293
TRINITY_DN29416_c0_g1_i1	2.97628e-55	5.15718e-54	-2.59735	0.165891	0.605528	1.94293	0.0130527	0.0049583	0.0419868	0.0419868
TRINITY_DN6450_c0_g1_i3	3.25513e-55	5.63063e-54	-3.25401	0.207907	0.933858	3.03242	0.0198687	-0.0115776	0.0665818	0.0665818
TRINITY_DN2378_c1_g1_i9	3.26262e-55	5.63871e-54	-2.26066	0.144441	5.39835	1.47385	0.032895	-0.0169439	0.00883126	0.00883126
TRINITY_DN4860_c1_g1_i1	3.87413e-55	6.68404e-54	-2.62319	0.167721	0.618449	1.97448	0.0133808	-0.00353612	0.0428798	0.0428798
TRINITY_DN1178_c0_g4_i4	4.05897e-55	6.99692e-54	-1.76777	0.113049	5.85174	0.895339	0.0190229	-0.016131	0.00653706	0.00653706
TRINITY_DN12382_c0_g1_i1	4.34162e-55	7.47132e-54	-2.60624	0.166714	0.609972	1.95941	0.0132942	0.00852506	0.0422931	0.0422931
TRINITY_DN219_c2_g1_i2	4.60446e-55	7.91683e-54	-1.14419	0.0732086	6.73012	0.38319	0.00603907	0.00462308	0.00467993	0.00467993
TRINITY_DN11385_c1_g2_i2	4.71901e-55	8.10683e-54	-2.81087	0.179865	0.712289	2.28232	0.0151203	0.0139161	0.0495828	0.0495828
TRINITY_DN13913_c0_g1_i3	4.82716e-55	8.28553e-54	-2.73606	0.175094	0.674882	2.14326	0.0144489	-0.00931749	0.0468671	0.0468671
TRINITY_DN38220_c0_g1_i1	5.22273e-55	8.94152e-54	-2.63421	0.16863	0.623956	1.99299	0.0136096	-0.00147253	0.0432628	0.0432628
TRINITY_DN2667_c0_g1_i3	5.93642e-55	1.01461e-53	-2.65993	0.170366	0.636815	2.032	0.0138868	-0.00161975	0.0441623	0.0441623
TRINITY_DN1350_c0_g1_i4	6.59125e-55	1.12461e-53	-2.52637	0.161881	0.570039	1.82994	0.0128367	-0.00542552	0.0395743	0.0395743
TRINITY_DN6800_c0_g2_i2	6.77706e-55	1.15533e-53	-3.11987	0.199933	0.86679	2.80561	0.0186428	0.0100256	0.061304	0.061304
TRINITY_DN8503_c0_g1_i3	7.7607e-55	1.32077e-53	-2.73825	0.175575	0.675979	2.14599	0.0147072	-0.0103917	0.0469459	0.0469459
TRINITY_DN11_c0_g2_i1	8.10631e-55	1.37842e-53	-2.98708	0.191564	0.800392	2.605	0.0172146	0.0477377	0.0561788	0.0561788
TRINITY_DN7596_c0_g1_i1	8.18386e-55	1.39042e-53	-2.6808	0.171928	0.647252	2.07589	0.0142211	0.0120847	0.0448977	0.0448977
TRINITY_DN11430_c0_g1_i5	9.08733e-55	1.54261e-53	-2.6388	0.169308	0.626255	2.00035	0.0139072	-0.00125788	0.0434231	0.0434231
TRINITY_DN2613_c0_g1_i5	1.07221e-54	1.81859e-53	-2.95244	0.18956	0.783075	2.49908	0.0170037	-0.00705813	0.0548622	0.0548622
TRINITY_DN18829_c0_g1_i1	1.18711e-54	2.01006e-53	-2.64323	0.169778	0.628466	2.00219	0.0140715	-0.0070668	0.0435774	0.0435774
comp54824_c0_seq1	1.19917e-54	2.02877e-53	-2.53584	0.162887	0.574772	1.84045	0.0131717	-0.00946709	0.0398925	0.0398925
TRINITY_DN3099_c1_g1_i3	1.21335e-54	2.05103e-53	-3.46294	0.222449	10.795	3.5111	0.000412622	0.0985543	0.0136653	0.0985543
TRINITY_DN26488_c0_g1_i2	1.27103e-54	2.14673e-53	-2.72743	0.175236	0.67057	2.1406	0.0148575	0.00287411	0.0465577	0.0465577
TRINITY_DN4134_c0_g2_i4	1.41793e-54	2.39282e-53	-2.95276	0.189798	0.783235	2.50963	0.0171725	0.00445264	0.0548743	0.0548743
TRINITY_DN2303_c0_g1_i2	1.4331e-54	2.41638e-53	-2.68077	0.172323	0.64724	2.06956	0.0144935	0.00448112	0.0448969	0.0448969
TRINITY_DN35210_c0_g1_i1	1.56046e-54	2.6267e-53	-2.56219	0.164758	0.587946	1.88602	0.0135061	-0.00141014	0.0407841	0.0407841
TRINITY_DN5066_c0_g1_i2	1.74831e-54	2.93798e-53	-3.8834	0.249834	1.24855	4.39913	0.033113	0.0722655	0.0917206	0.0917206
TRINITY_DN4608_c0_g3_i3	1.76902e-54	2.97029e-53	-2.60995	0.167916	0.611828	1.96467	0.0139702	0.00753569	0.0424213	0.0424213
TRINITY_DN4288_c0_g1_i6	2.00807e-54	3.36885e-53	-2.9438	0.189494	0.778752	2.51063	0.0172806	0.023144	0.054535	0.054535
TRINITY_DN750_c0_g1_i15	2.03955e-54	3.4188e-53	-3.07575	0.198	0.844729	2.70413	0.0188196	-0.017419	0.0595885	0.0595885
TRINITY_DN5081_c0_g2_i3	2.13727e-54	3.57961e-53	-2.58756	0.166605	0.600635	1.94347	0.0138641	0.0216925	0.0416506	0.0416506
TRINITY_DN3150_c2_g1_i3	2.1589e-54	3.61282e-53	-2.7349	0.1761	0.674304	2.15474	0.0151965	0.00543816	0.0468256	0.0468256
TRINITY_DN14312_c0_g1_i3	2.18088e-54	3.64656e-53	-2.59429	0.167052	0.603995	1.94302	0.0139315	0.00949157	0.0418814	0.0418814
TRINITY_DN9744_c0_g2_i7	2.37505e-54	3.96461e-53	-2.66501	0.171667	0.639356	2.07898	0.0145979	0.043459	0.0443409	0.0443409
TRINITY_DN4158_c0_g2_i3	2.67853e-54	4.46377e-53	-3.72961	0.240362	1.17166	4.02217	0.0299329	0.0259419	0.0856152	0.0856152
TRINITY_DN1786_c0_g1_i10	2.94064e-54	4.89244e-53	-3.754	0.242028	1.18385	4.04063	0.0305668	-0.0140092	0.0865884	0.0865884
TRINITY_DN3462_c0_g1_i1	3.15813e-54	5.24994e-53	-2.5895	0.166999	0.601602	1.94551	0.0140606	0.0205309	0.041717	0.041717
TRINITY_DN8186_c0_g1_i5	3.24377e-54	5.38783e-53	-2.67493	0.172528	0.644319	2.05413	0.0148415	-0.00344796	0.0446905	0.0446905
TRINITY_DN1914_c0_g1_i1	3.29461e-54	5.46775e-53	-2.63781	0.170145	0.625756	1.99226	0.0145102	-0.0095453	0.0433883	0.0433883
TRINITY_DN4629_c0_g1_i1	3.36383e-54	5.578e-53	-2.76224	0.178186	0.687972	2.21626	0.0156895	0.0266334	0.0478111	0.0478111
TRINITY_DN11959_c0_g1_i2	3.69387e-54	6.11518e-53	-2.61709	0.168888	0.615397	2.00238	0.0143784	0.0386827	0.0426683	0.0426683
TRINITY_DN8132_c0_g1_i1	3.73449e-54	6.17732e-53	-2.64841	0.170917	0.631056	2.02201	0.0146668	0.0063203	0.0437586	0.0437586
TRINITY_DN16526_c0_g1_i2	3.7634e-54	6.22001e-53	-2.62788	0.169598	0.620793	1.97997	0.0144842	-0.00643885	0.0430427	0.0430427
TRINITY_DN773_c0_g1_i4	4.52582e-54	7.46779e-53	-3.29512	0.212823	0.954411	3.12208	0.0223727	0.000790149	0.0682145	0.0682145
TRINITY_DN7494_c1_g1_i1	4.61571e-54	7.60984e-53	-2.67343	0.172684	0.643568	2.0864	0.0150019	0.0367184	0.0446376	0.0446376
TRINITY_DN9002_c0_g1_i9	4.61953e-54	7.6099e-53	-3.81062	0.246139	1.21216	4.1667	0.0323278	-0.0114443	0.0888408	0.0888408
TRINITY_DN3193_c0_g1_i1	5.10477e-54	8.40234e-53	-4.2228	0.272876	1.41825	5.22251	0.00332115	0.145601	0.104741	0.145601
TRINITY_DN11117_c0_g1_i2	5.21043e-54	8.56219e-53	-2.5266	0.163282	0.570153	1.86682	0.0137401	0.0363157	0.039582	0.039582
TRINITY_DN41795_c0_g1_i1	5.24307e-54	8.60876e-53	-2.46221	0.159125	0.537956	1.7334	0.013195	-0.0117124	0.0374464	0.0374464
TRINITY_DN6838_c1_g2_i1	6.96853e-54	1.14325e-52	-2.75007	0.177939	0.681887	2.18549	0.0159532	0.0128298	0.0473714	0.0473714
TRINITY_DN12644_c0_g1_i1	7.51864e-54	1.23249e-52	-2.57763	0.166835	0.595669	1.915	0.014357	0.00507586	0.0413106	0.0413106
TRINITY_DN33754_c0_g1_i1	7.59718e-54	1.24435e-52	-2.59687	0.168087	0.605288	1.97521	0.00985765	0.0466489	0.0419703	0.0466489
TRINITY_DN6144_c0_g3_i1	8.41387e-54	1.37699e-52	-2.60562	0.168725	0.609663	1.96566	0.0146647	0.0155218	0.0422718	0.0422718
comp37644_c0_seq2	8.64922e-54	1.41435e-52	-2.6218	0.169793	0.617753	1.97066	0.0148275	-0.00700598	0.0428316	0.0428316
TRINITY_DN13218_c0_g1_i1	9.49108e-54	1.54949e-52	-2.61517	0.169429	0.614437	1.95946	0.0148106	-0.0084739	0.0426017	0.0426017
TRINITY_DN12381_c0_g2_i1	1.02241e-53	1.66645e-52	-2.71012	0.175635	0.661914	2.11303	0.0157568	0.00119021	0.0459388	0.0459388
TRINITY_DN1119_c0_g1_i2	1.07227e-53	1.74629e-52	-2.62088	0.169886	0.617293	1.97405	0.0149226	-0.00153865	0.0427996	0.0427996
TRINITY_DN14383_c0_g3_i1	1.11305e-53	1.81123e-52	-2.42844	0.157437	0.521075	1.71209	0.0132245	0.0184326	0.0363481	0.0363481
TRINITY_DN9704_c0_g2_i1	1.14714e-53	1.86368e-52	-2.86457	0.185734	0.739136	2.40364	0.0127777	0.0562165	0.0515647	0.0562165
TRINITY_DN9889_c0_g2_i1	1.19852e-53	1.94401e-52	-2.43904	0.158172	0.526371	1.70286	0.0133459	-0.00963964	0.0366909	0.0366909
TRINITY_DN43412_c0_g1_i1	1.20861e-53	1.95879e-52	-2.52109	0.163499	0.567397	1.85925	0.0140667	0.0364299	0.0393971	0.0393971
TRINITY_DN17394_c0_g1_i5	1.26189e-53	2.04348e-52	-2.5225	0.16362	0.568103	1.853	0.0140986	0.0267367	0.0394444	0.0394444
TRINITY_DN6671_c1_g1_i1	1.30735e-53	2.11539e-52	-2.55071	0.165474	0.582207	1.86387	0.0143689	-0.00856153	0.0403947	0.0403947
TRINITY_DN3529_c0_g1_i4	1.31996e-53	2.13407e-52	-2.59785	0.168539	0.605777	1.97693	0.0118948	0.0449162	0.042004	0.0449162
TRINITY_DN28245_c0_g1_i1	1.32969e-53	2.14634e-52	-2.50229	0.162345	0.558	1.81833	0.0139421	0.0202821	0.0387698	0.0387698
TRINITY_DN20120_c3_g1_i1	1.38274e-53	2.23018e-52	-2.5831	0.167615	0.598401	1.90664	0.014692	-0.0144119	0.0414976	0.0414976
TRINITY_DN43417_c0_g1_i1	1.39201e-53	2.24333e-52	-2.39907	0.155678	0.50639	1.66305	0.0130661	0.00864589	0.0354053	0.0354053
TRINITY_DN5868_c0_g1_i2	1.41284e-53	2.27507e-52	-2.61575	0.169749	0.614726	1.97196	0.0150076	0.00489962	0.0426217	0.0426217
TRINITY_DN14691_c0_g2_i1	1.47003e-53	2.36525e-52	-2.48174	0.161079	0.547722	1.76439	0.0138044	-0.00835955	0.0380886	0.0380886
TRINITY_DN21683_c0_g1_i1	1.50544e-53	2.42029e-52	-2.70235	0.175416	0.65803	2.10419	0.0158794	0.00477042	0.0456621	0.0456621
TRINITY_DN14862_c0_g1_i4	1.51637e-53	2.43591e-52	-2.55585	0.165911	0.584777	1.87021	0.0144841	-0.010029	0.0405689	0.0405689
TRINITY_DN15329_c0_g1_i7	1.53183e-53	2.45877e-52	-2.63686	0.171177	0.625283	2.00424	0.0152479	0.00535805	0.0433553	0.0433553
TRINITY_DN7335_c0_g2_i1	1.55437e-53	2.49297e-52	-2.87334	0.18654	0.743525	2.41854	0.00776109	0.0618335	0.0518911	0.0618335
TRINITY_DN14006_c0_g1_i1	1.62458e-53	2.60349e-52	-2.54557	0.165292	0.579638	1.86844	0.0144218	0.00545037	0.0402209	0.0402209
comp5454_c0_seq1	1.79964e-53	2.88173e-52	-2.51079	0.163104	0.56225	1.82176	0.0141526	0.00987206	0.039053	0.039053
TRINITY_DN1595_c0_g1_i11	1.84862e-53	2.95779e-52	-3.77335	0.245148	1.19353	4.14641	0.0328359	0.0585885	0.0873591	0.0873591
TRINITY_DN4725_c0_g1_i8	1.88912e-53	3.02017e-52	-3.94876	0.256568	1.28124	4.47109	0.0373674	-0.0186753	0.0942867	0.0942867
TRINITY_DN9177_c0_g1_i4	2.17957e-53	3.48176e-52	-2.60573	0.169407	0.609719	1.97046	0.015122	0.0204638	0.0422756	0.0422756
TRINITY_DN3770_c0_g3_i3	2.32742e-53	3.71498e-52	-2.68912	0.174877	0.651414	2.07511	0.0159717	-0.00546653	0.0451923	0.0451923
TRINITY_DN41828_c0_g1_i1	2.5202e-53	4.0163e-52	-2.5857	0.168208	0.599705	1.92103	0.015001	-0.00242651	0.0415869	0.0415869
TRINITY_DN6102_c0_g2_i3	2.78985e-53	4.44249e-52	-2.57224	0.167404	0.592974	1.89682	0.0149217	-0.00743738	0.0411266	0.0411266
TRINITY_DN2607_c0_g1_i4	2.86589e-53	4.55995e-52	-2.9402	0.191373	0.776951	2.48242	0.0188481	-0.0042786	0.0543988	0.0543988
TRINITY_DN3032_c0_g1_i4	2.93104e-53	4.65991e-52	-2.7828	0.181145	0.698251	2.26662	0.0170697	0.0460044	0.0485572	0.0485572
TRINITY_DN1105_c0_g1_i4	2.98587e-53	4.74333e-52	-2.595	0.168934	0.604353	1.93738	0.0151711	0.000431507	0.041906	0.041906
TRINITY_DN1048_c0_g1_i6	3.00619e-53	4.77155e-52	-2.81704	0.183394	0.715375	2.27815	0.0174573	-0.00485692	0.0498092	0.0498092
TRINITY_DN37079_c0_g1_i1	3.0084e-53	4.77155e-52	-2.5856	0.168327	0.599652	1.91829	0.0150846	-0.00551919	0.0415832	0.0415832
TRINITY_DN8208_c0_g1_i3	3.01703e-53	4.78146e-52	-2.64554	0.172231	0.629621	2.02071	0.0156688	0.00886785	0.0436582	0.0436582
TRINITY_DN12215_c0_g1_i2	3.36931e-53	5.33554e-52	-2.65389	0.172855	0.633798	2.04016	0.0158074	0.0166712	0.0439506	0.0439506
TRINITY_DN6924_c0_g1_i4	3.46202e-53	5.47802e-52	-2.68199	0.174706	0.647848	2.07625	0.0161043	0.00850007	0.0449399	0.0449399
comp73356_c0_seq1	3.52008e-53	5.5655e-52	-2.50464	0.163164	0.559171	1.80787	0.0143974	0.00371106	0.0388477	0.0388477
TRINITY_DN21757_c0_g1_i1	3.62578e-53	5.7281e-52	-3.39987	0.221512	1.00679	3.38671	0.00755108	0.0905837	0.0723976	0.0905837
comp32474_c0_seq1	3.94002e-53	6.21965e-52	-2.30226	0.150052	5.4263	1.53072	0.0363968	-0.0173483	0.0086343	0.0086343
TRINITY_DN15577_c0_g1_i1	4.93035e-53	7.77073e-52	-2.74714	0.179217	0.680422	2.17377	0.0169719	0.00350622	0.0472658	0.0472658
TRINITY_DN8919_c0_g2_i1	5.02941e-53	7.92063e-52	-3.71063	0.242094	1.16217	3.97705	0.0323616	0.0179376	0.0848574	0.0848574
TRINITY_DN3358_c0_g2_i2	5.24992e-53	8.26142e-52	-2.59582	0.169391	0.604765	1.95542	0.0154524	0.0197691	0.0419343	0.0419343
TRINITY_DN10467_c0_g1_i4	5.38245e-53	8.46332e-52	-2.59287	0.169216	0.60329	1.92696	0.0154355	-0.00831669	0.0418329	0.0418329
TRINITY_DN389_c0_g1_i1	5.793e-53	9.10173e-52	-2.62923	0.171642	0.621466	1.99828	0.0158327	0.0112126	0.0430895	0.0430895
TRINITY_DN12045_c0_g1_i4	5.8907e-53	9.24798e-52	-2.73291	0.178424	0.673307	2.14095	0.016916	-0.00873563	0.046754	0.046754
TRINITY_DN21778_c0_g1_i1	6.44788e-53	1.01148e-51	-2.41769	0.157904	0.515696	1.70248	0.0138662	0.0239538	0.0360013	0.0360013
comp52868_c0_seq1	7.20084e-53	1.12871e-51	-2.63203	0.171984	0.62287	2.02828	0.0159702	0.0411572	0.0431872	0.0431872
TRINITY_DN12869_c0_g1_i1	7.91783e-53	1.24013e-51	-2.47787	0.161976	0.545787	1.77271	0.0145116	0.00703735	0.037961	0.037961
TRINITY_DN5301_c0_g1_i1	8.63531e-53	1.35145e-51	-2.64344	0.172863	0.628571	1.99843	0.0161786	-0.0139304	0.0435848	0.0435848
TRINITY_DN6547_c0_g3_i1	9.58214e-53	1.49846e-51	-2.47478	0.161906	0.544245	1.76502	0.0145678	0.00310713	0.0378594	0.0378594
TRINITY_DN47280_c0_g1_i1	1.07528e-52	1.68022e-51	-1.26697	0.0829286	6.28433	0.460214	0.00842509	-0.00657516	0.0053292	0.0053292
TRINITY_DN10746_c1_g1_i1	1.09956e-52	1.71681e-51	-2.51229	0.164456	0.562996	1.82596	0.0149888	0.0114428	0.0391028	0.0391028
comp79939_c0_seq1	1.2144e-52	1.89465e-51	-2.39238	0.156673	0.503043	1.67736	0.0138222	0.0352709	0.0351921	0.0352709
TRINITY_DN2873_c0_g1_i9	1.25178e-52	1.95145e-51	-2.56866	0.168239	0.591182	1.92817	0.0156046	0.0345882	0.0410044	0.0410044
TRINITY_DN12487_c0_g1_i2	1.37348e-52	2.13785e-51	-2.57412	0.168664	0.593913	1.91802	0.0157044	0.0132849	0.0411906	0.0411906
TRINITY_DN1103_c0_g1_i1	1.39829e-52	2.17477e-51	-1.1323	0.0741975	6.65695	0.369511	0.00624806	-0.00252208	0.00476247	0.00476247
TRINITY_DN3937_c0_g1_i2	1.63926e-52	2.54562e-51	-2.01941	0.132418	6.09066	1.1952	0.0182394	0.0168295	0.00578226	0.0168295
TRINITY_DN54348_c0_g1_i1	1.65659e-52	2.57053e-51	-2.79622	0.183364	0.704963	2.29159	0.013255	0.0539894	0.0490466	0.0539894
TRINITY_DN4445_c0_g1_i3	1.85039e-52	2.86683e-51	-2.75747	0.180908	0.685587	2.18296	0.0178169	-0.00557496	0.0476386	0.0476386
TRINITY_DN15546_c0_g1_i1	1.85334e-52	2.86917e-51	-2.60711	0.171045	0.610406	1.97092	0.0161894	0.0175561	0.042323	0.042323
TRINITY_DN18822_c0_g1_i1	2.23692e-52	3.46032e-51	-2.41454	0.158539	0.514123	1.68587	0.0143688	0.00914181	0.0359002	0.0359002
TRINITY_DN9241_c1_g1_i2	2.35297e-52	3.63704e-51	-1.65465	0.108668	5.8862	0.796549	0.0172043	-0.000519961	0.00641318	0.00641318
TRINITY_DN3483_c1_g1_i2	2.41261e-52	3.72635e-51	-2.49799	0.164071	0.555847	1.80204	0.0152121	0.00718151	0.0386267	0.0386267
TRINITY_DN8104_c0_g3_i3	2.45494e-52	3.7888e-51	-2.54167	0.166952	0.577685	1.85064	0.0156572	-0.00992527	0.040089	0.040089
TRINITY_DN12645_c0_g1_i1	2.70365e-52	4.16944e-51	-2.39068	0.1571	0.50219	1.63446	0.0142227	-0.0124597	0.0351379	0.0351379
TRINITY_DN4774_c0_g4_i1	2.74248e-52	4.22283e-51	-3.62074	0.237946	1.11722	3.7606	0.0319765	-0.0145329	0.0812602	0.0812602
TRINITY_DN5146_c0_g1_i1	2.82393e-52	4.3449e-51	-1.70627	0.112146	6.14865	0.853378	0.0136673	0.0114862	0.00563294	0.0114862
TRINITY_DN37789_c0_g1_i1	2.82868e-52	4.34888e-51	-2.36601	0.155509	0.489856	1.60893	0.0140078	-0.00291581	0.0343581	0.0343581
TRINITY_DN3955_c0_g1_i26	2.99549e-52	4.60181e-51	-3.3062	0.217358	0.959951	3.15267	0.025833	0.00863808	0.0686555	0.0686555
TRINITY_DN5005_c0_g1_i2	3.94721e-52	6.04535e-51	-1.39584	0.0918751	6.18248	0.562199	0.0113307	-0.00488805	0.00555138	0.00555138
TRINITY_DN14270_c0_g2_i2	4.22656e-52	6.46825e-51	-1.3574	0.089371	6.36321	0.540127	0.00980757	0.00616679	0.00517993	0.00616679
TRINITY_DN10875_c0_g3_i2	4.26628e-52	6.52406e-51	-2.60117	0.171268	0.607436	1.93542	0.0165472	-0.0139118	0.0421182	0.0421182
TRINITY_DN32498_c0_g1_i1	4.31975e-52	6.59576e-51	-2.464	0.162246	0.538855	1.75645	0.0151419	0.0102784	0.0375053	0.0375053
TRINITY_DN836_c0_g1_i3	4.7484e-52	7.24475e-51	-1.4783	0.0973807	6.03724	0.632105	0.0130351	-0.00404127	0.00593089	0.00593089
TRINITY_DN4520_c0_g1_i3	6.17874e-52	9.41988e-51	-3.09244	0.203941	0.853071	2.77154	0.0229479	0.0227992	0.0602358	0.0602358
TRINITY_DN5430_c0_g1_i3	6.25881e-52	9.5347e-51	-3.58818	0.236648	1.10094	3.67909	0.0320496	-0.03147	0.0799547	0.0799547
TRINITY_DN33782_c0_g1_i1	6.37117e-52	9.6985e-51	-2.49655	0.164665	0.555127	1.80626	0.0156502	0.0140676	0.0385788	0.0385788
TRINITY_DN9470_c1_g2_i1	6.85003e-52	1.04195e-50	-2.50803	0.165474	0.560869	1.82089	0.0158027	0.011831	0.0389609	0.0389609
TRINITY_DN10158_c0_g1_i4	6.95751e-52	1.0575e-50	-2.4729	0.163167	0.543301	1.7643	0.0154497	0.00449341	0.0377973	0.0377973
TRINITY_DN11805_c0_g1_i1	7.12122e-52	1.08156e-50	-2.52151	0.166392	0.567609	1.82292	0.0159611	-0.00856487	0.0394114	0.0394114
TRINITY_DN2975_c0_g1_i5	8.51185e-52	1.29081e-50	-2.55384	0.168656	0.583775	1.89289	0.0163886	0.0179386	0.0405009	0.0405009
comp26000_c0_seq1	8.70038e-52	1.31841e-50	-2.5255	0.1668	0.569605	1.85373	0.0160993	0.0205291	0.0395452	0.0395452
TRINITY_DN11733_c1_g1_i3	9.05422e-52	1.37099e-50	-2.49624	0.164896	0.554975	1.79115	0.0158127	-0.00322087	0.0385688	0.0385688
TRINITY_DN3840_c0_g1_i1	1.03864e-51	1.57152e-50	-2.50978	0.165889	0.56174	1.82369	0.0160193	0.0119664	0.039019	0.039019
TRINITY_DN24384_c0_g1_i1	1.0552e-51	1.59537e-50	-2.50469	0.165564	0.559195	1.81815	0.0159734	0.0140566	0.0388493	0.0388493
TRINITY_DN13741_c0_g1_i2	1.06454e-51	1.60828e-50	-1.54254	0.101968	6.00989	0.688008	0.0147838	-0.00524783	0.00601125	0.00601125
TRINITY_DN22368_c0_g1_i1	1.07666e-51	1.62536e-50	-2.53119	0.167331	0.572448	1.8734	0.0162629	0.0337268	0.0397362	0.0397362
TRINITY_DN50037_c0_g1_i1	1.24258e-51	1.87444e-50	-2.52938	0.167315	0.571543	1.86347	0.0163135	0.0251443	0.0396753	0.0396753
TRINITY_DN6076_c0_g1_i4	1.31008e-51	1.97478e-50	-3.50384	0.231828	1.05877	3.52114	0.0309197	-0.0152195	0.0765685	0.0765685
TRINITY_DN8022_c0_g2_i1	1.35598e-51	2.04243e-50	-2.51238	0.166254	0.563045	1.81717	0.0161749	-0.000170643	0.039106	0.039106
TRINITY_DN15069_c0_g1_i1	1.41218e-51	2.12548e-50	-2.44108	0.161564	0.527392	1.70643	0.0154488	-0.0109058	0.0367572	0.0367572
TRINITY_DN9427_c0_g1_i3	1.4257e-51	2.14422e-50	-3.22661	0.213564	0.920159	3.02614	0.0257223	0.0344352	0.0654971	0.0654971
TRINITY_DN10544_c0_g1_i2	1.46772e-51	2.20576e-50	-2.45544	0.162542	0.534571	1.72676	0.0156148	-0.010788	0.0372249	0.0372249
TRINITY_DN19783_c0_g1_i1	1.59917e-51	2.40151e-50	-2.42333	0.160477	0.518519	1.68966	0.0153225	-0.00156035	0.0361831	0.0361831
TRINITY_DN3070_c0_g1_i1	2.03192e-51	3.04909e-50	-2.16692	0.143647	5.53962	1.34628	0.0333337	-0.0278537	0.00793537	0.00793537
TRINITY_DN32544_c0_g1_i1	3.21853e-51	4.8189e-50	-2.42672	0.161194	0.520211	1.7271	0.015195	0.036772	0.0362922	0.036772
comp9279_c1_seq1	3.40257e-51	5.09065e-50	-2.39741	0.159286	0.505559	1.66189	0.015392	0.00762198	0.0353523	0.0353523
TRINITY_DN5492_c1_g1_i4	3.65575e-51	5.46536e-50	-2.49664	0.165932	0.555175	1.80408	0.0164847	0.010528	0.038582	0.038582
TRINITY_DN12662_c0_g1_i6	4.71563e-51	7.04463e-50	-2.61077	0.173711	0.612239	1.96881	0.0179017	0.00699821	0.0424497	0.0424497
TRINITY_DN441_c0_g1_i1	5.2491e-51	7.83574e-50	-2.414	0.160695	0.513852	1.67691	0.0157628	-0.00182578	0.0358828	0.0358828
TRINITY_DN12264_c2_g2_i1	5.43003e-51	8.0998e-50	-2.4117	0.160566	0.512702	1.69241	0.0157536	0.0199564	0.035809	0.035809
TRINITY_DN1153_c0_g1_i4	5.68685e-51	8.47658e-50	-1.26162	0.0840132	6.54597	0.460071	0.00921471	-0.00302882	0.00490173	0.00490173
TRINITY_DN17450_c2_g1_i1	6.60984e-51	9.82313e-50	-2.57489	0.171579	0.594297	1.93142	0.0176622	0.0256468	0.0412169	0.0412169
TRINITY_DN493_c0_g3_i1	6.98922e-51	1.03793e-49	-2.47275	0.164814	0.543227	1.79166	0.0165349	0.0355771	0.0377924	0.0377924
comp49693_c0_seq1	7.85807e-51	1.16523e-49	-2.43675	0.162499	0.525226	1.73536	0.0161949	0.0291535	0.0366167	0.0366167
TRINITY_DN18307_c0_g1_i1	9.00269e-51	1.33397e-49	-2.47304	0.165018	0.543372	1.75931	0.01666	-0.00276902	0.037802	0.037802
TRINITY_DN6440_c0_g1_i3	9.09282e-51	1.34633e-49	-2.59465	0.17314	0.604176	1.94785	0.0180613	0.0103702	0.0418938	0.0418938
TRINITY_DN8061_c0_g1_i1	9.2012e-51	1.36137e-49	-3.82987	0.25558	1.22179	4.27118	0.0410378	0.0527064	0.0896044	0.0896044
TRINITY_DN47548_c0_g1_i1	9.37294e-51	1.38576e-49	-2.49109	0.166253	0.5524	1.78591	0.0168819	-0.00183406	0.038398	0.038398
TRINITY_DN13481_c0_g1_i7	1.05694e-50	1.56149e-49	-2.54118	0.169685	0.57744	1.85478	0.0175139	-0.00612284	0.0400725	0.0400725
TRINITY_DN10380_c0_g1_i2	1.1018e-50	1.62658e-49	-2.48983	0.166288	0.551767	1.7813	0.016947	-0.0051839	0.0383561	0.0383561
TRINITY_DN10121_c0_g1_i7	1.13748e-50	1.67801e-49	-3.58956	0.239769	1.10163	3.77996	0.00644166	0.108536	0.0800098	0.108536
TRINITY_DN17022_c0_g1_i1	1.20025e-50	1.76931e-49	-2.45318	0.163902	0.533445	1.75944	0.0165767	0.0300615	0.0371514	0.0371514
TRINITY_DN12812_c0_g1_i5	1.2767e-50	1.87924e-49	-2.53536	0.169439	0.574532	1.84916	0.0175429	-0.00286806	0.0398764	0.0398764
TRINITY_DN7082_c0_g1_i2	1.37903e-50	2.02689e-49	-2.61753	0.17499	0.615616	1.98263	0.01856	0.0106995	0.0426834	0.0426834
TRINITY_DN3327_c0_g1_i7	1.47193e-50	2.16185e-49	-3.49358	0.233625	1.05364	3.49989	0.033005	-0.018158	0.0761566	0.0761566
TRINITY_DN13836_c1_g1_i1	1.51195e-50	2.219e-49	-2.33908	0.156439	0.476392	1.59017	0.0154299	0.0160023	0.0335167	0.0335167
TRINITY_DN13513_c0_g1_i2	1.55152e-50	2.27541e-49	-2.53325	0.169445	0.573476	1.84417	0.0176179	-0.00519559	0.0398053	0.0398053
TRINITY_DN22065_c0_g1_i1	1.64476e-50	2.41039e-49	-2.4373	0.16307	0.525502	1.70021	0.0165488	-0.0131056	0.0366346	0.0366346
TRINITY_DN46779_c0_g1_i1	1.83507e-50	2.68536e-49	-2.46875	0.165255	0.541228	1.75816	0.0169571	0.00265243	0.037661	0.037661
TRINITY_DN4507_c0_g1_i2	2.44978e-50	3.57968e-49	-2.41272	0.161713	0.513215	1.67497	0.0164601	-0.00273745	0.0358419	0.0358419
TRINITY_DN1879_c0_g4_i1	2.63215e-50	3.84056e-49	-2.40501	0.161247	0.509356	1.68273	0.0164067	0.0187577	0.0355948	0.0355948
TRINITY_DN22966_c0_g3_i1	3.15256e-50	4.59655e-49	-2.41754	0.162219	0.515622	1.68338	0.0166331	-0.000855037	0.0359966	0.0359966
TRINITY_DN11469_c1_g2_i3	3.16196e-50	4.60691e-49	-2.52337	0.169322	0.568535	1.83659	0.0178664	0.00235902	0.0394734	0.0394734
TRINITY_DN5861_c1_g2_i4	3.22323e-50	4.69276e-49	-2.53688	0.170244	0.575295	1.84775	0.018038	-0.00758509	0.0399278	0.0399278
comp71370_c0_seq1	3.29985e-50	4.80082e-49	-2.41567	0.162126	0.514686	1.68367	0.0166334	0.00249571	0.0359364	0.0359364
TRINITY_DN6396_c0_g1_i9	3.42688e-50	4.97842e-49	-2.34752	0.157579	0.480613	1.58529	0.0158831	-0.00333233	0.0337793	0.0337793
TRINITY_DN5589_c0_g1_i2	3.48056e-50	5.05273e-49	-2.48121	0.166565	0.54746	1.77591	0.0174166	0.00233794	0.0380714	0.0380714
TRINITY_DN15475_c0_g2_i2	3.48859e-50	5.06073e-49	-3.03872	0.203993	0.826213	2.65396	0.0250682	-0.00672601	0.0581581	0.0581581
TRINITY_DN10666_c0_g1_i13	3.95861e-50	5.7384e-49	-2.96411	0.199097	0.788907	2.57433	0.0239748	0.0507598	0.0553046	0.0553046
TRINITY_DN8652_c0_g1_i5	3.96978e-50	5.75045e-49	-2.49897	0.167856	0.556339	1.82508	0.0176922	0.0299476	0.0386594	0.0386594
TRINITY_DN42918_c0_g1_i1	4.06822e-50	5.88878e-49	-2.25929	0.151774	0.436498	1.48264	0.0149865	0.0132977	0.0310839	0.0310839
TRINITY_DN15790_c0_g1_i1	4.15955e-50	6.01664e-49	-2.42494	0.162918	0.519321	1.72559	0.0142009	0.0388833	0.0362348	0.0388833
TRINITY_DN6010_c0_g1_i4	4.22292e-50	6.1039e-49	-2.60935	0.175319	0.611529	1.96066	0.0190731	-0.00120912	0.0424006	0.0424006
TRINITY_DN17906_c0_g1_i3	4.79162e-50	6.91097e-49	-2.39316	0.160885	0.503433	1.65126	0.0165511	0.000849474	0.0352169	0.0352169
TRINITY_DN4055_c0_g2_i1	4.92726e-50	7.10149e-49	-2.49642	0.167848	0.555065	1.81122	0.0177713	0.0179439	0.0385747	0.0385747
TRINITY_DN11496_c0_g1_i4	5.12141e-50	7.376e-49	-2.51045	0.168821	0.562079	1.81288	0.0179593	-0.00372003	0.0390415	0.0390415
TRINITY_DN25026_c0_g1_i1	5.19895e-50	7.48231e-49	-2.46774	0.16596	0.540721	1.77692	0.0174574	0.0257104	0.0376278	0.0376278
TRINITY_DN4584_c0_g1_i2	6.57327e-50	9.45343e-49	-2.42993	0.16359	0.52182	1.69814	0.0171272	-0.00415874	0.0363962	0.0363962
TRINITY_DN42833_c0_g1_i1	7.15736e-50	1.02861e-48	-2.38204	0.160427	0.49787	1.66117	0.0166098	0.0300588	0.0348638	0.0348638
TRINITY_DN8965_c0_g1_i1	7.70226e-50	1.10533e-48	-3.24068	0.218328	0.927194	3.01437	0.0292806	-0.0131839	0.0660537	0.0660537
TRINITY_DN7129_c0_g1_i3	8.59393e-50	1.23241e-48	-2.30246	0.155196	0.458085	1.53011	0.0157827	0.00223704	0.032389	0.032389
TRINITY_DN7769_c0_g1_i9	9.28392e-50	1.33041e-48	-2.51772	0.169765	0.565713	1.85872	0.0183557	0.0371819	0.0392844	0.0392844
TRINITY_DN12465_c0_g1_i2	9.48145e-50	1.35774e-48	-2.43671	0.164318	0.525206	1.71005	0.0173853	-0.00150018	0.0366154	0.0366154
TRINITY_DN4994_c0_g1_i8	1.34937e-49	1.92955e-48	-2.3128	0.156212	0.463255	1.53785	0.016099	-0.0049556	0.0327055	0.0327055
TRINITY_DN11796_c0_g3_i2	1.37828e-49	1.96948e-48	-2.38209	0.160907	0.497897	1.63955	0.0169169	0.00444023	0.0348655	0.0348655
TRINITY_DN2810_c0_g2_i1	1.43104e-49	2.04341e-48	-2.60664	0.176105	0.610172	1.99447	0.01308	0.0489462	0.0423069	0.0489462
TRINITY_DN6144_c0_g2_i1	1.54548e-49	2.20525e-48	-2.40503	0.162542	0.50937	1.65813	0.0172441	-0.0108215	0.0355956	0.0355956
comp61670_c0_seq1	1.56897e-49	2.23718e-48	-2.44827	0.165475	0.530987	1.73561	0.017773	0.00910363	0.0369911	0.0369911
TRINITY_DN13943_c0_g1_i1	1.60129e-49	2.28164e-48	-2.36966	0.160177	0.491681	1.61535	0.0168403	-0.00401935	0.0344729	0.0344729
TRINITY_DN28293_c0_g1_i1	1.6078e-49	2.28929e-48	-2.77022	0.187256	0.691961	2.25271	0.0144969	0.0556328	0.0481002	0.0556328
comp51685_c0_seq1	1.67039e-49	2.37673e-48	-2.41458	0.163245	0.514141	1.6899	0.0173961	0.0107643	0.0359014	0.0359014
TRINITY_DN17729_c0_g1_i2	1.84799e-49	2.62755e-48	-2.50857	0.169677	0.561137	1.80198	0.0186019	-0.0139365	0.0389787	0.0389787
TRINITY_DN8005_c0_g1_i5	1.85734e-49	2.63898e-48	-2.42094	0.163754	0.517325	1.68661	0.0175246	-0.00346731	0.0361062	0.0361062
TRINITY_DN3265_c0_g1_i1	2.01024e-49	2.85217e-48	-3.28522	0.222294	0.949463	3.16833	0.0181107	0.0807189	0.0678209	0.0807189
TRINITY_DN13636_c0_g2_i3	2.24556e-49	3.18381e-48	-2.40677	0.162936	0.510239	1.68378	0.0174453	0.0161122	0.0356512	0.0356512
TRINITY_DN8109_c1_g1_i2	2.35107e-49	3.32869e-48	-2.49912	0.169224	0.556413	1.82062	0.0186091	0.0235792	0.0386642	0.0386642
TRINITY_DN17879_c0_g3_i2	2.38906e-49	3.38008e-48	-2.43155	0.164661	0.52263	1.73575	0.0167056	0.0375207	0.0364486	0.0375207
comp8881_c0_seq1	2.61434e-49	3.69361e-48	-2.51563	0.170424	0.564668	1.83062	0.0188744	0.00737929	0.0392145	0.0392145
TRINITY_DN30197_c0_g1_i1	2.63174e-49	3.71558e-48	-2.39626	0.162342	0.504981	1.6505	0.0173945	-0.00582981	0.0353155	0.0353155
TRINITY_DN3683_c0_g1_i1	2.88358e-49	4.0654e-48	-2.29356	0.155449	5.49226	1.51083	0.0401207	-0.0309542	0.00820824	0.00820824
TRINITY_DN200_c0_g1_i2	3.0024e-49	4.22995e-48	-4.97173	0.337029	1.79272	7.0661	0.0982394	-0.0938264	0.128937	0.128937
TRINITY_DN4511_c0_g1_i1	3.1538e-49	4.44013e-48	-3.82697	0.259485	1.22034	4.25096	0.0451755	0.032369	0.0894896	0.0894896
TRINITY_DN2771_c0_g2_i1	3.1946e-49	4.49441e-48	-2.47399	0.167757	0.543846	1.76969	0.0184515	0.00598685	0.0378332	0.0378332
TRINITY_DN11169_c0_g1_i1	3.2982e-49	4.63691e-48	-2.28381	0.154884	0.448757	1.51541	0.0161562	0.0132237	0.0318218	0.0318218
TRINITY_DN8076_c0_g1_i5	3.58081e-49	5.0307e-48	-2.65443	0.180086	0.634066	2.02876	0.0208927	-0.0026652	0.0439694	0.0439694
TRINITY_DN3042_c0_g3_i1	3.98125e-49	5.58155e-48	-2.43233	0.165099	0.52302	1.70187	0.0180415	-0.00461155	0.0364738	0.0364738
TRINITY_DN37122_c0_g1_i1	4.11957e-49	5.77143e-48	-2.32351	0.157737	0.46861	1.55358	0.0167271	-0.00379194	0.033035	0.033035
TRINITY_DN6455_c0_g1_i1	4.4483e-49	6.22328e-48	-2.48063	0.168463	0.547167	1.76649	0.0187073	-0.00897112	0.038052	0.038052
TRINITY_DN3003_c1_g1_i5	4.65736e-49	6.50667e-48	-2.33753	0.158778	0.475619	1.5799	0.0169524	0.00491613	0.0334687	0.0334687
TRINITY_DN21663_c0_g1_i1	4.67185e-49	6.52237e-48	-2.29575	0.155942	0.454728	1.53106	0.0164518	0.0129638	0.0321843	0.0321843
TRINITY_DN1499_c0_g1_i13	4.79864e-49	6.69473e-48	-2.88695	0.196124	0.750326	2.3905	0.0245313	-0.0137652	0.0523983	0.0523983
TRINITY_DN6511_c0_g1_i1	5.14365e-49	7.17106e-48	-2.40134	0.163187	0.507524	1.68018	0.0177824	0.0202791	0.0354777	0.0354777
TRINITY_DN13319_c0_g1_i3	5.40406e-49	7.52366e-48	-2.52	0.171289	0.566852	1.8222	0.0193195	-0.0102124	0.0393606	0.0393606
TRINITY_DN3666_c0_g1_i4	5.65614e-49	7.86914e-48	-3.08321	0.209616	0.848458	2.74018	0.028	0.000145626	0.0598777	0.0598777
TRINITY_DN42187_c0_g1_i1	6.06854e-49	8.43704e-48	-2.44609	0.166354	0.529897	1.73425	0.0184274	0.0104167	0.0369201	0.0369201
TRINITY_DN9774_c0_g1_i2	6.21828e-49	8.63923e-48	-2.88818	0.196442	0.750942	2.39765	0.0247348	-0.00800658	0.0524443	0.0524443
TRINITY_DN32469_c0_g1_i1	6.27875e-49	8.7172e-48	-2.37417	0.161489	0.493938	1.6304	0.0175419	0.00569163	0.0346152	0.0346152
TRINITY_DN14378_c0_g1_i1	6.43765e-49	8.93163e-48	-2.37471	0.161544	0.49421	1.64285	0.0175607	0.0193373	0.0346324	0.0346324
comp50323_c0_seq1	7.38277e-49	1.02358e-47	-2.33313	0.158815	0.473416	1.56259	0.0171126	-0.00858786	0.033332	0.033332
[truncated: 3,435 more rows]

## Sheet: C
GO.ID	Term	Annotated	Significant	Expected	weight01Fisher	Percentage_of_Differentially_Expressed_Genes_from_number_of_DEGs	Percentage_of_Differentially_Expressed_Genes_from_Number_Of_Annotated_Genes
[truncated: 51 more rows]

[truncated: 13 more sheets: D, E, F, G, H, I, J, K, L, M, N, O, P]
