# Supplementary material for: Transcriptomic Insights into Mechanisms of Early Seed Maturation in the Garden Pea (Pisum sativum L.)
Source: Cells. 2020 Mar 23;9(3):779. doi: 10.3390/cells9030779 (PMC7140803; doi:10.3390/cells9030779)
Supplement: Supplementary file 1 [file cells-09-00779-s001.zip › Supplementary materials/TableS13.xlsx]

## Sheet: Table S13
Table S13. Transcripts concordantly up- and downregulated in Zhewan-1 and Zhongwan-6 at 25 DAP compared to Sprint-2 at 20 DAP
Sheet	Content	Direction of regulation
A	Transcripts	up
B	Biological Function
C	Cellular Component
D	Molecular Function
E	Transcripts	down
F	Biological Function
G	Cellular Component
H	Molecular Function

## Sheet: A
GO.ID	Term	Annotated	Significant	Expected	weight01Fisher	Percentage_of_Differentially_Expressed_Genes_from_number_of_DEGs	Percentage_of_Differentially_Expressed_Genes_from_Number_Of_Annotated_Genes
GO:0002181	cytoplasmic translation	82	9	1,95	0,00014	1,56	10,98
GO:0006414	translational elongation	38	6	0,9	0,00025	1,04	15,79
GO:0042026	protein refolding	41	6	0,97	0,00039	1,04	14,63
GO:0051085	chaperone cofactor-dependent protein refolding	44	6	1,05	0,00057	1,04	13,64
GO:0034605	cellular response to heat	110	15	2,61	0,00083	2,6	13,64
GO:0071941	nitrogen cycle metabolic process	47	4	1,12	0,00100	0,69	8,51
GO:0000302	response to reactive oxygen species	268	21	6,37	0,00100	3,63	7,84
GO:0019252	starch biosynthetic process	49	6	1,16	0,00102	1,04	12,24
GO:0042542	response to hydrogen peroxide	116	9	2,76	0,00124	1,56	7,76
GO:0006591	ornithine metabolic process	10	3	0,24	0,00141	0,52	30
GO:0071359	cellular response to dsRNA	71	7	1,69	0,00146	1,21	9,86
GO:0000055	ribosomal large subunit export from nucleus	11	3	0,26	0,00191	0,52	27,27
GO:0016126	sterol biosynthetic process	39	5	0,93	0,00219	0,87	12,82
GO:0032446	protein modification by small protein conjugation	840	16	19,95	0,00262	2,77	1,9
GO:0072350	tricarboxylic acid metabolic process	48	5	1,14	0,00324	0,87	10,42
GO:0043207	response to external biotic stimulus	1585	41	37,65	0,00325	7,09	2,59
GO:0019430	removal of superoxide radicals	15	3	0,36	0,00490	0,52	20
GO:0019288	isopentenyl diphosphate biosynthetic process, methylerythritol 4-phosphate pathway	15	3	0,36	0,00490	0,52	20
GO:0006535	cysteine biosynthetic process from serine	15	3	0,36	0,00490	0,52	20
GO:0009629	response to gravity	120	3	2,85	0,00541	0,52	2,5
GO:0006006	glucose metabolic process	55	6	1,31	0,00736	1,04	10,91
GO:0006525	arginine metabolic process	23	8	0,55	0,00772	1,38	34,78
GO:0009735	response to cytokinin	282	14	6,7	0,00776	2,42	4,96
GO:0006458	'de novo' protein folding	63	9	1,5	0,00806	1,56	14,29
GO:0046688	response to copper ion	18	3	0,43	0,00833	0,52	16,67

## Sheet: B
GO.ID	Term	Annotated	Significant	Expected	weight01Fisher	Percentage_of_Differentially_Expressed_Genes_from_number_of_DEGs	Percentage_of_Differentially_Expressed_Genes_from_Number_Of_Annotated_Genes
GO:0051085	chaperone cofactor-dependent protein refolding	48	7	1.12	0.00012	1.21	14.58
GO:0046686	response to cadmium ion	387	22	9.06	0.00013	3.81	5.68
GO:0034605	cellular response to heat	119	16	2.79	0.00025	2.77	13.45
GO:0042542	response to hydrogen peroxide	123	10	2.88	0.00035	1.73	8.13
GO:0002181	cytoplasmic translation	129	10	3.02	0.00092	1.73	7.75
GO:0000302	response to reactive oxygen species	286	22	6.69	0.00093	3.81	7.69
GO:0019252	starch biosynthetic process	49	6	1.15	0.00095	1.04	12.24
GO:0071941	nitrogen cycle metabolic process	58	4	1.36	0.00096	0.69	6.9
GO:0006591	ornithine metabolic process	10	3	0.23	0.00135	0.52	30
GO:0071359	cellular response to dsRNA	72	7	1.69	0.00146	1.21	9.72
GO:0006414	translational elongation	49	6	1.15	0.00181	1.04	12.24
GO:0051291	protein heterooligomerization	11	3	0.26	0.00183	0.52	27.27
GO:0000055	ribosomal large subunit export from nucleus	11	3	0.26	0.00183	0.52	27.27
GO:0016126	sterol biosynthetic process	40	5	0.94	0.0023	0.87	12.5
GO:0032446	protein modification by small protein conjugation	877	16	20.53	0.00251	2.77	1.82
GO:0043207	response to external biotic stimulus	1713	45	40.09	0.00313	7.79	2.63
GO:0072350	tricarboxylic acid metabolic process	50	5	1.17	0.00315	0.87	10
GO:0019430	removal of superoxide radicals	15	3	0.35	0.0047	0.52	20
GO:0019288	isopentenyl diphosphate biosynthetic process, methylerythritol 4-phosphate pathway	15	3	0.35	0.0047	0.52	20
GO:0006535	cysteine biosynthetic process from serine	15	3	0.35	0.0047	0.52	20
GO:0009629	response to gravity	125	3	2.93	0.00526	0.52	2.4
GO:0034620	cellular response to unfolded protein	45	5	1.05	0.00563	0.87	11.11
GO:0006525	arginine metabolic process	23	8	0.54	0.00751	1.38	34.78
GO:0006006	glucose metabolic process	57	6	1.33	0.00863	1.04	10.53
GO:0009735	response to cytokinin	294	14	6.88	0.00972	2.42	4.76

## Sheet: C
GO.ID	Term	Annotated	Significant	Expected	weight01Fisher	Percentage_of_Differentially_Expressed_Genes_from_number_of_DEGs	Percentage_of_Differentially_Expressed_Genes_from_Number_Of_Annotated_Genes
GO:0005829	cytosol	3489	141	84.04	0.00012	24.39	4.04
GO:0022627	cytosolic small ribosomal subunit	66	8	1.59	0.00018	1.38	12.12
GO:0009941	chloroplast envelope	716	25	17.25	0.00054	4.33	3.49
GO:0022626	cytosolic ribosome	219	38	5.28	0.00062	6.57	17.35
GO:0048046	apoplast	442	22	10.65	0.00113	3.81	4.98
GO:0005618	cell wall	833	30	20.06	0.00117	5.19	3.6
GO:0009506	plasmodesma	1105	43	26.62	0.00133	7.44	3.89
GO:0030687	preribosome, large subunit precursor	35	5	0.84	0.00142	0.87	14.29
GO:0031514	motile cilium	13	3	0.31	0.00332	0.52	23.08
GO:0097223	sperm part	13	3	0.31	0.00332	0.52	23.08
GO:0009579	thylakoid	539	19	12.98	0.00337	3.29	3.53
GO:0005840	ribosome	357	48	8.6	0.00363	8.3	13.45

## Sheet: D
GO.ID	Term	Annotated	Significant	Expected	weight01Fisher	Percentage_of_Differentially_Expressed_Genes_from_number_of_DEGs	Percentage_of_Differentially_Expressed_Genes_from_Number_Of_Annotated_Genes
GO:0044183	protein binding involved in protein folding	49	6	1.16	0.001	1.04	12.24
GO:0051139	metal ion:proton antiporter activity	10	3	0.24	0.0014	0.52	30
GO:0004611	phosphoenolpyruvate carboxykinase activity	10	3	0.24	0.0014	0.52	30
GO:0005507	copper ion binding	172	11	4.09	0.0028	1.9	6.4
GO:0000287	magnesium ion binding	155	10	3.68	0.004	1.73	6.45
GO:0000978	RNA polymerase II proximal promoter sequence-specific DNA binding	64	6	1.52	0.0041	1.04	9.38
GO:0003746	translation elongation factor activity	45	5	1.07	0.0041	0.87	11.11
GO:0004185	serine-type carboxypeptidase activity	45	5	1.07	0.0041	0.87	11.11
GO:0016774	phosphotransferase activity, carboxyl group as acceptor	15	3	0.36	0.0049	0.52	20

## Sheet: E
target_id
TRINITY_DN38854_c0_g1_i1
TRINITY_DN20085_c0_g2_i1
TRINITY_DN20050_c0_g3_i1
TRINITY_DN20060_c0_g1_i4
TRINITY_DN20060_c0_g2_i1
TRINITY_DN33528_c0_g1_i1
TRINITY_DN28186_c0_g1_i1
TRINITY_DN47845_c0_g1_i1
TRINITY_DN47857_c0_g1_i1
TRINITY_DN37102_c0_g1_i1
TRINITY_DN37138_c0_g1_i1
TRINITY_DN37106_c0_g1_i1
TRINITY_DN37122_c0_g1_i1
TRINITY_DN11681_c0_g1_i1
TRINITY_DN11622_c0_g1_i1
TRINITY_DN11640_c1_g1_i2
TRINITY_DN11651_c0_g1_i1
TRINITY_DN11602_c0_g1_i3
TRINITY_DN11601_c0_g1_i2
TRINITY_DN11621_c1_g2_i1
TRINITY_DN11604_c0_g1_i1
TRINITY_DN11648_c0_g1_i4
TRINITY_DN11659_c0_g2_i1
TRINITY_DN52187_c0_g1_i1
TRINITY_DN52171_c0_g1_i1
TRINITY_DN52133_c0_g1_i1
TRINITY_DN48499_c0_g1_i1
TRINITY_DN16298_c0_g1_i2
TRINITY_DN16273_c0_g1_i2
TRINITY_DN16258_c0_g2_i1
TRINITY_DN16275_c0_g1_i3
TRINITY_DN16210_c0_g1_i1
TRINITY_DN16209_c0_g1_i2
TRINITY_DN21709_c0_g1_i1
TRINITY_DN21726_c0_g1_i1
TRINITY_DN11235_c0_g2_i1
TRINITY_DN11240_c0_g1_i5
TRINITY_DN11210_c0_g1_i5
TRINITY_DN11282_c0_g1_i4
TRINITY_DN52833_c0_g1_i1
TRINITY_DN52813_c0_g1_i1
TRINITY_DN2_c0_g1_i7
TRINITY_DN2_c1_g1_i5
TRINITY_DN0_c0_g1_i1
TRINITY_DN28_c0_g1_i2
TRINITY_DN67_c0_g4_i1
TRINITY_DN43_c2_g1_i1
TRINITY_DN59_c0_g1_i7
TRINITY_DN19_c0_g2_i1
TRINITY_DN37_c0_g1_i6
TRINITY_DN37_c0_g1_i7
TRINITY_DN86_c0_g1_i4
TRINITY_DN96_c0_g1_i5
TRINITY_DN36_c0_g1_i7
TRINITY_DN8_c1_g1_i2
TRINITY_DN30_c0_g1_i8
TRINITY_DN50_c0_g1_i2
TRINITY_DN85_c0_g1_i1
TRINITY_DN33_c0_g1_i5
TRINITY_DN33_c0_g1_i3
TRINITY_DN11_c0_g2_i1
TRINITY_DN97_c0_g2_i1
TRINITY_DN41_c0_g1_i1
TRINITY_DN17_c0_g1_i12
TRINITY_DN5747_c0_g1_i6
TRINITY_DN5766_c0_g1_i1
TRINITY_DN5769_c0_g1_i2
TRINITY_DN5709_c1_g1_i3
TRINITY_DN5709_c2_g1_i2
TRINITY_DN5735_c0_g1_i2
TRINITY_DN5761_c0_g1_i1
TRINITY_DN5786_c0_g1_i2
TRINITY_DN14828_c0_g1_i6
TRINITY_DN14866_c0_g1_i4
TRINITY_DN14823_c0_g1_i1
TRINITY_DN14861_c0_g1_i4
TRINITY_DN14889_c0_g2_i1
TRINITY_DN14877_c0_g1_i1
TRINITY_DN7048_c0_g1_i9
TRINITY_DN7018_c0_g1_i1
TRINITY_DN7015_c0_g1_i1
TRINITY_DN7093_c0_g1_i4
TRINITY_DN7049_c0_g1_i4
TRINITY_DN7099_c0_g1_i3
TRINITY_DN45816_c0_g1_i1
TRINITY_DN10496_c0_g1_i4
TRINITY_DN10467_c0_g1_i4
TRINITY_DN10476_c3_g1_i1
TRINITY_DN10461_c0_g3_i1
TRINITY_DN10429_c0_g1_i1
TRINITY_DN10469_c0_g1_i3
TRINITY_DN10449_c0_g1_i2
TRINITY_DN10405_c0_g1_i1
TRINITY_DN10495_c0_g1_i3
TRINITY_DN10477_c0_g1_i5
TRINITY_DN51844_c0_g1_i1
TRINITY_DN15471_c0_g1_i2
TRINITY_DN15482_c0_g1_i1
TRINITY_DN15433_c0_g2_i8
TRINITY_DN15456_c0_g1_i4
TRINITY_DN15411_c0_g1_i1
TRINITY_DN15457_c0_g2_i3
TRINITY_DN15475_c0_g2_i2
TRINITY_DN15499_c0_g1_i1
TRINITY_DN15499_c0_g2_i1
TRINITY_DN43623_c0_g1_i1
TRINITY_DN24877_c0_g1_i4
TRINITY_DN10519_c1_g1_i1
TRINITY_DN10550_c0_g1_i1
TRINITY_DN10584_c0_g1_i3
TRINITY_DN10595_c0_g3_i1
TRINITY_DN10500_c0_g1_i7
TRINITY_DN10551_c0_g2_i9
TRINITY_DN10568_c0_g1_i1
TRINITY_DN10522_c0_g1_i5
TRINITY_DN10504_c0_g2_i1
TRINITY_DN10529_c0_g2_i11
TRINITY_DN10529_c0_g2_i10
TRINITY_DN10529_c0_g2_i4
TRINITY_DN10542_c0_g1_i1
TRINITY_DN10544_c0_g1_i2
TRINITY_DN9799_c0_g2_i3
TRINITY_DN9760_c0_g1_i1
TRINITY_DN9759_c0_g1_i1
TRINITY_DN9790_c0_g1_i1
TRINITY_DN9717_c0_g1_i3
TRINITY_DN9744_c2_g1_i1
TRINITY_DN9743_c0_g1_i1
TRINITY_DN21179_c0_g1_i1
TRINITY_DN21187_c0_g1_i1
TRINITY_DN21164_c0_g1_i1
TRINITY_DN23187_c0_g2_i2
TRINITY_DN22170_c0_g1_i1
TRINITY_DN22118_c1_g1_i2
TRINITY_DN22106_c0_g1_i1
TRINITY_DN19708_c0_g3_i2
TRINITY_DN19783_c0_g1_i1
TRINITY_DN19734_c0_g1_i1
TRINITY_DN19732_c0_g1_i1
TRINITY_DN19757_c0_g2_i1
TRINITY_DN19749_c0_g1_i1
TRINITY_DN37462_c0_g1_i1
TRINITY_DN37430_c0_g1_i1
TRINITY_DN5086_c0_g1_i2
TRINITY_DN5064_c0_g1_i2
TRINITY_DN5029_c0_g1_i1
TRINITY_DN5057_c0_g1_i5
TRINITY_DN5059_c0_g1_i3
TRINITY_DN5066_c0_g1_i2
TRINITY_DN5000_c0_g1_i1
TRINITY_DN5085_c0_g1_i1
TRINITY_DN5034_c0_g1_i6
TRINITY_DN5056_c0_g1_i2
TRINITY_DN42095_c0_g1_i1
TRINITY_DN42071_c0_g1_i1
TRINITY_DN42033_c0_g1_i1
TRINITY_DN979_c0_g1_i4
TRINITY_DN979_c0_g1_i16
TRINITY_DN906_c0_g1_i2
TRINITY_DN960_c1_g1_i2
TRINITY_DN919_c0_g2_i1
TRINITY_DN903_c0_g1_i1
TRINITY_DN996_c0_g1_i2
TRINITY_DN996_c0_g3_i8
TRINITY_DN996_c0_g3_i7
TRINITY_DN996_c1_g2_i1
TRINITY_DN997_c0_g1_i1
TRINITY_DN933_c0_g3_i1
TRINITY_DN933_c1_g1_i2
TRINITY_DN951_c0_g1_i1
TRINITY_DN993_c0_g1_i3
TRINITY_DN950_c0_g1_i2
TRINITY_DN984_c0_g2_i3
TRINITY_DN984_c2_g1_i4
TRINITY_DN968_c0_g1_i4
TRINITY_DN968_c1_g1_i4
TRINITY_DN968_c1_g1_i17
TRINITY_DN968_c1_g1_i13
TRINITY_DN2624_c0_g1_i11
TRINITY_DN2627_c0_g1_i1
TRINITY_DN2698_c0_g1_i23
TRINITY_DN2634_c0_g3_i4
TRINITY_DN2645_c0_g1_i2
TRINITY_DN2653_c0_g1_i2
TRINITY_DN2603_c0_g1_i3
TRINITY_DN2607_c0_g1_i4
TRINITY_DN2614_c0_g1_i4
TRINITY_DN2616_c1_g3_i3
TRINITY_DN2667_c0_g2_i1
TRINITY_DN2652_c0_g2_i1
TRINITY_DN2611_c0_g2_i1
TRINITY_DN2611_c1_g3_i1
TRINITY_DN2672_c0_g1_i2
TRINITY_DN2655_c0_g2_i1
TRINITY_DN27474_c0_g1_i1
TRINITY_DN2762_c0_g1_i3
TRINITY_DN2798_c0_g1_i4
TRINITY_DN2771_c0_g6_i1
TRINITY_DN2771_c0_g2_i1
TRINITY_DN2710_c0_g1_i4
TRINITY_DN2721_c0_g1_i4
TRINITY_DN2721_c0_g1_i7
TRINITY_DN2773_c0_g1_i8
TRINITY_DN2759_c1_g1_i4
TRINITY_DN2741_c0_g3_i1
TRINITY_DN2742_c0_g1_i4
TRINITY_DN2719_c0_g1_i3
TRINITY_DN2768_c0_g1_i10
TRINITY_DN2787_c0_g3_i2
TRINITY_DN11182_c0_g3_i1
TRINITY_DN11169_c0_g1_i1
TRINITY_DN11181_c0_g1_i1
TRINITY_DN11197_c0_g1_i2
TRINITY_DN11198_c0_g1_i1
TRINITY_DN11185_c0_g1_i3
TRINITY_DN11119_c0_g1_i4
TRINITY_DN223_c0_g1_i1
TRINITY_DN219_c2_g1_i2
TRINITY_DN219_c2_g1_i16
TRINITY_DN232_c0_g1_i8
TRINITY_DN206_c0_g1_i1
TRINITY_DN206_c0_g2_i1
TRINITY_DN217_c1_g1_i4
TRINITY_DN217_c1_g1_i19
TRINITY_DN222_c0_g1_i1
TRINITY_DN256_c0_g1_i4
TRINITY_DN234_c0_g1_i4
TRINITY_DN234_c0_g1_i1
TRINITY_DN296_c0_g4_i2
TRINITY_DN216_c1_g1_i9
TRINITY_DN281_c0_g1_i2
TRINITY_DN233_c1_g1_i1
TRINITY_DN298_c0_g1_i6
TRINITY_DN212_c0_g1_i8
TRINITY_DN255_c0_g1_i19
TRINITY_DN242_c0_g1_i1
TRINITY_DN221_c0_g1_i12
TRINITY_DN272_c0_g1_i2
TRINITY_DN200_c0_g1_i1
TRINITY_DN200_c0_g1_i2
TRINITY_DN22368_c0_g1_i1
TRINITY_DN22356_c0_g2_i1
TRINITY_DN11385_c1_g2_i2
TRINITY_DN11386_c1_g1_i10
TRINITY_DN11356_c1_g1_i2
TRINITY_DN11358_c0_g2_i1
TRINITY_DN11338_c1_g1_i5
TRINITY_DN11399_c0_g1_i1
TRINITY_DN3114_c0_g1_i9
TRINITY_DN3161_c0_g3_i6
TRINITY_DN3196_c0_g1_i12
TRINITY_DN3146_c0_g1_i12
TRINITY_DN3146_c0_g1_i11
TRINITY_DN3160_c0_g4_i3
TRINITY_DN3160_c0_g2_i1
TRINITY_DN3124_c0_g1_i16
TRINITY_DN3166_c1_g1_i2
TRINITY_DN3190_c0_g2_i2
TRINITY_DN3145_c0_g1_i7
TRINITY_DN3106_c0_g1_i21
TRINITY_DN3128_c0_g1_i2
TRINITY_DN20728_c0_g1_i1
TRINITY_DN20781_c0_g2_i1
TRINITY_DN20729_c0_g1_i1
TRINITY_DN12719_c0_g1_i11
TRINITY_DN12730_c0_g1_i1
TRINITY_DN12723_c0_g1_i2
TRINITY_DN12764_c0_g1_i6
TRINITY_DN12764_c0_g2_i1
TRINITY_DN12769_c0_g1_i6
TRINITY_DN12793_c0_g1_i11
TRINITY_DN12745_c0_g1_i14
TRINITY_DN12713_c0_g3_i2
TRINITY_DN29290_c0_g1_i1
TRINITY_DN20852_c0_g1_i1
TRINITY_DN20857_c0_g1_i1
TRINITY_DN22529_c0_g1_i3
TRINITY_DN22502_c0_g1_i1
TRINITY_DN19087_c1_g3_i2
TRINITY_DN19066_c0_g1_i1
TRINITY_DN19047_c0_g2_i4
TRINITY_DN19065_c0_g1_i1
TRINITY_DN5691_c0_g1_i6
TRINITY_DN5693_c0_g1_i5
TRINITY_DN5684_c0_g1_i2
TRINITY_DN5684_c0_g1_i8
TRINITY_DN5636_c0_g1_i4
TRINITY_DN5690_c1_g1_i1
TRINITY_DN5617_c0_g2_i2
TRINITY_DN5637_c0_g1_i4
TRINITY_DN5661_c0_g1_i1
TRINITY_DN1588_c0_g1_i4
TRINITY_DN1510_c0_g2_i1
TRINITY_DN1573_c0_g1_i8
TRINITY_DN1511_c0_g1_i3
TRINITY_DN1595_c0_g1_i11
TRINITY_DN1595_c0_g1_i41
TRINITY_DN1598_c0_g1_i3
TRINITY_DN1598_c0_g1_i10
TRINITY_DN1589_c0_g1_i3
TRINITY_DN1558_c0_g2_i1
TRINITY_DN1505_c0_g1_i1
TRINITY_DN17944_c0_g1_i1
TRINITY_DN17978_c0_g1_i3
TRINITY_DN17935_c0_g1_i8
TRINITY_DN8045_c0_g1_i2
TRINITY_DN8022_c0_g1_i4
TRINITY_DN8022_c0_g2_i1
TRINITY_DN8057_c0_g1_i1
TRINITY_DN8093_c0_g1_i4
TRINITY_DN8005_c0_g1_i5
TRINITY_DN8077_c0_g1_i2
TRINITY_DN8020_c0_g1_i1
TRINITY_DN8076_c0_g1_i5
TRINITY_DN8076_c0_g1_i6
TRINITY_DN8048_c0_g2_i3
TRINITY_DN8056_c0_g1_i1
TRINITY_DN8061_c0_g1_i1
TRINITY_DN11979_c0_g1_i1
TRINITY_DN11988_c0_g1_i1
TRINITY_DN11981_c0_g1_i12
TRINITY_DN11995_c0_g2_i2
TRINITY_DN11933_c0_g1_i5
TRINITY_DN11935_c0_g1_i2
TRINITY_DN11922_c0_g4_i1
TRINITY_DN11949_c0_g1_i5
TRINITY_DN14469_c0_g1_i2
TRINITY_DN14440_c0_g1_i4
TRINITY_DN14419_c0_g1_i1
TRINITY_DN15307_c0_g1_i1
TRINITY_DN15315_c0_g1_i3
TRINITY_DN15329_c0_g1_i7
TRINITY_DN15375_c0_g1_i15
TRINITY_DN15387_c0_g1_i1
TRINITY_DN15311_c0_g1_i1
TRINITY_DN15331_c1_g1_i1
TRINITY_DN15370_c0_g1_i1
TRINITY_DN15374_c0_g1_i1
TRINITY_DN24324_c0_g1_i1
TRINITY_DN5488_c0_g1_i1
TRINITY_DN5442_c0_g1_i3
TRINITY_DN5459_c0_g1_i2
TRINITY_DN5462_c0_g1_i3
TRINITY_DN5422_c0_g1_i1
TRINITY_DN5444_c0_g1_i18
TRINITY_DN52304_c0_g1_i1
TRINITY_DN13052_c0_g1_i1
TRINITY_DN13070_c0_g1_i2
TRINITY_DN13047_c0_g1_i2
TRINITY_DN13028_c0_g1_i2
TRINITY_DN13035_c0_g1_i1
TRINITY_DN13073_c0_g2_i4
TRINITY_DN13059_c3_g1_i1
TRINITY_DN13089_c0_g1_i1
TRINITY_DN13066_c0_g1_i2
TRINITY_DN51655_c0_g1_i1
TRINITY_DN51687_c0_g1_i1
TRINITY_DN51672_c0_g1_i1
TRINITY_DN51658_c0_g1_i1
TRINITY_DN51682_c0_g1_i1
TRINITY_DN2109_c0_g1_i6
TRINITY_DN2148_c0_g1_i6
TRINITY_DN2163_c0_g1_i4
TRINITY_DN2106_c0_g1_i13
TRINITY_DN2114_c1_g1_i7
TRINITY_DN2177_c0_g2_i6
TRINITY_DN2107_c0_g1_i2
TRINITY_DN2195_c0_g1_i2
TRINITY_DN2144_c0_g2_i2
TRINITY_DN2167_c0_g1_i1
TRINITY_DN2172_c0_g1_i5
TRINITY_DN2110_c0_g1_i7
TRINITY_DN2183_c0_g1_i2
TRINITY_DN2183_c0_g1_i3
TRINITY_DN2112_c0_g1_i1
TRINITY_DN2164_c0_g1_i1
TRINITY_DN2198_c0_g1_i3
TRINITY_DN2173_c0_g1_i10
TRINITY_DN51781_c0_g1_i1
TRINITY_DN51765_c0_g1_i1
TRINITY_DN51744_c0_g1_i1
TRINITY_DN51796_c0_g1_i1
TRINITY_DN51797_c0_g1_i1
TRINITY_DN17100_c0_g1_i3
TRINITY_DN17122_c0_g1_i2
TRINITY_DN17123_c0_g1_i1
TRINITY_DN17146_c0_g1_i1
TRINITY_DN17197_c0_g2_i1
TRINITY_DN8802_c0_g1_i2
TRINITY_DN8865_c0_g4_i1
TRINITY_DN8865_c0_g6_i1
TRINITY_DN8865_c0_g1_i1
TRINITY_DN8864_c0_g1_i2
TRINITY_DN8836_c0_g1_i2
TRINITY_DN8895_c2_g2_i1
TRINITY_DN8895_c1_g1_i3
TRINITY_DN8816_c0_g1_i4
TRINITY_DN8808_c0_g1_i3
TRINITY_DN8811_c0_g1_i4
TRINITY_DN8848_c1_g1_i1
TRINITY_DN24110_c0_g1_i1
TRINITY_DN7947_c0_g1_i2
TRINITY_DN7974_c0_g1_i1
TRINITY_DN7989_c0_g1_i1
TRINITY_DN7994_c0_g1_i1
TRINITY_DN7914_c0_g1_i1
TRINITY_DN7979_c0_g1_i2
TRINITY_DN7908_c0_g1_i1
TRINITY_DN3803_c0_g3_i2
TRINITY_DN3868_c0_g1_i4
TRINITY_DN3822_c0_g1_i4
TRINITY_DN3858_c0_g1_i1
TRINITY_DN3883_c0_g1_i1
TRINITY_DN3810_c0_g1_i1
TRINITY_DN3870_c0_g1_i22
TRINITY_DN3806_c0_g1_i3
TRINITY_DN3801_c1_g1_i2
TRINITY_DN3801_c0_g1_i2
TRINITY_DN3821_c0_g1_i2
TRINITY_DN3828_c1_g1_i1
TRINITY_DN3890_c0_g1_i2
TRINITY_DN3840_c0_g1_i1
TRINITY_DN3808_c0_g1_i1
TRINITY_DN3815_c0_g1_i4
TRINITY_DN5935_c0_g1_i2
TRINITY_DN5944_c0_g2_i1
TRINITY_DN5982_c0_g1_i5
TRINITY_DN5951_c0_g3_i2
TRINITY_DN5989_c0_g1_i7
TRINITY_DN5989_c0_g1_i2
TRINITY_DN5910_c0_g7_i1
TRINITY_DN5910_c0_g1_i7
TRINITY_DN5910_c0_g1_i1
TRINITY_DN5910_c0_g2_i1
TRINITY_DN5908_c0_g1_i2
TRINITY_DN5992_c0_g1_i4
TRINITY_DN5933_c0_g1_i2
TRINITY_DN5905_c0_g1_i1
TRINITY_DN42244_c0_g1_i1
TRINITY_DN42295_c0_g1_i1
TRINITY_DN34650_c0_g1_i1
TRINITY_DN4158_c0_g2_i3
TRINITY_DN4168_c0_g1_i2
TRINITY_DN4137_c0_g1_i2
TRINITY_DN4129_c0_g1_i1
TRINITY_DN4104_c0_g1_i16
TRINITY_DN4156_c0_g1_i5
TRINITY_DN4169_c0_g1_i4
TRINITY_DN4134_c0_g2_i10
TRINITY_DN4134_c0_g2_i15
TRINITY_DN4134_c0_g2_i5
TRINITY_DN4103_c0_g2_i2
TRINITY_DN4141_c0_g1_i1
TRINITY_DN4194_c0_g3_i2
TRINITY_DN4111_c0_g1_i5
TRINITY_DN4115_c0_g1_i6
TRINITY_DN4112_c0_g1_i4
TRINITY_DN24000_c1_g2_i2
TRINITY_DN15245_c0_g1_i1
TRINITY_DN15247_c0_g2_i1
TRINITY_DN16104_c0_g1_i3
TRINITY_DN16146_c0_g1_i2
TRINITY_DN16111_c0_g1_i1
TRINITY_DN16171_c0_g1_i2
TRINITY_DN16106_c0_g1_i3
TRINITY_DN16185_c0_g1_i9
TRINITY_DN19526_c0_g2_i1
TRINITY_DN19512_c0_g1_i2
TRINITY_DN6802_c0_g5_i1
TRINITY_DN6802_c0_g2_i8
TRINITY_DN6828_c0_g2_i1
TRINITY_DN6803_c0_g1_i2
TRINITY_DN6803_c0_g1_i11
TRINITY_DN6800_c0_g2_i2
TRINITY_DN6824_c0_g1_i5
TRINITY_DN6881_c0_g1_i2
TRINITY_DN6838_c1_g2_i1
TRINITY_DN6817_c0_g2_i1
TRINITY_DN6810_c0_g2_i1
TRINITY_DN6844_c0_g1_i1
TRINITY_DN28245_c0_g1_i1
TRINITY_DN35051_c0_g1_i1
TRINITY_DN2594_c0_g1_i5
TRINITY_DN2512_c1_g1_i3
TRINITY_DN2572_c0_g1_i8
TRINITY_DN2563_c1_g1_i1
TRINITY_DN2563_c1_g1_i3
TRINITY_DN2513_c0_g1_i5
TRINITY_DN2510_c0_g1_i2
TRINITY_DN2550_c0_g1_i9
TRINITY_DN2527_c0_g1_i5
TRINITY_DN2532_c0_g1_i10
TRINITY_DN2518_c0_g1_i6
TRINITY_DN2518_c0_g1_i8
TRINITY_DN2518_c0_g1_i12
TRINITY_DN2531_c0_g1_i4
TRINITY_DN2531_c0_g1_i9
TRINITY_DN2599_c0_g1_i5
TRINITY_DN2577_c0_g1_i7
TRINITY_DN2515_c0_g2_i4
TRINITY_DN2520_c0_g1_i1
TRINITY_DN46815_c0_g1_i1
TRINITY_DN46806_c0_g1_i1
TRINITY_DN46850_c0_g1_i1
TRINITY_DN46858_c0_g1_i1
TRINITY_DN47243_c0_g1_i1
TRINITY_DN47294_c0_g1_i1
TRINITY_DN47267_c0_g1_i1
TRINITY_DN47280_c0_g1_i1
TRINITY_DN13408_c0_g1_i1
TRINITY_DN13481_c0_g1_i4
TRINITY_DN13481_c0_g1_i7
TRINITY_DN13438_c1_g1_i3
TRINITY_DN13438_c0_g1_i7
TRINITY_DN13438_c0_g1_i13
TRINITY_DN13415_c0_g1_i1
TRINITY_DN10869_c0_g1_i2
TRINITY_DN10872_c0_g2_i1
TRINITY_DN10899_c0_g1_i2
TRINITY_DN10804_c0_g1_i2
TRINITY_DN10852_c0_g1_i1
TRINITY_DN10875_c0_g1_i1
TRINITY_DN10875_c0_g2_i4
TRINITY_DN10875_c0_g3_i5
TRINITY_DN10875_c0_g3_i2
TRINITY_DN39433_c0_g1_i1
TRINITY_DN47928_c0_g1_i1
TRINITY_DN43531_c0_g1_i1
TRINITY_DN4639_c0_g1_i4
TRINITY_DN4639_c0_g1_i3
TRINITY_DN4650_c0_g1_i1
TRINITY_DN4608_c0_g1_i4
TRINITY_DN4661_c0_g1_i5
TRINITY_DN4633_c0_g1_i3
TRINITY_DN4600_c0_g1_i7
TRINITY_DN4632_c0_g1_i1
TRINITY_DN34170_c0_g1_i1
TRINITY_DN37248_c0_g1_i1
TRINITY_DN37281_c0_g1_i1
TRINITY_DN37247_c0_g1_i1
TRINITY_DN37229_c0_g1_i1
TRINITY_DN37254_c0_g1_i1
TRINITY_DN2024_c0_g1_i1
TRINITY_DN2040_c0_g1_i1
TRINITY_DN2092_c0_g1_i6
TRINITY_DN2016_c0_g1_i4
TRINITY_DN2079_c0_g1_i1
TRINITY_DN2058_c0_g2_i1
TRINITY_DN2074_c0_g1_i12
TRINITY_DN2002_c1_g1_i5
TRINITY_DN2002_c1_g4_i1
TRINITY_DN2033_c0_g1_i5
TRINITY_DN2011_c1_g1_i4
TRINITY_DN2054_c0_g1_i6
TRINITY_DN2078_c0_g1_i3
TRINITY_DN52520_c0_g1_i1
TRINITY_DN13570_c0_g1_i1
TRINITY_DN13547_c0_g1_i3
TRINITY_DN13572_c0_g1_i3
TRINITY_DN22966_c0_g3_i1
TRINITY_DN22911_c0_g1_i4
TRINITY_DN15590_c0_g1_i4
TRINITY_DN15591_c0_g1_i1
TRINITY_DN15577_c0_g1_i1
TRINITY_DN15568_c0_g1_i2
TRINITY_DN46907_c0_g1_i1
TRINITY_DN46997_c0_g1_i1
TRINITY_DN4281_c0_g1_i1
TRINITY_DN4219_c0_g1_i1
TRINITY_DN4284_c0_g4_i2
TRINITY_DN4284_c0_g1_i5
TRINITY_DN4276_c0_g1_i1
TRINITY_DN4270_c0_g1_i2
TRINITY_DN4254_c0_g1_i7
TRINITY_DN4288_c0_g1_i6
TRINITY_DN4251_c0_g1_i5
TRINITY_DN4278_c0_g1_i3
TRINITY_DN4277_c0_g1_i3
TRINITY_DN4295_c0_g1_i2
TRINITY_DN4272_c0_g1_i1
TRINITY_DN4283_c0_g3_i1
TRINITY_DN4210_c0_g1_i3
TRINITY_DN48079_c0_g1_i1
TRINITY_DN4395_c0_g1_i2
TRINITY_DN4319_c0_g1_i1
TRINITY_DN4361_c0_g1_i2
TRINITY_DN4329_c0_g1_i6
TRINITY_DN4399_c0_g2_i1
TRINITY_DN4382_c0_g1_i2
TRINITY_DN4321_c2_g1_i1
TRINITY_DN4396_c1_g1_i1
TRINITY_DN4366_c0_g2_i3
TRINITY_DN18358_c0_g1_i1
TRINITY_DN18307_c0_g1_i1
TRINITY_DN18355_c2_g1_i1
TRINITY_DN7531_c0_g1_i2
TRINITY_DN7598_c0_g1_i12
TRINITY_DN7563_c0_g1_i1
TRINITY_DN7596_c0_g1_i1
TRINITY_DN7596_c0_g2_i1
TRINITY_DN18866_c0_g1_i3
TRINITY_DN18887_c0_g1_i2
TRINITY_DN18823_c0_g1_i1
TRINITY_DN18872_c0_g1_i1
TRINITY_DN18805_c0_g1_i1
TRINITY_DN27265_c0_g4_i1
TRINITY_DN15692_c0_g1_i1
TRINITY_DN15657_c0_g1_i2
TRINITY_DN15635_c0_g1_i7
TRINITY_DN15632_c0_g1_i1
TRINITY_DN15632_c0_g1_i2
TRINITY_DN15696_c0_g1_i2
TRINITY_DN15617_c0_g1_i4
TRINITY_DN24427_c0_g1_i1
TRINITY_DN24441_c0_g1_i2
TRINITY_DN24459_c0_g1_i1
TRINITY_DN24405_c0_g1_i1
TRINITY_DN14589_c0_g1_i5
TRINITY_DN14589_c0_g1_i7
TRINITY_DN14545_c0_g1_i5
TRINITY_DN14597_c1_g1_i1
TRINITY_DN14591_c0_g1_i11
TRINITY_DN14534_c1_g1_i4
TRINITY_DN14587_c0_g1_i2
TRINITY_DN14587_c0_g1_i3
TRINITY_DN14518_c0_g1_i3
TRINITY_DN14565_c0_g1_i1
TRINITY_DN26659_c0_g1_i1
TRINITY_DN26676_c0_g2_i1
TRINITY_DN26678_c0_g2_i1
TRINITY_DN54720_c0_g1_i1
TRINITY_DN4774_c0_g4_i1
TRINITY_DN4774_c0_g1_i4
TRINITY_DN4774_c0_g1_i2
TRINITY_DN4774_c0_g3_i2
TRINITY_DN4774_c0_g3_i1
TRINITY_DN4747_c0_g1_i5
TRINITY_DN4723_c0_g1_i3
TRINITY_DN4715_c0_g1_i1
TRINITY_DN4725_c0_g1_i8
TRINITY_DN4772_c0_g1_i10
TRINITY_DN4753_c0_g1_i2
TRINITY_DN4793_c0_g1_i4
TRINITY_DN4759_c0_g1_i13
TRINITY_DN4773_c0_g1_i5
TRINITY_DN4741_c0_g1_i1
TRINITY_DN47532_c0_g1_i1
TRINITY_DN4083_c1_g1_i1
TRINITY_DN4081_c0_g3_i1
TRINITY_DN4047_c0_g4_i3
TRINITY_DN4098_c0_g1_i3
TRINITY_DN4021_c0_g1_i1
TRINITY_DN4004_c0_g1_i3
TRINITY_DN4054_c1_g1_i2
TRINITY_DN4005_c0_g1_i2
TRINITY_DN4055_c0_g2_i1
TRINITY_DN4078_c0_g1_i3
TRINITY_DN4016_c1_g1_i1
TRINITY_DN4003_c0_g1_i11
TRINITY_DN10636_c0_g1_i6
TRINITY_DN10647_c0_g1_i4
TRINITY_DN10647_c0_g1_i1
TRINITY_DN10698_c0_g1_i5
TRINITY_DN10613_c0_g1_i1
TRINITY_DN10683_c0_g1_i1
TRINITY_DN10666_c0_g1_i13
TRINITY_DN10656_c0_g1_i1
TRINITY_DN10657_c0_g1_i1
TRINITY_DN10671_c0_g1_i4
TRINITY_DN13296_c1_g1_i4
TRINITY_DN13217_c0_g2_i1
TRINITY_DN13259_c0_g2_i2
TRINITY_DN13249_c0_g1_i10
TRINITY_DN13273_c1_g2_i3
TRINITY_DN13203_c0_g2_i5
TRINITY_DN13212_c0_g1_i3
TRINITY_DN13279_c0_g3_i10
TRINITY_DN13251_c0_g1_i3
TRINITY_DN16403_c0_g1_i1
TRINITY_DN16496_c0_g1_i7
TRINITY_DN16487_c0_g1_i8
TRINITY_DN16408_c0_g1_i1
TRINITY_DN16443_c0_g1_i1
TRINITY_DN16401_c0_g1_i1
TRINITY_DN16455_c0_g1_i7
TRINITY_DN50034_c0_g1_i1
TRINITY_DN6762_c0_g2_i1
TRINITY_DN6794_c0_g1_i1
TRINITY_DN6785_c0_g2_i2
TRINITY_DN6709_c0_g1_i3
TRINITY_DN6723_c0_g1_i8
TRINITY_DN6744_c0_g1_i2
TRINITY_DN6771_c0_g1_i2
TRINITY_DN6301_c0_g1_i1
TRINITY_DN6360_c0_g1_i3
TRINITY_DN6387_c0_g1_i6
TRINITY_DN6395_c0_g2_i2
TRINITY_DN6339_c0_g2_i8
TRINITY_DN6388_c0_g1_i4
TRINITY_DN48153_c0_g1_i1
TRINITY_DN38220_c0_g1_i1
TRINITY_DN38243_c0_g1_i1
TRINITY_DN19638_c0_g1_i5
TRINITY_DN19613_c0_g1_i5
TRINITY_DN27696_c0_g1_i1
TRINITY_DN27691_c0_g1_i1
TRINITY_DN1950_c0_g1_i4
TRINITY_DN1935_c0_g1_i9
TRINITY_DN1949_c0_g2_i6
TRINITY_DN1995_c0_g1_i1
TRINITY_DN1995_c0_g1_i9
TRINITY_DN1983_c0_g1_i3
TRINITY_DN1972_c0_g2_i2
TRINITY_DN1959_c0_g1_i1
TRINITY_DN1974_c0_g1_i22
TRINITY_DN1974_c0_g1_i16
TRINITY_DN1974_c0_g2_i1
TRINITY_DN1974_c0_g3_i1
TRINITY_DN1962_c0_g1_i9
TRINITY_DN1927_c0_g1_i4
TRINITY_DN1944_c0_g3_i1
TRINITY_DN1987_c0_g1_i5
TRINITY_DN19810_c0_g1_i8
TRINITY_DN49126_c0_g1_i1
TRINITY_DN20281_c0_g1_i5
TRINITY_DN20276_c0_g1_i1
TRINITY_DN20216_c0_g2_i2
TRINITY_DN20269_c1_g1_i2
TRINITY_DN6092_c0_g1_i1
TRINITY_DN6075_c0_g1_i4
TRINITY_DN6081_c0_g2_i2
TRINITY_DN6065_c0_g2_i1
TRINITY_DN6086_c0_g1_i6
TRINITY_DN6010_c0_g1_i4
TRINITY_DN6082_c0_g1_i2
TRINITY_DN6077_c0_g1_i4
TRINITY_DN6097_c0_g1_i4
TRINITY_DN6056_c0_g1_i6
TRINITY_DN6036_c0_g1_i1
TRINITY_DN6090_c0_g1_i2
TRINITY_DN6004_c0_g1_i4
TRINITY_DN6024_c0_g1_i1
TRINITY_DN6024_c0_g1_i3
TRINITY_DN6028_c0_g3_i1
TRINITY_DN186_c0_g3_i4
TRINITY_DN166_c0_g1_i9
TRINITY_DN124_c0_g1_i1
TRINITY_DN144_c1_g1_i1
TRINITY_DN177_c0_g1_i35
TRINITY_DN146_c0_g1_i3
TRINITY_DN161_c0_g1_i3
TRINITY_DN164_c0_g1_i12
TRINITY_DN164_c0_g2_i1
TRINITY_DN189_c0_g1_i6
TRINITY_DN138_c0_g3_i2
TRINITY_DN149_c0_g1_i1
TRINITY_DN128_c0_g1_i1
TRINITY_DN110_c1_g2_i4
TRINITY_DN2881_c0_g1_i2
TRINITY_DN2805_c0_g1_i1
TRINITY_DN2805_c0_g1_i2
TRINITY_DN2828_c0_g1_i2
TRINITY_DN2808_c0_g1_i4
TRINITY_DN2849_c0_g1_i4
TRINITY_DN2849_c0_g1_i3
TRINITY_DN2864_c0_g1_i20
TRINITY_DN2815_c0_g2_i3
TRINITY_DN2815_c0_g2_i2
TRINITY_DN2838_c0_g1_i1
TRINITY_DN2874_c0_g1_i2
TRINITY_DN2813_c0_g1_i11
TRINITY_DN2884_c0_g2_i1
TRINITY_DN53514_c0_g1_i1
TRINITY_DN9694_c0_g2_i2
TRINITY_DN9698_c0_g1_i2
TRINITY_DN9657_c0_g1_i2
TRINITY_DN9674_c0_g1_i2
TRINITY_DN9641_c0_g1_i2
TRINITY_DN9672_c0_g1_i6
TRINITY_DN9681_c0_g2_i5
TRINITY_DN9614_c0_g1_i1
TRINITY_DN9614_c0_g2_i1
TRINITY_DN9607_c0_g1_i1
TRINITY_DN9663_c0_g1_i2
TRINITY_DN9633_c0_g1_i2
TRINITY_DN3098_c1_g1_i2
TRINITY_DN3063_c0_g1_i1
TRINITY_DN3085_c0_g1_i7
TRINITY_DN3049_c0_g2_i2
TRINITY_DN3099_c1_g1_i4
TRINITY_DN3099_c1_g1_i3
TRINITY_DN3099_c1_g1_i2
TRINITY_DN3099_c2_g1_i1
TRINITY_DN3099_c2_g1_i5
TRINITY_DN3070_c0_g1_i1
TRINITY_DN3021_c0_g1_i4
TRINITY_DN3093_c0_g1_i5
TRINITY_DN3032_c0_g1_i4
TRINITY_DN3003_c1_g1_i5
TRINITY_DN3035_c0_g1_i1
TRINITY_DN3056_c0_g1_i5
TRINITY_DN3006_c2_g2_i1
TRINITY_DN3006_c1_g1_i1
TRINITY_DN23708_c0_g1_i2
TRINITY_DN16783_c1_g3_i3
TRINITY_DN16707_c0_g1_i1
TRINITY_DN16723_c1_g1_i4
TRINITY_DN16723_c1_g1_i2
TRINITY_DN16766_c1_g1_i1
TRINITY_DN16766_c0_g3_i1
TRINITY_DN16720_c0_g2_i1
TRINITY_DN3582_c0_g1_i3
TRINITY_DN3570_c0_g1_i5
TRINITY_DN3503_c0_g2_i1
TRINITY_DN3594_c0_g1_i7
TRINITY_DN3514_c0_g1_i4
TRINITY_DN3541_c0_g1_i2
TRINITY_DN3577_c0_g1_i3
TRINITY_DN3532_c0_g1_i2
TRINITY_DN3547_c0_g1_i1
TRINITY_DN3528_c0_g1_i6
TRINITY_DN3561_c0_g1_i15
TRINITY_DN3513_c0_g1_i1
TRINITY_DN23575_c0_g4_i1
TRINITY_DN12014_c0_g1_i1
TRINITY_DN12002_c0_g1_i2
TRINITY_DN12068_c0_g1_i1
TRINITY_DN12075_c0_g1_i2
TRINITY_DN12087_c0_g1_i2
TRINITY_DN12087_c0_g2_i1
TRINITY_DN7769_c0_g1_i9
TRINITY_DN7783_c0_g1_i1
TRINITY_DN7736_c0_g1_i2
TRINITY_DN7776_c0_g2_i3
TRINITY_DN7776_c0_g2_i4
TRINITY_DN7765_c0_g1_i2
TRINITY_DN7775_c0_g1_i2
TRINITY_DN7754_c1_g1_i7
TRINITY_DN7770_c0_g1_i1
TRINITY_DN7704_c0_g4_i3
TRINITY_DN7749_c0_g1_i3
TRINITY_DN7796_c0_g1_i1
TRINITY_DN7764_c1_g2_i2
TRINITY_DN42162_c0_g1_i1
TRINITY_DN21437_c0_g1_i1
TRINITY_DN21400_c0_g1_i1
TRINITY_DN3343_c1_g2_i11
TRINITY_DN3376_c0_g1_i2
TRINITY_DN3350_c1_g1_i2
TRINITY_DN3350_c0_g1_i2
TRINITY_DN3378_c0_g1_i6
TRINITY_DN3308_c0_g1_i2
TRINITY_DN3308_c0_g2_i2
TRINITY_DN3399_c0_g1_i6
TRINITY_DN3311_c0_g1_i3
TRINITY_DN3397_c2_g1_i1
TRINITY_DN3351_c0_g1_i4
TRINITY_DN3370_c0_g1_i4
TRINITY_DN3312_c0_g1_i6
TRINITY_DN8668_c0_g1_i10
TRINITY_DN8637_c0_g1_i1
TRINITY_DN8665_c0_g2_i1
TRINITY_DN8673_c0_g1_i2
TRINITY_DN8652_c0_g1_i5
TRINITY_DN8698_c0_g1_i4
TRINITY_DN8663_c0_g1_i2
TRINITY_DN8641_c0_g1_i1
TRINITY_DN8641_c0_g2_i2
TRINITY_DN38931_c0_g1_i1
TRINITY_DN21877_c0_g1_i1
TRINITY_DN21817_c0_g1_i1
TRINITY_DN21862_c0_g1_i1
TRINITY_DN21828_c0_g2_i1
TRINITY_DN42572_c0_g1_i1
TRINITY_DN16974_c0_g1_i1
TRINITY_DN16994_c0_g1_i1
TRINITY_DN16978_c0_g1_i3
TRINITY_DN14730_c0_g1_i1
TRINITY_DN14757_c0_g1_i1
TRINITY_DN14795_c0_g2_i3
TRINITY_DN14704_c0_g1_i1
TRINITY_DN14774_c0_g1_i1
TRINITY_DN10184_c0_g1_i6
TRINITY_DN10145_c0_g1_i2
TRINITY_DN10126_c0_g1_i1
TRINITY_DN10158_c0_g1_i4
TRINITY_DN10142_c1_g1_i1
TRINITY_DN10100_c0_g2_i2
TRINITY_DN10164_c1_g1_i1
TRINITY_DN10102_c0_g1_i1
TRINITY_DN10110_c2_g1_i1
TRINITY_DN10121_c0_g1_i7
TRINITY_DN10138_c0_g2_i1
TRINITY_DN13772_c0_g1_i1
TRINITY_DN13733_c0_g1_i1
TRINITY_DN13702_c0_g1_i1
TRINITY_DN13731_c0_g1_i2
TRINITY_DN13774_c0_g1_i1
TRINITY_DN13781_c0_g1_i1
TRINITY_DN13752_c1_g1_i2
TRINITY_DN26378_c0_g1_i1
TRINITY_DN37097_c0_g1_i1
TRINITY_DN37065_c0_g1_i1
TRINITY_DN37087_c0_g1_i1
TRINITY_DN37023_c0_g1_i1
TRINITY_DN37079_c0_g1_i1
TRINITY_DN3400_c0_g1_i6
TRINITY_DN3483_c0_g1_i10
TRINITY_DN3479_c0_g1_i1
TRINITY_DN3417_c0_g1_i2
TRINITY_DN3467_c0_g1_i6
TRINITY_DN3496_c0_g1_i4
TRINITY_DN3424_c0_g3_i2
TRINITY_DN3438_c0_g1_i1
TRINITY_DN3494_c0_g1_i2
TRINITY_DN3487_c0_g2_i1
TRINITY_DN3468_c0_g1_i1
TRINITY_DN17394_c0_g1_i5
TRINITY_DN17314_c0_g2_i1
TRINITY_DN17378_c0_g1_i1
TRINITY_DN17380_c0_g1_i1
TRINITY_DN12141_c0_g1_i2
TRINITY_DN12124_c0_g1_i6
TRINITY_DN12124_c1_g2_i1
TRINITY_DN12124_c1_g1_i1
TRINITY_DN12100_c0_g1_i1
TRINITY_DN12171_c0_g1_i1
TRINITY_DN12166_c0_g1_i1
TRINITY_DN12151_c0_g1_i2
TRINITY_DN12144_c0_g1_i8
TRINITY_DN12167_c0_g1_i4
TRINITY_DN12146_c0_g1_i4
TRINITY_DN12107_c0_g1_i1
TRINITY_DN11594_c1_g2_i2
TRINITY_DN11567_c1_g1_i8
TRINITY_DN11587_c0_g3_i2
TRINITY_DN11504_c0_g1_i1
TRINITY_DN11548_c0_g1_i1
TRINITY_DN11551_c0_g1_i2
TRINITY_DN11551_c0_g1_i3
TRINITY_DN11540_c0_g1_i1
TRINITY_DN11596_c0_g1_i1
TRINITY_DN11589_c0_g1_i3
TRINITY_DN23636_c0_g1_i2
TRINITY_DN9469_c0_g1_i1
TRINITY_DN9457_c0_g2_i2
TRINITY_DN9496_c0_g1_i6
TRINITY_DN9498_c0_g1_i3
TRINITY_DN9461_c0_g1_i1
TRINITY_DN9453_c0_g1_i2
TRINITY_DN9423_c0_g1_i3
TRINITY_DN9422_c0_g1_i2
TRINITY_DN9495_c0_g1_i1
TRINITY_DN9491_c0_g1_i12
TRINITY_DN9406_c0_g2_i1
TRINITY_DN9489_c0_g1_i6
TRINITY_DN9489_c0_g1_i11
TRINITY_DN9445_c0_g1_i1
TRINITY_DN9404_c0_g1_i2
TRINITY_DN9437_c0_g1_i1
TRINITY_DN6468_c0_g1_i1
TRINITY_DN6405_c0_g1_i5
TRINITY_DN6450_c0_g1_i3
TRINITY_DN6440_c0_g1_i3
TRINITY_DN6491_c0_g1_i6
TRINITY_DN6491_c0_g1_i12
TRINITY_DN6491_c0_g1_i11
TRINITY_DN6469_c0_g1_i1
TRINITY_DN6485_c0_g1_i5
TRINITY_DN6485_c0_g1_i16
TRINITY_DN6494_c0_g2_i1
TRINITY_DN1232_c0_g2_i1
TRINITY_DN1224_c0_g2_i4
TRINITY_DN1222_c0_g2_i1
TRINITY_DN1277_c1_g1_i1
TRINITY_DN1259_c0_g1_i1
TRINITY_DN1215_c0_g1_i3
TRINITY_DN1204_c0_g1_i6
TRINITY_DN1240_c0_g1_i1
TRINITY_DN1255_c0_g1_i3
TRINITY_DN1261_c1_g2_i1
TRINITY_DN1257_c0_g1_i1
TRINITY_DN1258_c0_g1_i1
TRINITY_DN1283_c1_g1_i1
TRINITY_DN1249_c0_g1_i4
TRINITY_DN1250_c0_g1_i2
TRINITY_DN1213_c1_g2_i3
TRINITY_DN1236_c0_g1_i1
TRINITY_DN1266_c0_g2_i3
TRINITY_DN1233_c0_g1_i1
TRINITY_DN1299_c0_g1_i1
TRINITY_DN9032_c0_g1_i3
TRINITY_DN9057_c0_g1_i4
TRINITY_DN9088_c0_g1_i4
TRINITY_DN9002_c0_g1_i9
TRINITY_DN9097_c0_g2_i1
TRINITY_DN9017_c0_g1_i2
TRINITY_DN9095_c0_g1_i1
TRINITY_DN9069_c0_g1_i3
TRINITY_DN9058_c1_g2_i2
TRINITY_DN4992_c0_g2_i2
TRINITY_DN4964_c0_g1_i1
TRINITY_DN4922_c0_g1_i1
TRINITY_DN4919_c0_g1_i2
TRINITY_DN4924_c0_g3_i2
TRINITY_DN4971_c0_g1_i1
TRINITY_DN4960_c0_g1_i1
TRINITY_DN4980_c0_g2_i1
TRINITY_DN4942_c0_g2_i1
TRINITY_DN4990_c0_g2_i1
TRINITY_DN4994_c0_g1_i3
TRINITY_DN4985_c0_g2_i1
TRINITY_DN4956_c0_g1_i2
TRINITY_DN4957_c0_g2_i1
TRINITY_DN15073_c0_g1_i2
TRINITY_DN15001_c1_g2_i1
TRINITY_DN15001_c1_g1_i2
TRINITY_DN28763_c0_g1_i1
TRINITY_DN28759_c0_g1_i1
TRINITY_DN25814_c0_g1_i5
TRINITY_DN25814_c0_g1_i2
TRINITY_DN20550_c0_g1_i1
TRINITY_DN32492_c0_g1_i1
TRINITY_DN32406_c0_g1_i1
TRINITY_DN32451_c0_g1_i1
TRINITY_DN32498_c0_g1_i1
TRINITY_DN30025_c0_g1_i1
TRINITY_DN12241_c0_g1_i4
TRINITY_DN12252_c2_g4_i1
TRINITY_DN12264_c2_g2_i1
TRINITY_DN12248_c0_g1_i2
TRINITY_DN12256_c0_g1_i15
TRINITY_DN12237_c0_g1_i4
TRINITY_DN12227_c0_g1_i1
TRINITY_DN20677_c0_g1_i1
TRINITY_DN20669_c0_g1_i1
TRINITY_DN11045_c0_g1_i1
TRINITY_DN11003_c0_g1_i7
TRINITY_DN11003_c0_g1_i9
TRINITY_DN11078_c0_g1_i1
TRINITY_DN11042_c0_g2_i10
TRINITY_DN11061_c0_g2_i1
TRINITY_DN11061_c0_g3_i2
TRINITY_DN11082_c0_g1_i7
TRINITY_DN11079_c0_g1_i2
TRINITY_DN23332_c0_g1_i1
TRINITY_DN23301_c0_g1_i2
TRINITY_DN4487_c0_g1_i6
TRINITY_DN4402_c0_g1_i3
TRINITY_DN4497_c3_g1_i5
TRINITY_DN4445_c0_g1_i3
TRINITY_DN4429_c0_g1_i1
TRINITY_DN4438_c0_g2_i9
TRINITY_DN4481_c0_g1_i1
TRINITY_DN4463_c0_g1_i3
TRINITY_DN4463_c0_g1_i10
TRINITY_DN4437_c0_g1_i4
TRINITY_DN4403_c0_g1_i4
TRINITY_DN4427_c0_g1_i2
TRINITY_DN4470_c1_g1_i6
TRINITY_DN4447_c0_g1_i5
TRINITY_DN4465_c0_g1_i3
TRINITY_DN4495_c0_g1_i9
TRINITY_DN37381_c0_g1_i1
TRINITY_DN24702_c0_g2_i3
TRINITY_DN52676_c0_g1_i1
TRINITY_DN52616_c0_g1_i1
TRINITY_DN52695_c0_g1_i1
TRINITY_DN16094_c0_g1_i1
TRINITY_DN16092_c0_g2_i2
TRINITY_DN17278_c0_g1_i9
TRINITY_DN17255_c0_g2_i1
TRINITY_DN17223_c0_g1_i1
TRINITY_DN43463_c0_g1_i1
TRINITY_DN52746_c0_g1_i1
TRINITY_DN52724_c0_g1_i1
TRINITY_DN21022_c0_g3_i1
TRINITY_DN18473_c0_g1_i2
TRINITY_DN18407_c0_g2_i1
TRINITY_DN18476_c0_g1_i1
TRINITY_DN17658_c0_g1_i5
TRINITY_DN17621_c0_g1_i1
TRINITY_DN17622_c0_g1_i3
TRINITY_DN5136_c0_g1_i2
TRINITY_DN5167_c0_g1_i4
TRINITY_DN5125_c0_g1_i4
TRINITY_DN5123_c5_g1_i1
TRINITY_DN5123_c4_g1_i3
TRINITY_DN5123_c1_g1_i1
TRINITY_DN5123_c2_g1_i1
TRINITY_DN5159_c0_g1_i3
TRINITY_DN5199_c0_g1_i1
TRINITY_DN5127_c0_g1_i4
TRINITY_DN5331_c0_g1_i1
TRINITY_DN5356_c0_g1_i4
TRINITY_DN5396_c0_g1_i2
TRINITY_DN5388_c0_g1_i1
TRINITY_DN5386_c0_g2_i1
TRINITY_DN5393_c0_g1_i3
TRINITY_DN5392_c0_g1_i3
TRINITY_DN5308_c0_g2_i5
TRINITY_DN5381_c0_g2_i2
TRINITY_DN5316_c0_g1_i4
TRINITY_DN5316_c0_g1_i3
TRINITY_DN54937_c0_g1_i1
TRINITY_DN54938_c0_g1_i1
TRINITY_DN7362_c0_g2_i1
TRINITY_DN7300_c0_g3_i1
TRINITY_DN7396_c0_g1_i2
TRINITY_DN7381_c0_g1_i2
TRINITY_DN7369_c0_g1_i3
TRINITY_DN7335_c0_g2_i1
TRINITY_DN7367_c0_g1_i4
TRINITY_DN14178_c0_g1_i4
TRINITY_DN14170_c0_g1_i2
TRINITY_DN14123_c0_g1_i6
TRINITY_DN14120_c0_g2_i1
TRINITY_DN1411_c0_g1_i3
TRINITY_DN1401_c0_g2_i4
TRINITY_DN1456_c3_g1_i1
TRINITY_DN1456_c3_g2_i2
TRINITY_DN1456_c1_g1_i1
TRINITY_DN1456_c2_g1_i2
TRINITY_DN1420_c0_g1_i2
TRINITY_DN1496_c0_g1_i4
TRINITY_DN1496_c0_g2_i2
TRINITY_DN1429_c0_g1_i5
TRINITY_DN1423_c0_g1_i5
TRINITY_DN1439_c0_g1_i2
TRINITY_DN1439_c0_g2_i9
TRINITY_DN1412_c1_g1_i3
TRINITY_DN1412_c0_g1_i7
TRINITY_DN1443_c0_g1_i1
TRINITY_DN1444_c0_g4_i1
TRINITY_DN1498_c0_g1_i1
TRINITY_DN1449_c11_g1_i3
TRINITY_DN1449_c0_g1_i2
TRINITY_DN1449_c3_g1_i6
TRINITY_DN1449_c4_g1_i3
TRINITY_DN1449_c2_g1_i6
TRINITY_DN1449_c2_g1_i9
TRINITY_DN1438_c0_g1_i5
TRINITY_DN1430_c0_g2_i2
TRINITY_DN1404_c0_g1_i1
TRINITY_DN1461_c0_g1_i4
TRINITY_DN1414_c2_g1_i6
TRINITY_DN1409_c0_g1_i3
TRINITY_DN1476_c0_g1_i1
TRINITY_DN1474_c0_g1_i9
TRINITY_DN1417_c0_g1_i1
TRINITY_DN1437_c0_g1_i2
TRINITY_DN42646_c0_g1_i1
TRINITY_DN42670_c0_g1_i1
TRINITY_DN26197_c0_g1_i1
TRINITY_DN26158_c0_g1_i1
TRINITY_DN44061_c0_g1_i1
TRINITY_DN37858_c0_g1_i1
TRINITY_DN37875_c0_g1_i1
TRINITY_DN23869_c0_g1_i1
TRINITY_DN23861_c0_g1_i1
TRINITY_DN43212_c0_g1_i1
TRINITY_DN43242_c0_g1_i1
TRINITY_DN54681_c0_g1_i1
TRINITY_DN52997_c0_g1_i1
TRINITY_DN481_c0_g2_i3
TRINITY_DN481_c0_g2_i2
TRINITY_DN483_c0_g1_i5
TRINITY_DN483_c0_g1_i2
TRINITY_DN483_c0_g1_i8
TRINITY_DN413_c0_g2_i1
TRINITY_DN441_c0_g1_i1
TRINITY_DN429_c0_g1_i5
TRINITY_DN446_c0_g2_i1
TRINITY_DN442_c0_g1_i3
TRINITY_DN402_c0_g1_i2
TRINITY_DN427_c0_g1_i2
TRINITY_DN482_c0_g1_i4
TRINITY_DN490_c0_g2_i8
TRINITY_DN436_c0_g2_i1
TRINITY_DN436_c0_g3_i6
TRINITY_DN440_c0_g1_i1
TRINITY_DN433_c0_g1_i13
TRINITY_DN491_c0_g1_i7
TRINITY_DN498_c0_g1_i2
TRINITY_DN425_c0_g5_i1
TRINITY_DN425_c0_g2_i3
TRINITY_DN434_c0_g1_i1
TRINITY_DN3217_c0_g1_i2
TRINITY_DN3265_c0_g1_i1
TRINITY_DN3273_c0_g1_i4
TRINITY_DN3235_c0_g1_i4
TRINITY_DN3208_c0_g1_i1
TRINITY_DN3208_c0_g1_i16
TRINITY_DN3237_c0_g3_i1
TRINITY_DN3214_c0_g1_i2
TRINITY_DN3251_c0_g1_i1
TRINITY_DN3251_c0_g2_i11
TRINITY_DN3251_c0_g2_i5
TRINITY_DN3280_c1_g1_i2
TRINITY_DN3280_c0_g1_i4
TRINITY_DN3224_c0_g1_i1
TRINITY_DN3275_c1_g1_i2
TRINITY_DN682_c0_g1_i4
TRINITY_DN686_c0_g4_i2
TRINITY_DN634_c0_g1_i2
TRINITY_DN602_c0_g3_i2
TRINITY_DN609_c0_g2_i1
TRINITY_DN651_c0_g1_i1
TRINITY_DN680_c0_g4_i3
TRINITY_DN619_c0_g2_i23
TRINITY_DN607_c0_g1_i3
TRINITY_DN669_c0_g1_i1
TRINITY_DN626_c0_g1_i10
TRINITY_DN671_c0_g1_i8
TRINITY_DN631_c0_g1_i2
TRINITY_DN12998_c0_g1_i3
TRINITY_DN12907_c0_g1_i9
TRINITY_DN12992_c0_g1_i1
TRINITY_DN34043_c0_g1_i1
TRINITY_DN6942_c0_g1_i3
TRINITY_DN6932_c0_g1_i3
TRINITY_DN6976_c0_g1_i1
TRINITY_DN6956_c0_g1_i1
TRINITY_DN6925_c0_g1_i3
TRINITY_DN6911_c0_g1_i3
TRINITY_DN6924_c0_g1_i4
TRINITY_DN6975_c0_g2_i1
TRINITY_DN6975_c0_g2_i3
TRINITY_DN6903_c0_g1_i6
TRINITY_DN6957_c0_g1_i1
TRINITY_DN6998_c0_g1_i1
TRINITY_DN7288_c0_g1_i5
TRINITY_DN7218_c0_g1_i4
TRINITY_DN7257_c0_g1_i9
TRINITY_DN7214_c0_g1_i3
TRINITY_DN7293_c0_g1_i1
TRINITY_DN7287_c0_g1_i1
TRINITY_DN7256_c0_g2_i1
TRINITY_DN7227_c0_g1_i1
TRINITY_DN7252_c0_g1_i2
TRINITY_DN7275_c0_g1_i1
TRINITY_DN7239_c0_g1_i2
TRINITY_DN42405_c0_g1_i1
TRINITY_DN42490_c0_g1_i1
TRINITY_DN11765_c0_g1_i1
TRINITY_DN11797_c1_g1_i1
TRINITY_DN11700_c0_g1_i7
TRINITY_DN11700_c0_g3_i1
TRINITY_DN11747_c0_g1_i6
TRINITY_DN11796_c0_g2_i2
TRINITY_DN11796_c0_g3_i2
TRINITY_DN11791_c0_g1_i3
TRINITY_DN11726_c0_g1_i1
TRINITY_DN11726_c0_g2_i1
TRINITY_DN11725_c0_g1_i2
TRINITY_DN11779_c0_g1_i5
TRINITY_DN11763_c0_g1_i2
TRINITY_DN25392_c0_g1_i1
TRINITY_DN51514_c0_g1_i1
TRINITY_DN51551_c0_g1_i1
TRINITY_DN51562_c0_g1_i1
TRINITY_DN10745_c0_g1_i5
TRINITY_DN10729_c0_g1_i1
TRINITY_DN10746_c1_g1_i1
TRINITY_DN10717_c1_g1_i2
TRINITY_DN10776_c0_g1_i1
TRINITY_DN10741_c0_g1_i1
TRINITY_DN10781_c0_g1_i2
TRINITY_DN10721_c0_g2_i1
TRINITY_DN10783_c0_g1_i1
TRINITY_DN10711_c0_g2_i4
TRINITY_DN10793_c0_g1_i5
TRINITY_DN10714_c0_g1_i1
TRINITY_DN24261_c0_g1_i2
TRINITY_DN24258_c0_g1_i1
TRINITY_DN24256_c0_g1_i1
TRINITY_DN7818_c0_g1_i1
TRINITY_DN7836_c0_g1_i4
TRINITY_DN7808_c0_g1_i2
TRINITY_DN7851_c0_g2_i7
TRINITY_DN7869_c0_g1_i2
TRINITY_DN7846_c0_g1_i4
TRINITY_DN7894_c0_g1_i2
TRINITY_DN7801_c0_g1_i3
TRINITY_DN42890_c0_g1_i1
TRINITY_DN42833_c0_g1_i1
TRINITY_DN42838_c0_g1_i1
TRINITY_DN42368_c0_g1_i1
TRINITY_DN52241_c0_g1_i1
TRINITY_DN18729_c2_g1_i1
TRINITY_DN18779_c0_g1_i1
TRINITY_DN18762_c0_g1_i1
TRINITY_DN18721_c0_g1_i1
TRINITY_DN9897_c0_g1_i1
TRINITY_DN9897_c0_g1_i2
TRINITY_DN9834_c0_g1_i1
TRINITY_DN9889_c0_g2_i1
TRINITY_DN9896_c0_g1_i3
TRINITY_DN9890_c0_g1_i1
TRINITY_DN9823_c0_g1_i3
TRINITY_DN9825_c0_g1_i1
TRINITY_DN9825_c0_g1_i3
TRINITY_DN9857_c0_g1_i3
TRINITY_DN9815_c0_g1_i1
TRINITY_DN26453_c0_g1_i1
TRINITY_DN26488_c0_g1_i2
TRINITY_DN1388_c1_g2_i8
TRINITY_DN1365_c0_g1_i7
TRINITY_DN1300_c0_g2_i2
TRINITY_DN1350_c0_g1_i4
TRINITY_DN1350_c0_g1_i1
TRINITY_DN1350_c0_g1_i3
TRINITY_DN1383_c2_g1_i1
TRINITY_DN1324_c0_g4_i1
TRINITY_DN1324_c0_g2_i2
TRINITY_DN1324_c0_g3_i1
TRINITY_DN1363_c0_g1_i5
TRINITY_DN1363_c0_g1_i1
TRINITY_DN1312_c0_g1_i2
TRINITY_DN1335_c0_g1_i2
TRINITY_DN1318_c0_g2_i13
TRINITY_DN1381_c0_g1_i12
TRINITY_DN1310_c0_g1_i18
TRINITY_DN1353_c0_g1_i4
TRINITY_DN1353_c0_g1_i7
TRINITY_DN1353_c1_g1_i4
TRINITY_DN1353_c1_g5_i2
TRINITY_DN1382_c0_g1_i4
TRINITY_DN1319_c0_g1_i1
TRINITY_DN1320_c0_g1_i2
TRINITY_DN1373_c0_g1_i1
TRINITY_DN25117_c0_g2_i1
TRINITY_DN22009_c0_g1_i2
TRINITY_DN22065_c0_g1_i1
TRINITY_DN27096_c0_g1_i1
TRINITY_DN27062_c0_g1_i1
TRINITY_DN27029_c0_g1_i1
TRINITY_DN17892_c0_g1_i1
TRINITY_DN17836_c0_g1_i1
TRINITY_DN17879_c0_g3_i2
TRINITY_DN17887_c1_g1_i1
TRINITY_DN17887_c1_g1_i3
TRINITY_DN5895_c0_g1_i1
TRINITY_DN5817_c0_g1_i2
TRINITY_DN5846_c1_g3_i3
TRINITY_DN5846_c1_g2_i1
TRINITY_DN5861_c1_g2_i4
TRINITY_DN5860_c0_g1_i1
TRINITY_DN5847_c0_g1_i4
TRINITY_DN5852_c1_g1_i8
TRINITY_DN5818_c1_g1_i1
TRINITY_DN5818_c0_g2_i1
TRINITY_DN5866_c0_g1_i1
TRINITY_DN28528_c0_g1_i1
TRINITY_DN20328_c0_g1_i1
TRINITY_DN20358_c0_g1_i1
TRINITY_DN22654_c0_g1_i4
TRINITY_DN14635_c2_g1_i1
TRINITY_DN14691_c0_g2_i1
TRINITY_DN14605_c1_g1_i2
TRINITY_DN54441_c0_g1_i1
TRINITY_DN8442_c0_g3_i1
TRINITY_DN8471_c0_g1_i2
TRINITY_DN8471_c0_g2_i2
TRINITY_DN8401_c0_g1_i1
TRINITY_DN8487_c0_g1_i2
TRINITY_DN8410_c0_g1_i1
TRINITY_DN8423_c0_g1_i1
TRINITY_DN8412_c0_g1_i1
TRINITY_DN8496_c0_g1_i6
TRINITY_DN8498_c0_g2_i3
TRINITY_DN8495_c0_g2_i1
TRINITY_DN8499_c0_g1_i4
TRINITY_DN12418_c0_g1_i4
TRINITY_DN12493_c0_g1_i1
TRINITY_DN12442_c0_g1_i1
TRINITY_DN12442_c0_g1_i2
TRINITY_DN12430_c0_g1_i1
TRINITY_DN12487_c1_g1_i2
TRINITY_DN12487_c0_g1_i2
TRINITY_DN12482_c1_g1_i1
TRINITY_DN43760_c0_g1_i1
TRINITY_DN25739_c1_g1_i1
TRINITY_DN19244_c0_g2_i1
TRINITY_DN19235_c0_g2_i2
TRINITY_DN19256_c0_g2_i1
TRINITY_DN33956_c0_g1_i1
TRINITY_DN33994_c0_g1_i1
TRINITY_DN33930_c0_g1_i1
TRINITY_DN29997_c0_g1_i1
TRINITY_DN7497_c0_g1_i2
TRINITY_DN7447_c0_g1_i1
TRINITY_DN7494_c1_g1_i1
TRINITY_DN7461_c0_g1_i2
TRINITY_DN7453_c0_g1_i2
TRINITY_DN7416_c0_g1_i1
TRINITY_DN7446_c0_g1_i1
TRINITY_DN7454_c0_g3_i3
TRINITY_DN7442_c0_g1_i4
TRINITY_DN7474_c0_g2_i5
TRINITY_DN14003_c0_g1_i2
TRINITY_DN14094_c0_g1_i1
TRINITY_DN14037_c0_g1_i1
TRINITY_DN14006_c0_g1_i1
TRINITY_DN14072_c0_g2_i1
TRINITY_DN18610_c0_g1_i3
TRINITY_DN18619_c0_g1_i1
TRINITY_DN18667_c0_g1_i1
TRINITY_DN18643_c0_g1_i1
TRINITY_DN32544_c0_g1_i1
TRINITY_DN17729_c0_g1_i2
TRINITY_DN17714_c0_g1_i1
TRINITY_DN17732_c1_g1_i1
TRINITY_DN17740_c1_g1_i1
TRINITY_DN17740_c0_g1_i2
TRINITY_DN41828_c0_g1_i1
TRINITY_DN41846_c0_g1_i1
TRINITY_DN41826_c0_g1_i1
TRINITY_DN41840_c0_g1_i1
TRINITY_DN41884_c0_g1_i1
TRINITY_DN41852_c0_g1_i1
TRINITY_DN9128_c0_g1_i1
TRINITY_DN9120_c0_g1_i1
TRINITY_DN9147_c0_g1_i2
TRINITY_DN9134_c0_g1_i1
TRINITY_DN9166_c0_g2_i1
TRINITY_DN49572_c0_g1_i1
TRINITY_DN33231_c0_g1_i1
TRINITY_DN29693_c0_g1_i1
TRINITY_DN2423_c0_g1_i3
TRINITY_DN2446_c0_g1_i1
TRINITY_DN2420_c0_g1_i4
TRINITY_DN2416_c0_g1_i3
TRINITY_DN2467_c0_g1_i1
TRINITY_DN2470_c0_g1_i1
TRINITY_DN2427_c0_g3_i1
TRINITY_DN2408_c0_g1_i1
TRINITY_DN2496_c0_g1_i3
TRINITY_DN2413_c0_g1_i2
TRINITY_DN6556_c0_g1_i4
TRINITY_DN6549_c1_g1_i1
TRINITY_DN6519_c0_g1_i2
TRINITY_DN6561_c1_g1_i1
TRINITY_DN6593_c0_g1_i1
TRINITY_DN6570_c0_g1_i1
TRINITY_DN6528_c0_g2_i2
TRINITY_DN6576_c0_g1_i2
TRINITY_DN6598_c0_g1_i1
TRINITY_DN6518_c0_g1_i1
TRINITY_DN6511_c0_g1_i1
TRINITY_DN13964_c1_g1_i1
TRINITY_DN13938_c0_g1_i4
TRINITY_DN13941_c1_g1_i8
TRINITY_DN13941_c0_g2_i2
TRINITY_DN13943_c0_g1_i1
TRINITY_DN13913_c0_g1_i3
TRINITY_DN13913_c0_g2_i2
TRINITY_DN13905_c0_g1_i1
TRINITY_DN13986_c0_g1_i6
TRINITY_DN14367_c0_g1_i2
TRINITY_DN14334_c0_g1_i1
TRINITY_DN14347_c1_g1_i2
TRINITY_DN14312_c0_g1_i12
TRINITY_DN14346_c0_g1_i1
TRINITY_DN14377_c0_g1_i6
TRINITY_DN14377_c0_g1_i2
TRINITY_DN14383_c0_g4_i1
TRINITY_DN12343_c0_g2_i1
TRINITY_DN12316_c0_g1_i1
TRINITY_DN12357_c0_g1_i2
TRINITY_DN12381_c0_g2_i1
TRINITY_DN12382_c0_g1_i1
TRINITY_DN12380_c0_g1_i1
TRINITY_DN12320_c1_g1_i1
TRINITY_DN12321_c1_g2_i1
TRINITY_DN53084_c0_g1_i1
TRINITY_DN4584_c0_g1_i2
TRINITY_DN4510_c0_g1_i5
TRINITY_DN4560_c0_g1_i1
TRINITY_DN4532_c0_g1_i8
TRINITY_DN4553_c0_g1_i1
TRINITY_DN4511_c0_g1_i1
TRINITY_DN4591_c0_g1_i2
TRINITY_DN4520_c0_g1_i3
TRINITY_DN4548_c0_g2_i2
TRINITY_DN4580_c0_g1_i5
TRINITY_DN4599_c0_g1_i5
TRINITY_DN4507_c0_g1_i2
TRINITY_DN4512_c1_g1_i1
TRINITY_DN53173_c0_g1_i1
TRINITY_DN20198_c0_g1_i1
TRINITY_DN20105_c1_g1_i8
TRINITY_DN43388_c0_g1_i1
TRINITY_DN11474_c0_g1_i1
TRINITY_DN11478_c0_g1_i1
TRINITY_DN11469_c0_g2_i1
TRINITY_DN11456_c0_g1_i4
TRINITY_DN11448_c0_g1_i5
TRINITY_DN11479_c0_g1_i1
TRINITY_DN11479_c0_g2_i4
TRINITY_DN37692_c0_g1_i1
TRINITY_DN37651_c0_g1_i1
TRINITY_DN1130_c0_g1_i1
TRINITY_DN1112_c0_g1_i5
TRINITY_DN1141_c0_g2_i8
TRINITY_DN1178_c0_g4_i4
TRINITY_DN1132_c0_g3_i4
TRINITY_DN1174_c0_g1_i4
TRINITY_DN1155_c0_g2_i2
TRINITY_DN1183_c1_g1_i3
TRINITY_DN1195_c0_g1_i1
TRINITY_DN1103_c0_g1_i1
TRINITY_DN1187_c0_g1_i7
TRINITY_DN1105_c0_g1_i4
TRINITY_DN1180_c0_g1_i2
TRINITY_DN1139_c0_g1_i2
TRINITY_DN1104_c1_g1_i4
TRINITY_DN1153_c0_g1_i4
TRINITY_DN1153_c0_g2_i11
TRINITY_DN1153_c0_g2_i12
TRINITY_DN1134_c1_g5_i4
TRINITY_DN1138_c0_g4_i1
TRINITY_DN1166_c0_g4_i2
TRINITY_DN1143_c0_g1_i15
TRINITY_DN1143_c0_g1_i11
TRINITY_DN1119_c0_g1_i5
TRINITY_DN1120_c0_g1_i4
TRINITY_DN1147_c1_g2_i2
TRINITY_DN7659_c0_g1_i1
TRINITY_DN7607_c0_g1_i1
TRINITY_DN7642_c0_g1_i4
TRINITY_DN7610_c0_g1_i1
TRINITY_DN7695_c0_g2_i1
TRINITY_DN7605_c0_g2_i5
TRINITY_DN7620_c0_g3_i1
TRINITY_DN7616_c0_g1_i2
TRINITY_DN10224_c0_g1_i2
TRINITY_DN10261_c0_g2_i1
TRINITY_DN10293_c0_g1_i5
TRINITY_DN10299_c0_g1_i1
TRINITY_DN10281_c0_g1_i12
TRINITY_DN10219_c0_g1_i7
TRINITY_DN10298_c0_g1_i1
TRINITY_DN10233_c0_g1_i1
TRINITY_DN10295_c0_g1_i2
TRINITY_DN10297_c0_g1_i2
TRINITY_DN10284_c0_g1_i6
TRINITY_DN8237_c0_g4_i2
TRINITY_DN8241_c0_g1_i1
TRINITY_DN8254_c0_g1_i2
TRINITY_DN8281_c0_g1_i1
TRINITY_DN8209_c0_g2_i1
TRINITY_DN8208_c0_g1_i3
TRINITY_DN8282_c0_g1_i9
TRINITY_DN8267_c0_g1_i9
TRINITY_DN8232_c0_g1_i7
TRINITY_DN8257_c0_g1_i1
TRINITY_DN8236_c0_g1_i5
TRINITY_DN37766_c0_g1_i1
TRINITY_DN37789_c0_g1_i1
TRINITY_DN37784_c0_g1_i1
TRINITY_DN37705_c0_g1_i1
TRINITY_DN5549_c0_g1_i1
TRINITY_DN5501_c0_g1_i2
TRINITY_DN5583_c0_g1_i4
TRINITY_DN5559_c0_g1_i1
TRINITY_DN5568_c0_g1_i1
TRINITY_DN5536_c0_g1_i5
TRINITY_DN5536_c0_g1_i8
TRINITY_DN5556_c0_g1_i1
TRINITY_DN5578_c1_g2_i2
TRINITY_DN5578_c1_g1_i2
TRINITY_DN11847_c0_g1_i2
TRINITY_DN11865_c0_g1_i7
TRINITY_DN11805_c0_g1_i1
TRINITY_DN11829_c0_g1_i6
TRINITY_DN11829_c0_g1_i12
TRINITY_DN11850_c0_g1_i1
TRINITY_DN14230_c0_g1_i1
TRINITY_DN14270_c0_g2_i2
TRINITY_DN14231_c0_g1_i1
TRINITY_DN779_c0_g2_i2
TRINITY_DN773_c0_g1_i4
TRINITY_DN731_c0_g1_i4
TRINITY_DN719_c0_g2_i1
TRINITY_DN709_c0_g1_i2
TRINITY_DN767_c0_g1_i7
TRINITY_DN792_c0_g1_i5
TRINITY_DN737_c1_g1_i8
TRINITY_DN737_c1_g1_i23
TRINITY_DN737_c0_g1_i1
TRINITY_DN737_c0_g2_i1
TRINITY_DN710_c0_g1_i6
TRINITY_DN742_c0_g1_i7
TRINITY_DN768_c0_g1_i6
TRINITY_DN702_c0_g1_i14
TRINITY_DN712_c0_g1_i10
TRINITY_DN782_c0_g1_i1
TRINITY_DN782_c2_g4_i3
TRINITY_DN735_c0_g1_i1
TRINITY_DN788_c0_g1_i4
TRINITY_DN750_c0_g1_i15
TRINITY_DN794_c0_g1_i1
TRINITY_DN723_c0_g2_i2
TRINITY_DN777_c0_g1_i14
TRINITY_DN29033_c0_g1_i1
TRINITY_DN29095_c0_g1_i1
TRINITY_DN29014_c0_g1_i1
TRINITY_DN13321_c0_g1_i3
TRINITY_DN13303_c0_g1_i1
TRINITY_DN13347_c0_g1_i1
TRINITY_DN13358_c1_g1_i8
TRINITY_DN13365_c0_g1_i1
TRINITY_DN13399_c0_g1_i1
TRINITY_DN13357_c0_g1_i1
TRINITY_DN13335_c0_g1_i1
TRINITY_DN13375_c0_g1_i1
TRINITY_DN13319_c0_g1_i3
TRINITY_DN24514_c0_g1_i1
TRINITY_DN1738_c0_g1_i10
TRINITY_DN1722_c0_g3_i1
TRINITY_DN1701_c0_g2_i1
TRINITY_DN1732_c0_g1_i2
TRINITY_DN1732_c0_g1_i10
TRINITY_DN1788_c1_g1_i1
TRINITY_DN1775_c0_g1_i3
TRINITY_DN1743_c0_g1_i23
TRINITY_DN1709_c0_g2_i1
TRINITY_DN1786_c0_g1_i10
TRINITY_DN1786_c0_g2_i3
TRINITY_DN1773_c0_g1_i7
TRINITY_DN1789_c0_g1_i4
TRINITY_DN1746_c0_g1_i7
TRINITY_DN1710_c0_g1_i2
TRINITY_DN1713_c0_g1_i2
TRINITY_DN1731_c0_g1_i1
TRINITY_DN1782_c0_g1_i1
TRINITY_DN1759_c0_g1_i9
TRINITY_DN1724_c0_g1_i4
TRINITY_DN7129_c0_g1_i3
TRINITY_DN7147_c0_g1_i2
TRINITY_DN7125_c0_g1_i1
TRINITY_DN7110_c0_g2_i1
TRINITY_DN7139_c0_g1_i8
TRINITY_DN7132_c0_g4_i2
TRINITY_DN6220_c0_g1_i1
TRINITY_DN6282_c0_g1_i1
TRINITY_DN6222_c0_g1_i1
TRINITY_DN6264_c0_g1_i4
TRINITY_DN6290_c0_g1_i1
TRINITY_DN6241_c0_g7_i2
TRINITY_DN6204_c0_g1_i3
TRINITY_DN6265_c0_g1_i1
TRINITY_DN6210_c0_g1_i2
TRINITY_DN6277_c0_g1_i3
TRINITY_DN6255_c0_g1_i4
TRINITY_DN6295_c0_g1_i2
TRINITY_DN25026_c0_g1_i1
TRINITY_DN8948_c0_g2_i1
TRINITY_DN8967_c0_g1_i2
TRINITY_DN8919_c0_g2_i1
TRINITY_DN8919_c0_g2_i3
TRINITY_DN8965_c0_g1_i1
TRINITY_DN8976_c0_g1_i3
TRINITY_DN8903_c0_g2_i1
TRINITY_DN8928_c0_g1_i1
TRINITY_DN8928_c0_g1_i2
TRINITY_DN1638_c0_g1_i9
TRINITY_DN1647_c0_g3_i1
TRINITY_DN1697_c0_g2_i1
TRINITY_DN1656_c0_g2_i1
TRINITY_DN1613_c0_g5_i1
TRINITY_DN1688_c0_g1_i1
TRINITY_DN1688_c0_g2_i1
TRINITY_DN1635_c0_g2_i2
TRINITY_DN1680_c0_g1_i4
TRINITY_DN1680_c0_g1_i6
TRINITY_DN1674_c0_g2_i2
TRINITY_DN1649_c0_g2_i12
TRINITY_DN1658_c0_g1_i1
TRINITY_DN1610_c0_g1_i2
TRINITY_DN37505_c0_g1_i1
TRINITY_DN37578_c0_g1_i1
TRINITY_DN37504_c0_g1_i1
TRINITY_DN13179_c1_g1_i4
TRINITY_DN13179_c1_g1_i6
TRINITY_DN13179_c1_g1_i1
TRINITY_DN13179_c0_g1_i11
TRINITY_DN13145_c1_g2_i1
TRINITY_DN13145_c1_g1_i1
TRINITY_DN13159_c0_g1_i6
TRINITY_DN13112_c0_g1_i4
TRINITY_DN16612_c0_g1_i1
TRINITY_DN16662_c0_g1_i4
TRINITY_DN16610_c0_g1_i1
TRINITY_DN15701_c0_g3_i1
TRINITY_DN15773_c0_g1_i2
TRINITY_DN15733_c0_g1_i2
TRINITY_DN44901_c0_g1_i1
TRINITY_DN32985_c0_g1_i1
TRINITY_DN32978_c0_g1_i1
TRINITY_DN32976_c0_g1_i1
TRINITY_DN32914_c0_g1_i1
TRINITY_DN32928_c0_g1_i1
TRINITY_DN26904_c0_g1_i1
TRINITY_DN33124_c0_g1_i1
TRINITY_DN39323_c0_g1_i1
TRINITY_DN29416_c0_g1_i1
TRINITY_DN29487_c0_g1_i1
TRINITY_DN35544_c0_g1_i1
TRINITY_DN3979_c0_g2_i10
TRINITY_DN3999_c0_g1_i1
TRINITY_DN3999_c0_g1_i3
TRINITY_DN3941_c0_g1_i6
TRINITY_DN3918_c0_g1_i2
TRINITY_DN3960_c0_g1_i3
TRINITY_DN3912_c0_g1_i4
TRINITY_DN3970_c0_g1_i9
TRINITY_DN3970_c1_g1_i3
TRINITY_DN3972_c0_g1_i3
TRINITY_DN3955_c0_g1_i26
TRINITY_DN3956_c0_g1_i11
TRINITY_DN3996_c0_g1_i5
TRINITY_DN3924_c0_g1_i1
TRINITY_DN3923_c0_g2_i3
TRINITY_DN3943_c0_g1_i1
TRINITY_DN3932_c0_g1_i3
TRINITY_DN3977_c1_g1_i1
TRINITY_DN3977_c0_g1_i12
TRINITY_DN21683_c0_g1_i1
TRINITY_DN21611_c0_g1_i2
TRINITY_DN9370_c0_g1_i1
TRINITY_DN9349_c0_g1_i2
TRINITY_DN9363_c0_g1_i4
TRINITY_DN9386_c0_g1_i1
TRINITY_DN9394_c0_g1_i1
TRINITY_DN21251_c0_g1_i1
TRINITY_DN8133_c0_g1_i1
TRINITY_DN8103_c0_g1_i5
TRINITY_DN8159_c0_g2_i1
TRINITY_DN8117_c0_g1_i1
TRINITY_DN8156_c0_g1_i3
TRINITY_DN8106_c1_g2_i1
TRINITY_DN8106_c1_g1_i1
TRINITY_DN8124_c0_g1_i6
TRINITY_DN8189_c0_g1_i1
TRINITY_DN8189_c0_g1_i3
TRINITY_DN8189_c0_g1_i16
TRINITY_DN8189_c0_g1_i17
TRINITY_DN8132_c0_g1_i1
TRINITY_DN8109_c1_g1_i2
TRINITY_DN19338_c0_g1_i1
TRINITY_DN17572_c3_g1_i2
TRINITY_DN17599_c0_g1_i3
TRINITY_DN26232_c0_g1_i5
TRINITY_DN25932_c0_g1_i2
TRINITY_DN2312_c2_g1_i1
TRINITY_DN2361_c0_g1_i2
TRINITY_DN2327_c0_g1_i4
TRINITY_DN2352_c0_g2_i7
TRINITY_DN2303_c0_g1_i2
TRINITY_DN2378_c1_g1_i9
TRINITY_DN2378_c0_g1_i5
TRINITY_DN2378_c0_g1_i2
TRINITY_DN2366_c0_g1_i11
TRINITY_DN2316_c0_g1_i2
TRINITY_DN2388_c0_g3_i3
TRINITY_DN2348_c2_g3_i2
TRINITY_DN2348_c1_g4_i1
TRINITY_DN2376_c0_g1_i2
TRINITY_DN2315_c0_g1_i1
TRINITY_DN2315_c0_g1_i9
TRINITY_DN2315_c0_g1_i20
TRINITY_DN2315_c0_g1_i11
TRINITY_DN2309_c0_g2_i5
TRINITY_DN9281_c0_g1_i5
TRINITY_DN9255_c0_g1_i2
TRINITY_DN9256_c0_g1_i1
TRINITY_DN9239_c0_g1_i2
TRINITY_DN9239_c0_g1_i14
TRINITY_DN9239_c0_g1_i13
TRINITY_DN9270_c0_g1_i4
TRINITY_DN9274_c0_g1_i1
TRINITY_DN3779_c0_g1_i8
TRINITY_DN3799_c0_g1_i1
TRINITY_DN3774_c0_g1_i6
TRINITY_DN3703_c0_g4_i3
TRINITY_DN3711_c0_g1_i10
TRINITY_DN43814_c0_g1_i1
TRINITY_DN52045_c0_g1_i1
TRINITY_DN52024_c0_g1_i1
TRINITY_DN52000_c0_g1_i1
TRINITY_DN52081_c0_g1_i2
TRINITY_DN52078_c0_g1_i1
TRINITY_DN52079_c0_g1_i1
TRINITY_DN17450_c1_g1_i1
TRINITY_DN17475_c0_g2_i1
TRINITY_DN6657_c0_g1_i1
TRINITY_DN6638_c3_g1_i1
TRINITY_DN6699_c0_g1_i2
TRINITY_DN6616_c1_g1_i6
TRINITY_DN6671_c0_g2_i3
TRINITY_DN6672_c0_g1_i3
TRINITY_DN6607_c0_g1_i4
TRINITY_DN6607_c0_g1_i2
TRINITY_DN6691_c0_g1_i4
TRINITY_DN21317_c0_g1_i1
TRINITY_DN21318_c0_g1_i1
TRINITY_DN12557_c0_g1_i1
TRINITY_DN12555_c0_g1_i5
TRINITY_DN12540_c0_g1_i1
TRINITY_DN12571_c0_g1_i1
TRINITY_DN12578_c0_g1_i5
TRINITY_DN12542_c0_g1_i1
TRINITY_DN29768_c0_g1_i1
TRINITY_DN8366_c1_g3_i1
TRINITY_DN8389_c0_g1_i2
TRINITY_DN8379_c0_g1_i1
TRINITY_DN8369_c0_g1_i1
TRINITY_DN8362_c0_g3_i1
TRINITY_DN8394_c0_g2_i2
TRINITY_DN27786_c0_g1_i1
TRINITY_DN27738_c0_g1_i1
TRINITY_DN27717_c0_g1_i1
TRINITY_DN27791_c0_g1_i1
TRINITY_DN27777_c0_g1_i1
TRINITY_DN38649_c0_g1_i1
TRINITY_DN15942_c0_g1_i1
TRINITY_DN15904_c0_g1_i1
TRINITY_DN15915_c0_g1_i1
TRINITY_DN15943_c0_g1_i4
TRINITY_DN3678_c1_g2_i1
TRINITY_DN3645_c0_g1_i3
TRINITY_DN3609_c0_g1_i4
TRINITY_DN3699_c0_g1_i1
TRINITY_DN3612_c0_g1_i4
TRINITY_DN3666_c0_g1_i4
TRINITY_DN3646_c0_g2_i1
TRINITY_DN3630_c1_g1_i5
TRINITY_DN3630_c0_g1_i3
TRINITY_DN3624_c0_g1_i2
TRINITY_DN3654_c0_g1_i3
TRINITY_DN3682_c0_g1_i3
TRINITY_DN21583_c0_g1_i1
TRINITY_DN16830_c0_g1_i4
TRINITY_DN16830_c0_g2_i18
TRINITY_DN16829_c0_g1_i1
TRINITY_DN16888_c0_g1_i1
TRINITY_DN16861_c0_g1_i2
TRINITY_DN16877_c0_g1_i1
TRINITY_DN9567_c0_g1_i1
TRINITY_DN9575_c0_g1_i1
TRINITY_DN9549_c0_g1_i2
TRINITY_DN9595_c0_g1_i4
TRINITY_DN9537_c0_g2_i1
TRINITY_DN9543_c0_g1_i15
TRINITY_DN20461_c0_g1_i3
TRINITY_DN20440_c0_g2_i1
TRINITY_DN30550_c0_g1_i1
TRINITY_DN8547_c0_g1_i4
TRINITY_DN8523_c0_g2_i4
TRINITY_DN8597_c0_g1_i1
TRINITY_DN8536_c0_g1_i2
TRINITY_DN8536_c0_g2_i1
TRINITY_DN8550_c1_g1_i5
TRINITY_DN8550_c1_g1_i1
TRINITY_DN8568_c0_g1_i2
TRINITY_DN8504_c0_g1_i4
TRINITY_DN8560_c0_g2_i3
TRINITY_DN8591_c0_g1_i1
TRINITY_DN8522_c0_g1_i6
TRINITY_DN8522_c0_g1_i7
TRINITY_DN8503_c0_g1_i4
TRINITY_DN8503_c0_g1_i3
TRINITY_DN8501_c0_g6_i1
TRINITY_DN8571_c0_g2_i2
TRINITY_DN18133_c0_g2_i1
TRINITY_DN18196_c0_g1_i2
TRINITY_DN18100_c0_g1_i1
TRINITY_DN18168_c0_g1_i1
TRINITY_DN18129_c0_g1_i1
TRINITY_DN18159_c0_g1_i1
TRINITY_DN49645_c0_g1_i1
TRINITY_DN842_c0_g1_i3
TRINITY_DN812_c1_g1_i1
TRINITY_DN895_c1_g1_i1
TRINITY_DN874_c0_g1_i5
TRINITY_DN845_c0_g3_i3
TRINITY_DN872_c0_g4_i5
TRINITY_DN872_c0_g1_i5
TRINITY_DN830_c0_g1_i1
TRINITY_DN870_c0_g4_i1
TRINITY_DN858_c0_g3_i2
TRINITY_DN823_c0_g1_i6
TRINITY_DN890_c0_g1_i1
TRINITY_DN860_c0_g1_i1
TRINITY_DN894_c0_g1_i1
TRINITY_DN833_c0_g1_i1
TRINITY_DN849_c0_g2_i2
TRINITY_DN893_c0_g2_i3
TRINITY_DN893_c0_g3_i1
TRINITY_DN32624_c0_g1_i1
TRINITY_DN28667_c0_g1_i1
TRINITY_DN596_c0_g1_i3
TRINITY_DN529_c0_g1_i1
TRINITY_DN551_c0_g1_i4
TRINITY_DN556_c0_g1_i1
TRINITY_DN576_c0_g2_i2
TRINITY_DN511_c0_g1_i2
TRINITY_DN561_c1_g1_i4
TRINITY_DN564_c0_g2_i1
TRINITY_DN501_c0_g1_i8
TRINITY_DN595_c1_g3_i1
TRINITY_DN594_c0_g1_i4
TRINITY_DN552_c0_g1_i1
TRINITY_DN581_c0_g3_i4
TRINITY_DN575_c0_g1_i2
TRINITY_DN506_c0_g1_i1
TRINITY_DN10008_c0_g1_i1
TRINITY_DN10045_c0_g2_i2
TRINITY_DN10041_c0_g1_i2
TRINITY_DN10006_c0_g1_i7
TRINITY_DN10059_c0_g1_i2
TRINITY_DN10040_c0_g2_i1
TRINITY_DN10068_c0_g1_i2
TRINITY_DN10025_c0_g1_i1
TRINITY_DN35815_c0_g1_i1
TRINITY_DN367_c0_g1_i2
TRINITY_DN367_c0_g1_i3
TRINITY_DN362_c0_g1_i6
TRINITY_DN362_c0_g2_i2
TRINITY_DN362_c0_g3_i1
TRINITY_DN386_c0_g1_i5
TRINITY_DN386_c3_g1_i6
TRINITY_DN386_c1_g1_i1
TRINITY_DN393_c0_g1_i9
TRINITY_DN311_c2_g1_i2
TRINITY_DN361_c0_g2_i2
TRINITY_DN391_c0_g1_i5
TRINITY_DN389_c0_g1_i1
TRINITY_DN384_c0_g2_i9
TRINITY_DN33473_c0_g1_i1
TRINITY_DN13653_c0_g2_i1
TRINITY_DN13614_c0_g1_i2
TRINITY_DN13698_c0_g1_i1
TRINITY_DN13608_c0_g1_i3
TRINITY_DN13632_c0_g1_i4
TRINITY_DN13633_c0_g1_i4
TRINITY_DN13649_c0_g1_i4
TRINITY_DN13636_c0_g2_i3
TRINITY_DN13697_c0_g1_i1
TRINITY_DN13695_c0_g1_i5
TRINITY_DN13691_c0_g1_i1
TRINITY_DN16575_c0_g1_i1
TRINITY_DN16580_c0_g1_i3
TRINITY_DN16526_c0_g1_i2
TRINITY_DN34418_c0_g1_i1
TRINITY_DN2959_c0_g1_i5
TRINITY_DN2939_c0_g1_i6
TRINITY_DN2939_c0_g1_i18
TRINITY_DN2918_c0_g2_i2
TRINITY_DN2913_c0_g1_i1
TRINITY_DN2993_c0_g1_i3
TRINITY_DN2919_c0_g1_i5
TRINITY_DN2912_c0_g1_i2
TRINITY_DN2982_c0_g1_i2
TRINITY_DN2942_c0_g2_i2
TRINITY_DN2955_c0_g2_i3
TRINITY_DN2910_c0_g1_i1
TRINITY_DN2975_c0_g1_i5
TRINITY_DN2924_c0_g1_i1
TRINITY_DN16330_c3_g1_i1
TRINITY_DN16326_c0_g1_i4
TRINITY_DN16302_c0_g1_i7
TRINITY_DN16367_c0_g1_i4
TRINITY_DN28813_c0_g1_i1
TRINITY_DN28845_c0_g1_i1
TRINITY_DN12646_c0_g2_i1
TRINITY_DN12645_c0_g1_i1
TRINITY_DN12636_c0_g1_i2
TRINITY_DN12684_c1_g1_i3
TRINITY_DN12659_c0_g1_i1
TRINITY_DN12673_c0_g1_i7
TRINITY_DN12655_c0_g1_i3
TRINITY_DN12633_c0_g1_i4
TRINITY_DN12633_c0_g2_i2
TRINITY_DN12662_c0_g1_i6
TRINITY_DN12662_c0_g2_i1
TRINITY_DN12670_c0_g1_i2
TRINITY_DN12670_c0_g1_i3
TRINITY_DN12621_c0_g1_i4
TRINITY_DN12840_c0_g1_i1
TRINITY_DN12875_c0_g1_i1
TRINITY_DN12812_c0_g1_i5
TRINITY_DN22401_c0_g1_i1
TRINITY_DN1802_c0_g1_i4
TRINITY_DN1808_c0_g2_i4
TRINITY_DN1894_c0_g1_i3
TRINITY_DN1854_c0_g1_i1
[truncated: 302 more rows]

## Sheet: F
GO.ID	Term	Annotated	Significant	Expected	weight01Fisher	Percentage_of_Differentially_Expressed_Genes_from_number_of_DEGs	Percentage_of_Differentially_Expressed_Genes_from_Number_Of_Annotated_Genes
GO:0071215	cellular response to abscisic acid stimulus	437	45	32.79	0.00013	1.96	10.3
GO:0072329	monocarboxylic acid catabolic process	118	18	8.85	0.00059	0.78	15.25
GO:0009696	salicylic acid metabolic process	89	11	6.68	0.00106	0.48	12.36
GO:0045892	negative regulation of transcription, DNA-templated	559	50	41.94	0.00184	2.17	8.94
GO:0008300	isoprenoid catabolic process	40	8	3	0.00374	0.35	20
GO:0035335	peptidyl-tyrosine dephosphorylation	15	5	1.13	0.00375	0.22	33.33
GO:1901336	lactone biosynthetic process	10	4	0.75	0.00459	0.17	40
GO:0046482	para-aminobenzoic acid metabolic process	10	4	0.75	0.00459	0.17	40
GO:0051596	methylglyoxal catabolic process	17	3	1.28	0.00563	0.13	17.65
GO:0098719	sodium ion import across plasma membrane	11	4	0.83	0.00678	0.17	36.36
GO:0051103	DNA ligation involved in DNA repair	11	4	0.83	0.00678	0.17	36.36
GO:0016106	sesquiterpenoid biosynthetic process	59	7	4.43	0.00679	0.3	11.86
GO:0006349	regulation of gene expression by genetic imprinting	31	7	2.33	0.00701	0.3	22.58
GO:0055075	potassium ion homeostasis	39	8	2.93	0.00745	0.35	20.51
GO:0000162	tryptophan biosynthetic process	48	9	3.6	0.00856	0.39	18.75
GO:0010883	regulation of lipid storage	25	6	1.88	0.00904	0.26	24
GO:0009415	response to water	577	57	43.29	0.00931	2.48	9.88

## Sheet: G
GO.ID	Term	Annotated	Significant	Expected	weight01Fisher	Percentage_of_Differentially_Expressed_Genes_from_number_of_DEGs	Percentage_of_Differentially_Expressed_Genes_from_Number_Of_Annotated_Genes
GO:0016021	integral component of membrane	4532	376	327.74	0.00098	16.34	8.3
GO:0046930	pore complex	21	6	1.52	0.00298	0.26	28.57
GO:0031359	integral component of chloroplast outer membrane	15	5	1.08	0.00319	0.22	33.33
GO:0031209	SCAR complex	10	4	0.72	0.00401	0.17	40
GO:0005950	anthranilate synthase complex	24	6	1.74	0.00614	0.26	25
GO:0030133	transport vesicle	123	12	8.89	0.00695	0.52	9.76

## Sheet: H
GO.ID	Term	Annotated	Significant	Expected	weight01Fisher	Percentage_of_Differentially_Expressed_Genes_from_number_of_DEGs	Percentage_of_Differentially_Expressed_Genes_from_Number_Of_Annotated_Genes
GO:0080043	quercetin 3-O-glucosyltransferase activity	100	16	7.55	0.0033	0.7	16
GO:0080044	quercetin 7-O-glucosyltransferase activity	100	16	7.55	0.0033	0.7	16
GO:0015386	potassium:proton antiporter activity	21	6	1.59	0.0037	0.26	28.57
GO:0004867	serine-type endopeptidase inhibitor activity	21	6	1.59	0.0037	0.26	28.57
GO:0015116	sulfate transmembrane transporter activity	19	5	1.43	0.0038	0.22	26.32
GO:0003910	DNA ligase (ATP) activity	10	4	0.76	0.0047	0.17	40
GO:0015385	sodium:proton antiporter activity	10	4	0.76	0.0047	0.17	40
GO:0015288	porin activity	22	6	1.66	0.0048	0.26	27.27
GO:0003906	DNA-(apurinic or apyrimidinic site) endonuclease activity	36	6	2.72	0.0053	0.26	16.67
GO:0004523	RNA-DNA hybrid ribonuclease activity	145	20	10.95	0.0063	0.87	13.79
