# Supplementary material for: Transcriptomic Insights into Mechanisms of Early Seed Maturation in the Garden Pea (Pisum sativum L.)
Source: Cells. 2020 Mar 23;9(3):779. doi: 10.3390/cells9030779 (PMC7140803; doi:10.3390/cells9030779)
Supplement: Supplementary file 1 [file cells-09-00779-s001.zip › Supplementary materials/TableS14.xlsx]

## Sheet: Table S14
Table S14. Ranged annotation of eigenvector summands for five primary components from full transcriptome PCA
PC1				PC2				PC3				PC4				PC5
Transcript ID	Eigenvector coefficient	BLASTP Annotation	BLASTX Annotation	Transcript ID	Eigenvector coefficient	BLASTP Annotation	BLASTX Annotation	Transcript ID	Eigenvector coefficient	BLASTP Annotation	BLASTX Annotation	Transcript ID	Eigenvector coefficient	BLASTP Annotation	BLASTX Annotation	Transcript ID	Eigenvector coefficient	BLASTP Annotation	BLASTX Annotation
TRINITY_DN6900_c0_g1_i2	0,00775824260989048	V-type proton ATPase subunit E [Medicago truncatula]	V-type proton ATPase subunit E [Medicago truncatula]	TRINITY_DN482_c0_g1_i4	0,0171550624337658	acetyl-CoA acetyltransferase, cytosolic 1 [Medicago truncatula]	acetyl-CoA acetyltransferase, cytosolic 1 [Medicago truncatula]	TRINITY_DN12614_c0_g1_i1	0,0192830136558263	protein NRT1/ PTR FAMILY 5.1 [Cicer arietinum]	protein NRT1/ PTR FAMILY 5.1 [Cicer arietinum]	TRINITY_DN7695_c0_g1_i1	0,0248956105872471	hypothetical protein E2542_SST03521 [Spatholobus suberectus]	uncharacterized protein LOC11431491 [Medicago truncatula]	comp30702_c0_seq1	0,0279235565154751	NA	NA
TRINITY_DN3863_c0_g2_i9	0,0077568647011808	ADP-ribosylation factor isoform X1 [Cicer arietinum]	ADP-ribosylation factor isoform X1 [Cicer arietinum]	comp19661_c0_seq1	0,017003433940097	NA	NA	TRINITY_DN96_c0_g1_i3	0,0192097095814717	caffeic acid 3-O-methyltransferase [Medicago truncatula]	caffeic acid 3-O-methyltransferase [Medicago truncatula]	TRINITY_DN19059_c0_g1_i1	0,0245133353386511	copia-type polyprotein [Trifolium pratense]	copia-type polyprotein [Trifolium pratense]	TRINITY_DN4106_c0_g1_i1	0,0276453272436671	ribosome biogenesis ATPase RIX7-like isoform X2 [Cicer arietinum]	ribosome biogenesis ATPase RIX7-like isoform X2 [Cicer arietinum]
TRINITY_DN2870_c0_g1_i2	0,0077561951677597	actin-depolymerizing factor 5 [Cicer arietinum]	unknown [Medicago truncatula]	TRINITY_DN15318_c1_g2_i1	0,0169413192923116	putative receptor protein kinase ZmPK1 [Medicago truncatula]	putative receptor protein kinase ZmPK1 [Medicago truncatula]	TRINITY_DN20787_c0_g1_i2	0,0191395437851626	E3 ubiquitin-protein ligase lin-1-like protein [Trifolium pratense]	E3 ubiquitin-protein ligase lin-1-like protein [Trifolium pratense]	TRINITY_DN1479_c1_g1_i1	0,0244712953729142	RCC1 domain-containing protein DDB_G0279253 [Medicago truncatula]	RCC1 domain-containing protein DDB_G0279253 [Medicago truncatula]	TRINITY_DN41885_c0_g1_i1	0,0266522835934557	uncharacterized protein LOC11415982 [Medicago truncatula]	uncharacterized protein LOC11415982 [Medicago truncatula]
TRINITY_DN6603_c0_g2_i1	0,00775616422402196	RecName: Full=Aminomethyltransferase, mitochondrial; AltName: Full=Glycine cleavage system T protein; Short=GCVT; Flags: Precursor	RecName: Full=Aminomethyltransferase, mitochondrial; AltName: Full=Glycine cleavage system T protein; Short=GCVT; Flags: Precursor	TRINITY_DN153_c0_g1_i1	0,0169296352899833	protein EARLY RESPONSIVE TO DEHYDRATION 15 [Medicago truncatula]	protein EARLY RESPONSIVE TO DEHYDRATION 15 [Medicago truncatula]	TRINITY_DN3703_c0_g4_i2	0,0191055481261103	uncharacterized protein LOC101500009 isoform X1 [Cicer arietinum]	uncharacterized protein LOC11446401 [Medicago truncatula]	TRINITY_DN12297_c0_g1_i1	0,0243920649059262	ABC transporter B family member 19-like protein [Trifolium pratense]	ABC transporter B family member 19-like protein [Trifolium pratense]	TRINITY_DN5295_c0_g1_i1	0,0264867024845203	protein DEFECTIVE IN MERISTEM SILENCING 3 [Medicago truncatula]	protein DEFECTIVE IN MERISTEM SILENCING 3 [Medicago truncatula]
TRINITY_DN10112_c0_g1_i2	0,00775578932405101	26S proteasome non-ATPase regulatory subunit 6 homolog [Cicer arietinum]	26S proteasome non-ATPase regulatory subunit 6 homolog [Cicer arietinum]	TRINITY_DN84_c0_g1_i1	0,016883662613955	cysteine-rich receptor-like protein kinase 10 [Medicago truncatula]	cysteine-rich receptor-like protein kinase 10 [Medicago truncatula]	TRINITY_DN1121_c0_g2_i9	0,0190835896698456	putative midasin, sigma-54 interaction domain, ATP-binding site 1 [Medicago truncatula]	midasin isoform X2 [Medicago truncatula]	TRINITY_DN5881_c0_g1_i5	0,0242960924307869	receptor-like protein kinase, partial [Trifolium pratense]	receptor-like protein kinase, partial [Trifolium pratense]	TRINITY_DN4876_c0_g1_i1	0,026468601983226	uncharacterized protein LOC25502118 isoform X2 [Medicago truncatula]	uncharacterized protein LOC25502118 isoform X2 [Medicago truncatula]
TRINITY_DN13981_c0_g1_i2	0,00775496968857654	adenine phosphoribosyltransferase chloroplastic-like [Trifolium pratense]	adenine phosphoribosyl transferase [Astragalus membranaceus]	TRINITY_DN226_c0_g1_i2	0,0168797631975218	peroxisomal fatty acid beta-oxidation multifunctional protein MFP2 [Cicer arietinum]	peroxisomal fatty acid beta-oxidation multifunctional protein MFP2 [Cicer arietinum]	TRINITY_DN791_c0_g1_i6	0,0190228211230566	formate dehydrogenase 1, mitochondrial [Medicago truncatula]	formate dehydrogenase [Lotus japonicus]	TRINITY_DN8069_c0_g2_i9	0,0242911365038564	NA	receptor-like serine/threonine-protein kinase NCRK [Medicago truncatula]	TRINITY_DN7018_c0_g2_i2	0,0263401470411433	cytochrome P450 85A [Medicago truncatula]	cytochrome P450 85A [Medicago truncatula]
TRINITY_DN3010_c0_g1_i7	0,00775092587821981	aldehyde dehydrogenase family 3 member F1 isoform X1 [Medicago truncatula]	aldehyde dehydrogenase family 3 member F1 isoform X1 [Medicago truncatula]	TRINITY_DN5701_c0_g1_i5	0,0168521921054633	CBL-interacting serine/threonine-protein kinase 3 [Medicago truncatula]	CBL-interacting serine/threonine-protein kinase 3 [Medicago truncatula]	TRINITY_DN52110_c0_g1_i1	0,0189865028707057	primary amine oxidase [Trifolium pratense]	primary amine oxidase [Trifolium pratense]	TRINITY_DN23845_c0_g1_i1	0,0241603637158566	uncharacterized protein LOC11435577 [Medicago truncatula]	uncharacterized protein LOC11435577 [Medicago truncatula]	TRINITY_DN3225_c0_g1_i1	0,0262934640160743	probable glutathione peroxidase 8-like [Cicer arietinum]	probable glutathione peroxidase 8-like [Cicer arietinum]
TRINITY_DN1098_c0_g2_i7	0,00775092045004422	MADS box protein M6 [Pisum sativum]	MADS box protein M6 [Pisum sativum]	TRINITY_DN2773_c2_g1_i1	0,0168425980107721	mitochondrial substrate carrier family protein C [Medicago truncatula]	mitochondrial substrate carrier family protein C [Medicago truncatula]	TRINITY_DN720_c1_g3_i1	0,0189647763484508	GYF domain-containing protein [Trifolium pratense]	GYF domain-containing protein [Trifolium pratense]	TRINITY_DN3003_c1_g2_i1	0,024152020068471	NA	NA	TRINITY_DN9111_c0_g1_i1	0,0262066935122511	ACT domain-containing protein ACR3 isoform X1 [Medicago truncatula]	ACT domain-containing protein ACR3 isoform X1 [Medicago truncatula]
TRINITY_DN25973_c0_g2_i3	0,00775080869647158	vesicle-associated protein 1-2-like [Cicer arietinum]	vesicle-associated protein 1-2 [Medicago truncatula]	TRINITY_DN47066_c0_g1_i1	0,0168267651643131	E3 ubiquitin-protein ligase ring1-like protein [Trifolium pratense]	E3 ubiquitin-protein ligase ring1-like protein [Trifolium pratense]	TRINITY_DN2257_c0_g1_i1	0,0189535622495662	uncharacterized protein LOC101514561 [Cicer arietinum]	uncharacterized protein LOC11407475 isoform X2 [Medicago truncatula]	TRINITY_DN4083_c0_g2_i3	0,0239131151337221	NA	NA	TRINITY_DN438_c0_g1_i4	0,0259850458968926	hypothetical protein L195_g035997 [Trifolium pratense]	hypothetical protein L195_g035997 [Trifolium pratense]
TRINITY_DN3036_c0_g1_i3	0,00775071152400375	tryptophan--tRNA ligase, cytoplasmic [Cicer arietinum]	tryptophan--tRNA ligase, cytoplasmic [Cicer arietinum]	TRINITY_DN26047_c0_g1_i1	0,0168056714952802	RING-H2 finger protein ATL54-like [Trifolium pratense]	RING-H2 finger protein ATL54 [Medicago truncatula]	TRINITY_DN769_c0_g1_i1	0,0189316425202974	NA	NA	TRINITY_DN8009_c0_g1_i2	0,023878960523874	hypothetical protein L195_g023923 [Trifolium pratense]	hypothetical protein L195_g023923 [Trifolium pratense]	TRINITY_DN12125_c0_g1_i1	0,0257774875155943	probable transcription factor GLK1 [Medicago truncatula]	probable transcription factor GLK1 [Medicago truncatula]
TRINITY_DN2456_c0_g3_i1	0,00775068785058811	ras-related protein RAB11A-like [Trifolium pratense]	ras-related protein RAB11A-like [Trifolium pratense]	TRINITY_DN3343_c0_g1_i4	0,0167875002288657	acyl-CoA-binding domain-containing protein 3 [Cicer arietinum]	acyl-CoA-binding domain-containing protein 3 [Medicago truncatula]	TRINITY_DN1703_c0_g1_i1	0,0189176784582344	WEAK CHLOROPLAST MOVEMENT UNDER BLUE LIGHT protein1 [Spatholobus suberectus]	protein WEAK CHLOROPLAST MOVEMENT UNDER BLUE LIGHT 1 [Medicago truncatula]	comp47760_c0_seq1	0,0238503362332183	NA	NA	TRINITY_DN49302_c0_g1_i1	0,0254688230630547	Calmodulin protein 4 [Spatholobus suberectus]	calmodulin-like protein 5-like [Trifolium pratense]
comp41332_c0_seq1	0,00775041934014058	NA	NA	TRINITY_DN5582_c1_g1_i8	0,0167641265919015	heparan-alpha-glucosaminide N-acetyltransferase [Medicago truncatula]	heparan-alpha-glucosaminide N-acetyltransferase [Medicago truncatula]	TRINITY_DN6499_c0_g2_i2	0,0188884045262668	uncharacterized protein LOC11428603 isoform X1 [Medicago truncatula]	uncharacterized protein LOC11428603 isoform X1 [Medicago truncatula]	TRINITY_DN48212_c0_g1_i1	0,0237993338049397	ovate transcriptional repressor [Trifolium pratense]	ovate transcriptional repressor [Trifolium pratense]	comp39249_c2_seq8	0,0254233762849453	NA	NA
TRINITY_DN1389_c0_g1_i3	0,00775026890993141	FtsZ protein [Pisum sativum]	FtsZ protein [Pisum sativum]	TRINITY_DN18426_c0_g1_i5	0,0167637456234781	monosaccharide-sensing protein 3 [Medicago truncatula]	monosaccharide-sensing protein 3 [Medicago truncatula]	TRINITY_DN4449_c0_g1_i1	0,0188065961231229	NA	NA	comp15612_c0_seq1	0,0237610806163781	NA	NA	comp39506_c0_seq2	0,0253772113764134	NA	NA
TRINITY_DN1553_c0_g3_i3	0,00775005793576833	DNA repair protein rad23-3-like [Trifolium pratense]	DNA repair protein rad23-3-like [Trifolium pratense]	TRINITY_DN4396_c1_g1_i1	0,0167554868634167	protein PMR5 [Medicago truncatula]	protein PMR5 [Medicago truncatula]	TRINITY_DN18533_c0_g1_i3	0,0188018636875685	TMV resistance protein N [Medicago truncatula]	TMV resistance protein N [Medicago truncatula]	TRINITY_DN12867_c0_g1_i2	0,0236046398605432	F-box protein PP2-B15 [Medicago truncatula]	F-box protein PP2-B15 [Medicago truncatula]	TRINITY_DN4688_c0_g1_i3	0,0253677723373509	protein SRG1-like [Trifolium pratense]	protein SRG1-like [Trifolium pratense]
TRINITY_DN4920_c0_g1_i3	0,00774992578350396	K(+) efflux antiporter 5 [Cicer arietinum]	K(+) efflux antiporter 5 [Cicer arietinum]	TRINITY_DN10310_c0_g1_i1	0,0167417787626391	hypothetical protein MtrunA17_Chr7g0254281 [Medicago truncatula]	hypothetical protein MtrunA17_Chr7g0254281 [Medicago truncatula]	TRINITY_DN9310_c0_g1_i5	0,0187737265414834	hypothetical protein MtrunA17_Chr4g0052091 [Medicago truncatula]	hypothetical protein MtrunA17_Chr4g0052091 [Medicago truncatula]	TRINITY_DN8943_c0_g1_i1	0,0235890050979318	protein trichome birefringence-like 43 [Cicer arietinum]	protein trichome birefringence-like 43 [Cicer arietinum]	TRINITY_DN48757_c0_g1_i1	0,0253622699163617	voltage-gated hydrogen channel 1 [Cicer arietinum]	uncharacterized protein LOC11440308 [Medicago truncatula]
TRINITY_DN2437_c0_g1_i4	0,00774989091162634	O-fucosyltransferase 1 [Cicer arietinum]	O-fucosyltransferase 1 [Cicer arietinum]	TRINITY_DN2069_c1_g1_i5	0,0167234508732315	auxin response factor 4 isoform X2 [Medicago truncatula]	auxin response factor 4 isoform X2 [Medicago truncatula]	TRINITY_DN8760_c0_g1_i1	0,0187521985575649	pentatricopeptide repeat-containing protein At1g73710 isoform X1 [Cicer arietinum]	pentatricopeptide repeat-containing protein At1g73710 isoform X1 [Cicer arietinum]	TRINITY_DN10887_c0_g1_i1	0,0235400867148317	CC-NBS-LRR resistance protein [Trifolium medium]	CC-NBS-LRR resistance protein [Trifolium medium]	TRINITY_DN38822_c0_g1_i1	0,0252985443943182	pentatricopeptide repeat-containing protein at2g27610-like protein [Trifolium pratense]	pentatricopeptide repeat-containing protein at2g27610-like protein [Trifolium pratense]
TRINITY_DN46899_c0_g1_i1	0,00774918991296326	RecName: Full=Dihydrolipoyl dehydrogenase, mitochondrial; AltName: Full=Dihydrolipoamide dehydrogenase; AltName: Full=Glycine cleavage system L protein; AltName: Full=Pyruvate dehydrogenase complex E3 subunit; Short=E3; Short=PDC-E3; Flags: Precursor	RecName: Full=Dihydrolipoyl dehydrogenase, mitochondrial; AltName: Full=Dihydrolipoamide dehydrogenase; AltName: Full=Glycine cleavage system L protein; AltName: Full=Pyruvate dehydrogenase complex E3 subunit; Short=E3; Short=PDC-E3; Flags: Precursor	TRINITY_DN3196_c0_g1_i12	0,0167174891425598	amino acid transporter AVT6C [Cicer arietinum]	amino acid transporter AVT6C [Cicer arietinum]	TRINITY_DN9062_c0_g1_i1	0,0186520423156146	uncharacterized protein At5g41620-like [Medicago truncatula]	uncharacterized protein At5g41620-like [Medicago truncatula]	TRINITY_DN11927_c0_g1_i1	0,0234411059408945	uncharacterized protein LOC11420111 [Medicago truncatula]	uncharacterized protein LOC11420111 [Medicago truncatula]	comp18969_c0_seq2	0,0252885058538348	NA	NA
TRINITY_DN2292_c0_g1_i1	0,00774918585784449	6-phosphogluconate dehydrogenase, decarboxylating 3 [Medicago truncatula]	6-phosphogluconate dehydrogenase, decarboxylating 3 [Medicago truncatula]	TRINITY_DN2776_c0_g1_i1	0,0167073092266995	uncharacterized protein LOC101504516 [Cicer arietinum]	uncharacterized protein LOC101504516 [Cicer arietinum]	TRINITY_DN37005_c0_g1_i1	0,0186306790465563	GDSL esterase/lipase At5g22810 [Medicago truncatula]	GDSL esterase/lipase At5g22810 [Medicago truncatula]	TRINITY_DN20706_c0_g1_i1	0,0232329611408371	pentatricopeptide repeat-containing protein chloroplastic-like [Trifolium pratense]	pentatricopeptide repeat-containing protein chloroplastic-like [Trifolium pratense]	TRINITY_DN4083_c1_g2_i1	0,0252834050790452	hypothetical protein MtrunA17_Chr1g0147621 [Medicago truncatula]	Retrovirus-related Pol polyprotein from transposon RE1 [Glycine soja]
TRINITY_DN3964_c0_g1_i3	0,0077486913406625	hypothetical protein L195_g004359 [Trifolium pratense]	uncharacterized protein PFB0765w [Cicer arietinum]	TRINITY_DN2269_c0_g2_i1	0,0166858644667092	probable WRKY transcription factor 15 isoform X1 [Medicago truncatula]	probable WRKY transcription factor 15 isoform X1 [Medicago truncatula]	TRINITY_DN10625_c0_g1_i1	0,018561164247612	cyclic nucleotide-gated ion channel 4 [Medicago truncatula]	cyclic nucleotide-gated ion channel 4 [Medicago truncatula]	TRINITY_DN8656_c0_g1_i1	0,0231495826942048	putative DNA glycosylase At3g47830 isoform X1 [Medicago truncatula]	putative DNA glycosylase At3g47830 isoform X1 [Medicago truncatula]	TRINITY_DN29816_c0_g1_i1	0,0252812902451143	RING-H2 finger protein ATL2-like [Cicer arietinum]	RING-H2 finger protein ATL2-like [Cicer arietinum]
TRINITY_DN28900_c0_g1_i1	0,00774861472694595	unknown [Medicago truncatula]	clathrin light chain 1-like [Cicer arietinum]	TRINITY_DN28870_c0_g1_i1	0,0166813579138497	probable serine/threonine-protein kinase PIX13 [Medicago truncatula]	probable serine/threonine-protein kinase PIX13 [Medicago truncatula]	TRINITY_DN7715_c0_g1_i1	0,0185110651410383	plastid division protein PDV1 [Medicago truncatula]	plastid division protein PDV1 [Medicago truncatula]	TRINITY_DN4047_c0_g4_i2	0,0231490981726658	NA	NA	comp39415_c0_seq5	0,0252732922816148	NA	NA
TRINITY_DN10671_c1_g1_i1	0,00774857963024279	hydroxyproline O-galactosyltransferase GALT2 [Medicago truncatula]	hydroxyproline O-galactosyltransferase GALT2 [Medicago truncatula]	TRINITY_DN2912_c0_g1_i2	0,0166803347230116	desiccation protectant protein Lea14 homolog isoform X1 [Medicago truncatula]	desiccation protectant protein Lea14 homolog isoform X1 [Medicago truncatula]	TRINITY_DN4995_c0_g1_i4	0,018421723069873	probable apyrase 7 [Cicer arietinum]	probable apyrase 7 [Cicer arietinum]	TRINITY_DN17616_c0_g3_i1	0,0231295364156572	21.7 kDa class VI heat shock protein [Medicago truncatula]	21.7 kDa class VI heat shock protein [Medicago truncatula]	comp70316_c0_seq1	0,0252478852379917	NA	NA
TRINITY_DN8766_c0_g1_i1	0,00774853912998562	hypothetical protein L195_g056003 [Trifolium pratense]	hypothetical protein L195_g056003 [Trifolium pratense]	TRINITY_DN2988_c0_g1_i1	0,0166686438660366	putative His-Asp phosphotransfer protein [Pisum sativum]	putative His-Asp phosphotransfer protein [Pisum sativum]	TRINITY_DN1365_c0_g1_i8	0,0183789069778509	translation initiation factor eIF-2B subunit delta isoform X1 [Medicago truncatula]	translation initiation factor eIF-2B subunit delta isoform X1 [Medicago truncatula]	TRINITY_DN4898_c0_g1_i7	0,0231121915429532	transcription factor E2FC isoform X1 [Cicer arietinum]	transcription factor E2FC isoform X1 [Cicer arietinum]	TRINITY_DN4940_c0_g1_i4	0,0252475590664305	NA	NA
TRINITY_DN682_c0_g1_i11	0,00774824518677405	succinate--CoA ligase [ADP-forming] subunit beta, mitochondrial [Medicago truncatula]	succinate--CoA ligase [ADP-forming] subunit beta, mitochondrial [Medicago truncatula]	TRINITY_DN32473_c0_g1_i1	0,0166659284072821	ethylene-responsive transcription factor 1a-like protein [Trifolium pratense]	ethylene-responsive transcription factor 1a-like protein [Trifolium pratense]	TRINITY_DN9182_c0_g4_i2	0,0183700445454736	putative P-loop containing nucleoside triphosphate hydrolase, leucine-rich repeat domain, L [Medicago truncatula]	CC-NBS-LRR resistance protein [Trifolium pratense]	TRINITY_DN20551_c0_g2_i1	0,0231050900019795	hypothetical protein A2U01_0007550 [Trifolium medium]	hypothetical protein A2U01_0007550 [Trifolium medium]	TRINITY_DN43409_c0_g1_i1	0,0252237551341544	hypothetical protein L195_g034401 [Trifolium pratense]	hypothetical protein L195_g034401 [Trifolium pratense]
TRINITY_DN2472_c0_g1_i4	0,00774812802409775	V-type proton ATPase subunit B2 [Medicago truncatula]	V-type proton ATPase subunit B2 [Medicago truncatula]	TRINITY_DN7943_c0_g1_i1	0,0166557347289613	alpha-xylosidase 1 [Medicago truncatula]	alpha-xylosidase 1 [Medicago truncatula]	TRINITY_DN13223_c0_g1_i1	0,0183649540138188	protein PAM68, chloroplastic [Medicago truncatula]	protein PAM68, chloroplastic [Medicago truncatula]	TRINITY_DN10506_c0_g1_i1	0,0230833117547715	germin-like protein subfamily 3 member 1 [Medicago truncatula]	germin-like protein subfamily 3 member 1 [Medicago truncatula]	comp15674_c0_seq1	0,0252154712809176	NA	NA
TRINITY_DN6996_c0_g1_i3	0,00774807521384713	ribose-phosphate pyrophosphokinase 4 isoform X1 [Medicago truncatula]	ribose-phosphate pyrophosphokinase 4 isoform X1 [Medicago truncatula]	TRINITY_DN19526_c0_g2_i1	0,0166413166383913	pentatricopeptide repeat-containing protein At3g12770 [Medicago truncatula]	pentatricopeptide repeat-containing protein At3g12770 [Medicago truncatula]	TRINITY_DN592_c0_g1_i1	0,0183577407831765	soluble diacylglycerol acyltransferase [Trifolium pratense]	soluble diacylglycerol acyltransferase [Trifolium pratense]	TRINITY_DN19091_c0_g1_i1	0,0230712470937078	NA	protein MAIN-LIKE 1-like [Medicago truncatula]	TRINITY_DN11441_c0_g1_i2	0,0251915448407591	anthocyanidin 3-O-glucosyltransferase 2 [Medicago truncatula]	anthocyanidin 3-O-glucosyltransferase 2 [Medicago truncatula]
TRINITY_DN1336_c0_g2_i2	0,00774786845168736	leucine-rich repeat protein 1 [Cicer arietinum]	leucine-rich repeat protein 1 [Cicer arietinum]	TRINITY_DN14383_c0_g2_i1	0,0166269038290615	WRKY transcription factor WRKY108715 [Medicago truncatula]	WRKY transcription factor WRKY108715 [Medicago truncatula]	TRINITY_DN8043_c0_g2_i1	0,0183375513109212	F-box protein at5g39450-like protein [Trifolium pratense]	F-box protein at5g39450-like protein [Trifolium pratense]	TRINITY_DN6081_c0_g1_i1	0,0229341566472564	probable mediator of RNA polymerase II transcription subunit 37c [Medicago truncatula]	probable mediator of RNA polymerase II transcription subunit 37c [Medicago truncatula]	TRINITY_DN9719_c0_g2_i1	0,025190357428709	uncharacterized protein LOC101495357 [Cicer arietinum]	uncharacterized protein LOC101495357 [Cicer arietinum]
TRINITY_DN2263_c0_g2_i1	0,00774780236748881	RecName: Full=Spermidine synthase 2; Short=SPDSY 2; AltName: Full=Putrescine aminopropyltransferase 2	RecName: Full=Spermidine synthase 2; Short=SPDSY 2; AltName: Full=Putrescine aminopropyltransferase 2	TRINITY_DN7573_c0_g1_i2	0,0166081119818106	BAG family molecular chaperone regulator 1 [Medicago truncatula]	BAG family molecular chaperone regulator 1 [Medicago truncatula]	TRINITY_DN9355_c0_g1_i7	0,0182847503585965	mediator of RNA polymerase II transcription subunit 16-like isoform X1 [Cicer arietinum]	mediator of RNA polymerase II transcription subunit 16-like isoform X1 [Cicer arietinum]	TRINITY_DN8601_c0_g1_i1	0,0229120689742878	uncharacterized protein LOC25480567 [Medicago truncatula]	uncharacterized protein LOC25480567 [Medicago truncatula]	TRINITY_DN48139_c0_g1_i1	0,0251671736777989	RING-H2 finger protein ATL16 [Medicago truncatula]	RING-H2 finger protein ATL16 [Medicago truncatula]
TRINITY_DN8764_c0_g2_i1	0,00774775803745283	hypothetical protein L195_g012555 [Trifolium pratense]	protein RETICULATA-RELATED 4, chloroplastic-like [Cicer arietinum]	TRINITY_DN8140_c0_g1_i1	0,0166054112424736	alpha-aminoadipic semialdehyde synthase isoform X1 [Medicago truncatula]	alpha-aminoadipic semialdehyde synthase isoform X1 [Medicago truncatula]	TRINITY_DN10799_c0_g1_i1	0,0182388493455227	protein root UVB sensitive 4 isoform X1 [Cicer arietinum]	protein root UVB sensitive 4 isoform X1 [Cicer arietinum]	comp15684_c0_seq2	0,0228195019770273	NA	NA	TRINITY_DN9565_c0_g1_i6	0,0251524227832255	cinnamoyl-CoA reductase 1 [Cicer arietinum]	cinnamoyl-CoA reductase 1 [Cicer arietinum]
TRINITY_DN4285_c0_g1_i1	0,00774752403912982	alpha/beta hydrolase domain-containing protein 17B isoform X1 [Abrus precatorius]	alpha/beta hydrolase domain-containing protein 17B isoform X1 [Abrus precatorius]	TRINITY_DN5375_c0_g1_i1	0,0165953348675316	F-box/kelch-repeat protein At1g80440-like [Cicer arietinum]	F-box/kelch-repeat protein At1g80440-like [Cicer arietinum]	TRINITY_DN221_c1_g1_i3	0,0180997714729154	digalactosyldiacylglycerol synthase 1, chloroplastic [Cicer arietinum]	digalactosyldiacylglycerol synthase 1, chloroplastic [Cicer arietinum]	comp21651_c0_seq1	0,0227194238467436	NA	NA	TRINITY_DN20700_c0_g1_i1	0,025143971291002	histon deacetylase [Trifolium pratense]	hypothetical protein TSUD_418880 [Trifolium subterraneum]
TRINITY_DN4907_c0_g1_i6	0,00774751284867902	serine/threonine-protein kinase 16 [Medicago truncatula]	serine/threonine-protein kinase 16 [Medicago truncatula]	TRINITY_DN6472_c0_g1_i3	0,0165776358384966	BTB/POZ domain-containing protein At3g05675 [Medicago truncatula]	BTB/POZ domain-containing protein At3g05675-like [Cicer arietinum]	TRINITY_DN7883_c0_g1_i2	0,018086733110797	sulfate transporter 2.2-like protein [Pisum sativum]	sulfate transporter 2.2-like protein [Pisum sativum]	TRINITY_DN9161_c0_g1_i1	0,0226809071133655	hypothetical protein PHAVU_004G127400g [Phaseolus vulgaris]	hypothetical protein PHAVU_004G127400g [Phaseolus vulgaris]	TRINITY_DN10844_c0_g1_i3	0,0251244446543992	heat stress transcription factor A-7a [Glycine max]	heat stress transcription factor A-7a [Glycine max]
TRINITY_DN4196_c0_g1_i4	0,00774749749554981	leucine-rich repeat receptor-like serine threonine-protein kinase bam1-like protein [Trifolium pratense]	leucine-rich repeat receptor-like serine threonine-protein kinase bam1-like protein [Trifolium pratense]	comp40971_c0_seq13	0,0165675680571524	NA	NA	comp19524_c0_seq2	0,0180832034622113	NA	NA	TRINITY_DN2458_c0_g1_i3	0,0226174203641127	probable serine/threonine-protein kinase WNK6 isoform X1 [Cicer arietinum]	probable serine/threonine-protein kinase WNK6 isoform X1 [Cicer arietinum]	comp50547_c0_seq1	0,025098013923772	NA	NA
TRINITY_DN485_c0_g1_i12	0,00774745635716682	long chain acyl-CoA synthetase 2 [Medicago truncatula]	long chain acyl-CoA synthetase 2 [Medicago truncatula]	TRINITY_DN4144_c0_g1_i11	0,016554301982752	serine/threonine-protein kinase STY17 [Cicer arietinum]	serine/threonine-protein kinase STY17 [Cicer arietinum]	TRINITY_DN8654_c0_g2_i1	0,0180804357861568	protein PLASTID MOVEMENT IMPAIRED 1 [Medicago truncatula]	plastid movement impaired protein [Trifolium pratense]	TRINITY_DN6683_c0_g1_i1	0,0226165238760804	uncharacterized protein LOC11442322 [Medicago truncatula]	uncharacterized protein LOC11442322 [Medicago truncatula]	TRINITY_DN19745_c0_g1_i1	0,0250945584534565	Zinc finger, ZZ-type; Zinc finger, C2H2-type [Medicago truncatula]	Zinc finger, ZZ-type; Zinc finger, C2H2-type [Medicago truncatula]
TRINITY_DN6584_c0_g1_i1	0,00774735806602856	uncharacterized protein LOC101515231 [Cicer arietinum]	uncharacterized protein LOC101515231 [Cicer arietinum]	TRINITY_DN11026_c0_g2_i1	0,0165525152739056	senescence-inducible chloroplast stay-green protein [Medicago truncatula]	protein STAY-GREEN, chloroplastic-like [Cicer arietinum]	TRINITY_DN1675_c0_g1_i10	0,0180800798519889	peptidyl-prolyl cis-trans isomerase cyp19-3-like protein [Trifolium pratense]	peptidyl-prolyl cis-trans isomerase cyp19-3-like protein [Trifolium pratense]	TRINITY_DN12400_c0_g1_i3	0,0225390834356155	PREDICTED: uncharacterized protein LOC108223098 isoform X6 [Daucus carota subsp. sativus]	PREDICTED: uncharacterized protein LOC108223098 isoform X6 [Daucus carota subsp. sativus]	TRINITY_DN3327_c0_g1_i4	0,0250903620534885	ATP-dependent (S)-NAD(P)H-hydrate dehydratase isoform X3 [Medicago truncatula]	ATP-dependent (S)-NAD(P)H-hydrate dehydratase isoform X3 [Medicago truncatula]
TRINITY_DN52_c0_g2_i1	0,00774725904911973	protein glutamine dumper 3-like [Trifolium pratense]	protein glutamine dumper 3-like [Trifolium pratense]	TRINITY_DN37462_c0_g1_i1	0,0165515534300759	polygalacturonase inhibitor [Cicer arietinum]	polygalacturonase inhibitor [Cicer arietinum]	comp32794_c0_seq3	0,0180672205808458	NA	NA	TRINITY_DN8918_c0_g1_i4	0,0225356257428765	GDSL esterase/lipase At1g54790 isoform X1 [Medicago truncatula]	GDSL esterase/lipase At1g54790 isoform X1 [Medicago truncatula]	TRINITY_DN250_c0_g1_i1	0,0250838793128879	plastid-lipid-associated protein, chloroplastic-like [Cicer arietinum]	light-induced protein, chloroplastic [Medicago truncatula]
TRINITY_DN692_c0_g1_i3	0,00774707178452885	PsAPY2 [Pisum sativum]	PsAPY2 [Pisum sativum]	TRINITY_DN4638_c0_g1_i1	0,0165466095328362	uncharacterized protein LOC11407135 [Medicago truncatula]	uncharacterized protein LOC11407135 [Medicago truncatula]	comp21938_c0_seq2	0,018025976862751	NA	NA	TRINITY_DN8069_c0_g2_i11	0,0225136375990255	receptor-like serine/threonine-protein kinase NCRK [Medicago truncatula]	receptor-like serine/threonine-protein kinase NCRK [Medicago truncatula]	comp76152_c0_seq1	0,02507864900861	NA	NA
TRINITY_DN4988_c0_g1_i2	0,00774694341145451	tubby-like F-box protein 8 [Medicago truncatula]	tubby-like F-box protein 8 [Medicago truncatula]	TRINITY_DN12052_c0_g2_i1	0,0165341593306511	serine/threonine-protein kinase OXI1-like protein [Trifolium pratense]	serine/threonine-protein kinase OXI1-like protein [Trifolium pratense]	TRINITY_DN4765_c0_g1_i1	0,018007965480677	putative pectinesterase [Medicago truncatula]	putative pectinesterase [Medicago truncatula]	TRINITY_DN47042_c0_g1_i1	0,0224929488056429	protein IRX15-LIKE [Medicago truncatula]	protein IRX15-LIKE [Medicago truncatula]	TRINITY_DN15556_c0_g2_i1	0,0250707743684846	hypothetical protein L195_g041527 [Trifolium pratense]	hypothetical protein L195_g041527 [Trifolium pratense]
TRINITY_DN5976_c0_g1_i2	0,00774669143666348	uncharacterized protein LOC25502437 [Medicago truncatula]	uncharacterized protein LOC25502437 [Medicago truncatula]	TRINITY_DN7740_c0_g1_i3	0,0165293075973818	uncharacterized protein At4g00950-like [Cicer arietinum]	uncharacterized protein At4g00950-like [Cicer arietinum]	comp40120_c1_seq4	0,0180071759077412	NA	NA	TRINITY_DN6723_c0_g1_i6	0,0224284314522033	LOW QUALITY PROTEIN: type IV inositol polyphosphate 5-phosphatase 3 [Medicago truncatula]	LOW QUALITY PROTEIN: type IV inositol polyphosphate 5-phosphatase 3 [Medicago truncatula]	TRINITY_DN7804_c0_g1_i2	0,0250698133932418	histone deacetylase 14 isoform X1 [Cicer arietinum]	histone deacetylase 14 isoform X1 [Cicer arietinum]
TRINITY_DN1964_c0_g1_i6	0,00774667327311062	secretory carrier-associated membrane protein 4 [Cicer arietinum]	secretory carrier-associated membrane protein 4 [Cicer arietinum]	TRINITY_DN2619_c0_g2_i1	0,016529167156549	AT-hook motif nuclear-localized protein 28 [Medicago truncatula]	AT-hook motif nuclear-localized protein 28-like [Cicer arietinum]	TRINITY_DN2010_c0_g1_i3	0,0180018361415823	protein LNK2 isoform X2 [Cicer arietinum]	protein LNK2 isoform X2 [Cicer arietinum]	TRINITY_DN8545_c0_g1_i1	0,022402381948358	protein DMR6-LIKE OXYGENASE 1 [Medicago truncatula]	protein DMR6-LIKE OXYGENASE 1 [Medicago truncatula]	comp55261_c0_seq1	0,0250622691495762	NA	NA
TRINITY_DN1825_c0_g3_i2	0,00774657541957581	RecName: Full=Monodehydroascorbate reductase; Short=MDAR; AltName: Full=Ascorbate free radical reductase; Short=AFR reductase	RecName: Full=Monodehydroascorbate reductase; Short=MDAR; AltName: Full=Ascorbate free radical reductase; Short=AFR reductase	TRINITY_DN1095_c0_g1_i1	0,0165083756835354	phospholipase A1-IIdelta [Medicago truncatula]	phospholipase A1-IIdelta [Medicago truncatula]	TRINITY_DN38049_c0_g1_i1	0,0179772363697118	unknown [Medicago truncatula]	unknown [Medicago truncatula]	TRINITY_DN9386_c1_g1_i1	0,0222904360317523	hypothetical protein A2U01_0004325, partial [Trifolium medium]	hypothetical protein A2U01_0004325, partial [Trifolium medium]	TRINITY_DN7462_c0_g1_i3	0,0250597120842298	hypothetical protein MtrunA17_Chr4g0063951 [Medicago truncatula]	hypothetical protein MtrunA17_Chr4g0063951 [Medicago truncatula]
TRINITY_DN4641_c0_g1_i1	0,00774632329582438	RNA-binding protein Y14 [Cicer arietinum]	RNA-binding protein Y14 [Cicer arietinum]	TRINITY_DN2200_c0_g1_i7	0,0165061341979766	bifunctional nuclease 1 [Medicago truncatula]	bifunctional nuclease 1 [Medicago truncatula]	TRINITY_DN51814_c0_g1_i1	0,0179682322402339	pathogenesis-related genes transcriptional activator pti6-like protein [Trifolium pratense]	pathogenesis-related genes transcriptional activator PTI6 [Medicago truncatula]	TRINITY_DN5096_c0_g1_i3	0,0222805212057596	aldehyde oxidase 1 [Pisum sativum]	aldehyde oxidase 1 [Pisum sativum]	TRINITY_DN8316_c1_g1_i1	0,0250176332421915	MTD2 [Medicago truncatula]	E3 ubiquitin-protein ligase AIRP2 [Medicago truncatula]
TRINITY_DN4916_c0_g1_i1	0,00774599694957992	chaperone protein dnaJ 6 [Medicago truncatula]	chaperone protein dnaJ 6 [Medicago truncatula]	TRINITY_DN10969_c0_g2_i1	0,016496127095105	BTB/POZ and TAZ domain-containing protein 2-like [Cicer arietinum]	BTB/POZ and TAZ domain-containing protein 2-like [Cicer arietinum]	TRINITY_DN9738_c0_g1_i1	0,0179322869195624	cysteine-rich receptor-like protein kinase, partial [Trifolium pratense]	cysteine-rich receptor-like protein kinase, partial [Trifolium pratense]	TRINITY_DN25828_c0_g1_i1	0,0222252534305365	NA	NA	TRINITY_DN10164_c0_g2_i2	0,0250081062130684	glutathione S-transferase gst [Trifolium pratense]	probable glutathione S-transferase [Cicer arietinum]
TRINITY_DN3804_c0_g1_i1	0,00774598913942804	protein STRUBBELIG-RECEPTOR FAMILY 7 [Medicago truncatula]	protein STRUBBELIG-RECEPTOR FAMILY 6 isoform X1 [Cicer arietinum]	TRINITY_DN12138_c0_g1_i1	0,0164839543396267	serine/threonine-protein kinase AtPK2/AtPK19 [Trifolium pratense]	serine/threonine-protein kinase AtPK2/AtPK19 [Trifolium pratense]	TRINITY_DN33303_c0_g1_i1	0,0179225509181631	anamorsin homolog isoform X2 [Medicago truncatula]	anamorsin homolog isoform X2 [Medicago truncatula]	comp58995_c0_seq1	0,0222226939822056	NA	NA	comp2659_c0_seq2	0,0250044364007729	NA	NA
TRINITY_DN872_c0_g3_i1	0,00774592064778255	ER membrane protein complex subunit 1 [Medicago truncatula]	ER membrane protein complex subunit 1 [Medicago truncatula]	TRINITY_DN2311_c0_g1_i1	0,0164834397273095	U-box domain-containing protein 9 [Medicago truncatula]	U-box domain-containing protein 9 [Medicago truncatula]	TRINITY_DN2107_c0_g1_i1	0,017840388157123	probable glutathione S-transferase [Medicago truncatula]	probable glutathione S-transferase [Medicago truncatula]	comp12062_c0_seq1	0,0222020986583268	NA	NA	comp40393_c1_seq8	0,0249569193143628	NA	NA
TRINITY_DN7312_c0_g1_i1	0,00774577434440518	thioredoxin h2 [Glycine max]	thioredoxin h2 [Glycine max]	TRINITY_DN25105_c0_g2_i1	0,0164773385259731	cytochrome P450 family protein [Trifolium pratense]	cytochrome P450 family protein [Trifolium pratense]	TRINITY_DN984_c0_g4_i1	0,0178316351130825	protein-tyrosine-phosphatase MKP1 [Medicago truncatula]	protein-tyrosine-phosphatase MKP1 [Medicago truncatula]	TRINITY_DN45233_c0_g1_i1	0,0221919570259405	protein FEZ-like [Trifolium pratense]	protein FEZ-like [Trifolium pratense]	comp78776_c0_seq1	0,0249494513924956	NA	NA
TRINITY_DN8104_c0_g2_i1	0,00774572050978557	BAG family molecular chaperone regulator 7 [Medicago truncatula]	bag family molecular chaperone regulator 7-like protein [Trifolium pratense]	TRINITY_DN28898_c0_g1_i1	0,0164771545953841	cysteine protease [Pisum sativum]	cysteine protease [Pisum sativum]	TRINITY_DN113_c0_g1_i1	0,0178140803270684	protein starmaker [Medicago truncatula]	protein starmaker [Medicago truncatula]	TRINITY_DN14863_c0_g3_i1	0,0221879847292597	cullin-like protein [Trifolium pratense]	cullin-like protein [Trifolium pratense]	comp9762_c0_seq1	0,0249262842344936	NA	NA
TRINITY_DN1935_c0_g1_i5	0,00774564741543067	probable methyltransferase PMT8 [Medicago truncatula]	probable methyltransferase PMT8 [Medicago truncatula]	TRINITY_DN2069_c1_g1_i7	0,0164756907240494	Isovaleryl-CoA Dehydrogenase [Pisum sativum]	Isovaleryl-CoA Dehydrogenase [Pisum sativum]	TRINITY_DN5610_c0_g1_i7	0,0177788878757593	tripeptidyl-peptidase 2 isoform X1 [Medicago truncatula]	tripeptidyl-peptidase 2 isoform X1 [Medicago truncatula]	TRINITY_DN10587_c0_g1_i1	0,0221832061693759	ribonuclease H, partial [Trifolium pratense]	RNA-directed DNA polymerase (Reverse transcriptase), partial [Trifolium medium]	comp51134_c0_seq1	0,0249262518789622	NA	NA
comp35482_c1_seq2	0,00774557599860487	NA	NA	TRINITY_DN47632_c0_g1_i1	0,0164741698998182	probable aspartyl protease At4g16563 [Medicago truncatula]	aspartic proteinase nepenthesin-2-like protein, partial [Trifolium pratense]	TRINITY_DN1397_c0_g1_i1	0,0177304910523184	DNA-directed RNA polymerases II and V subunit 8A [Medicago truncatula]	DNA-directed RNA polymerases II and V subunit 8A [Medicago truncatula]	TRINITY_DN48498_c0_g1_i1	0,0221830443572993	glutathione S-transferase U19 [Medicago truncatula]	glutathione S-transferase U19 [Medicago truncatula]	comp67996_c0_seq1	0,024925969615412	NA	NA
TRINITY_DN5201_c0_g3_i1	0,00774554246492965	glyceraldehyde-3-phosphate dehydrogenase cytosolic-like [Trifolium pratense]	glyceraldehyde-3-phosphate dehydrogenase cytosolic-like [Trifolium pratense]	TRINITY_DN3280_c0_g1_i4	0,0164617193209557	BTB/POZ domain-containing protein At2g30600 [Medicago truncatula]	BTB/POZ domain-containing protein At2g30600 [Medicago truncatula]	TRINITY_DN18897_c0_g1_i1	0,0177191156112988	purple acid phosphatase 17-like [Cicer arietinum]	purple acid phosphatase 17-like [Cicer arietinum]	comp41050_c0_seq11	0,0221752550441131	NA	NA	comp50550_c0_seq1	0,024925042040689	NA	NA
TRINITY_DN10306_c0_g1_i1	0,00774516176271513	DNA-binding protein PD1 [Pisum sativum]	DNA-binding protein PD1 [Pisum sativum]	comp36430_c0_seq9	0,0164566914895273	NA	NA	TRINITY_DN13420_c0_g1_i1	0,0177183039660638	mitochondrial import inner membrane translocase subunit PAM16 like 2-like [Cicer arietinum]	mitochondrial import inner membrane translocase subunit PAM16 like 2-like [Cicer arietinum]	TRINITY_DN141_c0_g1_i1	0,0221749810689443	FT-interacting protein 1 [Medicago truncatula]	FT-interacting protein 1 [Medicago truncatula]	comp40896_c0_seq29	0,0249202236500204	NA	NA
TRINITY_DN3445_c0_g2_i1	0,0077448549758	putative poly(A)-specific ribonuclease [Medicago truncatula]	putative poly(A)-specific ribonuclease [Medicago truncatula]	TRINITY_DN28988_c0_g1_i1	0,0164507286736627	putative calcium-binding protein CML18-like [Trifolium medium]	putative calcium-binding protein CML18-like [Trifolium medium]	TRINITY_DN4003_c0_g1_i11	0,0176716267467376	isoamylase isoform 3 [Pisum sativum]	isoamylase isoform 3 [Pisum sativum]	TRINITY_DN27611_c0_g1_i1	0,022169733991514	serine/threonine-protein kinase ATR isoform X2 [Cicer arietinum]	serine/threonine-protein kinase ATR isoform X2 [Cicer arietinum]	comp17087_c1_seq1	0,0248949485714928	NA	NA
TRINITY_DN6465_c0_g1_i4	0,00774482773131842	probable inactive serine/threonine-protein kinase scy1 [Medicago truncatula]	probable inactive serine/threonine-protein kinase scy1 isoform X1 [Cicer arietinum]	TRINITY_DN3157_c0_g1_i1	0,0164503117082822	RecName: Full=Dormancy-associated protein 1; Short=PsDRM1	RecName: Full=Dormancy-associated protein 1; Short=PsDRM1	TRINITY_DN782_c2_g2_i1	0,017654181296231	60S ribosomal export protein nmd3-like [Trifolium pratense]	60S ribosomal export protein nmd3-like [Trifolium pratense]	TRINITY_DN43279_c0_g1_i1	0,0221653915175377	hypothetical protein MtrunA17_Chr8g0379551 [Medicago truncatula]	hypothetical protein MtrunA17_Chr8g0379551 [Medicago truncatula]	comp70530_c0_seq1	0,024877148734673	NA	NA
TRINITY_DN7737_c0_g1_i2	0,00774479077947992	probable transmembrane ascorbate ferrireductase 2 [Medicago truncatula]	putative transmembrane ascorbate ferrireductase 2-like protein, partial [Trifolium pratense]	TRINITY_DN202_c0_g1_i1	0,016442630094931	protein SRC2-like [Cicer arietinum]	cold-regulated protein, partial [Trifolium pratense]	TRINITY_DN3434_c0_g1_i4	0,0176367064251193	uncharacterized protein LOC101495416 [Cicer arietinum]	uncharacterized protein LOC101495416 [Cicer arietinum]	TRINITY_DN21774_c0_g1_i2	0,0221648589296407	F-box protein PP2-B15 [Medicago truncatula]	F-box protein PP2-B15 [Medicago truncatula]	TRINITY_DN1893_c2_g1_i1	0,0248579422720174	serine/threonine-protein kinase CTR1 [Medicago truncatula]	serine/threonine-protein kinase CTR1 [Medicago truncatula]
TRINITY_DN575_c0_g1_i17	0,00774475805713623	probable serine/threonine-protein kinase At1g54610 [Cicer arietinum]	probable serine/threonine-protein kinase At1g54610 [Cicer arietinum]	comp30628_c0_seq3	0,0164396417085698	NA	NA	TRINITY_DN7995_c0_g1_i1	0,0175975915874396	NA	NA	comp11681_c1_seq1	0,0221399167026079	NA	NA	comp32155_c0_seq6	0,0248541894442568	NA	NA
TRINITY_DN1268_c1_g1_i2	0,00774469018350106	probable methyltransferase PMT10 isoform X1 [Cicer arietinum]	probable methyltransferase PMT10 isoform X1 [Cicer arietinum]	TRINITY_DN528_c0_g1_i1	0,0164377123140568	uncharacterized protein LOC25494116 [Medicago truncatula]	uncharacterized protein LOC25494116 [Medicago truncatula]	comp13067_c0_seq3	0,017590731587961	NA	NA	TRINITY_DN33645_c0_g1_i1	0,0221372243258877	PREDICTED: uncharacterized protein LOC109123051 [Vitis vinifera]	PREDICTED: uncharacterized protein LOC109123051 [Vitis vinifera]	TRINITY_DN2548_c1_g1_i3	0,0248516057745654	F-box protein [Spatholobus suberectus]	F-box protein At5g52880 [Cicer arietinum]
TRINITY_DN1649_c0_g1_i6	0,00774453241701836	prohibitin-1, mitochondrial [Cajanus cajan]	prohibitin-1, mitochondrial [Cajanus cajan]	TRINITY_DN3371_c0_g1_i2	0,0164302005058106	arm repeat superfamily protein [Trifolium pratense]	arm repeat superfamily protein [Trifolium pratense]	TRINITY_DN1728_c0_g1_i1	0,0175718118826082	universal stress protein PHOS34-like isoform X1 [Cicer arietinum]	universal stress protein PHOS34-like isoform X1 [Cicer arietinum]	TRINITY_DN34092_c0_g1_i1	0,0221365820531214	quinone oxidoreductase-like protein chloroplastic-like [Trifolium pratense]	quinone oxidoreductase-like protein chloroplastic-like [Trifolium pratense]	TRINITY_DN29615_c0_g1_i1	0,0247904787029178	NA	NA
TRINITY_DN1798_c1_g1_i1	0,00774442844185681	SH3 domain-containing protein 3 [Medicago truncatula]	SH3 domain-containing protein 3 [Medicago truncatula]	TRINITY_DN52192_c0_g1_i1	0,0164288699362758	zeatin O-glucosyltransferase [Medicago truncatula]	zeatin O-glucosyltransferase [Medicago truncatula]	TRINITY_DN11905_c0_g4_i2	0,017554452622256	protein STICHEL-like 3 [Medicago truncatula]	protein STICHEL-like 3 [Medicago truncatula]	TRINITY_DN4105_c0_g1_i4	0,0221307557315684	GEM-like protein 4-like [Trifolium medium]	GEM-like protein 4-like [Trifolium medium]	TRINITY_DN4512_c0_g1_i1	0,0247817647312913	probable LRR receptor-like serine/threonine-protein kinase At1g06840 [Medicago truncatula]	probable LRR receptor-like serine/threonine-protein kinase At1g06840 [Medicago truncatula]
TRINITY_DN175_c0_g2_i2	0,00774441275855636	uncharacterized protein LOC11416686 [Medicago truncatula]	uncharacterized protein LOC11416686 [Medicago truncatula]	TRINITY_DN6746_c0_g2_i2	0,0164244183842808	internal alternative NAD(P)H-ubiquinone oxidoreductase A2, mitochondrial [Medicago truncatula]	internal alternative NAD(P)H-ubiquinone oxidoreductase A2, mitochondrial-like isoform X1 [Cicer arietinum]	TRINITY_DN12936_c0_g1_i1	0,0175542076988142	transcription factor bHLH94 [Medicago truncatula]	transcription factor bHLH94 [Medicago truncatula]	TRINITY_DN1476_c0_g1_i1	0,0221237451692672	hypothetical protein L195_g020397 [Trifolium pratense]	hypothetical protein L195_g020397 [Trifolium pratense]	TRINITY_DN9455_c0_g1_i7	0,024781414925146	lipoxygenase loxN2 [Pisum sativum]	lipoxygenase loxN2 [Pisum sativum]
TRINITY_DN6254_c0_g1_i3	0,00774436038406979	proteasome subunit beta type-1 [Cicer arietinum]	proteasome subunit beta type-1-like protein [Trifolium pratense]	comp18391_c0_seq2	0,0164237255144647	NA	NA	TRINITY_DN51765_c0_g1_i1	0,0175491344609212	subtilisin-like protease-like protein [Trifolium pratense]	subtilisin-like protease-like protein [Trifolium pratense]	comp57101_c0_seq1	0,0221122345688592	NA	NA	comp79198_c0_seq1	0,0247651369593201	NA	NA
TRINITY_DN6709_c0_g1_i5	0,00774389965848537	RPA 32kDa [Pisum sativum]	RPA 32kDa [Pisum sativum]	TRINITY_DN34_c0_g2_i1	0,0164199644083565	peptide methionine sulfoxide reductase-like protein [Trifolium pratense]	peptide methionine sulfoxide reductase A1-like isoform X1 [Abrus precatorius]	TRINITY_DN467_c7_g1_i1	0,0175490184740235	protein indeterminate-domain 9 [Medicago truncatula]	protein indeterminate-domain 9 [Medicago truncatula]	TRINITY_DN32754_c0_g1_i1	0,0221099144778499	NA	Plant cysteine oxidase 3, partial [Mucuna pruriens]	TRINITY_DN27639_c0_g1_i1	0,0247471573862252	LOW QUALITY PROTEIN: RING-H2 finger protein ATL74 [Medicago truncatula]	LOW QUALITY PROTEIN: RING-H2 finger protein ATL74 [Medicago truncatula]
TRINITY_DN2353_c0_g1_i3	0,0077436494991012	RNA-binding protein 39-like isoform X2 [Cicer arietinum]	RNA-binding protein 39-like isoform X1 [Cicer arietinum]	TRINITY_DN10261_c0_g2_i1	0,0164156399544307	G-type lectin S-receptor-like serine/threonine-protein kinase At4g27290 [Medicago truncatula]	G-type lectin S-receptor-like serine/threonine-protein kinase At4g27290 [Cicer arietinum]	TRINITY_DN1556_c0_g1_i1	0,0175331578807779	zinc-finger homeodomain protein 11-like [Cicer arietinum]	zinc-finger homeodomain protein 9 [Medicago truncatula]	TRINITY_DN21813_c0_g1_i1	0,0221047129154856	probable polyamine transporter At1g31830 [Cicer arietinum]	probable polyamine transporter At1g31830 [Cicer arietinum]	TRINITY_DN15170_c0_g1_i2	0,0246911043662379	4-hydroxy-tetrahydrodipicolinate synthase, chloroplastic-like [Cicer arietinum]	4-hydroxy-tetrahydrodipicolinate synthase, chloroplastic-like [Cicer arietinum]
TRINITY_DN9040_c0_g1_i1	0,00774359023320748	NAD(P)H dehydrogenase (quinone) FQR1-like [Glycine soja]	NAD(P)H dehydrogenase (quinone) FQR1-like [Glycine soja]	TRINITY_DN5407_c0_g1_i1	0,0164111538397954	transcription factor KUA1 [Medicago truncatula]	transcription factor KUA1 [Medicago truncatula]	comp40744_c0_seq5	0,017498566078231	NA	NA	comp45605_c0_seq1	0,0220993770997203	NA	NA	comp36136_c0_seq1	0,0246889339636858	NA	NA
TRINITY_DN511_c2_g1_i2	0,00774358956355023	chlorophyll a-b binding protein CP29.3, chloroplastic [Cicer arietinum]	chlorophyll a-b binding protein CP29.3, chloroplastic [Cicer arietinum]	TRINITY_DN32779_c0_g1_i1	0,0164058768512423	protein NUCLEAR FUSION DEFECTIVE 4 [Medicago truncatula]	protein NUCLEAR FUSION DEFECTIVE 4 [Medicago truncatula]	TRINITY_DN6437_c0_g1_i4	0,0174796515082624	BRASSINOSTEROID INSENSITIVE 1-associated receptor kinase 1 [Cicer arietinum]	BRASSINOSTEROID INSENSITIVE 1-associated receptor kinase 1 [Medicago truncatula]	TRINITY_DN25658_c0_g2_i1	0,022092558065038	histone acetyltransferase HAC12 [Medicago truncatula]	histone acetyltransferase HAC12 [Medicago truncatula]	TRINITY_DN19087_c1_g4_i3	0,0246789858969457	TMV resistance protein N isoform X3 [Cicer arietinum]	TMV resistance protein N isoform X3 [Cicer arietinum]
TRINITY_DN1027_c0_g1_i10	0,00774316668370838	microtubule-associated protein 70-2-like [Trifolium pratense]	microtubule-associated protein 70-2-like [Trifolium pratense]	TRINITY_DN32264_c0_g1_i1	0,0163999401343853	putative heme oxygenase 1 precursor [Pisum sativum]	putative heme oxygenase 1 precursor [Pisum sativum]	TRINITY_DN3713_c0_g1_i8	0,0174777742554876	pentatricopeptide repeat-containing protein At1g62930, chloroplastic [Medicago truncatula]	pentatricopeptide repeat-containing protein At1g62930, chloroplastic [Medicago truncatula]	TRINITY_DN5805_c0_g1_i4	0,022088401655906	uncharacterized protein LOC11408455 isoform X1 [Medicago truncatula]	uncharacterized protein LOC11408455 isoform X1 [Medicago truncatula]	TRINITY_DN8006_c0_g1_i2	0,0246688438279105	F/Y rich carboxy-terminal protein, partial [Trifolium medium]	F/Y rich carboxy-terminal protein, partial [Trifolium medium]
TRINITY_DN1383_c0_g1_i1	0,00774302204938173	BSD domain-containing protein 1 [Medicago truncatula]	BSD domain-containing protein 1 [Medicago truncatula]	TRINITY_DN7454_c1_g1_i4	0,0163991434059375	transcription factor GTE8-like isoform X1 [Cicer arietinum]	transcription factor GTE8-like isoform X1 [Cicer arietinum]	TRINITY_DN3780_c0_g1_i4	0,0174390214554692	U11/U12 small nuclear ribonucleoprotein 31 kDa protein [Cicer arietinum]	unknown [Medicago truncatula]	comp62987_c0_seq1	0,0220836061870016	NA	NA	TRINITY_DN5792_c0_g1_i2	0,024668067172589	universal stress protein PHOS32 [Medicago truncatula]	universal stress protein PHOS32 [Medicago truncatula]
TRINITY_DN1095_c0_g1_i3	0,00774300917930969	E3 ubiquitin-protein ligase RGLG4 isoform X1 [Medicago truncatula]	E3 ubiquitin-protein ligase RGLG4 isoform X1 [Medicago truncatula]	TRINITY_DN12854_c0_g1_i1	0,0163966632829533	RecName: Full=Phytochrome A	RecName: Full=Phytochrome A	TRINITY_DN14202_c0_g1_i4	0,0174351183364452	putative transcription factor MYB family [Medicago truncatula]	putative transcription factor MYB family [Medicago truncatula]	TRINITY_DN12184_c0_g1_i5	0,0220831637328636	protein PTST, chloroplastic isoform X2 [Medicago truncatula]	protein PTST, chloroplastic isoform X2 [Medicago truncatula]	TRINITY_DN15682_c0_g1_i2	0,0246671743153941	NA	NA
TRINITY_DN1544_c0_g1_i1	0,00774295036735378	26S proteasome regulatory subunit 4 homolog A-like [Cicer arietinum]	26S proteasome regulatory subunit 4 homolog A-like [Cicer arietinum]	TRINITY_DN2183_c0_g2_i2	0,0163913076566678	NAC3 [Medicago truncatula]	NAC3 [Medicago falcata]	TRINITY_DN10952_c0_g2_i1	0,0173905367316039	LRR receptor-like kinase resistance protein [Trifolium pratense]	LRR receptor-like kinase resistance protein [Trifolium pratense]	TRINITY_DN26718_c0_g1_i2	0,0220740813420923	hypothetical protein CR513_19216, partial [Mucuna pruriens]	hypothetical protein CR513_19216, partial [Mucuna pruriens]	comp82118_c0_seq1	0,0246561773787739	NA	NA
TRINITY_DN3552_c0_g1_i3	0,00774265352337288	probable inactive receptor kinase At5g58300 isoform X1 [Medicago truncatula]	probable inactive receptor kinase At5g58300 isoform X1 [Arachis hypogaea]	TRINITY_DN21862_c0_g1_i1	0,0163912816756044	hypothetical protein L195_g010950 [Trifolium pratense]	hypothetical protein A2U01_0004722 [Trifolium medium]	comp39038_c0_seq4	0,0173898053567768	NA	NA	comp15902_c0_seq1	0,0220683647449171	NA	NA	TRINITY_DN12297_c0_g1_i2	0,0246516971205306	zinc finger with UFM1-specific peptidase domain protein-like, partial [Trifolium medium]	zinc finger with UFM1-specific peptidase domain protein-like, partial [Trifolium medium]
TRINITY_DN2141_c1_g2_i1	0,00774240865765602	patellin-3-like protein [Trifolium pratense]	patellin-3-like protein [Trifolium pratense]	TRINITY_DN13139_c1_g1_i1	0,0163846886650134	CBL-interacting serine/threonine-protein kinase 2 [Medicago truncatula]	CBL-interacting serine/threonine-protein kinase 2 [Medicago truncatula]	TRINITY_DN716_c0_g1_i2	0,0173841910989808	proline--tRNA ligase, cytoplasmic [Medicago truncatula]	proline--tRNA ligase, cytoplasmic [Medicago truncatula]	TRINITY_DN15024_c0_g1_i1	0,0220652396072975	probable beta-1,4-xylosyltransferase IRX9 [Medicago truncatula]	probable beta-1,4-xylosyltransferase IRX9 [Medicago truncatula]	comp6534_c0_seq1	0,0246503049500969	NA	NA
TRINITY_DN5869_c0_g1_i1	0,00774224369061565	nicastrin [Cicer arietinum]	nicastrin [Cicer arietinum]	TRINITY_DN43_c1_g2_i2	0,0163815872696795	probable calcium-binding protein CML48 isoform X1 [Cicer arietinum]	probable calcium-binding protein CML48 [Medicago truncatula]	TRINITY_DN1732_c0_g1_i10	0,0173692107943439	succinate-semialdehyde dehydrogenase, mitochondrial [Cicer arietinum]	succinate-semialdehyde dehydrogenase, mitochondrial [Cicer arietinum]	TRINITY_DN18363_c0_g1_i1	0,0220436710188127	ankyrin repeat-containing protein [Trifolium pratense]	ankyrin repeat-containing protein [Trifolium pratense]	comp18151_c0_seq2	0,0246401133114975	NA	NA
TRINITY_DN6062_c0_g1_i4	0,00774216657309975	hypothetical protein MtrunA17_Chr8g0370181 [Medicago truncatula]	hypothetical protein MtrunA17_Chr8g0370181 [Medicago truncatula]	TRINITY_DN41994_c0_g1_i1	0,0163802607423433	CBL-interacting serine/threonine-protein kinase 11 [Medicago truncatula]	CBL-interacting serine/threonine-protein kinase 11-like protein [Trifolium pratense]	TRINITY_DN51699_c0_g1_i1	0,0173661150421976	uncharacterized protein At5g41620 [Cicer arietinum]	uncharacterized protein At5g41620 [Cicer arietinum]	comp53246_c0_seq1	0,0220409082961035	NA	NA	TRINITY_DN18122_c0_g2_i1	0,0246395273141578	putative F-box domain-containing protein [Medicago truncatula]	putative F-box domain-containing protein [Medicago truncatula]
TRINITY_DN4623_c0_g1_i2	0,00774201454718157	coatomer subunit zeta-3 [Medicago truncatula]	coatomer subunit zeta-3 [Medicago truncatula]	TRINITY_DN522_c0_g1_i4	0,0163722390103979	casein kinase I isoform X1 [Medicago truncatula]	casein kinase I isoform X1 [Medicago truncatula]	TRINITY_DN590_c0_g1_i1	0,017345696274132	WAT1-related protein At2g37460-like isoform X1 [Cicer arietinum]	WAT1-related protein At2g37460-like isoform X1 [Cicer arietinum]	comp10596_c0_seq1	0,0220336816720249	NA	NA	comp66334_c0_seq1	0,0246349470221284	NA	NA
TRINITY_DN172_c0_g1_i1	0,00774200426855313	rhamnose biosynthetic-like enzyme, partial [Trifolium pratense]	rhamnose biosynthetic-like enzyme, partial [Trifolium pratense]	TRINITY_DN193_c0_g1_i4	0,0163590780397267	probable alpha-amylase 2 isoform X2 [Cicer arietinum]	probable alpha-amylase 2 isoform X2 [Cicer arietinum]	TRINITY_DN3539_c0_g1_i3	0,0173433426525765	midasin isoform X2 [Medicago truncatula]	midasin isoform X2 [Medicago truncatula]	TRINITY_DN6294_c0_g1_i1	0,022027339726361	F-box protein PP2-A13 [Medicago truncatula]	F-box protein PP2-A13 [Medicago truncatula]	TRINITY_DN17092_c0_g1_i1	0,0245916251253049	NA	NA
TRINITY_DN1413_c0_g1_i1	0,00774198992113245	oligosaccharyltransferase complex subunit ostc [Medicago truncatula]	oligosaccharyltransferase complex subunit ostc-like [Cicer arietinum]	TRINITY_DN186_c0_g1_i3	0,0163562783717235	alkaline alpha-galactosidase [Pisum sativum]	alkaline alpha-galactosidase [Pisum sativum]	TRINITY_DN3512_c0_g1_i2	0,0173396299513373	putative transcription factor MYB-HB-like family [Medicago truncatula]	putative transcription factor MYB-HB-like family [Medicago truncatula]	TRINITY_DN10261_c0_g1_i4	0,0220267721131207	uncharacterized protein LOC11412687 [Medicago truncatula]	uncharacterized protein LOC11412687 [Medicago truncatula]	TRINITY_DN47140_c0_g1_i1	0,0245869691549678	F-box/kelch-repeat protein, partial [Trifolium pratense]	F-box/kelch-repeat protein, partial [Trifolium pratense]
TRINITY_DN2855_c0_g2_i7	0,00774196656067383	probable low-specificity L-threonine aldolase 1 isoform X1 [Medicago truncatula]	probable low-specificity L-threonine aldolase 1 isoform X1 [Medicago truncatula]	TRINITY_DN45_c0_g1_i7	0,0163554260894263	cactin isoform X2 [Medicago truncatula]	cactin isoform X2 [Medicago truncatula]	TRINITY_DN50488_c0_g1_i1	0,0173355265692386	DUF4283 domain protein [Trifolium medium]	PREDICTED: uncharacterized protein LOC109339940, partial [Lupinus angustifolius]	TRINITY_DN4553_c0_g1_i1	0,0220255327016644	Tetraspanin-6 [Mucuna pruriens]	tetraspanin-6-like [Cicer arietinum]	TRINITY_DN25693_c1_g1_i1	0,0245767928762848	putative RNA-directed DNA polymerase [Medicago truncatula]	putative RNA-directed DNA polymerase [Medicago truncatula]
TRINITY_DN5410_c0_g1_i1	0,00774187170894722	cytochrome b-c1 complex subunit rieske mitochondrial-like [Trifolium pratense]	cytochrome b-c1 complex subunit rieske mitochondrial-like [Trifolium pratense]	TRINITY_DN4178_c0_g1_i4	0,0163403651780005	PGR5-like protein [Trifolium pratense]	PGR5-like protein [Trifolium pratense]	TRINITY_DN8222_c0_g1_i2	0,0173118927939068	uncharacterized protein LOC101515448 [Cicer arietinum]	uncharacterized protein LOC101515448 [Cicer arietinum]	comp63792_c0_seq1	0,0220224227080199	NA	NA	comp60450_c0_seq1	0,0245714398563256	NA	NA
TRINITY_DN5635_c0_g1_i1	0,00774170146544565	proteasome subunit beta type-6 [Medicago truncatula]	proteasome subunit beta type-6 [Medicago truncatula]	TRINITY_DN10206_c0_g1_i1	0,0163403128778225	protein EDS1L [Medicago truncatula]	unknown [Medicago truncatula]	comp29646_c0_seq2	0,0172988065189586	NA	NA	TRINITY_DN19606_c0_g1_i2	0,0220171558376496	NA	NA	TRINITY_DN11895_c0_g2_i3	0,0245482824611825	hypothetical protein L195_g045503, partial [Trifolium pratense]	hypothetical protein L195_g045503, partial [Trifolium pratense]
TRINITY_DN1867_c0_g1_i8	0,00774164942924877	gamma aminobutyrate transaminase 1, mitochondrial [Cicer arietinum]	gamma aminobutyrate transaminase 1, mitochondrial [Cicer arietinum]	TRINITY_DN7682_c0_g2_i1	0,0163370928151971	BTB/POZ and TAZ domain-containing protein 1-like [Cicer arietinum]	BTB/POZ and TAZ domain-containing protein 1-like [Cicer arietinum]	TRINITY_DN3922_c0_g1_i1	0,0172968849359609	calmodulin-binding protein 60 A isoform X1 [Cicer arietinum]	calmodulin-binding protein 60 A [Medicago truncatula]	comp68753_c0_seq1	0,0220126173607257	NA	NA	TRINITY_DN8349_c0_g1_i4	0,0245448289270929	uncharacterized protein LOC101502015 [Cicer arietinum]	uncharacterized protein LOC101502015 [Cicer arietinum]
TRINITY_DN1757_c0_g1_i1	0,00774160278771271	vesicle-fusing ATPase [Medicago truncatula]	vesicle-fusing ATPase [Medicago truncatula]	TRINITY_DN4054_c1_g1_i2	0,0163357503793458	uncharacterized protein LOC101505714 isoform X1 [Cicer arietinum]	uncharacterized protein LOC101505714 isoform X1 [Cicer arietinum]	TRINITY_DN5102_c0_g1_i1	0,0172842593417034	annexin D5 [Medicago truncatula]	annexin D5-like [Cicer arietinum]	comp56553_c0_seq1	0,022012562401136	NA	NA	comp16678_c0_seq2	0,0245410069652741	NA	NA
TRINITY_DN4437_c0_g1_i8	0,00774140855974113	acyl-CoA-binding domain-containing protein 4 [Medicago truncatula]	acyl-CoA-binding domain-containing protein 4 [Medicago truncatula]	TRINITY_DN6519_c0_g1_i2	0,0163327001126047	spermatogenesis-associated protein 20 [Medicago truncatula]	spermatogenesis-associated protein 20 [Medicago truncatula]	TRINITY_DN9842_c0_g1_i2	0,0172775167725535	CBL-interacting serine/threonine-protein kinase 9 [Medicago truncatula]	CBL-interacting serine/threonine-protein kinase 9 [Medicago truncatula]	comp9635_c0_seq1	0,0220125604978381	NA	NA	TRINITY_DN8413_c0_g1_i1	0,0245352881892309	L-galactose dehydrogenase [Medicago truncatula]	L-galactose dehydrogenase [Medicago truncatula]
TRINITY_DN3605_c0_g1_i1	0,00774130059445488	peroxisomal fatty acid beta-oxidation multifunctional protein AIM1 [Medicago truncatula]	peroxisomal fatty acid beta-oxidation multifunctional protein AIM1 [Medicago truncatula]	TRINITY_DN17616_c0_g2_i3	0,0163317948121103	cationic amino acid transporter 4, vacuolar [Cicer arietinum]	cationic amino acid transporter 4, vacuolar [Cicer arietinum]	TRINITY_DN48591_c0_g1_i1	0,017252881914849	uncharacterized protein LOC11429448 [Medicago truncatula]	uncharacterized protein LOC11429448 [Medicago truncatula]	comp66235_c0_seq1	0,0220125508655205	NA	NA	TRINITY_DN12397_c0_g1_i3	0,0245283250290914	polygalacturonase-like protein [Trifolium pratense]	polygalacturonase-like protein [Trifolium pratense]
TRINITY_DN3574_c0_g1_i2	0,00774122832471222	probable methyltransferase PMT13 [Medicago truncatula]	probable methyltransferase PMT13 [Medicago truncatula]	TRINITY_DN2680_c0_g1_i1	0,0163317702604262	NAC transcription factor 47 [Medicago truncatula]	NAC transcription factor 47 [Medicago truncatula]	TRINITY_DN5685_c0_g1_i1	0,0172501130468355	E3 ubiquitin-protein ligase upl1-like protein [Trifolium pratense]	E3 ubiquitin-protein ligase upl1-like protein [Trifolium pratense]	comp4417_c0_seq1	0,0220125491511674	NA	NA	TRINITY_DN13825_c0_g1_i2	0,0245141867813249	60S ribosomal export protein nmd3-like [Trifolium pratense]	60S ribosomal export protein nmd3-like [Trifolium pratense]
TRINITY_DN6088_c0_g1_i3	0,0077410677484789	probable serine/threonine-protein kinase At1g54610 isoform X1 [Medicago truncatula]	probable serine/threonine-protein kinase At1g54610 isoform X1 [Medicago truncatula]	TRINITY_DN15657_c0_g1_i2	0,0163199617372254	ABC transporter G family member 11 [Medicago truncatula]	ABC transporter G family member 11 [Medicago truncatula]	TRINITY_DN16675_c0_g1_i1	0,0172356341707927	protein indeterminate-domain 9-like [Ziziphus jujuba]	protein indeterminate-domain 9 [Medicago truncatula]	comp164_c0_seq1	0,0220125443619759	NA	NA	TRINITY_DN14792_c0_g1_i1	0,0245061746705448	mannosylglycoproteinendo-beta-mannosidase [Trifolium pratense]	mannosylglycoproteinendo-beta-mannosidase [Trifolium pratense]
TRINITY_DN5112_c0_g1_i2	0,00774084810900806	hypothetical protein L195_g028367 [Trifolium pratense]	hypothetical protein L195_g028367 [Trifolium pratense]	TRINITY_DN8342_c0_g2_i1	0,0163080678525765	uncharacterized protein At5g39865 [Medicago truncatula]	uncharacterized protein At5g39865 [Medicago truncatula]	TRINITY_DN110_c1_g2_i4	0,0172231640625678	uncharacterized protein ycf45 [Medicago truncatula]	uncharacterized protein ycf45 [Medicago truncatula]	comp54843_c0_seq1	0,0220125442991479	NA	NA	TRINITY_DN51751_c0_g1_i1	0,0245043192878369	PREDICTED: glutaredoxin-C13-like [Lupinus angustifolius]	PREDICTED: glutaredoxin-C13-like [Lupinus angustifolius]
TRINITY_DN14098_c1_g1_i1	0,00774039139600889	putative phosphatidylglycerol/phosphatidylinositol transfer protein DDB_G0282179 [Abrus precatorius]	putative phosphatidylglycerol/phosphatidylinositol transfer protein DDB_G0282179 [Cicer arietinum]	TRINITY_DN11850_c0_g1_i1	0,0163058847198289	21 kDa protein [Medicago truncatula]	21 kDa protein [Medicago truncatula]	comp40086_c0_seq18	0,0172209597521297	NA	NA	comp65655_c0_seq1	0,0220125296315765	NA	NA	TRINITY_DN5646_c0_g1_i5	0,0245014551987074	uncharacterized protein LOC11417240 [Medicago truncatula]	uncharacterized protein LOC11417240 [Medicago truncatula]
TRINITY_DN37140_c0_g1_i1	0,00774034908947558	protein FAR1-RELATED SEQUENCE 9 isoform X2 [Cicer arietinum]	protein FAR1-RELATED SEQUENCE 9 isoform X2 [Cicer arietinum]	TRINITY_DN52989_c0_g1_i1	0,0162996598441052	E3 ubiquitin-protein ligase RDUF1 [Cicer arietinum]	E3 ubiquitin-protein ligase RDUF2 [Medicago truncatula]	TRINITY_DN8087_c0_g1_i1	0,0172066316056954	SPX domain-containing protein 2 [Medicago truncatula]	SPX domain-containing protein 2 [Medicago truncatula]	comp47851_c0_seq1	0,0220125098360191	NA	NA	comp20491_c0_seq1	0,0244936935209507	NA	NA
TRINITY_DN1268_c3_g1_i4	0,00774031502712747	monocopper oxidase-like protein SKU5 [Medicago truncatula]	monocopper oxidase-like protein SKU5 [Medicago truncatula]	TRINITY_DN86_c0_g1_i3	0,016286388126358	uncharacterized protein LOC25496883 isoform X1 [Medicago truncatula]	uncharacterized protein LOC25496883 isoform X1 [Medicago truncatula]	TRINITY_DN4132_c0_g1_i5	0,0171958328332893	COP1-interactive protein 1 isoform X1 [Cicer arietinum]	COP1-interactive protein 1 isoform X1 [Cicer arietinum]	comp10088_c0_seq1	0,022012495699365	NA	NA	TRINITY_DN39821_c0_g1_i1	0,0244863505811522	4-hydroxy-tetrahydrodipicolinate synthase 2, chloroplastic [Medicago truncatula]	4-hydroxy-tetrahydrodipicolinate synthase 2, chloroplastic [Medicago truncatula]
TRINITY_DN1218_c0_g3_i1	0,00774023902207079	probable pectin methyltransferase QUA2 [Medicago truncatula]	probable pectin methyltransferase QUA2 [Medicago truncatula]	TRINITY_DN2364_c0_g3_i1	0,0162843055632273	NA	NA	TRINITY_DN19199_c0_g2_i1	0,0171955664296765	NA	NA	comp957_c0_seq1	0,0220124952143408	NA	NA	TRINITY_DN14647_c0_g1_i1	0,0244810899936268	1-acyl-sn-glycerol-3-phosphate acyltransferase 2 isoform C [Glycine soja]	1-acyl-sn-glycerol-3-phosphate acyltransferase 2 isoform B [Glycine soja]
TRINITY_DN266_c0_g1_i3	0,00774016831565704	ATP-citrate synthase alpha chain protein 2 [Cicer arietinum]	ATP-citrate synthase alpha chain protein 2 [Cicer arietinum]	TRINITY_DN47019_c0_g1_i1	0,0162811661240275	Peaci11.8 [Pisum sativum]	Peaci11.8 [Pisum sativum]	TRINITY_DN7706_c0_g1_i2	0,0171492924813647	putative E3 ubiquitin-protein ligase LIN-1 [Medicago truncatula]	putative E3 ubiquitin-protein ligase LIN-1 [Medicago truncatula]	comp46929_c0_seq1	0,0220124084416571	NA	NA	TRINITY_DN13918_c0_g1_i1	0,0244742908083819	gag-protease polyprotein, partial [Trifolium medium]	gag-protease polyprotein, partial [Trifolium medium]
TRINITY_DN4511_c0_g1_i7	0,00773991391770985	V-type proton ATPase subunit C [Medicago truncatula]	V-type proton ATPase subunit C [Medicago truncatula]	TRINITY_DN47610_c0_g1_i1	0,0162714401921295	4-hydroxyphenylpyruvate dioxygenase [Cicer arietinum]	4-hydroxyphenylpyruvate dioxygenase [Cicer arietinum]	TRINITY_DN10_c0_g1_i5	0,0171215306368493	protein LURP-one-related 7 isoform X1 [Medicago truncatula]	protein LURP-one-related 7 isoform X1 [Medicago truncatula]	comp21340_c0_seq2	0,0220123885418683	NA	NA	comp16025_c0_seq1	0,0244720528215981	NA	NA
TRINITY_DN32308_c0_g1_i1	0,00773981481143289	stomatin-like protein 2, mitochondrial [Cicer arietinum]	stomatin-like protein 2, mitochondrial [Cicer arietinum]	TRINITY_DN13815_c0_g1_i1	0,0162703316221682	uncharacterized protein LOC101506997 [Cicer arietinum]	PREDICTED: uncharacterized protein LOC109355797 [Lupinus angustifolius]	TRINITY_DN3580_c0_g1_i4	0,0171203732806055	NA	RecName: Full=Metallothionein-like protein 1; Short=MT-1	comp56357_c0_seq1	0,0220123543112945	NA	NA	TRINITY_DN39960_c0_g1_i1	0,0244697423330415	2-alkenal reductase (NADP(+)-dependent)-like [Cicer arietinum]	2-alkenal reductase (NADP(+)-dependent)-like [Cicer arietinum]
TRINITY_DN32251_c0_g1_i1	0,00773970825138801	pentatricopeptide repeat-containing protein At1g80270, mitochondrial-like [Cicer arietinum]	pentatricopeptide repeat-containing protein At1g80270, mitochondrial-like [Cicer arietinum]	TRINITY_DN8717_c0_g1_i2	0,0162657943156086	iron-sulfur protein nubpl-like, partial [Trifolium pratense]	iron-sulfur protein nubpl-like, partial [Trifolium pratense]	TRINITY_DN12266_c0_g1_i1	0,0171102614400553	transcription elongation factor SPT6-like isoform X1 [Medicago truncatula]	transcription elongation factor SPT6-like isoform X1 [Medicago truncatula]	comp41036_c1_seq7	0,0220074504142122	NA	NA	TRINITY_DN21467_c0_g1_i1	0,0244320396366993	gag/pol polyprotein, partial [Pisum sativum]	gag/pol polyprotein, partial [Pisum sativum]
TRINITY_DN29473_c0_g1_i1	0,00773970426230393	uncharacterized protein LOC11422212 isoform X1 [Medicago truncatula]	uncharacterized protein LOC101496118 [Cicer arietinum]	TRINITY_DN6003_c0_g1_i1	0,0162647582757041	peptidyl-prolyl cis-trans isomerase CYP59 [Cicer arietinum]	peptidyl-prolyl cis-trans isomerase CYP59 [Cicer arietinum]	TRINITY_DN7080_c0_g1_i2	0,0171025166085295	autophagy-related protein 18g isoform X1 [Medicago truncatula]	autophagy-related protein 18g-like [Cicer arietinum]	comp33708_c0_seq1	0,0219993663153237	NA	NA	comp65238_c0_seq1	0,024427274311673	NA	NA
TRINITY_DN957_c0_g1_i6	0,00773963703217184	ankyrin repeat and SAM domain-containing protein 6 [Medicago truncatula]	ankyrin repeat and SAM domain-containing protein 6 [Medicago truncatula]	TRINITY_DN7475_c0_g1_i1	0,0162646897527758	synaptotagmin-4 [Cicer arietinum]	synaptotagmin-5 [Medicago truncatula]	TRINITY_DN5274_c0_g1_i1	0,0170828690442703	retrotransposon-related protein [Trifolium pratense]	H0512B01.8 [Oryza sativa]	TRINITY_DN21161_c0_g1_i1	0,0219988843594718	uncharacterized protein LOC101504576 [Cicer arietinum]	uncharacterized protein LOC101504576 [Cicer arietinum]	comp47065_c0_seq1	0,0244258241787448	NA	NA
TRINITY_DN8092_c0_g1_i2	0,00773957969860662	pollen-specific protein SF3-like [Trifolium pratense]	pollen-specific protein SF3-like [Trifolium pratense]	TRINITY_DN33089_c0_g1_i1	0,0162611527749837	hypothetical protein L195_g026795 [Trifolium pratense]	hypothetical protein L195_g026795 [Trifolium pratense]	TRINITY_DN1283_c0_g1_i1	0,0170797567140972	pumilio homolog 6, chloroplastic [Medicago truncatula]	pumilio homolog 6, chloroplastic [Medicago truncatula]	comp65361_c0_seq1	0,0219988137010203	NA	NA	TRINITY_DN405_c0_g2_i1	0,0243680826545503	probable protein phosphatase 2C 34 [Medicago truncatula]	probable protein phosphatase 2C 34 [Medicago truncatula]
TRINITY_DN3098_c0_g1_i4	0,00773956002370992	polyadenylate-binding protein 7 [Cicer arietinum]	polyadenylate-binding protein 7 [Cicer arietinum]	TRINITY_DN27103_c0_g1_i1	0,0162544858578486	uncharacterized protein At5g39865 [Medicago truncatula]	glutaredoxin domain-containing cysteine-rich protein 1-like [Trifolium pratense]	TRINITY_DN198_c1_g1_i1	0,0170737542672922	protein SABRE [Cicer arietinum]	protein SABRE [Cicer arietinum]	comp76648_c0_seq1	0,0219860924460761	NA	NA	TRINITY_DN26822_c0_g1_i1	0,024367855713325	NA	brefeldin a-inhibited guanine nucleotide-exchange protein 2-like [Trifolium pratense]
TRINITY_DN640_c0_g3_i3	0,00773940593302488	probable methyltransferase PMT2 [Medicago truncatula]	probable methyltransferase PMT2 [Medicago truncatula]	TRINITY_DN4286_c0_g1_i1	0,0162501853841414	probable disease resistance protein At5g66900 [Cicer arietinum]	probable disease resistance protein At5g66900 [Cicer arietinum]	TRINITY_DN4581_c0_g1_i1	0,0170722089238335	mechanosensitive ion channel protein 3, chloroplastic [Medicago truncatula]	mechanosensitive ion channel protein 3, chloroplastic [Medicago truncatula]	comp84249_c0_seq1	0,0219853514626633	NA	NA	comp20939_c0_seq2	0,0243218432098611	NA	NA
TRINITY_DN4698_c0_g1_i1	0,00773928750841417	thioredoxin-like 4, chloroplastic [Cicer arietinum]	thioredoxin-like 4, chloroplastic [Cicer arietinum]	TRINITY_DN15350_c0_g1_i1	0,0162490409239778	glutathione S-transferase-like protein [Trifolium pratense]	glutathione S-transferase-like protein [Trifolium pratense]	TRINITY_DN2607_c0_g1_i6	0,0170626182097046	retrotransposon-related protein [Trifolium pratense]	retrotransposon-related protein [Trifolium pratense]	comp36401_c1_seq1	0,0219710414724528	NA	NA	comp40116_c0_seq14	0,0243212040166546	NA	NA
TRINITY_DN1110_c0_g1_i4	0,00773925195022437	proline-rich receptor-like protein kinase PERK8 [Cicer arietinum]	proline-rich receptor-like protein kinase PERK8 [Medicago truncatula]	TRINITY_DN10198_c0_g1_i4	0,0162414017586787	cytochrome c6, chloroplastic [Medicago truncatula]	unknown [Medicago truncatula]	comp38589_c0_seq9	0,0169913209283431	NA	NA	TRINITY_DN15020_c0_g1_i2	0,0219698581443442	homeobox-leucine zipper protein HDG11-like [Cicer arietinum]	homeobox-leucine zipper protein HDG11-like [Cicer arietinum]	TRINITY_DN14819_c0_g1_i4	0,0243145112373584	NA	NA
TRINITY_DN3260_c0_g1_i1	0,00773923812627853	GDT1-like protein 5 [Glycine max]	GDT1-like protein 5 [Cicer arietinum]	TRINITY_DN13245_c0_g1_i1	0,016239827208154	monosaccharid transport protein [Vicia faba]	monosaccharid transport protein [Vicia faba]	TRINITY_DN574_c0_g1_i2	0,0169843155096075	pyruvate dehydrogenase (acetyl-transferring) kinase, mitochondrial [Medicago truncatula]	pyruvate dehydrogenase (acetyl-transferring) kinase, mitochondrial [Medicago truncatula]	TRINITY_DN37981_c0_g1_i1	0,02195961536844	RING-H2 finger protein ATL16 [Medicago truncatula]	RING-H2 finger protein ATL16 [Medicago truncatula]	TRINITY_DN8919_c0_g6_i1	0,0243127830467759	NA	NA
TRINITY_DN5809_c2_g1_i1	0,0077392255132661	protein WVD2-like 5 [Medicago truncatula]	protein WVD2-like 5 [Medicago truncatula]	TRINITY_DN29342_c0_g1_i1	0,0162387640993847	zinc finger protein ZAT10 [Medicago truncatula]	zinc finger protein ZAT10 [Medicago truncatula]	TRINITY_DN2436_c0_g1_i16	0,0169759039309105	A-kinase anchor protein 9 isoform X4 [Cicer arietinum]	A-kinase anchor protein 9 isoform X4 [Cicer arietinum]	comp39466_c1_seq6	0,0219592709001574	NA	NA	TRINITY_DN22113_c0_g1_i1	0,0243069248859283	RecName: Full=Non-seed lectin; Flags: Precursor	RecName: Full=Non-seed lectin; Flags: Precursor
TRINITY_DN2414_c0_g1_i1	0,00773917365497754	putative LRR receptor-like protein kinase [Trifolium pratense]	putative LRR receptor-like protein kinase [Trifolium pratense]	TRINITY_DN5440_c0_g1_i2	0,0162378891903074	fructose-1,6-bisphosphatase, cytosolic [Medicago truncatula]	fructose-1,6-bisphosphatase, cytosolic [Medicago truncatula]	TRINITY_DN5041_c0_g1_i1	0,0169532495909618	HD domain-containing protein 2 [Medicago truncatula]	HD domain-containing protein 2 [Medicago truncatula]	comp49061_c0_seq1	0,0219546148599061	NA	NA	comp59895_c0_seq1	0,0242946957603437	NA	NA
TRINITY_DN14270_c0_g1_i5	0,00773905695936631	kinesin-like protein KIN-14S [Medicago truncatula]	kinesin-like protein KIN-14S [Cicer arietinum]	TRINITY_DN18990_c0_g1_i1	0,0162332821331354	TMV resistance protein N-like isoform X1 [Cicer arietinum]	TMV resistance protein N-like isoform X1 [Cicer arietinum]	TRINITY_DN1644_c0_g2_i1	0,0169159269098937	zinc finger protein CONSTANS-like 9-like [Trifolium pratense]	zinc finger protein CONSTANS-like 9-like [Trifolium pratense]	comp72950_c0_seq1	0,0219477465717532	NA	NA	TRINITY_DN19791_c0_g1_i1	0,02429369922431	anthocyanidin 3-O-glucosyltransferase 2 [Medicago truncatula]	anthocyanidin 3-O-glucosyltransferase 2 [Medicago truncatula]
TRINITY_DN10125_c0_g1_i2	0,00773894460105241	peptidyl-prolyl cis-trans isomerase cyp20 chloroplastic-like [Trifolium pratense]	peptidyl-prolyl cis-trans isomerase cyp20 chloroplastic-like [Trifolium pratense]	TRINITY_DN3565_c0_g1_i6	0,0162305118852358	F-box/LRR-repeat protein 3 isoform X2 [Medicago truncatula]	F-box/LRR-repeat protein 3 isoform X2 [Medicago truncatula]	TRINITY_DN2869_c0_g1_i1	0,0169107723943336	protein NDL1 isoform X1 [Medicago truncatula]	protein NDL1 isoform X1 [Medicago truncatula]	comp55242_c0_seq1	0,0219471361202256	NA	NA	TRINITY_DN9719_c0_g1_i1	0,0242832269123009	hypothetical protein A2U01_0084333, partial [Trifolium medium]	hypothetical protein A2U01_0084333, partial [Trifolium medium]
TRINITY_DN8761_c0_g1_i2	0,0077388440637865	V-type proton ATPase subunit d2 [Cicer arietinum]	V-type proton ATPase subunit d2 [Cicer arietinum]	TRINITY_DN28455_c0_g1_i1	0,0162244337047637	NDR1/HIN1-like protein 26 [Cicer arietinum]	NDR1/HIN1-like protein 26 [Medicago truncatula]	TRINITY_DN7107_c0_g1_i5	0,0169096008262806	RecName: Full=Phosphoenolpyruvate carboxylase; Short=PEPC; Short=PEPCase	RecName: Full=Phosphoenolpyruvate carboxylase; Short=PEPC; Short=PEPCase	TRINITY_DN39431_c0_g1_i1	0,0219417962849929	NAC domain-containing protein 37 [Cicer arietinum]	NAC domain-containing protein 37 [Cicer arietinum]	comp48576_c0_seq1	0,0242571125981442	NA	NA
TRINITY_DN6831_c0_g2_i13	0,00773876282996322	lipoyl synthase, chloroplastic [Medicago truncatula]	lipoyl synthase, chloroplastic [Medicago truncatula]	TRINITY_DN10377_c0_g3_i1	0,0162237818294486	probable E3 ubiquitin-protein ligase BAH1-like 1 [Medicago truncatula]	probable E3 ubiquitin-protein ligase BAH1-like 1 [Medicago truncatula]	TRINITY_DN4065_c0_g1_i2	0,0169084837642333	RecName: Full=Vicilin; Flags: Precursor	RecName: Full=Vicilin; Flags: Precursor	TRINITY_DN13381_c0_g1_i1	0,0219410198239448	NO APICAL MERISTEM1 [Pisum sativum]	NO APICAL MERISTEM1 [Pisum sativum]	TRINITY_DN11241_c0_g1_i1	0,0242519722800526	uncharacterized protein LOC101511730 [Cicer arietinum]	uncharacterized protein LOC101511730 [Cicer arietinum]
TRINITY_DN3492_c2_g1_i5	0,0077386748651281	protein TONNEAU 1A-like [Trifolium pratense]	protein TONNEAU 1b-like [Cicer arietinum]	TRINITY_DN10322_c0_g1_i1	0,016222822206757	uncharacterized protein LOC101497076 [Cicer arietinum]	uncharacterized protein LOC101497076 [Cicer arietinum]	TRINITY_DN1732_c0_g1_i2	0,016907663048071	succinate-semialdehyde dehydrogenase, mitochondrial [Cicer arietinum]	succinate-semialdehyde dehydrogenase, mitochondrial [Cicer arietinum]	TRINITY_DN6542_c0_g1_i5	0,0219389206455717	NA	NA	TRINITY_DN12491_c0_g1_i1	0,0242303783068961	stress-response A/B barrel domain-containing protein UP3-like [Cicer arietinum]	stress-response A/B barrel domain-containing protein UP3-like [Cicer arietinum]
TRINITY_DN13496_c0_g1_i1	0,00773851748659847	hypothetical protein Ahy_B02g057759 isoform B [Arachis hypogaea]	hypothetical protein Ahy_B02g057759 isoform B [Arachis hypogaea]	TRINITY_DN10297_c0_g1_i2	0,0162224152801335	NA	NA	TRINITY_DN6082_c0_g1_i2	0,0168927693453213	uncharacterized protein LOC11441722 [Medicago truncatula]	uncharacterized protein LOC11441722 [Medicago truncatula]	TRINITY_DN52078_c0_g1_i1	0,0219164679644599	abscisic acid 8'-hydroxylase 3 [Medicago truncatula]	abscisic acid 8'-hydroxylase 3 [Medicago truncatula]	comp40477_c0_seq32	0,0242056777547403	NA	NA
TRINITY_DN1689_c0_g1_i7	0,00773843391342196	chromo domain-containing protein LHP1-like, partial [Trifolium pratense]	chromo domain-containing protein LHP1-like, partial [Trifolium pratense]	TRINITY_DN6671_c1_g1_i1	0,0162194249736455	beta-fructofuranosidase cell wall isozyme 6-like protein [Pisum sativum]	beta-fructofuranosidase cell wall isozyme 6-like protein [Pisum sativum]	TRINITY_DN8244_c0_g1_i5	0,0168831938872658	ACT domain-containing protein [Trifolium pratense]	ACT domain-containing protein [Trifolium pratense]	TRINITY_DN14657_c0_g1_i1	0,0219056355017112	cytochrome b5-like [Medicago truncatula]	cytochrome b5-like [Medicago truncatula]	TRINITY_DN15057_c1_g2_i1	0,0241928064768871	WD repeat-containing protein 5-like [Trifolium medium]	WD repeat-containing protein 5-like [Trifolium medium]
TRINITY_DN3488_c0_g1_i1	0,00773824888309898	hypothetical protein L195_g003175 [Trifolium pratense]	hypothetical protein L195_g003175 [Trifolium pratense]	TRINITY_DN16486_c0_g1_i2	0,016208546817367	probable alpha,alpha-trehalose-phosphate synthase [UDP-forming] 11 [Cicer arietinum]	probable alpha,alpha-trehalose-phosphate synthase [UDP-forming] 11 [Cicer arietinum]	TRINITY_DN5327_c1_g1_i1	0,0168614780337642	E3 ubiquitin-protein ligase upl2-like protein [Trifolium pratense]	E3 ubiquitin-protein ligase upl2-like protein [Trifolium pratense]	TRINITY_DN14280_c0_g1_i2	0,0219028490138648	protein NUCLEAR FUSION DEFECTIVE 4 isoform X2 [Cicer arietinum]	protein NUCLEAR FUSION DEFECTIVE 4 isoform X2 [Cicer arietinum]	comp40873_c0_seq12	0,0241701639209487	NA	NA
TRINITY_DN3753_c0_g1_i1	0,00773824475190938	uncharacterized protein LOC11428426 [Medicago truncatula]	uncharacterized protein LOC11441423 [Medicago truncatula]	TRINITY_DN14167_c0_g1_i1	0,016201807093011	sucrose transport protein SUT1 [Pisum sativum]	sucrose transport protein SUT1 [Pisum sativum]	TRINITY_DN4600_c0_g2_i5	0,0168371536697916	uncharacterized protein LOC101512967 [Cicer arietinum]	uncharacterized protein LOC101512967 [Cicer arietinum]	TRINITY_DN9447_c0_g1_i3	0,0218898318757234	unknown [Medicago truncatula]	unknown [Medicago truncatula]	TRINITY_DN393_c0_g3_i2	0,0241550053139334	uncharacterized protein At3g06530 isoform X1 [Abrus precatorius]	uncharacterized protein At3g06530 isoform X1 [Abrus precatorius]
TRINITY_DN10703_c0_g1_i2	0,00773823647727793	trafficking protein particle complex subunit 13 [Medicago truncatula]	trafficking protein particle complex subunit 13 [Medicago truncatula]	TRINITY_DN15677_c0_g1_i3	0,0162011889204208	hypothetical protein MtrunA17_Chr8g0374991 [Medicago truncatula]	hypothetical protein MtrunA17_Chr8g0374991 [Medicago truncatula]	TRINITY_DN29259_c0_g1_i1	0,0168320855307901	UDP-glucuronate 4-epimerase 3-like protein [Trifolium pratense]	UDP-glucuronate 4-epimerase 3-like protein [Trifolium pratense]	comp69076_c0_seq1	0,021887257455821	NA	NA	comp40896_c0_seq19	0,0241540497279479	NA	NA
TRINITY_DN2303_c0_g1_i9	0,00773823334712507	uncharacterized protein LOC11424075 isoform X2 [Medicago truncatula]	uncharacterized protein LOC11424075 isoform X2 [Medicago truncatula]	TRINITY_DN5823_c0_g1_i5	0,0161996004245446	RecName: Full=Bifunctional UDP-glucose 4-epimerase and UDP-xylose 4-epimerase 1; AltName: Full=UDP-D-xylose 4-epimerase; AltName: Full=UDP-L-arabinose 4-epimerase; AltName: Full=UDP-galactose 4-epimerase 1; AltName: Full=UDP-glucose 4-epimerase 1; Short=PsUGE1	RecName: Full=Bifunctional UDP-glucose 4-epimerase and UDP-xylose 4-epimerase 1; AltName: Full=UDP-D-xylose 4-epimerase; AltName: Full=UDP-L-arabinose 4-epimerase; AltName: Full=UDP-galactose 4-epimerase 1; AltName: Full=UDP-glucose 4-epimerase 1; Short=PsUGE1	TRINITY_DN1617_c0_g1_i2	0,0168130788786259	putative remorin [Medicago truncatula]	putative remorin [Medicago truncatula]	TRINITY_DN20198_c0_g2_i1	0,0218594016188999	ABC transporter B family member 15-like [Cicer arietinum]	ABC transporter B family member 15-like [Cicer arietinum]	comp14692_c0_seq1	0,0241533623951672	NA	NA
TRINITY_DN8196_c1_g1_i5	0,00773820805224855	14 kDa zinc-binding protein [Cicer arietinum]	14 kDa zinc-binding protein [Cicer arietinum]	TRINITY_DN1724_c0_g1_i4	0,0161942663155553	short-chain alcohol dehydrogenase A, partial [Pisum sativum]	short-chain alcohol dehydrogenase A, partial [Pisum sativum]	TRINITY_DN13512_c0_g1_i4	0,0168102559471086	vacuolar-sorting receptor 1 [Medicago truncatula]	vacuolar-sorting receptor 1 [Medicago truncatula]	TRINITY_DN14361_c0_g1_i4	0,0218574289410724	NA	NA	TRINITY_DN41610_c0_g1_i1	0,0241399340864145	root meristem growth factor 2 [Medicago truncatula]	root meristem growth factor 2 [Medicago truncatula]
TRINITY_DN2946_c1_g3_i2	0,00773811551382304	inactive TPR repeat-containing thioredoxin TTL3 [Cicer arietinum]	inactive TPR repeat-containing thioredoxin TTL3 [Cicer arietinum]	TRINITY_DN2348_c1_g1_i1	0,0161881826124696	auxin response factor 18-like protein [Trifolium pratense]	auxin response factor 18 isoform X1 [Medicago truncatula]	TRINITY_DN8392_c0_g1_i11	0,0168070356779285	uncharacterized protein LOC102666339 [Glycine max]	uncharacterized protein LOC102666339 [Glycine max]	comp38193_c1_seq13	0,0218511340535482	NA	NA	TRINITY_DN12121_c0_g1_i2	0,0241270297638769	putative phosphatidylinositol 4-kinase type 2-beta [Trifolium medium]	putative phosphatidylinositol 4-kinase type 2-beta [Trifolium medium]
TRINITY_DN563_c1_g1_i2	0,00773791454828539	stromal cell-derived factor 2-like protein [Medicago truncatula]	Stromal cell-derived factor 2-like protein [Glycine soja]	TRINITY_DN12102_c0_g1_i1	0,0161881763645042	receptor-like cytoplasmic kinase 176 isoform X1 [Medicago truncatula]	receptor-like cytoplasmic kinase 176 isoform X1 [Medicago truncatula]	comp39735_c0_seq20	0,0168069547537139	NA	NA	TRINITY_DN17475_c0_g2_i1	0,021839252575908	NA	calcium-binding mitochondrial carrier protein aralar1-like [Trifolium pratense]	comp75058_c0_seq1	0,0241151181704757	NA	NA
TRINITY_DN404_c0_g5_i1	0,00773782938534567	S-adenosylmethionine synthase 3 [Cicer arietinum]	S-adenosylmethionine synthase 3 [Cicer arietinum]	TRINITY_DN34373_c0_g1_i1	0,0161859663698235	probable calcium-binding protein CML23 [Abrus precatorius]	calcium-binding protein CML24 [Cicer arietinum]	TRINITY_DN780_c0_g1_i2	0,0167996260705853	uncharacterized protein LOC11442612 [Medicago truncatula]	uncharacterized protein LOC11442612 [Medicago truncatula]	TRINITY_DN45390_c0_g1_i1	0,0218373930753183	uncharacterized protein LOC11432357 [Medicago truncatula]	uncharacterized protein LOC11432357 [Medicago truncatula]	TRINITY_DN11202_c0_g1_i1	0,0241007300427951	hypothetical protein L195_g045868 [Trifolium pratense]	hypothetical protein L195_g045868 [Trifolium pratense]
TRINITY_DN1601_c0_g4_i3	0,00773779491872087	protein ENHANCED DISEASE RESISTANCE 2 isoform X1 [Cicer arietinum]	protein ENHANCED DISEASE RESISTANCE 2 isoform X1 [Cicer arietinum]	TRINITY_DN9032_c0_g1_i3	0,0161849820683875	hypothetical protein L195_g029426, partial [Trifolium pratense]	hypothetical protein L195_g029426, partial [Trifolium pratense]	TRINITY_DN2478_c0_g1_i6	0,0167789603969167	septin and tuftelin-interacting protein 1 homolog 1 [Medicago truncatula]	septin and tuftelin-interacting protein 1 homolog 1-like isoform X1 [Cicer arietinum]	TRINITY_DN14108_c0_g1_i1	0,0218288130847593	pentatricopeptide repeat-containing protein At5g59600 [Medicago truncatula]	pentatricopeptide repeat-containing protein At5g59600 [Medicago truncatula]	TRINITY_DN16618_c0_g2_i1	0,0241003293227541	hypothetical protein TSUD_422780, partial [Trifolium subterraneum]	hypothetical protein TSUD_422780, partial [Trifolium subterraneum]
TRINITY_DN12197_c0_g1_i1	0,00773778879110115	xanthoxin dehydrogenase [Pisum sativum]	xanthoxin dehydrogenase [Pisum sativum]	TRINITY_DN9666_c0_g1_i1	0,0161843021482939	zinc transporter 4, chloroplastic [Medicago truncatula]	zinc transporter 4, chloroplastic-like [Cicer arietinum]	TRINITY_DN806_c0_g1_i1	0,0167532293320304	lachrymatory-factor synthase-like [Cicer arietinum]	lachrymatory-factor synthase-like [Cicer arietinum]	TRINITY_DN12794_c0_g1_i1	0,0218180735667523	uncharacterized protein LOC11432960 [Medicago truncatula]	uncharacterized protein LOC11432960 [Medicago truncatula]	TRINITY_DN43390_c0_g1_i1	0,0240958908495547	uncharacterized protein LOC11414589 isoform X2 [Medicago truncatula]	uncharacterized protein LOC11414589 isoform X2 [Medicago truncatula]
TRINITY_DN1459_c0_g3_i2	0,0077377712353408	ADP,ATP carrier protein 1, mitochondrial-like [Cicer arietinum]	ADP,ATP carrier protein 1, mitochondrial-like [Cicer arietinum]	TRINITY_DN12171_c0_g1_i1	0,0161812533776647	protein RETICULATA-RELATED 5, chloroplastic isoform X1 [Medicago truncatula]	protein RETICULATA-RELATED 5, chloroplastic isoform X1 [Medicago truncatula]	comp38067_c0_seq5	0,016750640148976	NA	NA	TRINITY_DN1172_c1_g1_i2	0,0218032180906	putative Heat shock protein 70 family [Medicago truncatula]	putative Heat shock protein 70 family [Medicago truncatula]	TRINITY_DN9455_c0_g1_i5	0,0240894292034984	RecName: Full=Linoleate 9S-lipoxygenase; AltName: Full=Lipoxygenase	lipoxygenase LOXN3 [Pisum sativum]
TRINITY_DN15386_c0_g1_i3	0,00773773141801213	V-type proton ATPase subunit E-like protein [Trifolium pratense]	V-type proton ATPase subunit E-like protein [Trifolium pratense]	TRINITY_DN52753_c0_g1_i1	0,016178196495744	dnaJ-like protein [Trifolium medium]	chaperone protein dnaJ 11, chloroplastic-like [Cicer arietinum]	TRINITY_DN4765_c1_g3_i1	0,0167351659186649	probable pectinesterase/pectinesterase inhibitor 12 isoform X1 [Medicago truncatula]	probable pectinesterase/pectinesterase inhibitor 12 isoform X1 [Medicago truncatula]	TRINITY_DN52160_c0_g1_i1	0,0218021638699068	S-norcoclaurine synthase 2-like [Cicer arietinum]	S-norcoclaurine synthase 2-like [Cicer arietinum]	comp32994_c0_seq3	0,0240729952180918	NA	NA
TRINITY_DN6184_c0_g1_i1	0,00773771609202195	hypothetical protein L195_g025560 [Trifolium pratense]	hypothetical protein L195_g025560 [Trifolium pratense]	TRINITY_DN9227_c0_g1_i1	0,0161731581498351	transcription factor E2FB isoform X1 [Cicer arietinum]	transcription factor E2FB isoform X1 [Cicer arietinum]	TRINITY_DN21168_c0_g1_i1	0,0167121522800659	F-box/kelch-repeat protein At3g23880, partial [Medicago truncatula]	F-box/kelch-repeat protein At3g23880, partial [Medicago truncatula]	TRINITY_DN43894_c0_g1_i1	0,0218001414079289	hevamine-A [Medicago truncatula]	hevamine-A [Medicago truncatula]	TRINITY_DN9203_c0_g1_i5	0,0240700443994095	uncharacterized protein LOC11417240 [Medicago truncatula]	uncharacterized protein LOC11417240 [Medicago truncatula]
TRINITY_DN4739_c1_g1_i1	0,00773767066409254	zinc finger CCCH domain-containing protein 67 [Medicago truncatula]	zinc finger CCCH domain-containing protein 67-like [Cicer arietinum]	TRINITY_DN2933_c2_g1_i2	0,0161701790682144	monoglyceride lipase [Trifolium pratense]	monoglyceride lipase [Trifolium pratense]	TRINITY_DN5860_c0_g1_i2	0,016692435197338	acetyltransferase At1g77540 [Cicer arietinum]	acetyltransferase At1g77540 [Cicer arietinum]	comp42574_c0_seq1	0,0217978226312283	NA	NA	comp31873_c0_seq3	0,0240697326223209	NA	NA
TRINITY_DN3925_c0_g1_i4	0,00773742735361644	26S proteasome regulatory subunit 6B homolog isoform X2 [Cicer arietinum]	26S proteasome regulatory subunit 6B homolog isoform X2 [Cicer arietinum]	TRINITY_DN14697_c0_g1_i1	0,0161684744353986	ACT domain-containing protein ACR6 isoform X1 [Medicago truncatula]	ACT domain-containing protein ACR6 isoform X1 [Medicago truncatula]	TRINITY_DN884_c0_g1_i4	0,0166772077960937	AT-rich interactive domain-containing protein 6-like [Cicer arietinum]	AT-rich interactive domain-containing protein 6-like [Cicer arietinum]	TRINITY_DN37721_c0_g1_i1	0,0217913955864293	shewanella-like protein phosphatase 2 [Medicago truncatula]	shewanella-like protein phosphatase 2 [Medicago truncatula]	comp53785_c0_seq1	0,0240521306023653	NA	NA
TRINITY_DN13819_c0_g1_i2	0,00773742014391436	ras-related protein RABA2a [Medicago truncatula]	ras-related protein RABA2a [Ziziphus jujuba]	TRINITY_DN1537_c0_g1_i1	0,0161684268980999	transcriptional activator MYB-like protein [Trifolium pratense]	transcription factor MYB1-like [Cicer arietinum]	TRINITY_DN7783_c0_g1_i3	0,0166578236774369	LOW QUALITY PROTEIN: ABC transporter G family member 39-like [Cicer arietinum]	ABC transporter G family member 39 [Medicago truncatula]	TRINITY_DN15609_c0_g1_i4	0,0217726394974608	aldehyde oxidase 1 [Pisum sativum]	aldehyde oxidase 1 [Pisum sativum]	TRINITY_DN4809_c0_g1_i1	0,0240437568616015	uncharacterized protein LOC101507417 isoform X1 [Cicer arietinum]	uncharacterized protein LOC101507417 isoform X1 [Cicer arietinum]
TRINITY_DN996_c3_g1_i1	0,00773732159339479	metacaspase-4-like [Cicer arietinum]	metacaspase-4-like [Cicer arietinum]	TRINITY_DN3963_c0_g3_i1	0,0161683997691837	hypothetical protein L195_g013027 [Trifolium pratense]	hypothetical protein L195_g013027 [Trifolium pratense]	TRINITY_DN2351_c0_g1_i3	0,0166372752932639	putative transcription factor C2H2 family [Medicago truncatula]	putative transcription factor C2H2 family [Medicago truncatula]	TRINITY_DN23261_c0_g1_i1	0,0217721969193628	U-box domain-containing protein 19 [Cicer arietinum]	U-box domain-containing protein 19 [Cicer arietinum]	TRINITY_DN52862_c0_g1_i1	0,024041106746472	17.5 kDa class I heat shock protein [Medicago truncatula]	17.5 kDa class I heat shock protein [Medicago truncatula]
TRINITY_DN1643_c0_g2_i1	0,00773719370951056	uncharacterized protein LOC101491660 [Cicer arietinum]	uncharacterized protein LOC101491660 [Cicer arietinum]	TRINITY_DN14997_c0_g2_i1	0,0161681558509298	unknown [Medicago truncatula]	membrane-anchored ubiquitin-fold protein 3 isoform X1 [Abrus precatorius]	TRINITY_DN1750_c0_g3_i2	0,0166331983909935	serine/threonine-protein kinase TOR [Medicago truncatula]	serine/threonine-protein kinase TOR [Medicago truncatula]	TRINITY_DN1330_c0_g1_i1	0,0217593448547336	uncharacterized protein LOC114405308 [Glycine soja]	hypothetical protein A2U01_0017521 [Trifolium medium]	TRINITY_DN1324_c0_g3_i3	0,0240353767847488	UDP-glycosyltransferase 74E2-like protein, partial [Trifolium pratense]	UDP-glycosyltransferase 74E2-like protein, partial [Trifolium pratense]
TRINITY_DN10774_c0_g1_i1	0,00773716927452573	RecName: Full=Proliferating cell nuclear antigen	RecName: Full=Proliferating cell nuclear antigen	TRINITY_DN1934_c0_g1_i5	0,0161652888073271	putative proton-dependent oligopeptide transporter family, major facilitator superfamily [Medicago truncatula]	putative proton-dependent oligopeptide transporter family, major facilitator superfamily [Medicago truncatula]	TRINITY_DN9551_c0_g2_i8	0,0166314020160782	BEACH domain-containing protein B isoform X1 [Medicago truncatula]	BEACH domain-containing protein B isoform X1 [Medicago truncatula]	TRINITY_DN8328_c0_g1_i3	0,0217536369774958	hypothetical protein L195_g031093 [Trifolium pratense]	uncharacterized protein LOC25487028 [Medicago truncatula]	comp50012_c0_seq1	0,0240208195877493	NA	NA
TRINITY_DN5245_c0_g1_i9	0,00773697284107994	paladin [Medicago truncatula]	paladin [Medicago truncatula]	TRINITY_DN1990_c0_g1_i2	0,0161572084607192	pentatricopeptide repeat-containing protein At1g62350 [Cicer arietinum]	pentatricopeptide repeat-containing protein At1g62350 [Medicago truncatula]	TRINITY_DN22814_c0_g1_i1	0,0166104241190565	uncharacterized protein LOC25493766 [Medicago truncatula]	uncharacterized protein LOC25493766 [Medicago truncatula]	comp36689_c1_seq4	0,0217474721456466	NA	NA	comp5454_c0_seq1	0,0240101940410618	NA	NA
TRINITY_DN4796_c0_g1_i7	0,00773697187679499	mitochondrial uncoupling protein 1 [Medicago truncatula]	mitochondrial uncoupling protein 1 [Medicago truncatula]	TRINITY_DN32424_c0_g1_i1	0,0161571789584932	receptor-like protein kinase HAIKU2-like protein [Trifolium pratense]	receptor-like protein kinase HAIKU2-like protein [Trifolium pratense]	TRINITY_DN933_c0_g1_i1	0,0166039750849457	NA	NA	comp26858_c0_seq1	0,0217463534761984	NA	NA	TRINITY_DN9565_c1_g1_i3	0,0240097403799169	tetraketide alpha-pyrone reductase 1-like [Rosa chinensis]	PREDICTED: cinnamoyl-CoA reductase 1 [Eucalyptus grandis]
TRINITY_DN12471_c0_g1_i1	0,00773694876538106	tetraspanin-10 [Medicago truncatula]	tetraspanin-10 [Medicago truncatula]	TRINITY_DN10619_c0_g1_i2	0,0161549001369988	NA	NA	TRINITY_DN4022_c0_g1_i1	0,0165958689239853	receptor-like protein kinase BRI1-like 3 [Medicago truncatula]	receptor-like protein kinase BRI1-like 3 [Medicago truncatula]	comp19168_c0_seq1	0,021742523684365	NA	NA	TRINITY_DN4146_c0_g1_i2	0,0239887496754443	hypothetical protein E2542_SST01521 [Spatholobus suberectus]	uncharacterized protein LOC101490751 [Cicer arietinum]
TRINITY_DN12082_c0_g2_i1	0,00773688714143712	dynamin-related protein 5A isoform X1 [Medicago truncatula]	dynamin-related protein 5A isoform X1 [Medicago truncatula]	TRINITY_DN2114_c1_g1_i4	0,0161542704938991	uncharacterized protein LOC102668054 [Glycine max]	uncharacterized protein LOC102665982 [Glycine max]	TRINITY_DN16044_c0_g1_i1	0,0165873808870043	pentatricopeptide repeat-containing protein At4g02750-like [Cicer arietinum]	pentatricopeptide repeat-containing protein At4g02750-like [Cicer arietinum]	TRINITY_DN23153_c0_g1_i1	0,0217375280772864	hypothetical protein A2U01_0028869, partial [Trifolium medium]	hypothetical protein A2U01_0028869, partial [Trifolium medium]	TRINITY_DN3359_c0_g3_i1	0,0239645156591592	calcium-dependent protein kinase 2 isoform X1 [Medicago truncatula]	calcium-dependent protein kinase 2 isoform X1 [Medicago truncatula]
TRINITY_DN460_c0_g1_i1	0,00773684929632926	nicalin [Medicago truncatula]	nicalin [Medicago truncatula]	TRINITY_DN12473_c0_g1_i4	0,0161516333061223	protein EARLY RESPONSIVE TO DEHYDRATION 15-like isoform X2 [Cicer arietinum]	protein EARLY RESPONSIVE TO DEHYDRATION 15-like isoform X2 [Cicer arietinum]	TRINITY_DN17619_c0_g1_i1	0,0165699075037509	ODORANT1 protein [Spatholobus suberectus]	ODORANT1 protein [Spatholobus suberectus]	comp1312_c0_seq2	0,0216944497703507	NA	NA	TRINITY_DN15756_c0_g1_i1	0,0239629745498216	NA	NA
TRINITY_DN2761_c0_g2_i1	0,00773681876611556	synaptobrevin-like 1 [Lens culinaris]	synaptobrevin-like 1 [Lens culinaris]	TRINITY_DN26333_c0_g1_i1	0,0161472032258129	protein IQ-DOMAIN 1 [Medicago truncatula]	protein IQ-DOMAIN 1 [Medicago truncatula]	TRINITY_DN6903_c0_g1_i7	0,0165345400960315	uncharacterized protein LOC11430090 [Medicago truncatula]	uncharacterized protein LOC11430090 [Medicago truncatula]	TRINITY_DN15443_c0_g2_i1	0,0216933693512612	uncharacterized protein LOC11441099 [Medicago truncatula]	uncharacterized protein LOC11441099 [Medicago truncatula]	TRINITY_DN40617_c0_g1_i1	0,0239566338329881	uncharacterized protein LOC11441443 [Medicago truncatula]	uncharacterized protein LOC11441443 [Medicago truncatula]
TRINITY_DN8237_c0_g1_i4	0,00773653026205208	palmitoyl-acyl carrier protein thioesterase, chloroplastic [Medicago truncatula]	palmitoyl-acyl carrier protein thioesterase, chloroplastic [Medicago truncatula]	TRINITY_DN442_c2_g1_i1	0,0161425206145935	E3 ubiquitin-protein ligase At3g02290 [Medicago truncatula]	E3 ubiquitin-protein ligase At3g02290 [Medicago truncatula]	TRINITY_DN1291_c0_g2_i1	0,0165254464777343	probable ribosome biogenesis protein RLP24 [Cicer arietinum]	probable ribosome biogenesis protein RLP24 [Cicer arietinum]	TRINITY_DN18002_c0_g1_i1	0,0216815338957787	disease resistance protein (TIR-NBS-LRR class), partial [Trifolium pratense]	disease resistance protein (TIR-NBS-LRR class), partial [Trifolium pratense]	TRINITY_DN8349_c0_g1_i7	0,0239485418611771	uncharacterized protein LOC101502015 [Cicer arietinum]	uncharacterized protein LOC101502015 [Cicer arietinum]
TRINITY_DN9489_c0_g2_i1	0,00773647370098291	acetyl-coenzyme A synthetase, chloroplastic/glyoxysomal [Cicer arietinum]	acetyl-coenzyme A synthetase, chloroplastic/glyoxysomal [Cicer arietinum]	TRINITY_DN47419_c0_g1_i1	0,0161406279983929	SAUR-like auxin-responsive family protein [Trifolium pratense]	auxin-responsive protein SAUR36 [Medicago truncatula]	TRINITY_DN8116_c1_g1_i1	0,0165061139615226	TMV resistance protein N, partial [Trifolium medium]	TMV resistance protein N, partial [Trifolium medium]	TRINITY_DN2398_c0_g1_i10	0,0216730067531127	GDSL esterase/lipase At5g62930 isoform X2 [Prosopis alba]	GDSL esterase/lipase At5g62930 isoform X2 [Prosopis alba]	comp46292_c0_seq1	0,0239363420247577	NA	NA
TRINITY_DN3554_c1_g1_i2	0,00773643592577007	SEC12-like protein 2 isoform X1 [Medicago truncatula]	SEC12-like protein 2 isoform X1 [Medicago truncatula]	TRINITY_DN10377_c2_g1_i1	0,0161401676804015	transcription factor MYB 59-like protein [Trifolium pratense]	transcription factor MYB 59-like protein [Trifolium pratense]	TRINITY_DN5340_c0_g1_i3	0,0165005322473833	uncharacterized protein LOC25481894 [Medicago truncatula]	uncharacterized protein LOC25481894 [Medicago truncatula]	comp17351_c0_seq2	0,0216639182834497	NA	NA	TRINITY_DN3876_c0_g4_i1	0,0239255827285506	gag-pro [Pisum sativum]	gag-pro [Pisum sativum]
TRINITY_DN2796_c0_g1_i1	0,00773637531437204	kinesin-like protein KIN-6 isoform X1 [Medicago truncatula]	kinesin-like protein KIN-6 isoform X1 [Medicago truncatula]	TRINITY_DN33234_c0_g1_i1	0,016140057560342	UV-B-induced protein At3g17800, chloroplastic [Cicer arietinum]	UV-B-induced protein At3g17800, chloroplastic [Cicer arietinum]	TRINITY_DN7762_c0_g1_i6	0,0165004780866629	hypothetical protein A2U01_0009980, partial [Trifolium medium]	hypothetical protein A2U01_0009980, partial [Trifolium medium]	TRINITY_DN38216_c0_g1_i1	0,021663660756743	hypothetical protein E2542_SST09221 [Spatholobus suberectus]	hypothetical protein E2542_SST09221 [Spatholobus suberectus]	comp43095_c0_seq1	0,0239225099104301	NA	NA
TRINITY_DN12838_c0_g2_i1	0,0077363726746517	hypothetical protein L195_g006987 [Trifolium pratense]	uncharacterized protein LOC101511284 [Cicer arietinum]	TRINITY_DN7768_c0_g1_i1	0,016139165784982	methylcrotonoyl-CoA carboxylase beta chain, mitochondrial isoform X1 [Medicago truncatula]	methylcrotonoyl-CoA carboxylase beta chain, mitochondrial isoform X1 [Medicago truncatula]	TRINITY_DN14258_c0_g1_i1	0,0164956904044867	myosin-3 isoform X1 [Cicer arietinum]	centromere-associated protein E [Medicago truncatula]	comp35041_c0_seq2	0,0216490535438068	NA	NA	TRINITY_DN5198_c0_g1_i1	0,0238994479943602	starch branching protein I [Lens culinaris]	starch branching protein I [Lens culinaris]
TRINITY_DN3241_c0_g1_i6	0,00773637170912262	alpha-L-fucosidase 1-like [Cicer arietinum]	alpha-L-fucosidase 1 [Medicago truncatula]	TRINITY_DN3245_c0_g1_i13	0,0161319531184784	methylcrotonoyl-CoA carboxylase subunit alpha, mitochondrial isoform X2 [Cicer arietinum]	methylcrotonoyl-CoA carboxylase subunit alpha, mitochondrial isoform X2 [Cicer arietinum]	comp41042_c0_seq6	0,0164911517136956	NA	NA	TRINITY_DN21882_c0_g1_i1	0,0216480960160951	putative P-loop containing nucleoside triphosphate hydrolase, leucine-rich repeat domain, L [Medicago truncatula]	putative P-loop containing nucleoside triphosphate hydrolase, leucine-rich repeat domain, L [Medicago truncatula]	TRINITY_DN22590_c0_g1_i1	0,0238885893944695	proline-rich receptor-like protein kinase PERK13 isoform X1 [Medicago truncatula]	proline-rich receptor-like protein kinase PERK13 isoform X2 [Medicago truncatula]
TRINITY_DN255_c0_g1_i16	0,00773630290643855	kinesin-like protein KIN-UB isoform X1 [Medicago truncatula]	kinesin-like protein KIN-UB isoform X1 [Medicago truncatula]	TRINITY_DN3690_c1_g1_i7	0,0161295709154308	repressor of RNA polymerase III transcription MAF1 homolog [Cicer arietinum]	repressor of RNA polymerase III transcription MAF1 homolog [Cicer arietinum]	TRINITY_DN16711_c0_g6_i1	0,0164818733006587	probable serine/threonine-protein kinase PIX7 isoform X1 [Cicer arietinum]	probable serine/threonine-protein kinase PIX7 isoform X1 [Medicago truncatula]	TRINITY_DN46803_c0_g1_i1	0,0216475661430437	hypothetical protein L195_g031771 [Trifolium pratense]	hypothetical protein L195_g031771 [Trifolium pratense]	comp40091_c0_seq2	0,0238717093073601	NA	NA
TRINITY_DN6554_c0_g1_i1	0,00773628335130948	phosphoinositide phosphatase SAC7 [Medicago truncatula]	phosphoinositide phosphatase SAC7 [Cicer arietinum]	TRINITY_DN11266_c0_g1_i1	0,0161291793150191	zinc finger protein CONSTANS-LIKE 13 [Medicago truncatula]	zinc finger protein CONSTANS-LIKE 13 [Medicago truncatula]	TRINITY_DN9389_c0_g1_i8	0,0164708818400053	NA	NA	TRINITY_DN23668_c0_g1_i1	0,0216425157861376	hypothetical protein L195_g008287 [Trifolium pratense]	hypothetical protein L195_g008287 [Trifolium pratense]	TRINITY_DN377_c1_g2_i1	0,0238715905477046	16S rRNA processing protein RimM [Trifolium pratense]	16S rRNA processing protein RimM [Trifolium pratense]
TRINITY_DN3766_c0_g1_i3	0,00773623398169215	lipoxygenase y domain-containing protein 1-like [Trifolium pratense]	lipoxygenase y domain-containing protein 1-like [Trifolium pratense]	TRINITY_DN563_c0_g3_i1	0,0161262214875483	zinc finger protein CONSTANS-LIKE 15 [Medicago truncatula]	zinc finger protein CONSTANS-LIKE 15 [Medicago truncatula]	TRINITY_DN6723_c0_g1_i8	0,0164627674731974	type IV inositol polyphosphate 5-phosphatase 3-like isoform X1 [Cicer arietinum]	type IV inositol polyphosphate 5-phosphatase 3-like isoform X1 [Cicer arietinum]	comp47668_c0_seq1	0,0216416040892467	NA	NA	comp33151_c0_seq1	0,0238572596196596	NA	NA
TRINITY_DN1699_c0_g2_i6	0,00773605993116525	GTP-binding protein	GTP-binding protein	TRINITY_DN8937_c1_g1_i3	0,0161232154175756	phospholipase SGR2 [Medicago truncatula]	phospholipase SGR2 [Medicago truncatula]	TRINITY_DN2070_c0_g2_i1	0,016440173400786	uncharacterized protein LOC101515344 isoform X1 [Cicer arietinum]	uncharacterized protein LOC101515344 isoform X1 [Cicer arietinum]	TRINITY_DN4415_c0_g2_i6	0,0216379238705003	vacuolar protein sorting-associated protein 26B [Medicago truncatula]	vacuolar protein sorting-associated protein 26B [Medicago truncatula]	TRINITY_DN16092_c0_g4_i1	0,0238434678921744	NA	NA
TRINITY_DN3982_c0_g1_i2	0,00773603317854327	cysteine-rich repeat secretory protein 3 [Medicago truncatula]	cysteine-rich repeat secretory protein 3 [Medicago truncatula]	TRINITY_DN20765_c0_g1_i2	0,0161230843282939	uncharacterized protein LOC11435094 [Medicago truncatula]	hypothetical protein MtrunA17_Chr1g0186121 [Medicago truncatula]	TRINITY_DN19094_c0_g2_i1	0,0164023475321372	uncharacterized protein LOC101493592 [Cicer arietinum]	uncharacterized protein LOC101493592 [Cicer arietinum]	TRINITY_DN2411_c0_g1_i4	0,0216047587720494	protein PIN-LIKES 3 isoform X1 [Medicago truncatula]	protein PIN-LIKES 3 isoform X1 [Medicago truncatula]	TRINITY_DN6300_c0_g1_i1	0,0237931641093476	uncharacterized protein LOC25484074 [Medicago truncatula]	uncharacterized protein LOC25484074 [Medicago truncatula]
TRINITY_DN8193_c0_g1_i1	0,0077360107950194	coatomer subunit alpha-1 [Cicer arietinum]	coatomer subunit alpha-1 [Cicer arietinum]	TRINITY_DN2745_c0_g1_i2	0,01612307459376	BTB/POZ domain-containing protein At1g21780 [Medicago truncatula]	BTB/POZ domain-containing protein At1g21780 [Medicago truncatula]	TRINITY_DN5592_c0_g1_i1	0,0163976434000806	protein SAWADEE HOMEODOMAIN HOMOLOG 1-like [Cicer arietinum]	protein SAWADEE HOMEODOMAIN HOMOLOG 1 [Medicago truncatula]	TRINITY_DN34035_c0_g1_i1	0,0215989784274172	protein SRG1 [Medicago truncatula]	protein SRG1 [Medicago truncatula]	TRINITY_DN24452_c1_g1_i1	0,023789496194435	uncharacterized protein LOC25486858 [Medicago truncatula]	uncharacterized protein LOC25486858 [Medicago truncatula]
TRINITY_DN11469_c0_g1_i1	0,00773600855855407	Biotin carboxyl carrier protein [Pisum sativum]	Biotin carboxyl carrier protein [Pisum sativum]	TRINITY_DN15462_c0_g2_i1	0,0161222099150834	subtilisin-like protease SBT5.6 [Medicago truncatula]	subtilisin-like protease SBT5.6 [Medicago truncatula]	TRINITY_DN36991_c0_g1_i1	0,0163824372614764	E3 ubiquitin-protein ligase RING1 [Medicago truncatula]	E3 ubiquitin-protein ligase RING1 [Medicago truncatula]	TRINITY_DN3032_c0_g1_i6	0,0215941758361334	LOW QUALITY PROTEIN: putative disease resistance protein At3g14460 [Cicer arietinum]	LOW QUALITY PROTEIN: putative disease resistance protein At3g14460 [Cicer arietinum]	TRINITY_DN32698_c0_g1_i1	0,0237827944764211	peroxiredoxin-2E, chloroplastic [Cicer arietinum]	peroxiredoxin-2E, chloroplastic [Cicer arietinum]
TRINITY_DN51912_c0_g1_i1	0,00773593706133945	unknown [Lotus japonicus]	selT-like protein [Medicago truncatula]	TRINITY_DN1565_c1_g1_i1	0,0161170751827828	zinc finger protein ZAT10 [Medicago truncatula]	unknown [Medicago truncatula]	TRINITY_DN10494_c0_g1_i1	0,0163500785248712	uncharacterized protein LOC11405697 isoform X1 [Medicago truncatula]	uncharacterized protein LOC11405697 isoform X1 [Medicago truncatula]	TRINITY_DN26382_c0_g1_i1	0,0215911237165014	ABC transporter B family member 15-like [Hevea brasiliensis]	ABC transporter B family member 15-like [Hevea brasiliensis]	TRINITY_DN2354_c0_g1_i5	0,0237771041748874	putative soluble epoxide hydrolase [Medicago truncatula]	putative soluble epoxide hydrolase [Medicago truncatula]
TRINITY_DN19948_c0_g2_i1	0,00773592756059486	mediator of RNA polymerase II transcription subunit 25 [Medicago truncatula]	mediator of RNA polymerase II transcription subunit 25 [Medicago truncatula]	TRINITY_DN3107_c0_g1_i2	0,0161087991514121	NAC transcription factor 29 [Medicago truncatula]	NAC transcription factor 29 [Medicago truncatula]	TRINITY_DN3020_c0_g1_i2	0,0163460253640083	amino acid transporter AVT1A-like [Cicer arietinum]	putative amino acid transporter, transmembrane domain-containing protein [Medicago truncatula]	TRINITY_DN3792_c0_g1_i7	0,0215891159254527	calcium-transporting ATPase 8, plasma membrane-type [Cicer arietinum]	calcium-transporting ATPase 8, plasma membrane-type [Cicer arietinum]	TRINITY_DN42631_c0_g1_i1	0,0237770500387155	transcription factor MYBS3 isoform X1 [Medicago truncatula]	probable transcription factor At5g61620 isoform X1 [Cicer arietinum]
TRINITY_DN2706_c0_g2_i2	0,00773582111012882	unknown [Medicago truncatula]	unknown [Medicago truncatula]	TRINITY_DN4436_c0_g1_i1	0,0161075652011155	Peptidase C1A, papain; Somatotropin hormone; Peptidase C1, propeptide [Medicago truncatula]	cathepsin B-like protease 2 [Medicago truncatula]	comp30677_c0_seq9	0,0163416666548168	NA	NA	TRINITY_DN11987_c0_g1_i2	0,0215880647973085	uncharacterized protein LOC11417240 [Medicago truncatula]	uncharacterized protein LOC11417240 [Medicago truncatula]	TRINITY_DN37996_c0_g1_i1	0,0237730521383654	hypothetical protein L195_g026439 [Trifolium pratense]	hypothetical protein L195_g026439 [Trifolium pratense]
TRINITY_DN212_c0_g2_i1	0,00773571161097305	soluble inorganic pyrophosphatase 1 [Medicago truncatula]	soluble inorganic pyrophosphatase 1 [Medicago truncatula]	comp41080_c0_seq6	0,0161059445852623	NA	NA	TRINITY_DN3370_c0_g1_i4	0,0163362895831279	MLP-like protein 43 [Cicer arietinum]	MLP-like protein 43 [Cicer arietinum]	TRINITY_DN33802_c0_g1_i1	0,021577297041954	protein DETOXIFICATION 49 [Medicago truncatula]	protein DETOXIFICATION 49 [Medicago truncatula]	TRINITY_DN53276_c0_g1_i1	0,0237619591441961	uncharacterized protein LOC112421829 [Medicago truncatula]	uncharacterized protein LOC112421829 [Medicago truncatula]
TRINITY_DN8337_c0_g1_i1	0,00773561181433323	uncharacterized protein At5g49945 [Cicer arietinum]	uncharacterized protein At5g49945 [Medicago truncatula]	TRINITY_DN47022_c0_g1_i1	0,0161020380534736	F-box/kelch-repeat protein At1g23390 [Medicago truncatula]	F-box/kelch-repeat protein At1g23390 [Medicago truncatula]	TRINITY_DN6289_c0_g1_i4	0,0163305434605688	NA	NA	TRINITY_DN10543_c0_g2_i1	0,0215755547866985	uncharacterized calcium-binding protein At1g02270 isoform X3 [Medicago truncatula]	uncharacterized calcium-binding protein At1g02270 isoform X3 [Medicago truncatula]	comp29292_c0_seq1	0,0237139072107372	NA	NA
TRINITY_DN5269_c0_g1_i3	0,00773559504833168	uncharacterized protein LOC25496909 [Medicago truncatula]	putative vacuolar protein sorting-associated protein Ist1 [Medicago truncatula]	TRINITY_DN1618_c0_g1_i5	0,0160996996984787	glutathione S-transferase zeta class isoform X1 [Cicer arietinum]	glutathione S-transferase zeta class isoform X1 [Cicer arietinum]	TRINITY_DN34259_c0_g1_i1	0,0163119889548971	auxin-induced protein 6b-like [Trifolium pratense]	auxin-induced protein 6b-like [Trifolium pratense]	comp41050_c0_seq12	0,0215750433580686	NA	NA	TRINITY_DN6596_c0_g1_i4	0,023708204367933	thioredoxin-like 3-2, chloroplastic [Cicer arietinum]	thioredoxin-like 3-2, chloroplastic [Cicer arietinum]
TRINITY_DN5406_c0_g1_i1	0,00773548599907259	UBP1-associated protein 2B-like [Cicer arietinum]	UBP1-associated protein 2B-like [Cicer arietinum]	TRINITY_DN20818_c0_g1_i1	0,0160989655155704	hypothetical protein L195_g019050 [Trifolium pratense]	hypothetical protein L195_g019050 [Trifolium pratense]	TRINITY_DN480_c0_g1_i6	0,0163003100454639	replication protein A 14 kDa subunit B-like, partial [Trifolium medium]	replication protein A 14 kDa subunit B-like, partial [Trifolium medium]	comp7961_c0_seq1	0,0215549694894039	NA	NA	TRINITY_DN2273_c0_g1_i1	0,023684427921127	PH, RCC1 and FYVE domains-containing protein 1 [Medicago truncatula]	PH, RCC1 and FYVE domains-containing protein 1 [Medicago truncatula]
TRINITY_DN4649_c0_g1_i2	0,0077354374207792	putative BZIP transcription factor bZIP80 [Trifolium pratense]	putative BZIP transcription factor bZIP80 [Trifolium pratense]	TRINITY_DN713_c0_g1_i3	0,016097330642305	homeobox-leucine zipper protein HAT4 [Medicago truncatula]	homeobox-leucine zipper protein HAT4 [Medicago truncatula]	comp15249_c0_seq2	0,016297742503352	NA	NA	comp29829_c0_seq3	0,0215448787863145	NA	NA	TRINITY_DN49475_c0_g1_i1	0,0236574396018471	uncharacterized protein LOC11426341 isoform X2 [Medicago truncatula]	uncharacterized protein LOC11426341 isoform X2 [Medicago truncatula]
TRINITY_DN1375_c0_g1_i10	0,00773542752640939	25.3 kDa vesicle transport protein [Cicer arietinum]	25.3 kDa vesicle transport protein isoform A, partial [Glycine soja]	TRINITY_DN12343_c0_g3_i2	0,0160972861765353	homeobox-leucine zipper protein ATHB-7-like [Trifolium pratense]	homeobox-leucine zipper protein ATHB-7-like [Trifolium pratense]	TRINITY_DN1136_c0_g2_i2	0,0162931451309045	uncharacterized protein LOC101506464 [Cicer arietinum]	uncharacterized protein LOC101506464 [Cicer arietinum]	comp54412_c0_seq1	0,0215357004634009	NA	NA	TRINITY_DN24793_c0_g2_i1	0,023648997723194	cytochrome P450 78A5 [Medicago truncatula]	cytochrome P450 78A5 [Medicago truncatula]
TRINITY_DN317_c0_g1_i12	0,00773533956085278	gamma-interferon-inducible lysosomal thiol reductase [Medicago truncatula]	gamma-interferon-inducible lysosomal thiol reductase [Medicago truncatula]	TRINITY_DN29652_c0_g1_i1	0,0160931176100453	probable leucine-rich repeat receptor-like protein kinase At1g35710 [Cicer arietinum]	probable leucine-rich repeat receptor-like protein kinase At1g35710 [Cicer arietinum]	comp38053_c0_seq5	0,0162659224606411	NA	NA	TRINITY_DN22059_c0_g1_i1	0,0215351383233075	NA	NA	comp38074_c0_seq4	0,0235730669239769	NA	NA
TRINITY_DN69_c0_g1_i15	0,00773521064130676	glycerophosphodiester phosphodiesterase GDPDL3-like [Cicer arietinum]	glycerophosphodiester phosphodiesterase GDPDL3 [Medicago truncatula]	TRINITY_DN86_c0_g1_i4	0,0160915473767531	lipase [Trifolium pratense]	lipase 1 [Medicago truncatula]	TRINITY_DN3598_c0_g2_i1	0,0162505416425788	uncharacterized protein LOC101490411 isoform X1 [Cicer arietinum]	uncharacterized protein LOC101490411 isoform X1 [Cicer arietinum]	TRINITY_DN8186_c0_g1_i5	0,0215273403237072	putative 4-hydroxy-4-methyl-2-oxoglutarate aldolase 3 [Medicago truncatula]	putative 4-hydroxy-4-methyl-2-oxoglutarate aldolase 3 [Medicago truncatula]	TRINITY_DN20181_c0_g1_i1	0,0235597785221392	thaumatin-like protein 1 [Medicago truncatula]	thaumatin-like protein 1 [Medicago truncatula]
TRINITY_DN1604_c0_g1_i7	0,00773509347235368	unknown [Medicago truncatula]	branched-chain-amino-acid aminotransferase-like protein 2-like [Trifolium pratense]	TRINITY_DN9819_c0_g1_i1	0,0160901181917859	nematode resistance protein-like HSPRO2 [Medicago truncatula]	nematode resistance protein-like HSPRO2 [Cicer arietinum]	TRINITY_DN5780_c0_g1_i4	0,0162489552177297	protein NSP-INTERACTING KINASE 1-like [Abrus precatorius]	protein NSP-INTERACTING KINASE 1 [Medicago truncatula]	TRINITY_DN11960_c0_g1_i4	0,0215216749155699	methylsterol monooxygenase 1-1 [Medicago truncatula]	methylsterol monooxygenase 1-1 [Medicago truncatula]	comp8105_c0_seq1	0,0235502487642854	NA	NA
TRINITY_DN2391_c2_g1_i1	0,00773506888574798	werner syndrome-like exonuclease-like protein, partial [Trifolium pratense]	werner syndrome-like exonuclease-like protein, partial [Trifolium pratense]	TRINITY_DN37363_c0_g1_i1	0,0160889852105958	hypothetical protein A2U01_0020555, partial [Trifolium medium]	PRA1 family protein F2 [Medicago truncatula]	TRINITY_DN1501_c0_g1_i4	0,0162444331152323	protein KRI1 homolog [Cicer arietinum]	protein KRI1 homolog [Cicer arietinum]	TRINITY_DN43556_c0_g1_i1	0,0215169851665974	DNA-binding protein escarola-like [Trifolium pratense]	DNA-binding protein escarola-like [Trifolium pratense]	TRINITY_DN11441_c0_g2_i2	0,0235275926570468	UDP-glucose flavonoid 3-O-glucosyltransferase 6-like protein [Trifolium pratense]	UDP-glucose flavonoid 3-O-glucosyltransferase 6-like protein [Trifolium pratense]
TRINITY_DN8693_c0_g1_i1	0,00773498763753115	3-phosphoshikimate 1-carboxyvinyltransferase 2 [Medicago truncatula]	3-phosphoshikimate 1-carboxyvinyltransferase 2 [Cicer arietinum]	TRINITY_DN14383_c0_g1_i1	0,0160889003276123	probable WRKY transcription factor 4 [Medicago truncatula]	probable WRKY transcription factor 4 [Medicago truncatula]	TRINITY_DN545_c0_g1_i1	0,0162388347010885	squalene monooxygenase 1 [Trifolium pratense]	squalene monooxygenase 1 [Trifolium pratense]	TRINITY_DN1463_c0_g2_i2	0,0215165629501446	membrane protein of ER body-like protein isoform X2 [Medicago truncatula]	membrane protein of ER body-like protein isoform X2 [Medicago truncatula]	TRINITY_DN19056_c0_g1_i1	0,0235167469556579	AT hook motif DNA-binding family protein [Trifolium pratense]	AT hook motif DNA-binding family protein [Trifolium pratense]
TRINITY_DN7154_c0_g2_i1	0,00773497013395619	clathrin interactor epsin 2-like protein [Trifolium pratense]	clathrin interactor epsin 2-like protein [Trifolium pratense]	TRINITY_DN3606_c0_g1_i3	0,0160861199079191	putative metal-nicotianamine transporter YSL7-like protein [Trifolium pratense]	putative metal-nicotianamine transporter YSL7-like protein [Trifolium pratense]	TRINITY_DN575_c1_g1_i2	0,0162330426157817	sorting nexin 2B [Medicago truncatula]	sorting nexin 2B [Medicago truncatula]	TRINITY_DN13059_c3_g1_i1	0,0215054439147731	Retrovirus-related Pol polyprotein from transposon RE1 [Glycine soja]	Metal tolerance protein 4 isoform B [Glycine soja]	TRINITY_DN28379_c0_g1_i1	0,0235164311596522	NA	NA
TRINITY_DN4026_c0_g1_i7	0,00773487671945879	glucan endo-1,3-beta-glucosidase 1 [Medicago truncatula]	glucan endo-1,3-beta-glucosidase 1 [Medicago truncatula]	TRINITY_DN12248_c0_g1_i2	0,0160830205394967	uncharacterized protein LOC11426637 [Medicago truncatula]	uncharacterized protein LOC11426637 [Medicago truncatula]	TRINITY_DN3241_c0_g1_i7	0,0162054142672415	DEAD-box ATP-dependent RNA helicase 7-like protein [Trifolium pratense]	DEAD-box ATP-dependent RNA helicase 7-like [Cicer arietinum]	TRINITY_DN12832_c0_g1_i2	0,021504129921606	uncharacterized protein LOC101513206 [Cicer arietinum]	uncharacterized protein LOC101513206 [Cicer arietinum]	TRINITY_DN4146_c0_g1_i1	0,0235152530247861	uncharacterized protein LOC11444398 [Medicago truncatula]	uncharacterized protein LOC11444398 [Medicago truncatula]
TRINITY_DN6920_c0_g1_i9	0,007734490267168	polygalacturonate 4-alpha-galacturonosyltransferase [Medicago truncatula]	polygalacturonate 4-alpha-galacturonosyltransferase [Cicer arietinum]	TRINITY_DN4784_c0_g1_i3	0,0160773411375123	hypothetical protein L195_g026366 [Trifolium pratense]	hypothetical protein L195_g026366 [Trifolium pratense]	comp53219_c0_seq1	0,0161981281185275	NA	NA	TRINITY_DN54279_c0_g1_i1	0,0214959576405016	protein indeterminate-domain 2-like isoform X1 [Medicago truncatula]	PREDICTED: protein indeterminate-domain 2-like [Lupinus angustifolius]	TRINITY_DN53747_c0_g1_i1	0,0234921064741472	uncharacterized protein LOC11415388 [Medicago truncatula]	uncharacterized protein LOC11415388 [Medicago truncatula]
TRINITY_DN2398_c0_g1_i3	0,00773446918912736	GDSL esterase/lipase At5g62930 [Cicer arietinum]	GDSL esterase/lipase At5g62930 [Cicer arietinum]	TRINITY_DN5569_c0_g2_i2	0,0160758732803948	homeobox-leucine zipper protein ATHB-6 [Medicago truncatula]	homeobox-leucine zipper protein ATHB-6 [Medicago truncatula]	TRINITY_DN4897_c0_g1_i1	0,0161949289305699	hypothetical protein L195_g012575 [Trifolium pratense]	hypothetical protein L195_g012575 [Trifolium pratense]	TRINITY_DN49622_c0_g1_i1	0,0214949428637512	aminopeptidase M1 [Medicago truncatula]	aminopeptidase M1 [Medicago truncatula]	comp68816_c0_seq1	0,023488788250076	NA	NA
TRINITY_DN19_c0_g4_i2	0,00773445536407606	V-type proton ATPase catalytic subunit A [Medicago truncatula]	V-type proton ATPase catalytic subunit A [Medicago truncatula]	TRINITY_DN2167_c0_g1_i1	0,016070682934757	glycine-rich domain-containing protein 2 [Medicago truncatula]	glycine-rich domain-containing protein 2 [Medicago truncatula]	TRINITY_DN5135_c0_g1_i1	0,0161901204075135	copper chaperone (CCH)-related protein-like protein [Trifolium pratense]	copper chaperone (CCH)-related protein-like protein [Trifolium pratense]	comp66613_c0_seq1	0,0214731075628156	NA	NA	comp21570_c0_seq5	0,0234701121496492	NA	NA
TRINITY_DN263_c0_g1_i5	0,00773435119745241	hydroxyphenylpyruvate reductase-like [Cicer arietinum]	hydroxyphenylpyruvate reductase-like [Cicer arietinum]	TRINITY_DN32624_c0_g1_i1	0,0160698666029462	uncharacterized protein LOC25485348 [Medicago truncatula]	uncharacterized protein LOC25485348 [Medicago truncatula]	TRINITY_DN14818_c0_g1_i1	0,0161701522225207	protein NLP4 isoform X1 [Medicago truncatula]	protein NLP4 isoform X1 [Medicago truncatula]	TRINITY_DN21416_c0_g1_i1	0,021458455374926	uncharacterized protein LOC11429751 [Medicago truncatula]	uncharacterized protein LOC11429751 [Medicago truncatula]	TRINITY_DN5509_c0_g1_i3	0,0234632431404477	Syntaxin-22 isoform B [Glycine soja]	syntaxin-22 [Medicago truncatula]
TRINITY_DN981_c0_g2_i3	0,00773413911411494	fructokinase [Trifolium pratense]	fructokinase [Trifolium pratense]	TRINITY_DN53173_c0_g1_i1	0,016069490228447	auxin-responsive protein SAUR32 [Medicago truncatula]	auxin-responsive protein SAUR32 [Medicago truncatula]	TRINITY_DN12754_c0_g3_i1	0,0161561185484913	uncharacterized protein LOC109802460 isoform X1 [Cajanus cajan]	hypothetical protein L195_g027327 [Trifolium pratense]	TRINITY_DN9290_c0_g1_i2	0,0214552897607137	hypothetical protein L195_g011563 [Trifolium pratense]	hypothetical protein L195_g011563 [Trifolium pratense]	TRINITY_DN26150_c0_g2_i1	0,0234414406902637	NA	uncharacterized protein LOC11425373 isoform X1 [Medicago truncatula]
TRINITY_DN127_c0_g1_i3	0,00773413659459728	ARF guanine-nucleotide exchange factor GNOM-like [Cicer arietinum]	ARF guanine-nucleotide exchange factor GNOM [Medicago truncatula]	TRINITY_DN3962_c0_g1_i2	0,0160571553632117	cytochrome P450 82C4 [Medicago truncatula]	cytochrome P450 82C4 [Medicago truncatula]	TRINITY_DN105_c0_g1_i1	0,0161531799328189	TNF receptor-associated factor homolog 1b isoform X2 [Medicago truncatula]	TNF receptor-associated factor homolog 1b isoform X2 [Medicago truncatula]	TRINITY_DN8645_c0_g1_i1	0,0214485776135294	protein ESKIMO 1-like [Cicer arietinum]	protein ESKIMO 1 [Medicago truncatula]	TRINITY_DN10450_c0_g2_i3	0,0234153451239118	E3 ubiquitin-protein ligase UPL1-like, partial [Trifolium medium]	E3 ubiquitin-protein ligase upl1-like protein [Trifolium pratense]
TRINITY_DN6907_c0_g1_i1	0,00773413127251203	probable leucine-rich repeat receptor-like protein kinase At1g35710 [Medicago truncatula]	probable leucine-rich repeat receptor-like protein kinase At1g35710 [Glycine soja]	comp23840_c0_seq1	0,0160509068150331	NA	NA	TRINITY_DN6908_c0_g1_i1	0,016147045790268	proton pump-interactor 1-like [Cicer arietinum]	proton pump-interactor 1-like [Cicer arietinum]	TRINITY_DN8591_c0_g3_i1	0,0214466810016276	chloride channel protein CLC-b [Medicago truncatula]	chloride channel protein CLC-b [Medicago truncatula]	TRINITY_DN8691_c0_g2_i4	0,0234117115955488	F-box/kelch-repeat protein At3g23880 [Medicago truncatula]	F-box/kelch-repeat protein At3g23880 [Medicago truncatula]
TRINITY_DN11527_c0_g1_i3	0,00773398900556842	magnesium transporter MRS2-I [Medicago truncatula]	magnesium transporter MRS2-I [Medicago truncatula]	TRINITY_DN10012_c0_g1_i2	0,0160456322831346	sperm-associated antigen 1A isoform X2 [Cicer arietinum]	sperm-associated antigen 1A isoform X2 [Cicer arietinum]	TRINITY_DN960_c0_g1_i4	0,0161437498445456	uncharacterized protein LOC101505198 isoform X1 [Cicer arietinum]	uncharacterized protein LOC112416512 isoform X1 [Medicago truncatula]	comp49266_c0_seq1	0,0214349674481112	NA	NA	TRINITY_DN45069_c0_g1_i1	0,0234103343647518	uncharacterized protein LOC11421377 [Medicago truncatula]	uncharacterized protein LOC11421377 [Medicago truncatula]
TRINITY_DN541_c2_g1_i2	0,00773395050157444	NADP-dependent isocitrate dehydrogenase [Pisum sativum]	NADP-dependent isocitrate dehydrogenase [Pisum sativum]	TRINITY_DN6777_c0_g1_i4	0,0160446092732058	calcium uniporter protein 2, mitochondrial [Cicer arietinum]	calcium uniporter protein 2, mitochondrial [Medicago truncatula]	comp51831_c0_seq1	0,0161183999277417	NA	NA	comp36703_c2_seq1	0,0214339297076156	NA	NA	TRINITY_DN1781_c0_g1_i2	0,023404140433328	ankyrin repeat, bromo and BTB domain-containing protein DDB_G0293800 [Medicago truncatula]	ankyrin repeat, bromo and BTB domain-containing protein DDB_G0293800 [Medicago truncatula]
TRINITY_DN11401_c0_g1_i2	0,00773394705362427	gamma carbonic anhydrase mitochondrial-like [Trifolium pratense]	gamma carbonic anhydrase mitochondrial-like [Trifolium pratense]	TRINITY_DN17340_c0_g2_i1	0,0160443355638082	glycogen synthase kinase-3 homolog MsK-2 [Medicago truncatula]	glycogen synthase kinase-3 homolog MsK-2 [Medicago truncatula]	TRINITY_DN9744_c0_g2_i3	0,0161154902214702	pentatricopeptide repeat-containing protein At1g62670, mitochondrial-like [Cicer arietinum]	pentatricopeptide repeat-containing protein At1g62670, mitochondrial-like [Cicer arietinum]	TRINITY_DN48483_c0_g1_i1	0,0214301622174817	hypothetical protein L195_g006145 [Trifolium pratense]	hypothetical protein L195_g006145 [Trifolium pratense]	TRINITY_DN11113_c0_g1_i6	0,0234018764995834	ATP-dependent helicase rhp16 [Spatholobus suberectus]	DNA repair protein RAD16-like isoform X1 [Arachis ipaensis]
comp41823_c0_seq1	0,00773367098935054	NA	NA	TRINITY_DN6677_c0_g1_i7	0,0160426597981597	putative receptor-like protein kinase At4g00960 isoform X1 [Medicago truncatula]	cysteine-rich receptor-like protein kinase 10-like protein [Trifolium pratense]	comp25191_c0_seq1	0,0161059724916276	NA	NA	comp47666_c0_seq1	0,0214267779438899	NA	NA	comp49493_c0_seq1	0,0233826034798617	NA	NA
TRINITY_DN9852_c0_g1_i1	0,00773348329664531	phosphoinositide phosphatase SAC3 isoform X3 [Medicago truncatula]	phosphoinositide phosphatase SAC3 isoform X2 [Medicago truncatula]	TRINITY_DN5737_c0_g1_i1	0,0160412480082115	uncharacterized protein LOC11409611 isoform X1 [Medicago truncatula]	uncharacterized protein LOC11409611 isoform X1 [Medicago truncatula]	TRINITY_DN1509_c0_g1_i1	0,0161024543207322	RecName: Full=Disease resistance response protein Pi176	RecName: Full=Disease resistance response protein Pi176	TRINITY_DN14265_c0_g1_i1	0,0214192903499223	zinc-finger homeodomain protein 2-like [Cicer arietinum]	ZF-HD homeobox-like protein [Trifolium pratense]	TRINITY_DN9135_c0_g1_i1	0,0233764111639635	BURP domain protein USPL1 [Medicago truncatula]	BURP domain protein USPL1 [Medicago truncatula]
TRINITY_DN167_c0_g1_i1	0,00773336918727647	uncharacterized protein LOC100306269 [Glycine max]	ER membrane protein complex subunit 6 isoform X2 [Cicer arietinum]	TRINITY_DN11576_c0_g1_i1	0,0160380392840065	F-box/kelch-repeat protein At3g23880 [Medicago truncatula]	F-box/kelch-repeat protein At3g23880 [Medicago truncatula]	TRINITY_DN4252_c0_g1_i4	0,0160882565526983	heavy metal-associated isoprenylated plant protein 9 [Medicago truncatula]	heavy metal-associated isoprenylated plant protein 9-like [Cicer arietinum]	TRINITY_DN154_c0_g1_i1	0,0214164775503264	uncharacterized protein LOC101510728 [Cicer arietinum]	uncharacterized protein LOC101510728 [Cicer arietinum]	comp48415_c0_seq1	0,023358427714439	NA	NA
TRINITY_DN8576_c0_g1_i1	0,0077333254145667	probable E3 ubiquitin-protein ligase ZFP1 [Cicer arietinum]	probable E3 ubiquitin-protein ligase ZFP1 [Cicer arietinum]	TRINITY_DN12536_c0_g1_i1	0,0160380271693991	hypothetical protein D0Y65_021620 [Glycine soja]	hypothetical protein D0Y65_021620 [Glycine soja]	TRINITY_DN2874_c0_g1_i4	0,0160797529353702	Ty3/gypsy retrotransposon protein [Trifolium pratense]	Ty3/gypsy retrotransposon protein [Trifolium pratense]	comp29829_c0_seq1	0,0213909355726198	NA	NA	comp55376_c0_seq1	0,0233575566400377	NA	NA
TRINITY_DN7880_c0_g1_i1	0,00773315654104902	cycloeucalenol cycloisomerase isoform X2 [Medicago truncatula]	cycloeucalenol cycloisomerase isoform X1 [Medicago truncatula]	TRINITY_DN53493_c0_g1_i1	0,0160372485221343	NA	NA	TRINITY_DN1143_c0_g1_i11	0,0160796748238692	putative DUF21 domain-containing protein At1g03270 [Cicer arietinum]	putative DUF21 domain-containing protein At1g03270 [Cicer arietinum]	TRINITY_DN2839_c0_g1_i4	0,0213893869839187	glycine-rich RNA-binding protein 2, mitochondrial-like [Cicer arietinum]	glycine-rich RNA-binding protein 2, mitochondrial-like [Cicer arietinum]	comp43127_c0_seq1	0,0233385140301127	NA	NA
TRINITY_DN6810_c0_g1_i4	0,00773315435177199	protease Do-like 2, chloroplastic [Medicago truncatula]	protease Do-like 2, chloroplastic [Medicago truncatula]	TRINITY_DN206_c0_g2_i1	0,0160361502968474	transcription factor MYB44 [Medicago truncatula]	transcription factor MYB44-like [Cicer arietinum]	TRINITY_DN1069_c0_g1_i5	0,016076606908405	isoflavone reductase-like protein [Medicago truncatula]	isoflavone reductase-like protein [Medicago truncatula]	TRINITY_DN4767_c0_g1_i9	0,0213856467837337	DNA-(apurinic or apyrimidinic site) lyase 2 [Medicago truncatula]	DNA-(apurinic or apyrimidinic site) lyase 2 [Medicago truncatula]	TRINITY_DN34712_c0_g1_i1	0,0233341710343484	transcription repressor OFP5 [Medicago truncatula]	transcription repressor OFP5 [Medicago truncatula]
TRINITY_DN2989_c0_g1_i2	0,00773310683804356	transmembrane 9 superfamily member 5 [Medicago truncatula]	transmembrane 9 superfamily member 5 [Medicago truncatula]	TRINITY_DN3118_c0_g2_i2	0,0160307106519659	uncharacterized protein LOC11423568 [Medicago truncatula]	uncharacterized protein LOC11423568 [Medicago truncatula]	TRINITY_DN130_c0_g1_i1	0,0160743771387363	uncharacterized protein C57A7.06 [Cicer arietinum]	U3 small nucleolar RNA-associated protein 14 [Medicago truncatula]	comp68366_c0_seq1	0,0213856433025509	NA	NA	TRINITY_DN10554_c0_g1_i1	0,0233234609000155	putative shikimate kinase [Medicago truncatula]	putative shikimate kinase [Medicago truncatula]
TRINITY_DN937_c0_g3_i2	0,00773308563083341	zinc finger CCCH domain-containing protein 15 [Medicago truncatula]	zinc finger CCCH domain-containing protein 15 [Medicago truncatula]	TRINITY_DN10033_c0_g1_i1	0,0160298420002404	C2 domain-containing protein At1g53590 isoform X1 [Medicago truncatula]	C2 domain-containing protein At1g53590 isoform X1 [Medicago truncatula]	TRINITY_DN2892_c0_g1_i12	0,016064053027425	THO complex subunit 2 [Medicago truncatula]	THO complex subunit 2 [Medicago truncatula]	comp47457_c0_seq1	0,0213843378667075	NA	NA	comp4024_c0_seq1	0,0233212968734457	NA	NA
TRINITY_DN4115_c0_g1_i1	0,00773303813138012	protein DETOXIFICATION 42 [Cicer arietinum]	protein DETOXIFICATION 42 [Cicer arietinum]	TRINITY_DN1727_c0_g1_i5	0,0160296050909887	uncharacterized protein LOC11415166 [Medicago truncatula]	uncharacterized protein LOC11415166 [Medicago truncatula]	TRINITY_DN17836_c0_g1_i4	0,0160455145260491	arogenate dehydratase/prephenate dehydratase 2, chloroplastic-like [Cicer arietinum]	arogenate dehydratase/prephenate dehydratase 2, chloroplastic-like [Cicer arietinum]	TRINITY_DN13_c0_g1_i8	0,0213759720374099	uncharacterized protein LOC101507619 [Cicer arietinum]	uncharacterized protein LOC101507619 [Cicer arietinum]	TRINITY_DN2990_c0_g1_i4	0,0233137165910565	17.9 kDa heat shock protein (hsp17.9), partial [Pisum sativum]	17.9 kDa heat shock protein (hsp17.9), partial [Pisum sativum]
TRINITY_DN8622_c1_g1_i1	0,00773294547926137	minichromosome maintenance 5 protein [Pisum sativum]	minichromosome maintenance 5 protein [Pisum sativum]	TRINITY_DN2293_c0_g1_i3	0,0160289335011649	probable protein phosphatase 2C 49 isoform X2 [Cicer arietinum]	probable protein phosphatase 2C 49 isoform X2 [Cicer arietinum]	TRINITY_DN2035_c1_g1_i3	0,0160380466068299	2-oxoglutarate-Fe(II) type oxidoreductase hxnY isoform X1 [Medicago truncatula]	2-oxoglutarate-Fe(II) type oxidoreductase hxnY isoform X1 [Medicago truncatula]	TRINITY_DN15170_c0_g2_i2	0,0213720014194934	putative 4-hydroxy-tetrahydrodipicolinate synthase [Medicago truncatula]	putative 4-hydroxy-tetrahydrodipicolinate synthase [Medicago truncatula]	comp380_c0_seq1	0,0232995075025502	NA	NA
TRINITY_DN7696_c0_g1_i2	0,00773294427161385	UDP-galactose transporter 2-like protein [Trifolium pratense]	UDP-galactose transporter 2-like protein [Trifolium pratense]	TRINITY_DN11072_c0_g1_i1	0,0160259960871492	uncharacterized protein ycf20 [Medicago truncatula]	uncharacterized protein ycf20 [Cicer arietinum]	TRINITY_DN4733_c0_g1_i4	0,0160359884618464	enolase-phosphatase E1 [Medicago truncatula]	enolase-phosphatase E1 [Medicago truncatula]	TRINITY_DN45264_c0_g1_i1	0,0213597247439088	ABC transporter B family member 15-like isoform X1 [Abrus precatorius]	ABC transporter B family member 15 [Medicago truncatula]	TRINITY_DN7033_c1_g1_i1	0,0232982364981228	lysosomal beta glucosidase-like protein [Trifolium pratense]	lysosomal beta glucosidase-like protein [Trifolium pratense]
TRINITY_DN11993_c0_g1_i1	0,00773283500500083	uncharacterized protein LOC11443260 [Medicago truncatula]	uncharacterized protein LOC11443260 [Medicago truncatula]	TRINITY_DN1381_c0_g1_i12	0,0160230669350811	4-alpha-glucanotransferase, chloroplastic/amyloplastic [Cicer arietinum]	4-alpha-glucanotransferase, chloroplastic/amyloplastic [Cicer arietinum]	TRINITY_DN11579_c0_g1_i1	0,0160230823799853	uncharacterized protein LOC101490539 [Cicer arietinum]	uncharacterized protein LOC11423709 [Medicago truncatula]	TRINITY_DN9468_c0_g1_i3	0,0213504817069505	aldehyde oxidase 1 [Pisum sativum]	aldehyde oxidase 1 [Pisum sativum]	TRINITY_DN18849_c0_g1_i3	0,0232943140367283	probable protein phosphatase 2C 27 [Medicago truncatula]	probable protein phosphatase 2C 27 [Medicago truncatula]
TRINITY_DN9780_c0_g1_i1	0,00773280544454985	inositol-phosphate phosphatase [Medicago truncatula]	inositol-phosphate phosphatase [Medicago truncatula]	TRINITY_DN10377_c0_g2_i2	0,0160207453369371	probable E3 ubiquitin-protein ligase BAH1-like 1 [Medicago truncatula]	probable E3 ubiquitin-protein ligase BAH1-like 1 [Medicago truncatula]	TRINITY_DN6358_c0_g1_i12	0,016012473536031	uncharacterized protein LOC25498720 isoform X2 [Medicago truncatula]	uncharacterized protein LOC25498720 isoform X2 [Medicago truncatula]	comp17050_c0_seq1	0,0213213654102336	NA	NA	comp82399_c0_seq1	0,0232794470147641	NA	NA
TRINITY_DN14186_c0_g1_i2	0,00773276654453065	mitotic checkpoint serine/threonine-protein kinase BUB1-like protein [Trifolium pratense]	mitotic checkpoint serine/threonine-protein kinase BUB1-like protein [Trifolium pratense]	TRINITY_DN5846_c1_g1_i6	0,016019072918209	putative glycine rich protein precursor [Pisum sativum]	NA	TRINITY_DN1954_c0_g1_i2	0,0160067310212399	uncharacterized protein LOC105852460 [Cicer arietinum]	uncharacterized protein LOC25494246 [Medicago truncatula]	TRINITY_DN42110_c0_g1_i1	0,0213016646083331	pathogenesis-related protein 5 [Medicago truncatula]	pathogenesis-related protein 5 [Medicago truncatula]	TRINITY_DN17150_c0_g1_i1	0,0232763004391711	unknown [Medicago truncatula]	unknown [Medicago truncatula]
TRINITY_DN2930_c0_g1_i2	0,00773275142060654	ADP-ribosylation factor-related protein 1 [Medicago truncatula]	ADP-ribosylation factor-related protein 1 [Medicago truncatula]	TRINITY_DN5355_c0_g2_i1	0,016017924778342	Drm4 [Pisum sativum]	Drm4 [Pisum sativum]	TRINITY_DN467_c4_g1_i1	0,0160045570199493	protein indeterminate-domain 5, chloroplastic [Medicago truncatula]	protein indeterminate-domain 5, chloroplastic [Medicago truncatula]	comp59039_c0_seq1	0,0212912707024864	NA	NA	comp40075_c0_seq8	0,023276169535286	NA	NA
TRINITY_DN8995_c0_g1_i2	0,00773269517097769	mitochondrial phosphate carrier protein 3, mitochondrial [Medicago truncatula]	mitochondrial phosphate carrier protein 3, mitochondrial [Cicer arietinum]	TRINITY_DN1225_c0_g1_i2	0,0160136971219347	calmodulin-binding transcription activator 5-like protein [Trifolium pratense]	calmodulin-binding transcription activator 5-like protein [Trifolium pratense]	TRINITY_DN4376_c0_g1_i1	0,0159874344904556	lipid phosphate phosphatase 2 [Medicago truncatula]	lipid phosphate phosphatase 2 [Medicago truncatula]	comp81328_c0_seq1	0,0212874710899808	NA	NA	TRINITY_DN13087_c0_g1_i1	0,023274781317694	NA	NA
TRINITY_DN9723_c0_g1_i1	0,00773269009004398	NADPH-dependent alkenal/one oxidoreductase, chloroplastic [Medicago truncatula]	NADPH-dependent alkenal/one oxidoreductase, chloroplastic [Medicago truncatula]	TRINITY_DN27786_c0_g1_i1	0,016010603349109	uncharacterized protein LOC11427886 [Medicago truncatula]	uncharacterized protein LOC11427886 [Medicago truncatula]	TRINITY_DN8277_c0_g1_i2	0,0159741451604103	uncharacterized protein LOC25501709 [Medicago truncatula]	uncharacterized protein LOC25501709 [Medicago truncatula]	TRINITY_DN12700_c0_g1_i2	0,0212816043931514	non-specific lipid-transfer protein-like protein At5g64080 [Cicer arietinum]	non-specific lipid-transfer protein-like protein At5g64080 [Cicer arietinum]	TRINITY_DN25121_c0_g1_i3	0,0232621808433735	unknown [Pisum sativum]	unknown [Pisum sativum]
TRINITY_DN16303_c0_g1_i2	0,00773265979651155	heterodimeric geranylgeranyl pyrophosphate synthase small subunit, chloroplastic isoform X1 [Cicer arietinum]	heterodimeric geranylgeranyl pyrophosphate synthase small subunit, chloroplastic isoform X1 [Cicer arietinum]	TRINITY_DN2051_c0_g1_i1	0,016009495340948	zinc finger CCCH domain-containing protein 20 [Medicago truncatula]	zinc finger CCCH domain-containing protein 20 [Medicago truncatula]	TRINITY_DN10399_c0_g1_i3	0,0159708825187673	NA	NA	comp68207_c0_seq1	0,0212732367443155	NA	NA	TRINITY_DN11571_c0_g2_i1	0,0232513812825317	probable inactive poly [ADP-ribose] polymerase SRO2 [Cicer arietinum]	probable inactive poly [ADP-ribose] polymerase SRO2 [Cicer arietinum]
TRINITY_DN300_c0_g1_i1	0,00773257381183661	polygalacturonase QRT3 [Medicago truncatula]	polygalacturonase QRT3 [Medicago truncatula]	TRINITY_DN21653_c0_g1_i1	0,0160088009869654	pentatricopeptide repeat-containing protein At2g03380, mitochondrial [Cicer arietinum]	pentatricopeptide repeat-containing protein At2g03380, mitochondrial [Cicer arietinum]	TRINITY_DN2473_c0_g1_i2	0,015942184577031	inositol-pentakisphosphate 2-kinase-like protein [Trifolium pratense]	inositol-pentakisphosphate 2-kinase-like protein [Trifolium pratense]	comp59152_c0_seq1	0,0212663525509226	NA	NA	comp59105_c0_seq1	0,0232092157379463	NA	NA
TRINITY_DN1552_c0_g1_i6	0,00773254728351231	arabinosyltransferase XEG113 [Medicago truncatula]	arabinosyltransferase XEG113 [Medicago truncatula]	TRINITY_DN12687_c0_g2_i3	0,0160083698443711	NA	NA	TRINITY_DN968_c0_g2_i1	0,015941761030037	Zinc finger, RING-type; Transcription factor jumonji, jmjC; Zinc finger, C2H2-type [Medicago truncatula]	Zinc finger, RING-type; Transcription factor jumonji, jmjC; Zinc finger, C2H2-type [Medicago truncatula]	comp47839_c0_seq1	0,0212600628450247	NA	NA	comp60287_c0_seq1	0,023205753373976	NA	NA
TRINITY_DN8551_c0_g1_i4	0,00773251142169134	beta-hexosaminidase 1 [Medicago truncatula]	beta-hexosaminidase 1 [Medicago truncatula]	TRINITY_DN13209_c0_g1_i1	0,0160038470265226	SRSF protein kinase 1-like [Cicer arietinum]	SRSF protein kinase 1-like [Cicer arietinum]	TRINITY_DN10745_c0_g1_i5	0,0159410004812842	Outer envelope pore protein 16 [Spatholobus suberectus]	RecName: Full=Outer envelope pore protein 16, chloroplastic; AltName: Full=Chloroplastic outer envelope pore protein of 16 kDa	TRINITY_DN6988_c1_g1_i1	0,0212567829493885	aldehyde oxidase 2 [Pisum sativum]	aldehyde oxidase 2 [Pisum sativum]	comp9970_c0_seq1	0,0231866108757967	NA	NA
TRINITY_DN771_c0_g1_i1	0,00773250602571314	COP9 signalosome complex subunit 6a [Medicago truncatula]	COP9 signalosome complex subunit 6a [Medicago truncatula]	TRINITY_DN20711_c0_g1_i1	0,0160033726551349	ABC transporter G family member 15 isoform X1 [Medicago truncatula]	ABC transporter G family member 15 [Glycine max]	TRINITY_DN51797_c0_g1_i1	0,0159390093172783	putative F-box plant protein [Trifolium pratense]	probable F-box protein At5g04010 [Medicago truncatula]	TRINITY_DN21425_c0_g1_i1	0,0212549809126691	5' exonuclease Apollo isoform X1 [Medicago truncatula]	5' exonuclease Apollo isoform X1 [Medicago truncatula]	comp56551_c0_seq1	0,0231845642978686	NA	NA
TRINITY_DN2618_c0_g1_i2	0,00773247321141299	RecName: Full=Tubulin beta-1 chain; AltName: Full=Beta-1-tubulin	RecName: Full=Tubulin beta-1 chain; AltName: Full=Beta-1-tubulin	TRINITY_DN3190_c0_g4_i1	0,0159997784573782	zinc finger CCCH domain-containing protein 29 [Medicago truncatula]	zinc finger CCCH domain-containing protein 29 [Medicago truncatula]	TRINITY_DN8385_c0_g1_i3	0,0159362007511223	uncharacterized protein LOC11423228 isoform X1 [Medicago truncatula]	uncharacterized protein LOC11423228 isoform X1 [Medicago truncatula]	TRINITY_DN2016_c0_g1_i8	0,0212541651766324	putative Seed maturation protein [Medicago truncatula]	putative Seed maturation protein [Medicago truncatula]	TRINITY_DN8750_c0_g1_i2	0,0231671404107222	uncharacterized protein LOC101514747 isoform X1 [Cicer arietinum]	uncharacterized protein LOC101514747 isoform X1 [Cicer arietinum]
TRINITY_DN6497_c0_g1_i3	0,00773243514968741	subtilisin-like protease SBT2.2 [Medicago truncatula]	subtilisin-like protease SBT2.2 [Medicago truncatula]	TRINITY_DN9661_c0_g2_i1	0,0159968161208201	xanthine dehydrogenase 1-like [Cicer arietinum]	xanthine dehydrogenase 1-like [Cicer arietinum]	TRINITY_DN37290_c0_g1_i1	0,0159234346898721	putative tetratricopeptide-like helical domain-containing protein [Medicago truncatula]	putative tetratricopeptide-like helical domain-containing protein [Medicago truncatula]	TRINITY_DN11138_c0_g1_i1	0,0212530643215311	alpha-dioxygenase [Pisum sativum]	alpha-dioxygenase [Pisum sativum]	comp47938_c0_seq1	0,0231650117144943	NA	NA
TRINITY_DN42018_c0_g1_i1	0,00773239828828863	glucan endo-1,3-beta-glucosidase 5-like protein [Trifolium pratense]	glucan endo-1,3-beta-glucosidase 5-like protein [Trifolium pratense]	TRINITY_DN1464_c0_g1_i10	0,0159943006353489	potassium transporter 10 isoform X1 [Medicago truncatula]	potassium transporter 10 isoform X1 [Medicago truncatula]	TRINITY_DN6176_c0_g1_i1	0,0159211322289809	receptor-like protein kinase 5 [Medicago truncatula]	receptor-like protein kinase 5 [Medicago truncatula]	TRINITY_DN6988_c0_g1_i6	0,0212529258790127	aldehyde oxidase 3 [Pisum sativum]	aldehyde oxidase 3 [Pisum sativum]	comp21845_c0_seq1	0,0231599598628168	NA	NA
TRINITY_DN5836_c0_g1_i6	0,00773238321192495	UMP-CMP kinase 3 [Medicago truncatula]	UMP-CMP kinase 3 [Medicago truncatula]	TRINITY_DN14069_c0_g1_i1	0,0159933341669802	unknown [Medicago truncatula]	unknown [Medicago truncatula]	TRINITY_DN297_c0_g1_i3	0,0159190450456691	phosphate transporter PHO1 homolog 10 [Medicago truncatula]	phosphate transporter PHO1 homolog 10 isoform X1 [Cicer arietinum]	comp40879_c1_seq6	0,0212425653755227	NA	NA	TRINITY_DN10383_c0_g2_i1	0,023145579885994	ORF1, partial [Pisum sativum]	ORF1, partial [Pisum sativum]
TRINITY_DN73_c0_g2_i5	0,00773233717140488	ubiquitin domain-containing protein DSK2a-like isoform X1 [Cicer arietinum]	ubiquitin domain-containing protein DSK2b [Arachis duranensis]	TRINITY_DN9711_c0_g1_i4	0,0159922815637463	serine/arginine repetitive matrix protein 2 [Medicago truncatula]	serine/arginine repetitive matrix protein 2 [Medicago truncatula]	TRINITY_DN32668_c0_g1_i1	0,0159183663500605	multiprotein-bridging factor 1c [Cicer arietinum]	multiprotein-bridging factor 1c [Cicer arietinum]	comp49565_c0_seq1	0,0212406754917446	NA	NA	TRINITY_DN11620_c0_g1_i1	0,0231217847546299	hypothetical protein L195_g024193 [Trifolium pratense]	bZIP transcription factor RISBZ3-like [Cicer arietinum]
TRINITY_DN176_c0_g1_i4	0,007732310312183	callose synthase 2-like isoform X1 [Cicer arietinum]	callose synthase 2-like isoform X1 [Cicer arietinum]	TRINITY_DN7586_c0_g1_i1	0,0159890964826951	zinc finger CCCH domain-containing protein 29 [Medicago truncatula]	zinc finger CCCH domain-containing protein 29 [Medicago truncatula]	TRINITY_DN47154_c0_g1_i1	0,0159017363952513	protein SRC2 homolog [Cicer arietinum]	protein SRC2 homolog [Cicer arietinum]	TRINITY_DN3150_c1_g1_i4	0,0212388148018317	7-methylxanthosine synthase 1 [Medicago truncatula]	7-methylxanthosine synthase 1 [Medicago truncatula]	TRINITY_DN47055_c0_g1_i1	0,0231166132096906	uncharacterized protein LOC114367908, partial [Glycine soja]	NA
TRINITY_DN1629_c0_g1_i1	0,00773227042971311	DNA topoisomerase 6 subunit A [Medicago truncatula]	DNA topoisomerase 6 subunit A [Medicago truncatula]	comp18180_c0_seq1	0,0159866884895258	NA	NA	TRINITY_DN1307_c2_g2_i1	0,0158973006681375	uncharacterized protein LOC101498906 [Cicer arietinum]	uncharacterized protein LOC101498906 [Cicer arietinum]	comp4952_c0_seq1	0,0212353381396378	NA	NA	TRINITY_DN11929_c0_g1_i2	0,0230895475079161	uncharacterized protein LOC101501292 [Cicer arietinum]	uncharacterized protein LOC101501292 [Cicer arietinum]
TRINITY_DN15439_c0_g1_i4	0,007732256303438	phosphatidylinositol/phosphatidylcholine transfer protein SFH2 isoform X1 [Cicer arietinum]	phosphatidylinositol/phosphatidylcholine transfer protein SFH2 isoform X1 [Cicer arietinum]	TRINITY_DN4222_c2_g3_i1	0,0159851417821139	uncharacterized protein LOC11442060 [Medicago truncatula]	hypothetical protein L195_g015651 [Trifolium pratense]	TRINITY_DN26176_c0_g1_i1	0,015894724796435	kinesin light chain [Trifolium pratense]	protein KINESIN LIGHT CHAIN-RELATED 3 [Medicago truncatula]	comp68229_c0_seq1	0,0212337596190621	NA	NA	TRINITY_DN5_c0_g1_i2	0,0230301753628318	nucleolar protein 14-like [Trifolium pratense]	putative nucleolar protein [Medicago truncatula]
TRINITY_DN4729_c0_g1_i1	0,00773222237294675	putative ricin B, lectin domain-containing protein [Medicago truncatula]	putative ricin B, lectin domain-containing protein [Medicago truncatula]	TRINITY_DN10489_c0_g1_i7	0,015984900468028	putative disease resistance protein RGA3 [Medicago truncatula]	putative disease resistance protein RGA3 [Medicago truncatula]	TRINITY_DN47663_c0_g1_i1	0,015894359510835	reticulon-like protein B8 [Cicer arietinum]	reticulon-like protein B8 [Medicago truncatula]	TRINITY_DN29258_c0_g1_i1	0,0212316508531774	ethylene-responsive transcription factor ERF053 [Medicago truncatula]	ethylene-responsive transcription factor ERF053 [Medicago truncatula]	comp62404_c0_seq1	0,0230268565275934	NA	NA
TRINITY_DN6987_c0_g1_i2	0,00773197468511092	golgin candidate 1 [Cicer arietinum]	golgin candidate 1 [Cicer arietinum]	TRINITY_DN7102_c0_g1_i1	0,0159847622028011	putative carboxylesterase 2-like protein [Trifolium pratense]	putative carboxylesterase 2-like protein [Trifolium pratense]	TRINITY_DN2864_c0_g1_i20	0,0158937248384759	putative starch synthase [Medicago truncatula]	probable starch synthase 4, chloroplastic/amyloplastic isoform X2 [Medicago truncatula]	TRINITY_DN14168_c0_g1_i3	0,0212267321836949	aldehyde oxidase 1 [Pisum sativum]	aldehyde oxidase 1 [Pisum sativum]	TRINITY_DN10825_c0_g1_i1	0,0230104764204276	cytochrome P450 CYP736A12-like [Cicer arietinum]	cytochrome P450 CYP736A12 [Medicago truncatula]
TRINITY_DN482_c0_g1_i8	0,00773189213244505	acetyl-CoA acetyltransferase, cytosolic 1 [Cicer arietinum]	acetyl-CoA acetyltransferase, cytosolic 1 [Cicer arietinum]	TRINITY_DN1419_c0_g1_i1	0,0159839750510011	PREDICTED: heavy metal-associated isoprenylated plant protein 3-like [Gossypium arboreum]	PREDICTED: heavy metal-associated isoprenylated plant protein 7-like isoform X2 [Lupinus angustifolius]	TRINITY_DN3610_c0_g1_i1	0,0158862121384629	abscisic acid receptor PYL8 [Medicago truncatula]	abscisic acid receptor PYL8 [Medicago truncatula]	TRINITY_DN13028_c0_g1_i2	0,0212135336442243	protein DETOXIFICATION 27 isoform X1 [Medicago truncatula]	protein DETOXIFICATION 27 isoform X1 [Medicago truncatula]	TRINITY_DN12122_c0_g2_i4	0,0229416142277393	gag/pol polyprotein, partial [Pisum sativum]	gag/pol polyprotein, partial [Pisum sativum]
TRINITY_DN7524_c0_g1_i1	0,00773188319789225	coatomer subunit epsilon-1-like [Cicer arietinum]	coatomer subunit epsilon-1-like [Cicer arietinum]	TRINITY_DN20911_c0_g1_i2	0,0159782097663674	protein JINGUBANG isoform X1 [Medicago truncatula]	protein JINGUBANG isoform X1 [Medicago truncatula]	TRINITY_DN4197_c0_g1_i1	0,0158766151658639	uncharacterized protein LOC25495432 [Medicago truncatula]	uncharacterized protein LOC25495432 [Medicago truncatula]	TRINITY_DN8354_c0_g1_i3	0,0212134798599541	cytokinin riboside 5'-monophosphate phosphoribohydrolase LOG1-like [Abrus precatorius]	hypothetical protein VIGAN_02028700 [Vigna angularis var. angularis]	comp40946_c1_seq3	0,0229407412146136	NA	NA
TRINITY_DN8827_c0_g1_i3	0,00773184466077606	(S)-ureidoglycine aminohydrolase [Medicago truncatula]	(S)-ureidoglycine aminohydrolase [Medicago truncatula]	TRINITY_DN4463_c0_g1_i6	0,0159760266893782	uncharacterized protein LOC11439584 [Medicago truncatula]	uncharacterized protein LOC11439584 [Medicago truncatula]	TRINITY_DN3791_c0_g1_i2	0,0158555496729061	lys-63-specific deubiquitinase BRCC36 [Medicago truncatula]	lys-63-specific deubiquitinase BRCC36 [Medicago truncatula]	TRINITY_DN10224_c0_g1_i4	0,0212039743068806	hypothetical protein L195_g027243 [Trifolium pratense]	hypothetical protein L195_g027243 [Trifolium pratense]	TRINITY_DN29387_c0_g1_i1	0,0229384712202127	histone-lysine N-methyltransferase ASHR2 [Medicago truncatula]	histone-lysine N-methyltransferase ASHR2 [Medicago truncatula]
TRINITY_DN5988_c0_g1_i2	0,0077317443449953	1-deoxy-D-xylulose 5-phosphate reductoisomerase, chloroplastic [Medicago truncatula]	1-deoxy-D-xylulose 5-phosphate reductoisomerase, chloroplastic [Medicago truncatula]	TRINITY_DN903_c0_g1_i1	0,0159647545108138	scarecrow-like protein 21 [Medicago truncatula]	scarecrow-like protein 21 [Medicago truncatula]	TRINITY_DN6581_c0_g1_i5	0,0158496497543092	hypothetical protein L195_g001247 [Trifolium pratense]	hypothetical protein L195_g001247 [Trifolium pratense]	TRINITY_DN32662_c0_g1_i1	0,0212010808079676	probable LRR receptor-like serine/threonine-protein kinase At4g36180 [Cicer arietinum]	unknown [Medicago truncatula]	TRINITY_DN52178_c0_g1_i1	0,0229358159791229	guard cell S-type anion channel SLAC1-like [Trifolium medium]	guard cell S-type anion channel SLAC1 [Medicago truncatula]
TRINITY_DN37146_c0_g1_i1	0,00773169303300312	protein GPR107-like protein [Trifolium pratense]	protein GPR107-like protein [Trifolium pratense]	TRINITY_DN53816_c0_g1_i1	0,0159644950092727	UPF0496 protein 4 [Medicago truncatula]	UPF0496 protein 4 [Medicago truncatula]	TRINITY_DN5956_c0_g1_i1	0,0158400773942742	uncharacterized protein LOC25501826 isoform X1 [Medicago truncatula]	uncharacterized protein LOC25501826 isoform X1 [Medicago truncatula]	comp9292_c0_seq1	0,0211976269426835	NA	NA	TRINITY_DN9044_c0_g1_i5	0,0229144794198916	pentatricopeptide repeat-containing protein mitochondrial-like [Trifolium pratense]	pentatricopeptide repeat-containing protein mitochondrial-like [Trifolium pratense]
TRINITY_DN3166_c0_g3_i1	0,00773165928446075	uncharacterized protein LOC101502995 [Cicer arietinum]	uncharacterized protein LOC101502995 [Cicer arietinum]	comp40739_c0_seq4	0,0159608755438365	NA	NA	comp38412_c1_seq11	0,0158388096172118	NA	NA	comp52015_c0_seq1	0,0211975848782995	NA	NA	TRINITY_DN12394_c0_g2_i1	0,0229003674398564	putative pentatricopeptide repeat-containing protein At3g23330 isoform X1 [Cicer arietinum]	putative pentatricopeptide repeat-containing protein At3g23330 isoform X1 [Cicer arietinum]
TRINITY_DN2548_c2_g2_i1	0,00773155458550048	NADH dehydrogenase [ubiquinone] 1 beta subcomplex subunit 8, mitochondrial [Medicago truncatula]	NADH dehydrogenase [ubiquinone] 1 beta subcomplex subunit 8, mitochondrial [Medicago truncatula]	TRINITY_DN11868_c1_g1_i4	0,0159605898607219	F-box protein SKP2A [Medicago truncatula]	F-box protein SKP2A [Medicago truncatula]	TRINITY_DN2339_c0_g2_i1	0,0158367627804988	choline kinase [Pisum sativum]	choline kinase [Pisum sativum]	TRINITY_DN23080_c0_g1_i1	0,0211934095739809	RecName: Full=(+)-6a-hydroxymaackiain 3-O-methyltransferase 1; AltName: Full=Isoflavone 4'-O-methyltransferase	RecName: Full=(+)-6a-hydroxymaackiain 3-O-methyltransferase 1; AltName: Full=Isoflavone 4'-O-methyltransferase	comp65345_c0_seq1	0,0228947292222818	NA	NA
TRINITY_DN7877_c0_g1_i3	0,00773153481743377	uncharacterized protein LOC101488982 [Cicer arietinum]	uncharacterized protein LOC101488982 [Cicer arietinum]	TRINITY_DN4508_c0_g1_i1	0,0159491270504405	protein ANTI-SILENCING 1-like [Cicer arietinum]	bromo-adjacent-like (BAH) domain protein [Trifolium pratense]	TRINITY_DN9704_c0_g1_i1	0,0158344210153399	alphavirus core protein family [Trifolium pratense]	alphavirus core protein family [Trifolium pratense]	TRINITY_DN4318_c1_g1_i1	0,0211891187393954	retrovirus-related Pol polyprotein from transposon TNT 1-94 [Trifolium medium]	retrovirus-related Pol polyprotein from transposon TNT 1-94 [Trifolium medium]	TRINITY_DN7300_c0_g1_i6	0,0228875334104461	E3 ubiquitin-protein ligase SINAT3 [Medicago truncatula]	E3 ubiquitin-protein ligase SINAT3 [Medicago truncatula]
TRINITY_DN6807_c0_g1_i6	0,00773151878982736	beta-adaptin-like protein C [Medicago truncatula]	beta-adaptin-like protein C [Medicago truncatula]	TRINITY_DN1928_c0_g3_i1	0,0159476218782558	MORN repeat-containing protein 1 [Medicago truncatula]	MORN repeat-containing protein 1 [Medicago truncatula]	TRINITY_DN6850_c0_g1_i2	0,0158312969966363	F-box/kelch-repeat protein At3g23880-like [Cicer arietinum]	F-box/kelch-repeat protein At3g23880-like [Cicer arietinum]	TRINITY_DN33316_c0_g1_i1	0,0211863089503084	alpha carbonic anhydrase 7-like [Cicer arietinum]	alpha carbonic anhydrase 7-like [Cicer arietinum]	TRINITY_DN6109_c0_g2_i1	0,0228806137849823	NA	hypothetical protein L195_g023878 [Trifolium pratense]
TRINITY_DN6512_c0_g1_i5	0,00773142919877396	ADP-ribosylation factor GTPase-activating protein AGD2-like isoform X1 [Cicer arietinum]	ADP-ribosylation factor GTPase-activating protein AGD2-like isoform X2 [Cicer arietinum]	TRINITY_DN3329_c0_g1_i2	0,0159474765824733	LOW QUALITY PROTEIN: probable galactinol--sucrose galactosyltransferase 6 [Medicago truncatula]	LOW QUALITY PROTEIN: probable galactinol--sucrose galactosyltransferase 6 [Medicago truncatula]	comp40830_c0_seq45	0,0158271858981956	NA	NA	TRINITY_DN6282_c0_g1_i1	0,0211747885512539	RecName: Full=Chalcone synthase 6; AltName: Full=Naregenin-chalcone synthase 6	RecName: Full=Chalcone synthase 6; AltName: Full=Naregenin-chalcone synthase 6	TRINITY_DN35032_c0_g1_i1	0,0228768012754479	putative carboxypeptidase C [Medicago truncatula]	putative carboxypeptidase C [Medicago truncatula]
TRINITY_DN32911_c0_g1_i1	0,00773137580330595	protein exordium-like 5 [Trifolium pratense]	protein exordium-like 5 [Trifolium pratense]	TRINITY_DN37306_c0_g1_i1	0,0159458098407811	UDP-glycosyltransferase 76B1 isoform X1 [Medicago truncatula]	UDP-glycosyltransferase 76B1 isoform X1 [Medicago truncatula]	TRINITY_DN14568_c0_g1_i3	0,0158183724315096	beta-glucosidase 11-like protein [Trifolium pratense]	beta-glucosidase 11-like protein [Trifolium pratense]	TRINITY_DN1138_c1_g1_i1	0,0211724059293284	alpha-dioxygenase [Pisum sativum]	alpha-dioxygenase [Pisum sativum]	TRINITY_DN30703_c0_g1_i1	0,0228455813531572	transcription factor bHLH137 [Medicago truncatula]	transcription factor bHLH137 [Medicago truncatula]
TRINITY_DN51674_c0_g1_i1	0,0077313580256721	CBL-interacting serine/threonine-protein kinase 6 [Medicago truncatula]	CBL-interacting serine/threonine-protein kinase 6 [Medicago truncatula]	TRINITY_DN32215_c0_g1_i1	0,0159423206494621	hypothetical protein L195_g019321 [Trifolium pratense]	hypothetical protein L195_g019321 [Trifolium pratense]	TRINITY_DN2764_c0_g1_i2	0,0158156672971337	uncharacterized protein LOC11417982 isoform X1 [Medicago truncatula]	uncharacterized protein LOC11417982 isoform X1 [Medicago truncatula]	comp46297_c0_seq1	0,0211706486846128	NA	NA	TRINITY_DN4670_c0_g1_i2	0,0228186064370411	uncharacterized protein LOC113853039 [Abrus precatorius]	uncharacterized protein LOC113853039 [Abrus precatorius]
TRINITY_DN7752_c0_g2_i2	0,00773132048081561	putative methyltransferase PMT20-like protein [Trifolium pratense]	probable methyltransferase PMT21 [Medicago truncatula]	TRINITY_DN8114_c0_g1_i4	0,015940076891434	uncharacterized protein LOC11425383 [Medicago truncatula]	uncharacterized protein LOC11425383 [Medicago truncatula]	TRINITY_DN2881_c0_g1_i4	0,0158116187017814	RecName: Full=Sucrose synthase 2; AltName: Full=Sucrose-UDP glucosyltransferase 2	RecName: Full=Sucrose synthase 2; AltName: Full=Sucrose-UDP glucosyltransferase 2	TRINITY_DN10041_c0_g1_i2	0,0211678015915065	nucleolar MIF4G domain-containing protein 1 isoform X2 [Medicago truncatula]	nucleolar MIF4G domain-containing protein 1 isoform X1 [Medicago truncatula]	TRINITY_DN15928_c1_g1_i5	0,0228019916965969	heat stress transcription factor b-2b-like protein [Trifolium pratense]	heat stress transcription factor b-2b-like protein [Trifolium pratense]
TRINITY_DN5097_c0_g2_i2	0,00773131016957953	gamma-glutamylcyclotransferase 2-3 [Medicago truncatula]	gamma-glutamylcyclotransferase 2-3 [Medicago truncatula]	TRINITY_DN1903_c0_g3_i1	0,0159378340086756	signal peptide peptidase-like 4 isoform X1 [Cicer arietinum]	signal peptide peptidase-like 4 isoform X1 [Cicer arietinum]	TRINITY_DN8550_c0_g1_i1	0,0158100370863452	squamosa promoter-binding-like protein 16-like [Trifolium pratense]	squamosa promoter-binding-like protein 16-like [Trifolium pratense]	comp40545_c0_seq3	0,0211673169674073	NA	NA	TRINITY_DN25035_c0_g2_i1	0,0227907837372278	uncharacterized protein LOC112418717 [Medicago truncatula]	uncharacterized protein LOC112418717 [Medicago truncatula]
TRINITY_DN485_c0_g2_i5	0,00773128782601828	diacylglycerol kinase 5 [Medicago truncatula]	diacylglycerol kinase 5 [Medicago truncatula]	comp29739_c0_seq2	0,0159348315561839	NA	NA	TRINITY_DN3160_c0_g3_i2	0,0157973607888748	putative TIR domain, P-loop containing nucleoside triphosphate hydrolase [Medicago truncatula]	putative TIR domain, P-loop containing nucleoside triphosphate hydrolase [Medicago truncatula]	TRINITY_DN42890_c0_g1_i1	0,0211568507409263	albumin-1 [Medicago truncatula]	albumin-1 [Medicago truncatula]	TRINITY_DN43276_c0_g1_i1	0,0227709540974341	uncharacterized protein LOC25493221 [Medicago truncatula]	uncharacterized protein LOC25493221 [Medicago truncatula]
TRINITY_DN430_c0_g1_i1	0,00773127730922808	26S proteasome non-ATPase regulatory subunit 14 homolog [Durio zibethinus]	26S proteasome non-ATPase regulatory subunit 14-like protein [Cucumis melo var. makuwa]	TRINITY_DN9290_c0_g1_i1	0,015933650727696	hypothetical protein L195_g011563 [Trifolium pratense]	hypothetical protein L195_g011563 [Trifolium pratense]	TRINITY_DN4967_c0_g1_i4	0,015789422106143	uncharacterized protein LOC11411250 [Medicago truncatula]	uncharacterized protein LOC11411250 [Medicago truncatula]	TRINITY_DN4202_c0_g1_i7	0,0211537885264156	homeobox protein HAT3.1 [Cicer arietinum]	homeobox protein HAT3.1 [Cicer arietinum]	TRINITY_DN35330_c0_g1_i1	0,0227499351393441	B3 domain-containing protein At5g06250 [Medicago truncatula]	B3 domain-containing protein At5g06250 [Medicago truncatula]
TRINITY_DN9481_c0_g2_i3	0,00773125519127348	PREDICTED: V-type proton ATPase 16 kDa proteolipid subunit-like [Pyrus x bretschneideri]	V-type proton ATPase 16 kDa proteolipid subunit [Medicago truncatula]	TRINITY_DN1715_c0_g1_i4	0,0159330181050362	acyltransferase-like protein At3g26840, chloroplastic isoform X2 [Cicer arietinum]	acyltransferase-like protein At3g26840, chloroplastic isoform X2 [Cicer arietinum]	TRINITY_DN25823_c0_g1_i1	0,0157771981375609	WRKY transcription factor 22 [Medicago truncatula]	WRKY transcription factor 22 [Medicago truncatula]	TRINITY_DN3011_c0_g1_i2	0,0211292310922021	ethylene-responsive transcription factor 6 [Medicago truncatula]	ethylene-responsive transcription factor 6 [Medicago truncatula]	comp60294_c0_seq1	0,0227059112732906	NA	NA
TRINITY_DN53800_c0_g1_i1	0,00773120898522203	transcription factor bHLH148 [Medicago truncatula]	transcription factor bHLH148 [Medicago truncatula]	TRINITY_DN7082_c0_g1_i2	0,0159294696846387	light-inducible protein CPRF2 [Cicer arietinum]	light-inducible protein CPRF2 [Cicer arietinum]	TRINITY_DN1950_c0_g1_i4	0,0157590706944457	seed maturation protein PM36, partial [Trifolium pratense]	seed maturation protein PM36, partial [Trifolium pratense]	TRINITY_DN6588_c0_g1_i1	0,0211279297486447	zinc finger protein CONSTANS-LIKE 16 [Medicago truncatula]	zinc finger protein CONSTANS-like 16-like [Trifolium pratense]	TRINITY_DN249_c1_g1_i1	0,0226962285807078	RecName: Full=Cytochrome P450 94A1; AltName: Full=P450-dependent fatty acid omega-hydroxylase	RecName: Full=Cytochrome P450 94A1; AltName: Full=P450-dependent fatty acid omega-hydroxylase
TRINITY_DN8763_c0_g1_i1	0,00773105915163289	mannose-1-phosphate guanyltransferase alpha [Medicago truncatula]	mannose-1-phosphate guanyltransferase alpha [Medicago truncatula]	TRINITY_DN13636_c0_g2_i3	0,0159269725973943	IQ domain-containing protein IQM1 [Medicago truncatula]	IQ domain-containing protein IQM1 [Medicago truncatula]	TRINITY_DN1879_c0_g3_i10	0,0157505234161531	pseudo response regulator 37 [Pisum sativum]	pseudo response regulator 37 [Pisum sativum]	TRINITY_DN1225_c0_g1_i6	0,0211237620528227	calmodulin-binding transcription activator 5 [Medicago truncatula]	calmodulin-binding transcription activator 5 isoform X1 [Cicer arietinum]	TRINITY_DN7109_c0_g2_i1	0,0226784172590867	uncharacterized protein LOC101488830 [Cicer arietinum]	uncharacterized protein LOC101488830 [Cicer arietinum]
TRINITY_DN879_c0_g2_i2	0,00773105147973188	probable protein phosphatase 2C 40 [Medicago truncatula]	probable protein phosphatase 2C 40 [Medicago truncatula]	TRINITY_DN12219_c0_g1_i3	0,0159232543030618	uncharacterized protein LOC11445276 isoform X1 [Medicago truncatula]	uncharacterized protein LOC11445276 isoform X2 [Medicago truncatula]	TRINITY_DN2532_c0_g1_i10	0,0157472985362487	urease accessory protein D isoform X1 [Cicer arietinum]	urease accessory protein D isoform X1 [Cicer arietinum]	TRINITY_DN12382_c1_g1_i5	0,021115102836032	gag-protease polyprotein [Trifolium pratense]	gag-protease polyprotein [Trifolium pratense]	TRINITY_DN52038_c0_g1_i1	0,0226699400887141	abietadienol/abietadienal oxidase isoform X2 [Medicago truncatula]	abietadienol/abietadienal oxidase isoform X2 [Medicago truncatula]
TRINITY_DN9809_c0_g1_i1	0,00773097582172437	serine hydroxymethyltransferase 7 [Medicago truncatula]	serine hydroxymethyltransferase 7 [Medicago truncatula]	TRINITY_DN8133_c0_g1_i1	0,0159217464046615	putative ABC transporter C family member 15 [Medicago truncatula]	putative ABC transporter C family member 15 [Medicago truncatula]	TRINITY_DN1949_c0_g2_i6	0,0157452426846594	putative phosphoglucan, water dikinase [Medicago truncatula]	phosphoglucan, water dikinase, chloroplastic isoform X2 [Arachis ipaensis]	TRINITY_DN27584_c0_g1_i2	0,0211041890603027	protein kinase PINOID 2 [Medicago truncatula]	protein kinase PINOID 2 [Medicago truncatula]	TRINITY_DN38678_c0_g1_i1	0,0226551956371294	hypothetical protein PHAVU_007G129400g, partial [Phaseolus vulgaris]	AT-hook motif nuclear-localized protein 20, partial [Medicago truncatula]
TRINITY_DN3787_c0_g2_i3	0,00773096363396176	CMP-sialic acid transporter 2-like protein [Trifolium pratense]	CMP-sialic acid transporter 2-like protein [Trifolium pratense]	TRINITY_DN3008_c0_g1_i3	0,015921347171574	ATP-dependent DNA helicase Q-like 3 isoform X2 [Medicago truncatula]	ATP-dependent DNA helicase Q-like 3 isoform X2 [Medicago truncatula]	TRINITY_DN36967_c0_g1_i1	0,0157430730110367	DNA binding protein [Trifolium pratense]	DNA binding protein [Trifolium pratense]	TRINITY_DN42595_c0_g1_i1	0,0210987876657802	putative transcription factor C2H2 family [Medicago truncatula]	putative transcription factor C2H2 family [Medicago truncatula]	TRINITY_DN33602_c0_g1_i1	0,0226527545504	putative transferase [Medicago truncatula]	putative transferase [Medicago truncatula]
TRINITY_DN12043_c0_g1_i1	0,00773080625162743	uncharacterized membrane protein At1g16860 [Medicago truncatula]	uncharacterized membrane protein At1g16860 [Medicago truncatula]	TRINITY_DN48379_c0_g1_i1	0,0159201585048197	tryptophan synthase beta chain 1 [Medicago truncatula]	tryptophan synthase beta chain 1 [Medicago truncatula]	TRINITY_DN6746_c1_g1_i2	0,0156991295472723	er lumen protein retaining receptor-like protein [Trifolium pratense]	er lumen protein retaining receptor-like protein [Trifolium pratense]	TRINITY_DN38441_c0_g1_i1	0,0210944564727248	skin secretory protein xP2-like, partial [Trifolium medium]	hypothetical protein L195_g046854 [Trifolium pratense]	TRINITY_DN42413_c0_g1_i1	0,0226358882818685	uncharacterized protein At5g39865-like [Cicer arietinum]	uncharacterized protein At5g39865-like [Cicer arietinum]
TRINITY_DN1519_c0_g1_i1	0,00773076522446518	probable glycosyltransferase STELLO1 [Medicago truncatula]	probable glycosyltransferase STELLO2 [Cicer arietinum]	TRINITY_DN21829_c0_g1_i1	0,0159177549971451	mitogen-activated protein kinase kinase kinase 18 [Cicer arietinum]	mitogen-activated protein kinase kinase kinase 18 [Cicer arietinum]	TRINITY_DN3015_c0_g1_i8	0,0156973068820397	beta-glucosidase 11-like protein [Trifolium pratense]	beta-glucosidase 11 isoform X1 [Medicago truncatula]	TRINITY_DN2662_c0_g1_i6	0,021088135320842	NA	NA	TRINITY_DN8514_c0_g2_i1	0,0226245817208071	NA	NA
TRINITY_DN5767_c0_g1_i2	0,00773073840555425	hypothetical protein L195_g003106 [Trifolium pratense]	hypothetical protein L195_g003106 [Trifolium pratense]	TRINITY_DN7961_c0_g2_i1	0,015914518831422	gibberellin receptor GID1B [Medicago truncatula]	gibberellin receptor GID1B [Medicago truncatula]	TRINITY_DN1138_c0_g1_i1	0,0156972925843174	thylakoid lumenal 19 kDa protein chloroplastic-like [Trifolium pratense]	thylakoid lumenal 19 kDa protein chloroplastic-like [Trifolium pratense]	TRINITY_DN38147_c0_g1_i1	0,0210844907728958	organ-specific protein P4-like [Cicer arietinum]	organ-specific protein P4-like [Cicer arietinum]	TRINITY_DN14820_c0_g1_i1	0,0225761176345561	short-chain alcohol dehydrogenase [Trifolium pratense]	short-chain alcohol dehydrogenase [Trifolium pratense]
TRINITY_DN1307_c1_g1_i2	0,00773062562285989	ultraviolet-B receptor UVR8 isoform X2 [Medicago truncatula]	ultraviolet-B receptor UVR8 isoform X2 [Cicer arietinum]	comp43482_c0_seq1	0,015913008822411	NA	NA	comp36263_c0_seq16	0,0156754374925438	NA	NA	TRINITY_DN42918_c0_g1_i1	0,0210810524786744	metalloendoproteinase 1-like protein [Trifolium pratense]	metalloendoproteinase 1-like protein [Trifolium pratense]	comp27198_c0_seq1	0,0225686388296942	NA	NA
TRINITY_DN37892_c0_g1_i1	0,00773061153210643	fasciclin-like arabinogalactan protein 10 [Cicer arietinum]	fasciclin-like arabinogalactan protein 8-like [Trifolium pratense]	TRINITY_DN10887_c0_g2_i1	0,0159117051754821	putative P-loop containing nucleoside triphosphate hydrolase, leucine-rich repeat domain, L [Medicago truncatula]	putative P-loop containing nucleoside triphosphate hydrolase, leucine-rich repeat domain, L [Medicago truncatula]	TRINITY_DN975_c0_g1_i1	0,0156688010576402	putative protein-serine/threonine phosphatase [Medicago truncatula]	probable protein phosphatase 2C 62 [Medicago truncatula]	TRINITY_DN49024_c0_g1_i1	0,0210807859838954	dehydration-responsive element-binding protein 2c-like, partial [Trifolium pratense]	dehydration-responsive element-binding protein 2c-like, partial [Trifolium pratense]	comp65791_c0_seq1	0,0225508641840195	NA	NA
TRINITY_DN10649_c0_g1_i1	0,00773057899746322	acyl carrier protein 1, chloroplastic [Cicer arietinum]	acyl carrier protein 1, chloroplastic [Cicer arietinum]	comp61605_c0_seq1	0,0159104566106449	NA	NA	TRINITY_DN12578_c0_g1_i8	0,0156652064352375	NAC domain-containing protein 92 [Cicer arietinum]	NAC domain-containing protein 92 [Cicer arietinum]	TRINITY_DN20955_c0_g1_i1	0,0210793799606847	probable LRR receptor-like serine/threonine-protein kinase At3g47570 isoform X2 [Medicago truncatula]	probable LRR receptor-like serine/threonine-protein kinase At3g47570 isoform X2 [Medicago truncatula]	TRINITY_DN7528_c0_g1_i1	0,0225237289172666	putative phosphatidylglycerol/phosphatidylinositol transfer protein DDB_G0282179 [Cicer arietinum]	putative phosphatidylglycerol/phosphatidylinositol transfer protein DDB_G0282179 [Cicer arietinum]
TRINITY_DN4847_c0_g1_i2	0,00773051507701115	V-type proton ATPase subunit H [Medicago truncatula]	V-type proton ATPase subunit H [Medicago truncatula]	TRINITY_DN7595_c0_g1_i1	0,0159102040525766	thioredoxin-like 1-1, chloroplastic [Cicer arietinum]	thioredoxin-like 1-1, chloroplastic [Cicer arietinum]	TRINITY_DN10459_c0_g1_i1	0,0156643439624637	E3 ubiquitin-protein ligase RNF185-like isoform X1 [Cicer arietinum]	unknown [Medicago truncatula]	comp45470_c0_seq1	0,0210728035910552	NA	NA	TRINITY_DN6848_c0_g1_i2	0,0225175479870603	acetylserotonin O-methyltransferase [Medicago truncatula]	acetylserotonin O-methyltransferase [Medicago truncatula]
TRINITY_DN2404_c0_g1_i2	0,0077305010735863	nucleobase-ascorbate transporter 12-like [Cicer arietinum]	nucleobase-ascorbate transporter 12-like [Cicer arietinum]	TRINITY_DN8186_c0_g1_i1	0,015907051491304	putative 4-hydroxy-4-methyl-2-oxoglutarate aldolase 3 [Medicago truncatula]	putative 4-hydroxy-4-methyl-2-oxoglutarate aldolase 3 [Medicago truncatula]	TRINITY_DN6361_c0_g1_i10	0,0156468677963782	NA	NA	TRINITY_DN2018_c0_g1_i2	0,021070903643506	guanosine deaminase [Cicer arietinum]	guanosine deaminase [Cicer arietinum]	TRINITY_DN5676_c2_g1_i1	0,0225041108022351	NA	NA
TRINITY_DN1105_c0_g3_i1	0,00773028079602164	EH domain-containing protein 2-like [Cicer arietinum]	EH domain-containing protein 2-like [Cicer arietinum]	TRINITY_DN112_c1_g2_i1	0,0159053883616405	60S ribosomal protein L34 [Trifolium pratense]	60S ribosomal protein L34 [Trifolium pratense]	comp40034_c0_seq16	0,0156417640101133	NA	NA	TRINITY_DN11123_c0_g1_i1	0,0210640251001578	RING-H2 finger protein ATL2-like [Cicer arietinum]	RING-H2 finger protein ATL2-like [Cicer arietinum]	TRINITY_DN7098_c0_g1_i2	0,0224894455024522	hypothetical protein L195_g006230 [Trifolium pratense]	hypothetical protein L195_g006230 [Trifolium pratense]
TRINITY_DN2994_c0_g1_i2	0,00773023553732543	transcription factor E2FA isoform X2 [Medicago truncatula]	transcription factor E2FA [Cicer arietinum]	TRINITY_DN1760_c0_g2_i1	0,0159019528524373	methyltransferase domain protein [Trifolium pratense]	methyltransferase domain protein [Trifolium pratense]	TRINITY_DN1035_c0_g2_i1	0,0156406465947551	LRR receptor-like serine/threonine-protein kinase RPK2 [Cicer arietinum]	LRR receptor-like serine/threonine-protein kinase RPK2 [Medicago truncatula]	comp30749_c0_seq3	0,021063638058286	NA	NA	TRINITY_DN11778_c0_g1_i6	0,0224620630393681	uncharacterized protein LOC11426848 [Medicago truncatula]	uncharacterized protein LOC11426848 [Medicago truncatula]
TRINITY_DN8270_c0_g1_i2	0,00773022343279121	putative thioredoxin m2 (chloroplast) [Pisum sativum]	putative thioredoxin m2 (chloroplast) [Pisum sativum]	TRINITY_DN7381_c0_g1_i1	0,0158999923183096	probable glutamate carboxypeptidase AMP1 isoform X2 [Cicer arietinum]	probable glutamate carboxypeptidase AMP1 isoform X2 [Cicer arietinum]	TRINITY_DN8048_c0_g2_i3	0,0156399916098233	O-acyltransferase WSD1-like [Cicer arietinum]	O-acyltransferase WSD1-like [Cicer arietinum]	TRINITY_DN2092_c0_g1_i5	0,0210507248922146	linoleate 13s-lipoxygenase 2-1 chloroplastic-like [Trifolium pratense]	linoleate 13s-lipoxygenase 2-1 chloroplastic-like [Trifolium pratense]	TRINITY_DN7331_c0_g1_i1	0,0224153937897895	long chain acyl-CoA synthetase 8 [Medicago truncatula]	long chain acyl-CoA synthetase 8 [Medicago truncatula]
TRINITY_DN51908_c0_g1_i1	0,0077301722411711	uncharacterized protein LOC11406506 [Medicago truncatula]	uncharacterized protein LOC11406506 [Medicago truncatula]	TRINITY_DN14439_c0_g1_i1	0,015893556048976	putative UDP-glucuronosyl/UDP-glucosyltransferase [Medicago truncatula]	putative UDP-glucuronosyl/UDP-glucosyltransferase [Medicago truncatula]	TRINITY_DN51688_c0_g1_i1	0,0156249020796607	F-box/kelch-repeat protein At5g15710 [Medicago truncatula]	F-box/kelch-repeat protein At5g15710 [Medicago truncatula]	TRINITY_DN22620_c0_g2_i1	0,0210467747996754	H/ACA ribonucleoprotein complex non-core subunit NAF1 [Trifolium pratense]	H/ACA ribonucleoprotein complex non-core subunit NAF1 [Medicago truncatula]	comp18979_c0_seq2	0,022410787753458	NA	NA
TRINITY_DN5493_c0_g1_i2	0,00773014459565776	probable acyl-activating enzyme 2 isoform X1 [Medicago truncatula]	probable acyl-activating enzyme 2 isoform X1 [Medicago truncatula]	TRINITY_DN4445_c0_g1_i2	0,0158897790167145	probable chlorophyll(ide) b reductase NYC1, chloroplastic [Medicago truncatula]	probable chlorophyll(ide) b reductase NYC1, chloroplastic [Medicago truncatula]	TRINITY_DN6197_c0_g1_i1	0,0156232141657232	putative transcription factor interactor and regulator LisH family [Medicago truncatula]	putative transcription factor interactor and regulator LisH family [Medicago truncatula]	TRINITY_DN26544_c0_g1_i1	0,0210363778069809	21 kDa protein, partial [Trifolium medium]	21 kDa protein, partial [Trifolium medium]	TRINITY_DN7435_c0_g1_i1	0,0223961777982933	uncharacterized protein LOC101500757 [Cicer arietinum]	uncharacterized protein LOC25489042 [Medicago truncatula]
TRINITY_DN2708_c0_g1_i3	0,0077301010006587	unknown [Lotus japonicus]	bi1-like protein [Trifolium pratense]	TRINITY_DN6621_c1_g2_i8	0,0158819364178936	uncharacterized protein LOC11428366 [Medicago truncatula]	uncharacterized protein LOC11428366 [Medicago truncatula]	TRINITY_DN932_c0_g1_i14	0,0156219605333905	P-loop NTPase domain-containing protein LPA1 homolog 1-like [Cicer arietinum]	P-loop NTPase domain-containing protein LPA1 homolog 1-like [Cicer arietinum]	comp44710_c0_seq1	0,0210355079057703	NA	NA	TRINITY_DN37201_c0_g1_i1	0,0223832532334197	pentatricopeptide repeat-containing protein at1g56570-like protein [Trifolium pratense]	pentatricopeptide repeat-containing protein at1g56570-like protein [Trifolium pratense]
TRINITY_DN2713_c0_g1_i1	0,00772977230878591	probable glutamate carboxypeptidase LAMP1 [Cicer arietinum]	probable glutamate carboxypeptidase LAMP1 [Cicer arietinum]	TRINITY_DN51631_c0_g1_i1	0,0158804676638136	uncharacterized protein LOC101491743 [Cicer arietinum]	uncharacterized protein LOC101491743 [Cicer arietinum]	TRINITY_DN5208_c0_g1_i2	0,0156214944064931	uncharacterized protein LOC101514105 [Cicer arietinum]	uncharacterized protein LOC101514105 [Cicer arietinum]	TRINITY_DN21830_c0_g1_i1	0,0210294472995841	uncharacterized protein LOC25485381 [Medicago truncatula]	uncharacterized protein LOC25485381 [Medicago truncatula]	TRINITY_DN9744_c0_g2_i7	0,0223797991226698	pentatricopeptide repeat-containing protein At1g62670, mitochondrial, partial [Medicago truncatula]	pentatricopeptide repeat-containing protein At1g62670, mitochondrial, partial [Medicago truncatula]
TRINITY_DN399_c0_g1_i8	0,00772968466588644	RecName: Full=Mitogen-activated protein kinase homolog D5	RecName: Full=Mitogen-activated protein kinase homolog D5	TRINITY_DN17205_c0_g1_i1	0,0158798256832566	heavy metal-associated isoprenylated plant protein 26 [Medicago truncatula]	heavy metal-associated isoprenylated plant protein 26 [Medicago truncatula]	TRINITY_DN13740_c0_g2_i1	0,0156119189973075	probable RNA methyltransferase At5g51130 [Medicago truncatula]	probable RNA methyltransferase At5g51130 [Medicago truncatula]	TRINITY_DN33756_c0_g1_i1	0,0210274407013585	uncharacterized protein LOC101496027 isoform X1 [Cicer arietinum]	uncharacterized protein LOC101496027 isoform X1 [Cicer arietinum]	TRINITY_DN1931_c0_g1_i2	0,0223595346512897	uncharacterized protein LOC25485595 [Medicago truncatula]	uncharacterized protein LOC25485595 [Medicago truncatula]
TRINITY_DN5793_c0_g3_i1	0,00772967980267365	phosphatase IMPL1, chloroplastic [Cicer arietinum]	phosphatase IMPL1, chloroplastic [Cicer arietinum]	TRINITY_DN10875_c0_g3_i5	0,0158748730755144	hypothetical protein TSUD_423880, partial [Trifolium subterraneum]	hypothetical protein TSUD_423880, partial [Trifolium subterraneum]	TRINITY_DN12143_c0_g1_i1	0,0156046647726834	glutathione S-transferase TCHQD isoform X1 [Medicago truncatula]	glutathione S-transferase TCHQD isoform X1 [Medicago truncatula]	TRINITY_DN32411_c0_g1_i1	0,0210239439552595	1-phosphatidylinositol phosphodiesterase-like protein [Trifolium pratense]	PI-PLC X-box domain-containing protein DDB_G0293730 [Medicago truncatula]	TRINITY_DN11197_c0_g1_i3	0,0223495098823552	rust resistance kinase Lr10 [Medicago truncatula]	rust resistance kinase Lr10 [Medicago truncatula]
TRINITY_DN1787_c0_g1_i1	0,00772962733087946	serine/threonine-protein kinase-like protein ACR4 [Medicago truncatula]	serine/threonine-protein kinase-like protein ACR4 [Medicago truncatula]	TRINITY_DN19526_c0_g1_i4	0,0158742917847457	uncharacterized protein LOC25486506 isoform X2 [Medicago truncatula]	uncharacterized protein LOC25486506 isoform X2 [Medicago truncatula]	TRINITY_DN5280_c0_g1_i2	0,0156020618816259	chaperone protein ClpB4, mitochondrial [Cicer arietinum]	chaperone protein ClpB4, mitochondrial [Cicer arietinum]	comp45856_c0_seq1	0,0210202003804241	NA	NA	comp13130_c0_seq1	0,022333567190043	NA	NA
TRINITY_DN10878_c0_g1_i1	0,00772962353332954	flagellar radial spoke protein 5 isoform X1 [Cicer arietinum]	flagellar radial spoke protein 5 isoform X1 [Cicer arietinum]	TRINITY_DN25946_c0_g1_i1	0,0158741445053634	PHLOEM 2-LIKE A10 protein [Trifolium pratense]	PHLOEM 2-LIKE A10 protein [Trifolium pratense]	TRINITY_DN2775_c0_g1_i3	0,0155919415458229	expansin-A11 [Cicer arietinum]	expansin-A11 [Cicer arietinum]	TRINITY_DN4087_c0_g1_i1	0,0210097525628199	uncharacterized protein LOC11429063 [Medicago truncatula]	uncharacterized protein LOC11429063 [Medicago truncatula]	TRINITY_DN5267_c0_g1_i3	0,0223312240788593	dnaJ homolog subfamily B member 13 [Medicago truncatula]	dnaJ homolog subfamily B member 13 [Medicago truncatula]
TRINITY_DN563_c0_g2_i2	0,00772961123521258	pyruvate dehydrogenase E1 component subunit alpha, mitochondrial [Medicago truncatula]	pyruvate dehydrogenase E1 component subunit alpha, mitochondrial [Medicago truncatula]	TRINITY_DN22596_c0_g1_i1	0,0158726391546278	uncharacterized protein LOC25492847 [Medicago truncatula]	uncharacterized protein LOC25492847 [Medicago truncatula]	TRINITY_DN6279_c0_g1_i1	0,0155877290873155	hypothetical protein L195_g046083 [Trifolium pratense]	hypothetical protein L195_g046083 [Trifolium pratense]	comp29973_c0_seq1	0,0210048119474802	NA	NA	comp40367_c1_seq2	0,0223257938772503	NA	NA
TRINITY_DN2405_c0_g2_i1	0,00772953195807492	putative 3-oxo-5-alpha-steroid 4-dehydrogenase (NADP(+)) [Medicago truncatula]	putative 3-oxo-5-alpha-steroid 4-dehydrogenase (NADP(+)) [Medicago truncatula]	TRINITY_DN4678_c0_g2_i1	0,0158721910723405	probable ADP-ribosylation factor GTPase-activating protein AGD11 isoform X2 [Cicer arietinum]	probable ADP-ribosylation factor GTPase-activating protein AGD11 isoform X2 [Cicer arietinum]	TRINITY_DN8196_c0_g1_i1	0,0155866461036633	protein STRUBBELIG-RECEPTOR FAMILY 3 isoform X2 [Medicago truncatula]	protein STRUBBELIG-RECEPTOR FAMILY 3 isoform X2 [Medicago truncatula]	TRINITY_DN11479_c0_g2_i3	0,0209886580321401	uncharacterized protein LOC112419073 [Medicago truncatula]	uncharacterized protein LOC112419073 [Medicago truncatula]	TRINITY_DN694_c0_g1_i3	0,022325332681109	hornerin [Medicago truncatula]	hornerin [Medicago truncatula]
TRINITY_DN117_c0_g1_i6	0,00772947405822078	protein TRIGALACTOSYLDIACYLGLYCEROL 2, chloroplastic-like [Cicer arietinum]	protein TRIGALACTOSYLDIACYLGLYCEROL 2, chloroplastic-like [Cicer arietinum]	comp41002_c0_seq18	0,0158719279595144	NA	NA	TRINITY_DN19925_c0_g1_i1	0,0155865755506276	probable calcium-binding protein CML45 [Medicago truncatula]	putative calcium-binding protein CML45-like [Trifolium pratense]	TRINITY_DN6264_c0_g1_i3	0,0209731935803148	probable WRKY transcription factor 35 [Medicago truncatula]	unknown [Medicago truncatula]	comp40491_c0_seq2	0,0223156740889519	NA	NA
TRINITY_DN6164_c0_g1_i4	0,00772940973722492	RecName: Full=DNA topoisomerase 2; AltName: Full=DNA topoisomerase II; AltName: Full=PsTopII	RecName: Full=DNA topoisomerase 2; AltName: Full=DNA topoisomerase II; AltName: Full=PsTopII	TRINITY_DN9262_c0_g3_i2	0,0158687763766668	probable methyltransferase PMT27 [Cicer arietinum]	probable methyltransferase PMT27 [Cicer arietinum]	TRINITY_DN14692_c1_g1_i2	0,0155618577624398	cell division topological specificity factor chloroplastic-like [Trifolium pratense]	cell division topological specificity factor chloroplastic-like [Trifolium pratense]	TRINITY_DN26308_c0_g2_i1	0,0209462363050584	hypothetical protein L195_g045964 [Trifolium pratense]	hypothetical protein L195_g045964 [Trifolium pratense]	TRINITY_DN6985_c0_g1_i4	0,0222724087965045	aldehyde dehydrogenase family 3 member H1 isoform X1 [Medicago truncatula]	aldehyde dehydrogenase family 3 member H1-like isoform X1 [Cicer arietinum]
TRINITY_DN8789_c0_g1_i2	0,00772938140790714	hypothetical protein L195_g001539 [Trifolium pratense]	hypothetical protein L195_g001539 [Trifolium pratense]	TRINITY_DN14677_c0_g1_i1	0,0158624072288731	putative serine threonine-protein kinase WNK4-like protein [Trifolium pratense]	putative serine threonine-protein kinase WNK4-like protein [Trifolium pratense]	TRINITY_DN2510_c0_g1_i2	0,0155319563891644	glutaredoxin [Medicago truncatula]	glutaredoxin [Medicago truncatula]	comp37977_c0_seq2	0,0209383792489452	NA	NA	comp37400_c0_seq3	0,0222705016726241	NA	NA
TRINITY_DN10208_c0_g1_i2	0,00772930366278151	nucleoside diphosphate kinase 3 [Pisum sativum]	nucleoside diphosphate kinase 3 [Pisum sativum]	TRINITY_DN699_c0_g2_i1	0,0158585633930693	ferritin-3, chloroplastic [Medicago truncatula]	hypothetical protein CR513_28524 [Mucuna pruriens]	TRINITY_DN29397_c0_g1_i1	0,0155248072941166	hypothetical protein A2U01_0037410, partial [Trifolium medium]	hypothetical protein A2U01_0037410, partial [Trifolium medium]	TRINITY_DN12378_c0_g1_i7	0,0209377832298108	alpha-dioxygenase [Pisum sativum]	alpha-dioxygenase [Pisum sativum]	TRINITY_DN17832_c0_g1_i1	0,0222459180616109	zinc finger protein 3-like [Trifolium pratense]	zinc finger protein 3-like [Trifolium pratense]
TRINITY_DN1808_c0_g3_i4	0,00772929158067913	O-fucosyltransferase 31 [Cicer arietinum]	O-fucosyltransferase 31 [Medicago truncatula]	comp4669_c0_seq1	0,0158523373877217	NA	NA	TRINITY_DN8397_c0_g1_i2	0,0155163486111697	ankyrin-kinase [Medicago truncatula]	ankyrin-kinase [Medicago truncatula]	TRINITY_DN20677_c0_g1_i1	0,0209360038655974	cytochrome P450 71B37 [Medicago truncatula]	cytochrome P450 71B37 [Medicago truncatula]	TRINITY_DN3212_c0_g1_i5	0,0222383887063963	ubiquitin carboxyl-terminal hydrolase 10-like isoform X2 [Cicer arietinum]	ubiquitin carboxyl-terminal hydrolase 10-like isoform X2 [Cicer arietinum]
TRINITY_DN5083_c0_g1_i3	0,00772922626940729	uncharacterized protein LOC11417286 [Medicago truncatula]	uncharacterized protein LOC11417286 [Medicago truncatula]	TRINITY_DN20321_c0_g2_i2	0,0158503017955285	probable carboxylesterase 18 [Medicago truncatula]	probable carboxylesterase 18 [Medicago truncatula]	TRINITY_DN6955_c0_g1_i4	0,015497308700203	synaptonemal complex protein 2 [Medicago truncatula]	synaptonemal complex protein 2 [Medicago truncatula]	TRINITY_DN21319_c0_g1_i1	0,02091918757199	PREDICTED: replication protein A 70 kDa DNA-binding subunit-like [Lupinus angustifolius]	uncharacterized protein LOC112418149 [Medicago truncatula]	TRINITY_DN2381_c0_g1_i1	0,0221996205878225	GATA transcription factor 9-like protein [Trifolium pratense]	GATA transcription factor 9-like protein [Trifolium pratense]
TRINITY_DN8463_c0_g1_i1	0,00772922154161996	unknown [Lotus japonicus]	unknown [Lotus japonicus]	TRINITY_DN5355_c0_g1_i2	0,0158497222083682	Drm3 [Pisum sativum]	unknown [Medicago truncatula]	TRINITY_DN2169_c0_g1_i13	0,0154924092610421	pentatricopeptide repeat-containing protein DOT4, chloroplastic [Cicer arietinum]	pentatricopeptide repeat-containing protein DOT4, chloroplastic [Cicer arietinum]	TRINITY_DN54434_c0_g1_i1	0,0209117679986009	serine/threonine-protein kinase CTR1 [Medicago truncatula]	serine/threonine-protein kinase CTR1 [Medicago truncatula]	TRINITY_DN8316_c1_g1_i3	0,0221814075374411	E3 ubiquitin-protein ligase AIRP2 [Medicago truncatula]	E3 ubiquitin-protein ligase AIRP2 [Medicago truncatula]
TRINITY_DN15269_c0_g1_i1	0,00772920671881704	RGS1-HXK1-interacting protein 1 [Cicer arietinum]	RGS1-HXK1-interacting protein 1 [Cicer arietinum]	TRINITY_DN11902_c0_g2_i1	0,0158492422951056	tubby-like F-box protein 5 [Medicago truncatula]	tubby-like F-box protein 5 [Medicago truncatula]	comp39858_c1_seq17	0,0154922537718908	NA	NA	comp70408_c0_seq1	0,0209080548148901	NA	NA	TRINITY_DN12322_c0_g1_i1	0,0221806918147182	probable serine/threonine-protein kinase PBL15 [Medicago truncatula]	probable serine/threonine-protein kinase PBL15 [Medicago truncatula]
TRINITY_DN672_c0_g1_i7	0,00772920398251883	isocitrate dehydrogenase [NAD] catalytic subunit 5, mitochondrial [Cicer arietinum]	isocitrate dehydrogenase [NAD] catalytic subunit 5, mitochondrial [Cicer arietinum]	TRINITY_DN42133_c0_g1_i1	0,0158489290704246	uncharacterized protein LOC11415255 [Medicago truncatula]	uncharacterized protein LOC11415255 [Medicago truncatula]	TRINITY_DN1010_c0_g1_i3	0,0154831255776553	cyclin-D-binding Myb-like transcription factor 1 [Cicer arietinum]	putative transcription factor MYB-HB-like family [Medicago truncatula]	TRINITY_DN43797_c0_g1_i1	0,020885710783776	probable polyamine transporter At1g31830 [Cicer arietinum]	probable polyamine transporter At1g31830 [Cicer arietinum]	TRINITY_DN13601_c0_g1_i1	0,0221804289227803	ninja-family protein AFP3 [Medicago truncatula]	ninja-family protein AFP3 [Medicago truncatula]
TRINITY_DN51629_c0_g1_i1	0,00772912912692833	venom phosphodiesterase 2-like [Cicer arietinum]	ectonucleotide pyrophosphatase/phosphodiesterase family member 3-like protein [Trifolium pratense]	TRINITY_DN5025_c0_g1_i4	0,0158460349978429	ribosome-binding factor PSRP1, chloroplastic [Cicer arietinum]	ribosome-binding factor PSRP1 chloroplastic-like [Trifolium pratense]	TRINITY_DN2599_c1_g2_i1	0,0154730298208899	TMV resistance protein N-like isoform X1 [Cicer arietinum]	TMV resistance protein N-like isoform X1 [Cicer arietinum]	TRINITY_DN2698_c0_g1_i16	0,0208837900685528	hypothetical protein VIGAN_08242500 [Vigna angularis var. angularis]	hypothetical protein VIGAN_08242500 [Vigna angularis var. angularis]	TRINITY_DN53278_c0_g1_i1	0,0221796270284029	GRAS family protein [Pisum sativum]	mutant GRAS family protein [Pisum sativum]
TRINITY_DN6179_c0_g1_i4	0,00772911923749896	metal tolerance protein C4 [Cicer arietinum]	metal tolerance protein C4 [Cicer arietinum]	TRINITY_DN1679_c0_g1_i3	0,0158449962960296	probable xyloglucan endotransglucosylase/hydrolase protein 23-like precursor [Glycine max]	probable xyloglucan endotransglucosylase/hydrolase protein 23 [Medicago truncatula]	comp13092_c0_seq1	0,0154505296766659	NA	NA	TRINITY_DN5272_c0_g2_i2	0,0208805513743062	ataxin-10, partial [Trifolium pratense]	ataxin-10, partial [Trifolium pratense]	TRINITY_DN1464_c0_g1_i2	0,0221410279116329	potassium transporter 10 isoform X1 [Medicago truncatula]	potassium transporter 10 isoform X1 [Medicago truncatula]
TRINITY_DN5_c1_g5_i1	0,00772900879223135	PRA1 family protein b4-like [Trifolium pratense]	PRA1 family protein b4-like [Trifolium pratense]	TRINITY_DN5910_c0_g4_i2	0,0158445673993091	receptor-like serine/threonine-protein kinase SD1-8 [Medicago truncatula]	receptor-like serine/threonine-protein kinase SD1-8 [Medicago truncatula]	TRINITY_DN5150_c1_g1_i3	0,0154349208060351	sulfoquinovosyl transferase SQD2 [Medicago truncatula]	sulfoquinovosyl transferase SQD2 [Cicer arietinum]	TRINITY_DN12076_c0_g1_i4	0,020879600262601	ABC transporter B family member 15-like isoform X1 [Abrus precatorius]	ABC transporter B family member 15 [Medicago truncatula]	comp34843_c1_seq1	0,0221383126303582	NA	NA
TRINITY_DN2057_c0_g2_i2	0,00772895956956493	methyltransferase-like protein 10-like [Trifolium pratense]	methyltransferase-like protein 10-like [Trifolium pratense]	TRINITY_DN563_c0_g4_i1	0,0158432117358805	cyclin-dependent protein kinase inhibitor SMR6-like [Cicer arietinum]	cyclin-dependent protein kinase inhibitor SMR6 [Medicago truncatula]	TRINITY_DN63_c0_g3_i2	0,0154247565962215	uncharacterized protein LOC101512775 isoform X2 [Cicer arietinum]	uncharacterized protein LOC101512775 isoform X2 [Cicer arietinum]	TRINITY_DN2512_c0_g1_i5	0,0208486645233473	NA	NA	TRINITY_DN6735_c0_g1_i1	0,0221018127436593	beta-glucosidase 11 isoform X1 [Medicago truncatula]	beta-glucosidase 11 isoform X1 [Medicago truncatula]
TRINITY_DN4500_c0_g1_i2	0,00772887143929362	transcription factor BIM2 [Medicago truncatula]	transcription factor BIM2 [Medicago truncatula]	TRINITY_DN6806_c0_g1_i4	0,0158390992528078	suppressor of disruption of TFIIS [Medicago truncatula]	suppressor of disruption of TFIIS [Medicago truncatula]	comp40767_c0_seq23	0,0154202627554737	NA	NA	TRINITY_DN18161_c0_g1_i1	0,0208414029646075	flowering locus T-like protein [Trifolium pratense]	flowering locus T-like protein [Trifolium pratense]	comp53305_c0_seq1	0,0220986254068712	NA	NA
TRINITY_DN3056_c0_g1_i4	0,00772881457978057	putative inactive cysteine synthase 2 [Glycine soja]	hypothetical protein CR513_48557, partial [Mucuna pruriens]	TRINITY_DN14826_c0_g1_i1	0,0158388018768583	probable serine/threonine-protein kinase PBL7 [Medicago truncatula]	probable serine/threonine-protein kinase PBL7 [Medicago truncatula]	comp38871_c0_seq8	0,0154148195947693	NA	NA	TRINITY_DN10323_c0_g1_i17	0,0208332178260182	peptide transporter PTR3-a-like protein [Trifolium pratense]	peptide transporter PTR3-a-like protein [Trifolium pratense]	comp19201_c0_seq5	0,0220519190592853	NA	NA
TRINITY_DN2803_c1_g1_i1	0,00772874116263789	hypothetical protein TSUD_181340 [Trifolium subterraneum]	hypothetical protein TSUD_181340 [Trifolium subterraneum]	comp4906_c0_seq2	0,0158338675617182	NA	NA	TRINITY_DN3491_c0_g1_i8	0,0154118065336001	GATA transcription factor 11 [Medicago truncatula]	GATA transcription factor 11 [Medicago truncatula]	comp44555_c0_seq1	0,0208331735498353	NA	NA	TRINITY_DN1448_c0_g1_i1	0,0219986420094058	calcineurin b-like protein 10-like [Trifolium pratense]	calcineurin b-like protein 10-like [Trifolium pratense]
TRINITY_DN1232_c1_g1_i2	0,00772870316621018	calcium-dependent protein kinase 4-like [Cicer arietinum]	calcium-dependent protein kinase 4-like [Cicer arietinum]	TRINITY_DN576_c0_g1_i1	0,0158273643700414	uncharacterized protein LOC11435722 [Medicago truncatula]	hypothetical protein L195_g007657 [Trifolium pratense]	TRINITY_DN5237_c0_g1_i16	0,0154103294490428	protein POLLEN DEFECTIVE IN GUIDANCE 1-like isoform X1 [Medicago truncatula]	protein POLLEN DEFECTIVE IN GUIDANCE 1-like isoform X1 [Medicago truncatula]	comp46744_c0_seq1	0,0208305083649901	NA	NA	TRINITY_DN1524_c0_g1_i7	0,021996465470164	heat shock protein [Pisum sativum]	heat shock protein [Pisum sativum]
TRINITY_DN12072_c0_g1_i1	0,00772868575764041	probable carboxylesterase 18 [Cicer arietinum]	probable carboxylesterase 18 [Cicer arietinum]	TRINITY_DN11797_c1_g1_i1	0,0158246077953762	probable LRR receptor-like serine/threonine-protein kinase At1g14390 [Medicago truncatula]	probable LRR receptor-like serine/threonine-protein kinase At1g14390 [Medicago truncatula]	TRINITY_DN292_c1_g1_i1	0,0154102061548151	probable ATP-dependent DNA helicase CHR12 isoform X1 [Cicer arietinum]	probable ATP-dependent DNA helicase CHR12 isoform X1 [Cicer arietinum]	TRINITY_DN3183_c0_g1_i7	0,0208064967571895	hypothetical protein A2U01_0115738, partial [Trifolium medium]	hypothetical protein DEO72_LG10g2909 [Vigna unguiculata]	TRINITY_DN3111_c0_g1_i4	0,0219946595507343	probable serine protease EDA2 [Medicago truncatula]	probable serine protease EDA2 [Medicago truncatula]
TRINITY_DN17506_c0_g1_i4	0,00772866853813584	hydroxyproline O-galactosyltransferase HPGT1 isoform X1 [Medicago truncatula]	hydroxyproline O-galactosyltransferase HPGT1 isoform X1 [Medicago truncatula]	TRINITY_DN3215_c0_g1_i2	0,0158241862185898	putative Zf-FLZ domain-containing protein [Medicago truncatula]	protein MARD1 [Medicago truncatula]	TRINITY_DN9011_c0_g1_i2	0,0154056518624734	triacylglycerol lipase 2 [Medicago truncatula]	triacylglycerol lipase 2 [Medicago truncatula]	TRINITY_DN3624_c0_g1_i2	0,0208026583344264	reticuline oxidase-like protein [Trifolium pratense]	reticuline oxidase-like protein [Trifolium pratense]	TRINITY_DN11047_c0_g1_i1	0,0219872426404856	transcriptional regulator SUPERMAN [Medicago truncatula]	transcriptional regulator SUPERMAN [Medicago truncatula]
TRINITY_DN1569_c0_g1_i1	0,00772864124763735	putative pyruvate kinase [Medicago truncatula]	putative pyruvate kinase [Medicago truncatula]	TRINITY_DN37766_c0_g1_i1	0,0158219702569512	probable acyl-activating enzyme 5, peroxisomal [Medicago truncatula]	probable acyl-activating enzyme 5, peroxisomal [Medicago truncatula]	TRINITY_DN7322_c0_g1_i1	0,0154037172644418	putative pentatricopeptide repeat-containing protein At1g12700, mitochondrial, partial [Cicer arietinum]	putative pentatricopeptide repeat-containing protein At1g12700, mitochondrial, partial [Cicer arietinum]	TRINITY_DN48161_c0_g1_i1	0,0207667138833245	NA	NA	comp54824_c0_seq1	0,0219853511912315	NA	NA
TRINITY_DN1245_c0_g1_i1	0,00772862610565961	putative triacylglycerol lipase [Medicago truncatula]	putative triacylglycerol lipase [Medicago truncatula]	TRINITY_DN1811_c0_g1_i1	0,015815474951999	WRKY transcription factor [Trifolium pratense]	probable WRKY transcription factor 23 [Medicago truncatula]	TRINITY_DN6429_c0_g1_i8	0,0153976723552723	uncharacterized protein LOC11413908 isoform X1 [Medicago truncatula]	uncharacterized protein LOC11413908 isoform X1 [Medicago truncatula]	comp46799_c0_seq1	0,0207516126288682	NA	NA	comp54179_c0_seq1	0,0219802732750196	NA	NA
TRINITY_DN1488_c0_g1_i1	0,00772859548759091	neutral ceramidase 1 isoform X3 [Medicago truncatula]	neutral ceramidase 1 isoform X3 [Medicago truncatula]	TRINITY_DN3105_c0_g1_i3	0,0158141007214709	basic leucine zipper 9 [Medicago truncatula]	basic leucine zipper 9 [Medicago truncatula]	TRINITY_DN15072_c0_g1_i2	0,0153965687830155	uncharacterized protein LOC25482119 [Medicago truncatula]	uncharacterized protein LOC25482119 [Medicago truncatula]	comp19189_c1_seq1	0,0207351429964654	NA	NA	TRINITY_DN9517_c1_g1_i4	0,0219494776562016	cysteine synthase, mitochondrial isoform X1 [Medicago truncatula]	cysteine synthase, mitochondrial isoform X1 [Medicago truncatula]
TRINITY_DN5277_c0_g1_i14	0,00772854330564357	putative UDP-glucose pyrophosphorylase [Trifolium pratense]	putative UDP-glucose pyrophosphorylase [Trifolium pratense]	TRINITY_DN792_c0_g1_i5	0,0158105825772788	NA	conserved oligomeric golgi complex subunit 1-like protein [Trifolium pratense]	TRINITY_DN11551_c0_g1_i3	0,0153959372222818	serpin-ZX [Medicago truncatula]	serpin-ZX-like [Cicer arietinum]	TRINITY_DN47770_c0_g1_i1	0,0207219597016019	uncharacterized protein LOC11442614 isoform X1 [Medicago truncatula]	uncharacterized protein LOC11442614 isoform X1 [Medicago truncatula]	comp40474_c0_seq21	0,0219280768123763	NA	NA
TRINITY_DN8366_c1_g2_i1	0,00772852933501681	xyloglucan glycosyltransferase [Trifolium pratense]	xyloglucan glycosyltransferase [Trifolium pratense]	TRINITY_DN1974_c0_g1_i16	0,0158104629819298	cardiolipin synthase (CMP-forming), mitochondrial [Cicer arietinum]	cardiolipin synthase (CMP-forming), mitochondrial [Medicago truncatula]	TRINITY_DN37952_c0_g1_i1	0,0153865646658076	cyclase-like protein 2 [Cicer arietinum]	cyclase-like protein 2 [Cicer arietinum]	TRINITY_DN21417_c0_g1_i1	0,0207145683002452	putative polygalacturonase [Medicago truncatula]	putative polygalacturonase [Medicago truncatula]	TRINITY_DN3988_c0_g1_i2	0,0219195041210054	uncharacterized protein LOC25500802 [Medicago truncatula]	uncharacterized protein LOC25500802 [Medicago truncatula]
TRINITY_DN3920_c0_g1_i4	0,00772845152272527	uncharacterized protein LOC101512311 [Cicer arietinum]	uncharacterized protein LOC101512311 [Cicer arietinum]	comp36748_c0_seq1	0,015809845296327	NA	NA	TRINITY_DN7120_c0_g1_i1	0,015382888342113	pentatricopeptide repeat-containing protein At1g15510, chloroplastic [Medicago truncatula]	pentatricopeptide repeat-containing protein At1g15510, chloroplastic [Medicago truncatula]	TRINITY_DN5226_c0_g1_i1	0,0207141910507892	uncharacterized protein LOC101513388 [Cicer arietinum]	uncharacterized protein LOC112420153 [Medicago truncatula]	TRINITY_DN2306_c0_g2_i1	0,0218969407707375	soyasapogenol B glucuronide galactosyltransferase [Medicago truncatula]	soyasapogenol B glucuronide galactosyltransferase [Medicago truncatula]
TRINITY_DN10937_c0_g1_i1	0,00772836026846362	3-oxoacyl-[acyl-carrier-protein] reductase 4 [Medicago truncatula]	3-oxoacyl-[acyl-carrier-protein] reductase 4 [Medicago truncatula]	TRINITY_DN234_c0_g1_i4	0,0158095725521351	xylose isomerase [Cicer arietinum]	xylose isomerase [Cicer arietinum]	TRINITY_DN14187_c0_g1_i6	0,0153187820954127	serine/threonine-protein phosphatase 4 regulatory subunit 3 isoform X1 [Medicago truncatula]	serine/threonine-protein phosphatase 4 regulatory subunit 3 isoform X1 [Medicago truncatula]	comp15052_c0_seq1	0,0207045331622736	NA	NA	TRINITY_DN6822_c0_g1_i1	0,0218870088499813	proline iminopeptidase [Cicer arietinum]	proline iminopeptidase [Cicer arietinum]
TRINITY_DN4663_c0_g1_i2	0,00772827521235014	26S proteasome regulatory subunit 6A homolog [Glycine max]	26S proteasome regulatory subunit 6A homolog [Glycine max]	TRINITY_DN11703_c1_g1_i1	0,0158079664556129	NA	NA	TRINITY_DN18935_c0_g1_i2	0,0153160729891562	NA	NA	comp38827_c0_seq3	0,0206971305365712	NA	NA	comp37336_c0_seq12	0,021879610728851	NA	NA
TRINITY_DN5600_c0_g1_i1	0,00772827459191708	vacuolar protein 8-like [Trifolium pratense]	vacuolar protein 8-like [Trifolium pratense]	TRINITY_DN4634_c1_g1_i2	0,0158012178473942	putative galactinol-sucrose galactosyltransferase 2-like protein, partial [Trifolium pratense]	putative galactinol-sucrose galactosyltransferase 2-like protein, partial [Trifolium pratense]	TRINITY_DN11357_c0_g2_i4	0,0153155100537691	3-ketoacyl-CoA synthase 1 [Medicago truncatula]	3-ketoacyl-CoA synthase 1 [Medicago truncatula]	TRINITY_DN8132_c0_g1_i1	0,0206945673355819	NA	NA	TRINITY_DN4391_c0_g1_i2	0,0218710828490808	uncharacterized protein LOC11419069 isoform X2 [Medicago truncatula]	uncharacterized protein LOC11419069 isoform X2 [Medicago truncatula]
TRINITY_DN12537_c0_g1_i3	0,0077282338383744	mitochondrial outer membrane protein porin 2-like [Trifolium pratense]	mitochondrial outer membrane protein porin 2-like [Trifolium pratense]	comp40882_c0_seq1	0,0158005997251004	NA	NA	TRINITY_DN7278_c0_g2_i4	0,0153133228470413	uncharacterized protein LOC102667136 [Glycine max]	uncharacterized protein LOC102667136 [Glycine max]	TRINITY_DN11543_c0_g2_i8	0,020693465515066	histone deacetylase [Trifolium pratense]	histone deacetylase [Trifolium pratense]	TRINITY_DN9904_c0_g1_i1	0,0218432625895005	cytochrome P450 71A3 [Medicago truncatula]	cytochrome P450 71A3 [Medicago truncatula]
TRINITY_DN1856_c0_g2_i2	0,00772823058272435	V-type proton ATPase subunit G1-like protein [Trifolium pratense]	V-type proton ATPase subunit G1-like protein [Trifolium pratense]	TRINITY_DN33749_c0_g1_i1	0,0158004252474351	nucleotide-diphospho-sugar transferase family protein, partial [Trifolium pratense]	nucleotide-diphospho-sugar transferase family protein, partial [Trifolium pratense]	TRINITY_DN2027_c1_g3_i2	0,0153010179913636	protein HEAT INTOLERANT 4 [Cicer arietinum]	protein HEAT INTOLERANT 4 [Cicer arietinum]	comp9175_c0_seq1	0,0206876635560964	NA	NA	comp55948_c0_seq1	0,0218160758836157	NA	NA
TRINITY_DN9058_c1_g4_i2	0,00772817508090131	eukaryotic translation initiation factor 4B2 [Cicer arietinum]	eukaryotic translation initiation factor 4B2 [Cicer arietinum]	TRINITY_DN32324_c0_g1_i1	0,0157957375640808	ethylene-responsive transcription factor ERF023-like [Cicer arietinum]	ethylene-responsive transcription factor ERF023-like [Cicer arietinum]	TRINITY_DN4171_c0_g1_i9	0,0152939644348914	pumilio homolog 1 isoform X2 [Medicago truncatula]	pumilio homolog 1 isoform X2 [Medicago truncatula]	TRINITY_DN29281_c0_g1_i1	0,0206715345114927	peroxisomal adenine nucleotide carrier 1 [Cicer arietinum]	peroxisomal adenine nucleotide carrier 1 [Cicer arietinum]	comp37531_c0_seq2	0,021790564227906	NA	NA
TRINITY_DN3164_c0_g1_i2	0,00772803378899831	fe-S cluster assembly factor HCF101, chloroplastic [Medicago truncatula]	fe-S cluster assembly factor HCF101, chloroplastic [Medicago truncatula]	comp20160_c0_seq1	0,015795700778226	NA	NA	TRINITY_DN849_c0_g2_i1	0,0152836588307849	putative U6 snRNA phosphodiesterase-like protein, partial [Trifolium pratense]	putative U6 snRNA phosphodiesterase-like protein, partial [Trifolium pratense]	TRINITY_DN21315_c0_g1_i1	0,0206633442796244	uncharacterized protein LOC11430507 [Medicago truncatula]	uncharacterized protein LOC11430507 [Medicago truncatula]	TRINITY_DN232_c0_g1_i7	0,0217889575129464	putative transcription factor interactor and regulator CCHC(Zn) family [Medicago truncatula]	zinc finger CCHC domain-containing protein 7-like [Cicer arietinum]
TRINITY_DN2504_c0_g1_i1	0,00772798452755589	aldehyde dehydrogenase family 3 member h1-like protein [Trifolium pratense]	aldehyde dehydrogenase family 3 member h1-like protein [Trifolium pratense]	comp37184_c0_seq5	0,0157927088623975	NA	NA	TRINITY_DN32819_c0_g1_i1	0,0152825761732466	putative plant disease resistance response protein [Medicago truncatula]	putative plant disease resistance response protein [Medicago truncatula]	TRINITY_DN9825_c0_g2_i2	0,0206331079125483	NA	uncharacterized protein LOC110276939 [Arachis duranensis]	TRINITY_DN5424_c0_g3_i1	0,0217399420439063	hypothetical protein PHAVU_006G080600g [Phaseolus vulgaris]	hypothetical protein PHAVU_006G080600g [Phaseolus vulgaris]
TRINITY_DN2468_c0_g2_i5	0,00772793102154866	phosphatidylinositol N-acetylglucosaminyltransferase subunit P [Medicago truncatula]	phosphatidylinositol N-acetylglucosaminyltransferase subunit P [Medicago truncatula]	TRINITY_DN22544_c0_g1_i1	0,0157913106647572	metal-nicotianamine transporter YSL1 [Medicago truncatula]	metal-nicotianamine transporter YSL1 [Medicago truncatula]	TRINITY_DN2129_c0_g1_i3	0,015282455285504	L-ascorbate oxidase [Trifolium pratense]	L-ascorbate oxidase [Trifolium pratense]	TRINITY_DN767_c0_g1_i7	0,0206282726582149	two-component response regulator-like APRR7 [Medicago truncatula]	two-component response regulator-like APRR7 [Medicago truncatula]	comp14830_c0_seq1	0,0217216372564854	NA	NA
TRINITY_DN10540_c0_g1_i1	0,00772792858733226	minichromosome maintenance 4 protein [Pisum sativum]	minichromosome maintenance 4 protein [Pisum sativum]	TRINITY_DN7550_c0_g1_i3	0,0157895227111355	NA	PREDICTED: mRNA-decapping enzyme subunit 2 isoform X1 [Vigna radiata var. radiata]	comp7959_c0_seq1	0,0152814362199541	NA	NA	TRINITY_DN10142_c1_g1_i1	0,0206130301652727	dioxygenase RAMOSUS5 [Pisum sativum]	dioxygenase RAMOSUS5 [Pisum sativum]	TRINITY_DN8755_c0_g1_i2	0,021697514445097	probable receptor-like protein kinase At1g49730 isoform X2 [Medicago truncatula]	probable receptor-like protein kinase At1g49730 isoform X2 [Medicago truncatula]
TRINITY_DN383_c1_g1_i7	0,00772784169722666	proteasome subunit alpha type-6 [Cicer arietinum]	proteasome subunit alpha type-6 [Cicer arietinum]	TRINITY_DN35210_c0_g1_i1	0,0157887643429232	PREDICTED: uncharacterized protein LOC109358067 [Lupinus angustifolius]	PREDICTED: uncharacterized protein LOC109358067 [Lupinus angustifolius]	TRINITY_DN864_c0_g1_i6	0,0152783134758505	serine/threonine-protein kinase SRK2I [Medicago truncatula]	serine/threonine-protein kinase SRK2I [Medicago truncatula]	comp11075_c0_seq1	0,0205899961970845	NA	NA	TRINITY_DN13946_c0_g2_i1	0,0216945346114063	serine/threonine protein phosphatase 6 regulatory ankyrin repeat subunit c [Trifolium pratense]	LOW QUALITY PROTEIN: protein ACCELERATED CELL DEATH 6-like [Cicer arietinum]
TRINITY_DN1043_c1_g2_i2	0,00772783558703846	pre-mRNA-processing factor 19 [Medicago truncatula]	pre-mRNA-processing factor 19 [Medicago truncatula]	TRINITY_DN10370_c0_g1_i1	0,0157858682410223	stem-specific protein TSJT1 [Medicago truncatula]	stem-specific protein TSJT1-like [Cicer arietinum]	TRINITY_DN4016_c0_g1_i4	0,0152755299951384	uncharacterized protein LOC11443438 isoform X1 [Medicago truncatula]	uncharacterized protein LOC11443438 isoform X1 [Medicago truncatula]	TRINITY_DN15609_c0_g1_i2	0,0205852085456063	aldehyde oxidase 2 [Pisum sativum]	aldehyde oxidase 2 [Pisum sativum]	TRINITY_DN13837_c0_g1_i2	0,0216674443871016	histone deacetylase [Trifolium pratense]	histone deacetylase [Trifolium pratense]
TRINITY_DN4721_c0_g1_i3	0,00772775575313587	putative transcription factor interactor and regulator FHA-SMAD family [Medicago truncatula]	FHA domain-containing protein At4g14490 isoform X1 [Medicago truncatula]	TRINITY_DN4660_c0_g4_i6	0,0157833333270333	putative protein kinase RLK-Pelle-DLSV family [Medicago truncatula]	putative protein kinase RLK-Pelle-DLSV family [Medicago truncatula]	TRINITY_DN9241_c1_g1_i2	0,0152731837795087	RecName: Full=Protein TIC 55, chloroplastic; AltName: Full=Rieske iron-sulfur protein TIC55; AltName: Full=Translocon at the inner envelope membrane of chloroplasts 55; Short=PsTIC55; Flags: Precursor	RecName: Full=Protein TIC 55, chloroplastic; AltName: Full=Rieske iron-sulfur protein TIC55; AltName: Full=Translocon at the inner envelope membrane of chloroplasts 55; Short=PsTIC55; Flags: Precursor	TRINITY_DN2195_c0_g1_i2	0,0205827673868722	berberine bridge enzyme-like 21 [Medicago truncatula]	berberine bridge enzyme-like 21 [Medicago truncatula]	TRINITY_DN8427_c0_g1_i3	0,0216630174364075	zinc finger protein WIP2-like [Medicago truncatula]	zinc finger protein WIP6-like [Medicago truncatula]
TRINITY_DN521_c0_g1_i6	0,00772771617688293	kinesin-like protein KIN-13A isoform X1 [Medicago truncatula]	kinesin-like protein KIN-13A isoform X1 [Medicago truncatula]	TRINITY_DN52813_c0_g1_i1	0,0157816734717365	uncharacterized protein LOC101494650 [Cicer arietinum]	uncharacterized protein LOC101494650 [Cicer arietinum]	TRINITY_DN17633_c0_g1_i1	0,0152710640881999	putative copia-type polyprotein, partial [Trifolium pratense]	equilibrative nucleoside transporter 3-like protein, partial [Trifolium pratense]	TRINITY_DN34172_c0_g1_i1	0,0205738426019291	pleiotropic drug resistance protein 1 isoform X1 [Medicago truncatula]	putative iron-chelate-transporting ATPase [Medicago truncatula]	TRINITY_DN7787_c0_g1_i1	0,0216382025572301	glutathione S-transferase-like protein [Trifolium pratense]	glutathione S-transferase-like protein [Trifolium pratense]
TRINITY_DN10136_c0_g1_i4	0,00772770328842343	fasciclin-like arabinogalactan protein 4 [Cicer arietinum]	fasciclin-like arabinogalactan protein 4 [Medicago truncatula]	TRINITY_DN29589_c0_g1_i1	0,0157794165586625	unknown [Medicago truncatula]	unknown [Medicago truncatula]	TRINITY_DN1650_c0_g1_i5	0,0152605843924166	60S ribosomal protein L22-2 [Cicer arietinum]	60S ribosomal protein L22-2 [Cicer arietinum]	comp52946_c0_seq1	0,0205606828049816	NA	NA	TRINITY_DN15382_c0_g1_i3	0,021600600594587	piriformospora indica-insensitive protein 2, partial [Cicer arietinum]	piriformospora indica-insensitive protein 2, partial [Cicer arietinum]
TRINITY_DN3759_c0_g1_i3	0,00772767290714588	uncharacterized protein LOC25492813 isoform X2 [Medicago truncatula]	uncharacterized protein LOC101514814 [Cicer arietinum]	TRINITY_DN47452_c0_g1_i1	0,0157778882855435	hypothetical protein TSUD_207180 [Trifolium subterraneum]	hypothetical protein TSUD_207180 [Trifolium subterraneum]	TRINITY_DN737_c0_g1_i1	0,0152448954355241	RecName: Full=Seed trypsin/chymotrypsin inhibitor TI5-72; Flags: Precursor	RecName: Full=Seed trypsin/chymotrypsin inhibitor TI5-72; Flags: Precursor	comp58247_c0_seq1	0,0205588057774956	NA	NA	TRINITY_DN9281_c0_g1_i3	0,0215963153786376	disease resistance protein RPM1 [Medicago truncatula]	NBS-containing resistance-like protein [Trifolium pratense]
TRINITY_DN12813_c0_g1_i1	0,00772765556071692	pectinesterase [Medicago truncatula]	pectinesterase [Medicago truncatula]	TRINITY_DN12000_c0_g1_i1	0,0157766512917235	ethylene-responsive transcription factor erf017-like protein [Trifolium pratense]	ethylene-responsive transcription factor erf017-like protein [Trifolium pratense]	TRINITY_DN37048_c0_g1_i1	0,0152430286920871	asparagine synthetase [glutamine-hydrolyzing] 3 [Cicer arietinum]	asparagine synthetase [glutamine-hydrolyzing] 3 [Cicer arietinum]	TRINITY_DN5947_c0_g1_i3	0,0205499306264535	Holliday junction resolvase MOC1, chloroplastic [Medicago truncatula]	Holliday junction resolvase MOC1, chloroplastic isoform X1 [Cicer arietinum]	TRINITY_DN8122_c0_g1_i3	0,021585790242182	nuclear transcription factor Y subunit A-10-like protein [Trifolium pratense]	nuclear transcription factor Y subunit A-10-like protein [Trifolium pratense]
TRINITY_DN9359_c0_g1_i2	0,00772763756886196	uncharacterized protein LOC101515377 [Cicer arietinum]	uncharacterized protein LOC101515377 [Cicer arietinum]	TRINITY_DN36955_c0_g1_i1	0,0157755629602997	S-type anion channel SLAH1 [Medicago truncatula]	S-type anion channel SLAH1 [Medicago truncatula]	TRINITY_DN2498_c0_g1_i7	0,0152420328419387	ATP binding protein [Trifolium pratense]	ATP binding protein [Trifolium pratense]	comp35212_c0_seq2	0,0205497000047471	NA	NA	TRINITY_DN33819_c0_g1_i1	0,0215803218939015	elongation factor G mitochondrial-like [Trifolium pratense]	elongation factor G mitochondrial-like [Trifolium pratense]
TRINITY_DN8484_c0_g1_i1	0,00772758033987116	LAG1 longevity assurance homolog 2 [Medicago truncatula]	LAG1 longevity assurance homolog 2 [Medicago truncatula]	TRINITY_DN6367_c0_g1_i2	0,0157748088736911	ribonuclease II, chloroplastic/mitochondrial isoform X1 [Medicago truncatula]	ribonuclease II, chloroplastic/mitochondrial isoform X1 [Medicago truncatula]	TRINITY_DN3654_c0_g1_i3	0,0152237996213101	uncharacterized protein LOC101502822 [Cicer arietinum]	uncharacterized protein LOC101502822 [Cicer arietinum]	TRINITY_DN3235_c0_g1_i1	0,0205442663119788	F-box/kelch-repeat protein At3g23880 [Medicago truncatula]	F-box/kelch-repeat protein At3g23880 [Medicago truncatula]	TRINITY_DN7390_c0_g1_i1	0,0215655952897948	probable E3 ubiquitin-protein ligase HERC4 isoform X2 [Cicer arietinum]	probable E3 ubiquitin-protein ligase HERC4 isoform X2 [Cicer arietinum]
TRINITY_DN65_c0_g4_i1	0,00772744378862787	protein ASPARTIC PROTEASE IN GUARD CELL 1 [Cicer arietinum]	protein ASPARTIC PROTEASE IN GUARD CELL 1-like [Trifolium pratense]	TRINITY_DN47290_c0_g1_i1	0,0157742963123035	cytochrome P450 [Pisum sativum]	cytochrome P450 [Pisum sativum]	TRINITY_DN10551_c0_g2_i9	0,0152191729415678	cysteine-rich receptor-like protein kinase 10 [Medicago truncatula]	cysteine-rich receptor-like protein kinase 10 [Medicago truncatula]	TRINITY_DN37070_c0_g1_i1	0,0205423354987316	putative invertase inhibitor [Cicer arietinum]	putative invertase inhibitor [Medicago truncatula]	comp48352_c0_seq1	0,0215440020615813	NA	NA
TRINITY_DN5247_c0_g1_i1	0,00772729299887098	uncharacterized protein LOC101489771 [Cicer arietinum]	uncharacterized protein LOC101489771 [Cicer arietinum]	TRINITY_DN12578_c0_g1_i7	0,01577404281225	NAC domain-containing protein 100 [Medicago truncatula]	NAC domain-containing protein 100 [Medicago truncatula]	TRINITY_DN1932_c1_g1_i1	0,0152187731750179	translocase of chloroplast 120, chloroplastic-like [Cicer arietinum]	translocase of chloroplast 120, chloroplastic [Cicer arietinum]	TRINITY_DN11755_c0_g1_i1	0,0205400840997358	uncharacterized protein LOC11430389 [Medicago truncatula]	uncharacterized protein LOC11430389 [Medicago truncatula]	comp912_c0_seq1	0,0215374879634937	NA	NA
TRINITY_DN1733_c0_g1_i1	0,00772724040910814	putative serine threonine-protein kinase [Trifolium pratense]	putative serine threonine-protein kinase [Trifolium pratense]	TRINITY_DN568_c0_g1_i2	0,0157729872915928	probable protein phosphatase 2C 13 [Cicer arietinum]	probable protein phosphatase 2C 13 [Cicer arietinum]	TRINITY_DN1173_c0_g1_i1	0,0152178347112066	unknown [Medicago truncatula]	signal recognition particle receptor subunit beta [Medicago truncatula]	comp41054_c0_seq17	0,0205391321469218	NA	NA	comp40898_c1_seq5	0,0215275401481027	NA	NA
TRINITY_DN32423_c0_g1_i1	0,00772721048280099	protein JASON isoform X2 [Medicago truncatula]	protein JASON isoform X2 [Medicago truncatula]	TRINITY_DN1203_c0_g1_i1	0,0157727478571807	uncharacterized protein LOC25501857 [Medicago truncatula]	uncharacterized protein LOC25501857 [Medicago truncatula]	TRINITY_DN1448_c0_g1_i6	0,0152065734528204	calcineurin B-like protein 10 isoform X1 [Cicer arietinum]	calcineurin B-like protein 10 isoform X1 [Cicer arietinum]	TRINITY_DN4459_c0_g2_i1	0,020532637979675	RING-H2 finger protein ATL46 [Medicago truncatula]	RING-H2 finger protein ATL46 [Medicago truncatula]	TRINITY_DN24793_c0_g1_i1	0,0215026041520516	cytochrome P450 78A5 [Cicer arietinum]	cytochrome P450 78A5 [Cicer arietinum]
TRINITY_DN1687_c0_g1_i4	0,00772717029477146	PREDICTED: uncharacterized protein OsI_027940-like isoform X5 [Lupinus angustifolius]	PREDICTED: uncharacterized protein OsI_027940-like isoform X5 [Lupinus angustifolius]	TRINITY_DN1138_c0_g3_i1	0,0157704425028903	probable galacturonosyltransferase-like 10 [Medicago truncatula]	probable galacturonosyltransferase-like 10 [Medicago truncatula]	comp38201_c0_seq8	0,0152048491082985	NA	NA	TRINITY_DN14434_c0_g1_i1	0,0205326027547002	NA	hypothetical protein A2U01_0041595 [Trifolium medium]	TRINITY_DN32493_c0_g1_i1	0,0214809638390905	uncharacterized protein LOC101493956 [Cicer arietinum]	uncharacterized protein LOC101493956 [Cicer arietinum]
TRINITY_DN3846_c0_g1_i1	0,00772716626325013	uncharacterized protein LOC101498297 [Cicer arietinum]	uncharacterized protein LOC101498297 [Cicer arietinum]	TRINITY_DN14085_c0_g1_i1	0,0157644476312314	PREDICTED: transcription factor GAMYB-like isoform X1 [Lupinus angustifolius]	transcription factor GAMYB-like [Abrus precatorius]	TRINITY_DN43581_c0_g1_i1	0,0152012045466384	nuclear transcription factor Y subunit B-3-like protein [Trifolium pratense]	nuclear transcription factor Y subunit B-3 [Medicago truncatula]	TRINITY_DN9017_c0_g1_i3	0,0205305930866146	cytochrome P450 71A1 [Medicago truncatula]	cytochrome P450 71A1 [Medicago truncatula]	TRINITY_DN55146_c0_g1_i1	0,0214666759950706	putative sodium-coupled neutral amino acid transporter 6-like protein [Trifolium pratense]	putative sodium-coupled neutral amino acid transporter 6-like protein [Trifolium pratense]
TRINITY_DN36987_c0_g1_i1	0,00772710908616852	hypothetical protein L195_g036224 [Trifolium pratense]	hypothetical protein L195_g036224 [Trifolium pratense]	TRINITY_DN15136_c0_g2_i2	0,0157619113296723	probable serine/threonine-protein kinase WNK9 [Medicago truncatula]	probable serine/threonine-protein kinase WNK9 [Medicago truncatula]	TRINITY_DN14219_c0_g1_i4	0,0151995392812483	potassium channel AKT1 [Medicago truncatula]	potassium channel AKT1 [Medicago truncatula]	TRINITY_DN26659_c0_g1_i1	0,0205293488597888	protein NUCLEAR FUSION DEFECTIVE 4 [Medicago truncatula]	protein NUCLEAR FUSION DEFECTIVE 4 [Medicago truncatula]	TRINITY_DN8768_c0_g1_i1	0,0214491508080676	putative peroxidase [Medicago truncatula]	putative peroxidase [Medicago truncatula]
TRINITY_DN1612_c0_g1_i1	0,00772707420070995	ubiquitin-activating enzyme E1 1-like [Cicer arietinum]	ubiquitin-activating enzyme E1 1-like [Cicer arietinum]	TRINITY_DN1973_c0_g2_i1	0,0157610722911036	uncharacterized protein LOC11432289 [Medicago truncatula]	uncharacterized protein LOC101490094 [Cicer arietinum]	TRINITY_DN928_c1_g1_i1	0,0151910257072946	GATA transcription factor 16-like protein [Trifolium pratense]	GATA transcription factor 16-like protein [Trifolium pratense]	comp6727_c0_seq1	0,0205286090512769	NA	NA	comp64083_c0_seq1	0,0214482970935581	NA	NA
TRINITY_DN289_c0_g2_i1	0,00772706140920448	xylosyltransferase 1-like protein [Trifolium pratense]	xylosyltransferase 1-like protein [Trifolium pratense]	TRINITY_DN20092_c0_g1_i1	0,0157573564717694	uncharacterized protein LOC101507745 [Cicer arietinum]	uncharacterized protein LOC101507745 [Cicer arietinum]	TRINITY_DN3937_c0_g1_i2	0,0151880107007193	pheophorbide a oxygenase, chloroplastic [Cicer arietinum]	pheophorbide a oxygenase chloroplastic-like [Trifolium pratense]	TRINITY_DN26158_c0_g1_i1	0,0205250717311273	hypothetical protein L195_g027749 [Trifolium pratense]	hypothetical protein L195_g027749 [Trifolium pratense]	TRINITY_DN3808_c0_g2_i1	0,0214468294510042	putative malate dehydrogenase [Pisum sativum]	putative malate dehydrogenase [Pisum sativum]
TRINITY_DN3914_c0_g1_i4	0,00772699894233324	gamma-tubulin complex component 2 isoform X1 [Medicago truncatula]	gamma-tubulin complex component 2 isoform X1 [Medicago truncatula]	TRINITY_DN17022_c0_g1_i1	0,015756612576925	uncharacterized protein LOC25493184 [Medicago truncatula]	uncharacterized protein LOC25493184 [Medicago truncatula]	TRINITY_DN485_c0_g1_i6	0,0151871562296897	myb-like protein X isoform X5 [Medicago truncatula]	golgin subfamily A member 6-like protein 22 [Cicer arietinum]	comp76082_c0_seq1	0,0205204578634522	NA	NA	comp45788_c0_seq1	0,0214381625349233	NA	NA
TRINITY_DN8651_c0_g1_i2	0,00772698160206088	aspartate aminotransferase, mitochondrial [Medicago truncatula]	aspartate aminotransferase, mitochondrial [Medicago truncatula]	TRINITY_DN15192_c0_g1_i1	0,0157551661312786	putative transcription factor WD40-like family [Medicago truncatula]	putative transcription factor WD40-like family [Medicago truncatula]	TRINITY_DN10115_c0_g1_i1	0,0151864670295498	NA	NA	TRINITY_DN1652_c0_g1_i3	0,0205133610466388	Polyubiquitin 4 [Vitis vinifera]	PREDICTED: polyubiquitin 4 isoform X2 [Vitis vinifera]	TRINITY_DN7886_c0_g3_i3	0,0214363228314959	cancer-related nucleoside-triphosphatase [Trifolium pratense]	cancer-related nucleoside-triphosphatase [Trifolium pratense]
TRINITY_DN14000_c0_g1_i1	0,00772697799839586	serine/threonine-protein kinase Aurora-1 [Glycine soja]	serine/threonine-protein kinase Aurora-1 [Glycine soja]	comp40047_c0_seq7	0,0157499080138038	NA	NA	TRINITY_DN7147_c0_g1_i2	0,0151839050364182	uncharacterized protein LOC11405634 [Medicago truncatula]	uncharacterized protein LOC11405634 [Medicago truncatula]	comp17780_c0_seq1	0,0205133599902235	NA	NA	TRINITY_DN25168_c0_g1_i6	0,0214363014932324	gag/pol polyprotein [Trifolium pratense]	gag/pol polyprotein [Trifolium pratense]
TRINITY_DN47583_c0_g1_i1	0,00772690178376602	leucine-rich repeat receptor-like protein [Pisum sativum]	leucine-rich repeat receptor-like protein [Pisum sativum]	TRINITY_DN13358_c1_g1_i8	0,0157409640447408	phosphoinositide phosphatase SAC2-like isoform X1 [Cicer arietinum]	phosphoinositide phosphatase SAC2-like isoform X1 [Cicer arietinum]	TRINITY_DN7849_c0_g1_i2	0,0151798284456821	membrane-associated progesterone-binding protein 4 [Cicer arietinum]	membrane-associated progesterone-binding protein 4 [Cicer arietinum]	TRINITY_DN6405_c0_g1_i18	0,02050137047535	histidine kinase 1 [Medicago truncatula]	histidine kinase 1 [Medicago truncatula]	TRINITY_DN4080_c0_g1_i1	0,0214272775828879	14 kDa proline-rich protein DC2.15 [Medicago truncatula]	14 kDa proline-rich protein DC2.15 [Medicago truncatula]
comp19250_c0_seq1	0,00772689447550307	NA	NA	TRINITY_DN22820_c0_g1_i1	0,0157358271973967	xyloglucan endotransglucosylase/hydrolase protein 2-like [Cicer arietinum]	xyloglucan endotransglucosylase/hydrolase protein 2-like [Cicer arietinum]	TRINITY_DN10636_c0_g1_i7	0,0151674367594403	probable DNA helicase MCM8 [Medicago truncatula]	probable DNA helicase MCM8 [Medicago truncatula]	TRINITY_DN1324_c0_g3_i1	0,020496015789846	UDP-glycosyltransferase 74E2-like protein, partial [Trifolium pratense]	UDP-glycosyltransferase 74E2-like protein, partial [Trifolium pratense]	TRINITY_DN15080_c0_g1_i1	0,0214143619380675	protein C2-DOMAIN ABA-RELATED 4-like [Cicer arietinum]	protein C2-DOMAIN ABA-RELATED 4-like [Cicer arietinum]
TRINITY_DN2967_c1_g1_i1	0,00772685292809239	putative NADPH-cytochrome P450 reductase [Pisum sativum]	putative NADPH-cytochrome P450 reductase [Pisum sativum]	TRINITY_DN7611_c0_g1_i2	0,015730929632369	ras-related protein RHN1 isoform X1 [Medicago truncatula]	ras-related protein RHN1 isoform X1 [Medicago truncatula]	TRINITY_DN7532_c0_g1_i1	0,0151542717173645	E3 ubiquitin-protein ligase UPL1 isoform X1 [Medicago truncatula]	E3 ubiquitin-protein ligase UPL1 isoform X1 [Medicago truncatula]	TRINITY_DN22828_c0_g1_i1	0,0204804086515413	hypothetical protein MtrunA17_Chr7g0269211 [Medicago truncatula]	NA	TRINITY_DN15739_c0_g1_i1	0,0214126262917165	uncharacterized protein LOC11429977 [Medicago truncatula]	uncharacterized protein LOC11429977 [Medicago truncatula]
TRINITY_DN6606_c0_g1_i1	0,00772675652918905	condensin complex subunit 2 [Medicago truncatula]	condensin complex subunit 2 [Medicago truncatula]	TRINITY_DN7792_c0_g1_i1	0,0157289616289984	nudix hydrolase 18, mitochondrial [Medicago truncatula]	nudix hydrolase 18, mitochondrial [Medicago truncatula]	TRINITY_DN10706_c0_g2_i1	0,0151532540717072	cellulose synthase A catalytic subunit 8, partial [Trifolium pratense]	cellulose synthase A catalytic subunit 8, partial [Trifolium pratense]	TRINITY_DN781_c0_g1_i7	0,0204800104757151	High mobility group B protein 10 [Spatholobus suberectus]	High mobility group B protein 10 [Spatholobus suberectus]	TRINITY_DN9857_c0_g1_i5	0,0214049970903598	Retrovirus-related Pol polyprotein from transposon TNT 1-94 [Glycine soja]	retrovirus-related Pol polyprotein from transposon TNT 1-94, partial [Trifolium pratense]
TRINITY_DN4915_c0_g1_i4	0,00772673921113407	vitamin B-12-independent methionine synthase [Pisum sativum]	vitamin B-12-independent methionine synthase [Pisum sativum]	TRINITY_DN17179_c0_g1_i1	0,0157274044402571	ethylene-overproduction protein 1-like [Cicer arietinum]	ethylene-overproduction protein 1-like [Cicer arietinum]	TRINITY_DN4132_c0_g1_i10	0,0151476627525831	COP1-interactive protein 1 isoform X3 [Abrus precatorius]	COP1-interactive protein 1 isoform X3 [Abrus precatorius]	comp52046_c0_seq1	0,0204761679463883	NA	NA	TRINITY_DN6902_c0_g1_i8	0,021397511268475	coatomer subunit beta'-2 [Medicago truncatula]	coatomer subunit beta'-2 [Glycine max]
TRINITY_DN10164_c0_g1_i1	0,00772666429429718	probable glutathione S-transferase [Medicago truncatula]	probable glutathione S-transferase [Medicago truncatula]	TRINITY_DN14287_c0_g1_i1	0,0157187363014135	basic 7S globulin 2 [Medicago truncatula]	basic 7S globulin 2 [Medicago truncatula]	TRINITY_DN16535_c0_g2_i1	0,0151474480502925	polyadenylate-binding protein rbp47-like [Trifolium pratense]	polyadenylate-binding protein rbp47-like [Trifolium pratense]	TRINITY_DN15073_c0_g1_i2	0,0204641202143235	NA	NA	TRINITY_DN9203_c0_g1_i2	0,0213968448359389	NA	uncharacterized protein LOC11417240 [Medicago truncatula]
TRINITY_DN8564_c0_g1_i1	0,00772664203030077	thioredoxin domain-containing protein PLP3B [Medicago truncatula]	thioredoxin domain-containing protein PLP3B [Medicago truncatula]	TRINITY_DN4211_c0_g2_i1	0,0157135735097213	probable serine/threonine-protein kinase PBL19 [Medicago truncatula]	probable serine/threonine-protein kinase PBL19 [Medicago truncatula]	TRINITY_DN15688_c0_g1_i2	0,0151402291646386	NA	NA	TRINITY_DN1519_c0_g3_i1	0,020451704117911	protein indeterminate-domain 9 [Medicago truncatula]	protein indeterminate-domain 9 [Medicago truncatula]	comp57208_c0_seq1	0,0213876920119423	NA	NA
TRINITY_DN7304_c0_g1_i2	0,00772657616591643	ER membrane protein complex subunit 3 [Medicago truncatula]	ER membrane protein complex subunit 3 [Medicago truncatula]	TRINITY_DN11180_c0_g1_i1	0,0157113905529466	cysteine-rich receptor-like protein kinase, partial [Trifolium pratense]	cysteine-rich receptor-like protein kinase, partial [Trifolium pratense]	TRINITY_DN2562_c0_g1_i2	0,0151325356663909	protein XAP5 CIRCADIAN TIMEKEEPER [Medicago truncatula]	protein XAP5 CIRCADIAN TIMEKEEPER [Medicago truncatula]	TRINITY_DN10261_c0_g1_i12	0,0204459609898081	uncharacterized protein LOC11417718 [Medicago truncatula]	uncharacterized protein LOC11417718 [Medicago truncatula]	TRINITY_DN37641_c0_g1_i1	0,0213741649824868	plasma membrane ATPase 4-like protein [Trifolium pratense]	plasma membrane ATPase 4-like protein [Trifolium pratense]
TRINITY_DN9514_c0_g2_i4	0,00772656278198635	putative protein phosphatase 2C 35-like protein [Trifolium pratense]	putative protein phosphatase 2C 35-like protein [Trifolium pratense]	TRINITY_DN49273_c0_g1_i1	0,0157090690354902	3-hexulose-6-phosphate isomerase-like protein [Trifolium pratense]	3-hexulose-6-phosphate isomerase-like protein [Trifolium pratense]	TRINITY_DN144_c1_g1_i1	0,015129268921468	gallate 1-beta-glucosyltransferase isoform X2 [Medicago truncatula]	gallate 1-beta-glucosyltransferase isoform X2 [Medicago truncatula]	comp50860_c0_seq1	0,0204318381430466	NA	NA	TRINITY_DN16175_c0_g4_i1	0,0213713211029599	NA	NA
TRINITY_DN293_c1_g1_i3	0,00772654683867692	probable 3-beta-hydroxysteroid-Delta(8),Delta(7)-isomerase [Cicer arietinum]	probable 3-beta-hydroxysteroid-Delta(8),Delta(7)-isomerase [Cicer arietinum]	TRINITY_DN10393_c0_g1_i2	0,0157076769228425	hypothetical protein L195_g035991 [Trifolium pratense]	hypothetical protein L195_g035991 [Trifolium pratense]	TRINITY_DN4932_c0_g1_i13	0,015126761109283	pre-mRNA-processing protein 40C isoform X1 [Cicer arietinum]	pre-mRNA-processing protein 40C isoform X1 [Cicer arietinum]	TRINITY_DN12412_c0_g1_i2	0,0204313437122358	glucose-1-phosphate adenylyltransferase large subunit 3, chloroplastic/amyloplastic [Medicago truncatula]	glucose-1-phosphate adenylyltransferase large subunit 3, chloroplastic/amyloplastic [Medicago truncatula]	comp8827_c0_seq1	0,0213607092201977	NA	NA
TRINITY_DN5522_c0_g1_i4	0,00772650600401394	hypothetical protein L195_g006167 [Trifolium pratense]	hypothetical protein L195_g006167 [Trifolium pratense]	TRINITY_DN37191_c0_g1_i1	0,0157070509135186	putative Hs1pro-1 homolog [Pisum sativum]	putative Hs1pro-1 homolog [Pisum sativum]	TRINITY_DN4403_c0_g1_i4	0,0151198800920491	uncharacterized protein LOC107475330 [Arachis duranensis]	uncharacterized protein LOC107475330 [Arachis duranensis]	TRINITY_DN699_c0_g3_i1	0,0204218742192368	ferritin [Pisum sativum]	ferritin [Pisum sativum]	TRINITY_DN10102_c1_g1_i1	0,0213435123204804	uncharacterized protein LOC112419442 [Medicago truncatula]	uncharacterized protein LOC112419442 [Medicago truncatula]
TRINITY_DN15187_c0_g1_i1	0,00772648286900784	chloroplast glutamate/malate translocator, partial [Pisum sativum]	chloroplast glutamate/malate translocator, partial [Pisum sativum]	TRINITY_DN15260_c0_g1_i1	0,0157058015506602	protein ALP1-like [Medicago truncatula]	protein ALP1-like [Medicago truncatula]	TRINITY_DN2685_c0_g1_i2	0,0151181767925583	uncharacterized protein LOC101490503 [Cicer arietinum]	uncharacterized protein LOC11435648 [Medicago truncatula]	comp9315_c0_seq2	0,0204212552125988	NA	NA	TRINITY_DN9461_c0_g1_i2	0,0213221823405707	uncharacterized protein LOC101501112 [Cicer arietinum]	uncharacterized protein LOC101501112 [Cicer arietinum]
TRINITY_DN12422_c0_g1_i1	0,00772638254402078	lysophospholipid acyltransferase LPEAT1-like isoform X2 [Cicer arietinum]	lysophospholipid acyltransferase LPEAT1-like isoform X2 [Cicer arietinum]	TRINITY_DN6220_c0_g1_i1	0,0156995362238118	uncharacterized protein LOC25499318 isoform X2 [Medicago truncatula]	chromodomain-helicase-DNA-binding protein 3 isoform X1 [Cajanus cajan]	TRINITY_DN188_c0_g1_i1	0,0151171439690557	auxin-induced protein 6B [Medicago truncatula]	auxin-induced protein 6B [Medicago truncatula]	TRINITY_DN22816_c0_g1_i1	0,0204115889470081	putative vestitone reductase [Medicago truncatula]	putative vestitone reductase [Medicago truncatula]	comp24437_c0_seq3	0,02132170935068	NA	NA
TRINITY_DN3606_c0_g3_i1	0,00772632587139177	probable metal-nicotianamine transporter YSL6 [Cicer arietinum]	probable metal-nicotianamine transporter YSL6 [Cicer arietinum]	TRINITY_DN24321_c0_g1_i1	0,0156935613654505	MACPF domain-containing protein At4g24290 isoform X1 [Medicago truncatula]	MACPF domain-containing protein At4g24290 isoform X1 [Medicago truncatula]	TRINITY_DN8749_c0_g1_i18	0,0151107604737383	hypothetical protein MtrunA17_Chr3g0121611 [Medicago truncatula]	hypothetical protein MtrunA17_Chr3g0121611 [Medicago truncatula]	comp55987_c0_seq1	0,0204052478454139	NA	NA	TRINITY_DN6741_c0_g2_i2	0,0213216675206181	unknown [Medicago truncatula]	unknown [Medicago truncatula]
TRINITY_DN13624_c0_g2_i5	0,00772630204226157	probable protein phosphatase 2C 79 isoform X1 [Medicago truncatula]	probable protein phosphatase 2C 79 isoform X1 [Medicago truncatula]	TRINITY_DN2385_c0_g5_i1	0,0156886794307256	calcium-dependent protein kinase 32 [Medicago truncatula]	calcium-dependent protein kinase 32 [Medicago truncatula]	TRINITY_DN1358_c1_g1_i1	0,0151067820220333	NA	NA	TRINITY_DN13481_c0_g1_i3	0,0204005198590438	gag/pol polyprotein, partial [Pisum sativum]	NA	TRINITY_DN24741_c0_g1_i1	0,0213075054030455	NA	hypothetical protein L195_g045560, partial [Trifolium pratense]
TRINITY_DN32326_c0_g1_i1	0,00772620695404271	enolase chloroplastic-like [Trifolium pratense]	enolase 1, chloroplastic [Cicer arietinum]	TRINITY_DN43819_c0_g1_i1	0,0156882091796464	uncharacterized protein LOC11437301 [Medicago truncatula]	uncharacterized protein LOC11437301 [Medicago truncatula]	TRINITY_DN4881_c0_g1_i4	0,0151033299567068	NA	helicase protein MOM1 isoform X1 [Medicago truncatula]	comp16897_c0_seq1	0,0203978960892999	NA	NA	TRINITY_DN3392_c0_g1_i1	0,0213062373838388	common plant regulatory factor 1-like protein [Trifolium pratense]	common plant regulatory factor 1-like protein [Trifolium pratense]
TRINITY_DN1743_c0_g1_i23	0,00772620590525794	serine/threonine-protein kinase AFC2 isoform X1 [Medicago truncatula]	serine/threonine-protein kinase AFC2 isoform X1 [Medicago truncatula]	TRINITY_DN369_c0_g2_i2	0,0156875545118517	RecName: Full=Secretory carrier-associated membrane protein; Short=Secretory carrier membrane protein	RecName: Full=Secretory carrier-associated membrane protein; Short=Secretory carrier membrane protein	TRINITY_DN12482_c0_g1_i1	0,0150925845964052	ASC1-like protein isoform X1 [Medicago truncatula]	ASC1-like protein [Medicago truncatula]	TRINITY_DN8267_c0_g1_i9	0,0203916249953889	putative pectinesterase [Medicago truncatula]	putative pectinesterase [Medicago truncatula]	comp48080_c0_seq1	0,0213043017419916	NA	NA
TRINITY_DN5615_c0_g1_i1	0,007726020221821	protein vernalization insensitive 3-like [Trifolium pratense]	VIN3-like protein 1 isoform X3 [Cicer arietinum]	comp41910_c0_seq1	0,0156841019508998	NA	NA	TRINITY_DN514_c0_g1_i1	0,0150904184682046	aspartokinase 2, chloroplastic [Medicago truncatula]	aspartokinase 2, chloroplastic [Medicago truncatula]	TRINITY_DN28010_c0_g1_i1	0,0203915337532419	protein phosphatase 1 regulatory subunit 15A [Medicago truncatula]	protein phosphatase 1 regulatory subunit 15A [Medicago truncatula]	TRINITY_DN8865_c0_g5_i1	0,021301915648222	putative disease resistance RPP13-like protein 3 [Medicago truncatula]	putative disease resistance RPP13-like protein 3 [Medicago truncatula]
TRINITY_DN1217_c0_g2_i1	0,00772597220446079	RecName: Full=1-aminocyclopropane-1-carboxylate oxidase; Short=ACC oxidase; AltName: Full=Ethylene-forming enzyme; Short=EFE	RecName: Full=1-aminocyclopropane-1-carboxylate oxidase; Short=ACC oxidase; AltName: Full=Ethylene-forming enzyme; Short=EFE	TRINITY_DN3107_c0_g1_i1	0,0156817955507844	NAC transcription factor [Medicago sativa]	NAC transcription factor [Medicago sativa]	TRINITY_DN4715_c0_g1_i1	0,0150878274817614	probable protein phosphatase 2C 8 [Medicago truncatula]	probable protein phosphatase 2C 8 [Medicago truncatula]	comp7717_c0_seq1	0,0203817923939817	NA	NA	comp64106_c0_seq1	0,0212895213454715	NA	NA
TRINITY_DN1513_c0_g1_i4	0,00772596337575951	probable galacturonosyltransferase 10 [Medicago truncatula]	probable galacturonosyltransferase 10 [Medicago truncatula]	TRINITY_DN14383_c0_g3_i1	0,0156811247701719	WRKY transcription factor WRKY24 [Cicer arietinum]	WRKY transcription factor WRKY24 [Cicer arietinum]	TRINITY_DN12088_c0_g1_i1	0,0150811354156274	protein PNS1-like, partial [Trifolium pratense]	protein PNS1 isoform X2 [Medicago truncatula]	comp65575_c0_seq1	0,0203807817768421	NA	NA	TRINITY_DN5211_c0_g1_i12	0,0212725977584893	uncharacterized protein LOC101505981 [Cicer arietinum]	serine/threonine-protein phosphatase 7 long form homolog [Elaeis guineensis]
TRINITY_DN28821_c0_g1_i1	0,00772593634434742	ATP-dependent Clp protease ATP-binding subunit CLPT1, chloroplastic [Cicer arietinum]	ATP-dependent Clp protease ATP-binding subunit CLPT1, chloroplastic [Cicer arietinum]	comp39481_c0_seq5	0,0156790998529922	NA	NA	TRINITY_DN11511_c0_g1_i1	0,0150748988169899	TMV resistance protein N-like isoform X3 [Cicer arietinum]	TMV resistance protein N [Trifolium pratense]	comp59783_c0_seq1	0,0203708053173706	NA	NA	TRINITY_DN31118_c0_g1_i1	0,0212265900094291	protein LIGHT-DEPENDENT SHORT HYPOCOTYLS 4-like [Cicer arietinum]	protein LIGHT-DEPENDENT SHORT HYPOCOTYLS 4 [Medicago truncatula]
TRINITY_DN2372_c0_g4_i1	0,00772588031893159	probable inactive receptor kinase At1g48480 [Medicago truncatula]	putative inactive receptor kinase [Trifolium pratense]	TRINITY_DN153_c0_g1_i2	0,0156752724052337	protein EARLY RESPONSIVE TO DEHYDRATION 15 [Medicago truncatula]	protein EARLY RESPONSIVE TO DEHYDRATION 15 [Medicago truncatula]	TRINITY_DN8741_c0_g1_i12	0,0150702733111678	uncharacterized protein LOC11425451 isoform X1 [Medicago truncatula]	uncharacterized protein LOC11425451 isoform X1 [Medicago truncatula]	TRINITY_DN18851_c0_g1_i1	0,0203612329801751	leucine-rich repeat receptor-like protein kinase PXC2 [Medicago truncatula]	leucine-rich repeat receptor-like protein kinase PXC2 [Medicago truncatula]	comp70235_c0_seq1	0,0212093385691137	NA	NA
TRINITY_DN776_c0_g1_i2	0,00772587328196768	fumarate hydratase 1, mitochondrial [Cicer arietinum]	fumarate hydratase 1, mitochondrial [Cicer arietinum]	TRINITY_DN13347_c0_g1_i1	0,0156734057581593	hypothetical protein L195_g042829 [Trifolium pratense]	glutamic acid-rich protein [Medicago truncatula]	TRINITY_DN23566_c0_g1_i4	0,0150645973477134	uncharacterized protein At2g39920 isoform X1 [Medicago truncatula]	uncharacterized protein At2g39920 isoform X1 [Medicago truncatula]	comp44534_c0_seq1	0,0203581753782304	NA	NA	comp57824_c0_seq1	0,0212036740252055	NA	NA
TRINITY_DN14444_c0_g1_i1	0,00772583652914187	PREDICTED: thaumatin-like protein [Lupinus angustifolius]	PREDICTED: thaumatin-like protein [Lupinus angustifolius]	TRINITY_DN1704_c0_g1_i8	0,0156706733189762	lon protease homolog 2, peroxisomal isoform X1 [Medicago truncatula]	lon protease homolog 2, peroxisomal isoform X1 [Medicago truncatula]	TRINITY_DN8339_c0_g1_i1	0,0150632970238418	pentatricopeptide repeat-containing protein mitochondrial-like [Trifolium pratense]	pentatricopeptide repeat-containing protein mitochondrial-like [Trifolium pratense]	comp51150_c0_seq1	0,0203513528920376	NA	NA	TRINITY_DN22913_c0_g1_i6	0,0212035237661118	NA	NA
TRINITY_DN6322_c0_g1_i1	0,00772576843117786	protein CREG1 [Medicago truncatula]	protein CREG1 [Medicago truncatula]	comp39380_c1_seq15	0,0156664776840328	NA	NA	TRINITY_DN6479_c0_g1_i5	0,0150606975856851	formate-tetrahydrofolate ligase-like protein [Trifolium pratense]	formate--tetrahydrofolate ligase [Medicago truncatula]	comp8729_c0_seq1	0,0203420232235602	NA	NA	comp16444_c0_seq1	0,021202164825473	NA	NA
TRINITY_DN6514_c0_g1_i1	0,00772572846209186	putative transcription factor EREBP [Trifolium pratense]	putative transcription factor EREBP [Trifolium pratense]	TRINITY_DN4660_c0_g4_i2	0,0156656277394548	putative receptor-like protein kinase At4g00960 [Medicago truncatula]	putative receptor-like protein kinase At4g00960 [Medicago truncatula]	TRINITY_DN42419_c0_g1_i1	0,0150605540499803	thioredoxin h [Pisum sativum]	thioredoxin h [Pisum sativum]	TRINITY_DN12414_c0_g1_i1	0,0203396473954343	signal peptidase S24 [Cicer arietinum]	signal peptidase S24 [Cicer arietinum]	TRINITY_DN10522_c0_g1_i11	0,0212016344143125	kelch domain-containing protein 3 isoform X2 [Medicago truncatula]	kelch domain-containing protein 3 isoform X2 [Medicago truncatula]
TRINITY_DN547_c0_g1_i4	0,00772564730910871	hypothetical protein L195_g006075 [Trifolium pratense]	uncharacterized protein LOC11425227 [Medicago truncatula]	TRINITY_DN42305_c0_g1_i1	0,0156644329214053	uncharacterized protein LOC101493310 [Cicer arietinum]	uncharacterized protein LOC101493310 [Cicer arietinum]	TRINITY_DN2966_c0_g1_i4	0,015043353252036	putative nucleolar GTP-binding protein [Medicago truncatula]	putative nucleolar GTP-binding protein [Medicago truncatula]	TRINITY_DN48599_c0_g1_i1	0,020335652035519	uncharacterized protein LOC11414950 [Medicago truncatula]	uncharacterized protein LOC11414950 [Medicago truncatula]	TRINITY_DN4405_c0_g2_i4	0,0211967366151295	plastid envelope DNA binding protein [Pisum sativum]	plastid envelope DNA binding protein [Pisum sativum]
TRINITY_DN866_c0_g1_i1	0,00772564222608924	4-coumarate--CoA ligase 2 [Cicer arietinum]	4-coumarate--CoA ligase 2 [Cicer arietinum]	TRINITY_DN2136_c0_g1_i2	0,0156626376568645	E3 ubiquitin ligase BIG BROTHER-related isoform X5 [Glycine max]	E3 ubiquitin ligase BIG BROTHER-related isoform X1 [Cicer arietinum]	TRINITY_DN6246_c0_g1_i1	0,0150429007561369	hypothetical protein L195_g000275 [Trifolium pratense]	hypothetical protein L195_g000275 [Trifolium pratense]	TRINITY_DN12226_c0_g2_i1	0,0203145310265565	ABC transporter C family member 10 [Medicago truncatula]	ABC transporter C family member 10 [Medicago truncatula]	TRINITY_DN39180_c0_g1_i1	0,0211934780716437	NA	NA
TRINITY_DN10551_c0_g1_i1	0,00772562330099302	non-specific lipid transfer protein GPI-anchored 2 [Medicago truncatula]	non-specific lipid transfer protein GPI-anchored 2 [Medicago truncatula]	comp35343_c0_seq1	0,0156622675328782	NA	NA	TRINITY_DN11078_c0_g1_i1	0,0150403884314788	zinc finger protein CONSTANS-like [Cicer arietinum]	zinc finger protein CONSTANS-like [Cicer arietinum]	TRINITY_DN1183_c0_g1_i1	0,0202899400039244	probable peroxygenase 4 isoform X1 [Medicago truncatula]	probable peroxygenase 4 isoform X1 [Medicago truncatula]	TRINITY_DN49542_c0_g1_i1	0,0211921977976143	hypothetical protein MtrunA17_Chr8g0379551 [Medicago truncatula]	hypothetical protein MtrunA17_Chr8g0379551 [Medicago truncatula]
TRINITY_DN12334_c0_g1_i1	0,00772557625547647	protein RTF2 [Trifolium pratense]	protein RTF2 homolog [Medicago truncatula]	TRINITY_DN848_c0_g3_i1	0,0156576453284069	protein fluG-like [Cicer arietinum]	protein fluG-like [Cicer arietinum]	TRINITY_DN3529_c0_g4_i1	0,0150402082344383	cationic peroxidase 2 [Medicago truncatula]	cationic peroxidase 2 [Medicago truncatula]	TRINITY_DN11988_c0_g1_i1	0,0202870362888887	UDP-glycosyltransferase 73C1 [Medicago truncatula]	UDP-glycosyltransferase 73C1 [Medicago truncatula]	comp11969_c0_seq1	0,0211891263748768	NA	NA
TRINITY_DN15988_c0_g1_i3	0,00772552247012235	putative amino acid transporter, transmembrane domain-containing protein [Medicago truncatula]	putative amino acid transporter, transmembrane domain-containing protein [Medicago truncatula]	TRINITY_DN13498_c0_g1_i1	0,0156568582921844	maternal effect embryo arrest 14 protein [Trifolium pratense]	CCG-binding protein 1 isoform X1 [Medicago truncatula]	TRINITY_DN6740_c0_g3_i2	0,0150395254067937	constitutively photomorphogenic 1 protein [Pisum sativum]	constitutively photomorphogenic 1 protein [Pisum sativum]	TRINITY_DN7144_c0_g2_i4	0,020252388949175	transcription elongation factor B polypeptide 2-like [Trifolium medium]	hypothetical protein D0Y65_009839 [Glycine soja]	comp61520_c0_seq1	0,0211890420015078	NA	NA
TRINITY_DN241_c0_g1_i2	0,00772541428944962	NADH dehydrogenase [ubiquinone] iron-sulfur protein 5-B [Cajanus cajan]	NADH dehydrogenase [ubiquinone] iron-sulfur protein 5-B [Cajanus cajan]	TRINITY_DN497_c0_g1_i1	0,0156561804115909	syringolide-induced protein 14-1-1 [Trifolium pratense]	syringolide-induced protein 14-1-1 [Trifolium pratense]	TRINITY_DN19252_c0_g1_i1	0,0150377805733592	IRK-interacting protein [Medicago truncatula]	IRK-interacting protein [Medicago truncatula]	TRINITY_DN5808_c0_g1_i2	0,0202411428542289	E3 ubiquitin-protein ligase PRT1-like [Cicer arietinum]	E3 ubiquitin-protein ligase PRT1-like [Cicer arietinum]	comp9340_c0_seq1	0,021188609396686	NA	NA
TRINITY_DN854_c0_g1_i2	0,00772535486182568	major allergen Pru ar 1-like protein [Trifolium pratense]	major allergen Pru ar 1-like protein [Trifolium pratense]	TRINITY_DN37365_c0_g1_i1	0,0156514729983829	basic 7S globulin [Medicago truncatula]	basic 7S globulin [Medicago truncatula]	TRINITY_DN9005_c0_g1_i1	0,0150372194801222	bifunctional epoxide hydrolase 2-like protein [Trifolium pratense]	bifunctional epoxide hydrolase 2-like protein [Trifolium pratense]	TRINITY_DN7843_c0_g1_i1	0,0202385716148274	mediator of RNA polymerase II transcription subunit 32 [Cicer arietinum]	mediator of RNA polymerase II transcription subunit 32 [Medicago truncatula]	comp573_c0_seq1	0,0211882813567825	NA	NA
TRINITY_DN743_c0_g3_i1	0,00772528813496304	calcium-transporting ATPase 3, endoplasmic reticulum-type isoform X2 [Medicago truncatula]	calcium-transporting ATPase 3, endoplasmic reticulum-type isoform X2 [Medicago truncatula]	TRINITY_DN9856_c0_g1_i1	0,0156499434043318	putative transcription regulator A20-like family [Medicago truncatula]	putative transcription regulator A20-like family [Medicago truncatula]	TRINITY_DN9255_c0_g1_i2	0,0150361400428847	cytochrome P450 83B1-like [Cicer arietinum]	cytochrome P450 83B1-like [Cicer arietinum]	comp54491_c0_seq1	0,0202210596692323	NA	NA	comp54822_c0_seq1	0,0211876885720622	NA	NA
TRINITY_DN99_c0_g1_i7	0,00772513744763521	ATP-dependent zinc metalloprotease FTSH 7, chloroplastic-like [Cicer arietinum]	ATP-dependent zinc metalloprotease FTSH 7, chloroplastic-like [Cicer arietinum]	TRINITY_DN1030_c0_g1_i3	0,0156498057945441	protein EXORDIUM-like 2 [Medicago truncatula]	protein EXORDIUM-like 2 [Cicer arietinum]	TRINITY_DN1231_c0_g1_i5	0,0150359422184803	polynucleotide 3'-phosphatase ZDP-like protein [Trifolium pratense]	polynucleotide 3'-phosphatase ZDP-like protein [Trifolium pratense]	TRINITY_DN4870_c1_g1_i1	0,0202133235930914	transcription factor PIF1 [Medicago truncatula]	transcription factor PIF1 [Medicago truncatula]	comp76263_c0_seq1	0,0211876870249578	NA	NA
TRINITY_DN511_c1_g1_i1	0,00772513724997271	putative inactive receptor kinase, partial [Trifolium pratense]	probable inactive receptor kinase At2g26730 [Cicer arietinum]	TRINITY_DN2041_c0_g2_i1	0,0156490353408062	autophagy-related protein 13b isoform X1 [Medicago truncatula]	autophagy-related protein 13b isoform X1 [Medicago truncatula]	TRINITY_DN14839_c0_g1_i1	0,015032013628911	serine/threonine-protein phosphatase [Trifolium pratense]	serine/threonine-protein phosphatase [Trifolium pratense]	TRINITY_DN322_c0_g1_i4	0,020209276278686	protein DETOXIFICATION 40 isoform X2 [Medicago truncatula]	protein DETOXIFICATION 40 isoform X1 [Medicago truncatula]	TRINITY_DN18942_c0_g1_i1	0,0211875933537735	RING-H2 finger protein ATL60 [Medicago truncatula]	RING-H2 finger protein ATL60 [Medicago truncatula]
TRINITY_DN1819_c0_g1_i1	0,00772510893659676	mini-chromosome maintenance protein MCM6 [Pisum sativum]	mini-chromosome maintenance protein MCM6 [Pisum sativum]	TRINITY_DN13868_c0_g1_i2	0,0156380961823358	rhodanese-like domain-containing protein 17 [Medicago truncatula]	rhodanese-like domain-containing protein 17 [Medicago truncatula]	TRINITY_DN342_c0_g1_i1	0,0150266880478181	snakin-2-like [Cicer arietinum]	snakin-2-like [Cicer arietinum]	comp22031_c0_seq1	0,0201985299361198	NA	NA	TRINITY_DN15012_c0_g2_i1	0,021187516957068	aquaporin TIP2-1, partial [Trifolium repens]	aquaporin TIP2-1 [Medicago truncatula]
TRINITY_DN7145_c0_g1_i1	0,00772507811997639	minichromosome maintenance 2 protein [Pisum sativum]	minichromosome maintenance 2 protein [Pisum sativum]	comp45473_c0_seq1	0,0156379034382416	NA	NA	TRINITY_DN1871_c0_g1_i1	0,0150211414713807	uncharacterized protein LOC11443456 [Medicago truncatula]	uncharacterized protein LOC11443456 [Medicago truncatula]	TRINITY_DN10247_c0_g1_i1	0,0201980330128376	uncharacterized protein LOC11439603 [Medicago truncatula]	uncharacterized protein LOC11439602 [Medicago truncatula]	TRINITY_DN10938_c0_g1_i1	0,0211788913415823	ATP sulfurylase 1, chloroplastic [Cicer arietinum]	ATP sulfurylase 1, chloroplastic [Cicer arietinum]
TRINITY_DN772_c0_g1_i1	0,00772505766472736	putative inner centromere ARK-binding protein [Medicago truncatula]	putative inner centromere ARK-binding protein [Medicago truncatula]	TRINITY_DN11417_c0_g2_i1	0,0156370462262598	calcium-dependent protein kinase 10 [Cicer arietinum]	calcium-dependent protein kinase 10 [Cicer arietinum]	TRINITY_DN14052_c0_g1_i1	0,0150076567429005	WAT1-related protein At1g68170 [Medicago truncatula]	WAT1-related protein At1g68170 [Medicago truncatula]	TRINITY_DN13179_c0_g1_i11	0,0201871553620102	gag-pol polyprotein [Glycine max]	gag-pol polyprotein [Glycine max]	comp49698_c0_seq1	0,0211781148833025	NA	NA
TRINITY_DN7577_c0_g1_i4	0,00772493657870328	V-type proton ATPase subunit a3 [Medicago truncatula]	V-type proton ATPase subunit a3 [Medicago truncatula]	TRINITY_DN49945_c0_g1_i1	0,0156338574602685	probable CCR4-associated factor 1 homolog 9 [Medicago truncatula]	probable CCR4-associated factor 1 homolog 9 [Medicago truncatula]	TRINITY_DN744_c0_g1_i4	0,0150002116510129	ELF4-like protein [Trifolium pratense]	ELF4-like protein [Trifolium pratense]	comp40601_c0_seq6	0,0201817843499888	NA	NA	TRINITY_DN24640_c0_g1_i2	0,0211714313087378	probable transcription factor KAN4 [Medicago truncatula]	probable transcription factor KAN4 [Medicago truncatula]
TRINITY_DN8448_c0_g1_i1	0,00772485101205658	hypothetical protein L195_g022525 [Trifolium pratense]	hypothetical protein L195_g022525 [Trifolium pratense]	TRINITY_DN49645_c0_g1_i1	0,015633160926346	uncharacterized protein LOC11427868 [Medicago truncatula]	uncharacterized protein LOC11427868 [Medicago truncatula]	TRINITY_DN28697_c0_g1_i1	0,0149982270082818	putative phosphoribosylformylglycinamidine synthase [Medicago truncatula]	putative phosphoribosylformylglycinamidine synthase [Medicago truncatula]	TRINITY_DN28444_c0_g1_i1	0,020172297681781	flavonol synthase/flavanone 3-hydroxylase [Trifolium pratense]	flavonol synthase/flavanone 3-hydroxylase [Trifolium pratense]	TRINITY_DN40873_c0_g1_i1	0,0211689198473592	bifunctional protein aas, partial [Trifolium medium]	bifunctional protein aas, partial [Trifolium medium]
TRINITY_DN2843_c0_g1_i1	0,007724848773515	UDP-D-apiose/UDP-D-xylose synthase 1 [Medicago truncatula]	UDP-D-apiose/UDP-D-xylose synthase 1 [Medicago truncatula]	TRINITY_DN21400_c0_g1_i1	0,0156295380047323	mitochondrial uncoupling protein 5-like [Cicer arietinum]	mitochondrial uncoupling protein 5 [Medicago truncatula]	TRINITY_DN8246_c0_g1_i1	0,0149959268260699	chaperone protein dnaJ 49-like [Trifolium pratense]	chaperone protein dnaJ 49-like [Trifolium pratense]	TRINITY_DN17555_c0_g1_i1	0,0201683124769907	3-ketoacyl-CoA synthase 2 [Medicago truncatula]	3-ketoacyl-CoA synthase 2 [Medicago truncatula]	TRINITY_DN1388_c1_g1_i9	0,0211638127433404	O-fucosyltransferase 7 isoform X2 [Cicer arietinum]	O-fucosyltransferase 7 isoform X1 [Cicer arietinum]
TRINITY_DN7203_c0_g1_i4	0,00772480301836227	uncharacterized protein LOC101507160 isoform X1 [Cicer arietinum]	uncharacterized protein LOC101507160 isoform X1 [Cicer arietinum]	TRINITY_DN10146_c2_g1_i1	0,0156272806258573	senescence/dehydration-associated-like protein [Trifolium pratense]	senescence/dehydration-associated-like protein [Trifolium pratense]	TRINITY_DN17389_c0_g1_i1	0,014989690063931	B3 domain-containing protein [Trifolium pratense]	B3 domain-containing protein [Trifolium pratense]	TRINITY_DN4734_c0_g1_i2	0,0201567499549893	coiled-coil domain-containing protein 115 isoform X2 [Cicer arietinum]	coiled-coil domain-containing protein 115 isoform X2 [Cicer arietinum]	TRINITY_DN22155_c0_g1_i1	0,0211423416779038	protein MHF1 homolog isoform X1 [Cicer arietinum]	protein MHF1 homolog isoform X1 [Cicer arietinum]
TRINITY_DN3065_c1_g1_i5	0,00772476119029804	heat shock 70 kDa protein 16 [Cicer arietinum]	heat shock 70 kDa protein 16 [Cicer arietinum]	comp27282_c0_seq2	0,0156270141710246	NA	NA	TRINITY_DN1815_c0_g1_i14	0,0149890944564425	putative transcription factor MYB-HB-like family [Medicago truncatula]	putative transcription factor MYB-HB-like family [Medicago truncatula]	TRINITY_DN8718_c0_g1_i6	0,0201513317238581	PREDICTED: uncharacterized protein LOC109338005 [Lupinus angustifolius]	PREDICTED: uncharacterized protein LOC109341065 [Lupinus angustifolius]	TRINITY_DN962_c0_g1_i1	0,0211403182726763	basic blue protein-like [Cicer arietinum]	basic blue protein-like [Cicer arietinum]
TRINITY_DN924_c0_g1_i1	0,00772468613919073	cyclin-b3-1-like protein [Trifolium pratense]	cyclin-b3-1-like protein [Trifolium pratense]	TRINITY_DN28481_c0_g1_i1	0,015625856359037	putative vacuolar protein sorting-associated protein [Medicago truncatula]	putative vacuolar protein sorting-associated protein [Medicago truncatula]	comp749_c0_seq1	0,0149890465597132	NA	NA	TRINITY_DN47736_c0_g1_i1	0,0201406566861163	uncharacterized protein LOC101497682 [Cicer arietinum]	uncharacterized protein LOC101497682 [Cicer arietinum]	TRINITY_DN8503_c0_g1_i10	0,0211385625379451	uncharacterized protein LOC106774033 [Vigna radiata var. radiata]	uncharacterized protein LOC106774033 [Vigna radiata var. radiata]
TRINITY_DN10268_c0_g1_i1	0,00772466925447201	probable glucuronoxylan glucuronosyltransferase IRX7 [Cicer arietinum]	probable glucuronoxylan glucuronosyltransferase IRX7 [Medicago truncatula]	TRINITY_DN195_c1_g2_i1	0,015625486934677	probable protein phosphatase 2C 59 isoform X2 [Cicer arietinum]	probable protein phosphatase 2C 59 isoform X2 [Cicer arietinum]	TRINITY_DN5991_c0_g1_i2	0,0149887915717626	lisH domain-containing protein C1711.05-like protein [Trifolium pratense]	lisH domain-containing protein C1711.05-like protein [Trifolium pratense]	comp18582_c0_seq2	0,0201400088070688	NA	NA	comp58273_c0_seq1	0,0211031754576823	NA	NA
TRINITY_DN3325_c0_g1_i2	0,00772463601527981	ETO1-like protein 1 [Medicago truncatula]	ETO1-like protein 1 [Medicago truncatula]	TRINITY_DN154_c1_g1_i2	0,0156227728951981	uncharacterized protein LOC101508712 [Cicer arietinum]	hypothetical protein CR513_16178, partial [Mucuna pruriens]	TRINITY_DN7244_c0_g2_i1	0,0149748506761771	NA	NA	comp48902_c0_seq1	0,0201318426990364	NA	NA	TRINITY_DN6596_c0_g1_i6	0,0210985561200169	thioredoxin-like 3-2, chloroplastic [Cicer arietinum]	thioredoxin-like 3-2, chloroplastic [Cicer arietinum]
TRINITY_DN15357_c0_g1_i1	0,00772457462934231	small ubiquitin-related modifier 1-like isoform X1 [Cicer arietinum]	small ubiquitin-related modifier 1-like isoform X1 [Cicer arietinum]	comp14511_c0_seq1	0,0156201638754692	NA	NA	TRINITY_DN5419_c1_g1_i1	0,0149666378931801	putative peptide/nitrate transporter [Trifolium pratense]	putative peptide/nitrate transporter [Trifolium pratense]	TRINITY_DN15711_c0_g3_i1	0,020128509613704	putative P-loop containing nucleoside triphosphate hydrolase [Medicago truncatula]	putative P-loop containing nucleoside triphosphate hydrolase [Medicago truncatula]	comp59442_c0_seq1	0,0210981238565061	NA	NA
TRINITY_DN10701_c0_g1_i1	0,00772454417709385	eukaryotic translation initiation factor 3 subunit A [Medicago truncatula]	eukaryotic translation initiation factor 3 subunit A [Medicago truncatula]	TRINITY_DN5605_c0_g1_i1	0,0156166168389776	pentatricopeptide repeat-containing protein At1g80550, mitochondrial [Cicer arietinum]	pentatricopeptide repeat-containing protein At1g80550, mitochondrial [Cicer arietinum]	TRINITY_DN2307_c0_g2_i1	0,0149648641453303	pectin acetylesterase 12 [Medicago truncatula]	pectin acetylesterase 12 [Medicago truncatula]	TRINITY_DN23024_c0_g1_i1	0,0201209215870153	beta-amyrin 11-oxidase-like [Abrus precatorius]	beta-amyrin 11-oxidase-like [Abrus precatorius]	comp9355_c0_seq1	0,0210979769567435	NA	NA
TRINITY_DN706_c0_g1_i1	0,00772453137012265	beta-hydroxysteroid-dehydrogenase decarboxylase [Trifolium pratense]	beta-hydroxysteroid-dehydrogenase decarboxylase [Trifolium pratense]	TRINITY_DN3806_c0_g1_i3	0,015616483600353	autophagy-related protein [Trifolium pratense]	autophagy-related protein [Trifolium pratense]	TRINITY_DN14342_c0_g3_i2	0,0149633289308566	early nodulin-93 [Medicago truncatula]	early nodulin-93 [Medicago truncatula]	TRINITY_DN5551_c0_g1_i2	0,0201175624556515	PREDICTED: transcription factor NAI1-like isoform X2 [Lupinus angustifolius]	PREDICTED: transcription factor NAI1-like isoform X2 [Lupinus angustifolius]	comp64718_c0_seq1	0,0210972655777828	NA	NA
TRINITY_DN1458_c0_g1_i4	0,00772452264094411	putative methyltransferase PMT26-like protein [Trifolium pratense]	putative S-adenosyl-L-methionine-dependent methyltransferase [Medicago truncatula]	TRINITY_DN20245_c0_g1_i1	0,0156146385282486	uncharacterized protein LOC11438172 [Medicago truncatula]	uncharacterized protein LOC11438172 [Medicago truncatula]	TRINITY_DN5820_c2_g2_i1	0,0149587866911675	putative transcription factor ARF family [Medicago truncatula]	putative transcription factor ARF family [Medicago truncatula]	TRINITY_DN50095_c0_g1_i1	0,0201115646889274	putative transcription factor AP2-EREBP family [Medicago truncatula]	putative transcription factor AP2-EREBP family [Medicago truncatula]	TRINITY_DN12857_c0_g1_i1	0,0210944656554044	putative nucleotidyltransferase, Ribonuclease H [Medicago truncatula]	putative nucleotidyltransferase, Ribonuclease H [Medicago truncatula]
TRINITY_DN1137_c0_g1_i2	0,00772451182383754	MOSC domain-containing protein mitochondrial-like [Trifolium pratense]	MOSC domain-containing protein mitochondrial-like [Trifolium pratense]	comp11673_c0_seq1	0,0156122858053656	NA	NA	TRINITY_DN2285_c0_g1_i2	0,0149557493707335	protein FAR1-RELATED SEQUENCE 5-like [Trifolium medium]	protein FAR1-RELATED SEQUENCE 5-like [Trifolium medium]	TRINITY_DN3344_c0_g1_i1	0,0201103626377826	alpha,alpha-trehalose-phosphate synthase [UDP-forming] 1 [Medicago truncatula]	alpha,alpha-trehalose-phosphate synthase [UDP-forming] 1 [Medicago truncatula]	comp61547_c0_seq1	0,0210842627746494	NA	NA
TRINITY_DN2717_c0_g1_i1	0,00772446786303602	serine/threonine-protein kinase BLUS1 isoform X1 [Medicago truncatula]	serine/threonine-protein kinase BLUS1 isoform X1 [Medicago truncatula]	TRINITY_DN3296_c0_g1_i2	0,0156103131955428	NA	NA	TRINITY_DN4897_c0_g2_i6	0,0149504792514556	bidirectional sugar transporter SWEET2 [Medicago truncatula]	bidirectional sugar transporter SWEET2 [Medicago truncatula]	TRINITY_DN16237_c0_g2_i1	0,0200930057218471	dnaJ protein P58IPK homolog [Medicago truncatula]	dnaJ protein P58IPK homolog [Medicago truncatula]	comp45693_c0_seq1	0,0210840254429189	NA	NA
TRINITY_DN5883_c0_g1_i1	0,00772446266428914	SNF2 family amino-terminal protein [Trifolium pratense]	SNF2 family amino-terminal protein [Trifolium pratense]	TRINITY_DN8178_c0_g1_i2	0,0156031911787443	uncharacterized protein ycf45 isoform X1 [Cicer arietinum]	uncharacterized protein ycf45 isoform X1 [Cicer arietinum]	TRINITY_DN3709_c0_g1_i1	0,0149489535945238	cytochrome P450 714C2-like isoform X1 [Cicer arietinum]	cytochrome P450 714C2-like isoform X1 [Cicer arietinum]	TRINITY_DN9445_c0_g1_i1	0,020075072066612	NA	NA	comp57856_c0_seq1	0,0210836309063795	NA	NA
TRINITY_DN4435_c0_g1_i1	0,00772431833424545	structural maintenance of chromosomes flexible hinge domain-containing protein GMI1 [Cicer arietinum]	structural maintenance of chromosomes flexible hinge domain-containing protein GMI1 [Cicer arietinum]	TRINITY_DN5846_c1_g3_i3	0,0156028437343087	NA	NA	TRINITY_DN5515_c0_g1_i2	0,0149387470801176	exocyst complex component SEC3A-like isoform X1 [Cicer arietinum]	exocyst complex component SEC3A-like isoform X1 [Cicer arietinum]	TRINITY_DN7071_c0_g1_i2	0,020068589742632	PREDICTED: uncharacterized protein LOC109349670 [Lupinus angustifolius]	PREDICTED: uncharacterized protein LOC109349670 [Lupinus angustifolius]	comp73295_c0_seq1	0,0210832362811067	NA	NA
TRINITY_DN46790_c0_g1_i1	0,00772429900729405	putative Late embryogenesis abundant protein, LEA-14 [Medicago truncatula]	putative Late embryogenesis abundant protein, LEA-14 [Medicago truncatula]	TRINITY_DN11252_c0_g1_i1	0,0156022113274459	regulatory protein NPR3 isoform X1 [Medicago truncatula]	regulatory protein NPR3 isoform X1 [Medicago truncatula]	TRINITY_DN1408_c0_g1_i1	0,014926088599507	signal recognition particle 54 kDa subunit precursor, partial [Pisum sativum]	signal recognition particle 54 kDa subunit precursor, partial [Pisum sativum]	TRINITY_DN3615_c3_g1_i1	0,0200659353579202	RING-H2 [Pisum sativum]	RING-H2 [Pisum sativum]	comp8717_c0_seq1	0,0210777109383133	NA	NA
TRINITY_DN3720_c0_g2_i3	0,00772427702509057	transcription factor MYB87 [Medicago truncatula]	transcription factor MYB87 [Medicago truncatula]	TRINITY_DN15224_c0_g2_i1	0,0155995340358043	probable F-box protein At4g22030 [Cicer arietinum]	probable F-box protein At4g22030 [Cicer arietinum]	TRINITY_DN2207_c0_g1_i12	0,0149211108762333	NA	NA	TRINITY_DN2678_c0_g1_i1	0,0200612583806711	NA	NA	comp30427_c0_seq1	0,0210713946270522	NA	NA
TRINITY_DN4112_c0_g1_i1	0,00772425591988112	clathrin interactor EPSIN 1 [Medicago truncatula]	clathrin interactor EPSIN 1 [Cicer arietinum]	TRINITY_DN25104_c0_g1_i2	0,0155942752658362	acyltransferase-like protein At3g26840, chloroplastic isoform X1 [Medicago truncatula]	acyltransferase-like protein At3g26840, chloroplastic isoform X1 [Medicago truncatula]	TRINITY_DN107_c0_g2_i2	0,0149154252136276	putative aminoacyltransferase, E1 ubiquitin-activating enzyme [Medicago truncatula]	putative aminoacyltransferase, E1 ubiquitin-activating enzyme [Medicago truncatula]	TRINITY_DN5196_c0_g1_i1	0,0200595859194424	UDP-glycosyltransferase 43 [Cicer arietinum]	UDP-glycosyltransferase 43 [Medicago truncatula]	TRINITY_DN7749_c0_g1_i4	0,0210690741426993	gag-pro [Pisum sativum]	gag-pro [Pisum sativum]
TRINITY_DN4801_c0_g2_i1	0,00772424267567697	uncharacterized protein LOC11423844 [Medicago truncatula]	uncharacterized protein LOC11423844 [Medicago truncatula]	TRINITY_DN10393_c0_g1_i7	0,0155875221087504	NA	NA	TRINITY_DN1519_c0_g2_i10	0,0149132282954583	protein indeterminate-domain 4, chloroplastic isoform X1 [Medicago truncatula]	protein indeterminate-domain 4, chloroplastic isoform X1 [Medicago truncatula]	TRINITY_DN2567_c0_g1_i3	0,0200553381716756	MADS-box transcription factor TM6 [Pisum sativum]	MADS-box transcription factor TM6 [Pisum sativum]	TRINITY_DN980_c0_g1_i6	0,0210665062675832	uncharacterized protein LOC113850377 isoform X2 [Abrus precatorius]	uncharacterized protein LOC11437568 [Medicago truncatula]
TRINITY_DN1015_c0_g1_i3	0,00772423481206115	transmembrane 9 superfamily member 12 [Medicago truncatula]	transmembrane 9 superfamily member 12 [Medicago truncatula]	TRINITY_DN15169_c0_g1_i2	0,0155871520778245	abscisic stress-ripening protein ASR [Camellia sinensis]	abscisic stress-ripening protein 1-like [Trifolium pratense]	comp38765_c1_seq12	0,0149119370387194	NA	NA	TRINITY_DN2694_c0_g1_i13	0,0200383211371613	unknown [Medicago truncatula]	light-mediated development protein DET1 isoform X2 [Medicago truncatula]	comp15203_c0_seq2	0,0210605621317047	NA	NA
TRINITY_DN32397_c0_g1_i1	0,00772422005514358	WD-40 repeat-containing protein MSI4 [Medicago truncatula]	WD-40 repeat-containing protein MSI4 [Medicago truncatula]	TRINITY_DN3045_c2_g1_i1	0,0155859949037648	uncharacterized protein LOC101495580 [Cicer arietinum]	hypothetical protein TSUD_387330 [Trifolium subterraneum]	TRINITY_DN1596_c0_g1_i2	0,0149054168698041	uncharacterized protein DDB_G0290685 [Medicago truncatula]	uncharacterized protein DDB_G0290685 [Medicago truncatula]	TRINITY_DN17308_c0_g1_i2	0,0200242110779884	PH, RCC1 and FYVE domains-containing protein 1-like [Cicer arietinum]	PH, RCC1 and FYVE domains-containing protein 1-like [Cicer arietinum]	TRINITY_DN21447_c0_g1_i1	0,02104861309143	Mannan endo-1,4-beta-mannosidase 7 [Spatholobus suberectus]	mannan endo-1,4-beta-mannosidase 7-like [Cicer arietinum]
TRINITY_DN3415_c0_g4_i2	0,00772414524974031	NA	uncharacterized protein LOC11421221 [Medicago truncatula]	TRINITY_DN15833_c0_g2_i1	0,0155825562128374	transmembrane protein 53-like [Trifolium pratense]	transmembrane protein 53-like [Trifolium pratense]	TRINITY_DN1139_c0_g1_i2	0,014902927210321	uncharacterized protein LOC11408905 [Medicago truncatula]	CC-NBS-LRR resistance protein, partial [Trifolium pratense]	TRINITY_DN8498_c0_g4_i1	0,0200137091723955	G-type lectin S-receptor-like serine/threonine-protein kinase CES101 isoform X1 [Medicago truncatula]	G-type lectin S-receptor-like serine/threonine-protein kinase CES101 isoform X2 [Medicago truncatula]	comp6634_c0_seq2	0,0210356375648499	NA	NA
TRINITY_DN1298_c1_g2_i1	0,00772413855004307	LOW QUALITY PROTEIN: AT-hook motif nuclear-localized protein 8 [Medicago truncatula]	LOW QUALITY PROTEIN: AT-hook motif nuclear-localized protein 8 [Medicago truncatula]	TRINITY_DN12872_c0_g1_i1	0,0155764213183328	NA	uncharacterized protein LOC101501184 [Cicer arietinum]	TRINITY_DN1257_c0_g1_i16	0,0149029260335404	NA	gag/pol polyprotein, partial [Pisum sativum]	TRINITY_DN29335_c0_g1_i1	0,0199970695153883	WAT1-related protein At4g19185 [Medicago truncatula]	WAT1-related protein At4g19185 [Medicago truncatula]	TRINITY_DN17122_c0_g1_i1	0,0210316553353573	uncharacterized protein LOC101508027 [Cicer arietinum]	uncharacterized protein LOC101508027 [Cicer arietinum]
TRINITY_DN11492_c0_g1_i1	0,00772402768181348	protein TIFY 3B, partial [Trifolium pratense]	protein TIFY 3B, partial [Trifolium pratense]	TRINITY_DN3513_c0_g1_i1	0,0155753633398849	peptide transporter PTR2-like protein [Trifolium pratense]	unknown [Medicago truncatula]	comp40921_c0_seq5	0,0148981113148782	NA	NA	TRINITY_DN38399_c0_g1_i1	0,0199927624406821	CBL-interacting serine/threonine-protein kinase 7-like protein [Trifolium pratense]	CBL-interacting serine/threonine-protein kinase 7-like protein [Trifolium pratense]	TRINITY_DN1543_c0_g1_i3	0,0210309316233068	hypothetical protein L195_g011029 [Trifolium pratense]	hypothetical protein PHAVU_004G076600g [Phaseolus vulgaris]
TRINITY_DN2439_c0_g1_i3	0,00772402086113852	uncharacterized protein LOC101500882 [Cicer arietinum]	hypothetical protein A2U01_0013598, partial [Trifolium medium]	TRINITY_DN3869_c0_g1_i1	0,0155735067710688	probable nucleoredoxin 3 [Medicago truncatula]	probable nucleoredoxin 3 [Medicago truncatula]	TRINITY_DN5718_c0_g1_i1	0,0148912463462715	probable alpha-mannosidase At5g13980 [Medicago truncatula]	probable alpha-mannosidase At5g13980 [Medicago truncatula]	comp32748_c0_seq3	0,0199823939465762	NA	NA	TRINITY_DN15988_c0_g6_i1	0,0210309046333911	amino acid permease 6-like [Cicer arietinum]	amino acid permease 6-like [Cicer arietinum]
TRINITY_DN301_c0_g2_i6	0,00772395630142422	phosphatidylinositol/phosphatidylcholine transfer protein SFH8 [Cajanus cajan]	phosphatidylinositol/phosphatidylcholine transfer protein SFH8-like [Abrus precatorius]	TRINITY_DN6199_c0_g1_i1	0,0155722680112303	mannose-6-phosphate isomerase 1 [Medicago truncatula]	mannose-6-phosphate isomerase 1 [Medicago truncatula]	TRINITY_DN8644_c0_g1_i11	0,0148876066216668	gag/pol polyprotein, partial [Pisum sativum]	gag/pol polyprotein, partial [Pisum sativum]	TRINITY_DN510_c0_g2_i1	0,0199799901180587	putative F-box/FBD/LRR-repeat protein At1g78840 [Medicago truncatula]	putative F-box/FBD/LRR-repeat protein At1g78840 [Medicago truncatula]	TRINITY_DN8888_c0_g1_i1	0,02102617198512	ABC transporter G family member 5 [Medicago truncatula]	ABC transporter G family member 5 [Medicago truncatula]
TRINITY_DN10419_c0_g1_i1	0,00772387724899902	endoplasmic reticulum oxidoreductin-1-like [Cicer arietinum]	endoplasmic reticulum oxidoreductin-2 [Medicago truncatula]	TRINITY_DN47531_c0_g1_i1	0,015569703059673	uncharacterized protein LOC101491757 [Cicer arietinum]	uncharacterized protein LOC101491757 [Cicer arietinum]	TRINITY_DN8343_c0_g1_i5	0,0148875038070193	uncharacterized protein LOC101515060 [Cicer arietinum]	uncharacterized protein LOC25495874 [Medicago truncatula]	TRINITY_DN7516_c0_g1_i3	0,0199799205475458	putative cysteine-rich RLK (receptor-like kinase) protein, partial [Trifolium pratense]	probable leucine-rich repeat receptor-like serine/threonine-protein kinase At3g14840 isoform X1 [Cicer arietinum]	TRINITY_DN6010_c1_g1_i2	0,0210115217096615	SUPPRESSOR OF GAMMA RESPONSE 1 [Cicer arietinum]	SUPPRESSOR OF GAMMA RESPONSE 1 [Cicer arietinum]
TRINITY_DN5730_c0_g2_i1	0,00772383413959904	glutamate decarboxylase [Vicia faba]	glutamate decarboxylase [Vicia faba]	TRINITY_DN10040_c0_g2_i1	0,0155695739958742	protein CHUP1, chloroplastic [Medicago truncatula]	protein CHUP1, chloroplastic [Medicago truncatula]	TRINITY_DN16636_c0_g1_i1	0,0148794818334361	NA	NA	TRINITY_DN15372_c0_g2_i3	0,0199624620655748	uncharacterized protein LOC109807289 [Cajanus cajan]	uncharacterized protein LOC109807289 [Cajanus cajan]	TRINITY_DN7093_c0_g1_i4	0,0210079120093541	retrotransposon-related protein [Trifolium pratense]	retrotransposon-related protein [Trifolium pratense]
TRINITY_DN10219_c0_g1_i2	0,0077238149611511	eukaryotic translation initiation factor 3 subunit d-like protein [Trifolium pratense]	eukaryotic translation initiation factor 3 subunit d-like protein [Trifolium pratense]	TRINITY_DN51641_c0_g1_i1	0,0155663802891583	calcium-transporting ATPase plasma membrane-type-like protein [Trifolium pratense]	calcium-transporting ATPase plasma membrane-type-like protein [Trifolium pratense]	TRINITY_DN6912_c0_g1_i1	0,0148619975287814	universal stress protein A-like protein isoform X2 [Cicer arietinum]	universal stress protein A-like protein isoform X2 [Cicer arietinum]	comp12250_c0_seq1	0,0199612041870543	NA	NA	TRINITY_DN14409_c0_g1_i2	0,0209931686867119	shematrin-like protein 2 [Arabidopsis lyrata subsp. lyrata]	NA
TRINITY_DN29672_c0_g1_i1	0,00772376937740243	NDR1/HIN1-like protein 1 [Cajanus cajan]	NDR1/HIN1-like protein 1 [Cicer arietinum]	TRINITY_DN7468_c0_g1_i1	0,0155635945829921	protein LYK5-like [Trifolium pratense]	protein LYK5-like [Trifolium pratense]	comp36506_c2_seq2	0,0148607404400424	NA	NA	TRINITY_DN16302_c0_g1_i7	0,0199497733710215	hypothetical protein L195_g054133, partial [Trifolium pratense]	retrovirus-related Pol polyprotein from transposon TNT 1-94, partial [Trifolium medium]	TRINITY_DN44093_c0_g1_i1	0,0209842607131383	NA	NA
TRINITY_DN2381_c0_g4_i1	0,00772375057941347	type 2A protein phosphatase-2 [Vicia faba]	type 2A protein phosphatase-2 [Vicia faba]	TRINITY_DN7002_c0_g2_i1	0,0155626833910939	NAC domain-containing protein 10 [Medicago truncatula]	NAC domain-containing protein 10 [Medicago truncatula]	TRINITY_DN1595_c1_g1_i1	0,0148594006113353	2-isopropylmalate synthase 2, chloroplastic isoform X1 [Medicago truncatula]	2-isopropylmalate synthase 2, chloroplastic isoform X1 [Medicago truncatula]	TRINITY_DN37288_c0_g1_i1	0,019947921128627	uridine kinase-like protein 5 [Cicer arietinum]	uridine kinase-like protein 5 [Cicer arietinum]	TRINITY_DN9551_c0_g2_i10	0,0209687941510828	BEACH domain-containing protein B [Cicer arietinum]	BEACH domain-containing protein B [Cicer arietinum]
TRINITY_DN12923_c0_g1_i1	0,00772369910034216	DNA primase small subunit-like isoform X2 [Cicer arietinum]	DNA primase small subunit-like isoform X2 [Cicer arietinum]	TRINITY_DN2719_c0_g1_i4	0,0155625863876295	diacylglycerol O-acyltransferase 2D-like isoform X1 [Cicer arietinum]	diacylglycerol O-acyltransferase 2D-like isoform X1 [Cicer arietinum]	TRINITY_DN12494_c0_g1_i2	0,0148228526598926	late embryogenesis abundant protein At3g53040 [Medicago truncatula]	putative ABA-induced guard cell protein [Vicia faba]	TRINITY_DN15797_c0_g1_i2	0,0199392662817963	NA	NA	TRINITY_DN2582_c0_g1_i13	0,0209556861211143	NA	guanosine nucleotide diphosphate dissociation inhibitor 1 [Medicago truncatula]
TRINITY_DN10942_c0_g1_i2	0,00772365063216655	ABC transporter B family member 2 [Medicago truncatula]	ABC transporter B family member 2 [Medicago truncatula]	TRINITY_DN10727_c0_g1_i1	0,0155612289707186	probable xyloglucan endotransglucosylase/hydrolase protein 32 [Medicago truncatula]	probable xyloglucan endotransglucosylase/hydrolase protein 32 [Medicago truncatula]	TRINITY_DN5972_c0_g1_i2	0,0148201555302883	early nodulin-like protein 1 [Cicer arietinum]	early nodulin-like protein 1 [Cicer arietinum]	TRINITY_DN5363_c0_g1_i4	0,0199377346349874	protein FAR-RED-ELONGATED HYPOCOTYL 1-LIKE [Cicer arietinum]	protein FAR-RED-ELONGATED HYPOCOTYL 1-LIKE [Cicer arietinum]	TRINITY_DN19582_c0_g3_i1	0,0209519771873388	BTB/POZ domain-containing protein At1g03010 [Medicago truncatula]	BTB/POZ domain-containing protein At1g03010 [Medicago truncatula]
TRINITY_DN2186_c0_g1_i1	0,00772362551717264	26S proteasome non-ATPase regulatory subunit 8 homolog A [Medicago truncatula]	26S proteasome non-ATPase regulatory subunit 8 homolog A [Medicago truncatula]	TRINITY_DN30162_c0_g1_i1	0,015558167223027	calcium-binding protein PBP1-like [Cicer arietinum]	calcium-binding protein PBP1-like [Cicer arietinum]	TRINITY_DN3591_c0_g2_i1	0,0148089626249498	chloroplastic group IIB intron splicing facilitator CRS2-B, chloroplastic-like [Cicer arietinum]	chloroplastic group IIB intron splicing facilitator CRS2-B, chloroplastic-like [Cicer arietinum]	TRINITY_DN47293_c0_g1_i1	0,0199139707196215	F-box protein At2g26160 [Medicago truncatula]	F-box protein At2g26160 [Medicago truncatula]	TRINITY_DN2288_c0_g1_i4	0,0209503664092699	BTB/POZ and TAZ domain-containing protein 4 [Medicago truncatula]	BTB/POZ and TAZ domain-containing protein 4 [Medicago truncatula]
TRINITY_DN9975_c0_g1_i1	0,00772354765820307	kinesin-like protein KIN-4C isoform X1 [Cicer arietinum]	kinesin-like protein KIN-4C isoform X1 [Cicer arietinum]	TRINITY_DN7993_c0_g1_i1	0,015553455466551	putative protein kinase RLK-Pelle-CrRLK1L-1 family [Medicago truncatula]	putative protein kinase RLK-Pelle-CrRLK1L-1 family [Medicago truncatula]	TRINITY_DN15001_c1_g1_i2	0,0148087801977135	F-box/LRR-repeat protein 2 [Medicago truncatula]	F-box/LRR-repeat protein 2 [Medicago truncatula]	TRINITY_DN2378_c0_g1_i4	0,0198940038903813	uncharacterized protein LOC101513192 [Cicer arietinum]	uncharacterized protein LOC101513192 [Cicer arietinum]	TRINITY_DN19509_c0_g1_i1	0,020940070901498	F-box/kelch-repeat protein At3g23880 [Medicago truncatula]	F-box/kelch-repeat protein At3g23880 [Medicago truncatula]
TRINITY_DN1255_c0_g1_i11	0,00772347015661276	vesicle-associated protein 1-2 isoform X2 [Medicago truncatula]	vesicle-associated protein 1-2 isoform X2 [Medicago truncatula]	TRINITY_DN13154_c0_g1_i1	0,0155507402398784	acetate/butyrate--CoA ligase AAE7, peroxisomal [Medicago truncatula]	acetate/butyrate--CoA ligase AAE7, peroxisomal [Medicago truncatula]	TRINITY_DN1691_c0_g1_i8	0,0148080532571722	uncharacterized protein LOC101498444 [Cicer arietinum]	uncharacterized protein LOC101498444 [Cicer arietinum]	TRINITY_DN15885_c0_g1_i2	0,0198935480575966	retrovirus-related Pol polyprotein from transposon TNT 1-94, partial [Trifolium pratense]	retrovirus-related Pol polyprotein from transposon TNT 1-94, partial [Trifolium pratense]	TRINITY_DN7180_c0_g1_i2	0,0209345683790672	1-aminocyclopropane-1-carboxylate oxidase homolog 1 [Medicago truncatula]	1-aminocyclopropane-1-carboxylate oxidase homolog 1 [Medicago truncatula]
TRINITY_DN4562_c0_g2_i1	0,00772341623193237	GATA transcription factor 4 [Medicago truncatula]	GATA transcription factor 4 [Medicago truncatula]	TRINITY_DN10393_c0_g1_i4	0,015548330892076	hypothetical protein L195_g035991 [Trifolium pratense]	hypothetical protein L195_g035991 [Trifolium pratense]	TRINITY_DN20990_c0_g1_i1	0,0148010214245981	uncharacterized protein LOC11443877 [Medicago truncatula]	uncharacterized protein LOC11443877 [Medicago truncatula]	TRINITY_DN18159_c0_g1_i3	0,0198704076552346	probable protein phosphatase 2C 43 [Cicer arietinum]	probable protein phosphatase 2C 43 [Cicer arietinum]	TRINITY_DN24215_c0_g1_i2	0,0209127265758471	pleiotropic drug resistance protein 2-like [Trifolium pratense]	pleiotropic drug resistance protein 2-like [Trifolium pratense]
TRINITY_DN7593_c0_g1_i1	0,00772336508724775	ribosome biogenesis protein WDR12 [Trifolium pratense]	ribosome biogenesis protein WDR12 homolog [Cicer arietinum]	TRINITY_DN12997_c0_g1_i1	0,0155474764156411	Ty3/gypsy retrotransposon protein [Trifolium pratense]	Ty3/gypsy retrotransposon protein [Trifolium pratense]	TRINITY_DN12943_c0_g1_i1	0,0148003044500308	B3 domain-containing transcription factor FUS3 [Medicago truncatula]	B3 domain-containing transcription factor FUS3 [Medicago truncatula]	TRINITY_DN20827_c0_g1_i1	0,0198534909755018	probable LRR receptor-like serine/threonine-protein kinase At3g47570 [Medicago truncatula]	probable LRR receptor-like serine/threonine-protein kinase At3g47570 [Medicago truncatula]	TRINITY_DN8020_c0_g1_i1	0,0208985746793188	cellulose synthase-like protein H1 [Medicago truncatula]	cellulose synthase-like protein H1 [Medicago truncatula]
TRINITY_DN3372_c0_g1_i1	0,00772334373127396	R2R3-MYB transcription factor [Trifolium pratense]	R2R3-MYB transcription factor [Trifolium pratense]	TRINITY_DN1061_c0_g2_i1	0,015544830958348	glycine-rich RNA-binding protein GRP1A-like [Trifolium pratense]	hypothetical protein L195_g031295, partial [Trifolium pratense]	TRINITY_DN76_c0_g3_i1	0,0147975863682534	Hyp O-arabinosyltransferase homolog [Lotus japonicus]	Hyp O-arabinosyltransferase homolog [Lotus japonicus]	TRINITY_DN5046_c0_g1_i3	0,0198416064290626	protein translation factor SUI1 homolog isoform X2 [Medicago truncatula]	protein translation factor SUI1 homolog 1 isoform X1 [Abrus precatorius]	TRINITY_DN13338_c0_g1_i1	0,020895731669156	inorganic pyrophosphatase 2 [Medicago truncatula]	inorganic pyrophosphatase 2 [Medicago truncatula]
TRINITY_DN5951_c0_g1_i5	0,00772333567069895	periodic tryptophan protein 2 [Medicago truncatula]	periodic tryptophan protein 2 [Medicago truncatula]	TRINITY_DN17314_c0_g2_i2	0,0155438120833256	Beta carbonic anhydrase 5, chloroplastic, partial [Mucuna pruriens]	Beta carbonic anhydrase 5, chloroplastic, partial [Mucuna pruriens]	TRINITY_DN4176_c0_g1_i15	0,0147933656176991	acyl-CoA-binding domain-containing protein 6 [Medicago truncatula]	acyl-CoA-binding domain-containing protein 6 [Medicago truncatula]	TRINITY_DN14225_c0_g1_i1	0,0198346352346248	hypothetical protein L195_g004874 [Trifolium pratense]	hypothetical protein L195_g004874 [Trifolium pratense]	comp7774_c0_seq1	0,0208892429075129	NA	NA
TRINITY_DN6598_c0_g1_i1	0,00772333076783289	serine-threonine kinase receptor-associated protein [Medicago truncatula]	serine-threonine kinase receptor-associated protein [Medicago truncatula]	TRINITY_DN8407_c0_g1_i1	0,0155438059507956	probable alpha-mannosidase At5g13980 [Cicer arietinum]	probable alpha-mannosidase At5g13980 [Medicago truncatula]	TRINITY_DN6877_c0_g1_i2	0,0147913113069459	serine/threonine-protein kinase SMG1 [Medicago truncatula]	serine/threonine-protein kinase SMG1 [Medicago truncatula]	TRINITY_DN48580_c0_g1_i1	0,019834182420244	NA	HAT family dimerization domain containing protein, partial [Trifolium pratense]	TRINITY_DN7785_c0_g1_i2	0,020882985325458	protein TIFY 5A [Cicer arietinum]	protein TIFY 5A [Cicer arietinum]
TRINITY_DN581_c0_g1_i1	0,00772328871599369	mitogen-activated protein kinase 15 [Medicago truncatula]	mitogen-activated protein kinase 15 [Medicago truncatula]	TRINITY_DN2489_c0_g2_i9	0,0155430393567491	TMV resistance protein N [Medicago truncatula]	TMV resistance protein N [Medicago truncatula]	comp58391_c0_seq1	0,0147868642159569	NA	NA	TRINITY_DN21507_c0_g1_i2	0,0198254589918388	NA	NA	TRINITY_DN16452_c0_g1_i1	0,0208738155218844	putative xenobiotic-transporting ATPase [Medicago truncatula]	ABC transporter C family member 10-like protein, partial [Trifolium pratense]
TRINITY_DN1181_c0_g1_i3	0,0077232813675249	O-fucosyltransferase 16 [Medicago truncatula]	O-fucosyltransferase 16 [Cicer arietinum]	TRINITY_DN6657_c0_g1_i1	0,0155422647726644	G-type lectin S-receptor-like serine/threonine-protein kinase At1g34300 [Medicago truncatula]	G-type lectin S-receptor-like serine/threonine-protein kinase At1g34300 [Medicago truncatula]	TRINITY_DN10346_c0_g1_i2	0,0147866033948079	pentatricopeptide repeat-containing protein At1g51965, mitochondrial [Cicer arietinum]	pentatricopeptide repeat-containing protein At1g51965, mitochondrial [Cicer arietinum]	TRINITY_DN664_c0_g1_i2	0,0197953193834399	alpha/beta hydrolase domain-containing protein 17C-like [Cicer arietinum]	alpha/beta hydrolase domain-containing protein 17C-like [Cicer arietinum]	TRINITY_DN1145_c0_g1_i1	0,0208703683638498	uncharacterized protein LOC25487578 [Medicago truncatula]	uncharacterized protein LOC25487578 [Medicago truncatula]
TRINITY_DN272_c0_g1_i7	0,00772327512313419	LOW QUALITY PROTEIN: choline transporter protein 1-like [Cicer arietinum]	LOW QUALITY PROTEIN: choline transporter protein 1-like [Cicer arietinum]	TRINITY_DN4883_c0_g1_i10	0,0155408076797463	LOW QUALITY PROTEIN: uncharacterized protein LOC101496672 [Cicer arietinum]	LOW QUALITY PROTEIN: uncharacterized protein LOC101496672 [Cicer arietinum]	TRINITY_DN11884_c0_g1_i1	0,0147850581272764	lysine-specific demethylase 3A-B [Trifolium pratense]	lysine-specific demethylase 3A-B [Trifolium pratense]	TRINITY_DN8026_c0_g1_i2	0,0197866730453239	CASP-like protein 1D2 [Cicer arietinum]	CASP-like protein 1D2 [Cicer arietinum]	TRINITY_DN3672_c0_g1_i1	0,020856112376968	uncharacterized protein LOC101503760 isoform X1 [Cicer arietinum]	uncharacterized protein LOC101503760 isoform X1 [Cicer arietinum]
TRINITY_DN7903_c0_g3_i5	0,00772321919021881	UDP-arabinopyranose mutase 1 [Medicago truncatula]	UDP-arabinopyranose mutase 1 [Medicago truncatula]	TRINITY_DN26025_c0_g1_i1	0,0155396916790743	3-ketoacyl-CoA synthase 19 [Medicago truncatula]	3-ketoacyl-CoA synthase 19 [Medicago truncatula]	TRINITY_DN39651_c0_g1_i1	0,0147792468894696	myosin-6 isoform X1 [Cicer arietinum]	myosin-6 isoform X1 [Cicer arietinum]	TRINITY_DN11979_c0_g1_i1	0,0197827891735678	unknown [Lotus japonicus]	unknown [Lotus japonicus]	TRINITY_DN10551_c0_g2_i11	0,0208485074626986	hypothetical protein E3N88_01715 [Mikania micrantha]	hypothetical protein E3N88_01715 [Mikania micrantha]
TRINITY_DN9724_c0_g1_i4	0,00772317953364526	mitochondrial dicarboxylate/tricarboxylate transporter DTC [Medicago truncatula]	mitochondrial dicarboxylate/tricarboxylate transporter DTC [Medicago truncatula]	TRINITY_DN8150_c0_g1_i1	0,0155383420072133	putative galactolipase [Medicago truncatula]	putative galactolipase [Medicago truncatula]	TRINITY_DN2642_c0_g2_i2	0,0147790082513421	uncharacterized protein LOC101493626 [Cicer arietinum]	uncharacterized protein LOC101493626 [Cicer arietinum]	comp24641_c0_seq2	0,0197818950805269	NA	NA	TRINITY_DN10278_c0_g1_i2	0,0208483899809719	DNA-binding protein smubp-2 [Trifolium pratense]	DNA-binding protein smubp-2 [Trifolium pratense]
TRINITY_DN6494_c0_g1_i1	0,00772317390751673	Rop guanine nucleotide exchange factor 5 [Spatholobus suberectus]	rop guanine nucleotide exchange factor 5 [Medicago truncatula]	TRINITY_DN20738_c0_g1_i1	0,0155348209915218	TMV resistance protein N-like isoform X3 [Medicago truncatula]	TMV resistance protein N-like isoform X3 [Medicago truncatula]	TRINITY_DN3640_c2_g1_i1	0,0147788955393241	cytoplasmic tRNA 2-thiolation protein [Trifolium pratense]	cytoplasmic tRNA 2-thiolation protein [Trifolium pratense]	comp60599_c0_seq1	0,0197705767235994	NA	NA	TRINITY_DN11357_c0_g1_i1	0,0208325549935013	3-ketoacyl-CoA synthase 20 [Medicago truncatula]	3-ketoacyl-CoA synthase 20 [Medicago truncatula]
TRINITY_DN11293_c0_g1_i1	0,00772315630166234	calcium-binding protein 39 isoform X1 [Medicago truncatula]	calcium-binding protein 39 isoform X1 [Medicago truncatula]	TRINITY_DN5165_c1_g2_i2	0,015532983496807	protein indeterminate-domain 2-like [Medicago truncatula]	protein indeterminate-domain 2-like [Medicago truncatula]	comp59619_c0_seq1	0,0147778625934916	NA	NA	TRINITY_DN16007_c0_g1_i1	0,0197693850465616	telomeric repeat-binding factor 2-like isoform X2 [Cicer arietinum]	DNA binding protein [Trifolium pratense]	TRINITY_DN20348_c0_g1_i2	0,0208256383561314	unknown [Pisum sativum]	unknown [Pisum sativum]
TRINITY_DN47304_c0_g1_i1	0,00772315450405291	elongation factor Tu mitochondrial-like [Trifolium pratense]	elongation factor Tu mitochondrial-like [Trifolium pratense]	comp31245_c0_seq5	0,0155328103465632	NA	NA	comp65128_c0_seq1	0,0147760526945968	NA	NA	TRINITY_DN1449_c2_g1_i9	0,0197690348540877	gag/pol polyprotein, partial [Pisum sativum]	gag/pol polyprotein, partial [Pisum sativum]	TRINITY_DN264_c0_g3_i1	0,0208213670466193	serine/threonine-protein kinase STY46 isoform X4 [Medicago truncatula]	serine/threonine-protein kinase STY46 isoform X4 [Medicago truncatula]
TRINITY_DN2581_c0_g1_i1	0,00772313579013923	calreticulin-like protein [Trifolium pratense]	calreticulin-like protein [Trifolium pratense]	TRINITY_DN4517_c0_g1_i1	0,0155302105195223	putative formin, FH2 domain-containing protein [Medicago truncatula]	putative formin, FH2 domain-containing protein [Medicago truncatula]	comp57274_c0_seq1	0,0147760483914165	NA	NA	TRINITY_DN52758_c0_g1_i1	0,0197632472378855	receptor-like cytosolic serine/threonine-protein kinase RBK1 [Medicago truncatula]	receptor-like cytosolic serine/threonine-protein kinase RBK1 [Medicago truncatula]	comp57621_c0_seq1	0,0208189497521441	NA	NA
TRINITY_DN4417_c0_g1_i4	0,00772307125065667	histone acetyltransferase type B catalytic subunit [Medicago truncatula]	histone acetyltransferase type B catalytic subunit [Medicago truncatula]	TRINITY_DN7468_c0_g2_i1	0,0155283515991981	protein LYK5 [Medicago truncatula]	protein LYK5 [Medicago truncatula]	comp38085_c1_seq2	0,0147760247551726	NA	NA	TRINITY_DN52724_c0_g1_i1	0,0197315957628556	monothiol glutaredoxin-S6-like [Trifolium medium]	monothiol glutaredoxin-S6-like [Trifolium medium]	TRINITY_DN3161_c0_g3_i3	0,0208028468358417	alcohol dehydrogenase 6-like protein [Trifolium pratense]	alcohol dehydrogenase 6-like protein [Trifolium pratense]
TRINITY_DN9065_c0_g2_i2	0,00772299449926126	uncharacterized protein LOC101497501 isoform X1 [Cicer arietinum]	uncharacterized protein LOC101497501 isoform X1 [Cicer arietinum]	TRINITY_DN4476_c0_g1_i2	0,0155259787042062	uncharacterized protein LOC101492457 isoform X6 [Cicer arietinum]	uncharacterized protein LOC101492457 isoform X6 [Cicer arietinum]	comp45158_c0_seq1	0,0147760125683014	NA	NA	comp68569_c0_seq1	0,0197116895151914	NA	NA	TRINITY_DN20352_c0_g1_i2	0,0208023727082535	protein SRG1 [Medicago truncatula]	protein SRG1 [Medicago truncatula]
TRINITY_DN1022_c0_g2_i4	0,00772294126459743	two-component response regulator APRR2-like protein [Trifolium pratense]	two-component response regulator APRR2-like protein [Trifolium pratense]	TRINITY_DN11316_c0_g1_i1	0,0155223511630996	exocyst complex component EXO70H1 [Cicer arietinum]	exocyst complex component [Trifolium pratense]	comp16685_c0_seq1	0,0147760070214958	NA	NA	TRINITY_DN33097_c0_g1_i1	0,0197016516050293	STS14 protein-like [Trifolium pratense]	STS14 protein-like [Trifolium pratense]	TRINITY_DN9182_c0_g2_i2	0,0207814961902022	serine/threonine-protein phosphatase 7 long form-like, partial [Trifolium medium]	serine/threonine-protein phosphatase 7 long form-like, partial [Trifolium medium]
TRINITY_DN36981_c0_g1_i1	0,00772291976620977	RecName: Full=Serine hydroxymethyltransferase, mitochondrial; Short=SHMT; AltName: Full=Glycine hydroxymethyltransferase; AltName: Full=Serine methylase; Flags: Precursor	RecName: Full=Serine hydroxymethyltransferase, mitochondrial; Short=SHMT; AltName: Full=Glycine hydroxymethyltransferase; AltName: Full=Serine methylase; Flags: Precursor	TRINITY_DN2301_c0_g2_i2	0,0155211922098054	linamarin synthase 2 [Medicago truncatula]	linamarin synthase 2 [Medicago truncatula]	comp53737_c0_seq1	0,014775992062126	NA	NA	TRINITY_DN10541_c0_g1_i3	0,0196945883094959	guanine nucleotide-binding protein subunit gamma 3-like isoform X2 [Cicer arietinum]	guanine nucleotide-binding protein subunit gamma 3-like isoform X2 [Cicer arietinum]	TRINITY_DN48225_c0_g1_i1	0,020779951513905	uncharacterized protein LOC112421360 [Medicago truncatula]	uncharacterized protein LOC112418149 [Medicago truncatula]
TRINITY_DN2298_c0_g2_i4	0,00772288976580235	protein TPlate-like, partial [Trifolium pratense]	protein TPLATE isoform X2 [Cicer arietinum]	TRINITY_DN46844_c0_g1_i1	0,0155176775956659	putative costunolide synthase [Medicago truncatula]	putative costunolide synthase [Medicago truncatula]	comp59165_c0_seq1	0,0147759808913356	NA	NA	TRINITY_DN3670_c0_g1_i2	0,0196874319267801	translation initiation factor 4G [Vigna unguiculata]	translation initiation factor 4G [Vigna unguiculata]	comp47086_c0_seq1	0,0207774086354788	NA	NA
TRINITY_DN9592_c0_g1_i4	0,00772279471052662	protein UPSTREAM OF FLC [Medicago truncatula]	protein UPSTREAM OF FLC [Medicago truncatula]	TRINITY_DN3117_c0_g1_i2	0,0155165752114048	CBL-interacting serine/threonine-protein kinase 5 [Medicago truncatula]	CBL-interacting serine/threonine-protein kinase 5 [Medicago truncatula]	comp79706_c0_seq1	0,0147759808913356	NA	NA	TRINITY_DN3548_c0_g2_i1	0,0196788406076056	inositol oxygenase 2 [Medicago truncatula]	inositol oxygenase 2 [Medicago truncatula]	TRINITY_DN429_c1_g1_i1	0,0207693363278327	transcription factor SPATULA [Trifolium pratense]	transcription factor SPATULA [Trifolium pratense]
TRINITY_DN28934_c0_g1_i1	0,0077227793933698	RING-H2 finger protein ATL54 [Medicago truncatula]	RING-H2 finger protein ATL54 [Medicago truncatula]	comp32560_c0_seq1	0,0155159174841153	NA	NA	comp16709_c0_seq1	0,0147759622850941	NA	NA	TRINITY_DN782_c2_g4_i3	0,0196776173856982	bidirectional sugar transporter SWEET4 [Cicer arietinum]	bidirectional sugar transporter SWEET4 [Cicer arietinum]	TRINITY_DN7096_c0_g3_i1	0,0207628286118635	dof zinc finger protein [Trifolium pratense]	cyclic dof factor 1-like [Cicer arietinum]
TRINITY_DN10787_c0_g1_i1	0,00772275702159331	eukaryotic translation initiation factor 4E [Pisum sativum]	eukaryotic translation initiation factor 4E [Pisum sativum]	TRINITY_DN3032_c0_g1_i3	0,0155155870228458	putative NBS-LRR resistance protein, partial [Trifolium pratense]	putative NBS-LRR resistance protein, partial [Trifolium pratense]	comp57536_c0_seq1	0,0147759538033169	NA	NA	TRINITY_DN2016_c0_g1_i2	0,0196697279139335	putative Seed maturation protein [Medicago truncatula]	putative Seed maturation protein [Medicago truncatula]	TRINITY_DN14367_c1_g1_i3	0,020761014046064	uncharacterized protein LOC101509938 isoform X1 [Cicer arietinum]	uncharacterized protein LOC101509938 isoform X1 [Cicer arietinum]
TRINITY_DN15012_c1_g1_i1	0,00772271252649738	aquaporin TIP4-1 [Medicago truncatula]	aquaporin TIP4-1 [Medicago truncatula]	TRINITY_DN10235_c0_g1_i3	0,0155149914116271	glycerol-3-phosphate transporter 1-like protein [Trifolium pratense]	glycerol-3-phosphate transporter 1-like protein [Trifolium pratense]	comp60199_c0_seq1	0,0147759113797807	NA	NA	TRINITY_DN16399_c0_g1_i1	0,0196685979202902	protein indeterminate-domain 7 [Medicago truncatula]	protein indeterminate-domain 7 [Medicago truncatula]	TRINITY_DN28763_c0_g1_i1	0,0207502418907063	ervatamin-B [Medicago truncatula]	ervatamin-B [Medicago truncatula]
TRINITY_DN7952_c0_g1_i1	0,00772265408531103	acyl-coenzyme A thioesterase 9, mitochondrial isoform X2 [Medicago truncatula]	acyl-coenzyme A thioesterase 9, mitochondrial isoform X2 [Medicago truncatula]	TRINITY_DN5549_c0_g1_i2	0,0155123990461254	putative aromatic aminotransferase protein [Pisum sativum]	putative aromatic aminotransferase protein [Pisum sativum]	comp63260_c0_seq1	0,0147759098823244	NA	NA	TRINITY_DN9166_c0_g2_i1	0,0196683295131931	transcription factor bHLH25-like protein [Trifolium pratense]	transcription factor bHLH25-like protein [Trifolium pratense]	TRINITY_DN43973_c0_g1_i1	0,0207303753472409	pentatricopeptide repeat-containing protein At3g16610 [Cicer arietinum]	pentatricopeptide repeat-containing protein At3g16610 [Cicer arietinum]
TRINITY_DN11562_c0_g1_i1	0,00772256834781417	amino acid transporter AVT6C, partial [Medicago truncatula]	amino acid transporter AVT6C, partial [Medicago truncatula]	TRINITY_DN33171_c0_g1_i1	0,0155099277660512	proline-rich receptor-like protein kinase PERK2 [Abrus precatorius]	NA	comp47786_c0_seq1	0,0147759055683091	NA	NA	TRINITY_DN47685_c0_g1_i1	0,0196648216163616	putative tetratricopeptide-like helical domain, DYW domain-containing protein [Medicago truncatula]	putative tetratricopeptide-like helical domain, DYW domain-containing protein [Medicago truncatula]	TRINITY_DN13804_c0_g3_i1	0,020723086852442	OTU domain-containing protein at3g57810-like protein [Trifolium pratense]	OTU domain-containing protein At3g57810 [Medicago truncatula]
TRINITY_DN5228_c0_g1_i5	0,00772254307994464	cyclin A2 [Medicago sativa subsp. x varia]	cyclin A2 [Medicago sativa subsp. x varia]	TRINITY_DN18779_c0_g1_i1	0,0155082879949747	WRKY transcription factor 6 [Medicago truncatula]	WRKY transcription factor 6 [Medicago truncatula]	comp64540_c0_seq1	0,0147758971323888	NA	NA	TRINITY_DN19796_c0_g1_i1	0,0196601284405687	desi-like protein at4g17486-like protein [Trifolium pratense]	desi-like protein at4g17486-like protein [Trifolium pratense]	TRINITY_DN15372_c0_g2_i1	0,0207145042805403	uncharacterized protein LOC109807289 [Cajanus cajan]	uncharacterized protein LOC109807289 [Cajanus cajan]
TRINITY_DN15267_c0_g1_i1	0,00772253661427475	hypothetical protein L195_g048765, partial [Trifolium pratense]	hypothetical protein L195_g048765, partial [Trifolium pratense]	comp42205_c0_seq1	0,0155064751315876	NA	NA	comp53457_c0_seq1	0,0147757159662872	NA	NA	TRINITY_DN29149_c0_g1_i1	0,0196597798032514	ethylene-responsive transcription factor RAP2-1-like [Abrus precatorius]	ethylene-responsive transcription factor RAP2-1-like [Abrus precatorius]	TRINITY_DN2278_c0_g1_i3	0,0206928023787229	alpha-mannosidase I MNS5 isoform X1 [Medicago truncatula]	alpha-mannosidase I MNS5 isoform X1 [Medicago truncatula]
TRINITY_DN46811_c0_g1_i1	0,00772252793345814	NADH dehydrogenase [ubiquinone] flavoprotein 1, mitochondrial [Medicago truncatula]	NADH dehydrogenase [ubiquinone] flavoprotein 1, mitochondrial [Medicago truncatula]	TRINITY_DN18206_c0_g1_i1	0,015505817743012	auxin response factor 19 isoform X2 [Medicago truncatula]	auxin response factor 19 isoform X2 [Medicago truncatula]	comp57611_c0_seq1	0,0147742073461097	NA	NA	TRINITY_DN14498_c0_g1_i1	0,019626146938612	methyl-CpG binding domain protein [Trifolium pratense]	methyl-CpG binding domain protein [Trifolium pratense]	TRINITY_DN13721_c1_g1_i2	0,0206913274821414	uncharacterized protein LOC25499383 [Medicago truncatula]	uncharacterized protein LOC25499383 [Medicago truncatula]
TRINITY_DN8192_c0_g1_i1	0,00772252103459805	kinesin-like protein KIN-14C [Cicer arietinum]	kinesin-like protein KIN-14C [Cicer arietinum]	TRINITY_DN17882_c0_g1_i1	0,0155057170813333	transcription factor EGL1 isoform X1 [Medicago truncatula]	transcription factor EGL1 isoform X1 [Medicago truncatula]	TRINITY_DN1642_c0_g1_i1	0,0147643222569817	indole-3-acetate O-methyltransferase 1 [Cicer arietinum]	indole-3-acetate O-methyltransferase 1 [Medicago truncatula]	TRINITY_DN42259_c0_g1_i1	0,0196136603838872	receptor-like protein kinase [Trifolium pratense]	receptor-like protein kinase [Trifolium pratense]	TRINITY_DN20710_c0_g1_i1	0,0206832678670314	cation/H(+) antiporter 15-like [Cicer arietinum]	cation/H(+) antiporter 15-like [Cicer arietinum]
TRINITY_DN4288_c0_g2_i3	0,00772239857625204	uncharacterized protein LOC101500184 [Cicer arietinum]	uncharacterized protein LOC101500184 [Cicer arietinum]	TRINITY_DN5664_c0_g1_i1	0,0155049228671877	putative hydroquinone glucosyltransferase [Medicago truncatula]	putative hydroquinone glucosyltransferase [Medicago truncatula]	TRINITY_DN2254_c0_g2_i1	0,0147614862975944	chaperone protein ClpB3, chloroplastic isoform X1 [Medicago truncatula]	chaperone protein ClpB3, chloroplastic isoform X1 [Medicago truncatula]	TRINITY_DN3182_c1_g1_i1	0,0196111890176082	gibberellin 20-oxidase [Pisum sativum]	gibberellin 20-oxidase [Pisum sativum]	comp10833_c0_seq1	0,0206725298671373	NA	NA
TRINITY_DN9643_c1_g1_i1	0,00772229252337242	uncharacterized protein LOC11428143 [Medicago truncatula]	uncharacterized protein LOC11428143 [Medicago truncatula]	TRINITY_DN37138_c0_g1_i1	0,0155032749690773	ACT domain-containing protein ACR8 [Medicago truncatula]	ACT domain-containing protein ACR8 [Medicago truncatula]	TRINITY_DN720_c1_g1_i1	0,0147577557407296	uncharacterized protein LOC25482125 isoform X2 [Medicago truncatula]	uncharacterized protein LOC25482125 isoform X2 [Medicago truncatula]	TRINITY_DN35051_c0_g1_i1	0,019610273236505	NAC domain-containing protein 104 [Medicago truncatula]	NAC domain-containing protein 104 [Medicago truncatula]	comp63690_c0_seq1	0,0206707909289817	NA	NA
comp13822_c0_seq1	0,00772229236442325	NA	NA	TRINITY_DN51606_c0_g1_i1	0,0155029346097939	putative serine threonine-protein kinase [Trifolium pratense]	putative serine threonine-protein kinase [Trifolium pratense]	comp78387_c0_seq1	0,0147499724070547	NA	NA	TRINITY_DN43242_c0_g1_i1	0,0196084762238641	uncharacterized protein LOC101514796 [Cicer arietinum]	uncharacterized protein LOC101514796 [Cicer arietinum]	TRINITY_DN8504_c0_g1_i6	0,0206659463536616	uncharacterized protein LOC101512573 [Cicer arietinum]	uncharacterized protein LOC101512573 [Cicer arietinum]
TRINITY_DN11367_c0_g1_i1	0,00772228912019902	hypothetical protein VIGAN_10206300 [Vigna angularis var. angularis]	hypothetical protein VIGAN_10206300 [Vigna angularis var. angularis]	TRINITY_DN1338_c0_g1_i11	0,0154991560611095	putative armadillo-like helical protein [Medicago truncatula]	putative armadillo-like helical protein [Medicago truncatula]	TRINITY_DN44846_c0_g1_i1	0,0147478837676876	leucine-rich repeat receptor protein kinase exs-like protein [Trifolium pratense]	leucine-rich repeat receptor protein kinase exs-like protein [Trifolium pratense]	TRINITY_DN5320_c0_g1_i1	0,0196062882650561	unknown [Lotus japonicus]	Snakin-2 [Mucuna pruriens]	TRINITY_DN4969_c0_g1_i6	0,0206622011343109	hypothetical protein L195_g012930, partial [Trifolium pratense]	hypothetical protein L195_g012930, partial [Trifolium pratense]
TRINITY_DN17659_c0_g2_i3	0,00772228135357543	ubiquitin fusion degradation protein 1 homolog isoform X2 [Medicago truncatula]	ubiquitin fusion degradation protein 1 homolog isoform X2 [Medicago truncatula]	TRINITY_DN1065_c0_g2_i1	0,0154945370844666	AT-hook motif nuclear-localized protein 6 isoform X2 [Medicago truncatula]	AT-hook motif nuclear-localized protein 6 isoform X2 [Medicago truncatula]	TRINITY_DN11474_c0_g1_i1	0,0147464110261523	mitochondrial peroxiredoxin [Pisum sativum]	mitochondrial peroxiredoxin [Pisum sativum]	TRINITY_DN5349_c0_g1_i5	0,0196055899889833	protein NETWORKED 4B [Medicago truncatula]	protein NETWORKED 4B [Medicago truncatula]	TRINITY_DN18109_c0_g1_i1	0,0206364707066654	hypothetical protein A2U01_0021307, partial [Trifolium medium]	hypothetical protein A2U01_0021307, partial [Trifolium medium]
TRINITY_DN1153_c0_g2_i10	0,0077222627898565	transmembrane 9 superfamily member 9 [Medicago truncatula]	transmembrane 9 superfamily member 4-like protein [Trifolium pratense]	TRINITY_DN13820_c0_g1_i1	0,0154929280434765	synaptobrevin-like 2 [Lens culinaris]	synaptobrevin-like 2 [Lens culinaris]	TRINITY_DN53845_c0_g1_i1	0,0147450798954127	NA	NA	TRINITY_DN6790_c0_g1_i1	0,0195932700728899	monothiol glutaredoxin-S9 [Medicago truncatula]	monothiol glutaredoxin-S9 [Medicago truncatula]	TRINITY_DN3144_c0_g1_i1	0,0206323408529728	uncharacterized protein LOC25490255 [Medicago truncatula]	uncharacterized protein LOC25490255 [Medicago truncatula]
TRINITY_DN2260_c0_g1_i1	0,00772225764433174	cysteine desulfurase mitochondrial-like [Trifolium pratense]	cysteine desulfurase mitochondrial-like [Trifolium pratense]	TRINITY_DN12677_c0_g1_i1	0,0154917630984965	basic 7S globulin [Medicago truncatula]	Basic 7S globulin [Glycine soja]	TRINITY_DN3728_c0_g1_i1	0,014737907436311	hypothetical protein L195_g004456 [Trifolium pratense]	hypothetical protein L195_g004456 [Trifolium pratense]	comp40778_c1_seq2	0,0195902210724093	NA	NA	comp9649_c0_seq1	0,0205899564605071	NA	NA
TRINITY_DN467_c0_g1_i1	0,007722244563621	nuclear pore complex protein NUP58 [Medicago truncatula]	nuclear pore complex protein NUP58 [Medicago truncatula]	TRINITY_DN295_c0_g1_i1	0,0154910872024343	classical arabinogalactan protein 1-like [Cicer arietinum]	NA	comp32994_c0_seq5	0,0147295951118004	NA	NA	TRINITY_DN6561_c2_g2_i1	0,0195560009344082	retrovirus-related Pol polyprotein from transposon TNT 1-94 [Trifolium medium]	retrovirus-related Pol polyprotein from transposon TNT 1-94 [Trifolium medium]	TRINITY_DN13374_c0_g1_i1	0,0205873686745154	transcription factor bHLH63 [Medicago truncatula]	transcription factor bHLH63 [Medicago truncatula]
TRINITY_DN11179_c0_g1_i3	0,00772220652054645	arginine/serine-rich family protein [Trifolium pratense]	serine/arginine-rich splicing factor SR45 [Medicago truncatula]	TRINITY_DN106_c0_g1_i3	0,0154873601036044	ethylene insensitive 3-like protein [Trifolium pratense]	ethylene insensitive 3-like protein [Trifolium pratense]	TRINITY_DN5033_c1_g1_i9	0,0147285624990714	VAN3-binding protein isoform X2 [Medicago truncatula]	VAN3-binding protein isoform X2 [Medicago truncatula]	TRINITY_DN20782_c0_g1_i1	0,0195438264144409	J domain-containing protein required for chloroplast accumulation response 1 isoform X2 [Medicago truncatula]	J domain-containing protein required for chloroplast accumulation response 1 isoform X2 [Medicago truncatula]	TRINITY_DN28494_c0_g1_i1	0,0205855976637542	hypothetical protein E2542_SST06672 [Spatholobus suberectus]	hypothetical protein E2542_SST06672 [Spatholobus suberectus]
TRINITY_DN418_c0_g2_i1	0,00772216580490407	filament-like plant protein 4 [Medicago truncatula]	filament-like plant protein 4 [Medicago truncatula]	comp42423_c0_seq1	0,0154866172592672	NA	NA	TRINITY_DN5974_c0_g1_i2	0,0147250439337992	uncharacterized protein LOC101500159 isoform X1 [Cicer arietinum]	uncharacterized protein LOC11433955 [Medicago truncatula]	TRINITY_DN30768_c1_g1_i1	0,0195380237929221	chloride channel protein CLC-b-like, partial [Trifolium pratense]	chloride channel protein CLC-b-like, partial [Trifolium pratense]	TRINITY_DN25122_c0_g1_i2	0,0205789580841715	hypothetical protein L195_g024917 [Trifolium pratense]	hypothetical protein L195_g024917 [Trifolium pratense]
TRINITY_DN6227_c0_g1_i2	0,00772213875724808	probable inactive receptor kinase At5g10020 [Medicago truncatula]	putative inactive receptor kinase [Trifolium pratense]	TRINITY_DN13164_c0_g1_i3	0,0154859133720534	serine/threonine-protein kinase STY46 [Medicago truncatula]	serine/threonine-protein kinase STY46 [Medicago truncatula]	comp22676_c0_seq1	0,0147218073417365	NA	NA	TRINITY_DN11765_c0_g1_i2	0,0195247224430218	zinc finger protein MAGPIE [Medicago truncatula]	zinc finger protein MAGPIE [Medicago truncatula]	TRINITY_DN38679_c0_g1_i1	0,020565513545612	hypothetical protein CR513_15361, partial [Mucuna pruriens]	hypothetical protein CR513_15361, partial [Mucuna pruriens]
TRINITY_DN30_c0_g2_i1	0,00772213253441061	dynamin-2B [Medicago truncatula]	dynamin-2B-like [Cicer arietinum]	comp23505_c1_seq1	0,0154824782368565	NA	NA	TRINITY_DN6436_c0_g1_i2	0,0147150168777546	zinc finger A20 and AN1 domain stress-associated protein [Trifolium pratense]	zinc finger A20 and AN1 domain stress-associated protein [Trifolium pratense]	TRINITY_DN6090_c0_g1_i2	0,0195075182304979	putative leucine-rich repeat domain, L domain-containing protein [Medicago truncatula]	putative leucine-rich repeat domain, L domain-containing protein [Medicago truncatula]	comp20641_c0_seq1	0,0205651408111101	NA	NA
TRINITY_DN11721_c0_g1_i1	0,0077220256805946	soluble inorganic pyrophosphatase 1 chloroplastic-like [Trifolium pratense]	soluble inorganic pyrophosphatase 1 chloroplastic-like [Trifolium pratense]	TRINITY_DN46776_c0_g1_i1	0,0154779222062889	O-fucosyltransferase 20 [Medicago truncatula]	O-fucosyltransferase 20 [Medicago truncatula]	TRINITY_DN42298_c0_g1_i1	0,0147139532643537	L-type lectin-domain containing receptor kinase VIII.1 [Medicago truncatula]	L-type lectin-domain containing receptor kinase VIII.1 [Medicago truncatula]	TRINITY_DN640_c0_g1_i1	0,0194596641499559	NAC domain-containing protein 40 [Medicago truncatula]	NAC domain-containing protein 40 [Medicago truncatula]	TRINITY_DN16861_c0_g2_i1	0,0205635870540718	NBS-containing resistance-like protein [Trifolium pratense]	NBS-containing resistance-like protein [Trifolium pratense]
TRINITY_DN10466_c0_g1_i1	0,00772200591651226	hypothetical protein L195_g011073 [Trifolium pratense]	uncharacterized protein LOC11410285 [Medicago truncatula]	TRINITY_DN41826_c0_g1_i1	0,0154747853964447	putative disease resistance protein RGA3 [Medicago truncatula]	putative disease resistance protein RGA3 [Medicago truncatula]	TRINITY_DN1991_c0_g1_i2	0,0147130557842787	AP-4 complex subunit mu [Medicago truncatula]	AP-4 complex subunit mu [Medicago truncatula]	TRINITY_DN25465_c0_g1_i1	0,0194544294812071	hypothetical protein A2U01_0039724, partial [Trifolium medium]	transposon Tf2-1 polyprotein, partial [Trifolium medium]	TRINITY_DN9782_c0_g1_i3	0,0205579491216254	brassinazole-resistant 1-like protein [Trifolium pratense]	brassinazole-resistant 1-like protein [Trifolium pratense]
TRINITY_DN2397_c0_g1_i1	0,00772187931468754	3-beta-hydroxysteroid-dehydrogenase decarboxylase [Trifolium pratense]	3beta-hydroxysteroid-dehydrogenase/decarboxylase isoform X2 [Cicer arietinum]	TRINITY_DN17753_c0_g1_i1	0,0154710288867989	probable polyamine transporter At3g13620 [Medicago truncatula]	probable polyamine transporter At3g13620 [Medicago truncatula]	TRINITY_DN3728_c0_g1_i3	0,0147122087938743	hypothetical protein L195_g004456 [Trifolium pratense]	hypothetical protein L195_g004456 [Trifolium pratense]	TRINITY_DN13465_c0_g1_i2	0,0194434814846765	phosphatidylinositol/phosphatidylcholine transfer protein SFH6-like [Cicer arietinum]	phosphatidylinositol/phosphatidylcholine transfer protein SFH6-like [Cicer arietinum]	TRINITY_DN7310_c0_g1_i1	0,020551954070304	pentatricopeptide repeat-containing protein At3g05340 [Medicago truncatula]	pentatricopeptide repeat-containing protein At3g05340 [Medicago truncatula]
TRINITY_DN5594_c0_g1_i4	0,00772187778265397	hypothetical protein TSUD_201700 [Trifolium subterraneum]	hypothetical protein TSUD_201700 [Trifolium subterraneum]	TRINITY_DN50_c0_g1_i2	0,015469988908348	protein DMR6-LIKE OXYGENASE 2-like [Cicer arietinum]	protein DMR6-LIKE OXYGENASE 1 [Medicago truncatula]	TRINITY_DN47173_c0_g1_i1	0,0147083287308481	nitrogen regulatory protein P-II homolog [Cicer arietinum]	nitrogen regulatory protein P-II homolog [Cicer arietinum]	TRINITY_DN12636_c0_g1_i2	0,019436020819517	abscisic acid 8'-hydroxylase 2 [Medicago truncatula]	abscisic acid 8'-hydroxylase 2 [Medicago truncatula]	TRINITY_DN4036_c0_g1_i2	0,0205385318978577	unknown [Medicago truncatula]	unknown [Medicago truncatula]
TRINITY_DN25973_c0_g1_i2	0,00772183559167623	vesicle-associated protein 1-2 [Medicago truncatula]	vesicle-associated protein 1-2-like [Cicer arietinum]	TRINITY_DN1655_c0_g1_i3	0,0154654121545036	transcription factor TGA2.3 isoform X1 [Medicago truncatula]	transcription factor TGA2.3 isoform X1 [Medicago truncatula]	comp40760_c1_seq2	0,0147007700416142	NA	NA	TRINITY_DN1200_c0_g1_i8	0,0194274155317683	RING finger protein, partial [Trifolium pratense]	E3 ubiquitin-protein ligase AIRP2 [Glycine max]	comp40946_c0_seq18	0,0205318097829765	NA	NA
TRINITY_DN7018_c0_g2_i1	0,00772182753762842	cytochrome P450 enzyme [Pisum sativum]	cytochrome P450 enzyme [Pisum sativum]	TRINITY_DN14084_c0_g1_i1	0,0154649870731013	uncharacterized protein LOC11413760 [Medicago truncatula]	uncharacterized protein LOC11413760 [Medicago truncatula]	comp83462_c0_seq1	0,0146982678015435	NA	NA	TRINITY_DN1013_c0_g2_i1	0,0194109179681577	uncharacterized protein LOC25496957 [Medicago truncatula]	uncharacterized protein LOC101490256 [Cicer arietinum]	TRINITY_DN7506_c0_g2_i1	0,0205304096321221	Retrovirus-related Pol polyprotein from transposon RE1 [Vitis vinifera]	Retrovirus-related Pol polyprotein from transposon RE1 [Vitis vinifera]
TRINITY_DN2725_c0_g1_i1	0,00772172038065686	brefeldin A-inhibited guanine nucleotide-exchange protein 2 [Cicer arietinum]	brefeldin A-inhibited guanine nucleotide-exchange protein 2 [Cicer arietinum]	comp36990_c0_seq2	0,0154624336996404	NA	NA	TRINITY_DN928_c0_g1_i2	0,0146916430068994	NA	NA	TRINITY_DN58_c0_g1_i7	0,0193782755898652	histone-lysine N-methyltransferase ATX4 isoform X1 [Medicago truncatula]	histone-lysine N-methyltransferase ATX4 isoform X1 [Medicago truncatula]	TRINITY_DN7728_c0_g1_i1	0,0205205261109054	lactoylglutathione lyase [Trifolium pratense]	lactoylglutathione lyase [Trifolium pratense]
TRINITY_DN16349_c0_g1_i1	0,00772166933713325	uncharacterized protein LOC11431794 [Medicago truncatula]	uncharacterized protein LOC11431794 [Medicago truncatula]	TRINITY_DN47352_c0_g1_i1	0,0154620211834847	hypothetical protein L195_g007444 [Trifolium pratense]	hypothetical protein L195_g007444 [Trifolium pratense]	TRINITY_DN55082_c0_g1_i1	0,0146890852269045	NA	NA	TRINITY_DN6828_c0_g1_i1	0,0193716014827019	alkane hydroxylase MAH1 [Medicago truncatula]	alkane hydroxylase MAH1 [Medicago truncatula]	TRINITY_DN46890_c0_g1_i1	0,0205160182590048	auxin-responsive protein SAUR78 [Abrus precatorius]	auxin-responsive protein SAUR78 [Cajanus cajan]
TRINITY_DN1015_c0_g1_i1	0,00772165188793393	transmembrane 9 superfamily member 12 [Medicago truncatula]	transmembrane 9 superfamily member 12 [Medicago truncatula]	TRINITY_DN3953_c0_g1_i2	0,0154562313326239	low-temperature-induced 65 kDa protein isoform X4 [Medicago truncatula]	low-temperature-induced 65 kDa protein isoform X4 [Medicago truncatula]	TRINITY_DN7756_c0_g1_i2	0,0146833556592689	microtubule-associated protein MAP65-3-like [Trifolium pratense]	microtubule-associated protein MAP65-3-like [Trifolium pratense]	TRINITY_DN16766_c0_g3_i1	0,0193677867308467	anthocyanidin 3-O-glucosyltransferase 5-like protein [Trifolium pratense]	anthocyanidin 3-O-glucosyltransferase 5-like protein [Trifolium pratense]	TRINITY_DN7372_c0_g1_i6	0,0205157590745003	surfeit locus protein 1 isoform X1 [Medicago truncatula]	surfeit locus protein 1 isoform X1 [Cicer arietinum]
TRINITY_DN32729_c0_g1_i1	0,00772164051082885	phosphoglycolate phosphatase 1B, chloroplastic isoform X1 [Medicago truncatula]	phosphoglycolate phosphatase 1B, chloroplastic isoform X1 [Medicago truncatula]	TRINITY_DN3648_c0_g2_i3	0,0154554423073902	uncharacterized protein LOC11413313 isoform X4 [Medicago truncatula]	uncharacterized protein LOC11413313 isoform X4 [Medicago truncatula]	TRINITY_DN55071_c0_g1_i1	0,0146810319061941	ABC transporter G family member 15-like isoform X1 [Cicer arietinum]	ABC transporter G family member 15-like isoform X2 [Cicer arietinum]	TRINITY_DN2016_c0_g1_i6	0,0193639130031578	Seed maturation protein [Medicago truncatula]	Seed maturation protein [Medicago truncatula]	TRINITY_DN25019_c0_g2_i5	0,0205085508979708	LRR receptor-like serine/threonine-protein kinase RPK2-like, partial [Trifolium medium]	LRR receptor-like serine/threonine-protein kinase RPK2-like, partial [Trifolium medium]
TRINITY_DN10939_c0_g1_i1	0,00772162938741523	B3 domain-containing protein [Trifolium pratense]	B3 domain-containing protein [Trifolium pratense]	TRINITY_DN50894_c0_g1_i1	0,015453592760076	RecName: Full=Endochitinase; Flags: Precursor	RecName: Full=Endochitinase; Flags: Precursor	TRINITY_DN19984_c0_g2_i1	0,0146767144259169	pentatricopeptide repeat-containing protein At4g31070, mitochondrial [Medicago truncatula]	pentatricopeptide repeat-containing protein At4g31070, mitochondrial [Medicago truncatula]	comp40509_c1_seq4	0,0193301456829605	NA	NA	TRINITY_DN4931_c0_g2_i1	0,0204652827066342	RecName: Full=17.1 kDa class II heat shock protein	RecName: Full=17.1 kDa class II heat shock protein
TRINITY_DN1590_c2_g1_i2	0,00772158295892723	probable serine/threonine-protein kinase PBL17 [Medicago truncatula]	Serine/threonine-protein kinase [Spatholobus suberectus]	TRINITY_DN17844_c0_g2_i1	0,0154523011743843	putative aminoacyltransferase, E1 ubiquitin-activating enzyme [Medicago truncatula]	putative aminoacyltransferase, E1 ubiquitin-activating enzyme [Medicago truncatula]	TRINITY_DN13791_c0_g1_i2	0,0146744028639582	protein NRT1/ PTR FAMILY 6.4 [Medicago truncatula]	protein NRT1/ PTR FAMILY 6.4 [Cicer arietinum]	TRINITY_DN38846_c0_g1_i1	0,0193292445162029	hypothetical protein L195_g058525, partial [Trifolium pratense]	hypothetical protein L195_g062215 [Trifolium pratense]	TRINITY_DN16134_c0_g1_i1	0,020443876404365	hypothetical protein L195_g054459, partial [Trifolium pratense]	hypothetical protein L195_g054459, partial [Trifolium pratense]
TRINITY_DN7652_c0_g1_i1	0,00772140464767384	uncharacterized protein LOC101491166 [Cicer arietinum]	uncharacterized protein LOC101491166 [Cicer arietinum]	TRINITY_DN15061_c0_g1_i3	0,0154522954266312	scarecrow-like protein 30 [Medicago truncatula]	scarecrow-like protein 30 [Medicago truncatula]	comp5849_c0_seq1	0,0146706344604739	NA	NA	TRINITY_DN13358_c1_g1_i4	0,019326965612142	phosphoinositide phosphatase SAC2-like isoform X2 [Cicer arietinum]	phosphoinositide phosphatase SAC2-like isoform X2 [Cicer arietinum]	TRINITY_DN5373_c0_g1_i1	0,0204403962846938	dehydration-responsive element-binding protein 2C [Cicer arietinum]	dehydration-responsive element-binding protein 2C [Cicer arietinum]
TRINITY_DN6717_c0_g1_i4	0,00772135918685049	thymidine kinase a-like [Medicago truncatula]	putative thymidine kinase [Medicago truncatula]	TRINITY_DN1190_c0_g1_i6	0,0154514326344895	2-oxoisovalerate dehydrogenase subunit beta 1, mitochondrial [Medicago truncatula]	2-oxoisovalerate dehydrogenase subunit beta 1, mitochondrial [Medicago truncatula]	TRINITY_DN15108_c0_g1_i1	0,014669088898133	auxin-binding protein T85 isoform X1 [Glycine max]	auxin-binding protein T85 [Abrus precatorius]	TRINITY_DN4745_c0_g1_i2	0,0193253611315296	ABC transporter G family member 11-like protein [Trifolium pratense]	ABC transporter G family member 11-like protein [Trifolium pratense]	TRINITY_DN15959_c0_g1_i5	0,0204117971111008	cyclin-H1-1 [Cicer arietinum]	cyclin-H1-1 [Cicer arietinum]
TRINITY_DN2724_c0_g1_i3	0,00772129001323168	reticulon-like protein B12 [Medicago truncatula]	reticulon-like protein B12 [Medicago truncatula]	TRINITY_DN30216_c0_g1_i1	0,0154422598665647	uncharacterized protein LOC11409749 [Medicago truncatula]	uncharacterized protein LOC11409749 [Medicago truncatula]	TRINITY_DN2849_c0_g1_i8	0,0146683391805989	uncharacterized protein LOC101490359 isoform X1 [Cicer arietinum]	uncharacterized protein LOC101490359 isoform X1 [Cicer arietinum]	TRINITY_DN51736_c0_g1_i1	0,0193204732284097	CC-NBS-LRR resistance protein [Trifolium pratense]	CC-NBS-LRR resistance protein, partial [Trifolium pratense]	TRINITY_DN42602_c0_g1_i1	0,0203998235440547	NA	NA
TRINITY_DN36969_c0_g1_i1	0,00772126657045676	glutaredoxin domain-containing cysteine-rich protein [Trifolium pratense]	glutaredoxin domain-containing cysteine-rich protein [Trifolium pratense]	TRINITY_DN3543_c0_g1_i1	0,0154419602376112	cyclin-dependent kinase G-2 isoform X1 [Cicer arietinum]	cyclin-dependent kinase G-2 isoform X1 [Cicer arietinum]	TRINITY_DN18896_c0_g1_i2	0,0146670141802632	G-type lectin S-receptor-like serine/threonine-protein kinase SD2-5 [Medicago truncatula]	G-type lectin S-receptor-like serine/threonine-protein kinase SD2-5 [Medicago truncatula]	TRINITY_DN1663_c0_g1_i1	0,0193128281574258	unknown [Medicago truncatula]	unknown [Medicago truncatula]	TRINITY_DN1193_c0_g1_i3	0,0203971625579049	muscle M-line assembly protein unc-89 [Cicer arietinum]	muscle M-line assembly protein unc-89 [Cicer arietinum]
TRINITY_DN1723_c0_g1_i2	0,00772126448211865	uncharacterized protein LOC25502035 [Medicago truncatula]	uncharacterized protein LOC25502035 [Medicago truncatula]	TRINITY_DN13911_c0_g2_i1	0,0154411030189955	L-type lectin-domain containing receptor kinase IV.1 [Medicago truncatula]	L-type lectin-domain containing receptor kinase IV.1 [Medicago truncatula]	TRINITY_DN10316_c0_g1_i1	0,0146667885117194	phosphatidylinositol transfer protein 3 [Medicago truncatula]	phosphatidylinositol transfer protein 3 [Medicago truncatula]	TRINITY_DN5165_c3_g1_i1	0,0193062101533035	protein indeterminate-domain 7 [Medicago truncatula]	protein indeterminate-domain 7 [Medicago truncatula]	TRINITY_DN1104_c1_g1_i6	0,020390540661918	plasma membrane ATPase 4 [Medicago truncatula]	plasma membrane ATPase 4 [Medicago truncatula]
TRINITY_DN7258_c0_g1_i3	0,0077212454102071	AUGMIN subunit 4 [Medicago truncatula]	AUGMIN subunit 4 [Cicer arietinum]	TRINITY_DN7918_c0_g1_i1	0,0154408364673072	kruppel-like zinc finger protein [Trifolium repens]	kruppel-like zinc finger protein [Trifolium repens]	TRINITY_DN164_c0_g3_i3	0,0146645453063466	protein suppressor of white apricot isoform X1 [Cicer arietinum]	protein suppressor of white apricot isoform X1 [Cicer arietinum]	TRINITY_DN47997_c0_g1_i1	0,0193037363955757	uncharacterized protein LOC113871900 [Abrus precatorius]	uncharacterized protein LOC113871900 [Abrus precatorius]	TRINITY_DN7824_c0_g1_i7	0,0203754806036515	formyltetrahydrofolate deformylase-like protein [Trifolium pratense]	formyltetrahydrofolate deformylase-like protein [Trifolium pratense]
TRINITY_DN5351_c0_g1_i2	0,00772114431701682	glutamate decarboxylase [Medicago truncatula]	glutamate decarboxylase [Medicago truncatula]	comp37448_c1_seq1	0,0154401001161845	NA	NA	comp24048_c0_seq1	0,0146635051293089	NA	NA	TRINITY_DN703_c0_g1_i1	0,0193030214942764	uncharacterized protein LOC11408332 [Medicago truncatula]	uncharacterized protein LOC11408332 [Medicago truncatula]	TRINITY_DN33176_c0_g1_i1	0,0203730980926579	hypothetical protein E2542_SST01787 [Spatholobus suberectus]	hypothetical protein E2542_SST01787 [Spatholobus suberectus]
TRINITY_DN3209_c0_g1_i1	0,00772112834052384	chaperone protein dnaJ 10 [Medicago truncatula]	chaperone protein dnaJ 10 [Medicago truncatula]	TRINITY_DN39360_c0_g1_i1	0,0154361783577747	uncharacterized protein LOC25495824 isoform X1 [Medicago truncatula]	uncharacterized protein LOC25495824 isoform X1 [Medicago truncatula]	TRINITY_DN5597_c0_g3_i2	0,0146616858526495	pentatricopeptide repeat-containing protein At1g06270 [Cicer arietinum]	pentatricopeptide repeat-containing protein At1g06270 [Cicer arietinum]	TRINITY_DN8197_c0_g3_i1	0,0192990172912293	pentatricopeptide repeat-containing protein At2g13600 isoform X2 [Medicago truncatula]	pentatricopeptide repeat-containing protein At4g02750-like [Cicer arietinum]	comp52917_c0_seq1	0,0203310940302411	NA	NA
TRINITY_DN2249_c0_g1_i7	0,00772107352785216	heat shock 70 kDa protein 15 [Medicago truncatula]	heat shock 70 kDa protein 15 [Medicago truncatula]	TRINITY_DN33412_c0_g1_i1	0,0154332412626834	serine carboxypeptidase-like 34 [Medicago truncatula]	serine carboxypeptidase-like 34 [Medicago truncatula]	comp13668_c0_seq1	0,014660463885613	NA	NA	TRINITY_DN383_c0_g1_i3	0,019294940507739	uncharacterized protein At2g34460, chloroplastic [Medicago truncatula]	uncharacterized protein At2g34460, chloroplastic [Medicago truncatula]	TRINITY_DN1474_c0_g1_i2	0,0203289438963444	tetratricopeptide repeat protein 33 [Medicago truncatula]	tetratricopeptide repeat protein 33 [Medicago truncatula]
TRINITY_DN12958_c0_g1_i1	0,00772106640482915	ubiquitin carboxyl-terminal hydrolase 2-like [Cicer arietinum]	ubiquitin carboxyl-terminal hydrolase 2-like [Cicer arietinum]	TRINITY_DN38325_c0_g1_i1	0,015431957970278	allene oxide synthase 1, chloroplastic [Medicago truncatula]	allene oxide synthase 1, chloroplastic [Medicago truncatula]	comp57730_c0_seq1	0,0146599350208603	NA	NA	TRINITY_DN1215_c0_g1_i3	0,0192904182913148	protein decapping 5 [Medicago truncatula]	LSM14-like protein, partial [Trifolium pratense]	TRINITY_DN42333_c0_g1_i1	0,0202864576668021	MDIS1-interacting receptor like kinase 2 [Medicago truncatula]	MDIS1-interacting receptor like kinase 2 [Medicago truncatula]
TRINITY_DN13649_c0_g1_i7	0,00772085023361401	xyloglucan endotransglucosylase/hydrolase protein 9 [Medicago truncatula]	xyloglucan endotransglucosylase/hydrolase protein 9-like [Cicer arietinum]	TRINITY_DN10638_c0_g1_i1	0,0154314474505172	probable alpha,alpha-trehalose-phosphate synthase [UDP-forming] 9 [Cicer arietinum]	probable alpha,alpha-trehalose-phosphate synthase [UDP-forming] 9 [Cicer arietinum]	comp39376_c0_seq1	0,0146555546992896	NA	NA	TRINITY_DN1919_c0_g1_i1	0,0192713062541059	glutathione S-transferase f9-like protein [Trifolium pratense]	glutathione S-transferase F9 [Medicago truncatula]	TRINITY_DN27093_c0_g1_i1	0,0202855998588808	G-box element binding protein [Pisum sativum]	G-box element binding protein [Pisum sativum]
TRINITY_DN9219_c0_g1_i1	0,00772082058971634	glycoprotein 3-alpha-L-fucosyltransferase A isoform X2 [Cicer arietinum]	glycoprotein 3-alpha-L-fucosyltransferase A isoform X2 [Cicer arietinum]	comp43723_c0_seq1	0,0154310539247039	NA	NA	comp40578_c1_seq1	0,0146554772696912	NA	NA	TRINITY_DN9549_c0_g1_i2	0,0192656824336554	putative peroxidase [Medicago truncatula]	lignin-forming anionic peroxidase-like [Cicer arietinum]	comp40485_c0_seq27	0,0202825668868557	NA	NA
TRINITY_DN5166_c0_g1_i1	0,00772079474970543	meiosis-specific protein ASY3 [Medicago truncatula]	meiosis-specific protein ASY3 [Cicer arietinum]	TRINITY_DN1811_c0_g1_i2	0,0154287180292307	probable WRKY transcription factor 23 [Medicago truncatula]	unknown [Medicago truncatula]	TRINITY_DN3613_c0_g1_i5	0,0146511232375759	(S)-coclaurine N-methyltransferase-like isoform X2 [Cicer arietinum]	(S)-coclaurine N-methyltransferase [Medicago truncatula]	TRINITY_DN6502_c0_g1_i1	0,0192544812819361	cytochrome P450 94C1 [Medicago truncatula]	cytochrome P450 94C1 [Medicago truncatula]	TRINITY_DN6962_c0_g1_i1	0,0202670104715827	uncharacterized protein LOC25483014 [Medicago truncatula]	uncharacterized protein LOC25483014 [Medicago truncatula]
TRINITY_DN7478_c0_g3_i1	0,00772072336346791	conserved oligomeric Golgi complex subunit 6 [Cicer arietinum]	conserved oligomeric Golgi complex subunit 6 [Cicer arietinum]	TRINITY_DN53926_c0_g1_i1	0,0154259531038919	cation/H(+) antiporter 15 [Medicago truncatula]	cation/H(+) antiporter 15 [Medicago truncatula]	TRINITY_DN44133_c0_g1_i1	0,0146496368590575	hypothetical protein VITISV_010990 [Vitis vinifera]	hypothetical protein VITISV_010990 [Vitis vinifera]	TRINITY_DN26533_c0_g1_i2	0,0192382425604149	NAC10 transcription factor [Medicago sativa]	protein SOMBRERO [Medicago truncatula]	comp4068_c0_seq1	0,0202635725316692	NA	NA
TRINITY_DN8958_c0_g1_i5	0,00772068845093145	serine/threonine protein kinase ULK4-like protein [Trifolium pratense]	serine/threonine protein kinase ULK4-like protein [Trifolium pratense]	TRINITY_DN7028_c0_g5_i1	0,015422361272028	amino acid permease 3b-like protein, partial [Pisum sativum]	amino acid permease 3b-like protein, partial [Pisum sativum]	TRINITY_DN10538_c0_g1_i1	0,0146469343275808	NEP1-interacting protein 1-like [Cicer arietinum]	NEP1-interacting protein 1-like [Cicer arietinum]	TRINITY_DN1257_c11_g1_i2	0,0192289933180736	NA	NA	comp61802_c0_seq1	0,0202574460883072	NA	NA
TRINITY_DN7128_c0_g1_i2	0,00772061287289574	sorting and assembly machinery component 50 homolog B, partial [Medicago truncatula]	sorting and assembly machinery component 50 homolog B, partial [Medicago truncatula]	TRINITY_DN26553_c0_g1_i1	0,0154164792562624	uncharacterized protein LOC25485487 [Medicago truncatula]	uncharacterized protein LOC25485487 [Medicago truncatula]	TRINITY_DN7598_c0_g1_i8	0,0146417409709602	Myosin-11, partial [Mucuna pruriens]	putative myosin ATPase [Medicago truncatula]	comp7835_c0_seq1	0,0192001868188452	NA	NA	TRINITY_DN264_c0_g1_i2	0,020243387560509	serine/threonine-protein kinase STY46 isoform X4 [Medicago truncatula]	serine/threonine-protein kinase STY46 isoform X4 [Medicago truncatula]
TRINITY_DN3529_c0_g2_i1	0,00772056894723985	peroxidase [Trifolium pratense]	peroxidase [Trifolium pratense]	TRINITY_DN14890_c0_g2_i3	0,0154150906861528	putative protein kinase RLK-Pelle-WAK-LRK10L-1 family [Medicago truncatula]	putative protein kinase RLK-Pelle-WAK-LRK10L-1 family [Medicago truncatula]	comp52229_c0_seq1	0,0146404009139955	NA	NA	TRINITY_DN1121_c0_g2_i1	0,0191991744491276	LOW QUALITY PROTEIN: midasin [Cicer arietinum]	LOW QUALITY PROTEIN: midasin [Cicer arietinum]	TRINITY_DN53354_c0_g1_i1	0,0201805217252542	hypothetical protein L195_g047194 [Trifolium pratense]	uncharacterized protein DDB_G0275933-like [Cicer arietinum]
TRINITY_DN1948_c0_g1_i1	0,00772053191320166	RecName: Full=Ribulose bisphosphate carboxylase small chain 3A, chloroplastic; Short=RuBisCO small subunit 3A; Flags: Precursor	RecName: Full=Ribulose bisphosphate carboxylase small chain 3A, chloroplastic; Short=RuBisCO small subunit 3A; Flags: Precursor	TRINITY_DN218_c0_g1_i2	0,0154107246554352	UDP-glucose flavonoid 3-O-glucosyltransferase 7 [Medicago truncatula]	UDP-glucose flavonoid 3-O-glucosyltransferase 7 [Medicago truncatula]	TRINITY_DN17206_c0_g1_i2	0,014639528751821	uncharacterized protein LOC11427381 isoform X2 [Medicago truncatula]	uncharacterized protein LOC11427381 isoform X2 [Medicago truncatula]	TRINITY_DN2262_c0_g1_i1	0,0191971903009074	vacuolar-sorting receptor 6 [Medicago truncatula]	vacuolar-sorting receptor 6 [Medicago truncatula]	comp31482_c0_seq1	0,0201777840622883	NA	NA
TRINITY_DN1186_c0_g1_i4	0,0077205265891195	AP-1 complex subunit mu-2 [Medicago truncatula]	AP-1 complex subunit mu-2 [Medicago truncatula]	TRINITY_DN2430_c1_g1_i1	0,0154066132570279	uncharacterized protein LOC25501664 isoform X2 [Medicago truncatula]	uncharacterized protein LOC25501664 isoform X2 [Medicago truncatula]	comp71962_c0_seq1	0,0146375430862818	NA	NA	TRINITY_DN5584_c0_g1_i3	0,0191863974135722	beta-glucosidase 25 isoform X1 [Medicago truncatula]	beta-glucosidase 25 isoform X1 [Medicago truncatula]	TRINITY_DN9565_c0_g1_i2	0,0201398576998409	hypothetical protein PHAVU_011G022100g [Phaseolus vulgaris]	hypothetical protein PHAVU_011G022100g [Phaseolus vulgaris]
TRINITY_DN740_c0_g1_i3	0,00772049579265166	HMG1/2-like protein isoform X2 [Cicer arietinum]	HMG1/2-like protein isoform X2 [Cicer arietinum]	TRINITY_DN9834_c0_g2_i1	0,0154057819776917	scarecrow-like protein 33 [Medicago truncatula]	scarecrow-like protein 33 [Medicago truncatula]	TRINITY_DN7_c0_g1_i4	0,0146370983244957	FKBP12-interacting protein of 37 kDa-like [Cicer arietinum]	FKBP12-interacting protein of 37 kDa-like [Cicer arietinum]	TRINITY_DN3029_c0_g1_i3	0,0191654192429532	F-box only protein 6, partial [Mucuna pruriens]	F-box only protein 6 isoform X1 [Cicer arietinum]	TRINITY_DN12343_c0_g4_i1	0,0201256853237814	putative transcription factor Homobox-WOX family [Medicago truncatula]	putative transcription factor Homobox-WOX family [Medicago truncatula]
TRINITY_DN7903_c0_g3_i3	0,00772044232059726	RecName: Full=Probable UDP-arabinopyranose mutase 1; AltName: Full=Reversibly glycosylated polypeptide 1; Short=RGP1; AltName: Full=UDP-L-arabinose mutase 1; AltName: Full=UDP-glucose:protein transglucosylase; Short=UPTG	RecName: Full=Probable UDP-arabinopyranose mutase 1; AltName: Full=Reversibly glycosylated polypeptide 1; Short=RGP1; AltName: Full=UDP-L-arabinose mutase 1; AltName: Full=UDP-glucose:protein transglucosylase; Short=UPTG	TRINITY_DN10163_c0_g1_i1	0,0154054567477695	hypothetical protein CR513_08947, partial [Mucuna pruriens]	hypothetical protein L195_g036104 [Trifolium pratense]	TRINITY_DN5138_c0_g1_i1	0,0146368625767693	unknown [Lotus japonicus]	unknown [Lotus japonicus]	TRINITY_DN9276_c0_g1_i1	0,0191645160845251	pentatricopeptide repeat-containing protein At3g53170 [Medicago truncatula]	pentatricopeptide repeat-containing protein At3g53170 [Medicago truncatula]	TRINITY_DN21085_c0_g1_i1	0,0201251502408479	probable glycosyltransferase At5g20260 [Medicago truncatula]	probable glycosyltransferase At5g20260 [Medicago truncatula]
TRINITY_DN11279_c0_g1_i1	0,00772042152599023	mini-chromosome maintenance complex-binding protein, partial [Trifolium pratense]	mini-chromosome maintenance complex-binding protein, partial [Trifolium pratense]	TRINITY_DN2120_c1_g3_i1	0,015404464947112	NA	NA	TRINITY_DN35314_c0_g1_i1	0,0146347638630265	putative beta-amyrin 11-oxidase [Medicago truncatula]	putative beta-amyrin 11-oxidase [Medicago truncatula]	TRINITY_DN24477_c1_g1_i7	0,0191628506567489	PREDICTED: metal tolerance protein 10 isoform X1 [Vigna angularis]	metal tolerance protein 9 isoform X1 [Medicago truncatula]	TRINITY_DN53100_c0_g1_i1	0,0201072758306749	putative protein kinase RLK-Pelle-WAK-LRK10L-1 family [Medicago truncatula]	putative protein kinase RLK-Pelle-WAK-LRK10L-1 family [Medicago truncatula]
TRINITY_DN8473_c0_g1_i1	0,00772040512640857	putative fructokinase-4-like protein [Trifolium pratense]	putative fructokinase-4-like protein [Trifolium pratense]	TRINITY_DN711_c1_g2_i1	0,0154012096255402	O-fucosyltransferase 34 isoform X2 [Medicago truncatula]	O-fucosyltransferase 34 isoform X2 [Medicago truncatula]	TRINITY_DN8326_c0_g1_i3	0,0146324340914283	probable galacturonosyltransferase 15 isoform X2 [Medicago truncatula]	probable galacturonosyltransferase 15 isoform X2 [Medicago truncatula]	TRINITY_DN18954_c0_g1_i1	0,0191511888224379	G-type lectin S-receptor-like serine/threonine-protein kinase At4g27290 [Medicago truncatula]	G-type lectin S-receptor-like serine/threonine-protein kinase At4g27290 [Medicago truncatula]	TRINITY_DN14956_c0_g1_i1	0,0201035290390371	NA	NA
TRINITY_DN221_c1_g2_i1	0,00772037007973142	adenylyltransferase and sulfurtransferase mocs3-like protein [Trifolium pratense]	adenylyltransferase and sulfurtransferase mocs3-like protein [Trifolium pratense]	TRINITY_DN711_c1_g1_i1	0,0153985202184955	O-fucosyltransferase 34 isoform X1 [Medicago truncatula]	O-fucosyltransferase 34 isoform X1 [Medicago truncatula]	TRINITY_DN17173_c0_g1_i4	0,0146314552462055	cytochrome P450 CYP72A219 [Medicago truncatula]	cytochrome P450 CYP72A219 [Medicago truncatula]	TRINITY_DN5197_c0_g1_i2	0,0191322195710504	hypothetical protein E2542_SST26799 [Spatholobus suberectus]	putative cysteine-rich transmembrane CYSTM domain-containing protein [Medicago truncatula]	comp12140_c0_seq1	0,0200711539567616	NA	NA
TRINITY_DN6307_c0_g1_i2	0,00772032290076243	probable transcription factor KAN2 isoform X1 [Medicago truncatula]	probable transcription factor KAN2 isoform X1 [Medicago truncatula]	TRINITY_DN5288_c0_g1_i2	0,0153932784541325	syntaxin 122 [Lens culinaris subsp. odemensis]	syntaxin 122 [Lens culinaris subsp. odemensis]	TRINITY_DN699_c0_g3_i4	0,0146310446780325	ferritin [Pisum sativum]	ferritin [Pisum sativum]	TRINITY_DN8879_c0_g1_i2	0,0190866458605819	hypothetical protein L195_g035548 [Trifolium pratense]	hypothetical protein L195_g035548 [Trifolium pratense]	TRINITY_DN15433_c0_g1_i1	0,0200555799002848	uncharacterized protein LOC114402144 [Glycine soja]	uncharacterized protein LOC114402144 [Glycine soja]
TRINITY_DN2505_c0_g1_i3	0,0077203203902068	protein MID1-COMPLEMENTING ACTIVITY 1 [Medicago truncatula]	protein MID1-COMPLEMENTING ACTIVITY 1 [Medicago truncatula]	TRINITY_DN8403_c0_g1_i1	0,0153914713762928	uncharacterized protein LOC25493156 [Medicago truncatula]	uncharacterized protein LOC25493156 [Medicago truncatula]	TRINITY_DN3000_c0_g1_i1	0,0146178711015866	aldehyde dehydrogenase family 3 member H1 [Medicago truncatula]	aldehyde dehydrogenase family 3 member H1 [Medicago truncatula]	TRINITY_DN4845_c0_g1_i1	0,0190802480739137	hypothetical protein L195_g021649 [Trifolium pratense]	NA	TRINITY_DN4420_c0_g1_i4	0,0200473067073968	phytochromobilin:ferredoxin oxidoreductase, chloroplastic isoform X2 [Medicago truncatula]	phytochromobilin:ferredoxin oxidoreductase, chloroplastic isoform X2 [Medicago truncatula]
TRINITY_DN1177_c0_g1_i3	0,0077202966916552	cytochrome c oxidase assembly protein COX15 isoform X1 [Medicago truncatula]	cytochrome c oxidase assembly protein COX15 isoform X1 [Medicago truncatula]	TRINITY_DN18599_c0_g1_i1	0,0153871267806586	glycosyltransferase [Trifolium pratense]	uncharacterized protein LOC11421645 [Medicago truncatula]	TRINITY_DN242_c0_g1_i1	0,0146160539964877	xyloglucan galactosyltransferase KATAMARI1 [Trifolium pratense]	xyloglucan galactosyltransferase XLT2 [Medicago truncatula]	TRINITY_DN4252_c0_g1_i2	0,0190787177989769	PREDICTED: DNA ligase 1 [Vigna radiata var. radiata]	heavy metal-associated isoprenylated plant protein 9-like [Cicer arietinum]	TRINITY_DN20428_c0_g1_i2	0,0200472601998254	putative DHBP synthase RibB-like alpha/beta domain-containing protein [Medicago truncatula]	putative DHBP synthase RibB-like alpha/beta domain-containing protein [Medicago truncatula]
TRINITY_DN5924_c0_g1_i1	0,0077202957382161	L-asparaginase [Trifolium pratense]	L-asparaginase [Trifolium pratense]	TRINITY_DN306_c0_g1_i2	0,0153857461049786	histidine kinase 3 [Medicago truncatula]	histidine kinase 3 [Medicago truncatula]	comp20185_c0_seq2	0,014609869143025	NA	NA	TRINITY_DN11613_c0_g1_i1	0,0190744613408066	transcription factor bHLH30-like protein [Trifolium pratense]	transcription factor bHLH30-like protein [Trifolium pratense]	TRINITY_DN6337_c0_g1_i1	0,020031828656092	cytochrome P450 86B1 [Medicago truncatula]	cytochrome P450 86B1 [Medicago truncatula]
TRINITY_DN447_c0_g2_i1	0,00772027255186377	putative fasciclin-like arabinogalactan protein FLA2 [Trifolium pratense]	putative fasciclin-like arabinogalactan protein FLA2 [Trifolium pratense]	TRINITY_DN9323_c0_g1_i1	0,0153817476156351	calcineurin B-like protein 10 isoform X1 [Cicer arietinum]	calcineurin B-like protein 10 isoform X1 [Cicer arietinum]	TRINITY_DN10485_c0_g1_i1	0,0146095246642998	purple acid phosphatase [Medicago truncatula]	putative Acid phosphatase [Medicago truncatula]	TRINITY_DN30771_c0_g1_i1	0,019074093911651	caffeoylshikimate esterase isoform X2 [Medicago truncatula]	caffeoylshikimate esterase isoform X2 [Medicago truncatula]	TRINITY_DN1637_c0_g1_i2	0,0200302243714249	sterol 3-beta-glucosyltransferase UGT80A2 [Medicago truncatula]	sterol 3-beta-glucosyltransferase UGT80A2 [Cicer arietinum]
TRINITY_DN1517_c2_g1_i1	0,00772026113874956	trihelix transcription factor ASIL2 isoform X1 [Cicer arietinum]	trihelix transcription factor ASIL2 isoform X1 [Cicer arietinum]	TRINITY_DN37248_c0_g1_i1	0,0153804697863025	epidermis-specific secreted glycoprotein EP1 [Cicer arietinum]	epidermis-specific secreted glycoprotein EP1 [Cicer arietinum]	TRINITY_DN682_c1_g1_i1	0,0146066452441602	putative cyclic nucleotide-gated ion channel 8 [Medicago truncatula]	putative cyclic nucleotide-gated ion channel 8 [Medicago truncatula]	TRINITY_DN12571_c0_g1_i1	0,0190716711852834	F-box protein interaction domain; Galactose oxidase, central [Medicago truncatula]	F-box protein interaction domain; Galactose oxidase, central [Medicago truncatula]	TRINITY_DN44595_c0_g1_i1	0,0200294647941289	pleiotropic drug resistance protein 1 [Cicer arietinum]	putative sulfate-transporting ATPase [Medicago truncatula]
TRINITY_DN2748_c0_g1_i5	0,0077202556911555	monoglyceride lipase [Trifolium pratense]	monoglyceride lipase [Trifolium pratense]	TRINITY_DN29133_c0_g1_i1	0,0153742355773531	tyrosine-protein phosphatase DSP3 [Medicago truncatula]	tyrosine-protein phosphatase DSP3 [Cicer arietinum]	TRINITY_DN2484_c0_g1_i4	0,0146003537988582	40S ribosomal protein s18-like, partial [Trifolium pratense]	40S ribosomal protein s18-like, partial [Trifolium pratense]	TRINITY_DN37311_c0_g1_i1	0,0190707058941579	protein PNS1 isoform X1 [Medicago truncatula]	protein PNS1 isoform X1 [Medicago truncatula]	TRINITY_DN883_c0_g2_i1	0,0200266325351436	uncharacterized protein LOC11444973 [Medicago truncatula]	uncharacterized protein LOC11444973 [Medicago truncatula]
TRINITY_DN1879_c0_g3_i3	0,0077202455540589	auxin transporter-like protein 1 isoform X1 [Cicer arietinum]	auxin transporter-like protein 1 isoform X1 [Medicago truncatula]	TRINITY_DN6_c0_g1_i5	0,0153725180924578	protein SMG7 [Medicago truncatula]	protein SMG7 [Medicago truncatula]	TRINITY_DN5676_c1_g1_i1	0,0145985934668322	uncharacterized protein LOC101495331 isoform X1 [Cicer arietinum]	uncharacterized protein LOC101495331 isoform X1 [Cicer arietinum]	TRINITY_DN2599_c1_g4_i1	0,0190698229060218	probable disease resistance protein RPP1 [Medicago truncatula]	probable disease resistance protein RPP1 [Medicago truncatula]	TRINITY_DN2255_c0_g1_i1	0,0200225613882886	LOB domain-containing protein 41-like [Trifolium pratense]	LOB domain-containing protein 41-like [Trifolium pratense]
TRINITY_DN8157_c0_g1_i1	0,0077202022303746	probable membrane-associated kinase regulator 6 [Cicer arietinum]	probable membrane-associated kinase regulator 6 [Cicer arietinum]	comp40603_c1_seq1	0,0153716713081561	NA	NA	comp18352_c0_seq1	0,0145982224320993	NA	NA	TRINITY_DN6960_c0_g1_i4	0,0190685933102135	E3 ubiquitin-protein ligase SDIR1-like [Abrus precatorius]	E3 ubiquitin-protein ligase SDIR1-like isoform X1 [Cicer arietinum]	comp40885_c0_seq2	0,020018518550873	NA	NA
TRINITY_DN10064_c0_g1_i1	0,00772006875417836	UPF0613 protein PB24D3.06c isoform X1 [Cicer arietinum]	UPF0613 protein PB24D3.06c isoform X1 [Cicer arietinum]	comp44246_c0_seq1	0,0153709705786767	NA	NA	comp35551_c0_seq4	0,0145976190813411	NA	NA	TRINITY_DN29921_c0_g1_i1	0,0190562717939445	syncoilin [Medicago truncatula]	syncoilin [Medicago truncatula]	TRINITY_DN10877_c0_g1_i3	0,0200074601207477	unknown [Medicago truncatula]	unknown [Medicago truncatula]
TRINITY_DN11517_c0_g1_i5	0,00772004160549364	E3 ubiquitin protein ligase rin2-like protein [Trifolium pratense]	E3 ubiquitin protein ligase rin2-like protein [Trifolium pratense]	TRINITY_DN8929_c0_g1_i1	0,0153700017213227	scarecrow-like protein 13 [Medicago truncatula]	scarecrow-like protein 13 [Medicago truncatula]	TRINITY_DN2233_c0_g1_i6	0,0145963371776496	argininosuccinate synthase, chloroplastic [Medicago truncatula]	argininosuccinate synthase, chloroplastic [Medicago truncatula]	TRINITY_DN52965_c0_g1_i1	0,0190517593241376	uncharacterized protein LOC11439663 [Medicago truncatula]	uncharacterized protein LOC11439663 [Medicago truncatula]	TRINITY_DN5129_c0_g1_i2	0,0200047730844556	probable amidase At4g34880 isoform X1 [Cicer arietinum]	probable amidase At4g34880 isoform X1 [Cicer arietinum]
TRINITY_DN3156_c0_g2_i1	0,00771995786875933	probable methyltransferase PMT16 [Medicago truncatula]	probable methyltransferase PMT16 [Medicago truncatula]	TRINITY_DN6473_c0_g1_i12	0,0153698597842305	tobamovirus multiplication protein 1 isoform X2 [Cicer arietinum]	tobamovirus multiplication protein 1 isoform X2 [Cicer arietinum]	TRINITY_DN30585_c0_g1_i1	0,0145963161555097	putative protein kinase RLK-Pelle-L-LEC family [Medicago truncatula]	uncharacterized protein LOC101491058 [Cicer arietinum]	TRINITY_DN14964_c0_g1_i1	0,0190472630366756	hypothetical protein L195_g016939, partial [Trifolium pratense]	hypothetical protein L195_g016939, partial [Trifolium pratense]	TRINITY_DN10224_c0_g1_i1	0,0200033600527118	uncharacterized protein LOC11407762 [Medicago truncatula]	uncharacterized protein LOC11407762 [Medicago truncatula]
TRINITY_DN1113_c0_g1_i4	0,00771991112122059	NADPH-dependent aldo-keto reductase, chloroplastic-like [Cicer arietinum]	NADPH-dependent aldo-keto reductase, chloroplastic-like [Cicer arietinum]	TRINITY_DN3939_c0_g1_i1	0,0153698026730551	indole-3-acetic acid-amido synthetase GH3.6 [Medicago truncatula]	indole-3-acetic acid-amido synthetase GH3.6 [Medicago truncatula]	TRINITY_DN9241_c0_g1_i2	0,0145953052030602	protein PHOTOSYSTEM I ASSEMBLY 2, chloroplastic [Medicago truncatula]	protein PHOTOSYSTEM I ASSEMBLY 2, chloroplastic [Medicago truncatula]	TRINITY_DN34623_c0_g1_i1	0,0190131521015603	hypothetical protein MtrunA17_Chr3g0141221 [Medicago truncatula]	hypothetical protein MtrunA17_Chr3g0141221 [Medicago truncatula]	TRINITY_DN3802_c0_g3_i4	0,0199977362919429	TBC1 domain family member 15 [Medicago truncatula]	TBC1 domain family member 15 [Medicago truncatula]
TRINITY_DN17388_c0_g1_i2	0,00771983699292777	probable pectate lyase 18, partial [Medicago truncatula]	probable pectate lyase 18, partial [Medicago truncatula]	TRINITY_DN9447_c0_g1_i1	0,0153683908086826	EXGT1 [Pisum sativum]	EXGT1 [Pisum sativum]	comp14455_c1_seq1	0,0145943268043797	NA	NA	TRINITY_DN9767_c0_g1_i1	0,0190039617409341	uncharacterized protein LOC11414525 [Medicago truncatula]	uncharacterized protein LOC11414525 [Medicago truncatula]	TRINITY_DN49345_c0_g1_i1	0,0199973370191589	histidine kinase 5 [Cajanus cajan]	histidine kinase 5 [Cajanus cajan]
TRINITY_DN2058_c0_g1_i7	0,0077198308290705	SNF2 domain-containing protein CLASSY 4 [Medicago truncatula]	SNF2 domain-containing protein CLASSY 3 [Medicago truncatula]	TRINITY_DN5241_c0_g1_i1	0,0153679070477073	alpha/beta hydrolase domain-containing protein 17B [Medicago truncatula]	alpha/beta hydrolase domain-containing protein 17B [Medicago truncatula]	TRINITY_DN299_c0_g1_i2	0,0145927594324401	RecName: Full=Vicilin; Flags: Precursor	RecName: Full=Vicilin; Flags: Precursor	TRINITY_DN10840_c0_g1_i4	0,0189935279200592	PREDICTED: uncharacterized protein LOC107822681 [Nicotiana tabacum]	PREDICTED: uncharacterized protein LOC107822681 [Nicotiana tabacum]	comp15862_c0_seq1	0,0199962041213806	NA	NA
TRINITY_DN2105_c0_g1_i1	0,00771982768640945	uncharacterized protein LOC11435240 [Medicago truncatula]	uncharacterized protein LOC11435240 [Medicago truncatula]	TRINITY_DN17505_c0_g1_i1	0,015364086989341	lectin kinase [Pisum sativum]	lectin kinase [Pisum sativum]	TRINITY_DN10950_c0_g1_i2	0,0145878719672935	hypothetical protein A2U01_0001130, partial [Trifolium medium]	hypothetical protein A2U01_0001130, partial [Trifolium medium]	TRINITY_DN44060_c0_g1_i1	0,0189687676987836	uncharacterized protein LOC11415654 [Medicago truncatula]	uncharacterized protein LOC11415654 [Medicago truncatula]	TRINITY_DN3323_c2_g2_i1	0,0199854573665809	NA	NA
TRINITY_DN377_c2_g1_i2	0,00771980447603099	putative clathrin assembly protein At5g35200 [Cicer arietinum]	putative clathrin assembly protein At5g35200 [Cicer arietinum]	TRINITY_DN28718_c0_g1_i1	0,0153620731608335	thioredoxin-like protein CDSP32 chloroplastic-like [Trifolium pratense]	thioredoxin-like protein CDSP32 chloroplastic-like [Trifolium pratense]	TRINITY_DN297_c0_g1_i6	0,0145781923527699	phosphate transporter PHO1 homolog 10 [Medicago truncatula]	phosphate transporter PHO1 homolog 10 isoform X1 [Cicer arietinum]	comp34338_c1_seq2	0,0189536270138034	NA	NA	TRINITY_DN5200_c0_g1_i2	0,0199828597689852	hypothetical protein MtrunA17_Chr3g0120691 [Medicago truncatula]	probable E3 ubiquitin-protein ligase XERICO [Medicago truncatula]
TRINITY_DN46992_c0_g1_i1	0,00771976177046336	pentatricopeptide repeat-containing protein At1g55890, mitochondrial [Medicago truncatula]	pentatricopeptide repeat-containing protein At1g55890, mitochondrial [Medicago truncatula]	TRINITY_DN8216_c0_g1_i4	0,0153570585211934	protein translocase subunit SECA2, chloroplastic isoform X1 [Medicago truncatula]	protein translocase subunit SECA2, chloroplastic isoform X1 [Medicago truncatula]	TRINITY_DN9851_c0_g1_i1	0,0145778685301612	CC-NBS-LRR resistance protein [Trifolium medium]	CC-NBS-LRR resistance protein [Trifolium medium]	TRINITY_DN3254_c0_g1_i2	0,0189536224951647	uncharacterized protein LOC11434526 isoform X1 [Medicago truncatula]	uncharacterized protein LOC11434526 isoform X1 [Medicago truncatula]	TRINITY_DN5714_c0_g1_i8	0,0199538867775982	sugar transporter ERD6-like 5-like protein, partial [Trifolium pratense]	sugar transporter ERD6-like 5-like protein, partial [Trifolium pratense]
TRINITY_DN29244_c0_g1_i1	0,00771965650482549	protein E6 [Cajanus cajan]	protein E6 [Medicago truncatula]	TRINITY_DN13444_c0_g1_i4	0,0153569610561819	RCC1 and BTB domain-containing protein 2 [Medicago truncatula]	RCC1 and BTB domain-containing protein 2 [Medicago truncatula]	TRINITY_DN2106_c0_g1_i5	0,0145774257989925	ROS1-like protein [Trifolium pratense]	ROS1-like protein [Trifolium pratense]	TRINITY_DN4204_c0_g1_i2	0,0189521484689987	caffeic acid 3-O-methyltransferase 1 [Medicago truncatula]	caffeic acid 3-O-methyltransferase 1 [Medicago truncatula]	TRINITY_DN10681_c0_g1_i1	0,0199264064445852	DNA-directed RNA polymerase V subunit 5A isoform X1 [Cicer arietinum]	DNA-directed RNA polymerase V subunit 5A isoform X1 [Cicer arietinum]
TRINITY_DN5747_c0_g1_i10	0,00771965069466782	DNA binding protein [Trifolium pratense]	DNA binding protein [Trifolium pratense]	TRINITY_DN8728_c0_g1_i1	0,0153547618277755	serine carboxypeptidase-like [Medicago truncatula]	serine carboxypeptidase-like [Medicago truncatula]	TRINITY_DN7222_c0_g1_i15	0,0145705487776966	TIR-NBS-LRR type disease resistance protein [Trifolium medium]	TIR-NBS-LRR type disease resistance protein [Trifolium medium]	comp64252_c0_seq1	0,0189350340496913	NA	NA	TRINITY_DN27382_c0_g1_i1	0,0199105937400813	uncharacterized protein LOC101505946 isoform X6 [Cicer arietinum]	uncharacterized protein LOC101505946 isoform X6 [Cicer arietinum]
TRINITY_DN42323_c0_g1_i1	0,00771955429747866	calcium-transporting ATPase 4, endoplasmic reticulum-type-like [Cicer arietinum]	calcium-transporting ATPase 4, endoplasmic reticulum-type-like [Cicer arietinum]	TRINITY_DN581_c0_g2_i2	0,0153535403236947	mitogen-activated protein kinase 15 isoform X1 [Medicago truncatula]	mitogen-activated protein kinase 15 isoform X1 [Medicago truncatula]	TRINITY_DN21629_c0_g1_i1	0,0145682060751998	nicotianamine synthase-like protein [Trifolium pratense]	nicotianamine synthase-like protein [Trifolium pratense]	TRINITY_DN52953_c0_g1_i1	0,0189301543493436	probable glucuronoxylan glucuronosyltransferase IRX7 [Medicago truncatula]	probable glucuronoxylan glucuronosyltransferase IRX7 [Medicago truncatula]	TRINITY_DN37554_c0_g1_i1	0,0199035596784086	cell wall / vacuolar inhibitor of fructosidase 2 [Medicago truncatula]	cell wall / vacuolar inhibitor of fructosidase 2 [Medicago truncatula]
TRINITY_DN7431_c0_g1_i2	0,00771950602249739	protein disulfide isomerase-like 1-6 [Medicago truncatula]	protein disulfide isomerase-like 1-6 [Medicago truncatula]	TRINITY_DN2957_c0_g1_i14	0,0153412576729849	polyubiquitin [Ziziphus jujuba]	unnamed protein product [Triticum turgidum subsp. durum]	comp63333_c0_seq1	0,0145678422236694	NA	NA	TRINITY_DN13312_c0_g1_i1	0,0189230491704154	uncharacterized protein LOC101497664 isoform X1 [Cicer arietinum]	uncharacterized protein LOC101497664 isoform X1 [Cicer arietinum]	TRINITY_DN8303_c0_g2_i1	0,0199023406858544	hydroxyacylglutathione hydrolase cytoplasmic [Medicago truncatula]	hydroxyacylglutathione hydrolase cytoplasmic [Medicago truncatula]
TRINITY_DN6647_c0_g1_i1	0,0077194851561631	serine carboxypeptidase-like 20 [Medicago truncatula]	serine carboxypeptidase-like 20 [Medicago truncatula]	TRINITY_DN42587_c0_g1_i1	0,0153401120783926	putative thaumatin [Medicago truncatula]	putative thaumatin [Medicago truncatula]	TRINITY_DN17967_c0_g2_i1	0,014567377057113	hypothetical protein A2U01_0060167, partial [Trifolium medium]	uncharacterized protein LOC113871585, partial [Abrus precatorius]	comp45348_c0_seq1	0,0189101574784608	NA	NA	TRINITY_DN11700_c0_g2_i4	0,019878935939378	DUF21 domain-containing protein At4g14240-like [Abrus precatorius]	DUF21 domain-containing protein At4g14240-like [Abrus precatorius]
TRINITY_DN3354_c0_g3_i1	0,00771946920220898	cell division control protein 2 c-like [Trifolium pratense]	cell division control protein 2 c-like [Trifolium pratense]	comp38260_c0_seq1	0,0153392323803573	NA	NA	comp22782_c0_seq1	0,0145673635254926	NA	NA	TRINITY_DN10089_c0_g1_i1	0,018885196779153	cellulose synthase-like protein H1 isoform X2 [Medicago truncatula]	cellulose synthase-like protein H1 isoform X2 [Medicago truncatula]	TRINITY_DN5430_c0_g1_i3	0,019875430798041	putative E3 ubiquitin-protein ligase RF4 isoform X3 [Medicago truncatula]	putative E3 ubiquitin-protein ligase RF4 isoform X3 [Medicago truncatula]
TRINITY_DN1817_c0_g1_i1	0,00771945856502408	PB1 domain protein [Trifolium pratense]	PB1 domain protein [Trifolium pratense]	TRINITY_DN54681_c0_g1_i1	0,0153384502341336	ethylene-responsive transcription factor 9 [Cicer arietinum]	ethylene-responsive transcription factor 9 [Cicer arietinum]	TRINITY_DN20147_c0_g2_i4	0,014567058699732	NA	NA	comp43413_c0_seq1	0,0188816825246685	NA	NA	TRINITY_DN7601_c0_g1_i8	0,0198417225521072	NA	NA
TRINITY_DN13699_c0_g1_i1	0,00771945086680582	transmembrane emp24 domain-containing protein p24delta4-like [Cicer arietinum]	transmembrane emp24 domain-containing protein p24delta4-like [Cicer arietinum]	TRINITY_DN17405_c0_g1_i1	0,0153368857452217	heavy metal-associated isoprenylated plant protein 30-like [Cicer arietinum]	heavy metal-associated isoprenylated plant protein 30-like [Cicer arietinum]	comp8728_c0_seq1	0,0145666989048269	NA	NA	TRINITY_DN21203_c0_g1_i2	0,0188792494341765	uncharacterized protein At5g01610 isoform X1 [Medicago truncatula]	uncharacterized protein At5g01610-like [Cicer arietinum]	TRINITY_DN6503_c0_g1_i1	0,0198415771461001	uncharacterized protein LOC25493523 isoform X1 [Medicago truncatula]	uncharacterized protein LOC25493523 isoform X1 [Medicago truncatula]
TRINITY_DN10138_c0_g2_i2	0,00771936806556534	sucrose synthase 7 [Medicago truncatula]	sucrose synthase 7 [Medicago truncatula]	TRINITY_DN24655_c0_g1_i1	0,0153330176232902	U-box domain-containing protein 30 [Medicago truncatula]	U-box domain-containing protein 30 [Medicago truncatula]	TRINITY_DN19904_c0_g1_i1	0,0145658988630827	NA	NA	TRINITY_DN7914_c0_g1_i1	0,0188696644660151	organelle RRM domain-containing protein 2, mitochondrial [Cicer arietinum]	organelle RRM domain-containing protein 2, mitochondrial [Cicer arietinum]	TRINITY_DN18064_c0_g1_i1	0,0198133817524203	phosphatidylinositol/phosphatidylcholine transfer protein SFH12 [Cicer arietinum]	phosphatidylinositol transfer-like protein II [Lotus japonicus]
TRINITY_DN2675_c0_g1_i6	0,00771928422955408	uncharacterized protein LOC25502081 [Medicago truncatula]	uncharacterized protein LOC25502081 [Medicago truncatula]	comp32474_c0_seq1	0,0153325501176707	NA	NA	TRINITY_DN21_c0_g3_i9	0,014565849852607	telomere repeat-binding protein 4-like [Trifolium pratense]	telomere repeat-binding protein 4-like [Trifolium pratense]	TRINITY_DN2477_c0_g2_i1	0,0188671126181789	probable trehalose-phosphate phosphatase J [Medicago truncatula]	probable trehalose-phosphate phosphatase J [Medicago truncatula]	comp17761_c1_seq1	0,0197971335699363	NA	NA
TRINITY_DN5359_c0_g1_i1	0,00771926397699085	C2H2-like zinc finger protein, partial [Lathyrus sativus]	PREDICTED: uncharacterized protein LOC109351889 [Lupinus angustifolius]	TRINITY_DN491_c0_g1_i6	0,0153320492501556	NADP-dependent malic enzyme [Cicer arietinum]	NADP-dependent malic enzyme [Medicago truncatula]	TRINITY_DN15311_c0_g1_i1	0,0145546391364851	hypothetical protein PHAVU_008G093500g [Phaseolus vulgaris]	abscisic acid receptor PYL6 [Trifolium pratense]	TRINITY_DN26659_c0_g2_i1	0,0188640298241011	protein NUCLEAR FUSION DEFECTIVE 4 [Medicago truncatula]	protein NUCLEAR FUSION DEFECTIVE 4 [Medicago truncatula]	TRINITY_DN14250_c0_g2_i1	0,0197947614608782	lysine histidine transporter 1 [Glycine max]	lysine histidine transporter 1 [Medicago truncatula]
TRINITY_DN1056_c0_g1_i1	0,00771919930877577	uncharacterized protein LOC25480466 [Medicago truncatula]	uncharacterized protein LOC25480466 [Medicago truncatula]	TRINITY_DN4928_c0_g1_i1	0,0153298766272828	unknown [Medicago truncatula]	unknown [Medicago truncatula]	TRINITY_DN7268_c0_g1_i2	0,0145540047327415	uncharacterized protein LOC11427228 [Medicago truncatula]	uncharacterized protein LOC101501160 [Cicer arietinum]	TRINITY_DN3091_c0_g1_i2	0,0188599022856082	uncharacterized protein LOC112010671 [Quercus suber]	uncharacterized protein LOC112010671 [Quercus suber]	TRINITY_DN1606_c0_g1_i3	0,0197927589952818	NA	NA
TRINITY_DN7742_c0_g1_i2	0,00771918820882979	ADP-ribosylation factor GTPase-activating protein AGD7-like [Cicer arietinum]	ADP-ribosylation factor GTPase-activating protein AGD7-like [Cicer arietinum]	TRINITY_DN13026_c0_g2_i3	0,0153237452453213	hypothetical protein VITISV_013138 [Vitis vinifera]	hypothetical protein VITISV_013138 [Vitis vinifera]	comp40478_c1_seq1	0,0145512525277347	NA	NA	TRINITY_DN43326_c0_g1_i1	0,0188583730931114	probable E3 ubiquitin-protein ligase XERICO [Medicago truncatula]	salt tunicamycin-induced RING finger protein, partial [Medicago falcata]	TRINITY_DN17970_c1_g1_i2	0,0197873698893266	gag/pol polyprotein [Trifolium pratense]	gag/pol polyprotein [Trifolium pratense]
TRINITY_DN14391_c0_g2_i1	0,0077191556726748	peptidyl-prolyl cis-trans isomerase Pin1 [Cicer arietinum]	Peptide methionine sulfoxide reductase A5 [Spatholobus suberectus]	TRINITY_DN15692_c0_g1_i1	0,0153232899350858	homeotic protein knotted-1 [Medicago truncatula]	homeotic protein knotted-1 [Medicago truncatula]	comp40677_c0_seq21	0,0145507638364142	NA	NA	TRINITY_DN9614_c0_g1_i1	0,0188511891223738	adenine/guanine permease AZG2 [Medicago truncatula]	adenine/guanine permease AZG2 [Medicago truncatula]	TRINITY_DN8232_c0_g3_i2	0,0197855992051262	hypothetical protein L195_g048624, partial [Trifolium pratense]	hypothetical protein L195_g048624, partial [Trifolium pratense]
TRINITY_DN14437_c0_g1_i1	0,00771913333685458	RecName: Full=Glutathione reductase, cytosolic; Short=GR; Short=GRase; AltName: Full=GOR2	RecName: Full=Glutathione reductase, cytosolic; Short=GR; Short=GRase; AltName: Full=GOR2	TRINITY_DN20092_c0_g2_i1	0,0153194727642034	uncharacterized protein LOC101507745 [Cicer arietinum]	uncharacterized protein LOC101507745 [Cicer arietinum]	TRINITY_DN2919_c0_g1_i4	0,0145505814059449	uncharacterized protein LOC101513851 [Cicer arietinum]	uncharacterized protein LOC101513851 [Cicer arietinum]	TRINITY_DN6553_c0_g2_i1	0,0188426356467199	NA	NA	comp40010_c1_seq8	0,0197829512388509	NA	NA
TRINITY_DN33678_c0_g1_i1	0,00771913171568805	lectin-like protein At1g53070 [Medicago truncatula]	lectin-like protein At1g53070 [Medicago truncatula]	TRINITY_DN7239_c0_g3_i5	0,0153191544486753	F-type H+-transporting ATPase subunit alpha [Vigna unguiculata]	unnamed protein product, partial [Nymphaea colorata]	TRINITY_DN54_c0_g1_i1	0,0145489242897114	glucosyltransferase [Trifolium pratense]	putative soyasaponin III rhamnosyltransferase [Medicago truncatula]	TRINITY_DN3562_c0_g1_i1	0,0188406481387173	DNA-(apurinic or apyrimidinic site) lyase, chloroplastic isoform X1 [Medicago truncatula]	DNA-(apurinic or apyrimidinic site) lyase, chloroplastic isoform X1 [Medicago truncatula]	TRINITY_DN11496_c0_g1_i4	0,0197768599612229	1-deoxy-D-xylulose 5-phosphate reductoisomerase, chloroplastic-like [Cicer arietinum]	1-deoxy-D-xylulose 5-phosphate reductoisomerase, chloroplastic-like [Cicer arietinum]
TRINITY_DN7836_c0_g1_i4	0,00771912498280926	dynamin-related protein 5A [Cicer arietinum]	dynamin-related protein 5A [Cicer arietinum]	TRINITY_DN1253_c0_g1_i2	0,015317191281795	shaggy-related protein kinase theta [Medicago truncatula]	shaggy-related protein kinase theta [Medicago truncatula]	TRINITY_DN1259_c0_g1_i1	0,0145468038073848	late embryogenesis abundant protein ECP63 [Medicago truncatula]	late embryogenesis abundant protein ECP63 [Medicago truncatula]	TRINITY_DN11185_c0_g1_i3	0,0188271685788383	uncharacterized protein LOC11443110 isoform X2 [Medicago truncatula]	uncharacterized protein LOC11443110 isoform X2 [Medicago truncatula]	TRINITY_DN24094_c0_g1_i1	0,0197633296832117	NA	NA
TRINITY_DN1659_c0_g1_i7	0,00771909589664599	SPX and EXS domain-containing protein 1 [Cicer arietinum]	SPX and EXS domain-containing protein 1 [Cicer arietinum]	TRINITY_DN25392_c0_g1_i1	0,0153137027310793	protein NRT1/ PTR FAMILY 5.2 isoform X1 [Medicago truncatula]	protein NRT1/ PTR FAMILY 5.2 isoform X1 [Medicago truncatula]	TRINITY_DN47120_c0_g1_i1	0,0145438435926928	UDP-glycosyltransferase 92A1 [Medicago truncatula]	UDP-glycosyltransferase 92A1 [Medicago truncatula]	TRINITY_DN14419_c0_g1_i1	0,0188227791960266	hypothetical protein MtrunA17_Chr4g0051491 [Medicago truncatula]	hypothetical protein MtrunA17_Chr4g0051491 [Medicago truncatula]	comp51595_c0_seq1	0,0197452350580846	NA	NA
TRINITY_DN3740_c0_g1_i4	0,0077190479066257	vacuolar protein sorting-associated protein 29 [Medicago truncatula]	hypothetical protein Ahy_A07g031656 isoform B [Arachis hypogaea]	TRINITY_DN37569_c0_g1_i1	0,0153131852912022	U-box domain-containing protein 21-like [Trifolium pratense]	U-box domain-containing protein 21-like [Trifolium pratense]	TRINITY_DN13875_c0_g1_i1	0,0145404176761806	putative nodule membrane protein [Medicago sativa]	putative nodule membrane protein [Medicago sativa]	TRINITY_DN10222_c0_g1_i1	0,018814089755604	hypothetical protein TSUD_424670, partial [Trifolium subterraneum]	hypothetical protein TSUD_424670, partial [Trifolium subterraneum]	TRINITY_DN2540_c0_g1_i3	0,0197267595354144	RecName: Full=Superoxide dismutase [Cu-Zn]	RecName: Full=Superoxide dismutase [Cu-Zn]
TRINITY_DN19_c0_g1_i4	0,00771901762207277	putative Zein-binding domain-containing protein [Medicago truncatula]	putative Zein-binding domain-containing protein [Medicago truncatula]	TRINITY_DN21350_c0_g1_i7	0,0153111456736733	putative copia-type protein, partial [Trifolium pratense]	putative copia-type protein, partial [Trifolium pratense]	TRINITY_DN9271_c0_g1_i3	0,0145360841606873	uncharacterized protein LOC113785753 [Cicer arietinum]	uncharacterized protein LOC113785753 [Cicer arietinum]	TRINITY_DN8918_c0_g1_i2	0,018800749609663	GDSL esterase/lipase At1g54790 isoform X2 [Medicago truncatula]	GDSL esterase/lipase At1g54790 isoform X2 [Medicago truncatula]	comp5786_c0_seq1	0,0197236230523936	NA	NA
TRINITY_DN60_c0_g1_i1	0,00771897918068499	myosin-6 isoform X2 [Medicago truncatula]	myosin-6 isoform X2 [Medicago truncatula]	TRINITY_DN1066_c0_g1_i1	0,0153086381855751	alpha,alpha-trehalose-phosphate synthase [Trifolium pratense]	alpha,alpha-trehalose-phosphate synthase [Trifolium pratense]	TRINITY_DN4401_c0_g2_i11	0,0145260384078445	DNA (cytosine-5)-methyltransferase DRM2 [Medicago truncatula]	DNA (cytosine-5)-methyltransferase DRM2 [Cicer arietinum]	TRINITY_DN18762_c0_g1_i1	0,0188000417763527	putative nepenthesin [Medicago truncatula]	basic 7s globulin [Trifolium pratense]	TRINITY_DN5536_c0_g1_i8	0,019717114090045	putative peptidase S10, serine carboxypeptidase, alpha/Beta hydrolase [Medicago truncatula]	putative peptidase S10, serine carboxypeptidase, alpha/Beta hydrolase [Medicago truncatula]
TRINITY_DN8886_c0_g1_i3	0,00771892382557646	signal peptidase complex catalytic subunit SEC11A-like [Cicer arietinum]	signal peptidase complex catalytic subunit SEC11A-like [Cicer arietinum]	comp7752_c0_seq1	0,0153051606800642	NA	NA	TRINITY_DN35405_c0_g1_i1	0,0145231385875383	hypothetical protein L195_g036208 [Trifolium pratense]	uncharacterized protein LOC101491350 [Cicer arietinum]	TRINITY_DN16303_c0_g3_i2	0,0187979494012569	chaperone protein dnaJ C76, chloroplastic [Medicago truncatula]	chaperone protein dnaJ C76, chloroplastic [Medicago truncatula]	TRINITY_DN29806_c0_g1_i1	0,019707100956886	NA	NA
TRINITY_DN705_c0_g1_i6	0,00771883760061239	probable serine/threonine protein phosphatase 2A regulatory subunit B''delta [Medicago truncatula]	probable serine/threonine protein phosphatase 2A regulatory subunit B''delta [Medicago truncatula]	TRINITY_DN21685_c0_g1_i1	0,0153041424108025	uncharacterized protein LOC101509630 [Cicer arietinum]	uncharacterized protein LOC25489970 [Medicago truncatula]	TRINITY_DN38722_c0_g1_i1	0,0145227916564975	RecName: Full=Small heat shock protein, chloroplastic; Flags: Precursor	RecName: Full=Small heat shock protein, chloroplastic; Flags: Precursor	TRINITY_DN25953_c0_g1_i1	0,0187867156368383	LOW QUALITY PROTEIN: uncharacterized protein LOC105852327 [Cicer arietinum]	LOW QUALITY PROTEIN: uncharacterized protein LOC105852327 [Cicer arietinum]	TRINITY_DN2390_c1_g1_i1	0,0197045547213832	putative oxidoreductase [Medicago truncatula]	putative oxidoreductase [Medicago truncatula]
TRINITY_DN583_c0_g1_i2	0,00771881563497426	probable beta-1,4-xylosyltransferase IRX10L isoform X1 [Medicago truncatula]	probable beta-1,4-xylosyltransferase IRX10L isoform X1 [Medicago truncatula]	TRINITY_DN11521_c0_g2_i1	0,0153035621393752	hypothetical protein PHAVU_003G210600g [Phaseolus vulgaris]	SNF1-related protein kinase regulatory subunit gamma-1 [Medicago truncatula]	TRINITY_DN21888_c0_g2_i1	0,0145151024327457	serine/threonine protein kinase SRPK1, partial [Trifolium medium]	serine/threonine protein kinase SRPK1, partial [Trifolium medium]	TRINITY_DN33231_c0_g1_i1	0,0187826298938773	FCS-Like Zinc finger 17-like [Abrus precatorius]	FCS-Like Zinc finger 17-like [Abrus precatorius]	TRINITY_DN13024_c0_g2_i1	0,019700630158562	uncharacterized protein LOC11420156 [Medicago truncatula]	uncharacterized protein LOC11420156 [Medicago truncatula]
TRINITY_DN14298_c0_g1_i1	0,00771878817803222	presenilin plant-like protein [Trifolium pratense]	presenilin plant-like protein [Trifolium pratense]	TRINITY_DN59_c0_g1_i7	0,0153019205854921	retinoblastoma-binding protein [Trifolium pratense]	retinoblastoma-binding protein [Trifolium pratense]	TRINITY_DN46784_c0_g1_i1	0,0145123905193321	aureusidin synthase [Glycine max]	polyphenol oxidase I, chloroplastic [Glycine max]	TRINITY_DN33328_c0_g1_i1	0,0187708466258746	ubiquitin-related modifier 1 homolog 2 [Medicago truncatula]	ubiquitin-related modifier 1 homolog 2 [Medicago truncatula]	TRINITY_DN15306_c0_g1_i1	0,0196972782114569	unknown, partial [Glycine max]	NA
TRINITY_DN6864_c0_g2_i1	0,00771877039184688	3'-5' exoribonuclease 1-like [Medicago truncatula]	3'-5' exoribonuclease 1-like [Medicago truncatula]	TRINITY_DN5034_c0_g1_i2	0,0152989214067467	uncharacterized protein LOC11407099 [Medicago truncatula]	uncharacterized protein LOC11407099 [Medicago truncatula]	TRINITY_DN10956_c0_g1_i1	0,0145108269181978	cytochrome P450 71D10 [Medicago truncatula]	cytochrome P450 71D10 [Medicago truncatula]	TRINITY_DN18433_c0_g1_i1	0,018756261473152	LRR receptor-like kinase resistance protein, partial [Trifolium pratense]	LRR receptor-like kinase resistance protein, partial [Trifolium pratense]	TRINITY_DN22600_c0_g1_i1	0,019693085357697	hypothetical protein MtrunA17_Chr7g0259351 [Medicago truncatula]	hypothetical protein MtrunA17_Chr7g0259351 [Medicago truncatula]
TRINITY_DN1615_c0_g3_i1	0,00771866901375566	DEAD-box ATP-dependent RNA helicase 28 [Medicago truncatula]	DEAD-box ATP-dependent RNA helicase 28 [Medicago truncatula]	TRINITY_DN321_c1_g1_i4	0,0152984737017117	RNA-binding protein 24-A isoform X1 [Cicer arietinum]	putative RNA-binding protein ARP1, partial [Mucuna pruriens]	TRINITY_DN1981_c0_g1_i2	0,0145093769874867	chloroplast glucose-6-phosphate/phosphate translocator [Pisum sativum]	chloroplast glucose-6-phosphate/phosphate translocator [Pisum sativum]	TRINITY_DN3502_c0_g1_i1	0,0187542025991269	rac-like GTP-binding protein RAC1-like [Trifolium pratense]	rac-like GTP-binding protein RAC1-like [Cicer arietinum]	TRINITY_DN38271_c0_g1_i1	0,0196830985382619	ethylene-responsive transcription factor RAP2-7-like [Cicer arietinum]	ethylene-responsive transcription factor RAP2-7-like [Cicer arietinum]
TRINITY_DN5848_c0_g1_i1	0,00771856445427752	derlin-2.2 [Medicago truncatula]	derlin-2.2 [Medicago truncatula]	comp39865_c0_seq7	0,0152974395753592	NA	NA	comp43897_c0_seq1	0,0145074054241346	NA	NA	TRINITY_DN6828_c0_g2_i1	0,0187510584813043	cytochrome p450 86b1-like protein [Trifolium pratense]	cytochrome p450 86b1-like protein [Trifolium pratense]	TRINITY_DN758_c0_g1_i4	0,0196501254086219	activator of 90 kDa heat shock protein ATPase homolog 1 [Cicer arietinum]	activator of 90 kDa heat shock protein ATPase homolog 1 [Cicer arietinum]
TRINITY_DN4701_c0_g1_i2	0,00771851332158881	protein NETWORKED 1D isoform X3 [Medicago truncatula]	protein NETWORKED 1D isoform X3 [Medicago truncatula]	comp21716_c0_seq1	0,0152952001462521	NA	NA	TRINITY_DN23971_c0_g1_i1	0,0145062138877511	dof zinc finger protein [Trifolium pratense]	cyclic dof factor 2 [Cicer arietinum]	comp55545_c0_seq1	0,0187376486022676	NA	NA	TRINITY_DN13401_c0_g1_i1	0,0196410213267068	F-box protein CPR1 [Cicer arietinum]	F-box protein CPR1 [Cicer arietinum]
TRINITY_DN6055_c0_g1_i1	0,00771851328823836	uncharacterized protein LOC11412446 [Medicago truncatula]	uncharacterized protein LOC11412446 [Medicago truncatula]	TRINITY_DN42221_c0_g1_i1	0,0152948376619478	E3 ubiquitin-protein ligase BOI [Medicago truncatula]	E3 ubiquitin-protein ligase BOI [Medicago truncatula]	TRINITY_DN1028_c0_g1_i1	0,014504770831651	seed maturation protein [Trifolium pratense]	18 kDa seed maturation protein-like [Cicer arietinum]	TRINITY_DN6911_c0_g2_i1	0,0187290838688602	cytochrome P450 CYP82D47 [Medicago truncatula]	cytochrome P450 CYP82D47 [Medicago truncatula]	TRINITY_DN13438_c0_g1_i5	0,0196060121130786	gag-pro [Pisum sativum]	gag-pro [Pisum sativum]
TRINITY_DN1873_c0_g1_i1	0,00771848288191117	pyruvate kinase 1, cytosolic isoform X1 [Medicago truncatula]	pyruvate kinase 1, cytosolic isoform X1 [Medicago truncatula]	TRINITY_DN6210_c0_g1_i2	0,0152916672210744	peroxisomal membrane protein 13 [Glycine max]	peroxisomal membrane protein 13 isoform X1 [Cicer arietinum]	TRINITY_DN2599_c0_g1_i16	0,0145022560164553	TMV resistance protein N [Medicago truncatula]	TMV resistance protein N [Medicago truncatula]	TRINITY_DN34084_c0_g1_i1	0,0187266717805394	hypothetical protein L195_g028189 [Trifolium pratense]	hypothetical protein L195_g028189 [Trifolium pratense]	TRINITY_DN47378_c0_g1_i1	0,019598942480222	leucine-rich repeat receptor-like protein kinase PXC2 [Medicago truncatula]	putative inactive LRR receptor-like protein kinase, partial [Trifolium pratense]
TRINITY_DN12829_c0_g1_i1	0,0077184783557172	NADH--cytochrome b5 reductase 1 [Medicago truncatula]	NADH--cytochrome b5 reductase 1 [Medicago truncatula]	TRINITY_DN4804_c0_g1_i8	0,0152916454706946	NA	NA	TRINITY_DN49161_c0_g1_i1	0,014501079869294	LRR receptor-like serine/threonine-protein kinase RCH1 [Medicago truncatula]	LRR receptor-like serine/threonine-protein kinase RCH1 [Medicago truncatula]	comp62097_c0_seq1	0,0187246358207011	NA	NA	TRINITY_DN11971_c0_g1_i1	0,0195988277056065	AT-hook motif nuclear-localized protein 19 [Medicago truncatula]	AT-hook motif nuclear-localized protein 19 [Medicago truncatula]
TRINITY_DN10588_c0_g1_i1	0,00771843043537779	uncharacterized protein C20orf24 homolog [Medicago truncatula]	uncharacterized protein C20orf24 homolog [Medicago truncatula]	TRINITY_DN26523_c0_g1_i1	0,0152847445715039	uncharacterized protein LOC11427632 [Medicago truncatula]	uncharacterized protein LOC101493710 [Cicer arietinum]	TRINITY_DN386_c0_g2_i1	0,0144978332879658	rhodanese-like domain-containing protein 14, chloroplastic [Cicer arietinum]	rhodanese-like domain-containing protein 14, chloroplastic [Cicer arietinum]	TRINITY_DN12235_c0_g3_i1	0,0187244928597347	pentatricopeptide repeat-containing protein at1g20230-like protein [Trifolium pratense]	pentatricopeptide repeat-containing protein at1g20230-like protein [Trifolium pratense]	TRINITY_DN3295_c0_g1_i3	0,0195975445462135	RING finger protein 10 isoform X2 [Abrus precatorius]	RING finger protein 10 isoform X2 [Abrus precatorius]
TRINITY_DN6829_c0_g1_i1	0,0077183906254133	uncharacterized protein LOC101506514 [Cicer arietinum]	uncharacterized protein LOC101506514 [Cicer arietinum]	TRINITY_DN2393_c0_g1_i1	0,0152838164373056	poly(A) RNA poly(A)merase cid11-like protein [Trifolium pratense]	poly(A) RNA poly(A)merase cid11-like protein [Trifolium pratense]	TRINITY_DN42868_c0_g1_i1	0,014494467553312	uncharacterized protein LOC11446852 [Medicago truncatula]	uncharacterized protein LOC11446852 [Medicago truncatula]	TRINITY_DN3912_c0_g1_i4	0,0187086572967189	solute carrier family 25 member 44-like protein, partial [Trifolium pratense]	solute carrier family 25 member 44-like protein, partial [Trifolium pratense]	comp30214_c0_seq1	0,0195931037587338	NA	NA
TRINITY_DN1456_c0_g1_i1	0,00771829044143164	E3 ubiquitin-protein ligase xbat31-like protein [Trifolium pratense]	E3 ubiquitin-protein ligase xbat31-like protein [Trifolium pratense]	TRINITY_DN50057_c0_g1_i1	0,0152830974935292	uncharacterized protein LOC11417865 [Medicago truncatula]	uncharacterized protein LOC11417865 [Medicago truncatula]	TRINITY_DN2757_c0_g2_i3	0,0144942599725647	Tubulin gamma-1 chain [Spatholobus suberectus]	Tubulin gamma-1 chain [Spatholobus suberectus]	TRINITY_DN47124_c0_g1_i1	0,0186998630191865	protein NRT1/ PTR FAMILY 3.1 [Medicago truncatula]	protein NRT1/ PTR FAMILY 3.1 [Medicago truncatula]	TRINITY_DN4602_c0_g2_i2	0,0195902773720403	glucose-1-phosphate adenylyltransferase large subunit 1 [Medicago truncatula]	glucose-1-phosphate adenylyltransferase large subunit 1 [Medicago truncatula]
TRINITY_DN1843_c0_g1_i2	0,00771825596183434	serine/threonine-protein kinase D6PK [Medicago truncatula]	serine/threonine-protein kinase D6PK [Medicago truncatula]	TRINITY_DN8349_c0_g1_i6	0,0152818048462321	putative triacylglycerol lipase [Medicago truncatula]	putative triacylglycerol lipase [Medicago truncatula]	TRINITY_DN41615_c0_g1_i1	0,0144911342399436	transcription factor bHLH146 [Medicago truncatula]	transcription factor bHLH146 [Medicago truncatula]	comp1178_c1_seq1	0,0186984458395571	NA	NA	TRINITY_DN1429_c0_g5_i1	0,0195704539098635	NA	NA
TRINITY_DN12337_c0_g1_i1	0,00771821946248295	MFP1 attachment factor 1-like protein [Trifolium pratense]	MFP1 attachment factor 1 [Cicer arietinum]	TRINITY_DN20199_c0_g2_i1	0,0152790114774423	U-box domain-containing protein 21-like [Trifolium pratense]	U-box domain-containing protein 21-like [Trifolium pratense]	TRINITY_DN762_c0_g1_i1	0,0144903156447826	phosphatidylinositol 4-kinase beta 1 isoform X1 [Cicer arietinum]	phosphatidylinositol 4-kinase beta 1 isoform X1 [Cicer arietinum]	TRINITY_DN9693_c0_g1_i4	0,0186955951640125	uncharacterized protein LOC25497156 isoform X1 [Medicago truncatula]	uncharacterized protein LOC25497156 isoform X1 [Medicago truncatula]	TRINITY_DN21661_c0_g2_i1	0,0195670216222029	pentatricopeptide repeat-containing protein at4g02750-like protein [Trifolium pratense]	pentatricopeptide repeat-containing protein at4g02750-like protein [Trifolium pratense]
TRINITY_DN1371_c0_g1_i2	0,00771821076601225	serine/arginine-rich splicing factor RS2Z32-like isoform X2 [Medicago truncatula]	serine/arginine-rich splicing factor RS2Z32 isoform X2 [Cicer arietinum]	TRINITY_DN9287_c0_g1_i1	0,0152784605939531	hypothetical protein L195_g033522 [Trifolium pratense]	hypothetical protein L195_g033522 [Trifolium pratense]	TRINITY_DN16717_c0_g1_i2	0,0144882688437397	mutant gag-pol polyprotein [Pisum sativum]	mutant gag-pol polyprotein [Pisum sativum]	TRINITY_DN16664_c0_g1_i1	0,0186855038087211	putative RNA-directed DNA polymerase [Medicago truncatula]	putative RNA-directed DNA polymerase [Medicago truncatula]	TRINITY_DN3610_c0_g1_i3	0,0195655943910952	abscisic acid receptor PYL8 [Medicago truncatula]	abscisic acid receptor PYL8 [Medicago truncatula]
TRINITY_DN12161_c0_g1_i1	0,00771820057384193	transcription factor MYBS1 [Medicago truncatula]	transcription factor MYBS1 [Medicago truncatula]	TRINITY_DN351_c0_g1_i4	0,0152776572257334	autophagy-related protein 8i [Medicago truncatula]	autophagy-related protein 8i [Medicago truncatula]	TRINITY_DN4639_c0_g1_i4	0,0144882523341954	peptidyl-prolyl cis-trans isomerase fkbp17- chloroplastic-like [Trifolium pratense]	peptidyl-prolyl cis-trans isomerase FKBP17-1, chloroplastic [Medicago truncatula]	comp61232_c0_seq1	0,0186642934123136	NA	NA	comp62810_c0_seq1	0,0195610733380822	NA	NA
TRINITY_DN1876_c0_g1_i1	0,00771814126612197	peptidyl-prolyl cis-trans isomerase CYP18-2 [Cicer arietinum]	peptidyl-prolyl cis-trans isomerase CYP18-2 [Cicer arietinum]	TRINITY_DN34966_c0_g1_i1	0,0152776485959479	ribulose bisphosphate carboxylase/oxygenase activase, partial [Trifolium pratense]	ribulose bisphosphate carboxylase/oxygenase activase, partial [Trifolium pratense]	TRINITY_DN8012_c0_g1_i1	0,0144865020852942	importin-4 [Medicago truncatula]	importin-4 [Medicago truncatula]	comp50637_c0_seq1	0,0186604864725356	NA	NA	TRINITY_DN7288_c0_g1_i10	0,0195610219357372	cinnamoyl-CoA reductase 1-like, partial [Trifolium medium]	Tetraketide alpha-pyrone reductase 1 isoform C [Glycine soja]
TRINITY_DN4028_c0_g2_i1	0,00771811822380602	CCR4-NOT transcription complex subunit 10 isoform X4 [Medicago truncatula]	CCR4-NOT transcription complex subunit 10 isoform X4 [Medicago truncatula]	comp42560_c0_seq1	0,0152773704115769	NA	NA	TRINITY_DN9967_c1_g1_i7	0,0144779092434926	Gag-Pol polyprotein [Medicago truncatula]	Gag-Pol polyprotein [Medicago truncatula]	comp55001_c0_seq1	0,0186597984444353	NA	NA	TRINITY_DN3015_c0_g1_i4	0,0195199903942145	beta-glucosidase 11 isoform X1 [Medicago truncatula]	beta-glucosidase 11 isoform X1 [Medicago truncatula]
TRINITY_DN711_c0_g1_i5	0,00771807052783564	O-fucosyltransferase 34-like [Cicer arietinum]	O-fucosyltransferase 34-like [Cicer arietinum]	TRINITY_DN53079_c0_g1_i1	0,0152763939007489	uncharacterized protein LOC101498178 isoform X2 [Cicer arietinum]	uncharacterized protein LOC101498178 isoform X2 [Cicer arietinum]	TRINITY_DN701_c0_g1_i8	0,0144770467435987	hypothetical protein A2U01_0025748, partial [Trifolium medium]	uncharacterized protein LOC101491336 [Cicer arietinum]	TRINITY_DN2_c1_g1_i3	0,0186571083086096	NA	NA	TRINITY_DN26506_c0_g1_i2	0,0195146069771451	protein trichome birefringence-like 6 [Medicago truncatula]	protein trichome birefringence-like 6 [Medicago truncatula]
TRINITY_DN3092_c0_g1_i1	0,00771804963266593	puromycin-sensitive aminopeptidase isoform X1 [Medicago truncatula]	puromycin-sensitive aminopeptidase isoform X1 [Medicago truncatula]	TRINITY_DN5221_c0_g1_i1	0,0152759220597601	putative serine threonine-protein kinase RLCKVII-like protein [Trifolium pratense]	probable serine/threonine-protein kinase PBL5 [Medicago truncatula]	TRINITY_DN12276_c0_g1_i1	0,0144739206850764	uncharacterized protein LOC113786601 [Cicer arietinum]	uncharacterized protein LOC113786601 [Cicer arietinum]	TRINITY_DN7032_c0_g1_i1	0,0186517758432724	putative aldehyde oxygenase (deformylating) [Medicago truncatula]	putative aldehyde oxygenase (deformylating) [Medicago truncatula]	comp8914_c0_seq1	0,0195019747827849	NA	NA
TRINITY_DN5780_c0_g1_i6	0,00771804636670003	probable LRR receptor-like serine/threonine-protein kinase At4g30520 [Medicago truncatula]	probable LRR receptor-like serine/threonine-protein kinase At4g30520 [Medicago truncatula]	TRINITY_DN10472_c0_g1_i6	0,0152735177437205	serine/threonine-protein kinase nek5-like protein [Trifolium pratense]	serine/threonine-protein kinase nek5-like protein [Trifolium pratense]	TRINITY_DN11166_c2_g1_i1	0,0144734695657135	retrovirus-related Pol polyprotein from transposon TNT 1-94 [Trifolium medium]	retrovirus-related Pol polyprotein from transposon TNT 1-94 [Trifolium pratense]	comp55446_c0_seq1	0,0186458233122629	NA	NA	comp10809_c0_seq1	0,0194767542918904	NA	NA
TRINITY_DN541_c0_g2_i1	0,00771797667031421	ER membrane protein complex subunit 10 [Cicer arietinum]	ER membrane protein complex subunit 10 [Cicer arietinum]	TRINITY_DN10390_c0_g1_i2	0,0152715159372114	exocyst complex component SEC3A-like isoform X1 [Cicer arietinum]	exocyst complex component SEC3A-like isoform X2 [Cicer arietinum]	TRINITY_DN5675_c0_g1_i3	0,0144710218597387	carboxyl-terminal-processing peptidase 3, chloroplastic [Medicago truncatula]	carboxyl-terminal-processing peptidase 3, chloroplastic [Medicago truncatula]	TRINITY_DN13217_c0_g2_i1	0,0186351667754902	protein LURP-one-related 6 [Medicago truncatula]	protein LURP-one-related 6 [Medicago truncatula]	comp4883_c0_seq1	0,0194671548973814	NA	NA
TRINITY_DN4145_c0_g1_i1	0,00771796161767178	uncharacterized protein LOC11433741 [Medicago truncatula]	uncharacterized protein LOC11433741 [Medicago truncatula]	TRINITY_DN11438_c0_g2_i1	0,0152697176335811	metal tolerance protein 4-like isoform X2 [Cicer arietinum]	metal tolerance protein 4-like isoform X2 [Cicer arietinum]	TRINITY_DN12175_c0_g1_i1	0,0144709621010934	small ubiquitin-related modifier 1-like [Cicer arietinum]	small ubiquitin-related modifier 1-like [Cicer arietinum]	comp85002_c0_seq1	0,018633929293349	NA	NA	TRINITY_DN13672_c0_g1_i1	0,0194475785280088	uncharacterized protein LOC11426355 [Medicago truncatula]	uncharacterized protein LOC11426355 [Medicago truncatula]
TRINITY_DN212_c4_g1_i1	0,00771791733708419	mitochondrial outer membrane protein porin 2-like [Trifolium pratense]	mitochondrial outer membrane protein porin 2-like [Trifolium pratense]	TRINITY_DN7090_c0_g1_i3	0,0152685062911849	NACsa [Medicago truncatula]	NAC domain-containing protein 2 [Medicago truncatula]	TRINITY_DN5817_c0_g1_i1	0,0144657087267821	uncharacterized protein LOC25488458 [Medicago truncatula]	uncharacterized protein LOC101497750 isoform X1 [Cicer arietinum]	comp45830_c0_seq1	0,0186339225158461	NA	NA	TRINITY_DN38377_c0_g1_i1	0,0194424407302298	chaperonin-like RbcX protein 2, chloroplastic [Medicago truncatula]	chaperonin-like RbcX protein 2, chloroplastic [Cicer arietinum]
TRINITY_DN51832_c0_g1_i1	0,00771776675812504	beta-ketoacyl-acyl carrier protein synthase III [Pisum sativum]	beta-ketoacyl-acyl carrier protein synthase III [Pisum sativum]	TRINITY_DN10007_c0_g1_i3	0,0152663602487443	probable serine/threonine-protein kinase PBL3 [Cicer arietinum]	protein kinase 2B chloroplastic-like [Trifolium pratense]	TRINITY_DN12124_c1_g5_i1	0,0144639334975227	hypothetical protein L195_g017935 [Trifolium pratense]	hypothetical protein L195_g017935 [Trifolium pratense]	comp50961_c0_seq1	0,0186339171734445	NA	NA	comp28341_c0_seq3	0,0194342536097691	NA	NA
TRINITY_DN996_c0_g1_i2	0,0077176682004997	transcription factor bHLH68 [Medicago truncatula]	transcription factor bHLH68 [Medicago truncatula]	TRINITY_DN8522_c0_g1_i7	0,0152649888950086	uncharacterized protein LOC101511908 isoform X3 [Cicer arietinum]	disease resistance protein (TIR-NBS-LRR class), partial [Trifolium pratense]	TRINITY_DN16298_c0_g1_i2	0,0144606183775193	cysteine-rich receptor-like protein kinase, partial [Trifolium pratense]	cysteine-rich receptor-like protein kinase, partial [Trifolium pratense]	comp8725_c0_seq1	0,0186339144340051	NA	NA	TRINITY_DN11987_c0_g1_i1	0,0194340594085108	uncharacterized protein LOC11417240 [Medicago truncatula]	uncharacterized protein LOC11417240 [Medicago truncatula]
TRINITY_DN1119_c1_g2_i5	0,00771762407559658	extensin-2 [Solanum pennellii]	hypothetical protein MtrunA17_Chr6g0463461 [Medicago truncatula]	TRINITY_DN7453_c0_g2_i1	0,0152622253565315	AP2-like ethylene-responsive transcription factor BBM1 [Medicago truncatula]	AP2-like ethylene-responsive transcription factor BBM1 [Medicago truncatula]	comp7680_c0_seq1	0,0144549356948636	NA	NA	comp51531_c0_seq1	0,0186338942313766	NA	NA	TRINITY_DN10406_c0_g1_i1	0,019415633833855	protein DETOXIFICATION 48-like [Cicer arietinum]	protein DETOXIFICATION 48-like [Cicer arietinum]
TRINITY_DN949_c0_g1_i1	0,00771762010021504	protein RER1B [Cajanus cajan]	hypothetical protein Ahy_A03g016518 isoform A [Arachis hypogaea]	TRINITY_DN51547_c0_g1_i1	0,0152618479259347	uncharacterized protein At1g66480 [Medicago truncatula]	plastid movement impaired 2 protein [Trifolium pratense]	TRINITY_DN16241_c0_g1_i1	0,0144541877686731	ADP-glucose pyrophosphorylase (plastid) [Pisum sativum]	ADP-glucose pyrophosphorylase (plastid) [Pisum sativum]	TRINITY_DN50568_c0_g1_i1	0,0186304829505067	hypothetical protein A2U01_0024642 [Trifolium medium]	hypothetical protein A2U01_0024642 [Trifolium medium]	TRINITY_DN16439_c0_g1_i2	0,019383013566095	hypothetical protein L195_g021325 [Trifolium pratense]	hypothetical protein L195_g021325 [Trifolium pratense]
TRINITY_DN1870_c0_g1_i2	0,00771759016527146	glucan endo-1,3-beta-glucosidase [Trifolium pratense]	glucan endo-1,3-beta-glucosidase 12 isoform X1 [Cicer arietinum]	comp59709_c0_seq1	0,0152611168868533	NA	NA	TRINITY_DN9721_c0_g1_i9	0,0144499566698844	uncharacterized protein LOC11413332 [Medicago truncatula]	uncharacterized protein LOC11413332 [Medicago truncatula]	TRINITY_DN7123_c1_g2_i4	0,0186239785562149	uncharacterized protein LOC11440037 [Medicago truncatula]	uncharacterized protein LOC11440037 [Medicago truncatula]	TRINITY_DN19074_c0_g1_i1	0,0193811416361187	NA	NA
TRINITY_DN798_c0_g2_i2	0,0077175357192667	E3 ubiquitin-protein ligase XBAT33 [Medicago truncatula]	E3 ubiquitin-protein ligase XBAT33 [Medicago truncatula]	TRINITY_DN782_c1_g1_i3	0,0152576737584439	MYB-related protein P-like [Trifolium pratense]	MYB-related protein P-like [Trifolium pratense]	TRINITY_DN1551_c0_g2_i6	0,0144483906610551	putative short-chain dehydrogenase/reductase SDR [Medicago truncatula]	NADPH-dependent aldehyde reductase 1, chloroplastic-like [Cicer arietinum]	comp54471_c0_seq1	0,0186194373326749	NA	NA	TRINITY_DN6832_c1_g1_i1	0,0193630407334183	NA	NA
TRINITY_DN212_c0_g1_i7	0,0077172826957608	malate dehydrogenase mitochondrial-like [Trifolium pratense]	malate dehydrogenase mitochondrial-like [Trifolium pratense]	TRINITY_DN3609_c0_g1_i4	0,0152576419249819	protein NRT1/ PTR FAMILY 4.6 isoform X1 [Medicago truncatula]	protein NRT1/ PTR FAMILY 4.6 isoform X1 [Medicago truncatula]	comp40618_c1_seq3	0,0144476430970827	NA	NA	comp60505_c0_seq1	0,0186118596658713	NA	NA	TRINITY_DN51846_c0_g1_i1	0,0193234740522712	L-lactate dehydrogenase B [Medicago truncatula]	L-lactate dehydrogenase B [Medicago truncatula]
TRINITY_DN6225_c0_g1_i1	0,00771725505013981	KORRIGAN 1 [Vicia faba]	KORRIGAN 1 [Vicia faba]	TRINITY_DN15263_c1_g1_i1	0,0152545541133749	uncharacterized protein LOC11433059 [Medicago truncatula]	uncharacterized protein LOC11433059 [Medicago truncatula]	TRINITY_DN12855_c0_g1_i15	0,0144461370048651	hypothetical protein L195_g045740 [Trifolium pratense]	hypothetical protein L195_g045740 [Trifolium pratense]	TRINITY_DN1157_c0_g2_i1	0,0185985246117062	beta-D-xylosidase 1 [Medicago truncatula]	beta-D-xylosidase 1 [Medicago truncatula]	TRINITY_DN1002_c0_g1_i4	0,0193169867788726	unknown [Medicago truncatula]	Amino acid transporter, transmembrane domain containing protein [Parasponia andersonii]
TRINITY_DN4212_c0_g2_i1	0,00771723806815154	ribulose-phosphate 3-epimerase, cytoplasmic isoform [Medicago truncatula]	ribulose-phosphate 3-epimerase, cytoplasmic isoform [Medicago truncatula]	TRINITY_DN41807_c0_g1_i1	0,0152532167412664	wound-inducible P450 hydroxylase [Pisum sativum]	wound-inducible P450 hydroxylase [Pisum sativum]	TRINITY_DN23274_c0_g1_i1	0,0144435396492177	uncharacterized protein LOC11434807 [Medicago truncatula]	uncharacterized protein LOC11434807 [Medicago truncatula]	TRINITY_DN4741_c0_g1_i4	0,0185984958733705	subtilisin-like protease-like protein, partial [Trifolium pratense]	subtilisin-like protease-like protein, partial [Trifolium pratense]	TRINITY_DN17097_c0_g2_i1	0,0193143432679652	copia protein, partial [Trifolium pratense]	copia protein, partial [Trifolium pratense]
TRINITY_DN417_c0_g1_i8	0,00771722383235596	ankyrin repeat domain-containing protein 13C [Cicer arietinum]	ankyrin repeat domain-containing protein 13C [Cicer arietinum]	TRINITY_DN11126_c0_g1_i1	0,0152528063132465	zinc finger protein JACKDAW [Medicago truncatula]	zinc finger protein JACKDAW [Medicago truncatula]	TRINITY_DN7751_c0_g1_i3	0,0144430394183626	protein FLUORESCENT IN BLUE LIGHT, chloroplastic [Medicago truncatula]	protein FLUORESCENT IN BLUE LIGHT, chloroplastic [Medicago truncatula]	comp51592_c0_seq1	0,0185963054930211	NA	NA	TRINITY_DN2063_c0_g1_i1	0,0193064546638539	metal tolerance protein C2 [Medicago truncatula]	metal tolerance protein C2 [Medicago truncatula]
TRINITY_DN4209_c0_g1_i5	0,0077170836020595	UDP-xylose transporter 3-like [Cicer arietinum]	UDP-xylose transporter 3-like [Cicer arietinum]	TRINITY_DN5904_c0_g1_i2	0,0152504432672598	aspartyl protease family protein 1 [Medicago truncatula]	aspartyl protease family protein 1 [Medicago truncatula]	TRINITY_DN1880_c0_g1_i1	0,0144403169184647	flowering locus K homology domain [Medicago truncatula]	flowering locus K homology domain [Medicago truncatula]	comp9900_c0_seq1	0,0185962992265801	NA	NA	TRINITY_DN1873_c3_g1_i1	0,0192843816973237	hypothetical protein L195_g000418 [Trifolium pratense]	uncharacterized protein At1g65710 [Medicago truncatula]
TRINITY_DN41867_c0_g1_i1	0,00771706745719066	dicarboxylate transporter 1, chloroplastic [Medicago truncatula]	dicarboxylate transporter 1, chloroplastic [Medicago truncatula]	comp36689_c1_seq5	0,0152486488983502	NA	NA	TRINITY_DN44556_c0_g1_i1	0,0144348488810916	ABC transporter B family member 2-like [Vigna radiata var. radiata]	putative xenobiotic-transporting ATPase [Medicago truncatula]	comp29986_c1_seq1	0,0185962984758843	NA	NA	TRINITY_DN4191_c0_g1_i1	0,0192628809887567	uncharacterized protein LOC11421725 [Medicago truncatula]	uncharacterized protein LOC11421725 [Medicago truncatula]
TRINITY_DN6232_c0_g1_i1	0,00771704153280069	uncharacterized protein LOC112421048 [Medicago truncatula]	probable serine/threonine-protein kinase DDB_G0271402 [Medicago truncatula]	TRINITY_DN3370_c0_g1_i6	0,0152473960651008	MLP-like protein 28 [Medicago truncatula]	MLP-like protein 28 [Medicago truncatula]	TRINITY_DN17810_c0_g1_i1	0,0144336932061382	pentatricopeptide repeat-containing protein chloroplastic-like [Trifolium pratense]	pentatricopeptide repeat-containing protein chloroplastic-like [Trifolium pratense]	comp10338_c0_seq1	0,0185962860961994	NA	NA	TRINITY_DN19757_c0_g1_i5	0,0192608261575299	NA	hypothetical protein A2U01_0064747, partial [Trifolium medium]
TRINITY_DN21907_c0_g1_i1	0,00771703479553058	U-box domain-containing protein 35 isoform X1 [Cicer arietinum]	U-box domain-containing protein 35 isoform X1 [Cicer arietinum]	TRINITY_DN37938_c0_g1_i1	0,0152422379581276	zinc finger protein CONSTANS-LIKE 5 isoform X2 [Medicago truncatula]	zinc finger protein CONSTANS-LIKE 5 isoform X2 [Medicago truncatula]	TRINITY_DN2011_c0_g1_i2	0,0144325238047813	Pto kinase interactor [Trifolium pratense]	Pto kinase interactor [Trifolium pratense]	comp60371_c0_seq1	0,0185962502075947	NA	NA	TRINITY_DN803_c0_g1_i2	0,0192550776141324	unknown [Medicago truncatula]	unknown [Medicago truncatula]
TRINITY_DN10619_c0_g1_i3	0,00771697766153052	sulfate transporter 4.1-chloroplastic-like protein [Pisum sativum]	sulfate transporter 4.1-chloroplastic-like protein [Pisum sativum]	TRINITY_DN713_c0_g2_i2	0,0152421161230026	homeobox-leucine zipper protein HAT4 [Medicago truncatula]	homeobox-leucine zipper protein HAT4 [Medicago truncatula]	TRINITY_DN10507_c0_g1_i2	0,0144320108986824	7-methylxanthosine synthase 1 [Medicago truncatula]	7-methylxanthosine synthase 1 [Medicago truncatula]	comp79677_c0_seq1	0,0185962402181429	NA	NA	TRINITY_DN122_c0_g2_i1	0,0192418919294515	NA	NA
TRINITY_DN1340_c0_g1_i2	0,00771692879563904	RecName: Full=G2/mitotic-specific cyclin-2; AltName: Full=B-like cyclin; AltName: Full=CycMs2	RecName: Full=G2/mitotic-specific cyclin-2; AltName: Full=B-like cyclin; AltName: Full=CycMs2	TRINITY_DN42517_c0_g1_i1	0,0152405070607022	uncharacterized protein LOC101497098 [Cicer arietinum]	uncharacterized protein LOC101497098 [Cicer arietinum]	TRINITY_DN3862_c0_g1_i1	0,014431311357057	PI-PLC X domain-containing protein [Trifolium pratense]	PI-PLC X domain-containing protein [Trifolium pratense]	TRINITY_DN9955_c0_g1_i2	0,0185944027691937	benzyl alcohol O-benzoyltransferase isoform X1 [Medicago truncatula]	benzyl alcohol O-benzoyltransferase isoform X1 [Medicago truncatula]	TRINITY_DN9760_c0_g2_i1	0,0192416347264162	flavonol synthase/flavanone 3-hydroxylase [Medicago truncatula]	flavonol synthase/flavanone 3-hydroxylase [Medicago truncatula]
TRINITY_DN5745_c0_g1_i2	0,00771688702054124	uncharacterized protein LOC25492862 [Medicago truncatula]	uncharacterized protein LOC25492862 [Medicago truncatula]	TRINITY_DN7401_c0_g1_i12	0,0152404551180282	laccase-15 [Medicago truncatula]	laccase-15 [Medicago truncatula]	TRINITY_DN1780_c0_g1_i1	0,0144310581644773	group 3 LEA protein [Trifolium pratense]	group 3 LEA protein [Trifolium pratense]	comp53351_c0_seq1	0,018593223078914	NA	NA	comp34162_c0_seq3	0,0192285880981811	NA	NA
TRINITY_DN28736_c0_g1_i1	0,00771679792185413	aspartic proteinase Asp1 [Medicago truncatula]	aspartic proteinase Asp1 [Medicago truncatula]	TRINITY_DN42102_c0_g1_i1	0,0152348711047055	probable LRR receptor-like serine/threonine-protein kinase At2g16250 [Cicer arietinum]	probable LRR receptor-like serine/threonine-protein kinase At2g16250 [Cicer arietinum]	TRINITY_DN7182_c0_g1_i1	0,0144261767495113	protein N-lysine methyltransferase METTL21A-like [Cicer arietinum]	protein N-lysine methyltransferase METTL21A-like [Cicer arietinum]	comp11440_c0_seq1	0,0185932112435849	NA	NA	TRINITY_DN1688_c0_g2_i1	0,0192241044908944	non-specific lipid-transfer protein [Trifolium pratense]	non-specific lipid-transfer protein [Trifolium pratense]
TRINITY_DN2211_c0_g1_i15	0,00771668824492422	beta-glucosidase 42 [Medicago truncatula]	beta-glucosidase 42 [Medicago truncatula]	TRINITY_DN8700_c0_g2_i2	0,0152309940841596	probable protein phosphatase 2C 2 [Medicago truncatula]	probable protein phosphatase 2C 2 [Medicago truncatula]	TRINITY_DN1990_c0_g1_i10	0,0144246500134769	putative PWWP domain, CID domain-containing protein [Medicago truncatula]	putative PWWP domain, CID domain-containing protein [Medicago truncatula]	comp48106_c0_seq1	0,0185932112107185	NA	NA	TRINITY_DN18085_c0_g1_i5	0,0192195306030852	gag/pol polyprotein, partial [Pisum sativum]	gag/pol polyprotein, partial [Pisum sativum]
TRINITY_DN8880_c0_g1_i1	0,00771668490517136	kinesin-like protein KIN-4C isoform X2 [Medicago truncatula]	kinesin-like protein KIN-4C isoform X2 [Medicago truncatula]	TRINITY_DN18990_c0_g2_i3	0,0152205568237284	putative TIR domain, P-loop containing nucleoside triphosphate hydrolase [Medicago truncatula]	putative TIR domain, P-loop containing nucleoside triphosphate hydrolase [Medicago truncatula]	TRINITY_DN17123_c0_g1_i1	0,0144202385225616	cation/H(+) antiporter 19 [Medicago truncatula]	cation/H(+) antiporter 19 [Medicago truncatula]	comp20578_c0_seq1	0,0185932086265773	NA	NA	TRINITY_DN5497_c1_g1_i1	0,0192158839000152	LRR receptor-like kinase resistance protein [Trifolium pratense]	LRR receptor-like kinase resistance protein [Trifolium pratense]
TRINITY_DN792_c0_g3_i1	0,00771668031822776	conserved oligomeric golgi complex subunit 1-like protein [Trifolium pratense]	conserved oligomeric golgi complex subunit 1-like protein [Trifolium pratense]	comp40970_c0_seq1	0,0152201723232188	NA	NA	TRINITY_DN6248_c0_g1_i2	0,0144193320497244	uncharacterized protein LOC101508676 isoform X2 [Cicer arietinum]	uncharacterized protein LOC101508676 isoform X2 [Cicer arietinum]	comp68534_c0_seq1	0,018593203338704	NA	NA	TRINITY_DN7816_c0_g1_i1	0,0191920748737943	tubby-like F-box protein 3 [Medicago truncatula]	tubby-like F-box protein 3 [Medicago truncatula]
TRINITY_DN414_c0_g1_i4	0,00771660712008567	serine hydroxymethyltransferase 4-like [Cicer arietinum]	serine hydroxymethyltransferase 4-like [Cicer arietinum]	comp40294_c1_seq7	0,0152187222619952	NA	NA	TRINITY_DN49792_c0_g1_i1	0,0144092191099052	ATP synthase delta chain, chloroplastic [Medicago truncatula]	ATP synthase delta chain, chloroplastic [Medicago truncatula]	comp8911_c0_seq1	0,0185931511043127	NA	NA	TRINITY_DN8388_c0_g1_i5	0,019184613390179	uncharacterized protein LOC11417240 [Medicago truncatula]	uncharacterized protein LOC11417240 [Medicago truncatula]
TRINITY_DN47779_c0_g1_i1	0,00771658119111988	hsr203J homolog [Pisum sativum]	hsr203J homolog [Pisum sativum]	TRINITY_DN8471_c1_g1_i4	0,015217539757932	putative membrane protein [Trifolium pratense]	putative membrane protein [Trifolium pratense]	TRINITY_DN2152_c0_g1_i2	0,0144078272288777	Chain A, N-carbamoylputrescine amidohydrolase	Chain A, N-carbamoylputrescine amidohydrolase	comp17047_c0_seq2	0,018593136673656	NA	NA	TRINITY_DN918_c0_g3_i1	0,0191800043444411	probable serine/threonine-protein kinase PBL9 [Medicago truncatula]	putative protein kinase APK1A [Trifolium pratense]
TRINITY_DN216_c6_g1_i1	0,00771653534360229	uncharacterized protein LOC11445863 isoform X1 [Medicago truncatula]	uncharacterized protein LOC11445863 isoform X1 [Medicago truncatula]	TRINITY_DN24250_c0_g1_i1	0,0152166252863703	ethylene-responsive transcription factor ERF017-like [Trifolium medium]	ethylene-responsive transcription factor ERF017-like [Trifolium medium]	TRINITY_DN30302_c0_g1_i1	0,014405383476133	trihelix transcription factor GTL2 [Medicago truncatula]	trihelix transcription factor GTL2 [Medicago truncatula]	comp51168_c0_seq1	0,0185931327735919	NA	NA	TRINITY_DN1220_c0_g1_i4	0,019179903321641	lactoylglutathione lyase isoform X1 [Medicago truncatula]	lactoylglutathione lyase isoform X1 [Medicago truncatula]
TRINITY_DN12993_c0_g1_i1	0,00771643962612611	potassium transporter 4 [Medicago truncatula]	potassium transporter 4 [Medicago truncatula]	TRINITY_DN47376_c0_g1_i1	0,0152163858683824	sericin 1 isoform X1 [Medicago truncatula]	sericin 1 [Cicer arietinum]	TRINITY_DN216_c0_g1_i2	0,0143960522446368	HVA22-like protein a-like [Trifolium pratense]	HVA22-like protein a-like [Trifolium pratense]	comp64977_c0_seq1	0,0185930508353953	NA	NA	TRINITY_DN28713_c0_g1_i1	0,0191737422347362	putative transcription factor OFP family [Medicago truncatula]	putative transcription factor OFP family [Medicago truncatula]
TRINITY_DN9137_c0_g2_i1	0,00771640317812883	GRF1-interacting factor 3-like [Hevea brasiliensis]	GRF1-interacting factor 3 [Medicago truncatula]	TRINITY_DN12301_c0_g1_i5	0,0152160470259976	putative receptor-like protein kinase At4g00960 isoform X1 [Medicago truncatula]	putative receptor-like protein kinase At4g00960 isoform X1 [Medicago truncatula]	TRINITY_DN1926_c0_g2_i1	0,0143883296524428	hypothetical protein L195_g006587 [Trifolium pratense]	hypothetical protein L195_g006587 [Trifolium pratense]	comp58634_c0_seq1	0,0185926561094355	NA	NA	TRINITY_DN1903_c0_g2_i3	0,0191607051223624	signal peptide peptidase-like 4 [Medicago truncatula]	signal peptide peptidase-like 4 [Medicago truncatula]
TRINITY_DN5264_c0_g1_i7	0,00771638827235697	probable UDP-N-acetylglucosamine--peptide N-acetylglucosaminyltransferase SEC isoform X1 [Medicago truncatula]	probable UDP-N-acetylglucosamine--peptide N-acetylglucosaminyltransferase SEC isoform X1 [Medicago truncatula]	TRINITY_DN4985_c0_g2_i3	0,0152159181707834	E3 ubiquitin-protein ligase rglg2-like protein [Trifolium pratense]	E3 ubiquitin-protein ligase RGLG2 [Medicago truncatula]	TRINITY_DN22262_c0_g1_i1	0,0143839011681609	hypothetical protein D0Y65_046591, partial [Glycine soja]	hypothetical protein D0Y65_046591, partial [Glycine soja]	comp59742_c0_seq1	0,0185925962532711	NA	NA	TRINITY_DN32203_c0_g1_i1	0,0191550883714646	hypothetical protein L195_g052696 [Trifolium pratense]	hypothetical protein L195_g052696 [Trifolium pratense]
TRINITY_DN1750_c0_g4_i2	0,00771636298039491	DEAD-box ATP-dependent RNA helicase 8 [Vigna radiata var. radiata]	DEAD-box ATP-dependent RNA helicase 8 [Cicer arietinum]	TRINITY_DN3650_c0_g1_i1	0,0152157634079235	putative transcription factor AP2-EREBP family [Medicago truncatula]	putative transcription factor AP2-EREBP family [Medicago truncatula]	TRINITY_DN46980_c0_g1_i1	0,0143821934812425	uncharacterized protein LOC11443444 [Medicago truncatula]	uncharacterized protein LOC11443444 [Medicago truncatula]	TRINITY_DN5916_c0_g1_i2	0,0185888554873245	heavy metal-associated isoprenylated plant protein 39 [Medicago truncatula]	heavy metal-associated isoprenylated plant protein 39 [Medicago truncatula]	TRINITY_DN2748_c0_g1_i3	0,0191456744745179	NA	monoglyceride lipase [Trifolium pratense]
TRINITY_DN6432_c0_g3_i3	0,00771634399654765	protein RCC2 homolog [Cicer arietinum]	protein RCC2 homolog [Medicago truncatula]	TRINITY_DN33104_c0_g1_i1	0,0152138119891097	protein DOWNY MILDEW RESISTANCE 6 [Medicago truncatula]	protein DOWNY MILDEW RESISTANCE 6 [Medicago truncatula]	TRINITY_DN1437_c0_g2_i6	0,014371174191684	annexin-like protein RJ4 [Medicago truncatula]	annexin-like protein RJ4 [Medicago truncatula]	TRINITY_DN8865_c0_g2_i1	0,0185775798726119	LOW QUALITY PROTEIN: putative disease resistance RPP13-like protein 2 [Medicago truncatula]	disease resistance rpp13-like protein 2-like [Trifolium pratense]	TRINITY_DN2851_c0_g1_i8	0,0191213631447737	CAAX prenyl protease 2-like protein, partial [Trifolium pratense]	CAAX prenyl protease 2 isoform X1 [Cicer arietinum]
TRINITY_DN1128_c0_g1_i4	0,00771629765742339	putative 26S proteasome non-ATPase regulatory subunit 3-like protein [Trifolium pratense]	putative 26S proteasome non-ATPase regulatory subunit 3-like protein [Trifolium pratense]	TRINITY_DN3011_c0_g1_i1	0,0152086048783412	ethylene-responsive transcription factor 6 [Medicago truncatula]	ethylene-responsive transcription factor 6 [Medicago truncatula]	comp10161_c0_seq1	0,0143697213487191	NA	NA	comp49904_c0_seq1	0,0185587829849377	NA	NA	TRINITY_DN8343_c0_g1_i3	0,0191062703046609	uncharacterized protein LOC25495874 [Medicago truncatula]	uncharacterized protein LOC25495874 [Medicago truncatula]
TRINITY_DN1939_c1_g3_i1	0,00771626151793427	nucleobase-ascorbate transporter 4-like protein, partial [Trifolium pratense]	nucleobase-ascorbate transporter 4 [Medicago truncatula]	TRINITY_DN38253_c0_g1_i1	0,0152080354844381	uncharacterized protein LOC11442231 [Medicago truncatula]	late embryogenesis abundant hydroxyproline-rich glycoprotein [Trifolium pratense]	TRINITY_DN13052_c0_g1_i3	0,0143679838166919	mechanosensitive ion channel protein 10-like [Trifolium pratense]	mechanosensitive ion channel protein 10-like [Trifolium pratense]	TRINITY_DN42189_c0_g1_i1	0,0185557546572697	hypothetical protein L195_g033268 [Trifolium pratense]	hypothetical protein L195_g034157, partial [Trifolium pratense]	TRINITY_DN1805_c0_g3_i1	0,0190984077320171	inositol-tetrakisphosphate 1-kinase 1 [Medicago truncatula]	inositol-tetrakisphosphate 1-kinase 1 [Medicago truncatula]
TRINITY_DN1787_c0_g2_i1	0,00771625664092339	serine/threonine-protein kinase-like protein ACR4 [Medicago truncatula]	serine/threonine-protein kinase-like protein ACR4 [Medicago truncatula]	TRINITY_DN10176_c0_g1_i1	0,0152066760216288	probable E3 ubiquitin-protein ligase RHY1A [Cicer arietinum]	probable E3 ubiquitin-protein ligase RHY1A [Cicer arietinum]	TRINITY_DN3176_c0_g2_i2	0,014366486973638	dentin sialophosphoprotein [Medicago truncatula]	dentin sialophosphoprotein [Medicago truncatula]	TRINITY_DN26623_c0_g1_i1	0,0185527046645656	protein unc-13 homolog [Cicer arietinum]	protein unc-13 homolog [Cicer arietinum]	TRINITY_DN1348_c0_g1_i10	0,0190950055149724	calmodulin-binding transcription activator 4 [Medicago truncatula]	calmodulin-binding transcription activator 4 [Medicago truncatula]
TRINITY_DN963_c0_g4_i1	0,0077162270492794	beta-glucuronosyltransferase GlcAT14B-like [Cicer arietinum]	beta-glucuronosyltransferase GlcAT14B-like [Cicer arietinum]	TRINITY_DN42630_c0_g1_i1	0,0152061531621071	calcium-binding protein KIC [Medicago truncatula]	calcium-binding protein KIC [Medicago truncatula]	TRINITY_DN32508_c0_g1_i1	0,0143656515699948	hypothetical protein L195_g006711 [Trifolium pratense]	hypothetical protein L195_g006711 [Trifolium pratense]	TRINITY_DN28926_c0_g1_i1	0,0185524379515883	BTB/POZ domain-containing protein At2g24240 [Cicer arietinum]	BTB/POZ domain-containing protein At2g24240 [Cicer arietinum]	TRINITY_DN16398_c0_g1_i2	0,0190931356303936	protein ENDOSPERM DEFECTIVE 1 [Medicago truncatula]	protein ENDOSPERM DEFECTIVE 1 [Medicago truncatula]
TRINITY_DN3422_c0_g4_i2	0,00771618226946592	sugar transport protein 7 [Cajanus cajan]	sugar transport protein 7 [Medicago truncatula]	comp40846_c0_seq1	0,0152031769801663	NA	NA	TRINITY_DN12038_c0_g1_i4	0,0143596345345762	NA	NA	TRINITY_DN30658_c0_g1_i1	0,01854525784604	NA	NA	TRINITY_DN5516_c0_g1_i3	0,0190823710416677	putative transport and Golgi organization protein [Medicago truncatula]	putative transport and Golgi organization protein [Medicago truncatula]
TRINITY_DN4529_c0_g1_i2	0,00771616328550605	RecName: Full=Lipoyl synthase 1, mitochondrial; AltName: Full=Lipoate synthase 1; Short=LS 1; Short=Lip-syn 1; AltName: Full=Lipoic acid synthase 1	RecName: Full=Lipoyl synthase 2, mitochondrial; AltName: Full=Lipoate synthase 2; Short=LS 2; Short=Lip-syn 2; AltName: Full=Lipoic acid synthase 2	TRINITY_DN285_c0_g1_i1	0,0152025584398354	calcium-binding protein PBP1 [Medicago truncatula]	calcium-binding protein PBP1 [Medicago truncatula]	comp12076_c0_seq2	0,0143565866439431	NA	NA	TRINITY_DN13531_c0_g1_i1	0,0185427764494593	remorin [Medicago truncatula]	remorin [Medicago truncatula]	TRINITY_DN4364_c0_g1_i2	0,0190776367074724	putative transcription factor MADS-type1 family [Medicago truncatula]	putative transcription factor MADS-type1 family [Medicago truncatula]
TRINITY_DN3014_c0_g1_i1	0,00771615871856447	uncharacterized protein LOC101499829 [Cicer arietinum]	uncharacterized protein LOC101499829 [Cicer arietinum]	TRINITY_DN53792_c0_g1_i1	0,0151989374412005	indole-3-acetic acid-induced protein ARG2-like [Trifolium pratense]	indole-3-acetic acid-induced protein ARG2-like [Trifolium pratense]	TRINITY_DN7256_c0_g1_i4	0,014348204070385	uncharacterized protein LOC112422767 [Medicago truncatula]	uncharacterized protein LOC112422767 [Medicago truncatula]	TRINITY_DN19586_c2_g1_i1	0,0185289928588108	envelope-like protein, partial [Trifolium medium]	envelope-like protein, partial [Trifolium medium]	TRINITY_DN32842_c0_g1_i1	0,0190671042518375	putative pentatricopeptide repeat-containing protein At1g56570 [Medicago truncatula]	putative pentatricopeptide repeat-containing protein At1g56570 [Medicago truncatula]
TRINITY_DN4169_c0_g3_i2	0,00771613383276053	katanin p80 WD40 repeat-containing subunit B1 homolog isoform X1 [Medicago truncatula]	katanin p80 WD40 repeat-containing subunit B1 homolog isoform X1 [Medicago truncatula]	TRINITY_DN21187_c0_g1_i1	0,0151988920384588	LRR receptor-like serine/threonine-protein kinase GSO1 [Medicago truncatula]	LRR receptor-like kinase resistance protein [Trifolium pratense]	comp21806_c1_seq1	0,0143466207082359	NA	NA	TRINITY_DN8775_c0_g1_i1	0,018528963532049	RecName: Full=ABA-responsive protein ABR18	RecName: Full=ABA-responsive protein ABR18	TRINITY_DN11111_c0_g1_i4	0,0190556311571309	NA	calcium-binding and coiled-coil domain-containing protein 2 [Medicago truncatula]
TRINITY_DN1173_c0_g1_i3	0,00771611645439215	signal recognition particle receptor subunit beta-like [Cicer arietinum]	signal recognition particle receptor subunit beta-like [Cicer arietinum]	TRINITY_DN671_c0_g1_i8	0,0151988725866887	ABC transporter C family member 3 isoform X2 [Medicago truncatula]	ABC transporter C family member 3 isoform X2 [Medicago truncatula]	TRINITY_DN8422_c0_g1_i1	0,0143443737327876	proline synthetase associated protein [Trifolium pratense]	proline synthetase associated protein [Trifolium pratense]	TRINITY_DN22848_c0_g2_i1	0,0185271073689962	retrotransposon-related protein [Trifolium pratense]	retrotransposon-related protein [Trifolium pratense]	comp26523_c0_seq5	0,0190549957669875	NA	NA
TRINITY_DN760_c0_g1_i1	0,00771607426193656	LOW QUALITY PROTEIN: bifunctional 3-dehydroquinate dehydratase/shikimate dehydrogenase, chloroplastic [Medicago truncatula]	LOW QUALITY PROTEIN: bifunctional 3-dehydroquinate dehydratase/shikimate dehydrogenase, chloroplastic [Medicago truncatula]	TRINITY_DN21751_c0_g1_i1	0,0151975743826065	dehydration-responsive element-binding protein 1A [Medicago truncatula]	dehydration-responsive element-binding protein 1A [Medicago truncatula]	TRINITY_DN735_c0_g1_i1	0,0143443336888816	uncharacterized protein LOC25488020 [Medicago truncatula]	uncharacterized protein LOC25488020 [Medicago truncatula]	TRINITY_DN18381_c1_g1_i2	0,0185229199811605	unnamed protein product, partial [Vicia faba]	hypothetical protein L195_g036390, partial [Trifolium pratense]	TRINITY_DN13453_c0_g1_i7	0,0190529837648035	putative RNA-directed DNA polymerase [Medicago truncatula]	putative RNA-directed DNA polymerase [Medicago truncatula]
TRINITY_DN28696_c0_g1_i1	0,00771605434333382	ankyrin repeat-containing protein [Trifolium pratense]	ankyrin repeat-containing protein [Trifolium pratense]	TRINITY_DN29306_c0_g1_i1	0,0151966197122772	uncharacterized protein LOC101512365 [Cicer arietinum]	uncharacterized protein LOC101512365 [Cicer arietinum]	TRINITY_DN1358_c0_g3_i5	0,014342586088932	NA	NA	TRINITY_DN11910_c0_g1_i2	0,0185170367858156	unknown [Medicago truncatula]	unknown [Medicago truncatula]	TRINITY_DN1231_c0_g1_i1	0,0190404591688191	polynucleotide 3'-phosphatase ZDP isoform X1 [Cicer arietinum]	polynucleotide 3'-phosphatase ZDP isoform X1 [Cicer arietinum]
[truncated: 27,099 more rows]
