# Supplementary material for: Transcriptomic Insights into Mechanisms of Early Seed Maturation in the Garden Pea (Pisum sativum L.)
Source: Cells. 2020 Mar 23;9(3):779. doi: 10.3390/cells9030779 (PMC7140803; doi:10.3390/cells9030779)
Supplement: Supplementary file 1 [file cells-09-00779-s001.zip › Supplementary materials/TableS15.xlsx]

## Sheet: Table S15
Table S15. Functional annotation of transcriptomic landscape overexpression spots according to self-organizing map clustering
Sheet	Contents	Spot
A	Transcripts	A
B	Biological Process
C	Cellular Component
D	Molecular Function
E	Transcripts	B
F	Biological Process
G	Cellular Component
H	Molecular Function
I	Transcripts	C
J	Biological Process
K	Cellular Component
L	Molecular Function

## Sheet: A
transcript_id
TRINITY_DN777_c0_g1_i14
TRINITY_DN2420_c1_g1_i2
TRINITY_DN17_c0_g1_i12
TRINITY_DN854_c0_g1_i2
TRINITY_DN422_c0_g1_i2
TRINITY_DN3298_c0_g1_i1
TRINITY_DN3370_c0_g1_i5
TRINITY_DN802_c0_g1_i4
TRINITY_DN3375_c0_g2_i4
TRINITY_DN22518_c0_g1_i2
TRINITY_DN5846_c1_g1_i5
TRINITY_DN1876_c0_g1_i1
TRINITY_DN3082_c0_g1_i3
TRINITY_DN5846_c0_g1_i5
TRINITY_DN1045_c0_g1_i1
TRINITY_DN1090_c0_g1_i2
TRINITY_DN4013_c0_g1_i2
TRINITY_DN1437_c0_g2_i7
TRINITY_DN7614_c0_g1_i1
TRINITY_DN13282_c0_g1_i1
TRINITY_DN3744_c0_g1_i4
TRINITY_DN3988_c0_g2_i2
TRINITY_DN1492_c0_g1_i5
TRINITY_DN6384_c0_g1_i1
TRINITY_DN2804_c0_g3_i2
TRINITY_DN3939_c0_g1_i3
TRINITY_DN1245_c0_g1_i1
TRINITY_DN892_c0_g1_i1
TRINITY_DN1437_c0_g1_i7
TRINITY_DN746_c0_g1_i9
TRINITY_DN1217_c0_g2_i1
TRINITY_DN1948_c0_g1_i1
TRINITY_DN2581_c0_g1_i1
TRINITY_DN1294_c0_g2_i2
comp41065_c5_seq9
TRINITY_DN4915_c0_g1_i4
TRINITY_DN2783_c1_g1_i9
TRINITY_DN422_c0_g2_i1
TRINITY_DN2514_c1_g1_i3
TRINITY_DN3599_c0_g1_i4
TRINITY_DN4138_c0_g1_i1
TRINITY_DN1676_c0_g1_i2
TRINITY_DN2854_c0_g1_i3
TRINITY_DN2327_c0_g1_i4
TRINITY_DN43814_c0_g1_i1
TRINITY_DN1450_c0_g1_i4

## Sheet: B
GO.ID	Term	Annotated	Significant	Expected	weight01Fisher	Percentage_of_Differentially_Expressed_Genes_from_number_of_DEGs	Percentage_of_Differentially_Expressed_Genes_from_Number_Of_Annotated_Genes
GO:0000413	protein peptidyl-prolyl isomerization	53	2	0.09	0,0036	4.35	3.77
GO:0006457	protein folding	247	4	0.42	0,0044	8.7	1.62
GO:0006096	glycolytic process	81	2	0.14	0,0083	4.35	2.47

## Sheet: C
GO.ID	Term	Annotated	Significant	Expected	weight01Fisher	Percentage_of_Differentially_Expressed_Genes_from_number_of_DEGs	Percentage_of_Differentially_Expressed_Genes_from_Number_Of_Annotated_Genes
GO:0048046	apoplast	442	5	0.64	0,00034	10.87	1.13
GO:0000326	protein storage vacuole	34	2	0.05	0,00104	4.35	5.88
GO:0031225	anchored component of membrane	231	3	0.34	0,00264	6.52	1.3
GO:0009579	thylakoid	539	3	0.79	0,00323	6.52	0.56
GO:0009506	plasmodesma	1105	6	1.61	0,00374	13.04	0.54
GO:0005788	endoplasmic reticulum lumen	67	2	0.1	0,00398	4.35	2.99
GO:0000786	nucleosome	69	2	0.1	0,00422	4.35	2.9

## Sheet: D
GO.ID	Term	Annotated	Significant	Expected	weight01Fisher	Percentage_of_Differentially_Expressed_Genes_from_number_of_DEGs	Percentage_of_Differentially_Expressed_Genes_from_Number_Of_Annotated_Genes
GO:0005544	calcium-dependent phospholipid binding	21	3	0.04	0,0000057	6.52	14.29
GO:0010427	abscisic acid binding	19	2	0.03	0,00047	4.35	10.53
GO:0004864	protein phosphatase inhibitor activity	24	2	0.04	0,00075	4.35	8.33
GO:0005509	calcium ion binding	312	4	0.54	0,00182	8.7	1.28
GO:0031418	L-ascorbic acid binding	39	2	0.07	0,00198	4.35	5.13
GO:0003755	peptidyl-prolyl cis-trans isomerase activity	62	2	0.11	0,00493	4.35	3.23

## Sheet: E
transcript_id
TRINITY_DN2518_c0_g1_i8
TRINITY_DN1640_c0_g2_i4
TRINITY_DN737_c1_g1_i8
TRINITY_DN4283_c0_g2_i1
TRINITY_DN37_c0_g1_i7
TRINITY_DN1028_c0_g1_i1
TRINITY_DN737_c1_g1_i23
TRINITY_DN3923_c0_g2_i3
TRINITY_DN2253_c0_g1_i5
TRINITY_DN3099_c2_g1_i5
TRINITY_DN37020_c0_g1_i1
TRINITY_DN737_c0_g1_i1
TRINITY_DN3099_c1_g1_i2
TRINITY_DN37_c0_g1_i6
TRINITY_DN3099_c1_g1_i4
TRINITY_DN3099_c1_g1_i3
TRINITY_DN3099_c2_g1_i1
TRINITY_DN1551_c0_g1_i7
TRINITY_DN631_c0_g1_i2
TRINITY_DN1510_c0_g2_i2
TRINITY_DN5846_c1_g1_i6
TRINITY_DN11_c0_g1_i4
TRINITY_DN5846_c1_g3_i3
TRINITY_DN4131_c0_g1_i4
TRINITY_DN4924_c0_g3_i2
TRINITY_DN2518_c0_g1_i12
TRINITY_DN4845_c0_g1_i1
TRINITY_DN1837_c0_g1_i5
TRINITY_DN2588_c0_g2_i1
TRINITY_DN30989_c0_g1_i1
TRINITY_DN2315_c0_g1_i1
TRINITY_DN2518_c0_g1_i6
TRINITY_DN11_c0_g2_i5
TRINITY_DN6806_c0_g1_i4
TRINITY_DN1775_c0_g1_i3
TRINITY_DN1724_c0_g1_i4
TRINITY_DN37774_c0_g1_i1
TRINITY_DN2399_c0_g1_i4
TRINITY_DN4477_c0_g1_i1
TRINITY_DN3184_c0_g1_i1
TRINITY_DN2315_c0_g1_i11
TRINITY_DN1443_c0_g1_i1
TRINITY_DN1780_c0_g1_i1
TRINITY_DN33_c0_g1_i3
TRINITY_DN3703_c0_g4_i3
TRINITY_DN3370_c0_g1_i4
TRINITY_DN1510_c0_g1_i1
TRINITY_DN5355_c0_g1_i2
TRINITY_DN2913_c0_g1_i1
TRINITY_DN2520_c0_g1_i1
TRINITY_DN3978_c0_g1_i1
TRINITY_DN2315_c0_g1_i9
TRINITY_DN4650_c0_g1_i1
TRINITY_DN1837_c0_g1_i8
TRINITY_DN17687_c0_g1_i1
TRINITY_DN3566_c0_g1_i2
TRINITY_DN10745_c0_g1_i5
TRINITY_DN29016_c0_g1_i1
TRINITY_DN8189_c0_g1_i16
TRINITY_DN33_c0_g1_i5
TRINITY_DN28763_c0_g1_i1
TRINITY_DN2510_c0_g1_i2
TRINITY_DN1259_c0_g1_i1
TRINITY_DN970_c0_g1_i1
TRINITY_DN4939_c0_g1_i1
TRINITY_DN1876_c0_g1_i6
TRINITY_DN1713_c0_g1_i2
TRINITY_DN4960_c0_g1_i1
TRINITY_DN2315_c0_g1_i20
TRINITY_DN2720_c0_g1_i4
TRINITY_DN4811_c0_g1_i1
TRINITY_DN4403_c0_g1_i4
TRINITY_DN28759_c0_g1_i1
TRINITY_DN9255_c0_g1_i2
TRINITY_DN2982_c0_g1_i2
TRINITY_DN5972_c0_g1_i2
TRINITY_DN4090_c0_g3_i1
TRINITY_DN2652_c0_g2_i1
TRINITY_DN2016_c0_g1_i4
TRINITY_DN556_c0_g1_i1
TRINITY_DN1680_c0_g1_i6
TRINITY_DN8983_c0_g1_i4
TRINITY_DN12809_c0_g1_i3
TRINITY_DN699_c0_g3_i1
TRINITY_DN1732_c0_g1_i10
TRINITY_DN11122_c0_g2_i3
TRINITY_DN3438_c0_g1_i1
TRINITY_DN3193_c0_g2_i1
TRINITY_DN41974_c0_g1_i1
TRINITY_DN1431_c0_g3_i4
TRINITY_DN3476_c0_g2_i1
TRINITY_DN37281_c0_g1_i1
TRINITY_DN2240_c0_g1_i8
TRINITY_DN8379_c0_g1_i1
TRINITY_DN1950_c0_g1_i7
TRINITY_DN2201_c0_g1_i4
TRINITY_DN2283_c0_g1_i4
TRINITY_DN3631_c0_g1_i1
TRINITY_DN895_c0_g1_i11
TRINITY_DN6912_c0_g1_i1
TRINITY_DN2163_c0_g1_i5
TRINITY_DN6263_c0_g1_i1
TRINITY_DN46817_c0_g1_i1
TRINITY_DN16106_c0_g1_i1
TRINITY_DN3511_c0_g2_i1
TRINITY_DN328_c0_g1_i1
TRINITY_DN980_c0_g2_i1
TRINITY_DN47700_c0_g1_i1
TRINITY_DN7913_c0_g1_i1
TRINITY_DN2805_c0_g1_i6
TRINITY_DN576_c0_g2_i1
TRINITY_DN4712_c0_g1_i1
TRINITY_DN2545_c0_g1_i1
TRINITY_DN216_c0_g1_i2
TRINITY_DN6286_c0_g1_i1
TRINITY_DN6348_c0_g1_i1
TRINITY_DN4252_c0_g1_i2
TRINITY_DN895_c0_g1_i10
TRINITY_DN980_c0_g4_i1

## Sheet: F
GO.ID	Term	Annotated	Significant	Expected	weight01Fisher	Percentage_of_Differentially_Expressed_Genes_from_number_of_DEGs	Percentage_of_Differentially_Expressed_Genes_from_Number_Of_Annotated_Genes
GO:0010431	seed maturation	103	13	0.41	0,00000000000000016	10.92	12.62
GO:0071215	cellular response to abscisic acid stimulus	437	13	1.73	0,00000000000003166	10.92	2.97
GO:0009735	response to cytokinin	294	15	1.16	0,00000000000052412	12.61	5.1
GO:0034220	ion transmembrane transport	794	9	3.14	0,00000001984982970	7.56	1.13
GO:0009415	response to water	577	14	2.28	0,00000007012709385	11.76	2.43
GO:0050832	defense response to fungus	465	10	1.84	0,00001451703317401	8.4	2.15
GO:0019915	lipid storage	41	4	0.16	0,00002058021659612	3.36	9.76
GO:0006833	water transport	48	4	0.19	0,00003872164736677	3.36	8.33
GO:0010344	seed oilbody biogenesis	17	3	0.07	0,00003899015263501	2.52	17.65
GO:0009409	response to cold	481	12	1.9	0,00012	10.08	2.49
GO:0009414	response to water deprivation	565	10	2.24	0,00028	8.4	1.77
GO:0050826	response to freezing	36	3	0.14	0,00039	2.52	8.33
GO:0009737	response to abscisic acid	860	20	3.4	0,00054	16.81	2.33
GO:0032413	negative regulation of ion transmembrane transporter activity	13	2	0.05	0,00117	1.68	15.38
GO:0031408	oxylipin biosynthetic process	60	3	0.24	0,00174	2.52	5
GO:0009615	response to virus	167	4	0.66	0,00436	3.36	2.4
GO:0010359	regulation of anion channel activity	28	2	0.11	0,00547	1.68	7.14
GO:0010227	floral organ abscission	31	2	0.12	0,00668	1.68	6.45
GO:0009644	response to high light intensity	98	3	0.39	0,00693	2.52	3.06
GO:0009625	response to insect	37	2	0.15	0,00942	1.68	5.41

## Sheet: G
GO.ID	Term	Annotated	Significant	Expected	weight01Fisher	Percentage_of_Differentially_Expressed_Genes_from_number_of_DEGs	Percentage_of_Differentially_Expressed_Genes_from_Number_Of_Annotated_Genes
GO:0033095	aleurone grain	25	11	0.1	0,0000000000000000000064	9.24	44
GO:0005773	vacuole	1403	20	5.48	0,0000000003565367104709	16.81	1.43
GO:0012511	monolayer-surrounded lipid storage body	15	3	0.06	0,0000251955716991254301	2.52	20
GO:0032586	protein storage vacuole membrane	14	2	0.05	0,0013	1.68	14.29
GO:0046930	pore complex	21	2	0.08	0,0030	1.68	9.52
GO:0005795	Golgi stack	80	3	0.31	0,0038	2.52	3.75
GO:0009505	plant-type cell wall	334	5	1.3	0,0099	4.2	1.5

## Sheet: H
GO.ID	Term	Annotated	Significant	Expected	weight01Fisher	Percentage_of_Differentially_Expressed_Genes_from_number_of_DEGs	Percentage_of_Differentially_Expressed_Genes_from_Number_Of_Annotated_Genes
GO:0045735	nutrient reservoir activity	79	21	0.32	< 0,000000000000000000000000000001	17.65	26.58
GO:0015250	water channel activity	33	4	0.13	0,0000089	3.36	12.12
GO:0004867	serine-type endopeptidase inhibitor activity	21	3	0.08	0,0000777	2.52	14.29
GO:0004144	diacylglycerol O-acyltransferase activity	28	3	0.11	0,00019	2.52	10.71
GO:0004724	magnesium-dependent protein serine/threonine phosphatase activity	80	4	0.32	0,00030	3.36	5
GO:0016702	oxidoreductase activity, acting on single donors with incorporation of molecular oxygen, incorporation of two atoms of oxygen	57	3	0.23	0,00154	2.52	5.26
GO:0015288	porin activity	22	2	0.09	0,00346	1.68	9.09

## Sheet: I
transcript_id
TRINITY_DN299_c0_g1_i1
TRINITY_DN6087_c1_g2_i1
TRINITY_DN299_c0_g1_i2
TRINITY_DN4065_c0_g1_i5
TRINITY_DN4065_c0_g1_i2
TRINITY_DN299_c4_g1_i1
TRINITY_DN2987_c0_g1_i4
TRINITY_DN4065_c0_g1_i1
comp39373_c0_seq2
TRINITY_DN2233_c0_g1_i6
TRINITY_DN3580_c0_g1_i4
TRINITY_DN1437_c0_g2_i6
TRINITY_DN3830_c0_g1_i5
TRINITY_DN1304_c0_g1_i6
TRINITY_DN1492_c0_g2_i3
TRINITY_DN1294_c0_g1_i1
TRINITY_DN3830_c0_g1_i6
TRINITY_DN2044_c0_g1_i2
TRINITY_DN7873_c0_g1_i2
TRINITY_DN52284_c0_g1_i1
TRINITY_DN1524_c0_g1_i7
TRINITY_DN2990_c0_g1_i4
TRINITY_DN342_c0_g1_i1
TRINITY_DN8796_c0_g1_i2
TRINITY_DN4345_c0_g1_i2
TRINITY_DN1145_c0_g1_i1
TRINITY_DN37816_c0_g1_i1
comp27570_c0_seq1
TRINITY_DN2540_c0_g1_i1
TRINITY_DN5822_c0_g1_i2
TRINITY_DN32224_c0_g1_i1
TRINITY_DN4931_c0_g1_i1
TRINITY_DN3221_c0_g1_i1
TRINITY_DN10745_c0_g1_i12
TRINITY_DN42516_c0_g1_i1

[truncated: 3 more sheets: J, K, L]
