# Supplementary material for: Transcriptomic Insights into Mechanisms of Early Seed Maturation in the Garden Pea (Pisum sativum L.)
Source: Cells. 2020 Mar 23;9(3):779. doi: 10.3390/cells9030779 (PMC7140803; doi:10.3390/cells9030779)
Supplement: Supplementary file 1 [file cells-09-00779-s001.zip › Supplementary materials/TableS16.xlsx]

## Sheet: Table S16
Table S16. Functional annotation of transcriptomic landscape overexpression spots restricted to transcripts related to hormone signaling and metabolism
Sheet	Contents	Spot
A	Transcripts	A
B	Biological Process
C	Cellular Component
D	Molecular Function
E	Transcripts	B
F	Biological Process
G	Cellular Component
H	Molecular Function
I	Transcripts	C
J	Biological Process
K	Cellular Component
L	Molecular Function
M	Transcripts	D
N	Biological Process
O	Cellular Component
P	Molecular Function
								s

## Sheet: A
target_id	Rank	ID	mean expression	SD	max delta e	min delta e	correlation	->t.score	->p.value	Metagene
TRINITY_DN1217_c0_g2_i1	1	TRINITY_DN1217_c0_g2_i1	3.36192	5.02212	15.4774	-3.33599	0.910271	10.3126	3.43741479724713e-10 .	1 x 1
TRINITY_DN3939_c0_g1_i3	2	TRINITY_DN3939_c0_g1_i3	3.80919	6.13893	15.0301	-3.05861	0.968196	18.1511	4.9960036108132e-15 .	1 x 1
TRINITY_DN4119_c0_g1_i10	3	TRINITY_DN4119_c0_g1_i10	1.17843	2.12562	4.64063	-1.13643	0.99534	48.4166	0 .	1 x 1
TRINITY_DN855_c0_g1_i5	4	TRINITY_DN855_c0_g1_i5	0.528033	1.52797	3.60029	-0.706665	0.992358	37.7218	0 .	1 x 1
TRINITY_DN4375_c0_g1_i5	5	TRINITY_DN4375_c0_g1_i5	0.569306	1.44223	3.55902	-0.745264	0.979675	22.9077	0 .	1 x 1
TRINITY_DN855_c0_g1_i3	6	TRINITY_DN855_c0_g1_i3	0.533293	1.18118	3.06395	-0.711804	0.983653	25.6209	0 .	1 x 1
TRINITY_DN658_c0_g1_i2	7	TRINITY_DN658_c0_g1_i2	1.82022	1.09121	2.3081	-0.981062	0.363756	1.83164	0.0402899752002234 .	1 x 1
TRINITY_DN3150_c0_g1_i2	8	TRINITY_DN3150_c0_g1_i2	0.193251	0.525259	1.81351	-0.346651	0.894328	9.37562	0.00000000192494442607938 .	1 x 1
TRINITY_DN3939_c0_g1_i4	9	TRINITY_DN3939_c0_g1_i4	0.350761	0.678564	1.656	-0.444829	0.964742	17.1926	1.53210777398272e-14 .	1 x 1
TRINITY_DN1808_c0_g2_i4	10	TRINITY_DN1808_c0_g2_i4	0.713871	0.800964	1.51315	-0.802069	0.823039	6.79665	0.000000394905186773542 .	1 x 1
TRINITY_DN5642_c0_g1_i1	11	TRINITY_DN5642_c0_g1_i1	0.297175	0.511461	1.42316	-0.474553	0.862464	7.99282	0.0000000299593944097509 .	1 x 1
TRINITY_DN11259_c0_g1_i1	12	TRINITY_DN11259_c0_g1_i1	0.720053	0.356346	1.00028	-0.385708	0.829686	6.97127	0.000000267840186807256 .	1 x 2
TRINITY_DN2044_c0_g1_i3	13	TRINITY_DN2044_c0_g1_i3	0.318262	0.365029	0.928761	-0.387445	0.965916	17.5021	1.06581410364015e-14 .	1 x 1
TRINITY_DN10882_c0_g1_i1	14	TRINITY_DN10882_c0_g1_i1	-0.00626791	0.324026	0.845429	-0.171246	0.977148	21.562	1.11022302462516e-16 .	1 x 1
TRINITY_DN2081_c0_g1_i1	15	TRINITY_DN2081_c0_g1_i1	0.0108524	0.297948	0.692374	-0.188619	0.968961	18.3844	3.77475828372553e-15 .	1 x 2
TRINITY_DN8128_c0_g1_i1	16	TRINITY_DN8128_c0_g1_i1	0.630531	0.321622	0.616493	-0.27224	0.722436	4.90069	0.0000335123401287163 .	3 x 1
TRINITY_DN12197_c0_g1_i1	17	TRINITY_DN12197_c0_g1_i1	0.0287514	0.253686	0.543447	-0.20595	0.962103	16.549	3.35287353436797e-14 .	1 x 3
TRINITY_DN6607_c0_g2_i1	18	TRINITY_DN6607_c0_g2_i1	-0.0463113	0.202459	0.5391	-0.132151	0.956545	15.3869	1.46993528460371e-13 .	1 x 4
TRINITY_DN6671_c0_g1_i1	19	TRINITY_DN6671_c0_g1_i1	-0.0710296	0.207981	0.482059	-0.107397	0.992943	39.2714	0 .	2 x 3
comp22899_c0_seq3	20	comp22899_c0_seq3	0.0119128	0.165799	0.399117	-0.190658	0.90987	10.2862	3.60339091898254e-10 .	1 x 5
TRINITY_DN11881_c0_g1_i1	21	TRINITY_DN11881_c0_g1_i1	0.117746	0.168166	0.398734	-0.214677	0.92397	11.3313	5.93012305927232e-11 .	1 x 5

## Sheet: B
GO.ID	Term	Annotated	Significant	Expected	weight01Fisher	Percentage_of_Differentially_Expressed_Genes_from_number_of_DEGs	Percentage_of_Differentially_Expressed_Genes_from_Number_Of_Annotated_Genes
GO:0010112	regulation of systemic acquired resistance	11	3	0,32	0,0028	14,29	27,27
GO:0044550	secondary metabolite biosynthetic process	13	3	0,38	0,0048	14,29	23,08

## Sheet: C
GO.ID	Term	Annotated	Significant	Expected	weight01Fisher	Percentage_of_Differentially_Expressed_Genes_from_number_of_DEGs	Percentage_of_Differentially_Expressed_Genes_from_Number_Of_Annotated_Genes
GO:0005788	endoplasmic reticulum lumen	14	3	0,3	0,0025	14,29	21,43

## Sheet: D
GO.ID	Term	Annotated	Significant	Expected	weight01Fisher	Percentage_of_Differentially_Expressed_Genes_from_number_of_DEGs	Percentage_of_Differentially_Expressed_Genes_from_Number_Of_Annotated_Genes
GO:0010179	IAA-Ala conjugate hydrolase activity	12	3	0,37	0,0046	14,29	25

## Sheet: E
target_id	Rank	ID	mean expression	SD	max delta e	min delta e	correlation	->t.score	->p.value	Metagene
TRINITY_DN342_c0_g1_i1	1	TRINITY_DN342_c0_g1_i1	3.30134	7.11225	15.538	-3.42811	0.984574	26.3938	0 .	1 x 20
TRINITY_DN1642_c0_g1_i1	2	TRINITY_DN1642_c0_g1_i1	0.330347	0.787287	1.67641	-0.505684	0.992521	38.1354	0 .	1 x 20
TRINITY_DN13715_c0_g1_i1	3	TRINITY_DN13715_c0_g1_i1	0.25052	0.378143	0.789536	-0.373291	0.920628	11.0596	9.36948296725859e-11 .	1 x 20
TRINITY_DN5792_c0_g1_i1	4	TRINITY_DN5792_c0_g1_i1	0.28892	0.474188	0.751135	-0.458559	0.692044	4.49671	0.0000896528395319951 .	2 x 20
TRINITY_DN5180_c0_g1_i2	5	TRINITY_DN5180_c0_g1_i2	0.251232	0.370807	0.738036	-0.385421	0.90934	10.2515	3.8335024044045e-10 .	1 x 20
TRINITY_DN4974_c0_g1_i7	6	TRINITY_DN4974_c0_g1_i7	0.512599	0.377741	0.592296	-0.484105	0.818796	6.68976	0.000000501828540500071 .	1 x 20
TRINITY_DN1263_c0_g1_i1	7	TRINITY_DN1263_c0_g1_i1	0.51847	0.259848	0.521586	-0.354499	0.759567	5.47743	0.00000835902337059657 .	1 x 20
TRINITY_DN5289_c0_g2_i1	8	TRINITY_DN5289_c0_g2_i1	-0.0142518	0.215726	0.467295	-0.164385	0.970658	18.9333	2.1094237467878e-15 .	3 x 20
TRINITY_DN1085_c0_g1_i6	9	TRINITY_DN1085_c0_g1_i6	0.0831018	0.223277	0.396698	-0.216911	0.864236	8.0575	0.0000000262024312247533 .	4 x 20
TRINITY_DN8947_c0_g1_i4	10	TRINITY_DN8947_c0_g1_i4	0.0940482	0.229823	0.374968	-0.250912	0.621811	3.72404	0.000589705845279065 .	1 x 17
TRINITY_DN37498_c0_g1_i1	11	TRINITY_DN37498_c0_g1_i1	-0.0388229	0.156474	0.286404	-0.138339	0.762966	5.5359	0.00000727220025198427 .	1 x 17
TRINITY_DN6183_c0_g1_i1	12	TRINITY_DN6183_c0_g1_i1	-0.0783989	0.128589	0.276942	-0.100202	0.947588	13.9113	1.10744746706359e-12 .	6 x 20
TRINITY_DN36984_c0_g1_i1	13	TRINITY_DN36984_c0_g1_i1	0.282437	0.172821	0.258094	-0.264036	0.432032	2.24693	0.0175038972313781 .	1 x 15
TRINITY_DN12273_c0_g1_i1	14	TRINITY_DN12273_c0_g1_i1	-0.116935	0.0901819	0.221898	-0.0605171	0.985071	26.8392	0 .	6 x 19
TRINITY_DN4568_c0_g1_i6	15	TRINITY_DN4568_c0_g1_i6	-0.0932199	0.0976962	0.219711	-0.0850062	0.914847	10.6266	1.97523886136253e-10 .	7 x 20
TRINITY_DN5314_c0_g2_i1	16	TRINITY_DN5314_c0_g2_i1	0.662028	0.150058	0.207376	-0.279593	0.629413	3.79914	0.000491562799893597 .	1 x 16
TRINITY_DN15108_c0_g1_i1	17	TRINITY_DN15108_c0_g1_i1	-0.112019	0.0874036	0.201797	-0.0657974	0.97993	23.0575	0 .	6 x 19
TRINITY_DN3150_c0_g2_i1	18	TRINITY_DN3150_c0_g2_i1	-0.0806294	0.0975212	0.201773	-0.0966856	0.887652	9.04089	0.00000000365693897386166 .	7 x 20
TRINITY_DN14815_c0_g1_i1	19	TRINITY_DN14815_c0_g1_i1	-0.122633	0.0884983	0.197366	-0.0560443	0.981852	24.2835	0 .	7 x 20
TRINITY_DN12472_c0_g1_i1	20	TRINITY_DN12472_c0_g1_i1	0.0808002	0.105235	0.19472	-0.110001	0.926873	11.5816	3.91779941821824e-11 .	7 x 20
TRINITY_DN1268_c2_g2_i4	21	TRINITY_DN1268_c2_g2_i4	0.325997	0.164525	0.190483	-0.264113	0.528472	2.91978	0.00396817074724054 .	2 x 16
TRINITY_DN10507_c0_g1_i2	22	TRINITY_DN10507_c0_g1_i2	-0.141254	0.0729369	0.169748	-0.0359447	0.968464	18.2316	4.55191440096314e-15 .	7 x 19
TRINITY_DN545_c0_g1_i1	23	TRINITY_DN545_c0_g1_i1	-0.0622887	0.0996883	0.163659	-0.093554	0.757221	5.4377	0.00000919046905489829 .	9 x 20
TRINITY_DN545_c0_g1_i2	24	TRINITY_DN545_c0_g1_i2	-0.00937806	0.0992123	0.156269	-0.127965	0.791915	6.08291	0.00000200915720149908 .	7 x 19

## Sheet: F
GO.ID	Term	Annotated	Significant	Expected	weight01Fisher	Percentage_of_Differentially_Expressed_Genes_from_number_of_DEGs	Percentage_of_Differentially_Expressed_Genes_from_Number_Of_Annotated_Genes
GO:0016126	sterol biosynthetic process	10	5	0,4	0,000014	20,83	50
GO:0090304	nucleic acid metabolic process	105	6	4,17	0,0011	25	5,71
GO:0008299	isoprenoid biosynthetic process	56	4	2,22	0,0086	16,67	7,14
GO:0071731	response to nitric oxide	12	3	0,48	0,0095	12,5	25

## Sheet: G
GO.ID	Term	Annotated	Significant	Expected	weight01Fisher	Percentage_of_Differentially_Expressed_Genes_from_number_of_DEGs	Percentage_of_Differentially_Expressed_Genes_from_Number_Of_Annotated_Genes

## Sheet: H
GO.ID	Term	Annotated	Significant	Expected	weight01Fisher	Percentage_of_Differentially_Expressed_Genes_from_number_of_DEGs	Percentage_of_Differentially_Expressed_Genes_from_Number_Of_Annotated_Genes
GO:0008168	methyltransferase activity	13	6	0,52	0,0000029	25	46,15

## Sheet: I
target_id	Rank	ID	mean expression	SD	max delta e	min delta e	correlation	->t.score	->p.value	Metagene
TRINITY_DN11_c0_g2_i5	1	TRINITY_DN11_c0_g2_i5	7.91895	4.51339	3.00512	-8.09751	0.978964	22.5047	0 .	20 x 20
TRINITY_DN3221_c0_g1_i1	2	TRINITY_DN3221_c0_g1_i1	1.89183	1.76239	2.23649	-1.84984	0.765681	5.5834	0.00000649576765165971 .	20 x 20
TRINITY_DN46890_c0_g1_i1	3	TRINITY_DN46890_c0_g1_i1	0.328528	0.803305	1.67823	-0.505351	0.555242	3.13135	0.00242768755906231 .	18 x 20
TRINITY_DN6286_c0_g1_i1	4	TRINITY_DN6286_c0_g1_i1	2.54865	1.183	1.57967	-2.5006	0.894477	9.38343	0.00000000189667970218466 .	20 x 20
TRINITY_DN2092_c0_g1_i5	5	TRINITY_DN2092_c0_g1_i5	0.78059	0.759287	1.44643	-0.950359	0.555248	3.13141	0.00242738084813654 .	20 x 20
TRINITY_DN7254_c0_g1_i2	6	TRINITY_DN7254_c0_g1_i2	1.57041	0.937925	1.09747	-1.66812	0.671783	4.25373	0.000162329460849375 .	20 x 20
TRINITY_DN618_c1_g1_i1	7	TRINITY_DN618_c1_g1_i1	0.604528	0.478255	0.642496	-0.755352	0.854571	7.71812	0.000000053260818866363 .	20 x 20
TRINITY_DN3182_c1_g1_i1	8	TRINITY_DN3182_c1_g1_i1	0.680069	0.409912	0.566955	-0.78868	0.582734	3.36334	0.00140306535220014 .	20 x 17

[truncated: 7 more sheets: J, K, L, M, N, O, P]
