# Supplementary material for: Transcriptomic Insights into Mechanisms of Early Seed Maturation in the Garden Pea (Pisum sativum L.)
Source: Cells. 2020 Mar 23;9(3):779. doi: 10.3390/cells9030779 (PMC7140803; doi:10.3390/cells9030779)
Supplement: Supplementary file 1 [file cells-09-00779-s001.zip › Supplementary materials/TableS17.xlsx]

## Sheet: Table S17
Table S17. Functional annotation of transcriptomic landscape overexpression spots restricted to transcripts related to gene expression
Sheet	Contents	Spot
A	Transcripts	A
B	Biological Process
C	Cellular Component
D	Molecular Function
E	Transcripts	B
F	Biological Process
G	Cellular Component
H	Molecular Function
I	Transcripts	C
J	Biological Process
K	Cellular Component
L	Molecular Function
M	Transcripts	D
N	Biological Process
O	Cellular Component
P	Molecular Function

## Sheet: A
target_id	Rank	ID	mean.expression	SD	max.delta.e	min.delta.e	correlation	X..t.score	X..p.value	Metagene
TRINITY_DN51546_c0_g1_i1	1	TRINITY_DN51546_c0_g1_i1	1.29805	3.56307	8.60541	-1.6821	0.956907	15.4559	1.34336985979644e-13 .	30 x 1
TRINITY_DN2281_c0_g3_i1	2	TRINITY_DN2281_c0_g3_i1	9.90462	4.91869	7.60446	-8.44239	0.82685	6.89564	0.000000316733786975831 .	30 x 1
TRINITY_DN11574_c0_g1_i1	3	TRINITY_DN11574_c0_g1_i1	2.39752	2.99046	7.50594	-1.9729	0.978249	22.1199	0 .	30 x 1
TRINITY_DN1098_c0_g2_i5	4	TRINITY_DN1098_c0_g2_i5	1.11024	1.92284	4.84702	-1.19141	0.958236	15.7163	9.57012247226885e-14 .	30 x 1
TRINITY_DN1308_c0_g1_i4	5	TRINITY_DN1308_c0_g1_i4	2.32114	2.3953	4.66613	-2.15087	0.916695	10.7603	1.56539226026098e-10 .	30 x 1
TRINITY_DN6048_c0_g1_i1	6	TRINITY_DN6048_c0_g1_i1	1.53012	1.79852	4.42714	-1.66083	0.851634	7.62113	0.0000000654150050793945 .	30 x 1
TRINITY_DN986_c1_g1_i3	7	TRINITY_DN986_c1_g1_i3	0.480445	1.43653	3.90727	-0.837344	0.962733	16.6965	2.79776202205539e-14 .	30 x 1
TRINITY_DN71_c0_g2_i1	8	TRINITY_DN71_c0_g2_i1	9.9241	1.54339	3.84095	-2.46442	0.467194	2.47845	0.0106734733721643 .	30 x 1
TRINITY_DN1098_c0_g2_i4	9	TRINITY_DN1098_c0_g2_i4	1.42636	1.44243	3.43485	-1.66068	0.820508	6.73249	0.000000455906820295837 .	30 x 1
TRINITY_DN10252_c0_g3_i1	10	TRINITY_DN10252_c0_g3_i1	3.63038	1.71969	3.35689	-2.27607	0.867981	8.19817	0.000000019615879143231 .	30 x 1
TRINITY_DN6430_c0_g1_i2	11	TRINITY_DN6430_c0_g1_i2	2.41254	1.47229	3.28643	-1.70538	0.919119	10.9423	1.14428022612856e-10 .	30 x 1
TRINITY_DN11574_c0_g1_i2	12	TRINITY_DN11574_c0_g1_i2	-0.00589813	0.811723	3.27067	-0.376891	0.794158	6.12943	0.00000180362359536446 .	30 x 1
TRINITY_DN740_c0_g1_i1	13	TRINITY_DN740_c0_g1_i1	1.22967	1.14754	3.00475	-0.924538	0.91731	10.8058	1.44707135163458e-10 .	30 x 1
TRINITY_DN2281_c0_g1_i1	14	TRINITY_DN2281_c0_g1_i1	5.50263	1.67775	2.98433	-3.36558	0.676911	4.31346	0.00014028206592398 .	30 x 1
TRINITY_DN10774_c0_g1_i1	15	TRINITY_DN10774_c0_g1_i1	0.677437	1.35726	2.9814	-1.05905	0.97685	21.4181	2.22044604925031e-16 .	30 x 1
TRINITY_DN7488_c0_g2_i1	16	TRINITY_DN7488_c0_g2_i1	0.0930814	0.998959	2.88928	-0.477917	0.960523	16.1943	5.20694598549198e-14 .	30 x 1
TRINITY_DN3764_c0_g1_i6	17	TRINITY_DN3764_c0_g1_i6	0.200157	1.08724	2.64543	-0.564334	0.964368	17.0971	1.70974345792274e-14 .	30 x 1
TRINITY_DN1098_c0_g2_i7	18	TRINITY_DN1098_c0_g2_i7	1.15497	1.07849	2.59818	-0.829044	0.978517	22.262	0 .	30 x 1
TRINITY_DN570_c0_g1_i1	19	TRINITY_DN570_c0_g1_i1	3.17864	1.17671	2.52033	-1.39829	0.830686	6.99834	0.000000252284214519172 .	30 x 1
TRINITY_DN5359_c0_g1_i1	20	TRINITY_DN5359_c0_g1_i1	0.638499	1.1166	2.39811	-1.01918	0.952336	14.6429	3.98459043537969e-13 .	30 x 1
TRINITY_DN8011_c0_g1_i2	21	TRINITY_DN8011_c0_g1_i2	0.00306733	0.870897	2.31796	-0.387913	0.957372	15.5457	1.19459997449667e-13 .	30 x 1
TRINITY_DN740_c0_g1_i3	22	TRINITY_DN740_c0_g1_i3	0.561719	1.04122	2.1945	-0.94582	0.95644	15.3672	1.50768286744096e-13 .	30 x 1
TRINITY_DN1144_c0_g1_i3	23	TRINITY_DN1144_c0_g1_i3	6.34641	1.51596	2.14055	-2.11199	0.541178	3.01858	0.00315824332502823 .	30 x 1
TRINITY_DN6514_c0_g1_i1	24	TRINITY_DN6514_c0_g1_i1	2.49341	0.983694	2.02907	-1.09849	0.902628	9.83617	8.14504241830605e-10 .	30 x 1
TRINITY_DN11660_c0_g2_i1	25	TRINITY_DN11660_c0_g2_i1	1.17507	0.92682	2.01457	-1.31868	0.880013	8.69067	0.00000000726747972912278 .	30 x 1
TRINITY_DN52311_c0_g1_i1	26	TRINITY_DN52311_c0_g1_i1	-0.0351368	0.737533	1.81548	-0.344512	0.957317	15.5349	1.21125331986605e-13 .	30 x 1
TRINITY_DN14780_c0_g1_i1	27	TRINITY_DN14780_c0_g1_i1	-0.0568281	0.670731	1.76701	-0.326386	0.938544	12.754	6.11377615200581e-12 .	30 x 1
TRINITY_DN3166_c1_g1_i1	28	TRINITY_DN3166_c1_g1_i1	1.3638	0.855807	1.75452	-1.00092	0.5149	2.81726	0.00501709244184845 .	29 x 1
TRINITY_DN2876_c0_g2_i1	29	TRINITY_DN2876_c0_g2_i1	2.21033	0.680945	1.67827	-0.74809	0.880228	8.70009	0.00000000713291248288783 .	30 x 1
TRINITY_DN51780_c0_g1_i1	30	TRINITY_DN51780_c0_g1_i1	0.744328	0.94129	1.5767	-1.03708	0.848642	7.52502	0.0000000802935657961967 .	30 x 1
comp22899_c0_seq3	31	comp22899_c0_seq3	0.380684	0.643353	1.54886	-0.767483	0.89844	9.5971	0.00000000126874055705883 .	30 x 1
TRINITY_DN570_c0_g1_i2	32	TRINITY_DN570_c0_g1_i2	3.78234	1.0284	1.50902	-1.81518	0.734595	5.07815	0.0000218048182476505 .	30 x 1
TRINITY_DN10264_c0_g1_i2	33	TRINITY_DN10264_c0_g1_i2	3.02518	0.812825	1.4973	-1.21961	0.468293	2.48592	0.0105012741979724 .	29 x 1
TRINITY_DN37_c1_g1_i1	34	TRINITY_DN37_c1_g1_i1	0.0750761	0.648266	1.47118	-0.41327	0.980077	23.1445	0 .	30 x 1
TRINITY_DN48274_c0_g1_i1	35	TRINITY_DN48274_c0_g1_i1	0.346508	0.60884	1.45906	-0.72613	0.873159	8.40208	0.0000000129534143411547 .	30 x 1
TRINITY_DN2646_c0_g1_i9	36	TRINITY_DN2646_c0_g1_i9	1.5561	0.653455	1.42626	-0.787296	0.687406	4.43941	0.000103121894209357 .	30 x 1
TRINITY_DN3166_c1_g1_i2	37	TRINITY_DN3166_c1_g1_i2	0.242332	0.71302	1.4041	-0.621107	0.464174	2.45801	0.0111583234167748 .	28 x 1
TRINITY_DN106_c0_g1_i2	38	TRINITY_DN106_c0_g1_i2	0.132835	0.612592	1.38905	-0.514079	0.940653	13.0007	4.20585788418748e-12 .	30 x 1
TRINITY_DN467_c3_g2_i1	39	TRINITY_DN467_c3_g2_i1	-0.118813	0.51079	1.3525	-0.264992	0.97314	19.827	7.7715611723761e-16 .	30 x 1
TRINITY_DN8092_c0_g1_i2	40	TRINITY_DN8092_c0_g1_i2	0.527896	0.637718	1.31857	-0.609623	0.973625	20.0159	6.66133814775094e-16 .	30 x 1
TRINITY_DN998_c1_g2_i5	41	TRINITY_DN998_c1_g2_i5	0.262968	0.573187	1.30535	-0.56986	0.959964	16.0737	6.06181771445335e-14 .	30 x 1
TRINITY_DN37871_c0_g1_i1	42	TRINITY_DN37871_c0_g1_i1	0.201845	0.518997	1.26039	-0.565844	0.830271	6.98707	0.000000258648082063218 .	30 x 1
TRINITY_DN7617_c0_g1_i1	43	TRINITY_DN7617_c0_g1_i1	0.0830546	0.505998	1.2547	-0.418456	0.897224	9.53033	0.00000000143772860283775 .	30 x 1
TRINITY_DN385_c0_g3_i1	44	TRINITY_DN385_c0_g3_i1	0.672779	0.613664	1.19449	-0.965529	0.820499	6.73225	0.000000456157802752877 .	30 x 1
TRINITY_DN2636_c0_g2_i3	45	TRINITY_DN2636_c0_g2_i3	1.71498	0.78124	1.19431	-1.37785	0.791926	6.08312	0.00000200816316808794 .	30 x 1
TRINITY_DN958_c0_g1_i4	46	TRINITY_DN958_c0_g1_i4	0.707252	0.49092	1.18261	-0.398019	0.933166	12.1769	1.50011114641302e-11 .	30 x 1
TRINITY_DN1517_c2_g1_i1	47	TRINITY_DN1517_c2_g1_i1	0.053061	0.501744	1.18062	-0.432184	0.989579	32.2354	0 .	30 x 1
TRINITY_DN8171_c0_g1_i1	48	TRINITY_DN8171_c0_g1_i1	0.308113	0.754752	1.17766	-0.693445	0.757987	5.45062	0.0000089111119387919 .	30 x 1
TRINITY_DN6507_c0_g1_i1	49	TRINITY_DN6507_c0_g1_i1	0.0637694	0.457277	1.16991	-0.425091	0.831811	7.02905	0.000000235755643007707 .	28 x 1
TRINITY_DN16309_c0_g4_i4	50	TRINITY_DN16309_c0_g4_i4	2.49959	0.624031	1.15925	-1.08405	0.415309	2.14138	0.0217861554973793 .	27 x 1
TRINITY_DN1930_c0_g1_i1	51	TRINITY_DN1930_c0_g1_i1	0.915955	0.500774	1.13787	-0.494049	0.872062	8.35791	0.0000000141649050267034 .	29 x 1
TRINITY_DN3749_c0_g1_i3	52	TRINITY_DN3749_c0_g1_i3	1.38504	0.542599	1.1374	-0.644636	0.658756	4.10688	0.000232360692677958 .	28 x 1
TRINITY_DN119_c0_g2_i1	53	TRINITY_DN119_c0_g2_i1	-0.172671	0.475948	1.11676	-0.21157	0.966307	17.6089	9.32587340685131e-15 .	30 x 1
TRINITY_DN9137_c0_g2_i1	54	TRINITY_DN9137_c0_g2_i1	0.51033	0.475126	1.07022	-0.641046	0.943987	13.418	2.26141327885898e-12 .	30 x 1
TRINITY_DN10377_c0_g5_i1	55	TRINITY_DN10377_c0_g5_i1	0.13943	0.530302	1.0566	-0.495135	0.715979	4.8104	0.0000417330918398573 .	28 x 1
TRINITY_DN7970_c0_g1_i1	56	TRINITY_DN7970_c0_g1_i1	-0.102748	0.44654	1.04684	-0.277083	0.978467	22.235	0 .	30 x 1
TRINITY_DN6047_c0_g1_i1	57	TRINITY_DN6047_c0_g1_i1	0.277973	0.388959	1.04461	-0.36098	0.853625	7.68658	0.0000000569340905531845 .	28 x 1
TRINITY_DN1731_c0_g1_i1	58	TRINITY_DN1731_c0_g1_i1	-0.227778	0.3486	1.02334	-0.157775	0.930768	11.9408	2.18578488642152e-11 .	28 x 1
TRINITY_DN4599_c0_g1_i4	59	TRINITY_DN4599_c0_g1_i4	0.347599	0.444492	1.01775	-0.645315	0.925147	11.431	5.02284880354864e-11 .	30 x 1
TRINITY_DN6334_c0_g1_i1	60	TRINITY_DN6334_c0_g1_i1	0.643301	0.65174	0.983096	-0.79479	0.788615	6.01563	0.00000234947488186865 .	30 x 1
TRINITY_DN5176_c0_g1_i2	61	TRINITY_DN5176_c0_g1_i2	0.511906	0.391615	0.973867	-0.43248	0.839654	7.25128	0.000000144912686517173 .	28 x 1
TRINITY_DN119_c0_g1_i1	62	TRINITY_DN119_c0_g1_i1	-0.194032	0.421184	0.972645	-0.191367	0.966739	17.7288	8.21565038222616e-15 .	29 x 1
TRINITY_DN51748_c0_g1_i1	63	TRINITY_DN51748_c0_g1_i1	0.933499	0.45525	0.972295	-0.570627	0.914661	10.6134	2.02140970628761e-10 .	30 x 1
TRINITY_DN53131_c0_g1_i1	64	TRINITY_DN53131_c0_g1_i1	-0.210006	0.399943	0.95041	-0.176373	0.966141	17.5635	9.88098491916389e-15 .	29 x 1
TRINITY_DN97_c0_g2_i2	65	TRINITY_DN97_c0_g2_i2	0.725074	0.309399	0.946449	-0.357776	0.863899	8.04511	0.0000000268823554527842 .	27 x 1
TRINITY_DN437_c0_g1_i1	66	TRINITY_DN437_c0_g1_i1	1.12801	0.372001	0.925814	-0.393013	0.937408	12.6261	7.43938244340825e-12 .	28 x 1
TRINITY_DN10781_c0_g1_i2	67	TRINITY_DN10781_c0_g1_i2	0.265639	0.482043	0.890636	-0.539775	0.788341	6.01011	0.00000237987378270965 .	29 x 2
TRINITY_DN1418_c0_g2_i1	68	TRINITY_DN1418_c0_g2_i1	0.403917	0.332322	0.877259	-0.467907	0.923316	11.2767	6.49605924607499e-11 .	30 x 3
TRINITY_DN5951_c0_g3_i2	69	TRINITY_DN5951_c0_g3_i2	0.394694	0.461866	0.858235	-0.696928	0.883819	8.8611	0.00000000519248577468545 .	30 x 2
TRINITY_DN140_c3_g1_i1	70	TRINITY_DN140_c3_g1_i1	-0.15552	0.338012	0.837508	-0.223073	0.974716	20.4603	4.44089209850063e-16 .	30 x 3
TRINITY_DN1298_c1_g2_i1	71	TRINITY_DN1298_c1_g2_i1	0.0463761	0.383591	0.835134	-0.42556	0.980419	23.352	0 .	30 x 2
TRINITY_DN5383_c0_g2_i1	72	TRINITY_DN5383_c0_g2_i1	0.265275	0.404475	0.814202	-0.646069	0.831049	7.00823	0.000000246837929873678 .	28 x 1
TRINITY_DN2435_c0_g1_i5	73	TRINITY_DN2435_c0_g1_i5	-0.196143	0.289257	0.814169	-0.186973	0.923975	11.3316	5.92639270990958e-11 .	27 x 1
TRINITY_DN8124_c0_g1_i6	74	TRINITY_DN8124_c0_g1_i6	0.493106	0.353312	0.813729	-0.451127	0.769754	5.65601	0.00000546835319870098 .	27 x 1
TRINITY_DN3372_c0_g1_i1	75	TRINITY_DN3372_c0_g1_i1	-0.187379	0.346122	0.809131	-0.195647	0.977558	21.7652	1.11022302462516e-16 .	28 x 1
TRINITY_DN2435_c0_g1_i7	76	TRINITY_DN2435_c0_g1_i7	-0.139414	0.275033	0.748475	-0.177284	0.875999	8.51894	0.000000010237024561377 .	27 x 1
TRINITY_DN865_c0_g2_i1	77	TRINITY_DN865_c0_g2_i1	0.195122	0.383423	0.744573	-0.389721	0.69912	4.58621	0.0000720573995569573 .	27 x 2
TRINITY_DN1022_c0_g2_i4	78	TRINITY_DN1022_c0_g2_i4	-0.108123	0.357657	0.742823	-0.278436	0.962246	16.5821	3.21964677141295e-14 .	30 x 3
TRINITY_DN6434_c0_g1_i1	79	TRINITY_DN6434_c0_g1_i1	0.437317	0.470358	0.741545	-0.706416	0.81071	6.49513	0.000000779185339361277 .	30 x 3
TRINITY_DN4218_c0_g1_i1	80	TRINITY_DN4218_c0_g1_i1	-0.0598631	0.333003	0.723309	-0.321087	0.966075	17.5454	1.01030295240889e-14 .	30 x 3
TRINITY_DN13743_c0_g1_i1	81	TRINITY_DN13743_c0_g1_i1	-0.0559638	0.396025	0.67399	-0.322451	0.840965	7.28987	0.0000001332595596093 .	30 x 3
TRINITY_DN258_c0_g1_i1	82	TRINITY_DN258_c0_g1_i1	0.757242	0.43963	0.671032	-0.460262	0.778916	5.82567	0.00000366458826817073 .	30 x 3
TRINITY_DN11905_c0_g5_i1	83	TRINITY_DN11905_c0_g5_i1	0.21195	0.341617	0.663559	-0.408732	0.880604	8.71662	0.00000000690318835427917 .	30 x 4
TRINITY_DN51899_c0_g1_i1	84	TRINITY_DN51899_c0_g1_i1	1.62041	0.433935	0.661229	-0.807675	0.677156	4.31636	0.000139293733889323 .	30 x 4
TRINITY_DN3190_c0_g2_i4	85	TRINITY_DN3190_c0_g2_i4	-0.0259699	0.285324	0.66067	-0.259004	0.926799	11.575	3.96052080020581e-11 .	27 x 1
TRINITY_DN4667_c0_g1_i1	86	TRINITY_DN4667_c0_g1_i1	0.396935	0.279391	0.643205	-0.313104	0.860124	7.90916	0.0000000356585823091393 .	27 x 2
TRINITY_DN1418_c0_g1_i7	87	TRINITY_DN1418_c0_g1_i7	0.275582	0.310402	0.626991	-0.396459	0.868126	8.20374	0.0000000193934055481293 .	30 x 4
TRINITY_DN3885_c0_g1_i2	88	TRINITY_DN3885_c0_g1_i2	1.56593	0.439317	0.619825	-0.509495	0.650987	4.02246	0.000285504292656613 .	30 x 4
TRINITY_DN1108_c0_g1_i2	89	TRINITY_DN1108_c0_g1_i2	0.0901133	0.256161	0.591875	-0.261278	0.944831	13.5293	1.92146298871876e-12 .	27 x 2
TRINITY_DN467_c0_g3_i2	90	TRINITY_DN467_c0_g3_i2	0.264397	0.328133	0.548339	-0.377499	0.845228	7.41846	0.000000100921177637048 .	30 x 4
TRINITY_DN8827_c0_g1_i3	91	TRINITY_DN8827_c0_g1_i3	-0.148936	0.251281	0.530983	-0.207677	0.97211	19.4418	1.22124532708767e-15 .	30 x 4
TRINITY_DN1590_c1_g1_i2	92	TRINITY_DN1590_c1_g1_i2	0.0258915	0.337321	0.506038	-0.341055	0.771986	5.69653	0.00000496857565246422 .	30 x 4

## Sheet: B
GO.ID	Term	Annotated	Significant	Expected	weight01Fisher	Percentage_of_Differentially_Expressed_Genes_from_number_of_DEGs	Percentage_of_Differentially_Expressed_Genes_from_Number_Of_Annotated_Genes
GO:0030163	protein catabolic process	52	9	2.2	0,00023	9.78	17.31
GO:0006364	rRNA processing	12	4	0.51	0,00113	4.35	33.33
GO:0006508	proteolysis	52	8	2.2	0,00118	8.7	15.38
GO:0051253	negative regulation of RNA metabolic process	260	8	10.98	0,00202	8.7	3.08
GO:0010162	seed dormancy process	17	4	0.72	0,00461	4.35	23.53

## Sheet: C
GO.ID	Term	Annotated	Significant	Expected	weight01Fisher	Percentage_of_Differentially_Expressed_Genes_from_number_of_DEGs	Percentage_of_Differentially_Expressed_Genes_from_Number_Of_Annotated_Genes
GO:0016020	membrane	185	17	8.4	0,0029	18.48	9.19

## Sheet: D
GO.ID	Term	Annotated	Significant	Expected	weight01Fisher	Percentage_of_Differentially_Expressed_Genes_from_number_of_DEGs	Percentage_of_Differentially_Expressed_Genes_from_Number_Of_Annotated_Genes
GO:0004190	aspartic-type endopeptidase activity	31	9	1.34	0,0000031	9.78	29.03
GO:0003729	mRNA binding	61	9	2.63	0,00092	9.78	14.75
GO:0016787	hydrolase activity	162	17	6.99	0,00836	18.48	10.49
GO:0046982	protein heterodimerization activity	57	7	2.46	0,00988	7.61	12.28

## Sheet: E
target_id	Rank	ID	mean.expression	SD	max.delta.e	min.delta.e	correlation	X..t.score	X..p.value	Metagene
TRINITY_DN13531_c0_g1_i1	1	TRINITY_DN13531_c0_g1_i1	4.39274	6.56636	13.1163	-4.77778	0.724396	4.92863	0.0000313161201536127 .	1 x 1
TRINITY_DN7586_c0_g1_i1	2	TRINITY_DN7586_c0_g1_i1	2.694	4.86397	11.071	-3.03251	0.956929	15.46	1.33559829862406e-13 .	1 x 1
TRINITY_DN106_c0_g1_i1	3	TRINITY_DN106_c0_g1_i1	5.37289	3.47521	8.39216	-3.05186	0.732034	5.03993	0.0000239153452148422 .	1 x 1
TRINITY_DN154_c1_g1_i2	4	TRINITY_DN154_c1_g1_i2	3.72902	4.05653	6.17444	-3.23858	0.931456	12.0073	1.96471727775815e-11 .	1 x 1
TRINITY_DN42086_c0_g1_i1	5	TRINITY_DN42086_c0_g1_i1	11.7364	3.40404	5.77266	-4.27674	0.744282	5.22708	0.0000152265535384721 .	1 x 1
TRINITY_DN3105_c0_g1_i3	6	TRINITY_DN3105_c0_g1_i3	3.18879	2.89155	5.75691	-2.28622	0.916481	10.7446	1.60859658926427e-10 .	1 x 1
TRINITY_DN1329_c0_g2_i1	7	TRINITY_DN1329_c0_g2_i1	3.6929	2.30138	5.2528	-2.61342	0.94192	13.1551	3.33688632281337e-12 .	1 x 1
TRINITY_DN1565_c1_g1_i1	8	TRINITY_DN1565_c1_g1_i1	1.13261	2.04641	4.56636	-1.48304	0.975687	20.8806	2.22044604925031e-16 .	1 x 1
TRINITY_DN29071_c0_g1_i1	9	TRINITY_DN29071_c0_g1_i1	0.760784	1.83076	4.53058	-1.14738	0.863433	8.02805	0.0000000278484968418979 .	1 x 1
TRINITY_DN3690_c1_g1_i7	10	TRINITY_DN3690_c1_g1_i7	2.57577	2.85736	4.4115	-2.60005	0.963868	16.9716	1.99840144432528e-14 .	1 x 1
TRINITY_DN2401_c0_g1_i9	11	TRINITY_DN2401_c0_g1_i9	1.059	1.543	4.04706	-1.08545	0.810273	6.48495	0.000000797441650268738 .	1 x 1
TRINITY_DN343_c0_g1_i1	12	TRINITY_DN343_c0_g1_i1	6.0293	3.62772	3.87416	-6.29957	0.717163	4.82675	0.0000401057959384943 .	1 x 1
TRINITY_DN3190_c0_g4_i1	13	TRINITY_DN3190_c0_g4_i1	0.899959	1.45372	3.48775	-1.03068	0.935719	12.4421	9.89142101559537e-12 .	1 x 1
TRINITY_DN7082_c0_g1_i2	14	TRINITY_DN7082_c0_g1_i2	0.903354	1.85476	3.48436	-1.29004	0.992186	37.3003	0 .	1 x 1
TRINITY_DN22812_c0_g1_i1	15	TRINITY_DN22812_c0_g1_i1	0.170155	1.22817	3.29589	-0.556882	0.811811	6.52098	0.000000734757493736637 .	1 x 1
TRINITY_DN29149_c0_g1_i1	16	TRINITY_DN29149_c0_g1_i1	0.462885	1.38715	3.29027	-0.849591	0.510544	2.78498	0.00539871161224914 .	1 x 1
TRINITY_DN1242_c0_g1_i1	17	TRINITY_DN1242_c0_g1_i1	3.35113	2.00988	3.25937	-3.1171	0.721574	4.88848	0.0000345205126017767 .	1 x 1
TRINITY_DN12343_c0_g2_i1	18	TRINITY_DN12343_c0_g2_i1	1.02222	1.45346	2.86638	-1.40687	0.573978	3.28769	0.00167934878802978 .	1 x 1
TRINITY_DN2051_c0_g1_i1	19	TRINITY_DN2051_c0_g1_i1	0.666714	1.1977	2.79933	-1.04414	0.948802	14.0889	8.60644888689421e-13 .	1 x 1
TRINITY_DN8929_c0_g1_i1	20	TRINITY_DN8929_c0_g1_i1	0.68662	1.10938	2.77942	-0.812958	0.902889	9.85154	7.91823051571328e-10 .	1 x 1
TRINITY_DN7082_c0_g1_i1	21	TRINITY_DN7082_c0_g1_i1	-0.0426683	0.839469	2.74529	-0.344144	0.738815	5.14216	0.0000186826894585934 .	2 x 1
TRINITY_DN14069_c0_g1_i1	22	TRINITY_DN14069_c0_g1_i1	0.361089	1.09083	2.67552	-0.747509	0.978838	22.4355	0 .	1 x 1
TRINITY_DN228_c0_g1_i6	23	TRINITY_DN228_c0_g1_i6	3.04481	1.499	2.65416	-2.58367	0.7938	6.12197	0.0000018350966783931 .	1 x 1
TRINITY_DN42362_c0_g1_i1	24	TRINITY_DN42362_c0_g1_i1	2.65276	1.83587	2.6386	-2.95204	0.546135	3.05791	0.00288219565466064 .	1 x 1
TRINITY_DN2680_c0_g1_i1	25	TRINITY_DN2680_c0_g1_i1	0.356891	1.08342	2.62547	-0.734633	0.973774	20.075	6.66133814775094e-16 .	1 x 1
TRINITY_DN683_c1_g1_i4	26	TRINITY_DN683_c1_g1_i4	0.579288	0.93179	2.61035	-0.693555	0.876572	8.54299	0.00000000975508163136851 .	1 x 1
TRINITY_DN21751_c0_g1_i1	27	TRINITY_DN21751_c0_g1_i1	0.193115	1.05587	2.56311	-0.578174	0.89436	9.3773	0.00000000191882443267843 .	1 x 1
TRINITY_DN782_c1_g1_i3	28	TRINITY_DN782_c1_g1_i3	0.103374	0.84051	2.47131	-0.458943	0.857037	7.80169	0.0000000446604637716064 .	1 x 1
TRINITY_DN903_c0_g1_i1	29	TRINITY_DN903_c0_g1_i1	0.601014	0.97984	2.38135	-0.852827	0.909336	10.2512	3.83560738725919e-10 .	1 x 1
TRINITY_DN6166_c0_g2_i1	30	TRINITY_DN6166_c0_g2_i1	0.0393235	0.841117	2.36122	-0.425732	0.853039	7.66721	0.00000005931975133322 .	1 x 1
TRINITY_DN37569_c0_g1_i1	31	TRINITY_DN37569_c0_g1_i1	0.0983333	0.868646	2.25459	-0.484484	0.914217	10.5819	2.13579820496079e-10 .	1 x 1
TRINITY_DN1187_c0_g1_i7	32	TRINITY_DN1187_c0_g1_i7	1.14076	0.95187	2.24799	-1.12055	0.904835	9.96815	6.39630570731242e-10 .	1 x 1
TRINITY_DN7918_c0_g1_i1	33	TRINITY_DN7918_c0_g1_i1	0.691799	1.26209	2.11118	-0.97597	0.948118	13.988	9.92761428619815e-13 .	1 x 1
TRINITY_DN5407_c0_g1_i1	34	TRINITY_DN5407_c0_g1_i1	0.82189	0.995216	2.08739	-0.850131	0.97054	18.8937	2.22044604925031e-15 .	1 x 1
TRINITY_DN3018_c0_g1_i7	35	TRINITY_DN3018_c0_g1_i7	1.10962	1.27223	2.08002	-1.46981	0.885754	8.95078	0.00000000435716973612443 .	1 x 1
TRINITY_DN5771_c0_g1_i1	36	TRINITY_DN5771_c0_g1_i1	1.48827	1.40953	2.05296	-1.81921	0.804382	6.35047	0.00000108392730768792 .	1 x 1
TRINITY_DN3758_c0_g1_i4	37	TRINITY_DN3758_c0_g1_i4	2.00548	0.974858	2.02663	-1.17059	0.813017	6.54952	0.000000688711341179093 .	1 x 1
TRINITY_DN7823_c0_g1_i1	38	TRINITY_DN7823_c0_g1_i1	0.481174	1.0467	1.98817	-0.865008	0.775868	5.76822	0.00000419511565652453 .	1 x 1
TRINITY_DN11266_c0_g1_i1	39	TRINITY_DN11266_c0_g1_i1	0.474862	0.768854	1.95481	-0.716032	0.896417	9.48658	0.00000000156093582504013 .	1 x 1
TRINITY_DN29342_c0_g1_i1	40	TRINITY_DN29342_c0_g1_i1	0.463071	0.897897	1.85796	-0.749741	0.982873	25.0161	0 .	1 x 1
TRINITY_DN12000_c0_g1_i1	41	TRINITY_DN12000_c0_g1_i1	0.142417	0.855571	1.84684	-0.528988	0.965842	17.4822	1.08801856413265e-14 .	1 x 1
TRINITY_DN1517_c0_g3_i1	42	TRINITY_DN1517_c0_g3_i1	-0.0116865	0.680501	1.79203	-0.368452	0.853679	7.68837	0.0000000567187731226326 .	2 x 1
TRINITY_DN6472_c0_g1_i3	43	TRINITY_DN6472_c0_g1_i3	0.839477	0.845991	1.78196	-0.912544	0.961695	16.4553	3.75255382323303e-14 .	1 x 1
TRINITY_DN2876_c0_g1_i3	44	TRINITY_DN2876_c0_g1_i3	0.932916	0.715724	1.76971	-0.899465	0.892596	9.28595	0.00000000228283558723064 .	1 x 1
TRINITY_DN51726_c0_g1_i1	45	TRINITY_DN51726_c0_g1_i1	1.42634	0.830389	1.76329	-0.75876	0.965831	17.4794	1.08801856413265e-14 .	1 x 1
TRINITY_DN106_c0_g1_i3	46	TRINITY_DN106_c0_g1_i3	0.286338	0.742549	1.70292	-0.510532	0.907274	10.1191	4.86355844486752e-10 .	1 x 1
TRINITY_DN1811_c1_g1_i1	47	TRINITY_DN1811_c1_g1_i1	-0.0338499	0.561161	1.63471	-0.35241	0.86399	8.04847	0.0000000266962855155484 .	3 x 1
comp6342_c0_seq1	48	comp6342_c0_seq1	-0.126539	0.482747	1.55481	-0.260274	0.831218	7.01282	0.000000244346512023874 .	4 x 1
TRINITY_DN51695_c0_g1_i1	49	TRINITY_DN51695_c0_g1_i1	-0.106407	0.608839	1.55042	-0.280187	0.803249	6.32521	0.00000114852746602168 .	3 x 1
TRINITY_DN206_c0_g2_i1	50	TRINITY_DN206_c0_g2_i1	0.992403	0.95413	1.32862	-1.00349	0.910341	10.3172	3.40921846309072e-10 .	1 x 1
TRINITY_DN15308_c0_g1_i1	51	TRINITY_DN15308_c0_g1_i1	-0.165496	0.488366	1.30779	-0.220574	0.801459	6.28572	0.00000125753240354243 .	4 x 1
TRINITY_DN2183_c0_g2_i2	52	TRINITY_DN2183_c0_g2_i2	0.204773	0.702909	1.19014	-0.583922	0.984381	26.226	0 .	1 x 1
TRINITY_DN2069_c1_g1_i5	53	TRINITY_DN2069_c1_g1_i5	0.15404	0.527119	1.1528	-0.464865	0.972134	19.4506	1.11022302462516e-15 .	2 x 2
TRINITY_DN15313_c0_g1_i1	54	TRINITY_DN15313_c0_g1_i1	0.228614	0.479544	1.10915	-0.478574	0.84989	7.56479	0.0000000737530707617395 .	4 x 1
TRINITY_DN1811_c0_g1_i1	55	TRINITY_DN1811_c0_g1_i1	0.174115	0.487013	1.10706	-0.487741	0.969582	18.5799	3.10862446895044e-15 .	3 x 1
TRINITY_DN5569_c0_g2_i2	56	TRINITY_DN5569_c0_g2_i2	-0.00103103	0.491349	1.05747	-0.383924	0.956007	15.286	1.67865721323324e-13 .	3 x 1
TRINITY_DN9946_c0_g1_i2	57	TRINITY_DN9946_c0_g1_i2	0.304481	0.463311	1.03328	-0.520986	0.887097	9.01431	0.00000000385049259143955 .	4 x 1
TRINITY_DN12343_c0_g3_i2	58	TRINITY_DN12343_c0_g3_i2	0.0449771	0.476137	1.02183	-0.397838	0.947918	13.959	1.03472785895065e-12 .	3 x 1
TRINITY_DN2269_c0_g2_i1	59	TRINITY_DN2269_c0_g2_i1	0.0730298	0.473672	1.01958	-0.409039	0.972236	19.4879	1.11022302462516e-15 .	3 x 1
TRINITY_DN1225_c0_g1_i2	60	TRINITY_DN1225_c0_g1_i2	0.0411034	0.440617	0.988754	-0.315239	0.94734	13.8758	1.16506804204164e-12 .	4 x 1
TRINITY_DN4083_c0_g1_i6	61	TRINITY_DN4083_c0_g1_i6	1.2328	0.505231	0.904248	-0.802545	0.676201	4.30513	0.000143167080693618 .	4 x 1
TRINITY_DN11610_c0_g1_i2	62	TRINITY_DN11610_c0_g1_i2	0.094145	0.513776	0.870977	-0.480535	0.888271	9.07071	0.00000000345171280446976 .	1 x 3
TRINITY_DN4678_c0_g2_i1	63	TRINITY_DN4678_c0_g2_i1	0.351367	0.389204	0.844661	-0.41685	0.949295	14.1627	7.75601805003134e-13 .	1 x 4

## Sheet: F
GO.ID	Term	Annotated	Significant	Expected	weight01Fisher	Percentage_of_Differentially_Expressed_Genes_from_number_of_DEGs	Percentage_of_Differentially_Expressed_Genes_from_Number_Of_Annotated_Genes
GO:0071322	cellular response to carbohydrate stimulus	14	6	0.41	0,0000013	9.52	42.86
GO:0043255	regulation of carbohydrate biosynthetic process	11	5	0.33	0,0000076	7.94	45.45
GO:0009409	response to cold	80	13	2.36	0,0000251	20.63	16.25
GO:0009749	response to glucose	14	5	0.41	0,0000308	7.94	35.71
GO:0009644	response to high light intensity	15	5	0.44	0,0000451	7.94	33.33
GO:0071215	cellular response to abscisic acid stimulus	78	7	2.31	0,0000862	11.11	8.97
GO:0009414	response to water deprivation	116	12	3.43	0,00011	19.05	10.34
GO:0006355	regulation of transcription, DNA-templated	1339	52	39.57	0,00025	82.54	3.88
GO:0009867	jasmonic acid mediated signaling pathway	28	5	0.83	0,00039	7.94	17.86
GO:0006979	response to oxidative stress	62	6	1.83	0,00064	9.52	9.68
GO:0055082	cellular chemical homeostasis	15	4	0.44	0,00073	6.35	26.67
GO:0009737	response to abscisic acid	158	15	4.67	0,00103	23.81	9.49
GO:0009873	ethylene-activated signaling pathway	82	8	2.42	0,00227	12.7	9.76
GO:0010150	leaf senescence	51	6	1.51	0,00228	9.52	11.76
GO:0005982	starch metabolic process	10	3	0.3	0,00253	4.76	30
GO:0015979	photosynthesis	10	3	0.3	0,00253	4.76	30
GO:0010200	response to chitin	104	9	3.07	0,00277	14.29	8.65
GO:0007154	cell communication	414	22	12.23	0,00333	34.92	5.31
GO:0010675	regulation of cellular carbohydrate metabolic process	11	3	0.33	0,00341	4.76	27.27
GO:0023052	signaling	393	21	11.61	0,00342	33.33	5.34
GO:0000271	polysaccharide biosynthetic process	12	3	0.35	0,00445	4.76	25
GO:0045893	positive regulation of transcription, DNA-templated	393	17	11.61	0,00454	26.98	4.33
GO:0046394	carboxylic acid biosynthetic process	42	4	1.24	0,00562	6.35	9.52

## Sheet: G
GO.ID	Term	Annotated	Significant	Expected	weight01Fisher	Percentage_of_Differentially_Expressed_Genes_from_number_of_DEGs	Percentage_of_Differentially_Expressed_Genes_from_Number_Of_Annotated_Genes

## Sheet: H
GO.ID	Term	Annotated	Significant	Expected	weight01Fisher	Percentage_of_Differentially_Expressed_Genes_from_number_of_DEGs	Percentage_of_Differentially_Expressed_Genes_from_Number_Of_Annotated_Genes
GO:0003700	DNA-binding transcription factor activity	1061	48	32.14	0,000005	76.19	4.52
GO:0046982	protein heterodimerization activity	57	6	1.73	0,0065	9.52	10.53

## Sheet: I
target_id	Rank	ID	mean.expression	SD	max.delta.e	min.delta.e	correlation	X..t.score	X..p.value	Metagene
TRINITY_DN47700_c0_g1_i1	1	TRINITY_DN47700_c0_g1_i1	8.6934	5.49255	8.81569	-8.65825	0.930014	11.869	2.45343745319815e-11 .	1 x 30
TRINITY_DN46817_c0_g1_i1	2	TRINITY_DN46817_c0_g1_i1	5.37788	5.46293	8.38717	-5.76436	0.917602	10.8275	1.39374844998486e-10 .	1 x 30
TRINITY_DN4335_c0_g1_i1	3	TRINITY_DN4335_c0_g1_i1	3.9321	3.81121	5.37004	-4.31766	0.964452	17.1185	1.67643676718399e-14 .	1 x 30
TRINITY_DN1913_c0_g1_i1	4	TRINITY_DN1913_c0_g1_i1	2.18435	2.01597	3.77291	-2.55881	0.834036	7.09065	0.00000020587060189925 .	1 x 30
TRINITY_DN3217_c0_g1_i2	5	TRINITY_DN3217_c0_g1_i2	1.45785	1.5906	3.64821	-1.81902	0.763333	5.54229	0.00000716264075428796 .	1 x 30
TRINITY_DN5146_c0_g1_i1	6	TRINITY_DN5146_c0_g1_i1	1.68433	1.73542	3.42173	-2.06114	0.882018	8.77948	0.00000000609672601292743 .	1 x 30
TRINITY_DN4669_c0_g1_i1	7	TRINITY_DN4669_c0_g1_i1	0.860685	1.16436	2.79815	-1.10673	0.753449	5.37484	0.0000106807863939906 .	1 x 30
TRINITY_DN2645_c0_g1_i2	8	TRINITY_DN2645_c0_g1_i2	2.02867	1.22066	2.6054	-1.75281	0.82487	6.84385	0.000000355424045972441 .	1 x 30
TRINITY_DN52241_c0_g1_i1	9	TRINITY_DN52241_c0_g1_i1	1.67694	1.15402	2.35517	-2.06374	0.823066	6.79734	0.000000394304092043996 .	1 x 30
TRINITY_DN5641_c0_g1_i1	10	TRINITY_DN5641_c0_g1_i1	1.79287	1.30578	2.23924	-1.79793	0.849282	7.54534	0.0000000768808710027713 .	1 x 30
TRINITY_DN467_c0_g5_i1	11	TRINITY_DN467_c0_g5_i1	1.48279	1.04288	2.17605	-1.82077	0.81733	6.65362	0.000000544356753451325 .	1 x 30
TRINITY_DN206_c0_g1_i1	12	TRINITY_DN206_c0_g1_i1	0.957528	1.00545	2.07908	-1.08447	0.894947	9.4082	0.00000000180975989749754 .	1 x 30
TRINITY_DN12357_c0_g1_i2	13	TRINITY_DN12357_c0_g1_i2	0.554861	0.967141	2.06658	-0.937717	0.71883	4.84994	0.0000379085994027806 .	1 x 30
TRINITY_DN4824_c1_g1_i1	14	TRINITY_DN4824_c1_g1_i1	0.909178	0.839515	1.84704	-1.11128	0.714785	4.79398	0.0000434333495427097 .	1 x 30
TRINITY_DN5136_c0_g1_i2	15	TRINITY_DN5136_c0_g1_i2	0.861954	0.708889	1.75949	-0.460936	0.719804	4.86357	0.000036673385627406 .	2 x 30
TRINITY_DN1178_c0_g4_i4	16	TRINITY_DN1178_c0_g4_i4	0.846437	0.890103	1.72825	-1.05533	0.875598	8.50222	0.0000000105863386945515 .	1 x 30
TRINITY_DN1170_c0_g1_i1	17	TRINITY_DN1170_c0_g1_i1	2.03983	0.875191	1.71332	-1.5494	0.675471	4.29657	0.000146193452552401 .	1 x 30
TRINITY_DN5165_c1_g2_i3	18	TRINITY_DN5165_c1_g2_i3	1.15917	0.69219	1.59705	-1.17826	0.58905	3.41901	0.00122860635561539 .	2 x 30
TRINITY_DN979_c0_g1_i16	19	TRINITY_DN979_c0_g1_i16	0.132735	0.706254	1.53879	-0.509837	0.445356	2.33305	0.0145949340773956 .	4 x 30
TRINITY_DN1085_c0_g1_i1	20	TRINITY_DN1085_c0_g1_i1	0.5446	0.760269	1.53638	-0.904341	0.976097	21.0654	2.22044604925031e-16 .	1 x 30
TRINITY_DN5735_c0_g1_i2	21	TRINITY_DN5735_c0_g1_i2	0.490814	0.854577	1.52686	-0.877614	0.854856	7.72768	0.0000000521961950328276 .	1 x 30
TRINITY_DN1902_c0_g1_i7	22	TRINITY_DN1902_c0_g1_i7	1.03608	0.960559	1.43326	-1.30181	0.945473	13.6158	1.69420033557799e-12 .	1 x 30
TRINITY_DN2183_c0_g1_i3	23	TRINITY_DN2183_c0_g1_i3	0.486297	0.848659	1.4195	-0.832196	0.830368	6.9897	0.000000257148643934002 .	1 x 30
TRINITY_DN3594_c0_g1_i7	24	TRINITY_DN3594_c0_g1_i7	-0.194302	0.420208	1.40479	-0.192499	0.598535	3.50442	0.00100136811159279 .	4 x 30
TRINITY_DN6436_c0_g1_i2	25	TRINITY_DN6436_c0_g1_i2	3.20585	1.32088	1.31662	-2.84421	0.620864	3.71482	0.000603027717334559 .	1 x 30
TRINITY_DN14265_c0_g1_i1	26	TRINITY_DN14265_c0_g1_i1	0.597739	0.549592	1.29212	-0.732838	0.707728	4.69867	0.0000547755505670988 .	1 x 30
TRINITY_DN12343_c0_g4_i1	27	TRINITY_DN12343_c0_g4_i1	0.922849	0.798907	1.26291	-1.19613	0.465923	2.46983	0.0108754376951827 .	1 x 30
TRINITY_DN767_c0_g1_i7	28	TRINITY_DN767_c0_g1_i7	0.780676	0.586121	1.237	-0.805633	0.948017	13.9733	1.01385566608769e-12 .	1 x 30
TRINITY_DN7132_c0_g4_i2	29	TRINITY_DN7132_c0_g4_i2	0.519535	0.434894	1.20949	-0.367506	0.572629	3.27619	0.00172572374622404 .	4 x 30
TRINITY_DN4392_c0_g1_i4	30	TRINITY_DN4392_c0_g1_i4	1.67129	0.476202	1.17429	-0.578684	0.78568	5.95694	0.000002694228477651 .	2 x 30
TRINITY_DN5576_c0_g1_i4	31	TRINITY_DN5576_c0_g1_i4	1.30195	0.725626	1.09859	-1.29556	0.749803	5.31524	0.0000123205769051449 .	1 x 30
TRINITY_DN1913_c0_g1_i2	32	TRINITY_DN1913_c0_g1_i2	0.455994	0.631578	1.06589	-0.841072	0.806778	6.40448	0.000000957949272573089 .	1 x 30
TRINITY_DN3621_c0_g1_i1	33	TRINITY_DN3621_c0_g1_i1	0.462859	0.500507	0.98115	-0.744453	0.685676	4.41829	0.000108580870122887 .	3 x 30
TRINITY_DN311_c2_g1_i2	34	TRINITY_DN311_c2_g1_i2	0.867642	0.581644	0.95989	-0.727551	0.700636	4.60573	0.0000687063370081731 .	1 x 30
TRINITY_DN6699_c0_g1_i2	35	TRINITY_DN6699_c0_g1_i2	0.54522	0.49998	0.958966	-0.637404	0.943446	13.3478	2.50754972341838e-12 .	1 x 30
TRINITY_DN2183_c0_g1_i2	36	TRINITY_DN2183_c0_g1_i2	0.341947	0.536598	0.93923	-0.696312	0.839251	7.2395	0.000000148677232303385 .	1 x 30
TRINITY_DN1335_c0_g1_i2	37	TRINITY_DN1335_c0_g1_i2	0.0132202	0.382048	0.910908	-0.292389	0.779588	5.83847	0.00000355606896706995 .	3 x 30
TRINITY_DN154_c0_g1_i1	38	TRINITY_DN154_c0_g1_i1	0.223731	0.450481	0.90442	-0.600375	0.549132	3.0819	0.00272537791195449 .	1 x 28
TRINITY_DN7642_c0_g2_i2	39	TRINITY_DN7642_c0_g2_i2	0.746847	0.439321	0.833706	-0.736997	0.849304	7.54603	0.0000000767671088919286 .	2 x 30
TRINITY_DN5803_c0_g1_i1	40	TRINITY_DN5803_c0_g1_i1	0.0989348	0.417008	0.832782	-0.447155	0.786594	5.97511	0.00000258229235394758 .	3 x 30
TRINITY_DN1601_c0_g5_i1	41	TRINITY_DN1601_c0_g5_i1	0.603154	0.593638	0.82512	-0.883293	0.660955	4.1312	0.000218969220605159 .	1 x 30
TRINITY_DN2133_c0_g1_i3	42	TRINITY_DN2133_c0_g1_i3	0.619541	0.379527	0.77537	-0.635771	0.7036	4.64424	0.0000625473040726243 .	4 x 30
TRINITY_DN5676_c1_g1_i1	43	TRINITY_DN5676_c1_g1_i1	0.0892799	0.487996	0.764069	-0.471217	0.918541	10.8982	1.23414167774172e-10 .	1 x 30
TRINITY_DN7192_c0_g1_i2	44	TRINITY_DN7192_c0_g1_i2	0.693811	0.474049	0.750197	-0.933491	0.487294	2.61739	0.00786349157590194 .	4 x 30
TRINITY_DN1153_c0_g1_i4	45	TRINITY_DN1153_c0_g1_i4	0.278467	0.333	0.743323	-0.272075	0.755854	5.41478	0.00000970775843200933 .	4 x 30
TRINITY_DN501_c0_g1_i3	46	TRINITY_DN501_c0_g1_i3	1.39253	0.438616	0.68845	-0.761481	0.854228	7.70667	0.000000054564563534143 .	1 x 30
TRINITY_DN799_c0_g1_i9	47	TRINITY_DN799_c0_g1_i9	0.368772	0.378545	0.622273	-0.498792	0.854041	7.70041	0.0000000552919048324441 .	1 x 29
TRINITY_DN1617_c0_g1_i6	48	TRINITY_DN1617_c0_g1_i6	0.391074	0.390474	0.621992	-0.608735	0.635176	3.85728	0.000426840208447521 .	4 x 30
TRINITY_DN7894_c0_g1_i2	49	TRINITY_DN7894_c0_g1_i2	0.402341	0.329734	0.573337	-0.454248	0.943235	13.3207	2.60991228628882e-12 .	2 x 30
TRINITY_DN2288_c0_g1_i4	50	TRINITY_DN2288_c0_g1_i4	0.931483	0.406058	0.554291	-0.754564	0.747142	5.27245	0.0000136533803755112 .	1 x 29
TRINITY_DN42079_c0_g1_i1	51	TRINITY_DN42079_c0_g1_i1	-0.0733441	0.305148	0.544874	-0.31336	0.921524	11.1308	8.30395752160484e-11 .	1 x 28
TRINITY_DN4946_c0_g1_i1	52	TRINITY_DN4946_c0_g1_i1	1.06106	0.333346	0.507256	-0.469103	0.738215	5.13299	0.0000191006541920835 .	2 x 28
TRINITY_DN37375_c0_g1_i1	53	TRINITY_DN37375_c0_g1_i1	-0.0290068	0.324692	0.497984	-0.351845	0.962364	16.6097	3.10862446895044e-14 .	2 x 30
TRINITY_DN959_c2_g1_i1	54	TRINITY_DN959_c2_g1_i1	0.25301	0.255743	0.494913	-0.41951	0.798727	6.22636	0.00000144165641891014 .	4 x 30
TRINITY_DN6864_c0_g4_i1	55	TRINITY_DN6864_c0_g4_i1	0.100301	0.303393	0.444519	-0.396054	0.914024	10.5684	2.18706164289983e-10 .	1 x 28
TRINITY_DN3392_c0_g1_i1	56	TRINITY_DN3392_c0_g1_i1	0.193376	0.313802	0.443975	-0.418222	0.843135	7.35472	0.00000011579780667681 .	3 x 30
TRINITY_DN2780_c0_g1_i4	57	TRINITY_DN2780_c0_g1_i4	0.359173	0.418131	0.436392	-0.732012	0.800627	6.26754	0.00000131121702540149 .	1 x 30
TRINITY_DN1101_c0_g2_i1	58	TRINITY_DN1101_c0_g2_i1	0.515778	0.244712	0.372404	-0.434431	0.86923	8.24634	0.0000000177751073859866 .	3 x 28

[truncated: 7 more sheets: J, K, L, M, N, O, P]
