# Supplementary material for: Transcriptomic Insights into Mechanisms of Early Seed Maturation in the Garden Pea (Pisum sativum L.)
Source: Cells. 2020 Mar 23;9(3):779. doi: 10.3390/cells9030779 (PMC7140803; doi:10.3390/cells9030779)
Supplement: Supplementary file 1 [file cells-09-00779-s001.zip › Supplementary materials/TableS18.tsv]

category	group	transcript_id	BLASTP name	Early	Late
ABA metabolism and signaling	Sprint-2	TRINITY_DN37_c0_g1_i6	RecName: Full=Legumin B; Contains: RecName: Full=Legumin B alpha chain; AltName: Full=Legumin B acidic chain; Contains: RecName: Full=Legumin B beta chain; AltName: Full=Legumin B basic chain	18.3003375	12429.08
ABA metabolism and signaling	Sprint-2	TRINITY_DN37_c0_g1_i7	RecName: Full=Legumin J; Contains: RecName: Full=Legumin J alpha chain; AltName: Full=Legumin J acidic chain; Contains: RecName: Full=Legumin J beta chain; AltName: Full=Legumin J basic chain; Flags: Precursor	24.0764175	20339.325
ABA metabolism and signaling	Sprint-2	TRINITY_DN3099_c1_g1_i4	legumin (minor small) [Pisum sativum]	10.677975	7395.4575
ABA metabolism and signaling	Sprint-2	TRINITY_DN3099_c1_g1_i3	legumin (minor small) [Pisum sativum]	13.3077125	11997.0875
ABA metabolism and signaling	Sprint-2	TRINITY_DN3099_c1_g1_i2	legumin (minor small) [Pisum sativum]	19.4791375	13217.7475
ABA metabolism and signaling	Sprint-2	TRINITY_DN3099_c2_g1_i1	RecName: Full=Legumin J; Contains: RecName: Full=Legumin J alpha chain; AltName: Full=Legumin J acidic chain; Contains: RecName: Full=Legumin J beta chain; AltName: Full=Legumin J basic chain; Flags: Precursor	7.55636	5815.945
ABA metabolism and signaling	Sprint-2	TRINITY_DN3099_c2_g1_i5	RecName: Full=Legumin J; Contains: RecName: Full=Legumin J alpha chain; AltName: Full=Legumin J acidic chain; Contains: RecName: Full=Legumin J beta chain; AltName: Full=Legumin J basic chain; Flags: Precursor	22.4750525	20122.625
ABA metabolism and signaling	Sprint-2	TRINITY_DN631_c0_g1_i2	legumin J [Medicago truncatula]	9.3183175	8078.575
ABA metabolism and signaling	Sprint-2	TRINITY_DN737_c1_g1_i8	Chain A, Lega Class	39.9462	37415.55
ABA metabolism and signaling	Sprint-2	TRINITY_DN737_c1_g1_i23	RecName: Full=Legumin A2; Contains: RecName: Full=Legumin A2 alpha chain; AltName: Full=Legumin A2 acidic chain; Contains: RecName: Full=Legumin A2 beta chain; AltName: Full=Legumin A2 basic chain; Flags: Precursor	40.640325	35023.35
ABA metabolism and signaling	Sprint-2	TRINITY_DN854_c0_g1_i2	major allergen Pru ar 1-like protein [Trifolium pratense]	6366.74	42.3275
ABA metabolism and signaling	Zhewan-1	TRINITY_DN37_c0_g1_i6	RecName: Full=Legumin B; Contains: RecName: Full=Legumin B alpha chain; AltName: Full=Legumin B acidic chain; Contains: RecName: Full=Legumin B beta chain; AltName: Full=Legumin B basic chain	14470.35	9314.12
ABA metabolism and signaling	Zhewan-1	TRINITY_DN37_c0_g1_i7	RecName: Full=Legumin J; Contains: RecName: Full=Legumin J alpha chain; AltName: Full=Legumin J acidic chain; Contains: RecName: Full=Legumin J beta chain; AltName: Full=Legumin J basic chain; Flags: Precursor	15714.775	4256.875
ABA metabolism and signaling	Zhewan-1	TRINITY_DN3099_c1_g1_i2	legumin (minor small) [Pisum sativum]	15373.45	10091.5725
ABA metabolism and signaling	Zhewan-1	TRINITY_DN3099_c2_g1_i1	RecName: Full=Legumin J; Contains: RecName: Full=Legumin J alpha chain; AltName: Full=Legumin J acidic chain; Contains: RecName: Full=Legumin J beta chain; AltName: Full=Legumin J basic chain; Flags: Precursor	8079.3	1223.52
ABA metabolism and signaling	Zhewan-1	TRINITY_DN631_c0_g1_i2	legumin J [Medicago truncatula]	7629.0725	735.8135
ABA metabolism and signaling	Zhewan-1	TRINITY_DN737_c1_g1_i8	Chain A, Lega Class	18654.65	7785.405
ABA metabolism and signaling	Zhongwan-6	TRINITY_DN37_c0_g1_i7	RecName: Full=Legumin J; Contains: RecName: Full=Legumin J alpha chain; AltName: Full=Legumin J acidic chain; Contains: RecName: Full=Legumin J beta chain; AltName: Full=Legumin J basic chain; Flags: Precursor	32477.1	987.13775
ABA metabolism and signaling	Zhongwan-6	TRINITY_DN3099_c1_g1_i4	legumin (minor small) [Pisum sativum]	14471.625	606.91475
ABA metabolism and signaling	Zhongwan-6	TRINITY_DN3099_c2_g1_i5	RecName: Full=Legumin J; Contains: RecName: Full=Legumin J alpha chain; AltName: Full=Legumin J acidic chain; Contains: RecName: Full=Legumin J beta chain; AltName: Full=Legumin J basic chain; Flags: Precursor	18863.95	192.355
ABA metabolism and signaling	Zhongwan-6	TRINITY_DN737_c1_g1_i8	Chain A, Lega Class	23446.275	7998.74
ABA metabolism and signaling	Zhongwan-6	TRINITY_DN737_c1_g1_i23	RecName: Full=Legumin A2; Contains: RecName: Full=Legumin A2 alpha chain; AltName: Full=Legumin A2 acidic chain; Contains: RecName: Full=Legumin A2 beta chain; AltName: Full=Legumin A2 basic chain; Flags: Precursor	23088.25	8953.2775
Chromatin constituent and remodeling	Sprint-2	TRINITY_DN5167_c0_g1_i4	histone H1 subtype 3 [Pisum sativum subsp. sativum]	182.6745	95.0962
Chromatin constituent and remodeling	Sprint-2	TRINITY_DN5167_c0_g1_i1	histone H1 [Pisum sativum]	544.13	60.011425
Chromatin constituent and remodeling	Sprint-2	TRINITY_DN740_c0_g1_i4	HMG 1 protein [Pisum sativum]	1054.11075	80.109625
Chromatin constituent and remodeling	Sprint-2	TRINITY_DN3988_c0_g1_i3	hypothetical protein B296_00018640 [Ensete ventricosum]	923.31075	18.131575
Chromatin constituent and remodeling	Sprint-2	TRINITY_DN3988_c0_g2_i2	hypothetical protein CEUSTIGMA_g5945.t1 [Chlamydomonas eustigma]	2503.5375	78.92385
Chromatin constituent and remodeling	Sprint-2	TRINITY_DN814_c0_g1_i4	RecName: Full=Histone H1; AltName: Full=PsH1b; AltName: Full=PsH1b-40	515.74175	103.18355
Chromatin constituent and remodeling	Sprint-2	TRINITY_DN2243_c0_g1_i2	hypothetical protein CUMW_127540 [Citrus unshiu]	726.46625	74.891425
Chromatin constituent and remodeling	Zhewan-1	TRINITY_DN2697_c0_g4_i4	PREDICTED: probable histone H2A.3 [Lupinus angustifolius]	44.272825	298.51825
Chromatin constituent and remodeling	Zhewan-1	TRINITY_DN228_c0_g1_i6	putative post-transcriptional gene silencing PAZ-Argonaute family protein [Medicago truncatula]	63.156175	52.729825
Chromatin constituent and remodeling	Zhewan-1	TRINITY_DN3851_c0_g4_i2	hypothetical protein E3N88_25218 [Mikania micrantha]	47.8836	251.49275
Chromatin constituent and remodeling	Zhewan-1	TRINITY_DN3851_c0_g2_i1	histone H4 [Striga asiatica]	35.498125	266.733
Chromatin constituent and remodeling	Zhewan-1	TRINITY_DN1144_c0_g1_i3	histone deacetylase HDT1-like [Cicer arietinum]	82.462775	301.099
Chromatin constituent and remodeling	Zhewan-1	TRINITY_DN37752_c0_g1_i1	Histone H2B.2 [Spatholobus suberectus]	175.1705	171.91125
Chromatin constituent and remodeling	Zhewan-1	TRINITY_DN740_c0_g1_i4	HMG 1 protein [Pisum sativum]	105.985975	381.53525
Chromatin constituent and remodeling	Zhewan-1	TRINITY_DN3988_c0_g1_i3	hypothetical protein B296_00018640 [Ensete ventricosum]	29.494	300.20625
Chromatin constituent and remodeling	Zhewan-1	TRINITY_DN3988_c0_g2_i2	hypothetical protein CEUSTIGMA_g5945.t1 [Chlamydomonas eustigma]	74.444775	715.1865
Chromatin constituent and remodeling	Zhewan-1	TRINITY_DN814_c0_g1_i4	RecName: Full=Histone H1; AltName: Full=PsH1b; AltName: Full=PsH1b-40	144.777	168.76775
Chromatin constituent and remodeling	Zhewan-1	TRINITY_DN4884_c0_g1_i2	GATA transcription factor 16 [Medicago truncatula]	61.14795	6.4003225
Chromatin constituent and remodeling	Zhewan-1	TRINITY_DN2200_c0_g1_i7	bifunctional nuclease 1 [Medicago truncatula]	84.43235	15.861125
Chromatin constituent and remodeling	Zhewan-1	TRINITY_DN2243_c0_g1_i2	hypothetical protein CUMW_127540 [Citrus unshiu]	50.6596	623.6635
Chromatin constituent and remodeling	Zhewan-1	comp40448_c1_seq5	histone H1 subtype 3 [Pisum sativum subsp. sativum]	121.89625	212.94475
Chromatin constituent and remodeling	Zhongwan-6	TRINITY_DN74_c0_g1_i2	HMGI/Y [Pisum sativum]	53.479675	15.4012
Chromatin constituent and remodeling	Zhongwan-6	TRINITY_DN228_c0_g1_i6	putative post-transcriptional gene silencing PAZ-Argonaute family protein [Medicago truncatula]	119.2165	75.34355
Chromatin constituent and remodeling	Zhongwan-6	TRINITY_DN5167_c0_g1_i1	histone H1 [Pisum sativum]	40.4873	97.0479
Chromatin constituent and remodeling	Zhongwan-6	TRINITY_DN1363_c0_g1_i5	U1 small nuclear ribonucleoprotein 70 kDa [Medicago truncatula]	58.9933	27.29455
Chromatin constituent and remodeling	Zhongwan-6	TRINITY_DN6560_c1_g1_i1	bromodomain-containing protein 4 [Medicago truncatula]	70.77065	27.659
Chromatin constituent and remodeling	Zhongwan-6	TRINITY_DN1144_c0_g1_i3	histone deacetylase HDT1-like [Cicer arietinum]	142.10575	101.6321
Chromatin constituent and remodeling	Zhongwan-6	TRINITY_DN10264_c0_g1_i2	nucleolar protein 56 [Medicago truncatula]	89.34895	45.5035
Chromatin constituent and remodeling	Zhongwan-6	TRINITY_DN37752_c0_g1_i1	Histone H2B.2 [Spatholobus suberectus]	168.2995	207.15825
Chromatin constituent and remodeling	Zhongwan-6	TRINITY_DN740_c0_g1_i4	HMG 1 protein [Pisum sativum]	59.2126	120.1985
Chromatin constituent and remodeling	Zhongwan-6	TRINITY_DN3988_c0_g2_i2	hypothetical protein CEUSTIGMA_g5945.t1 [Chlamydomonas eustigma]	65.008325	114.859
Chromatin constituent and remodeling	Zhongwan-6	TRINITY_DN814_c0_g1_i4	RecName: Full=Histone H1; AltName: Full=PsH1b; AltName: Full=PsH1b-40	131.40075	98.609725
Chromatin constituent and remodeling	Zhongwan-6	TRINITY_DN814_c0_g1_i5	histone H1 subtype 3 [Pisum sativum subsp. sativum]	83.832	91.3542
Chromatin constituent and remodeling	Zhongwan-6	TRINITY_DN814_c0_g1_i1	histone H1 subtype 6 [Pisum sativum]	49.026725	11.2493
Chromatin constituent and remodeling	Zhongwan-6	TRINITY_DN10969_c0_g2_i1	BTB/POZ and TAZ domain-containing protein 2-like [Cicer arietinum]	57.4841	7.297575
Chromatin constituent and remodeling	Zhongwan-6	TRINITY_DN2200_c0_g1_i7	bifunctional nuclease 1 [Medicago truncatula]	110.349	45.042675
Chromatin constituent and remodeling	Zhongwan-6	TRINITY_DN2243_c0_g1_i2	hypothetical protein CUMW_127540 [Citrus unshiu]	31.06515	290.897
Chromatin constituent and remodeling	Zhongwan-6	comp40448_c1_seq5	histone H1 subtype 3 [Pisum sativum subsp. sativum]	69.0636	111.25825
Protein degradation	Sprint-2	TRINITY_DN36_c0_g1_i7	CO(2)-response secreted protease [Medicago truncatula]	852.73425	0.904685
Protein degradation	Sprint-2	TRINITY_DN2681_c0_g2_i1	cysteine proteinase inhibitor 5 [Medicago truncatula]	1265.0825	0.495138
Protein degradation	Sprint-2	TRINITY_DN4041_c0_g1_i5	unknown [Medicago truncatula]	514.44325	143.120225
Protein degradation	Sprint-2	TRINITY_DN2854_c0_g1_i3	putative serine carboxypeptidase, partial [Pisum sativum]	1453.6075	10.497315
Protein degradation	Sprint-2	TRINITY_DN3375_c0_g2_i4	probable isoaspartyl peptidase/L-asparaginase 2 [Medicago truncatula]	3507.7475	162.00325
Protein degradation	Sprint-2	TRINITY_DN4924_c0_g3_i2	basic 7S globulin [Medicago truncatula]	45.5459	3924.5525
Protein degradation	Sprint-2	TRINITY_DN28763_c0_g1_i1	ervatamin-B [Medicago truncatula]	85.295275	453.13275
Protein degradation	Sprint-2	TRINITY_DN779_c0_g2_i1	ubiquitin-40S ribosomal protein S27a [Medicago truncatula]	981.33775	126.47625
Protein degradation	Sprint-2	TRINITY_DN1671_c0_g1_i2	Ubiquitin-60S ribosomal protein L40 [Mucuna pruriens]	757.13325	112.97445
Protein degradation	Sprint-2	TRINITY_DN1652_c0_g1_i3	Polyubiquitin 4 [Vitis vinifera]	623.499	143.79925
Protein degradation	Sprint-2	TRINITY_DN3904_c0_g1_i2	RecName: Full=Vacuolar-processing enzyme; Short=VPE; AltName: Full=Proteinase B; Flags: Precursor	244.79725	183.903
Protein degradation	Zhewan-1	TRINITY_DN7088_c0_g1_i2	NEDD8-conjugating enzyme Ubc12 [Medicago truncatula]	102.38095	166.59575
Protein degradation	Zhewan-1	TRINITY_DN37453_c0_g1_i1	SKP1-like protein 1B [Arachis duranensis]	65.833175	174.75725
Protein degradation	Zhewan-1	TRINITY_DN2657_c0_g2_i1	uncharacterized protein LOC101502001 isoform X1 [Cicer arietinum]	143.866	42.390675
Protein degradation	Zhewan-1	TRINITY_DN3139_c0_g3_i4	luminal-binding protein [Cicer arietinum]	17.510825	272.1835
Protein degradation	Zhewan-1	TRINITY_DN5673_c0_g1_i1	NEP1-interacting protein-like 2 isoform X1 [Medicago truncatula]	119.74225	12.862475
Protein degradation	Zhewan-1	TRINITY_DN2559_c0_g1_i1	thiolprotease [Pisum sativum]	293.593	30.3498
Protein degradation	Zhewan-1	TRINITY_DN2559_c0_g2_i2	thiolprotease [Pisum sativum]	282.5795	46.3664
Protein degradation	Zhewan-1	TRINITY_DN4041_c0_g1_i5	unknown [Medicago truncatula]	360.95275	107.57275
Protein degradation	Zhewan-1	TRINITY_DN6067_c0_g1_i1	cysteine proteinase precursor [Vicia sativa]	696.7355	382.15725
Protein degradation	Zhewan-1	TRINITY_DN8638_c0_g1_i2	SKP1-like protein 1A-like [Trifolium pratense]	118.54675	182.38125
Protein degradation	Zhewan-1	TRINITY_DN11576_c0_g1_i1	F-box/kelch-repeat protein At3g23880 [Medicago truncatula]	181.60325	12.73105
Protein degradation	Zhewan-1	TRINITY_DN4924_c0_g3_i2	basic 7S globulin [Medicago truncatula]	169.69925	228.55475
Protein degradation	Zhewan-1	TRINITY_DN28763_c0_g1_i1	ervatamin-B [Medicago truncatula]	162.96425	271.26225
Protein degradation	Zhewan-1	TRINITY_DN4436_c0_g1_i1	Peptidase C1A, papain; Somatotropin hormone; Peptidase C1, propeptide [Medicago truncatula]	427.53225	104.38525
Protein degradation	Zhewan-1	TRINITY_DN52274_c0_g1_i1	cysteine proteinase inhibitor [Medicago truncatula]	225.52725	0
Protein degradation	Zhewan-1	TRINITY_DN43360_c0_g1_i1	basic 7S globulin 2 [Medicago truncatula]	144.224	2.7692875
Protein degradation	Zhewan-1	TRINITY_DN1122_c0_g1_i1	ubiquitin-conjugating enzyme E2 7 [Medicago truncatula]	266.39025	264.42325
Protein degradation	Zhewan-1	TRINITY_DN779_c0_g2_i1	ubiquitin-40S ribosomal protein S27a [Medicago truncatula]	80.140975	524.82875
Protein degradation	Zhewan-1	TRINITY_DN1671_c0_g1_i2	Ubiquitin-60S ribosomal protein L40 [Mucuna pruriens]	96.25235	692.52675
Protein degradation	Zhewan-1	TRINITY_DN1652_c0_g1_i3	Polyubiquitin 4 [Vitis vinifera]	616.68925	443.90425
Protein degradation	Zhewan-1	TRINITY_DN1652_c0_g1_i8	Os07g0489500 [Oryza sativa Japonica Group]	51.358325	220.1735
Protein degradation	Zhewan-1	TRINITY_DN1652_c0_g1_i10	polyubiquitin 11-like [Aegilops tauschii subsp. tauschii]	259.8825	125.245
Protein degradation	Zhewan-1	TRINITY_DN3904_c0_g1_i2	RecName: Full=Vacuolar-processing enzyme; Short=VPE; AltName: Full=Proteinase B; Flags: Precursor	416.42725	257.32525
Protein degradation	Zhewan-1	TRINITY_DN12518_c0_g1_i5	autophagy-related protein 8A [Medicago truncatula]	180.87225	209.15475
Protein degradation	Zhewan-1	TRINITY_DN13651_c0_g1_i1	pre-pro-TPE4A protein [Pisum sativum]	115.84175	0.89163825
Protein degradation	Zhewan-1	TRINITY_DN2957_c0_g1_i2	polyubiquitin [Ziziphus jujuba]	314.03025	281.47875
Protein degradation	Zhewan-1	TRINITY_DN2957_c0_g1_i14	polyubiquitin [Ziziphus jujuba]	181.963	55.66975
Protein degradation	Zhewan-1	TRINITY_DN28898_c0_g1_i1	cysteine protease [Pisum sativum]	164.69225	39.183125
Protein degradation	Zhewan-1	TRINITY_DN47458_c0_g1_i1	ran-binding protein 1 homolog b [Medicago truncatula]	44.271925	238.1705
Protein degradation	Zhewan-1	comp40164_c0_seq1	polyubiquitin 11-like [Prunus avium]	56.326875	248.49925
Protein degradation	Zhongwan-6	TRINITY_DN2559_c0_g1_i1	thiolprotease [Pisum sativum]	213.251	42.77135
Protein degradation	Zhongwan-6	TRINITY_DN4041_c0_g1_i5	unknown [Medicago truncatula]	388.82975	128.44725
Protein degradation	Zhongwan-6	TRINITY_DN6067_c0_g1_i1	cysteine proteinase precursor [Vicia sativa]	562.6285	408.23075
Protein degradation	Zhongwan-6	TRINITY_DN3375_c0_g2_i4	probable isoaspartyl peptidase/L-asparaginase 2 [Medicago truncatula]	48.55665	633.3605
Protein degradation	Zhongwan-6	TRINITY_DN11576_c0_g1_i1	F-box/kelch-repeat protein At3g23880 [Medicago truncatula]	231.69875	27.308925
Protein degradation	Zhongwan-6	TRINITY_DN4436_c0_g1_i1	Peptidase C1A, papain; Somatotropin hormone; Peptidase C1, propeptide [Medicago truncatula]	660.5245	87.3073
Protein degradation	Zhongwan-6	TRINITY_DN52274_c0_g1_i1	cysteine proteinase inhibitor [Medicago truncatula]	182.9015	3.4144575
Protein degradation	Zhongwan-6	TRINITY_DN1122_c0_g1_i1	ubiquitin-conjugating enzyme E2 7 [Medicago truncatula]	228.293	236.61775
Protein degradation	Zhongwan-6	TRINITY_DN779_c0_g2_i1	ubiquitin-40S ribosomal protein S27a [Medicago truncatula]	151.77525	199.0195
Protein degradation	Zhongwan-6	TRINITY_DN1671_c0_g1_i2	Ubiquitin-60S ribosomal protein L40 [Mucuna pruriens]	216.50275	233.746
Protein degradation	Zhongwan-6	TRINITY_DN1652_c0_g1_i3	Polyubiquitin 4 [Vitis vinifera]	330.8425	309.47975
Protein degradation	Zhongwan-6	TRINITY_DN1652_c0_g1_i10	polyubiquitin 11-like [Aegilops tauschii subsp. tauschii]	327.437	46.37105
Protein degradation	Zhongwan-6	TRINITY_DN3904_c0_g4_i2	cysteine proteinase precursor [Vicia narbonensis]	192.05175	231.279
Protein degradation	Zhongwan-6	TRINITY_DN3904_c0_g1_i2	RecName: Full=Vacuolar-processing enzyme; Short=VPE; AltName: Full=Proteinase B; Flags: Precursor	360.399	264.944
Protein degradation	Zhongwan-6	TRINITY_DN12518_c0_g1_i5	autophagy-related protein 8A [Medicago truncatula]	184.87575	170.21975
Protein degradation	Zhongwan-6	TRINITY_DN2957_c0_g1_i2	polyubiquitin [Ziziphus jujuba]	235.18925	206.7095
Protein degradation	Zhongwan-6	TRINITY_DN2957_c0_g1_i14	polyubiquitin [Ziziphus jujuba]	276.1005	7.4719675
Protein degradation	Zhongwan-6	TRINITY_DN28898_c0_g1_i1	cysteine protease [Pisum sativum]	464.15625	54.980675
Protein folding	Sprint-2	TRINITY_DN2581_c0_g1_i1	calreticulin-like protein [Trifolium pratense]	1894.6575	35.842725
Protein folding	Sprint-2	TRINITY_DN13282_c0_g1_i1	peptidyl-prolyl cis-trans isomerase 1-like [Glycine max]	2783.2325	807.28475
Protein folding	Sprint-2	TRINITY_DN1876_c0_g1_i1	peptidyl-prolyl cis-trans isomerase CYP18-2 [Cicer arietinum]	3296.1075	16.820225
Protein folding	Zhewan-1	TRINITY_DN2067_c0_g1_i3	dnaJ protein homolog [Medicago truncatula]	492.61475	186.16125
Protein folding	Zhewan-1	TRINITY_DN13282_c0_g1_i1	peptidyl-prolyl cis-trans isomerase 1-like [Glycine max]	765.60175	1122.5075
Protein folding	Zhewan-1	TRINITY_DN1294_c0_g1_i1	protein disulfide-isomerase-like [Trifolium pratense]	23.172325	1580.3425
Protein folding	Zhewan-1	TRINITY_DN1294_c0_g2_i2	putative endomembrane protein precursor [Medicago sativa]	35.17805	1840.0875
Protein folding	Zhewan-1	TRINITY_DN8983_c0_g1_i4	peptidyl-prolyl cis-trans isomerase FKBP62-like [Cicer arietinum]	684.86025	17.939175
Protein folding	Zhongwan-6	TRINITY_DN2067_c0_g1_i3	dnaJ protein homolog [Medicago truncatula]	463.997	201.373
Protein folding	Zhongwan-6	TRINITY_DN13282_c0_g1_i1	peptidyl-prolyl cis-trans isomerase 1-like [Glycine max]	680.108	836.9745
Protein folding	Zhongwan-6	TRINITY_DN1172_c0_g1_i4	heat shock cognate 70 kDa protein 2 [Medicago truncatula]	360.39225	159.4695
Protein folding	Zhongwan-6	TRINITY_DN2990_c0_g1_i4	17.9 kDa heat shock protein (hsp17.9), partial [Pisum sativum]	4.19978	767.62775
Protein folding	Zhongwan-6	comp29852_c0_seq1	PsHSC71.0 [Pisum sativum]	397.90975	161.489
GA metabolism and signaling	Sprint-2	TRINITY_DN19971_c0_g1_i1	bidirectional sugar transporter 12-like protein [Pisum sativum]	259.41575	100.641925
GA metabolism and signaling	Sprint-2	TRINITY_DN5642_c0_g1_i1	gibberellin-regulated protein 13 [Medicago truncatula]	242.492	4.6269925
GA metabolism and signaling	Sprint-2	TRINITY_DN5320_c0_g1_i1	unknown [Lotus japonicus]	308.668	60.66
GA metabolism and signaling	Sprint-2	TRINITY_DN658_c0_g1_i2	putative oxoglutarate/iron-dependent dioxygenase, non-heme dioxygenase domain-containing protein [Medicago truncatula]	525.29175	58.47605
GA metabolism and signaling	Sprint-2	TRINITY_DN1308_c0_g1_i4	nuclear transcription factor Y subunit C-3-like [Cicer arietinum]	344.86175	12.51605
GA metabolism and signaling	Sprint-2	TRINITY_DN6286_c0_g1_i1	RecName: Full=Gibberellin 2-beta-dioxygenase 1; AltName: Full=GA 2-oxidase 1; AltName: Full=Gibberellin 2-beta-hydroxylase 1; AltName: Full=Gibberellin 2-oxidase 1; AltName: Full=Protein SLENDER	120.755375	228.15925
GA metabolism and signaling	Sprint-2	TRINITY_DN2390_c0_g1_i4	gibberellin 20 oxidase 1-like protein [Trifolium pratense]	426.79725	8.526725
GA metabolism and signaling	Sprint-2	TRINITY_DN2986_c0_g1_i5	110 kDa 4SNc-Tudor domain protein [Pisum sativum]	188.055	61.727225
GA metabolism and signaling	Zhewan-1	TRINITY_DN4263_c0_g2_i1	protein DMR6-LIKE OXYGENASE 2 isoform X1 [Medicago truncatula]	394.83275	16.62865
GA metabolism and signaling	Zhewan-1	TRINITY_DN5320_c0_g1_i1	unknown [Lotus japonicus]	604.76	53.2607
GA metabolism and signaling	Zhewan-1	TRINITY_DN6286_c0_g1_i1	RecName: Full=Gibberellin 2-beta-dioxygenase 1; AltName: Full=GA 2-oxidase 1; AltName: Full=Gibberellin 2-beta-hydroxylase 1; AltName: Full=Gibberellin 2-oxidase 1; AltName: Full=Protein SLENDER	358.5185	280.73125
GA metabolism and signaling	Zhewan-1	TRINITY_DN342_c0_g1_i1	snakin-2-like [Cicer arietinum]	8.32195	843.39125
GA metabolism and signaling	Zhongwan-6	TRINITY_DN19971_c0_g1_i1	bidirectional sugar transporter 12-like protein [Pisum sativum]	133.455	159.82775
GA metabolism and signaling	Zhongwan-6	TRINITY_DN4263_c0_g2_i1	protein DMR6-LIKE OXYGENASE 2 isoform X1 [Medicago truncatula]	361.854	60.31125
GA metabolism and signaling	Zhongwan-6	TRINITY_DN5320_c0_g1_i1	unknown [Lotus japonicus]	248.57575	66.524925
GA metabolism and signaling	Zhongwan-6	TRINITY_DN658_c0_g1_i2	putative oxoglutarate/iron-dependent dioxygenase, non-heme dioxygenase domain-containing protein [Medicago truncatula]	302.25925	70.1043
GA metabolism and signaling	Zhongwan-6	TRINITY_DN6286_c0_g1_i1	RecName: Full=Gibberellin 2-beta-dioxygenase 1; AltName: Full=GA 2-oxidase 1; AltName: Full=Gibberellin 2-beta-hydroxylase 1; AltName: Full=Gibberellin 2-oxidase 1; AltName: Full=Protein SLENDER	200.977	271.138
GA metabolism and signaling	Zhongwan-6	TRINITY_DN5207_c0_g1_i1	2-oxoglutarate-dependent dioxygenase DAO [Medicago truncatula]	56.47495	220.243
Lipid storage	Sprint-2	TRINITY_DN2588_c0_g2_i1	P24 oleosin-like [Cicer arietinum]	6.536685	2498.4125
Lipid storage	Sprint-2	TRINITY_DN30989_c0_g1_i1	putative oleosin [Trifolium repens]	5.1472775	2162.5625
Lipid storage	Sprint-2	TRINITY_DN17687_c0_g1_i1	oleosin [Trifolium pratense]	11.1710425	2733.025
Lipid storage	Sprint-2	TRINITY_DN2399_c0_g1_i4	peroxygenase 2 [Trifolium pratense]	0.731306	624.12475
Lipid storage	Sprint-2	TRINITY_DN3703_c0_g4_i3	hypothetical protein L195_g009940 [Trifolium pratense]	0.0179265	2960.025
Lipid storage	Zhewan-1	TRINITY_DN2588_c0_g2_i1	P24 oleosin-like [Cicer arietinum]	1498.5025	674.603
Lipid storage	Zhewan-1	TRINITY_DN30989_c0_g1_i1	putative oleosin [Trifolium repens]	4011.98	257.83425
Lipid storage	Zhewan-1	TRINITY_DN17687_c0_g1_i1	oleosin [Trifolium pratense]	3993.265	685.94025
Lipid storage	Zhewan-1	TRINITY_DN2399_c0_g1_i4	peroxygenase 2 [Trifolium pratense]	2168.0525	5.0693875
Lipid storage	Zhewan-1	TRINITY_DN3703_c0_g4_i3	hypothetical protein L195_g009940 [Trifolium pratense]	1432.855	1032.955
Lipid storage	Zhongwan-6	TRINITY_DN2588_c0_g2_i1	P24 oleosin-like [Cicer arietinum]	910.10025	2937.2575
Lipid storage	Zhongwan-6	TRINITY_DN30989_c0_g1_i1	putative oleosin [Trifolium repens]	1424.2625	3036.1275
Lipid storage	Zhongwan-6	TRINITY_DN17687_c0_g1_i1	oleosin [Trifolium pratense]	2363.7725	2709.625
Lipid storage	Zhongwan-6	TRINITY_DN3703_c0_g4_i3	hypothetical protein L195_g009940 [Trifolium pratense]	1039.615	2505.1
Post-translational modification	Sprint-2	TRINITY_DN13282_c0_g1_i1	peptidyl-prolyl cis-trans isomerase 1-like [Glycine max]	2783.2325	807.28475
Post-translational modification	Sprint-2	TRINITY_DN1876_c0_g1_i1	peptidyl-prolyl cis-trans isomerase CYP18-2 [Cicer arietinum]	3296.1075	16.820225
Post-translational modification	Zhewan-1	TRINITY_DN4041_c0_g1_i5	unknown [Medicago truncatula]	360.95275	107.57275
Post-translational modification	Zhewan-1	TRINITY_DN13282_c0_g1_i1	peptidyl-prolyl cis-trans isomerase 1-like [Glycine max]	765.60175	1122.5075
Post-translational modification	Zhewan-1	TRINITY_DN17693_c0_g1_i1	plasma membrane-associated cation-binding protein 1 [Medicago truncatula]	199.9565	0.72337
Post-translational modification	Zhewan-1	TRINITY_DN447_c0_g3_i3	cytosolic phosphoglycerate kinase [Pisum sativum]	72.21825	828.05425
Post-translational modification	Zhewan-1	TRINITY_DN4507_c0_g1_i1	60S acidic ribosomal protein P1-3-like [Cicer arietinum]	115.17725	430.33325
Post-translational modification	Zhewan-1	TRINITY_DN8983_c0_g1_i4	peptidyl-prolyl cis-trans isomerase FKBP62-like [Cicer arietinum]	684.86025	17.939175
Post-translational modification	Zhewan-1	TRINITY_DN28828_c0_g1_i1	guanine nucleotide-binding protein subunit beta-like protein [Medicago truncatula]	135.45175	582.95375
Post-translational modification	Zhongwan-6	TRINITY_DN980_c0_g4_i1	probable protein phosphatase 2C 24 [Medicago truncatula]	109.5715	268.5025
Post-translational modification	Zhongwan-6	TRINITY_DN980_c0_g2_i1	protein phosphatase 2C 37-like [Trifolium pratense]	144.382	363.756
Post-translational modification	Zhongwan-6	TRINITY_DN2163_c0_g1_i5	cysteine-rich receptor-like protein kinase 2 [Medicago truncatula]	101.82845	334.302
Post-translational modification	Zhongwan-6	TRINITY_DN4041_c0_g1_i5	unknown [Medicago truncatula]	388.82975	128.44725
Post-translational modification	Zhongwan-6	TRINITY_DN13282_c0_g1_i1	peptidyl-prolyl cis-trans isomerase 1-like [Glycine max]	680.108	836.9745
Post-translational modification	Zhongwan-6	TRINITY_DN11521_c0_g2_i1	hypothetical protein PHAVU_003G210600g [Phaseolus vulgaris]	131.92125	24.5098
Post-translational modification	Zhongwan-6	TRINITY_DN11576_c0_g1_i1	F-box/kelch-repeat protein At3g23880 [Medicago truncatula]	231.69875	27.308925
Post-translational modification	Zhongwan-6	TRINITY_DN28774_c0_g1_i1	CP12 [Pisum sativum]	187.45025	85.796
Post-translational modification	Zhongwan-6	TRINITY_DN17693_c0_g1_i1	plasma membrane-associated cation-binding protein 1 [Medicago truncatula]	175.88675	8.0723175
Post-translational modification	Zhongwan-6	TRINITY_DN447_c0_g3_i3	cytosolic phosphoglycerate kinase [Pisum sativum]	125.1575	335.7835
Post-translational modification	Zhongwan-6	TRINITY_DN8983_c0_g1_i4	peptidyl-prolyl cis-trans isomerase FKBP62-like [Cicer arietinum]	224.1055	299.7925
Post-translational modification	Zhongwan-6	TRINITY_DN8983_c0_g2_i1	RecName: Full=Peptidyl-prolyl cis-trans isomerase FKBP12; Short=PPIase FKBP12; AltName: Full=12 kDa FK506-binding protein; Short=12 kDa FKBP; AltName: Full=FK506-binding protein 12; Short=VfFKBP12; AltName: Full=FKBP-12; AltName: Full=Immunophilin FKBP12; AltName: Full=Rotamase	121.3095	204.5585
Post-translational modification	Zhongwan-6	TRINITY_DN2988_c0_g1_i1	putative His-Asp phosphotransfer protein [Pisum sativum]	172.739	33.255575
Post-translational modification	Zhongwan-6	TRINITY_DN28828_c0_g1_i1	guanine nucleotide-binding protein subunit beta-like protein [Medicago truncatula]	166.951	269.443
DNA repair	Sprint-2	TRINITY_DN49_c0_g1_i4	ATP-dependent zinc metalloprotease FTSH 2, chloroplastic [Cicer arietinum]	13.232325	34.2232
DNA repair	Sprint-2	TRINITY_DN228_c0_g1_i6	putative post-transcriptional gene silencing PAZ-Argonaute family protein [Medicago truncatula]	50.374625	34.45995
DNA repair	Sprint-2	TRINITY_DN1586_c0_g1_i4	NAP1Ps [Pisum sativum]	359.76975	26.42555
DNA repair	Sprint-2	TRINITY_DN1539_c0_g1_i4	cell division control protein 48 homolog D [Medicago truncatula]	341.36875	42.2133
DNA repair	Sprint-2	TRINITY_DN2801_c0_g1_i3	ubiquitin-conjugating enzyme E2 variant 1C isoform X1 [Medicago truncatula]	312.00175	66.715275
DNA repair	Sprint-2	TRINITY_DN11551_c0_g1_i3	serpin-ZX [Medicago truncatula]	72.165125	106.57355
DNA repair	Sprint-2	TRINITY_DN6429_c0_g1_i8	uncharacterized protein LOC11413908 isoform X1 [Medicago truncatula]	72.26355	61.998925
DNA repair	Sprint-2	TRINITY_DN1363_c0_g1_i5	U1 small nuclear ribonucleoprotein 70 kDa [Medicago truncatula]	106.49915	41.056275
DNA repair	Sprint-2	TRINITY_DN3941_c0_g1_i6	putative poly [ADP-ribose] polymerase 3 [Cicer arietinum]	1.2831185	46.04315
DNA repair	Sprint-2	TRINITY_DN3764_c0_g1_i6	transcription initiation factor TFIID subunit 14b [Cicer arietinum]	150.73425	1.03325
DNA repair	Sprint-2	TRINITY_DN17404_c0_g2_i2	uncharacterized protein LOC100805631 [Glycine max]	316.42	55.4903
DNA repair	Sprint-2	TRINITY_DN5213_c0_g1_i2	uncharacterized protein LOC11437083 isoform X1 [Medicago truncatula]	135.33725	43.461
DNA repair	Sprint-2	TRINITY_DN4861_c0_g1_i3	40S ribosomal protein S3-3 [Cajanus cajan]	727.4675	108.5465
DNA reair	Zhewan-1	TRINITY_DN11551_c0_g1_i3	serpin-ZX [Medicago truncatula]	130.55775	31.911325
DNA reair	Zhewan-1	TRINITY_DN3941_c0_g1_i6	putative poly [ADP-ribose] polymerase 3 [Cicer arietinum]	221.75675	3.106225
DNA reair	Zhewan-1	TRINITY_DN4861_c0_g1_i3	40S ribosomal protein S3-3 [Cajanus cajan]	117.75575	437.70575
DNA repair	Zhongwan-6	TRINITY_DN1539_c0_g1_i4	cell division control protein 48 homolog D [Medicago truncatula]	108.42925	52.6736
DNA repair	Zhongwan-6	TRINITY_DN6429_c0_g1_i8	uncharacterized protein LOC11413908 isoform X1 [Medicago truncatula]	68.983375	85.798525
DNA repair	Zhongwan-6	TRINITY_DN29652_c0_g1_i1	probable leucine-rich repeat receptor-like protein kinase At1g35710 [Cicer arietinum]	57.228175	7.4781725
DNA repair	Zhongwan-6	TRINITY_DN3941_c0_g1_i6	putative poly [ADP-ribose] polymerase 3 [Cicer arietinum]	128.423	19.37805
DNA repair	Zhongwan-6	TRINITY_DN17404_c0_g2_i2	uncharacterized protein LOC100805631 [Glycine max]	80.175125	92.933075
DNA repair	Zhongwan-6	TRINITY_DN395_c1_g2_i3	ubiquitin-conjugating enzyme E2 variant 1B [Medicago truncatula]	128.17375	61.80275
DNA repair	Zhongwan-6	TRINITY_DN4861_c0_g1_i3	40S ribosomal protein S3-3 [Cajanus cajan]	180.6505	198.57375
DNA replication	Sprint-2	TRINITY_DN6820_c0_g1_i1	RecName: Full=Sulfite reductase [ferredoxin], chloroplastic; Short=PsSiR; Flags: Precursor	122.73725	31.884025
DNA replication	Sprint-2	TRINITY_DN1469_c0_g1_i1	ribonucleoside-diphosphate reductase small chain-like protein [Trifolium pratense]	94.9229	1.6518525
DNA replication	Sprint-2	TRINITY_DN10774_c0_g1_i1	RecName: Full=Proliferating cell nuclear antigen	187.9885	2.24572
DNA replication	Sprint-2	TRINITY_DN1363_c0_g1_i5	U1 small nuclear ribonucleoprotein 70 kDa [Medicago truncatula]	106.49915	41.056275
DNA replication	Sprint-2	TRINITY_DN3941_c0_g1_i6	putative poly [ADP-ribose] polymerase 3 [Cicer arietinum]	1.2831185	46.04315
DNA replication	Sprint-2	TRINITY_DN3993_c0_g1_i3	unknown [Medicago truncatula]	125.89425	45.895325
DNA replication	Zhewan-1	TRINITY_DN3941_c0_g1_i6	putative poly [ADP-ribose] polymerase 3 [Cicer arietinum]	221.75675	3.106225
DNA replication	Zhewan-6	TRINITY_DN6820_c0_g1_i1	RecName: Full=Sulfite reductase [ferredoxin], chloroplastic; Short=PsSiR; Flags: Precursor	31.529625	54.042
DNA replication	Zhewan-6	TRINITY_DN3941_c0_g1_i6	putative poly [ADP-ribose] polymerase 3 [Cicer arietinum]	128.423	19.37805
DNA replication	Zhewan-6	TRINITY_DN3993_c0_g1_i3	unknown [Medicago truncatula]	54.053875	49.067575
RNA spicing	Sprint-2	TRINITY_DN5773_c0_g2_i1	polyadenylate-binding protein-interacting protein 12 [Medicago truncatula]	101.3144	50.554475
RNA spicing	Sprint-2	TRINITY_DN14873_c0_g1_i1	NHP2-like protein 1 [Medicago truncatula]	467.9305	75.771475
RNA spicing	Sprint-2	TRINITY_DN11179_c0_g1_i3	arginine/serine-rich family protein [Trifolium pratense]	117.658	13.027525
RNA spicing	Sprint-2	TRINITY_DN4641_c0_g1_i1	RNA-binding protein Y14 [Cicer arietinum]	115.12375	10.7018025
RNA spicing	Sprint-2	TRINITY_DN4399_c0_g1_i4	CWF19-like protein 2 homolog [Medicago truncatula]	84.613775	28.0534
RNA spicing	Sprint-2	TRINITY_DN4371_c0_g1_i6	heterogeneous nuclear ribonucleoprotein 1 [Medicago truncatula]	165.17875	16.297675
RNA spicing	Sprint-2	TRINITY_DN166_c0_g1_i9	pre-mRNA-processing factor 39-like protein [Trifolium pratense]	73.345375	33.638075
RNA spicing	Sprint-2	TRINITY_DN7332_c0_g1_i2	protein CWC15 A-like [Trifolium pratense]	200.39975	45.705875
RNA spicing	Sprint-2	TRINITY_DN1363_c0_g1_i1	U1 small nuclear ribonucleoprotein 70 kDa [Cicer arietinum]	90.54065	38.201825
RNA spicing	Sprint-2	TRINITY_DN1371_c0_g1_i2	serine/arginine-rich splicing factor RS2Z32-like isoform X2 [Medicago truncatula]	184.45625	28.319125
RNA spicing	Sprint-2	TRINITY_DN8463_c0_g1_i1	unknown [Lotus japonicus]	162.106	16.8958
RNA spicing	Sprint-2	TRINITY_DN12485_c0_g2_i1	small nuclear ribonucleoprotein-associated protein B [Trifolium pratense]	145.38	12.3705625
RNA spicing	Sprint-2	TRINITY_DN712_c0_g1_i10	splicing factor U2af large subunit A-like isoform X1 [Cicer arietinum]	71.862225	27.991725
RNA spicing	Sprint-2	TRINITY_DN14967_c0_g1_i1	sm-like protein LSM7 [Abrus precatorius]	114.259	44.5014
RNA spicing	Sprint-2	TRINITY_DN2361_c0_g1_i2	anamorsin homolog isoform X2 [Medicago truncatula]	69.596975	57.214325
RNA spicing	Sprint-2	TRINITY_DN2907_c0_g1_i4	pinin [Medicago truncatula]	117.27275	30.06275
RNA spicing	Zhewan-1	TRINITY_DN14873_c0_g1_i1	NHP2-like protein 1 [Medicago truncatula]	97.12865	291.66325
RNA spicing	Zhewan-1	TRINITY_DN4307_c0_g2_i2	small nuclear ribonucleoprotein SmD1b [Medicago truncatula]	82.833175	84.802275
RNA spicing	Zhewan-1	TRINITY_DN11593_c0_g1_i1	uncharacterized protein LOC25489779 [Medicago truncatula]	37.247575	1.18857925
RNA spicing	Zhewan-1	TRINITY_DN37348_c0_g1_i1	protein DGCR14 [Trifolium pratense]	59.808075	22.18285
RNA spicing	Zhewan-1	TRINITY_DN14967_c0_g1_i1	sm-like protein LSM7 [Abrus precatorius]	115.87575	134.22675
RNA spicing	Zhewan-1	TRINITY_DN817_c0_g1_i1	histidinol-phosphate aminotransferase [Pyrus ussuriensis x Pyrus communis]	61.37455	50.15455
RNA spicing	Zhewan-1	TRINITY_DN5281_c0_g1_i4	DNA-directed RNA polymerase II subunit 4 [Medicago truncatula]	54.9211	41.30465
RNA spicing	Zhewan-6	TRINITY_DN5773_c0_g2_i1	polyadenylate-binding protein-interacting protein 12 [Medicago truncatula]	74.59595	60.322475
RNA spicing	Zhewan-6	TRINITY_DN14873_c0_g1_i1	NHP2-like protein 1 [Medicago truncatula]	247.17175	178.328
RNA spicing	Zhewan-6	TRINITY_DN4307_c0_g2_i2	small nuclear ribonucleoprotein SmD1b [Medicago truncatula]	75.198825	36.160825
RNA spicing	Zhewan-6	TRINITY_DN113_c0_g1_i1	protein starmaker [Medicago truncatula]	48.9547	15.25375
RNA spicing	Zhewan-6	TRINITY_DN3543_c0_g1_i1	cyclin-dependent kinase G-2 isoform X1 [Cicer arietinum]	36.772075	7.1276075
RNA spicing	Zhewan-6	TRINITY_DN1207_c0_g2_i1	DEAD-box ATP-dependent RNA helicase 56 isoform X1 [Medicago truncatula]	0.451125425	31.658775
RNA spicing	Zhewan-6	TRINITY_DN37348_c0_g1_i1	protein DGCR14 [Trifolium pratense]	50.568775	17.07485
RNA spicing	Zhewan-6	TRINITY_DN7332_c0_g1_i2	protein CWC15 A-like [Trifolium pratense]	61.0459	72.03935
RNA spicing	Zhewan-6	TRINITY_DN1371_c0_g1_i2	serine/arginine-rich splicing factor RS2Z32-like isoform X2 [Medicago truncatula]	31.9644	43.583675
RNA spicing	Zhewan-6	TRINITY_DN4547_c0_g1_i4	outer arm dynein light chain 1 [Trifolium pratense]	30.133075	1.48889
RNA spicing	Zhewan-6	TRINITY_DN712_c0_g1_i10	splicing factor U2af large subunit A-like isoform X1 [Cicer arietinum]	49.0177	21.2995
RNA spicing	Zhewan-6	TRINITY_DN14967_c0_g1_i1	sm-like protein LSM7 [Abrus precatorius]	96.6264	90.76085
RNA spicing	Zhewan-6	TRINITY_DN29409_c0_g1_i1	pre-mRNA-splicing factor 38 [Cajanus cajan]	42.015525	49.707325
RNA spicing	Zhewan-6	TRINITY_DN1862_c0_g1_i4	serine/arginine-rich SC35-like splicing factor SCL33 isoform X1 [Arachis duranensis]	24.24455	45.2095
RNA spicing	Zhewan-6	TRINITY_DN48311_c0_g1_i1	pre-mRNA-splicing factor syf2 [Cicer arietinum]	39.66615	11.7615075
Starch metabolism	Sprint-2	TRINITY_DN3082_c0_g1_i3	RecName: Full=Beta-amylase; AltName: Full=1,4-alpha-D-glucan maltohydrolase	2908.1725	3.2103625
Starch metabolism	Zhewan-1	TRINITY_DN3533_c0_g2_i4	ADP-glucose pyrophosphorylase [Pisum sativum]	449.26925	452.3985
Starch metabolism	Zhewan-1	TRINITY_DN1304_c0_g1_i6	RecName: Full=Granule-bound starch synthase 1, chloroplastic/amyloplastic; AltName: Full=Granule-bound starch synthase I; Short=GBSS-I; Flags: Precursor	483.26325	2500.4475
Starch metabolism	Zhewan-6	TRINITY_DN11122_c0_g2_i3	plastidic glucose transporter 4 [Medicago truncatula]	162.98675	469.7415
Starch metabolism	Zhewan-6	TRINITY_DN1304_c0_g1_i6	RecName: Full=Granule-bound starch synthase 1, chloroplastic/amyloplastic; AltName: Full=Granule-bound starch synthase I; Short=GBSS-I; Flags: Precursor	92.34985	3124.22
Protein storage	Sprint-2	TRINITY_DN2783_c1_g1_i9	uncharacterized protein LOC11417240 [Medicago truncatula]	1868.085	292.146
Protein storage	Sprint-2	TRINITY_DN1294_c0_g2_i2	putative endomembrane protein precursor [Medicago sativa]	2070.3175	125.19815
Protein storage	Sprint-2	TRINITY_DN1640_c0_g2_i4	RecName: Full=Albumin-1 A; AltName: Full=PA1 A; Contains: RecName: Full=Albumin-1 A chain b; AltName: Full=Leginsulin A; AltName: Full=PA1b A; Contains: RecName: Full=Albumin-1 A chain a; AltName: Full=PA1a A; Flags: Precursor	327.5265	266671.5
Protein storage	Zhewan-1	TRINITY_DN1640_c0_g2_i4	RecName: Full=Albumin-1 A; AltName: Full=PA1 A; Contains: RecName: Full=Albumin-1 A chain b; AltName: Full=Leginsulin A; AltName: Full=PA1b A; Contains: RecName: Full=Albumin-1 A chain a; AltName: Full=PA1a A; Flags: Precursor	274937.5	102752
Protein storage	Zhewan-6	TRINITY_DN1640_c0_g2_i4	RecName: Full=Albumin-1 A; AltName: Full=PA1 A; Contains: RecName: Full=Albumin-1 A chain b; AltName: Full=Leginsulin A; AltName: Full=PA1b A; Contains: RecName: Full=Albumin-1 A chain a; AltName: Full=PA1a A; Flags: Precursor	240216.75	378256.25
Transcription regulation	Sprint-2	TRINITY_DN71_c0_g2_i1	nascent polypeptide-associated complex subunit beta [Medicago truncatula]	576.031	101.7495
Transcription regulation	Sprint-2	TRINITY_DN42086_c0_g1_i1	uncharacterized protein LOC11408160 [Medicago truncatula]	708.125	115.87355
Transcription regulation	Sprint-2	TRINITY_DN8805_c0_g1_i1	ribosome-sedimenting protein [Pisum sativum]	613.6635	24.045275
Transcription regulation	Sprint-2	TRINITY_DN3851_c0_g4_i2	hypothetical protein E3N88_25218 [Mikania micrantha]	854.19225	39.972625
Transcription regulation	Sprint-2	TRINITY_DN3851_c0_g2_i1	histone H4 [Striga asiatica]	623.496	22.060475
Transcription regulation	Sprint-2	TRINITY_DN4653_c0_g1_i1	glycine-rich protein 2 [Cicer arietinum]	498.88225	86.09075
Transcription regulation	Sprint-2	TRINITY_DN4240_c0_g1_i2	glycine-rich RNA-binding protein 7-like isoform X8 [Abrus precatorius]	604.63175	78.22845
Transcription regulation	Sprint-2	TRINITY_DN4240_c0_g3_i1	glycine-rich RNA binding protein [Trifolium pratense]	398.4725	147.2605
Transcription regulation	Sprint-2	TRINITY_DN2825_c1_g2_i2	hypothetical protein CEUSTIGMA_g5945.t1 [Chlamydomonas eustigma]	591.22475	16.9084
Transcription regulation	Sprint-2	TRINITY_DN5167_c0_g1_i4	histone H1 subtype 3 [Pisum sativum subsp. sativum]	182.6745	95.0962
Transcription regulation	Sprint-2	TRINITY_DN3277_c0_g1_i1	enolase [Medicago truncatula]	1115.7675	183.60925
Transcription regulation	Sprint-2	TRINITY_DN51546_c0_g1_i1	aspartic proteinase nepenthesin-1 [Medicago truncatula]	450.00225	0.20195775
Transcription regulation	Sprint-2	TRINITY_DN12324_c0_g1_i1	1,2-dihydroxy-3-keto-5-methylthiopentene dioxygenase [Trifolium pratense]	521.88075	87.10465
Transcription regulation	Sprint-2	TRINITY_DN1106_c0_g1_i6	actin-66-like isoform X1 [Abrus precatorius]	538.7665	8.67566
Transcription regulation	Sprint-2	TRINITY_DN1153_c0_g1_i1	histone H2A-like [Helianthus annuus]	791.18675	21.4054
Transcription regulation	Sprint-2	TRINITY_DN3988_c0_g1_i3	hypothetical protein B296_00018640 [Ensete ventricosum]	923.31075	18.131575
Transcription regulation	Sprint-2	TRINITY_DN3988_c0_g2_i2	hypothetical protein CEUSTIGMA_g5945.t1 [Chlamydomonas eustigma]	2503.5375	78.92385
Transcription regulation	Sprint-2	TRINITY_DN3784_c0_g1_i2	PREDICTED: LOW QUALITY PROTEIN: uncharacterized protein LOC106315288 [Brassica oleracea var. oleracea]	577.75475	6.8031025
Transcription regulation	Sprint-2	TRINITY_DN12539_c0_g1_i3	RecName: Full=Histone H2A.2	946.41525	20.617475
Transcription regulation	Sprint-2	TRINITY_DN814_c0_g1_i4	RecName: Full=Histone H1; AltName: Full=PsH1b; AltName: Full=PsH1b-40	515.74175	103.18355
Transcription regulation	Sprint-2	TRINITY_DN2903_c0_g1_i3	probable histone H2B.3 [Cajanus cajan]	963.433	57.253625
Transcription regulation	Sprint-2	TRINITY_DN2903_c0_g1_i10	probable histone H2B.3 [Medicago truncatula]	569.01525	12.0729725
Transcription regulation	Sprint-2	TRINITY_DN47700_c0_g1_i1	zinc finger CCCH domain-containing protein 61 [Medicago truncatula]	27.924975	206.57175
Transcription regulation	Sprint-2	TRINITY_DN4861_c0_g1_i3	40S ribosomal protein S3-3 [Cajanus cajan]	727.4675	108.5465
Transcription regulation	Sprint-2	TRINITY_DN2281_c0_g3_i1	bZIP transcription factor 11 [Medicago truncatula]	929.2815	99.931825
Transcription regulation	Sprint-2	TRINITY_DN2243_c0_g1_i2	hypothetical protein CUMW_127540 [Citrus unshiu]	726.46625	74.891425
Transcription regulation	Sprint-2	comp39703_c2_seq1	probable histone H2B.1 [Vigna radiata var. radiata]	948.24025	47.2197
Transcription regulation	Sprint-2	comp41065_c5_seq9	probable histone H2B.1 [Vigna radiata var. radiata]	1922.1525	102.99865
Transcription regulation	Zhewan-1	TRINITY_DN71_c0_g2_i1	nascent polypeptide-associated complex subunit beta [Medicago truncatula]	123.41125	310.1105
Transcription regulation	Zhewan-1	TRINITY_DN3105_c0_g1_i3	basic leucine zipper 9 [Medicago truncatula]	123.5535	29.393575
Transcription regulation	Zhewan-1	TRINITY_DN46817_c0_g1_i1	dehydration-responsive element-binding protein 2d-like [Trifolium pratense]	280.87675	14.507375
Transcription regulation	Zhewan-1	TRINITY_DN4653_c0_g1_i1	glycine-rich protein 2 [Cicer arietinum]	71.7556	339.576
Transcription regulation	Zhewan-1	TRINITY_DN13531_c0_g1_i1	remorin [Medicago truncatula]	324.649	16.974475
Transcription regulation	Zhewan-1	TRINITY_DN4240_c0_g1_i2	glycine-rich RNA-binding protein 7-like isoform X8 [Abrus precatorius]	52.500825	501.1775
Transcription regulation	Zhewan-1	TRINITY_DN4240_c0_g3_i1	glycine-rich RNA binding protein [Trifolium pratense]	90.855175	368.68375
Transcription regulation	Zhewan-1	TRINITY_DN4335_c0_g1_i1	tobamovirus multiplication protein 1 isoform X1 [Medicago truncatula]	132.58225	10.47816
Transcription regulation	Zhewan-1	TRINITY_DN154_c1_g1_i2	uncharacterized protein LOC101508712 [Cicer arietinum]	156.71025	20.042975
Transcription regulation	Zhewan-1	TRINITY_DN1242_c0_g1_i1	putative transcription factor C2H2 family [Medicago truncatula]	107.304	54.066925
Transcription regulation	Zhewan-1	TRINITY_DN3277_c0_g1_i1	enolase [Medicago truncatula]	113.1195	1153.0525
Transcription regulation	Zhewan-1	TRINITY_DN1144_c0_g1_i3	histone deacetylase HDT1-like [Cicer arietinum]	82.462775	301.099
Transcription regulation	Zhewan-1	TRINITY_DN1153_c0_g1_i1	histone H2A-like [Helianthus annuus]	34.238425	363.44475
Transcription regulation	Zhewan-1	TRINITY_DN37752_c0_g1_i1	Histone H2B.2 [Spatholobus suberectus]	175.1705	171.91125
Transcription regulation	Zhewan-1	TRINITY_DN726_c0_g1_i1	ninja-family protein AFP3 [Medicago truncatula]	108.779	24.94405
Transcription regulation	Zhewan-1	TRINITY_DN740_c0_g1_i4	HMG 1 protein [Pisum sativum]	105.985975	381.53525
Transcription regulation	Zhewan-1	TRINITY_DN3941_c0_g1_i6	putative poly [ADP-ribose] polymerase 3 [Cicer arietinum]	221.75675	3.106225
Transcription regulation	Zhewan-1	TRINITY_DN3988_c0_g2_i2	hypothetical protein CEUSTIGMA_g5945.t1 [Chlamydomonas eustigma]	74.444775	715.1865
Transcription regulation	Zhewan-1	TRINITY_DN3690_c1_g1_i7	repressor of RNA polymerase III transcription MAF1 homolog [Cicer arietinum]	107.47975	9.9053625
Transcription regulation	Zhewan-1	TRINITY_DN32668_c0_g1_i1	multiprotein-bridging factor 1c [Cicer arietinum]	68.800225	255.91425
Transcription regulation	Zhewan-1	TRINITY_DN343_c0_g1_i1	ABSCISIC ACID-INSENSITIVE 5-like protein 1 [Medicago truncatula]	141.87075	103.64625
Transcription regulation	Zhewan-1	TRINITY_DN2903_c0_g1_i3	probable histone H2B.3 [Cajanus cajan]	85.9529	460.57225
Transcription regulation	Zhewan-1	TRINITY_DN47700_c0_g1_i1	zinc finger CCCH domain-containing protein 61 [Medicago truncatula]	175.1875	146.264
Transcription regulation	Zhewan-1	TRINITY_DN4861_c0_g1_i3	40S ribosomal protein S3-3 [Cajanus cajan]	117.75575	437.70575
Transcription regulation	Zhewan-1	TRINITY_DN2281_c0_g3_i1	bZIP transcription factor 11 [Medicago truncatula]	123.8705	373.157
Transcription regulation	Zhewan-1	TRINITY_DN2243_c0_g1_i2	hypothetical protein CUMW_127540 [Citrus unshiu]	50.6596	623.6635
Transcription regulation	Zhewan-1	comp39703_c2_seq1	probable histone H2B.1 [Vigna radiata var. radiata]	73.755225	538.72025
Transcription regulation	Zhewan-1	comp41065_c5_seq9	probable histone H2B.1 [Vigna radiata var. radiata]	168.32275	1163.64
Transcription regulation	Zhewan-6	TRINITY_DN28167_c0_g2_i1	ethylene-responsive transcription factor ERF109-like [Cicer arietinum]	86.886675	0
Transcription regulation	Zhewan-6	TRINITY_DN71_c0_g2_i1	nascent polypeptide-associated complex subunit beta [Medicago truncatula]	222.14175	179.38275
Transcription regulation	Zhewan-6	TRINITY_DN7082_c0_g1_i2	light-inducible protein CPRF2 [Cicer arietinum]	93.184	1.56754
Transcription regulation	Zhewan-6	TRINITY_DN36950_c0_g1_i1	NAC domain-containing protein 104 [Medicago truncatula]	77.77355	0
Transcription regulation	Zhewan-6	TRINITY_DN42086_c0_g1_i1	uncharacterized protein LOC11408160 [Medicago truncatula]	325.651	169.94925
Transcription regulation	Zhewan-6	TRINITY_DN3105_c0_g1_i3	basic leucine zipper 9 [Medicago truncatula]	146.9465	30.74095
Transcription regulation	Zhewan-6	TRINITY_DN3190_c0_g4_i1	zinc finger CCCH domain-containing protein 29 [Medicago truncatula]	87.257825	10.7045575
Transcription regulation	Zhewan-6	TRINITY_DN1565_c1_g1_i1	zinc finger protein ZAT10 [Medicago truncatula]	115.046	1.986125
Transcription regulation	Zhewan-6	TRINITY_DN46817_c0_g1_i1	dehydration-responsive element-binding protein 2d-like [Trifolium pratense]	63.006425	108.13925
Transcription regulation	Zhewan-6	TRINITY_DN4653_c0_g1_i1	glycine-rich protein 2 [Cicer arietinum]	146.921	177.41475
Transcription regulation	Zhewan-6	TRINITY_DN13531_c0_g1_i1	remorin [Medicago truncatula]	152.7875	28.841025
Transcription regulation	Zhewan-6	TRINITY_DN4240_c0_g1_i2	glycine-rich RNA-binding protein 7-like isoform X8 [Abrus precatorius]	53.184175	254.108
Transcription regulation	Zhewan-6	TRINITY_DN4240_c0_g3_i1	glycine-rich RNA binding protein [Trifolium pratense]	120.439	239.75125
Transcription regulation	Zhewan-6	TRINITY_DN4335_c0_g1_i1	tobamovirus multiplication protein 1 isoform X1 [Medicago truncatula]	54.4463	97.642175
Transcription regulation	Zhewan-6	TRINITY_DN7586_c0_g1_i1	zinc finger CCCH domain-containing protein 29 [Medicago truncatula]	228.83775	5.787405
Transcription regulation	Zhewan-6	TRINITY_DN154_c1_g1_i2	uncharacterized protein LOC101508712 [Cicer arietinum]	171.21075	22.2163
Transcription regulation	Zhewan-6	TRINITY_DN106_c0_g1_i1	putative ethylene insensitive transcription factor [Vicia faba]	226.49075	107.88675
Transcription regulation	Zhewan-6	TRINITY_DN3277_c0_g1_i1	enolase [Medicago truncatula]	82.3479	445.61075
Transcription regulation	Zhewan-6	TRINITY_DN42362_c0_g1_i1	zinc finger CCCH domain-containing protein 49 [Medicago truncatula]	80.667575	91.983875
Transcription regulation	Zhewan-6	TRINITY_DN1329_c0_g2_i1	transcription factor MYB1R1 [Trifolium repens]	157.46075	40.80235
Transcription regulation	Zhewan-6	TRINITY_DN2401_c0_g1_i9	protein Dr1 homolog isoform X1 [Cajanus cajan]	94.788225	7.39006
Transcription regulation	Zhewan-6	TRINITY_DN12324_c0_g1_i1	1,2-dihydroxy-3-keto-5-methylthiopentene dioxygenase [Trifolium pratense]	139.009	195.485
Transcription regulation	Zhewan-6	TRINITY_DN10282_c0_g1_i2	unknown [Medicago truncatula]	64.765975	235.1115
Transcription regulation	Zhewan-6	TRINITY_DN37752_c0_g1_i1	Histone H2B.2 [Spatholobus suberectus]	168.2995	207.15825
Transcription regulation	Zhewan-6	TRINITY_DN726_c0_g1_i1	ninja-family protein AFP3 [Medicago truncatula]	117.48775	117.6195
Transcription regulation	Zhewan-6	TRINITY_DN740_c0_g1_i4	HMG 1 protein [Pisum sativum]	59.2126	120.1985
Transcription regulation	Zhewan-6	TRINITY_DN29071_c0_g1_i1	homeobox-leucine zipper protein ATHB-40 [Medicago truncatula]	97.4932	0
Transcription regulation	Zhewan-6	TRINITY_DN1730_c0_g1_i1	hypothetical protein DKX38_023186 [Salix brachista]	120.3117	107.124
Transcription regulation	Zhewan-6	TRINITY_DN3941_c0_g1_i6	putative poly [ADP-ribose] polymerase 3 [Cicer arietinum]	128.423	19.37805
Transcription regulation	Zhewan-6	TRINITY_DN3988_c0_g2_i2	hypothetical protein CEUSTIGMA_g5945.t1 [Chlamydomonas eustigma]	65.008325	114.859
Transcription regulation	Zhewan-6	TRINITY_DN9268_c0_g5_i1	peptidyl-prolyl cis-trans isomerase NIMA-interacting 4 [Quercus suber]	124.10725	107.4005
Transcription regulation	Zhewan-6	TRINITY_DN3690_c1_g1_i7	repressor of RNA polymerase III transcription MAF1 homolog [Cicer arietinum]	144.08675	23.92025
Transcription regulation	Zhewan-6	TRINITY_DN8513_c0_g1_i1	glycine-rich RNA-binding protein PsGRBP [Pisum sativum]	120.98425	128.37025
Transcription regulation	Zhewan-6	TRINITY_DN814_c0_g1_i5	histone H1 subtype 3 [Pisum sativum subsp. sativum]	83.832	91.3542
Transcription regulation	Zhewan-6	TRINITY_DN32668_c0_g1_i1	multiprotein-bridging factor 1c [Cicer arietinum]	460.966	169.95525
Transcription regulation	Zhewan-6	TRINITY_DN47700_c0_g1_i1	zinc finger CCCH domain-containing protein 61 [Medicago truncatula]	187.37675	177.135
Transcription regulation	Zhewan-6	TRINITY_DN4861_c0_g1_i3	40S ribosomal protein S3-3 [Cajanus cajan]	180.6505	198.57375
Transcription regulation	Zhewan-6	TRINITY_DN2281_c0_g1_i1	bZIP transcription factor 11 [Medicago truncatula]	63.608225	112.55825
Transcription regulation	Zhewan-6	TRINITY_DN2281_c0_g3_i1	bZIP transcription factor 11 [Medicago truncatula]	47.4921	189.0025
Transcription regulation	Zhewan-6	TRINITY_DN2243_c0_g1_i2	hypothetical protein CUMW_127540 [Citrus unshiu]	31.06515	290.897
Transcription regulation	Zhewan-6	comp39703_c2_seq1	probable histone H2B.1 [Vigna radiata var. radiata]	69.407975	100.935675
Transcription regulation	Zhewan-6	comp40448_c1_seq5	histone H1 subtype 3 [Pisum sativum subsp. sativum]	69.0636	111.25825
Transcription regulation	Zhewan-6	comp41065_c5_seq9	probable histone H2B.1 [Vigna radiata var. radiata]	124.25875	150.58675
Translation	Sprint-2	TRINITY_DN2347_c0_g1_i3	Ribosomal protein [Parasponia andersonii]	1611.215	144.963
Translation	Sprint-2	TRINITY_DN802_c0_g1_i4	RecName: Full=Elongation factor 1-alpha; Short=EF-1-alpha	4385.96	1130.0475
Translation	Zhewan-1	TRINITY_DN5046_c0_g1_i3	protein translation factor SUI1 homolog isoform X2 [Medicago truncatula]	1131.0075	650.41125
Translation	Zhewan-1	TRINITY_DN32701_c0_g1_i1	protein translation factor SUI1 homolog 2 [Cajanus cajan]	390.5415	83.4636
Translation	Zhewan-1	TRINITY_DN802_c0_g1_i4	RecName: Full=Elongation factor 1-alpha; Short=EF-1-alpha	1263	4224.9875
Translation	Zhewan-1	comp22764_c1_seq1	60S ribosomal protein L37a-like [Hevea brasiliensis]	648.8315	1078.41
Translation	Zhewan-6	TRINITY_DN7091_c0_g1_i1	eukaryotic translation initiation factor 6-2-like protein [Trifolium pratense]	759.39525	37.511875
Translation	Zhewan-6	TRINITY_DN5046_c0_g1_i3	protein translation factor SUI1 homolog isoform X2 [Medicago truncatula]	842.6485	521.0435
Translation	Zhewan-6	TRINITY_DN5424_c0_g1_i1	hypothetical protein E3N88_21892 [Mikania micrantha]	563.96225	664.35525
Translation	Zhewan-6	TRINITY_DN6834_c0_g1_i2	60S ribosomal protein L36-3-like [Cicer arietinum]	543.82975	620.0335
Translation	Zhewan-6	TRINITY_DN32701_c0_g1_i1	protein translation factor SUI1 homolog 2 [Cajanus cajan]	371.593	75.822025
Translation	Zhewan-6	TRINITY_DN802_c0_g1_i4	RecName: Full=Elongation factor 1-alpha; Short=EF-1-alpha	1962.645	1755.005
Cell wall	Sprint-2	TRINITY_DN299_c4_g1_i1	vicilin precursor [Vicia narbonensis]	6.68552	5556.4525
Cell wall	Sprint-2	TRINITY_DN4065_c0_g1_i5	RecName: Full=Vicilin; Flags: Precursor	41.5362	18636.825
Cell wall	Sprint-2	TRINITY_DN4065_c0_g1_i1	RecName: Full=Vicilin; Flags: Precursor	6.5707425	4954.19775
Cell wall	Sprint-2	TRINITY_DN3298_c0_g1_i1	peroxidase 42-like protein [Trifolium pratense]	4949.265	1044.66475
Cell wall	Sprint-2	TRINITY_DN7614_c0_g1_i1	fasciclin-like arabinogalactan protein 7-like [Trifolium pratense]	2620.3375	4.5142075
Cell wall	Sprint-2	TRINITY_DN3923_c0_g2_i3	vicilin 47k [Pisum sativum]	77.5404	54747.325
Cell wall	Sprint-2	comp39373_c0_seq2	vicilin 47k [Pisum sativum]	4.6700425	4170.9295
Cell wall	Zhewan-1	TRINITY_DN4065_c0_g1_i5	RecName: Full=Vicilin; Flags: Precursor	8687.3425	34707.125
Cell wall	Zhewan-1	TRINITY_DN3923_c0_g2_i3	vicilin 47k [Pisum sativum]	39940.925	75848.125
Cell wall	Zhewan-6	TRINITY_DN3923_c0_g2_i3	vicilin 47k [Pisum sativum]	66303.55	30865.725
Tubulin	Sprint-2	TRINITY_DN37453_c0_g1_i1	SKP1-like protein 1B [Arachis duranensis]	275.80175	52.899275
Tubulin	Sprint-2	TRINITY_DN968_c1_g2_i1	protein IQ-DOMAIN 31 isoform X1 [Cicer arietinum]	195.75225	45.5645
Tubulin	Sprint-2	TRINITY_DN2618_c0_g1_i2	RecName: Full=Tubulin beta-1 chain; AltName: Full=Beta-1-tubulin	793.84625	42.731875
Tubulin	Sprint-2	TRINITY_DN4499_c0_g1_i4	RecName: Full=Tubulin alpha-1 chain	581.72775	7.450095
Tubulin	Sprint-2	TRINITY_DN7209_c0_g1_i4	hypothetical protein VIGAN_10053500 [Vigna angularis var. angularis]	542.48575	99.42135
Tubulin	Sprint-2	TRINITY_DN1845_c0_g3_i1	tubulin beta-1 chain-like protein [Trifolium pratense]	441.05775	0.915533
Tubulin	Sprint-2	TRINITY_DN2243_c0_g1_i2	hypothetical protein CUMW_127540 [Citrus unshiu]	726.46625	74.891425
Tubulin	Zhewan-1	TRINITY_DN17693_c0_g1_i1	plasma membrane-associated cation-binding protein 1 [Medicago truncatula]	199.9565	0.72337
Tubulin	Zhewan-1	TRINITY_DN7209_c0_g1_i4	hypothetical protein VIGAN_10053500 [Vigna angularis var. angularis]	136.475	333.391
Tubulin	Zhewan-1	TRINITY_DN2243_c0_g1_i2	hypothetical protein CUMW_127540 [Citrus unshiu]	50.6596	623.6635
Tubulin	Zhewan-6	TRINITY_DN37453_c0_g1_i1	SKP1-like protein 1B [Arachis duranensis]	60.774725	119.649
Tubulin	Zhewan-6	TRINITY_DN17693_c0_g1_i1	plasma membrane-associated cation-binding protein 1 [Medicago truncatula]	175.88675	8.0723175
Tubulin	Zhewan-6	TRINITY_DN7209_c0_g1_i4	hypothetical protein VIGAN_10053500 [Vigna angularis var. angularis]	167.17975	194.217
Tubulin	Zhewan-6	TRINITY_DN47458_c0_g1_i1	ran-binding protein 1 homolog b [Medicago truncatula]	47.8939	101.773175
Tubulin	Zhewan-6	TRINITY_DN2243_c0_g1_i2	hypothetical protein CUMW_127540 [Citrus unshiu]	31.06515	290.897
Tubulin-associated motility	Sprint-2	TRINITY_DN3891_c0_g1_i1	putative plus-end-directed kinesin ATPase [Medicago truncatula]	114.446775	4.4655425
Tubulin-associated motility	Sprint-2	TRINITY_DN521_c0_g1_i5	kinesin-like protein KIN-13A [Medicago truncatula]	73.99815	24.50165
Tubulin-associated motility	Sprint-2	TRINITY_DN2243_c0_g1_i2	hypothetical protein CUMW_127540 [Citrus unshiu]	726.46625	74.891425
Tubulin-associated motility	Zhewan-1	TRINITY_DN521_c0_g1_i5	kinesin-like protein KIN-13A [Medicago truncatula]	50.648425	27.706725
Tubulin-associated motility	Zhewan-1	TRINITY_DN2243_c0_g1_i2	hypothetical protein CUMW_127540 [Citrus unshiu]	50.6596	623.6635
Tubulin-associated motility	Zhewan-6	TRINITY_DN521_c0_g1_i5	kinesin-like protein KIN-13A [Medicago truncatula]	61.806175	29.14985
Tubulin-associated motility	Zhewan-6	TRINITY_DN2243_c0_g1_i2	hypothetical protein CUMW_127540 [Citrus unshiu]	31.06515	290.897
Photosynthesis	Sprint-2	TRINITY_DN3807_c0_g1_i2	photosystem II 10 kDa polypeptide, chloroplastic [Cicer arietinum]	504.2655	186.40975
Photosynthesis	Sprint-2	TRINITY_DN1948_c0_g1_i1	RecName: Full=Ribulose bisphosphate carboxylase small chain 3A, chloroplastic; Short=RuBisCO small subunit 3A; Flags: Precursor	2122.1425	112.10465
Photosynthesis	Sprint-2	TRINITY_DN2804_c0_g3_i2	light-harvesting chlorophyll-a/b binding protein Lhcb1 [Pisum sativum]	1814.64	287.43275
Photosynthesis	Sprint-2	TRINITY_DN1294_c0_g2_i2	putative endomembrane protein precursor [Medicago sativa]	2070.3175	125.19815
Photosynthesis	Sprint-2	TRINITY_DN3988_c0_g2_i2	hypothetical protein CEUSTIGMA_g5945.t1 [Chlamydomonas eustigma]	2503.5375	78.92385
Photosynthesis	Sprint-2	TRINITY_DN1876_c0_g1_i6	RecName: Full=Non-specific lipid-transfer protein 1; Short=PsLTP1; AltName: Allergen=Pis s 3; Flags: Precursor	208.80425	1102.1435
Photosynthesis	Zhewan-1	TRINITY_DN1876_c0_g1_i6	RecName: Full=Non-specific lipid-transfer protein 1; Short=PsLTP1; AltName: Allergen=Pis s 3; Flags: Precursor	1672.8575	120.68
Photosynthesis	Zhewan-1	TRINITY_DN3807_c0_g1_i2	photosystem II 10 kDa polypeptide, chloroplastic [Cicer arietinum]	128.70125	302.502
Photosynthesis	Zhewan-1	TRINITY_DN34146_c0_g1_i1	heme-binding-like protein At3g10130, chloroplastic [Medicago truncatula]	400.44375	79.627375
Photosynthesis	Zhewan-1	TRINITY_DN4345_c0_g1_i2	ribulose bisphosphate carboxylase small chain clone 512 [Medicago truncatula]	13.490125	730.15125
Photosynthesis	Zhewan-1	TRINITY_DN1919_c0_g1_i1	glutathione S-transferase f9-like protein [Trifolium pratense]	399.65975	105.0053
Photosynthesis	Zhewan-1	TRINITY_DN1294_c0_g1_i1	protein disulfide-isomerase-like [Trifolium pratense]	108.62575	236.99025
Photosynthesis	Zhewan-1	TRINITY_DN1294_c0_g2_i2	putative endomembrane protein precursor [Medicago sativa]	151.1055	235.75575
Photosynthesis	Zhewan-1	TRINITY_DN447_c0_g3_i3	cytosolic phosphoglycerate kinase [Pisum sativum]	125.1575	335.7835
Photosynthesis	Zhewan-1	TRINITY_DN7239_c0_g3_i5	F-type H+-transporting ATPase subunit alpha [Vigna unguiculata]	239.3485	5.3716525
Photosynthesis	Zhewan-1	TRINITY_DN2424_c0_g1_i4	glutathione S-transferase F9 [Medicago truncatula]	44.5563	307.786
Photosynthesis	Zhewan-1	TRINITY_DN3965_c0_g1_i1	thiosulfate sulfurtransferase 16, chloroplastic [Medicago truncatula]	287.20875	81.631575
Photosynthesis	Zhewan-1	TRINITY_DN10069_c0_g1_i1	GA [Pisum sativum]	520.50075	71.485525
Photosynthesis	Zhewan-1	TRINITY_DN1876_c0_g1_i6	RecName: Full=Non-specific lipid-transfer protein 1; Short=PsLTP1; AltName: Allergen=Pis s 3; Flags: Precursor	993.8445	519.48225
Photosynthesis	Zhewan-1	TRINITY_DN10938_c0_g1_i1	ATP sulfurylase 1, chloroplastic [Cicer arietinum]	59.71535	237.64725
Respiration	Sprint-2	TRINITY_DN1492_c0_g1_i5	RecName: Full=Glyceraldehyde-3-phosphate dehydrogenase, cytosolic	2440.835	282.66975
Respiration	Sprint-2	TRINITY_DN3277_c0_g1_i1	enolase [Medicago truncatula]	1115.7675	183.60925
Respiration	Sprint-2	TRINITY_DN746_c0_g1_i9	fructose-bisphosphate aldolase, cytoplasmic isozyme [Cicer arietinum]	2250.5175	148.06925
Respiration	Sprint-2	TRINITY_DN1732_c0_g1_i10	succinate-semialdehyde dehydrogenase, mitochondrial [Cicer arietinum]	152.7935	273.334
Respiration	Zhewan-1	TRINITY_DN1492_c0_g1_i5	RecName: Full=Glyceraldehyde-3-phosphate dehydrogenase, cytosolic	145.02225	1382.475
Respiration	Zhewan-1	TRINITY_DN1492_c0_g2_i3	glyceraldehyde-3-phosphate dehydrogenase cytosolic-like [Trifolium pratense]	16.8053	1583.9825
Respiration	Zhewan-1	TRINITY_DN447_c0_g3_i3	cytosolic phosphoglycerate kinase [Pisum sativum]	72.21825	828.05425
Respiration	Zhewan-1	TRINITY_DN3277_c0_g1_i1	enolase [Medicago truncatula]	113.1195	1153.0525
Respiration	Zhewan-1	TRINITY_DN6585_c0_g1_i2	triosephosphate isomerase, cytosolic [Medicago truncatula]	73.900525	862.6545
Respiration	Zhewan-1	TRINITY_DN746_c0_g1_i9	fructose-bisphosphate aldolase, cytoplasmic isozyme [Cicer arietinum]	75.67125	1135.7575
Respiration	Zhewan-1	TRINITY_DN1732_c0_g1_i10	succinate-semialdehyde dehydrogenase, mitochondrial [Cicer arietinum]	205.0345	91.321925
Respiration	Zhewan-1	TRINITY_DN1492_c0_g1_i5	RecName: Full=Glyceraldehyde-3-phosphate dehydrogenase, cytosolic	97.149575	649.89975
Respiration	Zhewan-1	TRINITY_DN447_c0_g3_i3	cytosolic phosphoglycerate kinase [Pisum sativum]	125.1575	335.7835
Respiration	Zhewan-1	TRINITY_DN3277_c0_g1_i1	enolase [Medicago truncatula]	82.3479	445.61075
Respiration	Zhewan-1	TRINITY_DN42450_c0_g1_i1	mitochondrial uncoupling protein 5 [Cicer arietinum]	201.55025	14.634375
Respiration	Zhewan-1	TRINITY_DN6585_c0_g1_i2	triosephosphate isomerase, cytosolic [Medicago truncatula]	111.89125	363.306
Respiration	Zhewan-1	TRINITY_DN746_c0_g1_i9	fructose-bisphosphate aldolase, cytoplasmic isozyme [Cicer arietinum]	101.33425	375.0755
Respiration	Zhewan-1	TRINITY_DN33342_c0_g1_i1	mitochondrial alternative oxidase 1 [Medicago sativa]	269.86875	0.78328775
Redox	Sprint-2	TRINITY_DN2581_c0_g1_i1	calreticulin-like protein [Trifolium pratense]	1894.6575	35.842725
Redox	Sprint-2	TRINITY_DN1294_c0_g2_i2	putative endomembrane protein precursor [Medicago sativa]	2070.3175	125.19815
Redox	Sprint-2	TRINITY_DN3298_c0_g1_i1	peroxidase 42-like protein [Trifolium pratense]	4949.265	1044.66475
Redox	Sprint-2	TRINITY_DN2913_c0_g1_i1	1-Cys peroxiredoxin isoform X1 [Cicer arietinum]	9.66793	1458.3
Redox	Zhewan-1	TRINITY_DN2652_c0_g2_i1	temperature induced lipocalin [Medicago falcata]	1246.3525	52.73985
Redox	Zhewan-1	TRINITY_DN3298_c0_g1_i1	peroxidase 42-like protein [Trifolium pratense]	2872.0575	1801.1825
Redox	Zhewan-1	TRINITY_DN2913_c0_g1_i1	1-Cys peroxiredoxin isoform X1 [Cicer arietinum]	3474	499.017
Redox	Zhewan-1	TRINITY_DN3298_c0_g1_i1	peroxidase 42-like protein [Trifolium pratense]	1004.79625	2617.2625
Redox	Zhewan-1	TRINITY_DN2913_c0_g1_i1	1-Cys peroxiredoxin isoform X1 [Cicer arietinum]	1745.36	893.86075
