# Supplementary material for: Transcriptomic Insights into Mechanisms of Early Seed Maturation in the Garden Pea (Pisum sativum L.)
Source: Cells. 2020 Mar 23;9(3):779. doi: 10.3390/cells9030779 (PMC7140803; doi:10.3390/cells9030779)
Supplement: Supplementary file 1 [file cells-09-00779-s001.zip › Supplementary materials/TableS19.xlsx]

## Sheet: Table S19
Table S19. Gene Ontology over-represented terms in transcripts bearing heterozygous variants in Sprint-2
Sheet	Effect	GO aspect
A	High	Biological Process
B	Moderate
C	Modifier
D	High	Cellular Component
E	Moderate
F	Modifier
G	High	Molecular Function
H	Moderate
I	Modifier

## Sheet: A
GO.ID	Term	Annotated	Significant	Expected	weight01Fisher	Percentage_of_Differentially_Expressed_Genes_from_number_of_DEGs	Percentage_of_Differentially_Expressed_Genes_from_Number_Of_Annotated_Genes
GO:0015074	DNA integration	578	118	12,28	< 0,000000000000000000000000000001	13,21	20,42
GO:0006310	DNA recombination	660	77	14,02	< 0,000000000000000000000000000001	8,62	11,67
GO:0009405	pathogenesis	104	19	2,21	0,00000000000061	2,13	18,27
GO:1902459	positive regulation of stem cell population maintenance	74	15	1,57	0,00000000003584	1,68	20,27
GO:0032197	transposition, RNA-mediated	67	13	1,42	0,00000000131382	1,46	19,4
GO:0016573	histone acetylation	179	17	3,8	0,00000000189363	1,9	9,5
GO:0009861	jasmonic acid and ethylene-dependent systemic resistance	98	15	2,08	0,00000000226025	1,68	15,31
GO:0016575	histone deacetylation	119	16	2,53	0,00000000460554	1,79	13,45
GO:0009294	DNA mediated transformation	107	15	2,27	0,00000000784326	1,68	14,02
GO:2000026	regulation of multicellular organismal development	917	30	19,48	0,00000000937003	3,36	3,27
GO:0010216	maintenance of DNA methylation	33	7	0,7	0,00000490053895	0,78	21,21
GO:0051214	RNA virus induced gene silencing	17	5	0,36	0,00002112981082	0,56	29,41
GO:0045892	negative regulation of transcription, DNA-templated	519	25	11,03	0,00002902795509	2,8	4,82
GO:0000966	RNA 5'-end processing	45	7	0,96	0,00006356172565	0,78	15,56
GO:0051176	positive regulation of sulfur metabolic process	15	4	0,32	0,00023	0,45	26,67
GO:0010267	production of ta-siRNAs involved in RNA interference	29	5	0,62	0,00033	0,56	17,24
GO:0090502	RNA phosphodiester bond hydrolysis, endonucleolytic	83	8	1,76	0,00038	0,9	9,64
GO:0010072	primary shoot apical meristem specification	17	4	0,36	0,00038	0,45	23,53
GO:0006610	ribosomal protein import into nucleus	10	3	0,21	0,00102	0,34	30
GO:0008033	tRNA processing	154	7	3,27	0,00106	0,78	4,55
GO:0031126	snoRNA 3'-end processing	22	4	0,47	0,00108	0,45	18,18
GO:0051353	positive regulation of oxidoreductase activity	11	3	0,23	0,00138	0,34	27,27
GO:0044182	filamentous growth of a population of unicellular organisms	11	3	0,23	0,00138	0,34	27,27
GO:0032196	transposition	92	17	1,95	0,00165	1,9	18,48
GO:0051707	response to other organism	1581	44	33,59	0,00213	4,93	2,78
GO:0032465	regulation of cytokinesis	28	4	0,59	0,00274	0,45	14,29
GO:0043618	regulation of transcription from RNA polymerase II promoter in response to stress	48	6	1,02	0,00286	0,67	12,5
GO:0006283	transcription-coupled nucleotide-excision repair	14	3	0,3	0,00291	0,34	21,43
GO:0006722	triterpenoid metabolic process	15	3	0,32	0,00358	0,34	20
GO:0040029	regulation of gene expression, epigenetic	313	20	6,65	0,00659	2,24	6,39
GO:0006506	GPI anchor biosynthetic process	36	4	0,76	0,00691	0,45	11,11
GO:0006369	termination of RNA polymerase II transcription	19	3	0,4	0,00716	0,34	15,79

## Sheet: B
GO.ID	Term	Annotated	Significant	Expected	weight01Fisher	Percentage_of_Differentially_Expressed_Genes_from_number_of_DEGs	Percentage_of_Differentially_Expressed_Genes_from_Number_Of_Annotated_Genes
GO:0015074	DNA integration	578	319	86,72	< 0,000000000000000000000000000001	1,09	55,19
GO:0006310	DNA recombination	660	239	99,02	< 0,000000000000000000000000000001	0,82	36,21
GO:0032197	transposition, RNA-mediated	67	41	10,05	0,000000000000000006	0,14	61,19
GO:0009405	pathogenesis	104	48	15,6	0,000000000000036870	0,16	46,15
GO:0009861	jasmonic acid and ethylene-dependent systemic resistance	98	46	14,7	0,000000000000057573	0,16	46,94
GO:1902459	positive regulation of stem cell population maintenance	74	38	11,1	0,000000000000246421	0,13	51,35
GO:2000026	regulation of multicellular organismal development	917	135	137,58	0,000000000001811009	0,46	14,72
GO:0009294	DNA mediated transformation	107	45	16,05	0,000000000012603118	0,15	42,06
GO:0016575	histone deacetylation	119	48	17,85	0,000000000016085888	0,16	40,34
GO:0016573	histone acetylation	179	57	26,86	0,000000000040264051	0,19	31,84
GO:0009615	response to virus	161	54	24,16	0,000000150367506873	0,18	33,54
GO:0010216	maintenance of DNA methylation	33	17	4,95	0,000000981469434496	0,06	51,52
GO:0051214	RNA virus induced gene silencing	17	11	2,55	0,000004365311521079	0,04	64,71
GO:0051707	response to other organism	1581	322	237,2	0,000036753916427404	1,1	20,37
GO:0075713	establishment of integrated proviral latency	14	9	2,1	0,000037082097982395	0,03	64,29
GO:0044826	viral genome integration into host DNA	14	9	2,1	0,000037082097982395	0,03	64,29
GO:0009626	plant-type hypersensitive response	226	57	33,91	0,000037935631668084	0,19	25,22
GO:0090502	RNA phosphodiester bond hydrolysis, endonucleolytic	83	32	12,45	0,000053445708516231	0,11	38,55
GO:0031408	oxylipin biosynthetic process	58	21	8,7	0,000055709204765887	0,07	36,21
GO:0071215	cellular response to abscisic acid stimulus	418	71	62,71	0,000058530807582377	0,24	16,99
GO:0009688	abscisic acid biosynthetic process	45	18	6,75	0,000076865153554214	0,06	40
GO:0000447	endonucleolytic cleavage in ITS1 to separate SSU-rRNA from 5.8S rRNA and LSU-rRNA from tricistronic rRNA transcript (SSU-rRNA, 5.8S rRNA, LSU-rRNA)	15	9	2,25	0,000080323062088922	0,03	60
GO:0009854	oxidative photosynthetic carbon pathway	13	8	1,95	0,00016	0,03	61,54
GO:0046718	viral entry into host cell	17	9	2,55	0,00029	0,03	52,94
GO:0009791	post-embryonic development	2108	302	316,27	0,00031	1,03	14,33
GO:0044182	filamentous growth of a population of unicellular organisms	11	7	1,65	0,00032	0,02	63,64
GO:0032465	regulation of cytokinesis	28	12	4,2	0,00037	0,04	42,86
GO:0090501	RNA phosphodiester bond hydrolysis	170	48	25,51	0,00039	0,16	28,24
GO:0033169	histone H3-K9 demethylation	21	10	3,15	0,00041	0,03	47,62
GO:0051176	positive regulation of sulfur metabolic process	15	8	2,25	0,00061	0,03	53,33
GO:0007165	signal transduction	2333	301	350,03	0,00061	1,03	12,9
GO:0006290	pyrimidine dimer repair	12	7	1,8	0,00067	0,02	58,33
GO:0061408	positive regulation of transcription from RNA polymerase II promoter in response to heat stress	30	12	4,5	0,00078	0,04	40
GO:1901657	glycosyl compound metabolic process	241	44	36,16	0,00099	0,15	18,26
GO:0051555	flavonol biosynthetic process	23	10	3,45	0,00099	0,03	43,48

## Sheet: C
GO.ID	Term	Annotated	Significant	Expected	weight01Fisher	Percentage_of_Differentially_Expressed_Genes_from_number_of_DEGs	Percentage_of_Differentially_Expressed_Genes_from_Number_Of_Annotated_Genes
GO:0015074	DNA integration	578	182	42,41	< 0,000000000000000000000000000001	1,15	31,49
GO:0006310	DNA recombination	660	131	48,42	< 0,000000000000000000000000000001	0,83	19,85
GO:0032197	transposition, RNA-mediated	67	27	4,92	0,000000000000042	0,17	40,3
GO:1902459	positive regulation of stem cell population maintenance	74	27	5,43	0,000000000000728	0,17	36,49
GO:0016575	histone deacetylation	119	34	8,73	0,000000000002616	0,22	28,57
GO:0009294	DNA mediated transformation	107	32	7,85	0,000000000002943	0,2	29,91
GO:0009861	jasmonic acid and ethylene-dependent systemic resistance	98	29	7,19	0,000000000040943	0,18	29,59
GO:0016573	histone acetylation	179	35	13,13	0,000000000074378	0,22	19,55
GO:0009405	pathogenesis	104	29	7,63	0,000000000200630	0,18	27,88
GO:2000026	regulation of multicellular organismal development	917	80	67,28	0,000000104465020	0,51	8,72
GO:0000966	RNA 5'-end processing	45	17	3,3	0,000007530771359	0,11	37,78
GO:0009854	oxidative photosynthetic carbon pathway	13	7	0,95	0,000013027361394	0,04	53,85
GO:0032196	transposition	92	35	6,75	0,000087418993989	0,22	38,04
GO:0045892	negative regulation of transcription, DNA-templated	519	62	38,08	0,00014	0,39	11,95
GO:0090501	RNA phosphodiester bond hydrolysis	170	22	12,47	0,00051	0,14	12,94
GO:0019941	modification-dependent protein catabolic process	600	39	44,02	0,00087	0,25	6,5
GO:0010115	regulation of abscisic acid biosynthetic process	27	8	1,98	0,00094	0,05	29,63
GO:0009451	RNA modification	708	75	51,94	0,00127	0,48	10,59
GO:0090305	nucleic acid phosphodiester bond hydrolysis	697	81	51,14	0,00154	0,51	11,62
GO:0000967	rRNA 5'-end processing	13	5	0,95	0,00165	0,03	38,46
GO:0048317	seed morphogenesis	13	5	0,95	0,00165	0,03	38,46
GO:0015914	phospholipid transport	44	7	3,23	0,00165	0,04	15,91
GO:0006369	termination of RNA polymerase II transcription	19	6	1,39	0,00182	0,04	31,58
GO:0016180	snRNA processing	24	6	1,76	0,00269	0,04	25
GO:2001006	regulation of cellulose biosynthetic process	15	5	1,1	0,00340	0,03	33,33
GO:0006535	cysteine biosynthetic process from serine	15	5	1,1	0,00340	0,03	33,33
GO:0046794	transport of virus	19	6	1,39	0,00350	0,04	31,58
GO:0006506	GPI anchor biosynthetic process	36	8	2,64	0,00390	0,05	22,22
GO:0000480	endonucleolytic cleavage in 5'-ETS of tricistronic rRNA transcript (SSU-rRNA, 5.8S rRNA, LSU-rRNA)	10	4	0,73	0,00423	0,03	40
GO:0016540	protein autoprocessing	10	4	0,73	0,00423	0,03	40
GO:0061408	positive regulation of transcription from RNA polymerase II promoter in response to heat stress	30	7	2,2	0,00513	0,04	23,33
GO:0090615	mitochondrial mRNA processing	23	6	1,69	0,00526	0,04	26,09
GO:0071215	cellular response to abscisic acid stimulus	418	34	30,67	0,00544	0,22	8,13
GO:0009960	endosperm development	46	9	3,37	0,00556	0,06	19,57
GO:0009704	de-etiolation	17	5	1,25	0,00619	0,03	29,41

## Sheet: D
GO.ID	Term	Annotated	Significant	Expected	weight01Fisher	Percentage_of_Differentially_Expressed_Genes_from_number_of_DEGs	Percentage_of_Differentially_Expressed_Genes_from_Number_Of_Annotated_Genes
GO:0000943	retrotransposon nucleocapsid	64	13	1,04	0,000000000027	1,46	20,31
GO:0000118	histone deacetylase complex	108	15	1,76	0,000000000234	1,68	13,89
GO:0016442	RISC complex	22	5	0,36	0,000023169280	0,56	22,73
GO:0005737	cytoplasm	11119	172	181,02	0,000088332749	19,26	1,55
GO:0016604	nuclear body	259	9	4,22	0,0020	1,01	3,47
GO:0005634	nucleus	6467	152	105,28	0,0026	17,02	2,35
GO:0071004	U2-type prespliceosome	18	3	0,29	0,0029	0,34	16,67
GO:0005685	U1 snRNP	22	3	0,36	0,0052	0,34	13,64

## Sheet: E
GO.ID	Term	Annotated	Significant	Expected	weight01Fisher	Percentage_of_Differentially_Expressed_Genes_from_number_of_DEGs	Percentage_of_Differentially_Expressed_Genes_from_Number_Of_Annotated_Genes
GO:0000943	retrotransposon nucleocapsid	64	39	8,75	0,0000000000000000018	0,13	60,94
GO:0000118	histone deacetylase complex	108	45	14,77	0,0000000000002327581	0,15	41,67
GO:0033095	aleurone grain	24	16	3,28	0,0000000035304712389	0,05	66,67
GO:0000325	plant-type vacuole	268	59	36,65	0,0000028975634824157	0,2	22,01
GO:0030686	90S preribosome	42	18	5,74	0,0000034868614097712	0,06	42,86
GO:0016442	RISC complex	22	12	3,01	0,0000070892616915713	0,04	54,55
GO:0005737	cytoplasm	11119	1505	1520,56	0,0000280072619540789	5,13	13,54
GO:0005655	nucleolar ribonuclease P complex	13	8	1,78	0,0000818733920034881	0,03	61,54
GO:0016459	myosin complex	27	12	3,69	0,0000981209454796166	0,04	44,44
GO:0032300	mismatch repair complex	14	8	1,91	0,00017	0,03	57,14
GO:0005950	anthranilate synthase complex	22	10	3,01	0,00030	0,03	45,45
GO:0009707	chloroplast outer membrane	90	23	12,31	0,00039	0,08	25,56
GO:0031090	organelle membrane	2365	271	323,42	0,00042	0,92	11,46
GO:0043231	intracellular membrane-bounded organelle	12599	1749	1722,95	0,00067	5,97	13,88
GO:0044452	nucleolar part	92	29	12,58	0,00070	0,1	31,52
GO:0070772	PAS complex	10	6	1,37	0,00083	0,02	60
GO:0016592	mediator complex	68	19	9,3	0,00149	0,06	27,94
GO:0016281	eukaryotic translation initiation factor 4F complex	11	6	1,5	0,00162	0,02	54,55
GO:0000109	nucleotide-excision repair complex	11	6	1,5	0,00162	0,02	54,55
GO:0032040	small-subunit processome	55	16	7,52	0,00217	0,05	29,09
GO:0042025	host cell nucleus	12	6	1,64	0,00287	0,02	50
GO:0000331	contractile vacuole	12	6	1,64	0,00287	0,02	50
GO:0042641	actomyosin	20	8	2,74	0,00329	0,03	40
GO:0030496	midbody	29	10	3,97	0,00377	0,03	34,48
GO:0005576	extracellular region	1464	242	200,21	0,00421	0,83	16,53
GO:0042406	extrinsic component of endoplasmic reticulum membrane	10	5	1,37	0,00660	0,02	50
GO:0009506	plasmodesma	1051	171	143,73	0,00750	0,58	16,27

## Sheet: F
GO.ID	Term	Annotated	Significant	Expected	weight01Fisher	Percentage_of_Differentially_Expressed_Genes_from_number_of_DEGs	Percentage_of_Differentially_Expressed_Genes_from_Number_Of_Annotated_Genes
GO:0000943	retrotransposon nucleocapsid	64	26	4,31	0,000000000000013	0,16	40,62
GO:0000118	histone deacetylase complex	108	32	7,28	0,000000000001552	0,2	29,63
GO:0033095	aleurone grain	24	8	1,62	0,00012	0,05	33,33
GO:0032040	small-subunit processome	55	11	3,71	0,00095	0,07	20
GO:0042788	polysomal ribosome	63	11	4,25	0,00300	0,07	17,46
GO:0016592	mediator complex	68	11	4,58	0,00549	0,07	16,18
GO:0000812	Swr1 complex	12	4	0,81	0,00656	0,03	33,33
GO:0042025	host cell nucleus	12	4	0,81	0,00656	0,03	33,33
GO:0030687	preribosome, large subunit precursor	34	7	2,29	0,00669	0,04	20,59
GO:0005737	cytoplasm	11119	745	749,48	0,00740	4,72	6,7
GO:0005655	nucleolar ribonuclease P complex	13	4	0,88	0,00898	0,03	30,77

## Sheet: G
GO.ID	Term	Annotated	Significant	Expected	weight01Fisher	Percentage_of_Differentially_Expressed_Genes_from_number_of_DEGs	Percentage_of_Differentially_Expressed_Genes_from_Number_Of_Annotated_Genes
GO:0003964	RNA-directed DNA polymerase activity	565	114	12,23	< 0,000000000000000000000000000001	12,77	20,18
GO:0004190	aspartic-type endopeptidase activity	659	117	14,27	< 0,000000000000000000000000000001	13,1	17,75
GO:0003676	nucleic acid binding	4857	211	105,16	< 0,000000000000000000000000000001	23,63	4,34
GO:0004519	endonuclease activity	1162	126	25,16	< 0,000000000000000000000000000001	14,11	10,84
GO:0008270	zinc ion binding	1079	71	23,36	0,000000000000000022	7,95	6,58
GO:0003887	DNA-directed DNA polymerase activity	140	25	3,03	0,000000000000000342	2,8	17,86
GO:0046872	metal ion binding	4437	174	96,07	0,000000000072142939	19,48	3,92
GO:0004407	histone deacetylase activity	90	16	1,95	0,000000000121860520	1,79	17,78
GO:0004523	RNA-DNA hybrid ribonuclease activity	122	17	2,64	0,000000001145083721	1,9	13,93
GO:0003723	RNA binding	1968	67	42,61	0,000024686174666441	7,5	3,4
GO:0003677	DNA binding	2610	77	56,51	0,000064478115790049	8,62	2,95
GO:0004525	ribonuclease III activity	26	5	0,56	0,00021	0,56	19,23
GO:0043531	ADP binding	271	15	5,87	0,00087	1,68	5,54
GO:0015431	glutathione S-conjugate-exporting ATPase activity	14	3	0,3	0,00307	0,34	21,43
GO:0010290	chlorophyll catabolite transmembrane transporter activity	14	3	0,3	0,00307	0,34	21,43
GO:0004016	adenylate cyclase activity	29	4	0,63	0,00335	0,45	13,79
GO:0003725	double-stranded RNA binding	48	5	1,04	0,00370	0,56	10,42

## Sheet: H
GO.ID	Term	Annotated	Significant	Expected	weight01Fisher	Percentage_of_Differentially_Expressed_Genes_from_number_of_DEGs	Percentage_of_Differentially_Expressed_Genes_from_Number_Of_Annotated_Genes
GO:0003964	RNA-directed DNA polymerase activity	565	306	85,18	< 0,000000000000000000000000000001	1,04	54,16
GO:0004190	aspartic-type endopeptidase activity	659	322	99,35	< 0,000000000000000000000000000001	1,1	48,86
GO:0003676	nucleic acid binding	4857	958	732,26	< 0,000000000000000000000000000001	3,27	19,72
GO:0004519	endonuclease activity	1162	403	175,19	< 0,000000000000000000000000000001	1,37	34,68
GO:0003887	DNA-directed DNA polymerase activity	140	72	21,11	0,0000000000000000000000061	0,25	51,43
GO:0043531	ADP binding	271	105	40,86	0,0000000000000000000008837	0,36	38,75
GO:0004523	RNA-DNA hybrid ribonuclease activity	122	61	18,39	0,0000000000000000001093848	0,21	50
GO:0008270	zinc ion binding	1079	257	162,67	0,0000000000000042022366233	0,88	23,82
GO:0004407	histone deacetylase activity	90	41	13,57	0,0000000000001266770329791	0,14	45,56
GO:0015431	glutathione S-conjugate-exporting ATPase activity	14	11	2,11	0,0000002098486128171374329	0,04	78,57
GO:0010290	chlorophyll catabolite transmembrane transporter activity	14	11	2,11	0,0000002098486128171374329	0,04	78,57
GO:0045735	nutrient reservoir activity	76	29	11,46	0,0000007254416733812624966	0,1	38,16
GO:0004029	aldehyde dehydrogenase (NAD) activity	27	15	4,07	0,0000012968995637400484797	0,05	55,56
GO:0003677	DNA binding	2610	431	393,49	0,0000022729687113447481138	1,47	16,51
GO:0080043	quercetin 3-O-glucosyltransferase activity	90	31	13,57	0,0000039248785647761829387	0,11	34,44
GO:0080044	quercetin 7-O-glucosyltransferase activity	90	31	13,57	0,0000039248785647761829387	0,11	34,44
GO:0043546	molybdopterin cofactor binding	15	10	2,26	0,0000086333400617891564006	0,03	66,67
GO:0005524	ATP binding	2884	506	434,8	0,0000373381063079287082236	1,73	17,55
GO:0005506	iron ion binding	298	70	44,93	0,0000373541541113648389361	0,24	23,49
GO:0004031	aldehyde oxidase activity	12	8	1,81	0,0000738923662570745853765	0,03	66,67
GO:0003723	RNA binding	1968	345	296,7	0,0000939224055764195214216	1,18	17,53
GO:0004252	serine-type endopeptidase activity	167	44	25,18	0,00011	0,15	26,35
GO:0015334	high-affinity oligopeptide transmembrane transporter activity	10	7	1,51	0,00014	0,02	70
GO:0016817	hydrolase activity, acting on acid anhydrides	1318	226	198,71	0,00015	0,77	17,15
GO:0004525	ribonuclease III activity	26	12	3,92	0,00016	0,04	46,15
GO:0004386	helicase activity	278	62	41,91	0,00055	0,21	22,3
GO:0010179	IAA-Ala conjugate hydrolase activity	12	7	1,81	0,00069	0,02	58,33
GO:0004364	glutathione transferase activity	46	16	6,94	0,00074	0,05	34,78
GO:0008559	xenobiotic transmembrane transporting ATPase activity	192	46	28,95	0,00077	0,16	23,96
GO:0080046	quercetin 4'-O-glucosyltransferase activity	26	11	3,92	0,00077	0,04	42,31
GO:0030515	snoRNA binding	34	11	5,13	0,00103	0,04	32,35
GO:0050502	cis-zeatin O-beta-D-glucosyltransferase activity	16	8	2,41	0,00109	0,03	50
GO:0031490	chromatin DNA binding	48	14	7,24	0,00114	0,05	29,17
GO:0004540	ribonuclease activity	273	98	41,16	0,00119	0,33	35,9
GO:0000146	microfilament motor activity	20	9	3,02	0,00137	0,03	45

## Sheet: I
GO.ID	Term	Annotated	Significant	Expected	weight01Fisher	Percentage_of_Differentially_Expressed_Genes_from_number_of_DEGs	Percentage_of_Differentially_Expressed_Genes_from_Number_Of_Annotated_Genes
GO:0003964	RNA-directed DNA polymerase activity	565	177	41,42	< 0,000000000000000000000000000001	1,12	31,33
GO:0004190	aspartic-type endopeptidase activity	659	188	48,31	< 0,000000000000000000000000000001	1,19	28,53
GO:0004519	endonuclease activity	1162	244	85,18	< 0,000000000000000000000000000001	1,55	21
GO:0003676	nucleic acid binding	4857	535	356,06	< 0,000000000000000000000000000001	3,39	11,02
GO:0003887	DNA-directed DNA polymerase activity	140	43	10,26	0,00000000000000018	0,27	30,71
GO:0003723	RNA binding	1968	220	144,27	0,00000000000009202	1,39	11,18
GO:0008270	zinc ion binding	1079	145	79,1	0,00000000000031033	0,92	13,44
GO:0004523	RNA-DNA hybrid ribonuclease activity	122	35	8,94	0,00000000000107112	0,22	28,69
GO:0004407	histone deacetylase activity	90	29	6,6	0,00000000000379068	0,18	32,22
GO:0003677	DNA binding	2610	223	191,33	0,00000283174497866	1,41	8,54
GO:0045735	nutrient reservoir activity	76	17	5,57	0,00002776668571309	0,11	22,37
GO:0046872	metal ion binding	4437	410	325,27	0,00025	2,6	9,24
GO:0008422	beta-glucosidase activity	98	12	7,18	0,00048	0,08	12,24
GO:0004016	adenylate cyclase activity	29	8	2,13	0,00087	0,05	27,59
GO:0000030	mannosyltransferase activity	35	7	2,57	0,00094	0,04	20
GO:0016762	xyloglucan:xyloglucosyl transferase activity	23	7	1,69	0,00097	0,04	30,43
GO:0102483	scopolin beta-glucosidase activity	37	9	2,71	0,00113	0,06	24,32
GO:0004540	ribonuclease activity	273	51	20,01	0,00218	0,32	18,68
GO:0043531	ADP binding	271	33	19,87	0,00281	0,21	12,18
GO:0033897	ribonuclease T2 activity	16	5	1,17	0,00463	0,03	31,25
GO:0001103	RNA polymerase II repressing transcription factor binding	16	5	1,17	0,00463	0,03	31,25
GO:0004536	deoxyribonuclease activity	62	4	4,55	0,00539	0,03	6,45
GO:0034511	U3 snoRNA binding	11	4	0,81	0,00624	0,03	36,36
GO:0004124	cysteine synthase activity	11	4	0,81	0,00624	0,03	36,36
