# Supplementary material for: Transcriptomic Insights into Mechanisms of Early Seed Maturation in the Garden Pea (Pisum sativum L.)
Source: Cells. 2020 Mar 23;9(3):779. doi: 10.3390/cells9030779 (PMC7140803; doi:10.3390/cells9030779)
Supplement: Supplementary file 1 [file cells-09-00779-s001.zip › Supplementary materials/TableS2.xlsx]

## Sheet: Table S2
Table S2. Sprint-2 transcriptome assembly statistics
Sheet	Description
A	Trinity ExN50 stats for a final filtered assembly
B	BUSCO content of the presented assemblies

## Sheet: A
Ex	ExN50	num_transcripts
22	366	1
27	382	2
31	870	3
34	870	4
37	2847	5
40	1196	6
42	1196	7
44	2157	8
46	1196	9
48	1196	10
49	1196	11
51	1119	12
52	1119	13
54	1196	14
55	1119	15
56	1196	16
57	1414	17
58	1196	18
59	1414	19
60	1414	20
61	1196	21
62	1487	23
63	1487	25
64	1487	27
65	1513	30
66	1563	33
67	1609	37
68	1623	41
69	1609	47
70	1572	54
71	1563	64
72	1542	80
73	1496	100
74	1421	125
75	1358	156
76	1325	195
77	1348	241
78	1353	295
79	1391	359
80	1391	436
81	1393	528
82	1471	636
83	1483	764
84	1533	918
85	1558	1103
86	1614	1321
87	1677	1579
88	1712	1885
89	1735	2247
90	1765	2677
91	1806	3183
92	1854	3787
93	1895	4506
94	1956	5369
95	2006	6421
96	2061	7747
97	2116	9528
98	2174	12266
99	2033	25732
100	2034	25756

## Sheet: B
Assembly step	BUSCO content
	Complete						Fragmented		Missing
	Total		Single-copy		Duplicated
	Number	%	Number	%	Number	%	Number	%	Number	%
Initial Trinity assembly	424	98.6	243	56.5	181	42.1	4	0.9	2	0.5
Filtered native assembly, before deduplication	422	98.1	252	58.6	170	39.5	6	1.4	2	0.5
Filtered native assembly, after deduplication	421	97.9	410	95.3	11	2.6	7	1.6	2	0.5
Deduplicated combined assembly	422	98.1	411	95.6	11	2.6	7	1.6	1	0.2
