# Supplementary material for: Transcriptomic Insights into Mechanisms of Early Seed Maturation in the Garden Pea (Pisum sativum L.)
Source: Cells. 2020 Mar 23;9(3):779. doi: 10.3390/cells9030779 (PMC7140803; doi:10.3390/cells9030779)
Supplement: Supplementary file 1 [file cells-09-00779-s001.zip › Supplementary materials/TableS20.xlsx]

## Sheet: Table S20
Table S20. Gene Ontology over-represented terms in variant-marked transcripts in Zhewan-1
Sheet	Effect	GO aspect	State
A	High	Biological Process	Homozygous
B	Moderate
C	Modifier
D	High		Heterozygous
E	Moderate
F	Modifier
G	Moderate	Cellular Component	Homozygous
H	Modifier
I	High		Heterozygous
J	Moderate
K	Modifier
L	High	Molecular Function	Homozygous
M	Moderate
N	Modifier
O	High		Heterozygous
P	Moderate
Q	Modifier

## Sheet: A
GO.ID	Term	Annotated	Significant	Expected	weight01Fisher	Percentage_of_Differentially_Expressed_Genes_from_number_of_DEGs	Percentage_of_Differentially_Expressed_Genes_from_Number_Of_Annotated_Genes
GO:1900865	chloroplast RNA modification	31	2	0,01	0,000084	11,76	6,45
GO:0016554	cytidine to uridine editing	32	2	0,01	0,000090	11,76	6,25
GO:0080156	mitochondrial mRNA modification	71	2	0,03	0,00044	11,76	2,82
GO:0006212	uracil catabolic process	10	1	0	0,00455	5,88	10

## Sheet: B
GO.ID	Term	Annotated	Significant	Expected	weight01Fisher	Percentage_of_Differentially_Expressed_Genes_from_number_of_DEGs	Percentage_of_Differentially_Expressed_Genes_from_Number_Of_Annotated_Genes
GO:0009735	response to cytokinin	282	47	17,86	0,00000000000098	1,6	16,67
GO:0055114	oxidation-reduction process	1422	162	90,07	0,00000000006133	5,52	11,39
GO:0046686	response to cadmium ion	370	53	23,44	0,00000001971022	1,81	14,32
GO:0009688	abscisic acid biosynthetic process	45	10	2,85	0,00000046128183	0,34	22,22
GO:0006972	hyperosmotic response	81	21	5,13	0,00000077339120	0,72	25,93
GO:0051603	proteolysis involved in cellular protein catabolic process	699	62	44,27	0,00000359267158	2,11	8,87
GO:0010431	seed maturation	98	18	6,21	0,00000745213861	0,61	18,37
GO:0006212	uracil catabolic process	10	6	0,63	0,00001072758057	0,2	60
GO:0009414	response to water deprivation	535	63	33,89	0,00001375330277	2,15	11,78
GO:0008652	cellular amino acid biosynthetic process	236	44	14,95	0,00004315482119	1,5	18,64
GO:0006526	arginine biosynthetic process	17	7	1,08	0,00004444632481	0,24	41,18
GO:0006515	protein quality control for misfolded or incompletely synthesized proteins	39	11	2,47	0,00007351887986	0,37	28,21
GO:0016584	nucleosome positioning	14	6	0,89	0,00012	0,2	42,86
GO:0006979	response to oxidative stress	585	74	37,05	0,00015	2,52	12,65
GO:0006614	SRP-dependent cotranslational protein targeting to membrane	15	6	0,95	0,00019	0,2	40
GO:0006573	valine metabolic process	16	6	1,01	0,00029	0,2	37,5
GO:0010150	leaf senescence	219	24	13,87	0,00031	0,82	10,96
GO:0009644	response to high light intensity	96	18	6,08	0,00044	0,61	18,75
GO:0006334	nucleosome assembly	62	12	3,93	0,00044	0,41	19,35
GO:0042538	hyperosmotic salinity response	62	12	3,93	0,00044	0,41	19,35
GO:0030163	protein catabolic process	821	82	52	0,00048	2,79	9,99
GO:0006006	glucose metabolic process	55	12	3,48	0,00083	0,41	21,82
GO:0006418	tRNA aminoacylation for protein translation	58	11	3,67	0,00091	0,37	18,97
GO:0031408	oxylipin biosynthetic process	58	11	3,67	0,00091	0,37	18,97
GO:0000302	response to reactive oxygen species	268	35	16,98	0,00093	1,19	13,06
GO:0050832	defense response to fungus	423	40	26,79	0,00099	1,36	9,46
GO:0051252	regulation of RNA metabolic process	2487	133	157,53	0,00105	4,53	5,35
GO:0005983	starch catabolic process	27	7	1,71	0,00116	0,24	25,93
GO:0006536	glutamate metabolic process	27	7	1,71	0,00116	0,24	25,93
GO:0006672	ceramide metabolic process	26	7	1,65	0,00124	0,24	26,92
GO:0009097	isoleucine biosynthetic process	14	5	0,89	0,00125	0,17	35,71
GO:0051188	cofactor biosynthetic process	357	43	22,61	0,00147	1,47	12,04
GO:0016137	glycoside metabolic process	23	5	1,46	0,00156	0,17	21,74
GO:0071941	nitrogen cycle metabolic process	47	5	2,98	0,00157	0,17	10,64
GO:0019395	fatty acid oxidation	64	10	4,05	0,00176	0,34	15,62

## Sheet: C
GO.ID	Term	Annotated	Significant	Expected	weight01Fisher	Percentage_of_Differentially_Expressed_Genes_from_number_of_DEGs	Percentage_of_Differentially_Expressed_Genes_from_Number_Of_Annotated_Genes
GO:0046686	response to cadmium ion	370	52	17,16	0,00000000000078	2,52	14,05
GO:0034220	ion transmembrane transport	746	37	34,59	0,00000028983265	1,79	4,96
GO:0010555	response to mannitol	19	8	0,88	0,00000098873601	0,39	42,11
GO:0006096	glycolytic process	76	15	3,52	0,00000174356770	0,73	19,74
GO:0009735	response to cytokinin	282	26	13,08	0,00000324808314	1,26	9,22
GO:0009308	amine metabolic process	150	9	6,95	0,00006437217879	0,44	6
GO:0019252	starch biosynthetic process	49	10	2,27	0,00006883919156	0,48	20,41
GO:0006412	translation	572	61	26,52	0,00007663075687	2,96	10,66
GO:0005978	glycogen biosynthetic process	24	7	1,11	0,00007767029599	0,34	29,17
GO:0050821	protein stabilization	33	8	1,53	0,00010	0,39	24,24
GO:0018393	internal peptidyl-lysine acetylation	182	4	8,44	0,00010	0,19	2,2
GO:0009414	response to water deprivation	535	45	24,81	0,00011	2,18	8,41
GO:0010286	heat acclimation	57	10	2,64	0,00026	0,48	17,54
GO:0006108	malate metabolic process	16	5	0,74	0,00060	0,24	31,25
GO:0055078	sodium ion homeostasis	10	4	0,46	0,00077	0,19	40
GO:0001732	formation of cytoplasmic translation initiation complex	17	5	0,79	0,00082	0,24	29,41
GO:0019336	phenol-containing compound catabolic process	21	4	0,97	0,00092	0,19	19,05
GO:0006833	water transport	45	8	2,09	0,00097	0,39	17,78
GO:0006873	cellular ion homeostasis	209	21	9,69	0,00112	1,02	10,05
GO:1901658	glycosyl compound catabolic process	27	6	1,25	0,00125	0,29	22,22
GO:0009617	response to bacterium	759	39	35,19	0,00125	1,89	5,14
GO:0030433	ubiquitin-dependent ERAD pathway	58	9	2,69	0,00131	0,44	15,52
GO:0072523	purine-containing compound catabolic process	28	6	1,3	0,00153	0,29	21,43
GO:0000027	ribosomal large subunit assembly	38	7	1,76	0,00161	0,34	18,42
GO:0010499	proteasomal ubiquitin-independent protein catabolic process	12	4	0,56	0,00168	0,19	33,33
GO:0010264	myo-inositol hexakisphosphate biosynthetic process	12	4	0,56	0,00168	0,19	33,33
GO:1903363	negative regulation of cellular protein catabolic process	12	4	0,56	0,00168	0,19	33,33
GO:0009089	lysine biosynthetic process via diaminopimelate	20	5	0,93	0,00183	0,24	25
GO:0009408	response to heat	328	35	15,21	0,00188	1,7	10,67
GO:0000302	response to reactive oxygen species	268	22	12,43	0,00191	1,07	8,21
GO:0006457	protein folding	233	25	10,8	0,00223	1,21	10,73
GO:0042891	antibiotic transport	13	4	0,6	0,00234	0,19	30,77
GO:0018198	peptidyl-cysteine modification	40	5	1,85	0,00235	0,24	12,5

## Sheet: D
GO.ID	Term	Annotated	Significant	Expected	weight01Fisher	Percentage_of_Differentially_Expressed_Genes_from_number_of_DEGs	Percentage_of_Differentially_Expressed_Genes_from_Number_Of_Annotated_Genes
GO:0009625	response to insect	35	3	0,08	0,000073	5,26	8,57
GO:0000395	mRNA 5'-splice site recognition	13	2	0,03	0,00041	3,51	15,38
GO:0048025	negative regulation of mRNA splicing, via spliceosome	16	2	0,04	0,00063	3,51	12,5
GO:0010048	vernalization response	24	2	0,06	0,00142	3,51	8,33
GO:0009735	response to cytokinin	282	4	0,66	0,00414	7,02	1,42
GO:0030100	regulation of endocytosis	46	2	0,11	0,00516	3,51	4,35
GO:0070417	cellular response to cold	49	2	0,11	0,00584	3,51	4,08
GO:0009615	response to virus	161	3	0,38	0,00625	5,26	1,86
GO:1905037	autophagosome organization	51	2	0,12	0,00631	3,51	3,92
GO:0000380	alternative mRNA splicing, via spliceosome	61	2	0,14	0,00893	3,51	3,28

## Sheet: E
GO.ID	Term	Annotated	Significant	Expected	weight01Fisher	Percentage_of_Differentially_Expressed_Genes_from_number_of_DEGs	Percentage_of_Differentially_Expressed_Genes_from_Number_Of_Annotated_Genes
GO:0009408	response to heat	328	47	22,4	0,00011	1,08	14,33
GO:0042737	drug catabolic process	203	20	13,86	0,00012	0,46	9,85
GO:0046283	anthocyanin-containing compound metabolic process	67	7	4,58	0,00015	0,16	10,45
GO:0010039	response to iron ion	81	14	5,53	0,00016	0,32	17,28
GO:0050832	defense response to fungus	423	44	28,89	0,00022	1,01	10,4
GO:0071712	ER-associated misfolded protein catabolic process	15	6	1,02	0,00029	0,14	40
GO:0072332	intrinsic apoptotic signaling pathway by p53 class mediator	13	6	0,89	0,00032	0,14	46,15
GO:0006536	glutamate metabolic process	27	8	1,84	0,00032	0,18	29,63
GO:0018393	internal peptidyl-lysine acetylation	182	6	12,43	0,00033	0,14	3,3
GO:0009086	methionine biosynthetic process	27	8	1,84	0,00044	0,18	29,63
GO:0000028	ribosomal small subunit assembly	22	7	1,5	0,00047	0,16	31,82
GO:0000060	protein import into nucleus, translocation	11	5	0,75	0,00048	0,11	45,45
GO:0080110	sporopollenin biosynthetic process	11	5	0,75	0,00048	0,11	45,45
GO:0009651	response to salt stress	739	72	50,47	0,00061	1,65	9,74
GO:0001732	formation of cytoplasmic translation initiation complex	17	6	1,16	0,00064	0,14	35,29
GO:0005978	glycogen biosynthetic process	24	7	1,64	0,00084	0,16	29,17
GO:0009644	response to high light intensity	96	17	6,56	0,00094	0,39	17,71
GO:0009854	oxidative photosynthetic carbon pathway	13	5	0,89	0,00119	0,11	38,46
GO:0006880	intracellular sequestering of iron ion	13	5	0,89	0,00119	0,11	38,46
GO:0042176	regulation of protein catabolic process	81	10	5,53	0,00121	0,23	12,35
GO:0006749	glutathione metabolic process	56	11	3,82	0,00124	0,25	19,64
GO:0050821	protein stabilization	33	8	2,25	0,00138	0,18	24,24
GO:0042026	protein refolding	41	9	2,8	0,00150	0,21	21,95
GO:0019252	starch biosynthetic process	49	10	3,35	0,00151	0,23	20,41
GO:0000902	cell morphogenesis	567	39	38,72	0,00184	0,9	6,88

## Sheet: F
GO.ID	Term	Annotated	Significant	Expected	weight01Fisher	Percentage_of_Differentially_Expressed_Genes_from_number_of_DEGs	Percentage_of_Differentially_Expressed_Genes_from_Number_Of_Annotated_Genes
GO:0010286	heat acclimation	57	10	2,59	0,00011	0,39	17,54
GO:0009065	glutamine family amino acid catabolic process	16	5	0,73	0,00055	0,19	31,25
GO:0009651	response to salt stress	739	53	33,55	0,00069	2,07	7,17
GO:0080110	sporopollenin biosynthetic process	11	4	0,5	0,00108	0,16	36,36
GO:0006621	protein retention in ER lumen	11	4	0,5	0,00108	0,16	36,36
GO:0006536	glutamate metabolic process	27	6	1,23	0,00112	0,23	22,22
GO:0000027	ribosomal large subunit assembly	38	7	1,73	0,00142	0,27	18,42
GO:0030968	endoplasmic reticulum unfolded protein response	29	6	1,32	0,00166	0,23	20,69
GO:0030042	actin filament depolymerization	23	5	1,04	0,00167	0,19	21,74
GO:0032784	regulation of DNA-templated transcription, elongation	58	5	2,63	0,00168	0,19	8,62
GO:0006457	protein folding	233	26	10,58	0,00183	1,01	11,16
GO:0006334	nucleosome assembly	62	9	2,81	0,00183	0,35	14,52
GO:0006397	mRNA processing	580	43	26,33	0,00189	1,68	7,41
GO:0042891	antibiotic transport	13	4	0,59	0,00217	0,16	30,77
GO:0072329	monocarboxylic acid catabolic process	116	14	5,27	0,00220	0,55	12,07
GO:0016559	peroxisome fission	14	4	0,64	0,00293	0,16	28,57
GO:0016584	nucleosome positioning	14	4	0,64	0,00293	0,16	28,57
GO:0002181	cytoplasmic translation	82	13	3,72	0,00311	0,51	15,85
GO:0061077	chaperone-mediated protein folding	99	11	4,49	0,00317	0,43	11,11
GO:0006614	SRP-dependent cotranslational protein targeting to membrane	15	4	0,68	0,00385	0,16	26,67
GO:0043248	proteasome assembly	15	4	0,68	0,00385	0,16	26,67
GO:0042176	regulation of protein catabolic process	81	8	3,68	0,00437	0,31	9,88
GO:0009084	glutamine family amino acid biosynthetic process	35	5	1,59	0,00438	0,19	14,29
GO:0042752	regulation of circadian rhythm	72	8	3,27	0,00450	0,31	11,11
GO:0015986	ATP synthesis coupled proton transport	25	5	1,13	0,00474	0,19	20
GO:0031087	deadenylation-independent decapping of nuclear-transcribed mRNA	16	4	0,73	0,00495	0,16	25
GO:0006446	regulation of translational initiation	16	4	0,73	0,00495	0,16	25
GO:0098869	cellular oxidant detoxification	100	12	4,54	0,00501	0,47	12
GO:0006518	peptide metabolic process	689	86	31,28	0,00523	3,35	12,48

## Sheet: G
GO.ID	Term	Annotated	Significant	Expected	weight01Fisher	Percentage_of_Differentially_Expressed_Genes_from_number_of_DEGs	Percentage_of_Differentially_Expressed_Genes_from_Number_Of_Annotated_Genes
GO:0009570	chloroplast stroma	733	100	47,78	0,00000000000027	3,41	13,64
GO:0033095	aleurone grain	24	14	1,56	0,00000000002445	0,48	58,33
GO:0005829	cytosol	3298	304	214,96	0,00000000005810	10,36	9,22
GO:0005773	vacuole	1349	130	87,92	0,00000017668954	4,43	9,64
GO:0009536	plastid	2775	274	180,87	0,00000120392325	9,34	9,87
GO:0009501	amyloplast	32	11	2,09	0,00000310356587	0,37	34,38
GO:0005764	lysosome	153	22	9,97	0,00000357500353	0,75	14,38
GO:0005783	endoplasmic reticulum	1405	141	91,57	0,00000564443061	4,81	10,04
GO:0099503	secretory vesicle	159	25	10,36	0,00008612331134	0,85	15,72
GO:0009535	chloroplast thylakoid membrane	355	42	23,14	0,00010	1,43	11,83
GO:0012511	monolayer-surrounded lipid storage body	14	6	0,91	0,00014	0,2	42,86
GO:0005777	peroxisome	295	40	19,23	0,00027	1,36	13,56
GO:0009505	plant-type cell wall	321	38	20,92	0,00033	1,3	11,84
GO:0009941	chloroplast envelope	701	68	45,69	0,00037	2,32	9,7
GO:0005618	cell wall	791	87	51,56	0,00055	2,97	11
GO:0005737	cytoplasm	11119	862	724,71	0,00061	29,38	7,75
GO:0010494	cytoplasmic stress granule	48	10	3,13	0,00089	0,34	20,83
GO:0048046	apoplast	428	43	27,9	0,00315	1,47	10,05
GO:0005795	Golgi stack	80	8	5,21	0,00371	0,27	10
GO:0005719	nuclear euchromatin	12	4	0,78	0,00582	0,14	33,33

## Sheet: H
GO.ID	Term	Annotated	Significant	Expected	weight01Fisher	Percentage_of_Differentially_Expressed_Genes_from_number_of_DEGs	Percentage_of_Differentially_Expressed_Genes_from_Number_Of_Annotated_Genes
GO:0005829	cytosol	3298	249	154,11	0,0000000000049	12,08	7,55
GO:0005737	cytoplasm	11119	653	519,56	0,0000000023257	31,67	5,87
GO:0005730	nucleolus	696	64	32,52	0,0000000282056	3,1	9,2
GO:0009570	chloroplast stroma	733	70	34,25	0,0000000397111	3,39	9,55
GO:0009501	amyloplast	32	10	1,5	0,0000011860108	0,48	31,25
GO:0005773	vacuole	1349	106	63,03	0,0000021978774	5,14	7,86
GO:0009579	thylakoid	529	45	24,72	0,0000032673400	2,18	8,51
GO:0022625	cytosolic large ribosomal subunit	74	14	3,46	0,0000070767213	0,68	18,92
GO:0033290	eukaryotic 48S preinitiation complex	18	7	0,84	0,0000095926237	0,34	38,89
GO:0009536	plastid	2775	204	129,67	0,0000156492330	9,89	7,35
GO:0009941	chloroplast envelope	701	48	32,76	0,00012	2,33	6,85
GO:0016282	eukaryotic 43S preinitiation complex	18	6	0,84	0,00012	0,29	33,33
GO:0046930	pore complex	20	6	0,93	0,00023	0,29	30
GO:0009507	chloroplast	2454	171	114,67	0,00035	8,29	6,97
GO:0005774	vacuolar membrane	768	54	35,89	0,00049	2,62	7,03
GO:0005839	proteasome core complex	16	5	0,75	0,00062	0,24	31,25
GO:0042788	polysomal ribosome	63	10	2,94	0,00063	0,48	15,87
GO:0005852	eukaryotic translation initiation factor 3 complex	17	5	0,79	0,00085	0,24	29,41
GO:0009506	plasmodesma	1051	71	49,11	0,00108	3,44	6,76
GO:0031902	late endosome membrane	99	12	4,63	0,00221	0,58	12,12
GO:0032586	protein storage vacuole membrane	14	4	0,65	0,00325	0,19	28,57
GO:0032991	protein-containing complex	3499	237	163,5	0,00463	11,49	6,77
GO:0005759	mitochondrial matrix	164	18	7,66	0,00540	0,87	10,98
GO:0000153	cytoplasmic ubiquitin ligase complex	16	4	0,75	0,00549	0,19	25
GO:0019867	outer membrane	180	12	8,41	0,00631	0,58	6,67
GO:0005783	endoplasmic reticulum	1405	91	65,65	0,00776	4,41	6,48
GO:0005681	spliceosomal complex	190	16	8,88	0,00908	0,78	8,42
GO:0010445	nuclear dicing body	10	3	0,47	0,00953	0,15	30
GO:0030904	retromer complex	10	3	0,47	0,00953	0,15	30
GO:0005832	chaperonin-containing T-complex	10	3	0,47	0,00953	0,15	30

## Sheet: I
GO.ID	Term	Annotated	Significant	Expected	weight01Fisher	Percentage_of_Differentially_Expressed_Genes_from_number_of_DEGs	Percentage_of_Differentially_Expressed_Genes_from_Number_Of_Annotated_Genes
GO:0033095	aleurone grain	24	3	0,05	0,000017	5,26	12,5
GO:0031519	PcG protein complex	15	2	0,03	0,00045	3,51	13,33
GO:0005677	chromatin silencing complex	19	2	0,04	0,00073	3,51	10,53
GO:0046540	U4/U6 x U5 tri-snRNP complex	20	2	0,04	0,00081	3,51	10
GO:0005829	cytosol	3298	14	6,97	0,00705	24,56	0,42

[truncated: 8 more sheets: J, K, L, M, N, O, P, Q]
