# Supplementary material for: Transcriptomic Insights into Mechanisms of Early Seed Maturation in the Garden Pea (Pisum sativum L.)
Source: Cells. 2020 Mar 23;9(3):779. doi: 10.3390/cells9030779 (PMC7140803; doi:10.3390/cells9030779)
Supplement: Supplementary file 1 [file cells-09-00779-s001.zip › Supplementary materials/TableS21.xlsx]

## Sheet: Table S21
Table S21. Gene Ontology over-represented terms in variant-marked transcripts in Zhongwan-6
Sheet	Effect	GO aspect	State
A	High	Biological Process	Homozygous
B	Moderate
C	Modifier
D	High		Heterozygous
E	Moderate
F	Modifier
G	High	Cellular Component	Homozygous
H	Moderate
I	Modifier
J	High		Heterozygous
K	Moderate
L	Modifier
M	High	Molecular Function	Homozygous
N	Moderate
O	Modifier
P	High		Heterozygous
Q	Moderate
R	Modifier

## Sheet: A
GO.ID	Term	Annotated	Significant	Expected	weight01Fisher	Percentage_of_Differentially_Expressed_Genes_from_number_of_DEGs	Percentage_of_Differentially_Expressed_Genes_from_Number_Of_Annotated_Genes
GO:1900865	chloroplast RNA modification	31	2	0,01	0,000045	16,67	6,45
GO:0016554	cytidine to uridine editing	32	2	0,01	0,000048	16,67	6,25
GO:0080156	mitochondrial mRNA modification	71	2	0,02	0,00024	16,67	2,82

## Sheet: B
GO.ID	Term	Annotated	Significant	Expected	weight01Fisher	Percentage_of_Differentially_Expressed_Genes_from_number_of_DEGs	Percentage_of_Differentially_Expressed_Genes_from_Number_Of_Annotated_Genes
GO:0046686	response to cadmium ion	370	45	14,33	0,0000000000099	2,61	12,16
GO:0009735	response to cytokinin	282	33	10,92	0,0000000000693	1,91	11,7
GO:0055114	oxidation-reduction process	1422	114	55,08	0,0000000002140	6,61	8,02
GO:0009097	isoleucine biosynthetic process	14	7	0,54	0,0000003432356	0,41	50
GO:0072329	monocarboxylic acid catabolic process	116	17	4,49	0,0000005954000	0,99	14,66
GO:0006979	response to oxidative stress	585	52	22,66	0,0000077018271	3,01	8,89
GO:0051603	proteolysis involved in cellular protein catabolic process	699	34	27,07	0,0000106661320	1,97	4,86
GO:0010431	seed maturation	98	14	3,8	0,0000144803753	0,81	14,29
GO:0006212	uracil catabolic process	10	5	0,39	0,0000184102484	0,29	50
GO:0006573	valine metabolic process	16	6	0,62	0,0000189613128	0,35	37,5
GO:0009415	response to water	547	40	21,19	0,0000488152694	2,32	7,31
GO:0061727	methylglyoxal catabolic process to lactate	15	7	0,58	0,0000569637769	0,41	46,67
GO:0009408	response to heat	328	34	12,7	0,0000766117005	1,97	10,37
GO:0008652	cellular amino acid biosynthetic process	236	35	9,14	0,00012	2,03	14,83
GO:0006006	glucose metabolic process	55	10	2,13	0,00022	0,58	18,18
GO:0030091	protein repair	24	6	0,93	0,00024	0,35	25
GO:0006515	protein quality control for misfolded or incompletely synthesized proteins	39	8	1,51	0,00024	0,46	20,51
GO:0031408	oxylipin biosynthetic process	58	9	2,25	0,00036	0,52	15,52
GO:0006972	hyperosmotic response	81	13	3,14	0,00061	0,75	16,05
GO:0019243	methylglyoxal catabolic process to D-lactate via S-lactoyl-glutathione	12	4	0,46	0,00086	0,23	33,33
GO:0000103	sulfate assimilation	13	4	0,5	0,00121	0,23	30,77
GO:0046352	disaccharide catabolic process	22	5	0,85	0,00131	0,29	22,73
GO:0006749	glutathione metabolic process	56	8	2,17	0,00133	0,46	14,29
GO:0034220	ion transmembrane transport	746	27	28,89	0,00136	1,57	3,62
GO:0006099	tricarboxylic acid cycle	44	7	1,7	0,00139	0,41	15,91
GO:0009615	response to virus	161	13	6,24	0,00149	0,75	8,07
GO:0006457	protein folding	233	19	9,02	0,00150	1,1	8,15
GO:0006672	ceramide metabolic process	26	5	1,01	0,00163	0,29	19,23
GO:0006614	SRP-dependent cotranslational protein targeting to membrane	15	4	0,58	0,00216	0,23	26,67
GO:0009407	toxin catabolic process	25	5	0,97	0,00239	0,29	20
GO:0042538	hyperosmotic salinity response	62	8	2,4	0,00259	0,46	12,9
GO:0009065	glutamine family amino acid catabolic process	16	4	0,62	0,00280	0,23	25
GO:0006108	malate metabolic process	16	4	0,62	0,00280	0,23	25
GO:0010205	photoinhibition	16	4	0,62	0,00280	0,23	25
GO:1901606	alpha-amino acid catabolic process	78	12	3,02	0,00288	0,7	15,38

## Sheet: C
GO.ID	Term	Annotated	Significant	Expected	weight01Fisher	Percentage_of_Differentially_Expressed_Genes_from_number_of_DEGs	Percentage_of_Differentially_Expressed_Genes_from_Number_Of_Annotated_Genes
GO:0046686	response to cadmium ion	370	31	10,77	0,00000014	2,64	8,38
GO:0006006	glucose metabolic process	55	11	1,6	0,00000344	0,94	20
GO:0009768	photosynthesis, light harvesting in photosystem I	14	5	0,41	0,00003299	0,43	35,71
GO:0045037	protein import into chloroplast stroma	36	7	1,05	0,00006812	0,6	19,44
GO:0009735	response to cytokinin	282	21	8,21	0,00008430	1,79	7,45
GO:0030968	endoplasmic reticulum unfolded protein response	29	6	0,84	0,00016	0,51	20,69
GO:0019336	phenol-containing compound catabolic process	21	4	0,61	0,00023	0,34	19,05
GO:0050821	protein stabilization	33	6	0,96	0,00033	0,51	18,18
GO:0034220	ion transmembrane transport	746	32	21,71	0,00034	2,72	4,29
GO:0006096	glycolytic process	76	9	2,21	0,00035	0,77	11,84
GO:0009753	response to jasmonic acid	274	15	7,98	0,00052	1,28	5,47
GO:0009097	isoleucine biosynthetic process	14	4	0,41	0,00056	0,34	28,57
GO:0000027	ribosomal large subunit assembly	38	6	1,11	0,00074	0,51	15,79
GO:0006570	tyrosine metabolic process	15	4	0,44	0,00075	0,34	26,67
GO:0009955	adaxial/abaxial pattern specification	55	5	1,6	0,00075	0,43	9,09
GO:0009408	response to heat	328	26	9,55	0,00083	2,21	7,93
GO:0005983	starch catabolic process	27	5	0,79	0,00097	0,43	18,52
GO:0006108	malate metabolic process	16	4	0,47	0,00098	0,34	25
GO:0002181	cytoplasmic translation	82	10	2,39	0,00100	0,85	12,2
GO:0072523	purine-containing compound catabolic process	28	5	0,81	0,00116	0,43	17,86
GO:0009617	response to bacterium	759	25	22,09	0,00161	2,13	3,29
GO:0006099	tricarboxylic acid cycle	44	6	1,28	0,00163	0,51	13,64
GO:0006457	protein folding	233	17	6,78	0,00173	1,45	7,3
GO:0006972	hyperosmotic response	81	7	2,36	0,00192	0,6	8,64
GO:0019388	galactose catabolic process	14	3	0,41	0,00248	0,26	21,43
GO:0010501	RNA secondary structure unwinding	64	7	1,86	0,00252	0,6	10,94
GO:0019252	starch biosynthetic process	49	6	1,43	0,00286	0,51	12,24
GO:0019853	L-ascorbic acid biosynthetic process	21	4	0,61	0,00286	0,34	19,05
GO:0009817	defense response to fungus, incompatible interaction	66	7	1,92	0,00300	0,6	10,61
GO:0042775	mitochondrial ATP synthesis coupled electron transport	22	4	0,64	0,00342	0,34	18,18
GO:0046039	GTP metabolic process	12	3	0,35	0,00443	0,26	25
GO:0010264	myo-inositol hexakisphosphate biosynthetic process	12	3	0,35	0,00443	0,26	25
GO:0005978	glycogen biosynthetic process	24	4	0,7	0,00474	0,34	16,67
GO:0009407	toxin catabolic process	25	4	0,73	0,00552	0,34	16

## Sheet: D
GO.ID	Term	Annotated	Significant	Expected	weight01Fisher	Percentage_of_Differentially_Expressed_Genes_from_number_of_DEGs	Percentage_of_Differentially_Expressed_Genes_from_Number_Of_Annotated_Genes
GO:0009735	response to cytokinin	282	4	0,22	0,000057	17,39	1,42
GO:0009615	response to virus	161	3	0,13	0,00026	13,04	1,86
GO:0030163	protein catabolic process	821	4	0,65	0,00226	17,39	0,49
GO:0009737	response to abscisic acid	822	5	0,66	0,00244	21,74	0,61
GO:0009627	systemic acquired resistance	107	2	0,09	0,00319	8,7	1,87
GO:0050832	defense response to fungus	423	3	0,34	0,00415	13,04	0,71

## Sheet: E
GO.ID	Term	Annotated	Significant	Expected	weight01Fisher	Percentage_of_Differentially_Expressed_Genes_from_number_of_DEGs	Percentage_of_Differentially_Expressed_Genes_from_Number_Of_Annotated_Genes
GO:0006457	protein folding	233	26	7,14	0,00016	1,24	11,16
GO:0042026	protein refolding	41	7	1,26	0,00022	0,33	17,07
GO:0009737	response to abscisic acid	822	49	25,19	0,00024	2,33	5,96
GO:0032434	regulation of proteasomal ubiquitin-dependent protein catabolic process	26	4	0,8	0,00027	0,19	15,38
GO:0006664	glycolipid metabolic process	80	5	2,45	0,00027	0,24	6,25
GO:0006749	glutathione metabolic process	56	8	1,72	0,00029	0,38	14,29
GO:0009415	response to water	547	28	16,76	0,00034	1,33	5,12
GO:0072329	monocarboxylic acid catabolic process	116	14	3,55	0,00034	0,67	12,07
GO:0042542	response to hydrogen peroxide	116	11	3,55	0,00039	0,52	9,48
GO:1901657	glycosyl compound metabolic process	241	12	7,39	0,00056	0,57	4,98
GO:0005975	carbohydrate metabolic process	1196	46	36,65	0,00062	2,19	3,85
GO:0006672	ceramide metabolic process	26	5	0,8	0,00068	0,24	19,23
GO:0006084	acetyl-CoA metabolic process	21	5	0,64	0,00091	0,24	23,81
GO:0006614	SRP-dependent cotranslational protein targeting to membrane	15	4	0,46	0,00091	0,19	26,67
GO:0070534	protein K63-linked ubiquitination	15	4	0,46	0,00091	0,19	26,67
GO:0006414	translational elongation	38	6	1,16	0,00097	0,29	15,79
GO:0055114	oxidation-reduction process	1422	68	43,58	0,00122	3,23	4,78
GO:0000902	cell morphogenesis	567	16	17,38	0,00128	0,76	2,82
GO:0042176	regulation of protein catabolic process	81	7	2,48	0,00141	0,33	8,64
GO:0046519	sphingoid metabolic process	17	4	0,52	0,00151	0,19	23,53
GO:0030968	endoplasmic reticulum unfolded protein response	29	5	0,89	0,00171	0,24	17,24

## Sheet: F
GO.ID	Term	Annotated	Significant	Expected	weight01Fisher	Percentage_of_Differentially_Expressed_Genes_from_number_of_DEGs	Percentage_of_Differentially_Expressed_Genes_from_Number_Of_Annotated_Genes
GO:0032527	protein exit from endoplasmic reticulum	19	4	0,38	0,00050	0,36	21,05
GO:1901332	negative regulation of lateral root development	10	3	0,2	0,00089	0,27	30
GO:0006414	translational elongation	38	5	0,77	0,00095	0,46	13,16
GO:0010286	heat acclimation	57	6	1,15	0,00100	0,55	10,53
GO:0042254	ribosome biogenesis	408	25	8,25	0,00214	2,28	6,13
GO:0006672	ceramide metabolic process	26	4	0,53	0,00251	0,36	15,38
GO:0010019	chloroplast-nucleus signaling pathway	16	3	0,32	0,00378	0,27	18,75
GO:0031087	deadenylation-independent decapping of nuclear-transcribed mRNA	16	3	0,32	0,00378	0,27	18,75
GO:0006096	glycolytic process	76	6	1,54	0,00437	0,55	7,89
GO:0001732	formation of cytoplasmic translation initiation complex	17	3	0,34	0,00452	0,27	17,65
GO:0006458	'de novo' protein folding	63	4	1,27	0,00534	0,36	6,35
GO:0030149	sphingolipid catabolic process	18	3	0,36	0,00534	0,27	16,67
GO:0006749	glutathione metabolic process	56	5	1,13	0,00540	0,46	8,93
GO:0006888	ER to Golgi vesicle-mediated transport	130	8	2,63	0,00570	0,73	6,15
GO:0009744	response to sucrose	111	7	2,24	0,00735	0,64	6,31
GO:0051259	protein complex oligomerization	152	7	3,07	0,00769	0,64	4,61
GO:0019941	modification-dependent protein catabolic process	600	19	12,13	0,00778	1,73	3,17
GO:0007423	sensory organ development	30	3	0,61	0,00798	0,27	10
GO:0009686	gibberellin biosynthetic process	62	5	1,25	0,00829	0,46	8,06
GO:0051188	cofactor biosynthetic process	357	15	7,22	0,00911	1,37	4,2
GO:0006094	gluconeogenesis	22	3	0,44	0,00949	0,27	13,64
GO:0042775	mitochondrial ATP synthesis coupled electron transport	22	3	0,44	0,00949	0,27	13,64

## Sheet: G
GO.ID	Term	Annotated	Significant	Expected	weight01Fisher	Percentage_of_Differentially_Expressed_Genes_from_number_of_DEGs	Percentage_of_Differentially_Expressed_Genes_from_Number_Of_Annotated_Genes
GO:0032586	protein storage vacuole membrane	14	1	0,01	0,0056	8,33	7,14
GO:0033095	aleurone grain	24	1	0,01	0,0096	8,33	4,17

## Sheet: H
GO.ID	Term	Annotated	Significant	Expected	weight01Fisher	Percentage_of_Differentially_Expressed_Genes_from_number_of_DEGs	Percentage_of_Differentially_Expressed_Genes_from_Number_Of_Annotated_Genes
GO:0033095	aleurone grain	24	14	0,95	0,000000000000029	0,81	58,33
GO:0005829	cytosol	3298	200	131,12	0,000000000347043	11,59	6,06
GO:0005773	vacuole	1349	96	53,63	0,000000000395094	5,57	7,12
GO:0009570	chloroplast stroma	733	67	29,14	0,000000007667575	3,88	9,14
GO:0009505	plant-type cell wall	321	36	12,76	0,000000045337173	2,09	11,21
GO:0099503	secretory vesicle	159	20	6,32	0,000003444431427	1,16	12,58
GO:0009941	chloroplast envelope	701	63	27,87	0,000006954833921	3,65	8,99
GO:0009579	thylakoid	529	41	21,03	0,000021088024715	2,38	7,75
GO:0010494	cytoplasmic stress granule	48	9	1,91	0,000098268701512	0,52	18,75
GO:0005764	lysosome	153	12	6,08	0,00036	0,7	7,84
GO:0005777	peroxisome	295	26	11,73	0,00043	1,51	8,81
GO:0005576	extracellular region	1464	96	58,21	0,00056	5,57	6,56
GO:0005615	extracellular space	189	16	7,51	0,00073	0,93	8,47
GO:0005737	cytoplasm	11119	552	442,07	0,00091	32	4,96
GO:0005719	nuclear euchromatin	12	4	0,48	0,00095	0,23	33,33
GO:0048046	apoplast	428	31	17,02	0,00100	1,8	7,24
GO:0005618	cell wall	791	68	31,45	0,00130	3,94	8,6
GO:0032586	protein storage vacuole membrane	14	4	0,56	0,00180	0,23	28,57
GO:0005795	Golgi stack	80	6	3,18	0,00223	0,35	7,5
GO:0010287	plastoglobule	76	9	3,02	0,00311	0,52	11,84
GO:0005788	endoplasmic reticulum lumen	65	8	2,58	0,00410	0,46	12,31
GO:0009507	chloroplast	2454	165	97,57	0,00570	9,57	6,72
GO:0030867	rough endoplasmic reticulum membrane	10	3	0,4	0,00609	0,17	30
GO:0009501	amyloplast	32	5	1,27	0,00809	0,29	15,62
GO:0009514	glyoxysome	21	4	0,83	0,00864	0,23	19,05
GO:0005739	mitochondrion	1782	86	70,85	0,00872	4,99	4,83
GO:0009535	chloroplast thylakoid membrane	355	24	14,11	0,00939	1,39	6,76

## Sheet: I
GO.ID	Term	Annotated	Significant	Expected	weight01Fisher	Percentage_of_Differentially_Expressed_Genes_from_number_of_DEGs	Percentage_of_Differentially_Expressed_Genes_from_Number_Of_Annotated_Genes
GO:0005829	cytosol	3298	157	96,65	0,00000052	13,36	4,76
GO:0005730	nucleolus	696	42	20,4	0,00000060	3,57	6,03
GO:0022625	cytosolic large ribosomal subunit	74	12	2,17	0,00000148	1,02	16,22
GO:0005737	cytoplasm	11119	417	325,83	0,00001324	35,49	3,75
GO:0042788	polysomal ribosome	63	10	1,85	0,00001355	0,85	15,87
GO:0005773	vacuole	1349	69	39,53	0,00001792	5,87	5,11
GO:0009570	chloroplast stroma	733	45	21,48	0,00002083	3,83	6,14
GO:0000153	cytoplasmic ubiquitin ligase complex	16	5	0,47	0,00007081	0,43	31,25
GO:0009522	photosystem I	26	6	0,76	0,00008590	0,51	23,08
GO:0009941	chloroplast envelope	701	35	20,54	0,00011	2,98	4,99
GO:0009536	plastid	2775	131	81,32	0,00085	11,15	4,72
GO:0009506	plasmodesma	1051	49	30,8	0,00088	4,17	4,66
GO:0005839	proteasome core complex	16	4	0,47	0,00100	0,34	25
GO:0022627	cytosolic small ribosomal subunit	43	6	1,26	0,00149	0,51	13,95
GO:0030688	preribosome, small subunit precursor	18	4	0,53	0,00161	0,34	22,22
GO:0009501	amyloplast	32	5	0,94	0,00222	0,43	15,62
GO:0005747	mitochondrial respiratory chain complex I	32	5	0,94	0,00222	0,43	15,62
GO:0046930	pore complex	20	4	0,59	0,00243	0,34	20
GO:0009527	plastid outer membrane	93	5	2,73	0,00252	0,43	5,38
GO:0009507	chloroplast	2454	111	71,91	0,00254	9,45	4,52
GO:0010494	cytoplasmic stress granule	48	6	1,41	0,00266	0,51	12,5
GO:0000786	nucleosome	66	7	1,93	0,00312	0,6	10,61
GO:0005622	intracellular	14795	472	433,56	0,00423	40,17	3,19
GO:0005753	mitochondrial proton-transporting ATP synthase complex	12	3	0,35	0,00452	0,26	25
GO:0005618	cell wall	791	33	23,18	0,00627	2,81	4,17
GO:0005774	vacuolar membrane	768	33	22,51	0,00635	2,81	4,3
GO:0031201	SNARE complex	58	6	1,7	0,00686	0,51	10,34
GO:0032586	protein storage vacuole membrane	14	3	0,41	0,00716	0,26	21,43
GO:0009579	thylakoid	529	24	15,5	0,00840	2,04	4,54

[truncated: 9 more sheets: J, K, L, M, N, O, P, Q, R]
