# Supplementary material for: Transcriptomic Insights into Mechanisms of Early Seed Maturation in the Garden Pea (Pisum sativum L.)
Source: Cells. 2020 Mar 23;9(3):779. doi: 10.3390/cells9030779 (PMC7140803; doi:10.3390/cells9030779)
Supplement: Supplementary file 1 [file cells-09-00779-s001.zip › Supplementary materials/TableS22.xlsx]

## Sheet: Table S22
Table S22. Gene Ontology over-represented terms for common variants in Zhewan-1 and Zhongwan-6
Sheet	Effect	Ontology
A	High	Biological Process
B	Moderate
C	Modifier
D	High	Cellular Component
E	Moderate
F	Modifier
G	Moderate	Molecular Function
H	Modifier

## Sheet: A
GO.ID	Term	Annotated	Significant	Expected	weight01Fisher	Percentage_of_Differentially_Expressed_Genes_from_number_of_DEGs	Percentage_of_Differentially_Expressed_Genes_from_Number_Of_Annotated_Genes
GO:1900865	chloroplast RNA modification	31	2	0,01	0,000030	22,22	6,45
GO:0016554	cytidine to uridine editing	32	2	0,01	0,000032	22,22	6,25
GO:0080156	mitochondrial mRNA modification	71	2	0,02	0,00016	22,22	2,82

## Sheet: B
GO.ID	Term	Annotated	Significant	Expected	weight01Fisher	Percentage_of_Differentially_Expressed_Genes_from_number_of_DEGs	Percentage_of_Differentially_Expressed_Genes_from_Number_Of_Annotated_Genes
GO:0006972	hyperosmotic response	81	12	2,27	0,00013	1,02	14,81
GO:0006979	response to oxidative stress	585	36	16,36	0,00016	3,05	6,15
GO:0009615	response to virus	161	12	4,5	0,00017	1,02	7,45
GO:0006099	tricarboxylic acid cycle	44	7	1,23	0,00020	0,59	15,91
GO:0019243	methylglyoxal catabolic process to D-lactate via S-lactoyl-glutathione	12	4	0,34	0,00025	0,34	33,33
GO:0006006	glucose metabolic process	55	9	1,54	0,00026	0,76	16,36
GO:0046352	disaccharide catabolic process	22	5	0,62	0,00030	0,42	22,73
GO:0034220	ion transmembrane transport	746	23	20,86	0,00030	1,95	3,08
GO:0006672	ceramide metabolic process	26	5	0,73	0,00048	0,42	19,23
GO:0009097	isoleucine biosynthetic process	14	4	0,39	0,00048	0,34	28,57
GO:0009407	toxin catabolic process	25	5	0,7	0,00056	0,42	20
GO:0030163	protein catabolic process	821	36	22,96	0,00071	3,05	4,38
GO:1901658	glycosyl compound catabolic process	27	5	0,76	0,00081	0,42	18,52
GO:0006108	malate metabolic process	16	4	0,45	0,00084	0,34	25
GO:1902884	positive regulation of response to oxidative stress	17	4	0,48	0,00108	0,34	23,53
GO:0006526	arginine biosynthetic process	17	4	0,48	0,00108	0,34	23,53
GO:0030149	sphingolipid catabolic process	18	4	0,5	0,00135	0,34	22,22
GO:0009686	gibberellin biosynthetic process	62	7	1,73	0,00167	0,59	11,29
GO:0042538	hyperosmotic salinity response	62	7	1,73	0,00167	0,59	11,29
GO:0050790	regulation of catalytic activity	527	16	14,74	0,00171	1,36	3,04
GO:0006508	proteolysis	1182	51	33,06	0,00171	4,32	4,31
GO:0009408	response to heat	328	24	9,17	0,00173	2,03	7,32
GO:0006809	nitric oxide biosynthetic process	10	3	0,28	0,00225	0,25	30
GO:1903426	regulation of reactive oxygen species biosynthetic process	10	3	0,28	0,00225	0,25	30
GO:0061727	methylglyoxal catabolic process to lactate	15	6	0,42	0,00226	0,51	40
GO:0072332	intrinsic apoptotic signaling pathway by p53 class mediator	13	3	0,36	0,00229	0,25	23,08

## Sheet: C
GO.ID	Term	Annotated	Significant	Expected	weight01Fisher	Percentage_of_Differentially_Expressed_Genes_from_number_of_DEGs	Percentage_of_Differentially_Expressed_Genes_from_Number_Of_Annotated_Genes
GO:0006096	glycolytic process	76	9	1,47	0,000016	1,17	11,84
GO:0034220	ion transmembrane transport	746	21	14,45	0,000052	2,74	2,82
GO:0045037	protein import into chloroplast stroma	36	6	0,7	0,000060	0,78	16,67
GO:0019336	phenol-containing compound catabolic process	21	4	0,41	0,000070	0,52	19,05
GO:0046686	response to cadmium ion	370	19	7,17	0,00012	2,48	5,14
GO:0009955	adaxial/abaxial pattern specification	55	5	1,07	0,00016	0,65	9,09
GO:0050821	protein stabilization	33	5	0,64	0,00040	0,65	15,15
GO:0009735	response to cytokinin	282	15	5,46	0,00042	1,96	5,32
GO:0009617	response to bacterium	759	16	14,7	0,00049	2,09	2,11
GO:0002181	cytoplasmic translation	82	8	1,59	0,00064	1,04	9,76
GO:0000027	ribosomal large subunit assembly	38	5	0,74	0,00079	0,65	13,16
GO:0030521	androgen receptor signaling pathway	11	3	0,21	0,00106	0,39	27,27
GO:0010264	myo-inositol hexakisphosphate biosynthetic process	12	3	0,23	0,00139	0,39	25
GO:0006833	water transport	45	5	0,87	0,00171	0,65	11,11
GO:0042891	antibiotic transport	13	3	0,25	0,00178	0,39	23,08
GO:0072523	purine-containing compound catabolic process	28	4	0,54	0,00196	0,52	14,29
GO:0009768	photosynthesis, light harvesting in photosystem I	14	3	0,27	0,00224	0,39	21,43
GO:0030968	endoplasmic reticulum unfolded protein response	29	4	0,56	0,00224	0,52	13,79
GO:0006006	glucose metabolic process	55	7	1,07	0,00353	0,91	12,73
GO:0009644	response to high light intensity	96	7	1,86	0,00452	0,91	7,29
GO:0009089	lysine biosynthetic process via diaminopimelate	20	3	0,39	0,00643	0,39	15
GO:0006457	protein folding	233	11	4,51	0,00658	1,43	4,72
GO:0009414	response to water deprivation	535	20	10,36	0,00706	2,61	3,74
GO:0030308	negative regulation of cell growth	21	3	0,41	0,00739	0,39	14,29
GO:0019853	L-ascorbic acid biosynthetic process	21	3	0,41	0,00739	0,39	14,29
GO:0006412	translation	572	27	11,08	0,00835	3,52	4,72
GO:0006094	gluconeogenesis	22	3	0,43	0,00844	0,39	13,64
GO:0009408	response to heat	328	15	6,35	0,00894	1,96	4,57
GO:0009817	defense response to fungus, incompatible interaction	66	5	1,28	0,00901	0,65	7,58

## Sheet: D
GO.ID	Term	Annotated	Significant	Expected	weight01Fisher	Percentage_of_Differentially_Expressed_Genes_from_number_of_DEGs	Percentage_of_Differentially_Expressed_Genes_from_Number_Of_Annotated_Genes
GO:0033095	aleurone grain	24	1	0,01	0,0068	11,11	4,17

## Sheet: E
GO.ID	Term	Annotated	Significant	Expected	weight01Fisher	Percentage_of_Differentially_Expressed_Genes_from_number_of_DEGs	Percentage_of_Differentially_Expressed_Genes_from_Number_Of_Annotated_Genes
GO:0005615	extracellular space	189	15	5,44	0,00010	1,27	7,94
GO:0005764	lysosome	153	11	4,4	0,00011	0,93	7,19
GO:0005737	cytoplasm	11119	407	320,12	0,00014	34,49	3,66
GO:0005795	Golgi stack	80	6	2,3	0,00053	0,51	7,5
GO:0048046	apoplast	428	25	12,32	0,00069	2,12	5,84
GO:0005777	peroxisome	295	20	8,49	0,00207	1,69	6,78
GO:0010494	cytoplasmic stress granule	48	6	1,38	0,00243	0,51	12,5
GO:0030867	rough endoplasmic reticulum membrane	10	3	0,29	0,00245	0,25	30
GO:0005618	cell wall	791	52	22,77	0,00310	4,41	6,57
GO:0009536	plastid	2775	138	79,89	0,00311	11,69	4,97
GO:0009535	chloroplast thylakoid membrane	355	20	10,22	0,00464	1,69	5,63
GO:0005576	extracellular region	1464	73	42,15	0,00647	6,19	4,99
GO:0032586	protein storage vacuole membrane	14	3	0,4	0,00681	0,25	21,43
GO:0031359	integral component of chloroplast outer membrane	14	3	0,4	0,00681	0,25	21,43

## Sheet: F
GO.ID	Term	Annotated	Significant	Expected	weight01Fisher	Percentage_of_Differentially_Expressed_Genes_from_number_of_DEGs	Percentage_of_Differentially_Expressed_Genes_from_Number_Of_Annotated_Genes
GO:0005773	vacuole	1349	49	26,2	0,00000041	6,39	3,63
GO:0022625	cytosolic large ribosomal subunit	74	10	1,44	0,00000160	1,3	13,51
GO:0042788	polysomal ribosome	63	8	1,22	0,00002849	1,04	12,7
GO:0005730	nucleolus	696	29	13,52	0,00009859	3,78	4,17
GO:0000153	cytoplasmic ubiquitin ligase complex	16	4	0,31	0,00021	0,52	25
GO:0005737	cytoplasm	11119	270	215,95	0,00030	35,2	2,43
GO:0009506	plasmodesma	1051	36	20,41	0,00068	4,69	3,43
GO:0022627	cytosolic small ribosomal subunit	43	5	0,84	0,00141	0,65	11,63
GO:0009522	photosystem I	26	4	0,5	0,00149	0,52	15,38
GO:0005829	cytosol	3298	100	64,05	0,00157	13,04	3,03
GO:0032586	protein storage vacuole membrane	14	3	0,27	0,00225	0,39	21,43
GO:0046930	pore complex	20	3	0,39	0,00648	0,39	15
GO:0009941	chloroplast envelope	701	22	13,61	0,00871	2,87	3,14
GO:0000786	nucleosome	66	5	1,28	0,00912	0,65	7,58

## Sheet: G
GO.ID	Term	Annotated	Significant	Expected	weight01Fisher	Percentage_of_Differentially_Expressed_Genes_from_number_of_DEGs	Percentage_of_Differentially_Expressed_Genes_from_Number_Of_Annotated_Genes
GO:0051787	misfolded protein binding	19	5	0,52	0,00013	0,42	26,32
GO:0016702	oxidoreductase activity, acting on single donors with incorporation of molecular oxygen, incorporation of two atoms of oxygen	56	8	1,54	0,00014	0,68	14,29
GO:0004364	glutathione transferase activity	46	7	1,27	0,00024	0,59	15,22
GO:0043021	ribonucleoprotein complex binding	97	9	2,67	0,00031	0,76	9,28
GO:0003854	3-beta-hydroxy-delta5-steroid dehydrogenase activity	65	8	1,79	0,00039	0,68	12,31
GO:0008483	transaminase activity	68	8	1,87	0,00054	0,68	11,76
GO:0005507	copper ion binding	164	13	4,51	0,00062	1,1	7,93
GO:0003743	translation initiation factor activity	70	8	1,93	0,00065	0,68	11,43
GO:0004867	serine-type endopeptidase inhibitor activity	16	4	0,44	0,00079	0,34	25
GO:0016836	hydro-lyase activity	106	11	2,92	0,00087	0,93	10,38
GO:0003729	mRNA binding	437	25	12,02	0,00094	2,12	5,72
GO:0016701	oxidoreductase activity, acting on single donors with incorporation of molecular oxygen	64	11	1,76	0,00100	0,93	17,19
GO:0016641	oxidoreductase activity, acting on the CH-NH2 group of donors, oxygen as acceptor	19	5	0,52	0,00152	0,42	26,32
GO:0015925	galactosidase activity	42	5	1,16	0,00152	0,42	11,9
GO:0030170	pyridoxal phosphate binding	100	9	2,75	0,00174	0,76	9
GO:0004197	cysteine-type endopeptidase activity	83	8	2,28	0,00201	0,68	9,64
GO:0004462	lactoylglutathione lyase activity	10	3	0,28	0,00215	0,25	30
GO:0010279	indole-3-acetic acid amido synthetase activity	10	3	0,28	0,00215	0,25	30
GO:0050662	coenzyme binding	577	34	15,87	0,00280	2,88	5,89
GO:0004930	G protein-coupled receptor activity	12	3	0,33	0,00378	0,25	25
GO:0016151	nickel cation binding	12	3	0,33	0,00378	0,25	25
GO:0004869	cysteine-type endopeptidase inhibitor activity	26	4	0,72	0,00523	0,34	15,38
GO:0016812	hydrolase activity, acting on carbon-nitrogen (but not peptide) bonds, in cyclic amides	15	3	0,41	0,00735	0,25	20
GO:0051082	unfolded protein binding	147	10	4,04	0,00752	0,85	6,8
GO:0005227	calcium activated cation channel activity	16	3	0,44	0,00887	0,25	18,75
GO:0016615	malate dehydrogenase activity	16	3	0,44	0,00887	0,25	18,75
GO:0016744	transferase activity, transferring aldehyde or ketonic groups	16	3	0,44	0,00887	0,25	18,75

## Sheet: H
GO.ID	Term	Annotated	Significant	Expected	weight01Fisher	Percentage_of_Differentially_Expressed_Genes_from_number_of_DEGs	Percentage_of_Differentially_Expressed_Genes_from_Number_Of_Annotated_Genes
GO:0003735	structural constituent of ribosome	228	20	4,33	0,000000015	2,61	8,77
GO:0003729	mRNA binding	437	22	8,29	0,000014679	2,87	5,03
GO:0019904	protein domain specific binding	109	10	2,07	0,000042893	1,3	9,17
GO:0015250	water channel activity	33	5	0,63	0,00037	0,65	15,15
GO:0000287	magnesium ion binding	143	10	2,71	0,00041	1,3	6,99
GO:0051082	unfolded protein binding	147	10	2,79	0,00051	1,3	6,8
GO:0004743	pyruvate kinase activity	10	3	0,19	0,00074	0,39	30
GO:0030955	potassium ion binding	10	3	0,19	0,00074	0,39	30
GO:0031409	pigment binding	11	3	0,21	0,00100	0,39	27,27
GO:0016854	racemase and epimerase activity	43	6	0,82	0,00129	0,78	13,95
GO:0031625	ubiquitin protein ligase binding	148	9	2,81	0,00209	1,17	6,08
GO:0016168	chlorophyll binding	30	4	0,57	0,00237	0,52	13,33
GO:0019843	rRNA binding	125	8	2,37	0,00267	1,04	6,4
GO:0051787	misfolded protein binding	19	3	0,36	0,00524	0,39	15,79
GO:0015288	porin activity	21	3	0,4	0,00699	0,39	14,29
GO:0002020	protease binding	41	4	0,78	0,00743	0,52	9,76
GO:0044183	protein binding involved in protein folding	43	4	0,82	0,00879	0,52	9,3
