# Supplementary material for: Transcriptomic Insights into Mechanisms of Early Seed Maturation in the Garden Pea (Pisum sativum L.)
Source: Cells. 2020 Mar 23;9(3):779. doi: 10.3390/cells9030779 (PMC7140803; doi:10.3390/cells9030779)
Supplement: Supplementary file 1 [file cells-09-00779-s001.zip › Supplementary materials/TableS3.tsv]

gene_id	transcript_id	sprot_Top_BLASTX_hit	prot_id	prot_coords	sprot_Top_BLASTP_hit	plants_seqs_BLASTX	plants_seqs_BLASTP	Pfam	SignalP	TmHMM	eggnog	Kegg	gene_ontology_blast	gene_ontology_pfam	GO_BLAST	PFAM_BLAST	MapMan_term	GOs_Mercator	KEGG_ko	KEGG_Pathway	KEGG_Module	KEGG_Reaction	BLASTP_names	BLASTX_names
TRINITY_DN38835_c0_g1	TRINITY_DN38835_c0_g1_i1	YB95_ARATH^YB95_ARATH^Q:229-849,H:42-249^50.48%ID^E:1e-51^RecName: Full=Uncharacterized protein At2g39795, mitochondrial;^Eukaryota; Viridiplantae; Streptophyta; Embryophyta; Tracheophyta; Spermatophyta; Magnoliopsida; eudicotyledons; Gunneridae; Pentapetalae; rosids; malvids; Brassicales; Brassicaceae; Camelineae; Arabidopsis	TRINITY_DN38835_c0_g1_i1.p1	97-852[+]	YB95_ARATH^YB95_ARATH^Q:1-251,H:1-249^46.27%ID^E:2e-57^RecName: Full=Uncharacterized protein At2g39795, mitochondrial;^Eukaryota; Viridiplantae; Streptophyta; Embryophyta; Tracheophyta; Spermatophyta; Magnoliopsida; eudicotyledons; Gunneridae; Pentapetalae; rosids; malvids; Brassicales; Brassicaceae; Camelineae; Arabidopsis	PNY06512.1^PNY06512.1^Q:97-849,H:1-249^77.69%ID^E:1e-121^.^.	PNY06512.1^PNY06512.1^Q:1-251,H:1-249^81.27%ID^E:1e-133^.^.	PF02330.16^MAM33^Mitochondrial glycoprotein^72-250^E:6.3e-44	sigP:0.999243^^^	NA	ENOG4111MS5^Mitochondrial glycoprotein family protein	KEGG:ath:AT2G39795`KO:K15414	GO:0005794^cellular_component^Golgi apparatus`GO:0005759^cellular_component^mitochondrial matrix`GO:0005739^cellular_component^mitochondrion`GO:0097177^molecular_function^mitochondrial ribosome binding`GO:0003729^molecular_function^mRNA binding`GO:0008494^molecular_function^translation activator activity`GO:0070131^biological_process^positive regulation of mitochondrial translation	GO:0005759^cellular_component^mitochondrial matrix	GO:0005794,GO:0005759,GO:0005739,GO:0097177,GO:0003729,GO:0008494,GO:0070131,GO:0005575,GO:0005622,GO:0005623,GO:0005737,GO:0043226,GO:0043227,GO:0043229,GO:0043231,GO:0044424,GO:0044444,GO:0044464	GO:0005759	not assigned.no ontology	NA	ko:K15414	ko05168,map05168	NA	NA	mitochondrial glycoprotein family protein [Trifolium pratense]	mitochondrial glycoprotein family protein [Trifolium pratense]
TRINITY_DN38822_c0_g1	TRINITY_DN38822_c0_g1_i1	PP172_ARATH^PP172_ARATH^Q:643-17,H:189-397^47.85%ID^E:3e-56^RecName: Full=Pentatricopeptide repeat-containing protein At2g27610;^Eukaryota; Viridiplantae; Streptophyta; Embryophyta; Tracheophyta; Spermatophyta; Magnoliopsida; eudicotyledons; Gunneridae; Pentapetalae; rosids; malvids; Brassicales; Brassicaceae; Camelineae; Arabidopsis`PP172_ARATH^PP172_ARATH^Q:643-26,H:392-593^29.95%ID^E:1e-24^Rec…	TRINITY_DN38822_c0_g1_i1.p1	2-553[-]	PP172_ARATH^PP172_ARATH^Q:1-179,H:219-397^49.16%ID^E:1e-47^RecName: Full=Pentatricopeptide repeat-containing protein At2g27610;^Eukaryota; Viridiplantae; Streptophyta; Embryophyta; Tracheophyta; Spermatophyta; Magnoliopsida; eudicotyledons; Gunneridae; Pentapetalae; rosids; malvids; Brassicales; Brassicaceae; Camelineae; Arabidopsis`PP172_ARATH^PP172_ARATH^Q:24-177,H:40-192^35.06%ID^E:6e-20^RecNa…	PNX92124.1^PNX92124.1^Q:637-23,H:193-397^84.39%ID^E:1e-117^.^.	PNX92124.1^PNX92124.1^Q:1-177,H:221-397^86.44%ID^E:1e-101^.^.	PF01535.20^PPR^PPR repeat^14-40^E:3.4e-05`PF13041.6^PPR_2^PPR repeat family^41-88^E:4.6e-10`PF13812.6^PPR_3^Pentatricopeptide repeat domain^41-87^E:6.9e-05`PF01535.20^PPR^PPR repeat^43-73^E:1.2e-05`PF01535.20^PPR^PPR repeat^116-140^E:0.0061`PF13041.6^PPR_2^PPR repeat family^142-177^E:5e-09`PF13812.6^PPR_3^Pentatricopeptide repeat domain^143-177^E:0.0074`PF01535.20^PPR^PPR repeat^145-174^E:1.2e-06	sigP:0.998014^^^	NA	ENOG410Z7Z7^Pentatricopeptide repeat-containing protein	KEGG:ath:AT2G27610	GO:0008270^molecular_function^zinc ion binding`GO:0009451^biological_process^RNA modification	NA	GO:0008270,GO:0009451,GO:0003674,GO:0003676,GO:0003723,GO:0003824,GO:0004518,GO:0004519,GO:0005488,GO:0005575,GO:0005622,GO:0005623,GO:0006139,GO:0006725,GO:0006807,GO:0008150,GO:0008152,GO:0009987,GO:0016070,GO:0016787,GO:0016788,GO:0034641,GO:0043170,GO:0043226,GO:0043227,GO:0043229,GO:0043231,GO:0043412,GO:0044237,GO:0044238,GO:0044424,GO:0044464,GO:0046483,GO:0071704,GO:0090304,GO:0090305,GO:…	NA	not assigned.no ontology.pentatricopeptide (PPR) repeat-containing protein	NA	NA	NA	NA	NA	pentatricopeptide repeat-containing protein at2g27610-like protein [Trifolium pratense]	pentatricopeptide repeat-containing protein at2g27610-like protein [Trifolium pratense]
TRINITY_DN38846_c0_g1	TRINITY_DN38846_c0_g1_i1	NA	TRINITY_DN38846_c0_g1_i1.p1	207-533[-]	NA	PNX64640.1^PNX64640.1^Q:467-210,H:1-90^61.11%ID^E:5e-20^.^.	PNX57101.1^PNX57101.1^Q:37-108,H:1-75^73.33%ID^E:3e-25^.^.	NA	sigP:0.717247^^^	ExpAA=19.92^PredHel=1^Topology=i32-51o	NA	NA	NA	NA	NA	NA	not assigned.unknown	NA	NA	NA	NA	NA	hypothetical protein L195_g058525, partial [Trifolium pratense]	hypothetical protein L195_g062215 [Trifolium pratense]
TRINITY_DN38837_c0_g1	TRINITY_DN38837_c0_g1_i1	PGML4_ARATH^PGML4_ARATH^Q:90-716,H:13-221^56.94%ID^E:2e-81^RecName: Full=Phosphoglycerate mutase-like protein 4 {ECO:0000305};^Eukaryota; Viridiplantae; Streptophyta; Embryophyta; Tracheophyta; Spermatophyta; Magnoliopsida; eudicotyledons; Gunneridae; Pentapetalae; rosids; malvids; Brassicales; Brassicaceae; Camelineae; Arabidopsis	TRINITY_DN38837_c0_g1_i1.p1	39-704[+]	PGML4_ARATH^PGML4_ARATH^Q:15-218,H:10-213^58.33%ID^E:3e-83^RecName: Full=Phosphoglycerate mutase-like protein 4 {ECO:0000305};^Eukaryota; Viridiplantae; Streptophyta; Embryophyta; Tracheophyta; Spermatophyta; Magnoliopsida; eudicotyledons; Gunneridae; Pentapetalae; rosids; malvids; Brassicales; Brassicaceae; Camelineae; Arabidopsis	TKY55735.1^TKY55735.1^Q:90-749,H:21-235^66.82%ID^E:2e-104^.^.	XP_020221080.1^XP_020221080.1^Q:1-219,H:1-219^71.23%ID^E:6e-113^.^.	PF00300.22^His_Phos_1^Histidine phosphatase superfamily (branch 1)^21-214^E:1.2e-53	sigP:0.9991^^^	NA	COG0406^Phosphoglycerate mutase	KEGG:ath:AT3G50520`KO:K15634	GO:0016791^molecular_function^phosphatase activity	NA	GO:0016791,GO:0003674,GO:0003824,GO:0005575,GO:0005622,GO:0005623,GO:0005737,GO:0005829,GO:0006793,GO:0006796,GO:0008150,GO:0008152,GO:0009987,GO:0016311,GO:0016787,GO:0016788,GO:0042578,GO:0044237,GO:0044424,GO:0044444,GO:0044464	NA	glycolysis.unclear/dually targeted.phosphoglycerate mutase	NA	ko:K06236,ko:K15634	ko00010,ko00260,ko00680,ko01100,ko01110,ko01120,ko01130,ko01200,ko01230,ko04151,ko04510,ko04512,ko04611,ko04926,ko04933,ko04974,ko05146,ko05165,map00010,map00260,map00680,map01100,map01110,map01120,map01130,map01200,map01230,map04151,map04510,map04512,map04611,map04926,map04933,map04974,map05146,map05165	M00001,M00002,M00003	R01518	phosphoglycerate mutase-like protein 4 [Cajanus cajan]	Phosphoglycerate mutase protein 4 [Spatholobus suberectus]
TRINITY_DN38854_c0_g1	TRINITY_DN38854_c0_g1_i1	NA	TRINITY_DN38854_c0_g1_i1.p1	496-900[-]	NA	NA	NA	NA	sigP:0.014687^CS^pos:^Pr:	NA	NA	NA	NA	NA	NA	NA	not assigned.unknown	NA	NA	NA	NA	NA	NA	NA
TRINITY_DN38860_c0_g1	TRINITY_DN38860_c0_g1_i1	4CLL7_ARATH^4CLL7_ARATH^Q:386-3,H:108-228^44.53%ID^E:2e-18^RecName: Full=4-coumarate--CoA ligase-like 7;^Eukaryota; Viridiplantae; Streptophyta; Embryophyta; Tracheophyta; Spermatophyta; Magnoliopsida; eudicotyledons; Gunneridae; Pentapetalae; rosids; malvids; Brassicales; Brassicaceae; Camelineae; Arabidopsis	TRINITY_DN38860_c0_g1_i1.p1	3-386[-]	4CLL7_ARATH^4CLL7_ARATH^Q:1-128,H:108-228^44.53%ID^E:7e-19^RecName: Full=4-coumarate--CoA ligase-like 7;^Eukaryota; Viridiplantae; Streptophyta; Embryophyta; Tracheophyta; Spermatophyta; Magnoliopsida; eudicotyledons; Gunneridae; Pentapetalae; rosids; malvids; Brassicales; Brassicaceae; Camelineae; Arabidopsis	PNY01129.1^PNY01129.1^Q:386-6,H:99-217^67.72%ID^E:1e-41^.^.	XP_004497538.1^XP_004497538.1^Q:1-127,H:111-235^69.29%ID^E:1e-45^.^.	PF00501.28^AMP-binding^AMP-binding enzyme^2-121^E:2.1e-14	sigP:0.999666^^^	NA	COG0318^Amp-dependent synthetase and ligase	KEGG:ath:AT4G05160`KO:K01904	GO:0005777^cellular_component^peroxisome`GO:0005524^molecular_function^ATP binding`GO:0004321^molecular_function^fatty-acyl-CoA synthase activity`GO:0016874^molecular_function^ligase activity`GO:0009695^biological_process^jasmonic acid biosynthetic process`GO:0031408^biological_process^oxylipin biosynthetic process	GO:0003824^molecular_function^catalytic activity	GO:0005777,GO:0005524,GO:0004321,GO:0016874,GO:0009695,GO:0031408,GO:0003824,GO:0016207,GO:0003674,GO:0005575,GO:0005622,GO:0005623,GO:0005737,GO:0006082,GO:0008150,GO:0008152,GO:0009058,GO:0009694,GO:0009987,GO:0010817,GO:0016053,GO:0016408,GO:0016740,GO:0016746,GO:0016747,GO:0019752,GO:0032787,GO:0042445,GO:0042446,GO:0042579,GO:0043226,GO:0043227,GO:0043229,GO:0043231,GO:0043436,GO:0044237,GO:…	GO:0003824	secondary metabolism.phenylpropanoids.lignin biosynthesis.4CL	GO:0016207	ko:K01904	ko00130,ko00360,ko00940,ko01100,ko01110,map00130,map00360,map00940,map01100,map01110	M00039,M00137,M00350	R01616,R01943,R02194,R02221,R02255,R06583	4-coumarate--CoA ligase-like 7 [Cicer arietinum]	4-coumarate-CoA ligase 7-like protein [Trifolium pratense]
TRINITY_DN38886_c0_g1	TRINITY_DN38886_c0_g1_i1	MIFH_BRUMA^MIFH_BRUMA^Q:214-525,H:1-103^44.23%ID^E:3e-20^RecName: Full=Macrophage migration inhibitory factor homolog;^Eukaryota; Metazoa; Ecdysozoa; Nematoda; Chromadorea; Rhabditida; Spirurina; Spiruromorpha; Filarioidea; Onchocercidae; Brugia	TRINITY_DN38886_c0_g1_i1.p1	214-561[+]	MIFH_BRUMA^MIFH_BRUMA^Q:1-115,H:1-114^46.09%ID^E:4e-27^RecName: Full=Macrophage migration inhibitory factor homolog;^Eukaryota; Metazoa; Ecdysozoa; Nematoda; Chromadorea; Rhabditida; Spirurina; Spiruromorpha; Filarioidea; Onchocercidae; Brugia	TKY54521.1^TKY54521.1^Q:214-528,H:1-105^94.29%ID^E:4e-63^.^.	TKY54521.1^TKY54521.1^Q:1-115,H:1-115^94.78%ID^E:6e-73^.^.	PF01187.18^MIF^Macrophage migration inhibitory factor (MIF)^2-115^E:1.5e-25	sigP:0.997644^^^	NA	NA	KEGG:bmy:Bm1_28435`KO:K07253	GO:0005615^cellular_component^extracellular space`GO:0005125^molecular_function^cytokine activity`GO:0004167^molecular_function^dopachrome isomerase activity`GO:0050178^molecular_function^phenylpyruvate tautomerase activity	NA	GO:0005615,GO:0005125,GO:0004167,GO:0050178,GO:0000003,GO:0000302,GO:0001516,GO:0001666,GO:0001775,GO:0001817,GO:0001819,GO:0001932,GO:0001934,GO:0001942,GO:0001976,GO:0001990,GO:0002016,GO:0002020,GO:0002035,GO:0002237,GO:0002252,GO:0002263,GO:0002274,GO:0002275,GO:0002283,GO:0002366,GO:0002376,GO:0002443,GO:0002444,GO:0002446,GO:0002673,GO:0002675,GO:0002682,GO:0002683,GO:0002684,GO:0002685,GO:…	NA	not assigned.no ontology	NA	ko:K07253,ko:K10028,ko:K15923	ko00350,ko00360,ko00511,map00350,map00360,map00511	NA	R01378,R03342	Macrophage migration inhibitory factor-like [Spatholobus suberectus]	Macrophage migration inhibitory factor-like [Spatholobus suberectus]
TRINITY_DN38858_c0_g1	TRINITY_DN38858_c0_g1_i1	SCR_MAIZE^SCR_MAIZE^Q:424-35,H:379-503^34.59%ID^E:6e-22^RecName: Full=Protein SCARECROW;^Eukaryota; Viridiplantae; Streptophyta; Embryophyta; Tracheophyta; Spermatophyta; Magnoliopsida; Liliopsida; Poales; Poaceae; PACMAD clade; Panicoideae; Andropogonodae; Andropogoneae; Tripsacinae; Zea`SCR_MAIZE^SCR_MAIZE^Q:668-399,H:293-383^29.67%ID^E:6e-22^RecName: Full=Protein SCARECROW;^Eukaryota; Viridipl…	TRINITY_DN38858_c0_g1_i1.p1	195-926[-]	SCL3_ARATH^SCL3_ARATH^Q:90-191,H:51-149^34.95%ID^E:3e-06^RecName: Full=Scarecrow-like protein 3 {ECO:0000303|PubMed:10341448};^Eukaryota; Viridiplantae; Streptophyta; Embryophyta; Tracheophyta; Spermatophyta; Magnoliopsida; eudicotyledons; Gunneridae; Pentapetalae; rosids; malvids; Brassicales; Brassicaceae; Camelineae; Arabidopsis	XP_003591993.1^XP_003591993.1^Q:484-2,H:132-292^91.3%ID^E:3e-136^.^.	XP_003591993.1^XP_003591993.1^Q:3-149,H:4-133^81.76%ID^E:2e-68^.^.	PF03514.14^GRAS^GRAS domain family^93-184^E:8.7e-10	sigP:0.99941^^^	NA	ENOG410XRSH^Scarecrow-like protein	KEGG:ath:AT1G50420	GO:0005634^cellular_component^nucleus`GO:0003700^molecular_function^DNA-binding transcription factor activity`GO:0043565^molecular_function^sequence-specific DNA binding`GO:0006355^biological_process^regulation of transcription, DNA-templated`GO:0009739^biological_process^response to gibberellin	NA	GO:0005634,GO:0003700,GO:0043565,GO:0006355,GO:0009739	NA	not assigned.unknown	NA	NA	NA	NA	NA	protein SCARECROW [Medicago truncatula]	protein SCARECROW [Medicago truncatula]
TRINITY_DN20055_c0_g1	TRINITY_DN20055_c0_g1_i1	NA	TRINITY_DN20055_c0_g1_i1.p1	326-757[+]	NA	NA	NA	NA	sigP:0.998613^^^	ExpAA=17.02^PredHel=1^Topology=i91-110o	NA	NA	NA	NA	NA	NA	not assigned.unknown	NA	NA	NA	NA	NA	NA	NA
TRINITY_DN20042_c0_g1	TRINITY_DN20042_c0_g1_i6	ACH12_ARATH^ACH12_ARATH^Q:155-1210,H:14-366^52.66%ID^E:5e-130^RecName: Full=1-aminocyclopropane-1-carboxylate oxidase homolog 12;^Eukaryota; Viridiplantae; Streptophyta; Embryophyta; Tracheophyta; Spermatophyta; Magnoliopsida; eudicotyledons; Gunneridae; Pentapetalae; rosids; malvids; Brassicales; Brassicaceae; Camelineae; Arabidopsis	TRINITY_DN20042_c0_g1_i6.p1	92-1213[+]	ACH12_ARATH^ACH12_ARATH^Q:22-373,H:14-366^52.66%ID^E:1e-131^RecName: Full=1-aminocyclopropane-1-carboxylate oxidase homolog 12;^Eukaryota; Viridiplantae; Streptophyta; Embryophyta; Tracheophyta; Spermatophyta; Magnoliopsida; eudicotyledons; Gunneridae; Pentapetalae; rosids; malvids; Brassicales; Brassicaceae; Camelineae; Arabidopsis	XP_004491714.1^XP_004491714.1^Q:92-1210,H:1-373^71.85%ID^E:0^.^.	XP_004491714.1^XP_004491714.1^Q:1-373,H:1-373^71.85%ID^E:0^.^.	PF14226.6^DIOX_N^non-haem dioxygenase in morphine synthesis N-terminal^67-167^E:2e-16`PF03171.20^2OG-FeII_Oxy^2OG-Fe(II) oxygenase superfamily^226-316^E:1.2e-25	sigP:0.998942^^^	NA	COG3491^2OGFe(II) oxygenase	KEGG:ath:AT5G59540	GO:0051213^molecular_function^dioxygenase activity`GO:0046872^molecular_function^metal ion binding	GO:0016491^molecular_function^oxidoreductase activity`GO:0055114^biological_process^oxidation-reduction process	GO:0051213,GO:0046872,GO:0016491,GO:0055114	GO:0016491,GO:0055114	hormone metabolism.ethylene.synthesis-degradation;redox.ascorbate and glutathione	NA	NA	NA	NA	NA	1-aminocyclopropane-1-carboxylate oxidase homolog 1-like [Cicer arietinum]	1-aminocyclopropane-1-carboxylate oxidase homolog 1-like [Cicer arietinum]
TRINITY_DN20042_c0_g1	TRINITY_DN20042_c0_g1_i2	ACCH1_ARATH^ACCH1_ARATH^Q:116-1165,H:13-360^55.56%ID^E:1e-135^RecName: Full=1-aminocyclopropane-1-carboxylate oxidase homolog 1;^Eukaryota; Viridiplantae; Streptophyta; Embryophyta; Tracheophyta; Spermatophyta; Magnoliopsida; eudicotyledons; Gunneridae; Pentapetalae; rosids; malvids; Brassicales; Brassicaceae; Camelineae; Arabidopsis	TRINITY_DN20042_c0_g1_i2.p1	62-1183[+]	ACCH1_ARATH^ACCH1_ARATH^Q:19-368,H:13-360^55.56%ID^E:2e-138^RecName: Full=1-aminocyclopropane-1-carboxylate oxidase homolog 1;^Eukaryota; Viridiplantae; Streptophyta; Embryophyta; Tracheophyta; Spermatophyta; Magnoliopsida; eudicotyledons; Gunneridae; Pentapetalae; rosids; malvids; Brassicales; Brassicaceae; Camelineae; Arabidopsis	XP_004491714.1^XP_004491714.1^Q:62-1180,H:1-373^79.62%ID^E:0^.^.	XP_004491714.1^XP_004491714.1^Q:1-373,H:1-373^79.62%ID^E:0^.^.	PF14226.6^DIOX_N^non-haem dioxygenase in morphine synthesis N-terminal^67-168^E:8e-18`PF03171.20^2OG-FeII_Oxy^2OG-Fe(II) oxygenase superfamily^226-316^E:5.9e-23	sigP:0.998727^^^	NA	COG3491^2OGFe(II) oxygenase	KEGG:ath:AT1G06620	GO:0051213^molecular_function^dioxygenase activity`GO:0046872^molecular_function^metal ion binding	GO:0016491^molecular_function^oxidoreductase activity`GO:0055114^biological_process^oxidation-reduction process	GO:0051213,GO:0046872,GO:0016491,GO:0055114	GO:0016491,GO:0055114	hormone metabolism.ethylene.synthesis-degradation;redox.ascorbate and glutathione	NA	NA	NA	NA	NA	1-aminocyclopropane-1-carboxylate oxidase homolog 1-like [Cicer arietinum]	1-aminocyclopropane-1-carboxylate oxidase homolog 1-like [Cicer arietinum]
TRINITY_DN20042_c0_g3	TRINITY_DN20042_c0_g3_i2	DV4H_CATRO^DV4H_CATRO^Q:1-582,H:205-399^60%ID^E:1e-67^RecName: Full=Deacetoxyvindoline 4-hydroxylase {ECO:0000303|PubMed:9290645};^Eukaryota; Viridiplantae; Streptophyta; Embryophyta; Tracheophyta; Spermatophyta; Magnoliopsida; eudicotyledons; Gunneridae; Pentapetalae; asterids; lamiids; Gentianales; Apocynaceae; Rauvolfioideae; Vinceae; Catharanthinae; Catharanthus	TRINITY_DN20042_c0_g3_i2.p1	1-585[+]	DV4H_CATRO^DV4H_CATRO^Q:1-194,H:205-399^60%ID^E:5e-79^RecName: Full=Deacetoxyvindoline 4-hydroxylase {ECO:0000303|PubMed:9290645};^Eukaryota; Viridiplantae; Streptophyta; Embryophyta; Tracheophyta; Spermatophyta; Magnoliopsida; eudicotyledons; Gunneridae; Pentapetalae; asterids; lamiids; Gentianales; Apocynaceae; Rauvolfioideae; Vinceae; Catharanthinae; Catharanthus	XP_027351700.1^XP_027351700.1^Q:1-582,H:180-373^81.44%ID^E:2e-102^.^.	XP_004491714.1^XP_004491714.1^Q:1-194,H:180-373^83.51%ID^E:4e-114^.^.	PF03171.20^2OG-FeII_Oxy^2OG-Fe(II) oxygenase superfamily^47-137^E:2.8e-27	sigP:0.999243^^^	NA	NA	KEGG:ag:AAB97311`KO:K12697	GO:0005737^cellular_component^cytoplasm`GO:0005634^cellular_component^nucleus`GO:0050590^molecular_function^desacetoxyvindoline 4-hydroxylase activity`GO:0031418^molecular_function^L-ascorbic acid binding`GO:0046872^molecular_function^metal ion binding`GO:0009820^biological_process^alkaloid metabolic process	GO:0016491^molecular_function^oxidoreductase activity`GO:0055114^biological_process^oxidation-reduction process	GO:0005737,GO:0005634,GO:0050590,GO:0031418,GO:0046872,GO:0009820,GO:0016491,GO:0055114	GO:0016491,GO:0055114	hormone metabolism.ethylene.synthesis-degradation;redox.ascorbate and glutathione	NA	NA	NA	NA	NA	1-aminocyclopropane-1-carboxylate oxidase homolog 1-like [Cicer arietinum]	1-aminocyclopropane-1-carboxylate oxidase homolog 1-like [Abrus precatorius]
TRINITY_DN20078_c0_g1	TRINITY_DN20078_c0_g1_i1	LRL14_ARATH^LRL14_ARATH^Q:1036-35,H:315-651^65.78%ID^E:9e-156^RecName: Full=LEAF RUST 10 DISEASE-RESISTANCE LOCUS RECEPTOR-LIKE PROTEIN KINASE-like 1.4 {ECO:0000303|PubMed:12805585};^Eukaryota; Viridiplantae; Streptophyta; Embryophyta; Tracheophyta; Spermatophyta; Magnoliopsida; eudicotyledons; Gunneridae; Pentapetalae; rosids; malvids; Brassicales; Brassicaceae; Camelineae; Arabidopsis	TRINITY_DN20078_c0_g1_i1.p1	2-1105[-]	LRL14_ARATH^LRL14_ARATH^Q:24-357,H:315-651^65.78%ID^E:8e-156^RecName: Full=LEAF RUST 10 DISEASE-RESISTANCE LOCUS RECEPTOR-LIKE PROTEIN KINASE-like 1.4 {ECO:0000303|PubMed:12805585};^Eukaryota; Viridiplantae; Streptophyta; Embryophyta; Tracheophyta; Spermatophyta; Magnoliopsida; eudicotyledons; Gunneridae; Pentapetalae; rosids; malvids; Brassicales; Brassicaceae; Camelineae; Arabidopsis	PNX77648.1^PNX77648.1^Q:1105-2,H:28-402^85.87%ID^E:0^.^.	PNX77648.1^PNX77648.1^Q:1-368,H:28-402^85.87%ID^E:0^.^.	PF00069.25^Pkinase^Protein kinase domain^48-315^E:1.6e-49`PF07714.17^Pkinase_Tyr^Protein tyrosine kinase^48-317^E:2.7e-48	sigP:0.998383^^^	NA	COG0515^Serine Threonine protein kinase	KEGG:ath:AT1G66880	GO:0016021^cellular_component^integral component of membrane`GO:0005886^cellular_component^plasma membrane`GO:0005524^molecular_function^ATP binding`GO:0030247^molecular_function^polysaccharide binding`GO:0004674^molecular_function^protein serine/threonine kinase activity	GO:0004672^molecular_function^protein kinase activity`GO:0005524^molecular_function^ATP binding`GO:0006468^biological_process^protein phosphorylation	GO:0016021,GO:0005886,GO:0005524,GO:0030247,GO:0004674,GO:0004672,GO:0006468,GO:0000003,GO:0001101,GO:0003006,GO:0003674,GO:0003824,GO:0005575,GO:0005623,GO:0006464,GO:0006793,GO:0006796,GO:0006807,GO:0006950,GO:0007154,GO:0007165,GO:0007166,GO:0007275,GO:0008150,GO:0008152,GO:0009314,GO:0009414,GO:0009415,GO:0009416,GO:0009605,GO:0009628,GO:0009648,GO:0009719,GO:0009725,GO:0009737,GO:0009791,GO:…	GO:0004672,GO:0005524,GO:0006468	signalling.receptor kinases.wheat LRK10 like	NA	ko:K04733	ko04010,ko04064,ko04620,ko04621,ko04624,ko04722,ko05133,ko05140,ko05142,ko05145,ko05152,ko05162,ko05164,map04010,map04064,map04620,map04621,map04624,map04722,map05133,map05140,map05142,map05145,map05152,map05162,map05164	M00686	NA	putative serine threonine-protein kinase, partial [Trifolium pratense]	putative serine threonine-protein kinase, partial [Trifolium pratense]
TRINITY_DN20034_c0_g1	TRINITY_DN20034_c0_g1_i1	NA	TRINITY_DN20034_c0_g1_i1.p1	494-799[+]	NA	NA	NA	NA	sigP:0.990431^^^	ExpAA=39.33^PredHel=3^Topology=i21-43o53-70i75-97o	NA	NA	NA	NA	NA	NA	not assigned.unknown	NA	NA	NA	NA	NA	NA	NA
TRINITY_DN20074_c0_g2	TRINITY_DN20074_c0_g2_i1	PPR39_ARATH^PPR39_ARATH^Q:341-6,H:273-384^45.54%ID^E:8e-28^RecName: Full=Pentatricopeptide repeat-containing protein At1g12775, mitochondrial;^Eukaryota; Viridiplantae; Streptophyta; Embryophyta; Tracheophyta; Spermatophyta; Magnoliopsida; eudicotyledons; Gunneridae; Pentapetalae; rosids; malvids; Brassicales; Brassicaceae; Camelineae; Arabidopsis`PPR39_ARATH^PPR39_ARATH^Q:338-21,H:379-484^33.02%…	TRINITY_DN20074_c0_g2_i1.p1	3-341[-]	PPR39_ARATH^PPR39_ARATH^Q:1-112,H:273-384^45.54%ID^E:7e-28^RecName: Full=Pentatricopeptide repeat-containing protein At1g12775, mitochondrial;^Eukaryota; Viridiplantae; Streptophyta; Embryophyta; Tracheophyta; Spermatophyta; Magnoliopsida; eudicotyledons; Gunneridae; Pentapetalae; rosids; malvids; Brassicales; Brassicaceae; Camelineae; Arabidopsis`PPR39_ARATH^PPR39_ARATH^Q:2-107,H:379-484^33.02%I…	XP_024630185.1^XP_024630185.1^Q:341-3,H:52-164^81.42%ID^E:8e-58^.^.	XP_024630185.1^XP_024630185.1^Q:1-113,H:52-164^81.42%ID^E:8e-58^.^.	PF13041.6^PPR_2^PPR repeat family^1-37^E:7.1e-12`PF01535.20^PPR^PPR repeat^2-21^E:0.16`PF17177.4^PPR_long^Pentacotripeptide-repeat region of PRORP^4-103^E:7.6e-07`PF13812.6^PPR_3^Pentatricopeptide repeat domain^13-73^E:8.1e-11`PF12854.7^PPR_1^PPR repeat^21-52^E:2e-14`PF13041.6^PPR_2^PPR repeat family^24-73^E:1.1e-17`PF01535.20^PPR^PPR repeat^27-56^E:6.6e-09`PF12854.7^PPR_1^PPR repeat^56-87^E:2.2e…	sigP:0.999546^^^	NA	ENOG410Z7Z7^Pentatricopeptide repeat-containing protein	KEGG:ath:AT1G12775	GO:0005739^cellular_component^mitochondrion	NA	GO:0005739	NA	DNA.synthesis/chromatin structure	NA	ko:K17710,ko:K17964	NA	NA	NA	pentatricopeptide repeat-containing protein At1g62910 [Medicago truncatula]	pentatricopeptide repeat-containing protein At1g62910 [Medicago truncatula]
TRINITY_DN20074_c0_g3	TRINITY_DN20074_c0_g3_i4	PP247_ARATH^PP247_ARATH^Q:1611-685,H:264-572^42.72%ID^E:4e-79^RecName: Full=Pentatricopeptide repeat-containing protein At3g22470, mitochondrial;^Eukaryota; Viridiplantae; Streptophyta; Embryophyta; Tracheophyta; Spermatophyta; Magnoliopsida; eudicotyledons; Gunneridae; Pentapetalae; rosids; malvids; Brassicales; Brassicaceae; Camelineae; Arabidopsis`PP247_ARATH^PP247_ARATH^Q:1611-628,H:124-451^2…	TRINITY_DN20074_c0_g3_i4.p1	622-1590[-]	PP247_ARATH^PP247_ARATH^Q:1-302,H:271-572^42.72%ID^E:2e-79^RecName: Full=Pentatricopeptide repeat-containing protein At3g22470, mitochondrial;^Eukaryota; Viridiplantae; Streptophyta; Embryophyta; Tracheophyta; Spermatophyta; Magnoliopsida; eudicotyledons; Gunneridae; Pentapetalae; rosids; malvids; Brassicales; Brassicaceae; Camelineae; Arabidopsis`PP247_ARATH^PP247_ARATH^Q:8-321,H:138-451^30.57%I…	RHN52631.1^RHN52631.1^Q:1611-625,H:227-555^71.43%ID^E:3e-165^.^.	RHN52631.1^RHN52631.1^Q:1-322,H:234-555^70.81%ID^E:5e-163^.^.	PF13812.6^PPR_3^Pentatricopeptide repeat domain^1-56^E:4.5e-07`PF12854.7^PPR_1^PPR repeat^5-36^E:7.9e-10`PF13041.6^PPR_2^PPR repeat family^8-57^E:1.6e-12`PF01535.20^PPR^PPR repeat^11-36^E:0.00037`PF13812.6^PPR_3^Pentatricopeptide repeat domain^33-89^E:7.9e-08`PF12854.7^PPR_1^PPR repeat^42-65^E:3.1e-09`PF01535.20^PPR^PPR repeat^46-76^E:1.4e-05`PF13812.6^PPR_3^Pentatricopeptide repeat domain^71-123…	sigP:0.936032^^^	ExpAA=20.59^PredHel=1^Topology=i7-29o	ENOG410Z7Z7^Pentatricopeptide repeat-containing protein	KEGG:ath:AT3G22470	GO:0005739^cellular_component^mitochondrion	NA	GO:0005739	NA	not assigned.no ontology.pentatricopeptide (PPR) repeat-containing protein	NA	NA	NA	NA	NA	putative tetratricopeptide-like helical domain-containing protein [Medicago truncatula]	putative tetratricopeptide-like helical domain-containing protein [Medicago truncatula]
TRINITY_DN20074_c0_g3	TRINITY_DN20074_c0_g3_i1	PFD4_ARATH^PFD4_ARATH^Q:320-231,H:80-109^60%ID^E:2e-08^RecName: Full=Probable prefoldin subunit 4;^Eukaryota; Viridiplantae; Streptophyta; Embryophyta; Tracheophyta; Spermatophyta; Magnoliopsida; eudicotyledons; Gunneridae; Pentapetalae; rosids; malvids; Brassicales; Brassicaceae; Camelineae; Arabidopsis`PFD4_ARATH^PFD4_ARATH^Q:402-337,H:47-68^68.18%ID^E:2e-08^RecName: Full=Probable prefoldin sub…	TRINITY_DN20074_c0_g3_i1.p1	11-412[+]	NA	KAB5556369.1^KAB5556369.1^Q:411-343,H:500-522^91.3%ID^E:7e-13^.^.	NA	NA	sigP:0.999234^^^	NA	NA	NA	NA	NA	NA	NA	not assigned.unknown	NA	NA	NA	NA	NA	NA	hypothetical protein DKX38_007278 [Salix brachista]
TRINITY_DN20043_c0_g1	TRINITY_DN20043_c0_g1_i1	WEX_ARATH^WEX_ARATH^Q:584-135,H:129-278^36.18%ID^E:2e-22^RecName: Full=Werner Syndrome-like exonuclease;^Eukaryota; Viridiplantae; Streptophyta; Embryophyta; Tracheophyta; Spermatophyta; Magnoliopsida; eudicotyledons; Gunneridae; Pentapetalae; rosids; malvids; Brassicales; Brassicaceae; Camelineae; Arabidopsis	TRINITY_DN20043_c0_g1_i1.p1	120-746[-]	WEX_ARATH^WEX_ARATH^Q:55-204,H:129-278^36.18%ID^E:4e-23^RecName: Full=Werner Syndrome-like exonuclease;^Eukaryota; Viridiplantae; Streptophyta; Embryophyta; Tracheophyta; Spermatophyta; Magnoliopsida; eudicotyledons; Gunneridae; Pentapetalae; rosids; malvids; Brassicales; Brassicaceae; Camelineae; Arabidopsis	XP_024626720.1^XP_024626720.1^Q:707-129,H:3-195^70.47%ID^E:9e-96^.^.	XP_024626720.1^XP_024626720.1^Q:14-206,H:3-195^70.47%ID^E:6e-97^.^.	PF01612.20^DNA_pol_A_exo1^3'-5' exonuclease^35-201^E:9.3e-15	sigP:0.999451^^^	NA	ENOG410XS63^Exonuclease 3'-5' domain containing 2	KEGG:ath:AT4G13870	GO:0005634^cellular_component^nucleus`GO:0008408^molecular_function^3'-5' exonuclease activity`GO:0003677^molecular_function^DNA binding`GO:0046872^molecular_function^metal ion binding	GO:0003676^molecular_function^nucleic acid binding`GO:0008408^molecular_function^3'-5' exonuclease activity`GO:0006139^biological_process^nucleobase-containing compound metabolic process	GO:0005634,GO:0008408,GO:0003677,GO:0046872,GO:0003676,GO:0006139,GO:0003674,GO:0003824,GO:0004518,GO:0004527,GO:0006725,GO:0006807,GO:0008150,GO:0008152,GO:0009987,GO:0016787,GO:0016788,GO:0034641,GO:0043170,GO:0044237,GO:0044238,GO:0046483,GO:0071704,GO:0090304,GO:0090305,GO:1901360	GO:0003676,GO:0008408,GO:0006139	DNA.unspecified	NA	ko:K20777	NA	NA	NA	Werner Syndrome-like exonuclease [Medicago truncatula]	Werner Syndrome-like exonuclease [Medicago truncatula]
TRINITY_DN20031_c0_g2	TRINITY_DN20031_c0_g2_i1	NA	TRINITY_DN20031_c0_g2_i1.p1	149-469[+]	NA	XP_014522137.1^XP_014522137.1^Q:131-454,H:5-112^37.84%ID^E:3e-17^.^.	XP_014522137.1^XP_014522137.1^Q:7-102,H:20-112^40.62%ID^E:2e-17^.^.	NA	sigP:0.999045^^^	NA	NA	NA	NA	NA	NA	NA	not assigned.unknown	NA	NA	NA	NA	NA	uncharacterized protein LOC106778668 [Vigna radiata var. radiata]	uncharacterized protein LOC106778668 [Vigna radiata var. radiata]
TRINITY_DN20085_c0_g2	TRINITY_DN20085_c0_g2_i1	KIP1L_ARATH^KIP1L_ARATH^Q:1498-725,H:7-233^33.59%ID^E:1e-29^RecName: Full=Kinase-interacting family protein {ECO:0000305|PubMed:22840520};^Eukaryota; Viridiplantae; Streptophyta; Embryophyta; Tracheophyta; Spermatophyta; Magnoliopsida; eudicotyledons; Gunneridae; Pentapetalae; rosids; malvids; Brassicales; Brassicaceae; Camelineae; Arabidopsis	TRINITY_DN20085_c0_g2_i1.p1	497-1618[-]	KIP1L_ARATH^KIP1L_ARATH^Q:41-298,H:7-233^33.59%ID^E:2e-35^RecName: Full=Kinase-interacting family protein {ECO:0000305|PubMed:22840520};^Eukaryota; Viridiplantae; Streptophyta; Embryophyta; Tracheophyta; Spermatophyta; Magnoliopsida; eudicotyledons; Gunneridae; Pentapetalae; rosids; malvids; Brassicales; Brassicaceae; Camelineae; Arabidopsis	RHN52506.1^RHN52506.1^Q:1618-500,H:1-370^85.94%ID^E:0^.^.	RHN52506.1^RHN52506.1^Q:1-373,H:1-370^85.68%ID^E:0^.^.	PF07765.12^KIP1^KIP1-like protein^36-104^E:2.5e-13	sigP:0.999492^^^	NA	ENOG410YH7I^KIP1-like protein	KEGG:ath:AT1G48405	GO:0005737^cellular_component^cytoplasm`GO:0005886^cellular_component^plasma membrane`GO:0051015^molecular_function^actin filament binding	GO:0003779^molecular_function^actin binding	GO:0005737,GO:0005886,GO:0051015,GO:0003779	GO:0003779	not assigned.unknown	NA	NA	NA	NA	NA	putative protein Networked (NET), actin-binding (NAB) [Medicago truncatula]	putative protein Networked (NET), actin-binding (NAB) [Medicago truncatula]
TRINITY_DN20076_c0_g1	TRINITY_DN20076_c0_g1_i1	EDL16_ARATH^EDL16_ARATH^Q:603-10,H:74-271^71.21%ID^E:4e-87^RecName: Full=Sugar transporter ERD6-like 16;^Eukaryota; Viridiplantae; Streptophyta; Embryophyta; Tracheophyta; Spermatophyta; Magnoliopsida; eudicotyledons; Gunneridae; Pentapetalae; rosids; malvids; Brassicales; Brassicaceae; Camelineae; Arabidopsis	TRINITY_DN20076_c0_g1_i1.p1	1-603[-]	EDL16_ARATH^EDL16_ARATH^Q:1-198,H:74-271^71.21%ID^E:1e-95^RecName: Full=Sugar transporter ERD6-like 16;^Eukaryota; Viridiplantae; Streptophyta; Embryophyta; Tracheophyta; Spermatophyta; Magnoliopsida; eudicotyledons; Gunneridae; Pentapetalae; rosids; malvids; Brassicales; Brassicaceae; Camelineae; Arabidopsis	PNY04855.1^PNY04855.1^Q:600-1,H:82-281^89.5%ID^E:3e-114^.^.	PNY04855.1^PNY04855.1^Q:2-201,H:82-281^89.5%ID^E:2e-123^.^.	PF07690.16^MFS_1^Major Facilitator Superfamily^1-158^E:7.9e-19`PF00083.24^Sugar_tr^Sugar (and other) transporter^9-188^E:1.2e-38	sigP:0.987432^^^	ExpAA=100.82^PredHel=5^Topology=o10-32i39-56o69-91i98-120o125-144i	ENOG410XNQK^Transporter	KEGG:ath:AT5G18840	GO:0005887^cellular_component^integral component of plasma membrane`GO:0005351^molecular_function^carbohydrate:proton symporter activity	GO:0055085^biological_process^transmembrane transport`GO:0005887^cellular_component^integral component of plasma membrane`GO:0022857^molecular_function^transmembrane transporter activity`GO:0016021^cellular_component^integral component of membrane	GO:0005887,GO:0005351,GO:0055085,GO:0022857,GO:0016021,GO:0015144,GO:0003674,GO:0005215,GO:0005355,GO:0005402,GO:0006810,GO:0006811,GO:0006812,GO:0008150,GO:0008324,GO:0008643,GO:0008645,GO:0015075,GO:0015077,GO:0015078,GO:0015145,GO:0015149,GO:0015291,GO:0015293,GO:0015294,GO:0015295,GO:0015318,GO:0015672,GO:0015749,GO:0022804,GO:0022890,GO:0034219,GO:0034220,GO:0046323,GO:0051119,GO:0051179,GO:…	GO:0055085,GO:0005887,GO:0022857,GO:0016021	transport.sugars	GO:0015144	ko:K08145	NA	NA	NA	sugar transporter ERD6-like 16-like protein [Trifolium pratense]	sugar transporter ERD6-like 16-like protein [Trifolium pratense]
TRINITY_DN20050_c0_g3	TRINITY_DN20050_c0_g3_i1	NA	TRINITY_DN20050_c0_g3_i1.p1	2-313[-]	NA	XP_012574209.1^XP_012574209.1^Q:310-2,H:85-197^55.75%ID^E:1e-26^.^.	XP_012574209.1^XP_012574209.1^Q:2-104,H:85-197^55.75%ID^E:1e-26^.^.	NA	sigP:0.999689^^^	NA	NA	NA	NA	NA	NA	NA	not assigned.unknown	NA	NA	NA	NA	NA	uncharacterized protein LOC101499749 [Cicer arietinum]	uncharacterized protein LOC101499749 [Cicer arietinum]
TRINITY_DN20060_c0_g1	TRINITY_DN20060_c0_g1_i4	POLR1_ARATH^POLR1_ARATH^Q:1-1041,H:1095-1440^35.34%ID^E:1e-60^RecName: Full=Retrovirus-related Pol polyprotein from transposon RE1;^Eukaryota; Viridiplantae; Streptophyta; Embryophyta; Tracheophyta; Spermatophyta; Magnoliopsida; eudicotyledons; Gunneridae; Pentapetalae; rosids; malvids; Brassicales; Brassicaceae; Camelineae; Arabidopsis	TRINITY_DN20060_c0_g1_i4.p1	466-1044[+]	POLR1_ARATH^POLR1_ARATH^Q:1-192,H:1248-1440^38.86%ID^E:6e-38^RecName: Full=Retrovirus-related Pol polyprotein from transposon RE1;^Eukaryota; Viridiplantae; Streptophyta; Embryophyta; Tracheophyta; Spermatophyta; Magnoliopsida; eudicotyledons; Gunneridae; Pentapetalae; rosids; malvids; Brassicales; Brassicaceae; Camelineae; Arabidopsis	RHN77304.1^RHN77304.1^Q:4-1044,H:1339-1683^72.33%ID^E:1e-174^.^.	RHN77304.1^RHN77304.1^Q:1-193,H:1491-1683^75.65%ID^E:5e-98^.^.	NA	sigP:0.765922^^^	NA	NA	NA	GO:0004190^molecular_function^aspartic-type endopeptidase activity`GO:0004519^molecular_function^endonuclease activity`GO:0046872^molecular_function^metal ion binding`GO:0003676^molecular_function^nucleic acid binding`GO:0003964^molecular_function^RNA-directed DNA polymerase activity`GO:0015074^biological_process^DNA integration`GO:0006310^biological_process^DNA recombination	NA	GO:0004190,GO:0004519,GO:0046872,GO:0003676,GO:0003964,GO:0015074,GO:0006310	NA	signalling.receptor kinases.DUF 26	NA	NA	NA	NA	NA	putative RNA-directed DNA polymerase [Medicago truncatula]	putative RNA-directed DNA polymerase [Medicago truncatula]
TRINITY_DN20060_c0_g1	TRINITY_DN20060_c0_g1_i5	POLR1_ARATH^POLR1_ARATH^Q:1-408,H:1095-1228^33.09%ID^E:8e-30^RecName: Full=Retrovirus-related Pol polyprotein from transposon RE1;^Eukaryota; Viridiplantae; Streptophyta; Embryophyta; Tracheophyta; Spermatophyta; Magnoliopsida; eudicotyledons; Gunneridae; Pentapetalae; rosids; malvids; Brassicales; Brassicaceae; Camelineae; Arabidopsis`POLR1_ARATH^POLR1_ARATH^Q:455-685,H:1245-1321^45.45%ID^E:8e-3…	TRINITY_DN20060_c0_g1_i5.p1	1-306[+]	POLR1_ARATH^POLR1_ARATH^Q:1-97,H:1095-1189^35.05%ID^E:6e-09^RecName: Full=Retrovirus-related Pol polyprotein from transposon RE1;^Eukaryota; Viridiplantae; Streptophyta; Embryophyta; Tracheophyta; Spermatophyta; Magnoliopsida; eudicotyledons; Gunneridae; Pentapetalae; rosids; malvids; Brassicales; Brassicaceae; Camelineae; Arabidopsis	RHN77304.1^RHN77304.1^Q:4-435,H:1339-1480^69.44%ID^E:1e-89^.^.	RHN77304.1^RHN77304.1^Q:2-101,H:1339-1436^72%ID^E:1e-39^.^.	PF07727.14^RVT_2^Reverse transcriptase (RNA-dependent DNA polymerase)^2-101^E:1.8e-21	sigP:0.998019^^^	NA	NA	NA	GO:0004190^molecular_function^aspartic-type endopeptidase activity`GO:0004519^molecular_function^endonuclease activity`GO:0046872^molecular_function^metal ion binding`GO:0003676^molecular_function^nucleic acid binding`GO:0003964^molecular_function^RNA-directed DNA polymerase activity`GO:0015074^biological_process^DNA integration`GO:0006310^biological_process^DNA recombination	NA	GO:0004190,GO:0004519,GO:0046872,GO:0003676,GO:0003964,GO:0015074,GO:0006310,GO:0003674,GO:0003723,GO:0003824,GO:0004518,GO:0005488,GO:0005575,GO:0005622,GO:0005623,GO:0005737,GO:0005739,GO:0006139,GO:0006725,GO:0006807,GO:0008150,GO:0008152,GO:0009451,GO:0009987,GO:0016070,GO:0016787,GO:0016788,GO:0034641,GO:0043170,GO:0043226,GO:0043227,GO:0043229,GO:0043231,GO:0043412,GO:0044237,GO:0044238,GO:…	NA	not assigned.unknown	NA	NA	NA	NA	NA	putative RNA-directed DNA polymerase [Medicago truncatula]	putative RNA-directed DNA polymerase [Medicago truncatula]
TRINITY_DN20060_c0_g2	TRINITY_DN20060_c0_g2_i1	POLR1_ARATH^POLR1_ARATH^Q:1-603,H:1095-1295^35.32%ID^E:1e-33^RecName: Full=Retrovirus-related Pol polyprotein from transposon RE1;^Eukaryota; Viridiplantae; Streptophyta; Embryophyta; Tracheophyta; Spermatophyta; Magnoliopsida; eudicotyledons; Gunneridae; Pentapetalae; rosids; malvids; Brassicales; Brassicaceae; Camelineae; Arabidopsis	TRINITY_DN20060_c0_g2_i1.p1	1-603[+]	POLR1_ARATH^POLR1_ARATH^Q:1-201,H:1095-1295^35.32%ID^E:1e-33^RecName: Full=Retrovirus-related Pol polyprotein from transposon RE1;^Eukaryota; Viridiplantae; Streptophyta; Embryophyta; Tracheophyta; Spermatophyta; Magnoliopsida; eudicotyledons; Gunneridae; Pentapetalae; rosids; malvids; Brassicales; Brassicaceae; Camelineae; Arabidopsis	RHN77304.1^RHN77304.1^Q:4-600,H:1339-1537^73.87%ID^E:7e-97^.^.	RHN77304.1^RHN77304.1^Q:2-200,H:1339-1537^73.87%ID^E:7e-97^.^.	PF07727.14^RVT_2^Reverse transcriptase (RNA-dependent DNA polymerase)^2-131^E:1.4e-30	sigP:0.99842^^^	NA	NA	NA	GO:0004190^molecular_function^aspartic-type endopeptidase activity`GO:0004519^molecular_function^endonuclease activity`GO:0046872^molecular_function^metal ion binding`GO:0003676^molecular_function^nucleic acid binding`GO:0003964^molecular_function^RNA-directed DNA polymerase activity`GO:0015074^biological_process^DNA integration`GO:0006310^biological_process^DNA recombination	NA	GO:0004190,GO:0004519,GO:0046872,GO:0003676,GO:0003964,GO:0015074,GO:0006310	NA	signalling.receptor kinases.DUF 26	NA	ko:K19525	NA	NA	NA	putative RNA-directed DNA polymerase [Medicago truncatula]	putative RNA-directed DNA polymerase [Medicago truncatula]
TRINITY_DN20060_c0_g2	TRINITY_DN20060_c0_g2_i6	POLR1_ARATH^POLR1_ARATH^Q:5-346,H:1199-1312^39.47%ID^E:1e-18^RecName: Full=Retrovirus-related Pol polyprotein from transposon RE1;^Eukaryota; Viridiplantae; Streptophyta; Embryophyta; Tracheophyta; Spermatophyta; Magnoliopsida; eudicotyledons; Gunneridae; Pentapetalae; rosids; malvids; Brassicales; Brassicaceae; Camelineae; Arabidopsis	TRINITY_DN20060_c0_g2_i6.p1	2-346[+]	POLR1_ARATH^POLR1_ARATH^Q:2-115,H:1199-1312^39.47%ID^E:1e-18^RecName: Full=Retrovirus-related Pol polyprotein from transposon RE1;^Eukaryota; Viridiplantae; Streptophyta; Embryophyta; Tracheophyta; Spermatophyta; Magnoliopsida; eudicotyledons; Gunneridae; Pentapetalae; rosids; malvids; Brassicales; Brassicaceae; Camelineae; Arabidopsis	MCH79292.1^MCH79292.1^Q:5-346,H:1002-1115^71.93%ID^E:9e-50^.^.	MCH79292.1^MCH79292.1^Q:2-115,H:1002-1115^71.93%ID^E:8e-50^.^.	NA	sigP:0.998501^^^	NA	NA	NA	GO:0004190^molecular_function^aspartic-type endopeptidase activity`GO:0004519^molecular_function^endonuclease activity`GO:0046872^molecular_function^metal ion binding`GO:0003676^molecular_function^nucleic acid binding`GO:0003964^molecular_function^RNA-directed DNA polymerase activity`GO:0015074^biological_process^DNA integration`GO:0006310^biological_process^DNA recombination	NA	GO:0004190,GO:0004519,GO:0046872,GO:0003676,GO:0003964,GO:0015074,GO:0006310	NA	not assigned.unknown	NA	NA	NA	NA	NA	copia protein (gag-int-pol protein) [Trifolium medium]	copia protein (gag-int-pol protein) [Trifolium medium]
TRINITY_DN20086_c0_g1	TRINITY_DN20086_c0_g1_i2	Y1571_ARATH^Y1571_ARATH^Q:375-112,H:980-1067^67.05%ID^E:2e-35^RecName: Full=Probable leucine-rich repeat receptor-like protein kinase At1g35710;^Eukaryota; Viridiplantae; Streptophyta; Embryophyta; Tracheophyta; Spermatophyta; Magnoliopsida; eudicotyledons; Gunneridae; Pentapetalae; rosids; malvids; Brassicales; Brassicaceae; Camelineae; Arabidopsis	TRINITY_DN20086_c0_g1_i2.p1	1-387[-]	MIK2_ARATH^MIK2_ARATH^Q:5-128,H:904-1023^54.84%ID^E:9e-38^RecName: Full=MDIS1-interacting receptor like kinase 2 {ECO:0000303|PubMed:26863186};^Eukaryota; Viridiplantae; Streptophyta; Embryophyta; Tracheophyta; Spermatophyta; Magnoliopsida; eudicotyledons; Gunneridae; Pentapetalae; rosids; malvids; Brassicales; Brassicaceae; Camelineae; Arabidopsis	PNX55696.1^PNX55696.1^Q:375-4,H:27-150^83.06%ID^E:6e-60^.^.	PNX55696.1^PNX55696.1^Q:5-128,H:27-150^83.06%ID^E:9e-71^.^.	PF00069.25^Pkinase^Protein kinase domain^5-81^E:2.7e-16`PF07714.17^Pkinase_Tyr^Protein tyrosine kinase^5-81^E:1.2e-12	sigP:0.999167^^^	NA	COG4886^leucine Rich Repeat	KEGG:ath:AT4G08850	GO:0016021^cellular_component^integral component of membrane`GO:0005886^cellular_component^plasma membrane`GO:0009506^cellular_component^plasmodesma`GO:0090406^cellular_component^pollen tube`GO:0005524^molecular_function^ATP binding`GO:0004674^molecular_function^protein serine/threonine kinase activity`GO:0010183^biological_process^pollen tube guidance	GO:0004672^molecular_function^protein kinase activity`GO:0005524^molecular_function^ATP binding`GO:0006468^biological_process^protein phosphorylation	GO:0016021,GO:0005886,GO:0009506,GO:0090406,GO:0005524,GO:0004674,GO:0010183,GO:0004672,GO:0006468	GO:0004672,GO:0005524,GO:0006468	signalling.receptor kinases.leucine rich repeat XII	NA	ko:K04730	ko04010,ko04064,ko04620,ko04624,ko04722,ko05133,ko05140,ko05142,ko05145,ko05152,ko05162,ko05169,map04010,map04064,map04620,map04624,map04722,map05133,map05140,map05142,map05145,map05152,map05162,map05169	M00686	NA	LRR receptor-like kinase resistance protein [Trifolium pratense]	LRR receptor-like kinase resistance protein [Trifolium pratense]
TRINITY_DN20090_c0_g1	TRINITY_DN20090_c0_g1_i2	NA	TRINITY_DN20090_c0_g1_i2.p1	169-669[+]	NA	PNY14043.1^PNY14043.1^Q:154-720,H:1310-1497^70.9%ID^E:3e-94^.^.	XP_024634154.1^XP_024634154.1^Q:1-165,H:41-205^75.76%ID^E:2e-87^.^.	NA	sigP:0.998775^^^	NA	NA	NA	NA	NA	NA	NA	not assigned.unknown	NA	NA	NA	NA	NA	uncharacterized protein LOC112419974 [Medicago truncatula]	cellular nucleic acid-binding protein [Trifolium pratense]
TRINITY_DN20044_c0_g1	TRINITY_DN20044_c0_g1_i2	PRP2_SOLLC^PRP2_SOLLC^Q:345-4,H:20-133^74.56%ID^E:1e-58^RecName: Full=Pathogenesis-related protein P2;^Eukaryota; Viridiplantae; Streptophyta; Embryophyta; Tracheophyta; Spermatophyta; Magnoliopsida; eudicotyledons; Gunneridae; Pentapetalae; asterids; lamiids; Solanales; Solanaceae; Solanoideae; Solaneae; Solanum; Lycopersicon	TRINITY_DN20044_c0_g1_i2.p1	1-411[-]	PRP2_SOLLC^PRP2_SOLLC^Q:5-136,H:2-133^67.42%ID^E:8e-61^RecName: Full=Pathogenesis-related protein P2;^Eukaryota; Viridiplantae; Streptophyta; Embryophyta; Tracheophyta; Spermatophyta; Magnoliopsida; eudicotyledons; Gunneridae; Pentapetalae; asterids; lamiids; Solanales; Solanaceae; Solanoideae; Solaneae; Solanum; Lycopersicon	AAF61435.1^AAF61435.1^Q:360-10,H:1-117^98.29%ID^E:3e-79^.^.	AAF61434.1^AAF61434.1^Q:1-135,H:1-134^92.59%ID^E:4e-85^.^.	PF00967.17^Barwin^Barwin family^28-136^E:3e-53	sigP:0.004701^CS^pos:^Pr:	ExpAA=20.70^PredHel=1^Topology=i7-29o	COG3979^chitinase	KEGG:sly:544069	GO:0005618^cellular_component^cell wall`GO:0005576^cellular_component^extracellular region`GO:0042742^biological_process^defense response to bacterium`GO:0050832^biological_process^defense response to fungus	GO:0042742^biological_process^defense response to bacterium`GO:0050832^biological_process^defense response to fungus	GO:0005618,GO:0005576,GO:0042742,GO:0050832,GO:0006950,GO:0006952,GO:0008150,GO:0050896	GO:0042742,GO:0050832	stress.biotic	NA	NA	NA	NA	NA	pathogenesis-related protein 4A [Pisum sativum]	pre-hevein-like protein [Pisum sativum]
TRINITY_DN20051_c0_g1	TRINITY_DN20051_c0_g1_i5	SFT2B_HUMAN^SFT2B_HUMAN^Q:377-727,H:33-153^42.98%ID^E:2e-22^RecName: Full=Vesicle transport protein SFT2B;^Eukaryota; Metazoa; Chordata; Craniata; Vertebrata; Euteleostomi; Mammalia; Eutheria; Euarchontoglires; Primates; Haplorrhini; Catarrhini; Hominidae; Homo	TRINITY_DN20051_c0_g1_i5.p1	281-760[+]	SFT2B_HUMAN^SFT2B_HUMAN^Q:4-149,H:3-153^41.72%ID^E:3e-29^RecName: Full=Vesicle transport protein SFT2B;^Eukaryota; Metazoa; Chordata; Craniata; Vertebrata; Euteleostomi; Mammalia; Eutheria; Euarchontoglires; Primates; Haplorrhini; Catarrhini; Hominidae; Homo	XP_013466260.1^XP_013466260.1^Q:281-757,H:1-162^89.51%ID^E:5e-79^.^.	XP_013466260.1^XP_013466260.1^Q:1-159,H:1-162^89.51%ID^E:2e-97^.^.	PF04178.12^Got1^Got1/Sft2-like family^45-150^E:5.8e-33	sigP:0.998785^^^	ExpAA=89.54^PredHel=4^Topology=i34-56o61-83i95-117o121-143i	COG5102^SFT2 domain containing	KEGG:hsa:375035	GO:0070062^cellular_component^extracellular exosome`GO:0016021^cellular_component^integral component of membrane`GO:0015031^biological_process^protein transport`GO:0016192^biological_process^vesicle-mediated transport	GO:0016192^biological_process^vesicle-mediated transport	GO:0070062,GO:0016021,GO:0015031,GO:0016192,GO:0005575,GO:0006810,GO:0008150,GO:0016020,GO:0051179,GO:0051234	GO:0016192	not assigned.unknown	NA	NA	NA	NA	NA	vesicle transport protein SFT2B [Medicago truncatula]	vesicle transport protein SFT2B [Medicago truncatula]
TRINITY_DN20092_c0_g1	TRINITY_DN20092_c0_g1_i1	IST1L_DICDI^IST1L_DICDI^Q:152-508,H:12-129^28.57%ID^E:3e-10^RecName: Full=IST1-like protein;^Eukaryota; Amoebozoa; Evosea; Eumycetozoa; Dictyostelids; Dictyosteliales; Dictyosteliaceae; Dictyostelium	TRINITY_DN20092_c0_g1_i1.p1	2-511[+]	IST1L_DICDI^IST1L_DICDI^Q:51-169,H:12-129^28.57%ID^E:6e-10^RecName: Full=IST1-like protein;^Eukaryota; Amoebozoa; Evosea; Eumycetozoa; Dictyostelids; Dictyosteliales; Dictyosteliaceae; Dictyostelium	XP_004486735.1^XP_004486735.1^Q:116-511,H:1-132^86.36%ID^E:4e-76^.^.	XP_004486735.1^XP_004486735.1^Q:39-170,H:1-132^86.36%ID^E:3e-76^.^.	PF03398.14^Ist1^Regulator of Vps4 activity in the MVB pathway^53-170^E:2.1e-37	sigP:0.993821^^^	NA	ENOG410YG52^positive regulation of collateral sprouting	KEGG:ddi:DDB_G0289029`KO:K19476	GO:0008104^biological_process^protein localization`GO:0015031^biological_process^protein transport	GO:0015031^biological_process^protein transport	GO:0008104,GO:0015031	GO:0015031	not assigned.unknown	NA	ko:K19476	ko04144,map04144	NA	NA	uncharacterized protein LOC101507745 [Cicer arietinum]	uncharacterized protein LOC101507745 [Cicer arietinum]
TRINITY_DN20092_c0_g2	TRINITY_DN20092_c0_g2_i1	NA	TRINITY_DN20092_c0_g2_i1.p1	48-812[-]	NA	XP_004486735.1^XP_004486735.1^Q:845-78,H:144-412^60.14%ID^E:7e-82^.^.	XP_004486735.1^XP_004486735.1^Q:1-254,H:155-421^58.42%ID^E:3e-85^.^.	NA	sigP:0.998379^^^	NA	NA	NA	NA	NA	NA	NA	not assigned.unknown	NA	ko:K19476	ko04144,map04144	NA	NA	uncharacterized protein LOC101507745 [Cicer arietinum]	uncharacterized protein LOC101507745 [Cicer arietinum]
TRINITY_DN20008_c0_g1	TRINITY_DN20008_c0_g1_i1	NA	TRINITY_DN20008_c0_g1_i1.p1	3-506[+]	NA	XP_027920918.1^XP_027920918.1^Q:9-506,H:1-166^98.19%ID^E:2e-119^.^.	XP_027920918.1^XP_027920918.1^Q:3-168,H:1-166^98.19%ID^E:2e-119^.^.	PF04640.14^PLATZ^PLATZ transcription factor^64-135^E:1.4e-25	sigP:0.994876^^^	NA	NA	NA	NA	NA	NA	NA	not assigned.unknown	NA	NA	NA	NA	NA	uncharacterized protein LOC114178960 [Vigna unguiculata]	uncharacterized protein LOC114178960 [Vigna unguiculata]
TRINITY_DN20000_c0_g1	TRINITY_DN20000_c0_g1_i3	NA	TRINITY_DN20000_c0_g1_i3.p1	2-319[-]	NA	NA	NA	NA	sigP:0.999532^^^	NA	NA	NA	NA	NA	NA	NA	not assigned.unknown	NA	NA	NA	NA	NA	NA	NA
TRINITY_DN33503_c0_g1	TRINITY_DN33503_c0_g1_i1	NA	TRINITY_DN33503_c0_g1_i1.p1	179-529[+]	NA	XP_024625821.1^XP_024625821.1^Q:179-427,H:1-83^92.77%ID^E:5e-35^.^.	XP_022766006.1^XP_022766006.1^Q:1-102,H:4-105^67.65%ID^E:6e-43^.^.	NA	sigP:0.99921^^^	ExpAA=21.00^PredHel=1^Topology=i32-51o	NA	NA	NA	NA	NA	NA	not assigned.unknown	NA	NA	NA	NA	NA	uncharacterized protein LOC111310898 [Durio zibethinus]	uncharacterized protein LOC25499038 [Medicago truncatula]
TRINITY_DN33530_c0_g1	TRINITY_DN33530_c0_g1_i1	AP1S2_ARATH^AP1S2_ARATH^Q:88-567,H:1-160^83.12%ID^E:6e-98^RecName: Full=AP-1 complex subunit sigma-2;^Eukaryota; Viridiplantae; Streptophyta; Embryophyta; Tracheophyta; Spermatophyta; Magnoliopsida; eudicotyledons; Gunneridae; Pentapetalae; rosids; malvids; Brassicales; Brassicaceae; Camelineae; Arabidopsis	TRINITY_DN33530_c0_g1_i1.p1	88-573[+]	AP1S2_ARATH^AP1S2_ARATH^Q:1-160,H:1-160^83.12%ID^E:4e-99^RecName: Full=AP-1 complex subunit sigma-2;^Eukaryota; Viridiplantae; Streptophyta; Embryophyta; Tracheophyta; Spermatophyta; Magnoliopsida; eudicotyledons; Gunneridae; Pentapetalae; rosids; malvids; Brassicales; Brassicaceae; Camelineae; Arabidopsis	XP_004491184.1^XP_004491184.1^Q:88-570,H:1-161^98.76%ID^E:3e-113^.^.	XP_004491184.1^XP_004491184.1^Q:1-161,H:1-161^98.76%ID^E:2e-114^.^.	PF01217.20^Clat_adaptor_s^Clathrin adaptor complex small chain^1-139^E:4.3e-54`PF17985.1^SipA_VBS^SipA vinculin binding site^141-159^E:0.017	sigP:0.997462^^^	NA	COG5030^Adaptor-related protein complex	KEGG:ath:AT4G35410`KO:K12394	GO:0030665^cellular_component^clathrin-coated vesicle membrane`GO:0005794^cellular_component^Golgi apparatus`GO:0043231^cellular_component^intracellular membrane-bounded organelle`GO:0030117^cellular_component^membrane coat`GO:0006886^biological_process^intracellular protein transport`GO:0016192^biological_process^vesicle-mediated transport	NA	GO:0030665,GO:0005794,GO:0043231,GO:0030117,GO:0006886,GO:0016192	NA	protein.targeting.secretory pathway.unspecified;cell.vesicle transport	NA	ko:K12394	ko04142,map04142	NA	NA	AP-1 complex subunit sigma-2-like [Cicer arietinum]	AP-1 complex subunit sigma-2-like [Cicer arietinum]
TRINITY_DN33528_c0_g1	TRINITY_DN33528_c0_g1_i1	NA	TRINITY_DN33528_c0_g1_i1.p1	569-985[-]	NA	XP_024627660.1^XP_024627660.1^Q:814-620,H:89-153^27.69%ID^E:1e-09^.^.	RHN51922.1^RHN51922.1^Q:43-123,H:21-101^29.63%ID^E:8e-07^.^.	NA	sigP:0.998934^^^	NA	NA	NA	NA	NA	NA	NA	not assigned.unknown	NA	NA	NA	NA	NA	hypothetical protein MtrunA17_Chr6g0474551 [Medicago truncatula]	uncharacterized protein LOC25501606 [Medicago truncatula]
TRINITY_DN33587_c0_g1	TRINITY_DN33587_c0_g1_i1	NA	TRINITY_DN33587_c0_g1_i1.p1	40-501[-]	NA	XP_003603221.3^XP_003603221.3^Q:501-238,H:76-163^84.09%ID^E:2e-43^.^.	XP_003603221.3^XP_003603221.3^Q:1-88,H:76-163^84.09%ID^E:4e-44^.^.	NA	sigP:0.999174^^^	NA	NA	NA	NA	NA	NA	NA	not assigned.unknown	NA	NA	NA	NA	NA	uncharacterized protein LOC11428788 [Medicago truncatula]	uncharacterized protein LOC11428788 [Medicago truncatula]
TRINITY_DN33543_c0_g1	TRINITY_DN33543_c0_g1_i1	AIR3_ARATH^AIR3_ARATH^Q:29-976,H:455-772^52.65%ID^E:5e-106^RecName: Full=Subtilisin-like protease SBT5.3;^Eukaryota; Viridiplantae; Streptophyta; Embryophyta; Tracheophyta; Spermatophyta; Magnoliopsida; eudicotyledons; Gunneridae; Pentapetalae; rosids; malvids; Brassicales; Brassicaceae; Camelineae; Arabidopsis	TRINITY_DN33543_c0_g1_i1.p1	35-982[+]	AIR3_ARATH^AIR3_ARATH^Q:1-314,H:457-772^52.66%ID^E:8e-106^RecName: Full=Subtilisin-like protease SBT5.3;^Eukaryota; Viridiplantae; Streptophyta; Embryophyta; Tracheophyta; Spermatophyta; Magnoliopsida; eudicotyledons; Gunneridae; Pentapetalae; rosids; malvids; Brassicales; Brassicaceae; Camelineae; Arabidopsis	PNX97173.1^PNX97173.1^Q:2-979,H:252-582^75.83%ID^E:1e-172^.^.	PNX97173.1^PNX97173.1^Q:2-315,H:264-582^76.8%ID^E:8e-170^.^.	PF00082.22^Peptidase_S8^Subtilase family^45-161^E:7.6e-25`PF17766.1^fn3_6^Fibronectin type-III domain^214-312^E:1.4e-26	sigP:0.999265^^^	NA	COG1404^peptidase (S8 and S53, subtilisin, kexin, sedolisin	KEGG:ath:AT2G04160	GO:0005618^cellular_component^cell wall`GO:0005576^cellular_component^extracellular region`GO:0004252^molecular_function^serine-type endopeptidase activity`GO:0010102^biological_process^lateral root morphogenesis`GO:0009733^biological_process^response to auxin	GO:0004252^molecular_function^serine-type endopeptidase activity`GO:0006508^biological_process^proteolysis	GO:0005618,GO:0005576,GO:0004252,GO:0010102,GO:0009733,GO:0006508	GO:0004252,GO:0006508	protein.degradation.subtilases	NA	NA	NA	NA	NA	subtilisin-like protease, partial [Trifolium pratense]	subtilisin-like protease, partial [Trifolium pratense]
TRINITY_DN33553_c0_g1	TRINITY_DN33553_c0_g1_i1	RH53_ARATH^RH53_ARATH^Q:2201-918,H:57-487^70.37%ID^E:0^RecName: Full=DEAD-box ATP-dependent RNA helicase 53, mitochondrial;^Eukaryota; Viridiplantae; Streptophyta; Embryophyta; Tracheophyta; Spermatophyta; Magnoliopsida; eudicotyledons; Gunneridae; Pentapetalae; rosids; malvids; Brassicales; Brassicaceae; Camelineae; Arabidopsis	TRINITY_DN33553_c0_g1_i1.p1	642-2321[-]	RH53_ARATH^RH53_ARATH^Q:1-468,H:1-487^65.37%ID^E:0^RecName: Full=DEAD-box ATP-dependent RNA helicase 53, mitochondrial;^Eukaryota; Viridiplantae; Streptophyta; Embryophyta; Tracheophyta; Spermatophyta; Magnoliopsida; eudicotyledons; Gunneridae; Pentapetalae; rosids; malvids; Brassicales; Brassicaceae; Camelineae; Arabidopsis	XP_004499961.1^XP_004499961.1^Q:2261-918,H:21-469^87.08%ID^E:0^.^.	XP_004499961.1^XP_004499961.1^Q:1-559,H:1-557^83.16%ID^E:0^.^.	PF00270.29^DEAD^DEAD/DEAH box helicase^109-278^E:2e-47`PF00271.31^Helicase_C^Helicase conserved C-terminal domain^319-424^E:7.9e-30	sigP:0.996468^^^	NA	COG0513^purine NTP-dependent helicase activity	KEGG:ath:AT3G22330	GO:0005618^cellular_component^cell wall`GO:0005737^cellular_component^cytoplasm`GO:0005829^cellular_component^cytosol`GO:0005739^cellular_component^mitochondrion`GO:0005730^cellular_component^nucleolus`GO:0005524^molecular_function^ATP binding`GO:0003723^molecular_function^RNA binding`GO:0003724^molecular_function^RNA helicase activity`GO:0000373^biological_process^Group II intron splicing`GO:000…	GO:0003676^molecular_function^nucleic acid binding`GO:0005524^molecular_function^ATP binding	GO:0005618,GO:0005737,GO:0005829,GO:0005739,GO:0005730,GO:0005524,GO:0003723,GO:0003724,GO:0000373,GO:0009409,GO:0003676,GO:0000375,GO:0000377,GO:0001101,GO:0003674,GO:0003677,GO:0003824,GO:0004004,GO:0004386,GO:0005488,GO:0005575,GO:0005622,GO:0005623,GO:0005634,GO:0006139,GO:0006396,GO:0006725,GO:0006807,GO:0006950,GO:0006970,GO:0008026,GO:0008150,GO:0008152,GO:0008186,GO:0008380,GO:0009266,GO:…	GO:0003676,GO:0005524	RNA.processing.RNA helicase	NA	ko:K16911	ko01110,map01110	NA	NA	DEAD-box ATP-dependent RNA helicase 53, mitochondrial-like [Cicer arietinum]	DEAD-box ATP-dependent RNA helicase 53, mitochondrial-like [Cicer arietinum]
TRINITY_DN33556_c0_g1	TRINITY_DN33556_c0_g1_i1	CRCK1_ARATH^CRCK1_ARATH^Q:381-515,H:135-179^66.67%ID^E:1e-12^RecName: Full=Calmodulin-binding receptor-like cytoplasmic kinase 1;^Eukaryota; Viridiplantae; Streptophyta; Embryophyta; Tracheophyta; Spermatophyta; Magnoliopsida; eudicotyledons; Gunneridae; Pentapetalae; rosids; malvids; Brassicales; Brassicaceae; Camelineae; Arabidopsis	TRINITY_DN33556_c0_g1_i1.p1	3-527[+]	CRCK1_ARATH^CRCK1_ARATH^Q:75-171,H:77-179^43.69%ID^E:1e-14^RecName: Full=Calmodulin-binding receptor-like cytoplasmic kinase 1;^Eukaryota; Viridiplantae; Streptophyta; Embryophyta; Tracheophyta; Spermatophyta; Magnoliopsida; eudicotyledons; Gunneridae; Pentapetalae; rosids; malvids; Brassicales; Brassicaceae; Camelineae; Arabidopsis	XP_003615567.1^XP_003615567.1^Q:30-527,H:1-165^79.52%ID^E:4e-53^.^.	RDX95052.1^RDX95052.1^Q:10-175,H:1-170^68.42%ID^E:1e-58^.^.	NA	sigP:0.999499^^^	NA	COG0515^Serine Threonine protein kinase	KEGG:ath:AT5G58940	GO:0005737^cellular_component^cytoplasm`GO:0005524^molecular_function^ATP binding`GO:0005516^molecular_function^calmodulin binding`GO:0004683^molecular_function^calmodulin-dependent protein kinase activity`GO:0004674^molecular_function^protein serine/threonine kinase activity`GO:0009737^biological_process^response to abscisic acid`GO:0009409^biological_process^response to cold`GO:0042542^biologic…	NA	GO:0005737,GO:0005524,GO:0005516,GO:0004683,GO:0004674,GO:0009737,GO:0009409,GO:0042542,GO:0009651,GO:0000302,GO:0001101,GO:0003674,GO:0003824,GO:0004672,GO:0005488,GO:0005515,GO:0006464,GO:0006468,GO:0006793,GO:0006796,GO:0006807,GO:0006950,GO:0006970,GO:0006979,GO:0008150,GO:0008152,GO:0009266,GO:0009628,GO:0009636,GO:0009719,GO:0009725,GO:0009987,GO:0010033,GO:0010035,GO:0016301,GO:0016310,GO:…	NA	not assigned.unknown	NA	ko:K04733	ko04010,ko04064,ko04620,ko04621,ko04624,ko04722,ko05133,ko05140,ko05142,ko05145,ko05152,ko05162,ko05164,map04010,map04064,map04620,map04621,map04624,map04722,map05133,map05140,map05142,map05145,map05152,map05162,map05164	M00686	NA	Calmodulin-binding receptor-like cytoplasmic kinase 1 [Mucuna pruriens]	calmodulin-binding receptor-like cytoplasmic kinase 1 [Medicago truncatula]
TRINITY_DN33529_c0_g1	TRINITY_DN33529_c0_g1_i1	NRT25_ARATH^NRT25_ARATH^Q:48-689,H:20-233^76.17%ID^E:5e-86^RecName: Full=High affinity nitrate transporter 2.5;^Eukaryota; Viridiplantae; Streptophyta; Embryophyta; Tracheophyta; Spermatophyta; Magnoliopsida; eudicotyledons; Gunneridae; Pentapetalae; rosids; malvids; Brassicales; Brassicaceae; Camelineae; Arabidopsis	TRINITY_DN33529_c0_g1_i1.p1	3-689[+]	NRT25_ARATH^NRT25_ARATH^Q:15-229,H:19-233^75.81%ID^E:8e-115^RecName: Full=High affinity nitrate transporter 2.5;^Eukaryota; Viridiplantae; Streptophyta; Embryophyta; Tracheophyta; Spermatophyta; Magnoliopsida; eudicotyledons; Gunneridae; Pentapetalae; rosids; malvids; Brassicales; Brassicaceae; Camelineae; Arabidopsis	XP_013446173.1^XP_013446173.1^Q:48-689,H:18-231^95.79%ID^E:4e-104^.^.	XP_013446173.1^XP_013446173.1^Q:1-229,H:3-231^94.35%ID^E:1e-134^.^.	PF07690.16^MFS_1^Major Facilitator Superfamily^47-216^E:1.1e-09	sigP:0.997968^^^	ExpAA=125.71^PredHel=6^Topology=o45-67i80-97o107-125i132-154o169-191i204-223o	COG2223^Transporter	KEGG:ath:AT1G12940`KO:K02575	GO:0005887^cellular_component^integral component of plasma membrane`GO:0009705^cellular_component^plant-type vacuole membrane`GO:0005886^cellular_component^plasma membrane`GO:0015112^molecular_function^nitrate transmembrane transporter activity`GO:0071249^biological_process^cellular response to nitrate`GO:0042128^biological_process^nitrate assimilation`GO:0015706^biological_process^nitrate transp…	GO:0055085^biological_process^transmembrane transport`GO:0005887^cellular_component^integral component of plasma membrane	GO:0005887,GO:0009705,GO:0005886,GO:0015112,GO:0071249,GO:0042128,GO:0015706,GO:0055085,GO:0000325,GO:0001101,GO:0003674,GO:0005215,GO:0005575,GO:0005622,GO:0005623,GO:0005737,GO:0005773,GO:0005774,GO:0006810,GO:0006811,GO:0006820,GO:0008150,GO:0008509,GO:0009987,GO:0010035,GO:0010167,GO:0015075,GO:0015103,GO:0015318,GO:0015698,GO:0015707,GO:0016020,GO:0022857,GO:0031090,GO:0032991,GO:0034220,GO:…	GO:0055085,GO:0005887	transport.nitrate	GO:0015112	ko:K02575	ko00910,map00910	M00615	NA	high affinity nitrate transporter 2.5 [Medicago truncatula]	high affinity nitrate transporter 2.5 [Medicago truncatula]
TRINITY_DN33534_c0_g1	TRINITY_DN33534_c0_g1_i1	KRP3_ARATH^KRP3_ARATH^Q:1028-378,H:1-220^48.92%ID^E:9e-47^RecName: Full=Cyclin-dependent kinase inhibitor 3;^Eukaryota; Viridiplantae; Streptophyta; Embryophyta; Tracheophyta; Spermatophyta; Magnoliopsida; eudicotyledons; Gunneridae; Pentapetalae; rosids; malvids; Brassicales; Brassicaceae; Camelineae; Arabidopsis	TRINITY_DN33534_c0_g1_i1.p1	369-1193[-]	KRP3_ARATH^KRP3_ARATH^Q:56-272,H:1-220^48.92%ID^E:4e-48^RecName: Full=Cyclin-dependent kinase inhibitor 3;^Eukaryota; Viridiplantae; Streptophyta; Embryophyta; Tracheophyta; Spermatophyta; Magnoliopsida; eudicotyledons; Gunneridae; Pentapetalae; rosids; malvids; Brassicales; Brassicaceae; Camelineae; Arabidopsis	PNX92627.1^PNX92627.1^Q:1028-372,H:1-214^82.65%ID^E:1e-123^.^.	PNX92627.1^PNX92627.1^Q:56-274,H:1-214^82.65%ID^E:7e-126^.^.	PF02234.19^CDI^Cyclin-dependent kinase inhibitor^226-272^E:5.5e-17	sigP:0.999067^^^	NA	NA	KEGG:ath:AT5G48820	GO:0005654^cellular_component^nucleoplasm`GO:0004861^molecular_function^cyclin-dependent protein serine/threonine kinase inhibitor activity`GO:0007050^biological_process^cell cycle arrest	GO:0004861^molecular_function^cyclin-dependent protein serine/threonine kinase inhibitor activity`GO:0007050^biological_process^cell cycle arrest`GO:0005634^cellular_component^nucleus	GO:0005654,GO:0004861,GO:0007050,GO:0005634	GO:0004861,GO:0007050,GO:0005634	cell.cycle	NA	NA	NA	NA	NA	cyclin-dependent kinase inhibitor 3-like protein [Trifolium pratense]	cyclin-dependent kinase inhibitor 3-like protein [Trifolium pratense]
TRINITY_DN33594_c0_g1	TRINITY_DN33594_c0_g1_i1	NA	TRINITY_DN33594_c0_g1_i1.p3	211-570[+]	NA	NA	NA	NA	sigP:0.996136^^^	NA	NA	NA	NA	NA	NA	NA	not assigned.unknown	NA	NA	NA	NA	NA	NA	NA
TRINITY_DN33532_c0_g1	TRINITY_DN33532_c0_g1_i1	NA	TRINITY_DN33532_c0_g1_i1.p1	1-345[-]	NA	MCH92043.1^MCH92043.1^Q:252-4,H:10-93^48.81%ID^E:2e-14^.^.	MCH92043.1^MCH92043.1^Q:32-114,H:10-93^48.81%ID^E:2e-14^.^.	NA	sigP:0.999657^^^	NA	NA	NA	NA	NA	NA	NA	not assigned.unknown	NA	NA	NA	NA	NA	serine/threonine protein kinase SRPK1, partial [Trifolium medium]	serine/threonine protein kinase SRPK1, partial [Trifolium medium]
TRINITY_DN33540_c0_g1	TRINITY_DN33540_c0_g1_i1	FL1L_ARATH^FL1L_ARATH^Q:578-850,H:182-272^53.85%ID^E:8e-12^RecName: Full=Protein FLOURY 1-like {ECO:0000305};^Eukaryota; Viridiplantae; Streptophyta; Embryophyta; Tracheophyta; Spermatophyta; Magnoliopsida; eudicotyledons; Gunneridae; Pentapetalae; rosids; malvids; Brassicales; Brassicaceae; Camelineae; Arabidopsis	TRINITY_DN33540_c0_g1_i1.p1	191-1021[+]	FL1L_ARATH^FL1L_ARATH^Q:130-220,H:182-272^53.85%ID^E:2e-13^RecName: Full=Protein FLOURY 1-like {ECO:0000305};^Eukaryota; Viridiplantae; Streptophyta; Embryophyta; Tracheophyta; Spermatophyta; Magnoliopsida; eudicotyledons; Gunneridae; Pentapetalae; rosids; malvids; Brassicales; Brassicaceae; Camelineae; Arabidopsis	XP_003593287.1^XP_003593287.1^Q:191-1015,H:1-270^77.42%ID^E:2e-119^.^.	XP_004485619.1^XP_004485619.1^Q:1-266,H:1-262^76.75%ID^E:3e-133^.^.	PF04576.15^Zein-binding^Zein-binding^140-230^E:4.9e-30	sigP:0.978115^^^	ExpAA=44.92^PredHel=2^Topology=i13-35o66-88i	COG0790^Sel1 domain protein repeat-containing protein	KEGG:ath:AT1G18265	GO:0016021^cellular_component^integral component of membrane	NA	GO:0016021	NA	not assigned.unknown	NA	NA	NA	NA	NA	uncharacterized protein LOC101498868 [Cicer arietinum]	myosin-binding protein 1 [Medicago truncatula]
TRINITY_DN33531_c0_g1	TRINITY_DN33531_c0_g1_i1	AHL20_ARATH^AHL20_ARATH^Q:30-275,H:92-175^44.05%ID^E:4e-15^RecName: Full=AT-hook motif nuclear-localized protein 20 {ECO:0000312|EMBL:FAA00291.1};^Eukaryota; Viridiplantae; Streptophyta; Embryophyta; Tracheophyta; Spermatophyta; Magnoliopsida; eudicotyledons; Gunneridae; Pentapetalae; rosids; malvids; Brassicales; Brassicaceae; Camelineae; Arabidopsis	TRINITY_DN33531_c0_g1_i1.p1	3-383[+]	AHL17_ARATH^AHL17_ARATH^Q:12-124,H:83-204^38.52%ID^E:5e-21^RecName: Full=AT-hook motif nuclear-localized protein 17 {ECO:0000312|EMBL:FAA00288.1};^Eukaryota; Viridiplantae; Streptophyta; Embryophyta; Tracheophyta; Spermatophyta; Magnoliopsida; eudicotyledons; Gunneridae; Pentapetalae; rosids; malvids; Brassicales; Brassicaceae; Camelineae; Arabidopsis	TKY75371.1^TKY75371.1^Q:30-314,H:77-171^45.26%ID^E:3e-22^.^.	RDX57595.1^RDX57595.1^Q:10-125,H:78-193^50.86%ID^E:1e-31^.^.	PF03479.15^DUF296^Plants and Prokaryotes Conserved (PCC) domain^13-124^E:3.4e-19	sigP:0.997704^^^	ExpAA=32.59^PredHel=1^Topology=i100-122o	ENOG410YGVK^Domain of unknown function (DUF296)	KEGG:ath:AT5G49700	GO:0005634^cellular_component^nucleus`GO:0003680^molecular_function^AT DNA binding`GO:0003700^molecular_function^DNA-binding transcription factor activity	NA	GO:0005634,GO:0003680,GO:0003700	NA	not assigned.unknown	NA	NA	NA	NA	NA	AT-hook motif nuclear-localized protein 29, partial [Mucuna pruriens]	AT-hook motif nuclear-localized protein 29 [Spatholobus suberectus]
TRINITY_DN33571_c0_g1	TRINITY_DN33571_c0_g1_i1	SAT3_ARATH^SAT3_ARATH^Q:189-1223,H:56-391^62.96%ID^E:8e-133^RecName: Full=Serine acetyltransferase 3, mitochondrial;^Eukaryota; Viridiplantae; Streptophyta; Embryophyta; Tracheophyta; Spermatophyta; Magnoliopsida; eudicotyledons; Gunneridae; Pentapetalae; rosids; malvids; Brassicales; Brassicaceae; Camelineae; Arabidopsis	TRINITY_DN33571_c0_g1_i1.p1	3-1226[+]	SAT3_ARATH^SAT3_ARATH^Q:63-407,H:56-391^62.96%ID^E:7e-151^RecName: Full=Serine acetyltransferase 3, mitochondrial;^Eukaryota; Viridiplantae; Streptophyta; Embryophyta; Tracheophyta; Spermatophyta; Magnoliopsida; eudicotyledons; Gunneridae; Pentapetalae; rosids; malvids; Brassicales; Brassicaceae; Camelineae; Arabidopsis	XP_004506688.1^XP_004506688.1^Q:39-1223,H:1-395^82.29%ID^E:0^.^.	XP_004506688.1^XP_004506688.1^Q:13-407,H:1-395^82.29%ID^E:0^.^.	PF06426.14^SATase_N^Serine acetyltransferase, N-terminal^141-245^E:2.4e-34`PF00132.24^Hexapep^Bacterial transferase hexapeptide (six repeats)^325-359^E:5.2e-09`PF14602.6^Hexapep_2^Hexapeptide repeat of succinyl-transferase^330-359^E:7.3e-05	sigP:0.756745^^^	NA	COG1045^serine acetyltransferase	KEGG:ath:AT3G13110`KO:K00640	GO:0005829^cellular_component^cytosol`GO:0005739^cellular_component^mitochondrion`GO:0009001^molecular_function^serine O-acetyltransferase activity`GO:0008270^molecular_function^zinc ion binding`GO:0019344^biological_process^cysteine biosynthetic process`GO:0006535^biological_process^cysteine biosynthetic process from serine`GO:0046686^biological_process^response to cadmium ion	GO:0009001^molecular_function^serine O-acetyltransferase activity`GO:0006535^biological_process^cysteine biosynthetic process from serine`GO:0005737^cellular_component^cytoplasm	GO:0005829,GO:0005739,GO:0009001,GO:0008270,GO:0019344,GO:0006535,GO:0046686,GO:0005737	GO:0009001,GO:0006535,GO:0005737	amino acid metabolism.synthesis.serine-glycine-cysteine group.cysteine.SAT;metal handling.binding, chelation and storage	GO:0009001	ko:K00640	ko00270,ko00920,ko01100,ko01110,ko01120,ko01200,ko01230,ko05111,map00270,map00920,map01100,map01110,map01120,map01200,map01230,map05111	M00021	R00586	serine acetyltransferase 1, chloroplastic-like [Cicer arietinum]	serine acetyltransferase 1, chloroplastic-like [Cicer arietinum]
TRINITY_DN33581_c0_g1	TRINITY_DN33581_c0_g1_i1	MYB52_ARATH^MYB52_ARATH^Q:95-790,H:2-242^54.32%ID^E:2e-75^RecName: Full=Transcription factor MYB52 {ECO:0000303|PubMed:9839469};^Eukaryota; Viridiplantae; Streptophyta; Embryophyta; Tracheophyta; Spermatophyta; Magnoliopsida; eudicotyledons; Gunneridae; Pentapetalae; rosids; malvids; Brassicales; Brassicaceae; Camelineae; Arabidopsis	TRINITY_DN33581_c0_g1_i1.p1	95-796[+]	MYB52_ARATH^MYB52_ARATH^Q:1-232,H:2-242^53.91%ID^E:3e-77^RecName: Full=Transcription factor MYB52 {ECO:0000303|PubMed:9839469};^Eukaryota; Viridiplantae; Streptophyta; Embryophyta; Tracheophyta; Spermatophyta; Magnoliopsida; eudicotyledons; Gunneridae; Pentapetalae; rosids; malvids; Brassicales; Brassicaceae; Camelineae; Arabidopsis	XP_003620059.2^XP_003620059.2^Q:95-814,H:1-241^88.38%ID^E:7e-146^.^.	XP_003620059.2^XP_003620059.2^Q:1-233,H:1-234^88.46%ID^E:4e-152^.^.	PF00249.31^Myb_DNA-binding^Myb-like DNA-binding domain^4-49^E:1.6e-15`PF13921.6^Myb_DNA-bind_6^Myb-like DNA-binding domain^7-67^E:2.7e-15`PF00249.31^Myb_DNA-binding^Myb-like DNA-binding domain^56-99^E:1.7e-15`PF13921.6^Myb_DNA-bind_6^Myb-like DNA-binding domain^59-106^E:1.9e-07	sigP:0.999125^^^	NA	COG5147^Myblike DNAbinding domain containing protein	KEGG:ath:AT1G17950`KO:K09422	GO:0005634^cellular_component^nucleus`GO:0003677^molecular_function^DNA binding`GO:0003700^molecular_function^DNA-binding transcription factor activity`GO:0071555^biological_process^cell wall organization`GO:1901347^biological_process^negative regulation of secondary cell wall biogenesis`GO:0009834^biological_process^plant-type secondary cell wall biogenesis`GO:1901348^biological_process^positive…	NA	GO:0005634,GO:0003677,GO:0003700,GO:0071555,GO:1901347,GO:0009834,GO:1901348,GO:2000652,GO:0009737,GO:1902074,GO:0009414,GO:0000981,GO:0000988,GO:0000989,GO:0001067,GO:0001076,GO:0001101,GO:0001134,GO:0001135,GO:0003674,GO:0003676,GO:0005488,GO:0005575,GO:0005622,GO:0005623,GO:0006355,GO:0006357,GO:0006950,GO:0008150,GO:0009415,GO:0009628,GO:0009719,GO:0009725,GO:0009832,GO:0009889,GO:0009987,GO:…	NA	RNA.regulation of transcription.MYB domain transcription factor family	NA	ko:K09422	NA	NA	NA	transcription factor MYB52 [Medicago truncatula]	transcription factor MYB52 [Medicago truncatula]
TRINITY_DN33576_c0_g1	TRINITY_DN33576_c0_g1_i1	NA	TRINITY_DN33576_c0_g1_i1.p1	1-477[+]	NA	XP_004487384.1^XP_004487384.1^Q:1-477,H:19-189^54.55%ID^E:4e-22^.^.	XP_004487384.1^XP_004487384.1^Q:1-159,H:19-189^65.34%ID^E:2e-46^.^.	NA	sigP:0.979736^^^	NA	NA	NA	NA	NA	NA,GO:0000976,GO:0000981,GO:0001046,GO:0001047,GO:0001067,GO:0001228,GO:0003674,GO:0003676,GO:0003677,GO:0003690,GO:0003700,GO:0005488,GO:0005575,GO:0005622,GO:0005623,GO:0005634,GO:0006139,GO:0006351,GO:0006355,GO:0006357,GO:0006366,GO:0006725,GO:0006807,GO:0008150,GO:0008152,GO:0009058,GO:0009059,GO:0009889,GO:0009891,GO:0009893,GO:0009987,GO:0010467,GO:0010468,GO:0010556,GO:0010557,GO:0010604,…	NA	not assigned.unknown	NA	NA	NA	NA	NA	transcription factor bHLH117 [Cicer arietinum]	transcription factor bHLH117 [Cicer arietinum]
TRINITY_DN33519_c0_g1	TRINITY_DN33519_c0_g1_i1	NIFU2_ARATH^NIFU2_ARATH^Q:325-897,H:50-235^75.39%ID^E:3e-92^RecName: Full=NifU-like protein 2, chloroplastic;^Eukaryota; Viridiplantae; Streptophyta; Embryophyta; Tracheophyta; Spermatophyta; Magnoliopsida; eudicotyledons; Gunneridae; Pentapetalae; rosids; malvids; Brassicales; Brassicaceae; Camelineae; Arabidopsis	TRINITY_DN33519_c0_g1_i1.p1	217-900[+]	NIFU2_ARATH^NIFU2_ARATH^Q:37-227,H:50-235^75.39%ID^E:7e-95^RecName: Full=NifU-like protein 2, chloroplastic;^Eukaryota; Viridiplantae; Streptophyta; Embryophyta; Tracheophyta; Spermatophyta; Magnoliopsida; eudicotyledons; Gunneridae; Pentapetalae; rosids; malvids; Brassicales; Brassicaceae; Camelineae; Arabidopsis	PNX97194.1^PNX97194.1^Q:289-897,H:32-230^89.71%ID^E:3e-120^.^.	PNX97194.1^PNX97194.1^Q:1-227,H:1-230^84.68%ID^E:5e-128^.^.	PF01106.17^NifU^NifU-like domain^82-147^E:7.7e-26`PF01106.17^NifU^NifU-like domain^163-225^E:4.1e-12	sigP:0.999381^^^	NA	COG0694^metallo-sulfur cluster assembly	KEGG:ath:AT5G49940	GO:0009507^cellular_component^chloroplast`GO:0009570^cellular_component^chloroplast stroma`GO:0051537^molecular_function^2 iron, 2 sulfur cluster binding`GO:0051539^molecular_function^4 iron, 4 sulfur cluster binding`GO:0005506^molecular_function^iron ion binding`GO:0005198^molecular_function^structural molecule activity`GO:0009658^biological_process^chloroplast organization`GO:0016226^biological…	GO:0005506^molecular_function^iron ion binding`GO:0051536^molecular_function^iron-sulfur cluster binding`GO:0016226^biological_process^iron-sulfur cluster assembly	GO:0009507,GO:0009570,GO:0051537,GO:0051539,GO:0005506,GO:0005198,GO:0009658,GO:0016226,GO:0097428,GO:0051536,GO:0003674,GO:0005575,GO:0005622,GO:0005623,GO:0005737,GO:0005886,GO:0006790,GO:0006950,GO:0006952,GO:0006996,GO:0008150,GO:0008152,GO:0009532,GO:0009536,GO:0009657,GO:0009987,GO:0016020,GO:0016043,GO:0022607,GO:0031163,GO:0043226,GO:0043227,GO:0043229,GO:0043231,GO:0044085,GO:0044237,GO:…	GO:0005506,GO:0051536,GO:0016226	protein.assembly and cofactor ligation	NA	NA	NA	NA	NA	NifU-like protein [Trifolium pratense]	NifU-like protein [Trifolium pratense]
TRINITY_DN33597_c0_g1	TRINITY_DN33597_c0_g1_i1	NA	TRINITY_DN33597_c0_g1_i1.p1	2-487[-]	NA	PNX76871.1^PNX76871.1^Q:487-5,H:208-365^44.44%ID^E:1e-37^.^.	PNX76871.1^PNX76871.1^Q:1-161,H:208-365^44.44%ID^E:1e-37^.^.	NA	sigP:0.989454^^^	NA	NA	NA	NA	NA	NA	NA	not assigned.unknown	NA	NA	NA	NA	NA	hypothetical protein L195_g032830 [Trifolium pratense]	hypothetical protein L195_g032830 [Trifolium pratense]
TRINITY_DN28113_c0_g1	TRINITY_DN28113_c0_g1_i2	NA	TRINITY_DN28113_c0_g1_i2.p1	2-334[-]	NA	AAQ82035.1^AAQ82035.1^Q:328-71,H:424-507^56.98%ID^E:6e-22^.^.	AAQ82035.1^AAQ82035.1^Q:3-88,H:424-507^56.98%ID^E:6e-22^.^.	NA	sigP:0.994974^^^	NA	NA	NA	NA	NA	NA	NA	not assigned.unknown	NA	NA	NA	NA	NA	gag/pol polyprotein, partial [Pisum sativum]	gag/pol polyprotein, partial [Pisum sativum]
TRINITY_DN28114_c0_g1	TRINITY_DN28114_c0_g1_i2	UBP13_ARATH^UBP13_ARATH^Q:1-492,H:640-803^46.06%ID^E:2e-33^RecName: Full=Ubiquitin carboxyl-terminal hydrolase 13;^Eukaryota; Viridiplantae; Streptophyta; Embryophyta; Tracheophyta; Spermatophyta; Magnoliopsida; eudicotyledons; Gunneridae; Pentapetalae; rosids; malvids; Brassicales; Brassicaceae; Camelineae; Arabidopsis	TRINITY_DN28114_c0_g1_i2.p1	1-852[+]	UBP13_ARATH^UBP13_ARATH^Q:1-164,H:640-803^46.06%ID^E:9e-40^RecName: Full=Ubiquitin carboxyl-terminal hydrolase 13;^Eukaryota; Viridiplantae; Streptophyta; Embryophyta; Tracheophyta; Spermatophyta; Magnoliopsida; eudicotyledons; Gunneridae; Pentapetalae; rosids; malvids; Brassicales; Brassicaceae; Camelineae; Arabidopsis	MCH83892.1^MCH83892.1^Q:1-852,H:42-322^58.89%ID^E:3e-97^.^.	MCH83892.1^MCH83892.1^Q:1-284,H:42-322^58.89%ID^E:6e-107^.^.	PF12436.8^USP7_ICP0_bdg^ICP0-binding domain of Ubiquitin-specific protease 7^4-164^E:2e-37	sigP:0.999642^^^	NA	COG5077^ubiquitin carboxyl-terminal hydrolase	KEGG:ath:AT3G11910`KO:K11838	GO:0005737^cellular_component^cytoplasm`GO:0005829^cellular_component^cytosol`GO:0005634^cellular_component^nucleus`GO:0009506^cellular_component^plasmodesma`GO:0004197^molecular_function^cysteine-type endopeptidase activity`GO:0004843^molecular_function^thiol-dependent ubiquitin-specific protease activity`GO:0009867^biological_process^jasmonic acid mediated signaling pathway`GO:0016579^biologica…	NA	GO:0005737,GO:0005829,GO:0005634,GO:0009506,GO:0004197,GO:0004843,GO:0009867,GO:0016579,GO:0031647,GO:0006511	NA	protein.degradation.ubiquitin	NA	ko:K11838	ko04068,ko05168,ko05169,ko05203,map04068,map05168,map05169,map05203	NA	NA	ubiquitin carboxyl-terminal hydrolase family protein, partial [Trifolium medium]	ubiquitin carboxyl-terminal hydrolase family protein, partial [Trifolium medium]
TRINITY_DN28186_c0_g1	TRINITY_DN28186_c0_g1_i1	YG31B_YEAST^YG31B_YEAST^Q:1100-345,H:1198-1449^34.38%ID^E:3e-34^RecName: Full=Transposon Ty3-G Gag-Pol polyprotein;^Eukaryota; Fungi; Dikarya; Ascomycota; Saccharomycotina; Saccharomycetes; Saccharomycetales; Saccharomycetaceae; Saccharomyces`YG31B_YEAST^YG31B_YEAST^Q:1351-1004,H:1114-1229^31.9%ID^E:7e-12^RecName: Full=Transposon Ty3-G Gag-Pol polyprotein;^Eukaryota; Fungi; Dikarya; Ascomycota; S…	TRINITY_DN28186_c0_g1_i1.p1	138-752[-]	TF28_SCHPO^TF28_SCHPO^Q:1-133,H:1128-1257^30.37%ID^E:2e-09^RecName: Full=Transposon Tf2-8 polyprotein;^Eukaryota; Fungi; Dikarya; Ascomycota; Taphrinomycotina; Schizosaccharomycetes; Schizosaccharomycetales; Schizosaccharomycetaceae; Schizosaccharomyces	PNY16526.1^PNY16526.1^Q:1103-141,H:80-400^70.72%ID^E:5e-174^.^.	PNY16526.1^PNY16526.1^Q:1-204,H:197-400^71.08%ID^E:1e-105^.^.	NA	sigP:0.998972^^^	NA	NA	KEGG:spo:SPAC13D1.01c`KEGG:spo:SPAC19D5.09c	GO:0004190^molecular_function^aspartic-type endopeptidase activity`GO:0003677^molecular_function^DNA binding`GO:0003887^molecular_function^DNA-directed DNA polymerase activity`GO:0004519^molecular_function^endonuclease activity`GO:0046872^molecular_function^metal ion binding`GO:0003723^molecular_function^RNA binding`GO:0003964^molecular_function^RNA-directed DNA polymerase activity`GO:0015074^bio…	NA	GO:0004190,GO:0003677,GO:0003887,GO:0004519,GO:0046872,GO:0003723,GO:0003964,GO:0015074,GO:0006310	NA	not assigned.unknown	NA	NA	NA	NA	NA	retrotransposon-related protein [Trifolium pratense]	retrotransposon-related protein [Trifolium pratense]
TRINITY_DN28137_c0_g1	TRINITY_DN28137_c0_g1_i1	LRK10_WHEAT^LRK10_WHEAT^Q:844-89,H:376-630^51.95%ID^E:4e-83^RecName: Full=Rust resistance kinase Lr10 {ECO:0000312|EMBL:AAC49629.1};^Eukaryota; Viridiplantae; Streptophyta; Embryophyta; Tracheophyta; Spermatophyta; Magnoliopsida; Liliopsida; Poales; Poaceae; BOP clade; Pooideae; Triticodae; Triticeae; Triticinae; Triticum	TRINITY_DN28137_c0_g1_i1.p1	23-844[-]	LRK10_WHEAT^LRK10_WHEAT^Q:1-252,H:376-630^51.95%ID^E:3e-83^RecName: Full=Rust resistance kinase Lr10 {ECO:0000312|EMBL:AAC49629.1};^Eukaryota; Viridiplantae; Streptophyta; Embryophyta; Tracheophyta; Spermatophyta; Magnoliopsida; Liliopsida; Poales; Poaceae; BOP clade; Pooideae; Triticodae; Triticeae; Triticinae; Triticum	XP_027189623.1^XP_027189623.1^Q:844-26,H:11-283^79.85%ID^E:9e-163^.^.	XP_027189623.1^XP_027189623.1^Q:1-273,H:11-283^79.85%ID^E:6e-163^.^.	PF07714.17^Pkinase_Tyr^Protein tyrosine kinase^2-175^E:1.5e-32`PF00069.25^Pkinase^Protein kinase domain^3-232^E:1.8e-36	sigP:0.998397^^^	NA	NA	NA	GO:0016021^cellular_component^integral component of membrane`GO:0005886^cellular_component^plasma membrane`GO:0005524^molecular_function^ATP binding`GO:0004674^molecular_function^protein serine/threonine kinase activity	GO:0004672^molecular_function^protein kinase activity`GO:0006468^biological_process^protein phosphorylation`GO:0005524^molecular_function^ATP binding	GO:0016021,GO:0005886,GO:0005524,GO:0004674,GO:0004672,GO:0006468,GO:0008889	GO:0004672,GO:0006468,GO:0005524	lipid metabolism.lipid degradation.lysophospholipases.glycerophosphodiester phosphodiesterase;signalling.receptor kinases.thaumatin like;signalling.receptor kinases.Catharanthus roseus-like RLK1;signalling.receptor kinases.wheat LRK10 like	GO:0008889	NA	NA	NA	NA	rust resistance kinase Lr10-like [Cicer arietinum]	rust resistance kinase Lr10-like [Cicer arietinum]
TRINITY_DN28160_c0_g1	TRINITY_DN28160_c0_g1_i1	NA	TRINITY_DN28160_c0_g1_i1.p1	3-650[-]	NA	PNY08254.1^PNY08254.1^Q:650-24,H:1-221^71.56%ID^E:1e-62^.^.	XP_004507470.1^XP_004507470.1^Q:1-216,H:1-212^70.18%ID^E:1e-92^.^.	NA	sigP:0.998982^^^	ExpAA=38.45^PredHel=2^Topology=i28-47o62-84i	NA	NA	NA	NA	NA	NA	not assigned.unknown	NA	NA	NA	NA	NA	uncharacterized protein LOC101513529 [Cicer arietinum]	hypothetical protein L195_g004770 [Trifolium pratense]
TRINITY_DN28170_c0_g1	TRINITY_DN28170_c0_g1_i2	NA	TRINITY_DN28170_c0_g1_i2.p1	1-315[+]	NA	NA	NA	NA	sigP:0.992404^^^	NA	NA	NA	NA	NA	NA	NA	not assigned.unknown	NA	NA	NA	NA	NA	NA	NA
TRINITY_DN28127_c0_g1	TRINITY_DN28127_c0_g1_i1	UNI_PEA^UNI_PEA^Q:423-22,H:28-161^98.51%ID^E:1e-60^RecName: Full=Protein UNIFOLIATA;^Eukaryota; Viridiplantae; Streptophyta; Embryophyta; Tracheophyta; Spermatophyta; Magnoliopsida; eudicotyledons; Gunneridae; Pentapetalae; rosids; fabids; Fabales; Fabaceae; Papilionoideae; 50 kb inversion clade; NPAAA clade; Hologalegina; IRL clade; Fabeae; Pisum	TRINITY_DN28127_c0_g1_i1.p1	1-384[-]	UNI_PEA^UNI_PEA^Q:1-121,H:41-161^98.35%ID^E:4e-78^RecName: Full=Protein UNIFOLIATA;^Eukaryota; Viridiplantae; Streptophyta; Embryophyta; Tracheophyta; Spermatophyta; Magnoliopsida; eudicotyledons; Gunneridae; Pentapetalae; rosids; fabids; Fabales; Fabaceae; Papilionoideae; 50 kb inversion clade; NPAAA clade; Hologalegina; IRL clade; Fabeae; Pisum	O48559.1^O48559.1^Q:423-22,H:28-161^98.51%ID^E:2e-59^.^.	AAC49782.1^AAC49782.1^Q:1-121,H:41-161^98.35%ID^E:7e-77^.^.	PF01698.16^SAM_LFY^Floricaula / Leafy protein SAM domain^11-88^E:1.1e-45	sigP:0.999287^^^	NA	NA	NA	GO:0005634^cellular_component^nucleus`GO:0003677^molecular_function^DNA binding`GO:0007275^biological_process^multicellular organism development`GO:0006355^biological_process^regulation of transcription, DNA-templated	NA	GO:0005634,GO:0003677,GO:0007275,GO:0006355,GO:0000003,GO:0001101,GO:0003006,GO:0003674,GO:0003676,GO:0003682,GO:0003700,GO:0005488,GO:0005515,GO:0005575,GO:0005622,GO:0005623,GO:0007154,GO:0007165,GO:0008150,GO:0009719,GO:0009725,GO:0009739,GO:0009740,GO:0009755,GO:0009791,GO:0009888,GO:0009889,GO:0009908,GO:0009987,GO:0010022,GO:0010033,GO:0010073,GO:0010074,GO:0010077,GO:0010468,GO:0010476,GO:…	NA	development.unspecified	NA	NA	NA	NA	NA	UNIFOLIATA protein [Pisum sativum]	RecName: Full=Protein UNIFOLIATA
TRINITY_DN28167_c0_g2	TRINITY_DN28167_c0_g2_i1	EF109_ARATH^EF109_ARATH^Q:71-496,H:19-192^45.6%ID^E:6e-27^RecName: Full=Ethylene-responsive transcription factor ERF109;^Eukaryota; Viridiplantae; Streptophyta; Embryophyta; Tracheophyta; Spermatophyta; Magnoliopsida; eudicotyledons; Gunneridae; Pentapetalae; rosids; malvids; Brassicales; Brassicaceae; Camelineae; Arabidopsis	TRINITY_DN28167_c0_g2_i1.p1	65-502[+]	EF109_ARATH^EF109_ARATH^Q:3-146,H:19-194^45.65%ID^E:3e-36^RecName: Full=Ethylene-responsive transcription factor ERF109;^Eukaryota; Viridiplantae; Streptophyta; Embryophyta; Tracheophyta; Spermatophyta; Magnoliopsida; eudicotyledons; Gunneridae; Pentapetalae; rosids; malvids; Brassicales; Brassicaceae; Camelineae; Arabidopsis	PNX84353.1^PNX84353.1^Q:71-502,H:9-153^82.07%ID^E:5e-53^.^.	XP_004505214.1^XP_004505214.1^Q:5-146,H:13-160^80.26%ID^E:1e-70^.^.	PF00847.20^AP2^AP2 domain^87-136^E:2.3e-14	sigP:0.982246^^^	NA	ENOG410YN6X^transcription factor	KEGG:ath:AT4G34410	GO:0005634^cellular_component^nucleus`GO:0003677^molecular_function^DNA binding`GO:0003700^molecular_function^DNA-binding transcription factor activity`GO:0051301^biological_process^cell division`GO:0050832^biological_process^defense response to fungus`GO:0009873^biological_process^ethylene-activated signaling pathway`GO:0010087^biological_process^phloem or xylem histogenesis`GO:0010928^biologica…	GO:0003700^molecular_function^DNA-binding transcription factor activity`GO:0006355^biological_process^regulation of transcription, DNA-templated	GO:0005634,GO:0003677,GO:0003700,GO:0051301,GO:0050832,GO:0009873,GO:0010087,GO:0010928,GO:0090357,GO:0010200,GO:0006355	GO:0003700,GO:0006355	hormone metabolism.ethylene.signal transduction	NA	NA	NA	NA	NA	ethylene-responsive transcription factor ERF109-like [Cicer arietinum]	ethylene-responsive transcription factor erf109-like protein [Trifolium pratense]
TRINITY_DN19984_c0_g1	TRINITY_DN19984_c0_g1_i1	PP343_ARATH^PP343_ARATH^Q:597-109,H:446-608^55.49%ID^E:7e-56^RecName: Full=Pentatricopeptide repeat-containing protein At4g31070, mitochondrial;^Eukaryota; Viridiplantae; Streptophyta; Embryophyta; Tracheophyta; Spermatophyta; Magnoliopsida; eudicotyledons; Gunneridae; Pentapetalae; rosids; malvids; Brassicales; Brassicaceae; Camelineae; Arabidopsis`PP343_ARATH^PP343_ARATH^Q:591-292,H:347-444^30%…	TRINITY_DN19984_c0_g1_i1.p1	100-597[-]	PP343_ARATH^PP343_ARATH^Q:1-163,H:446-608^55.49%ID^E:2e-56^RecName: Full=Pentatricopeptide repeat-containing protein At4g31070, mitochondrial;^Eukaryota; Viridiplantae; Streptophyta; Embryophyta; Tracheophyta; Spermatophyta; Magnoliopsida; eudicotyledons; Gunneridae; Pentapetalae; rosids; malvids; Brassicales; Brassicaceae; Camelineae; Arabidopsis`PP343_ARATH^PP343_ARATH^Q:3-102,H:347-444^30%ID^E…	PNX73576.1^PNX73576.1^Q:597-103,H:348-512^92.73%ID^E:2e-105^.^.	PNX73576.1^PNX73576.1^Q:1-165,H:348-512^92.73%ID^E:4e-106^.^.	PF01535.20^PPR^PPR repeat^2-16^E:0.085`PF13812.6^PPR_3^Pentatricopeptide repeat domain^7-46^E:0.0002`PF01535.20^PPR^PPR repeat^21-45^E:1.3`PF01535.20^PPR^PPR repeat^59-83^E:0.0013	sigP:0.964282^^^	NA	ENOG410Z7Z7^Pentatricopeptide repeat-containing protein	KEGG:ath:AT4G31070	GO:0005739^cellular_component^mitochondrion	NA	GO:0005739,GO:0003674,GO:0003676,GO:0003723,GO:0003824,GO:0004518,GO:0004519,GO:0005488,GO:0005575,GO:0005622,GO:0005623,GO:0006139,GO:0006725,GO:0006807,GO:0008150,GO:0008152,GO:0009451,GO:0009987,GO:0016070,GO:0016071,GO:0016556,GO:0016787,GO:0016788,GO:0034641,GO:0043170,GO:0043226,GO:0043227,GO:0043229,GO:0043231,GO:0043412,GO:0044237,GO:0044238,GO:0044424,GO:0044464,GO:0046483,GO:0071704,GO:…	NA	not assigned.no ontology.pentatricopeptide (PPR) repeat-containing protein	NA	NA	NA	NA	NA	pentatricopeptide repeat-containing protein mitochondrial-like [Trifolium pratense]	pentatricopeptide repeat-containing protein mitochondrial-like [Trifolium pratense]
TRINITY_DN19984_c0_g2	TRINITY_DN19984_c0_g2_i1	PP343_ARATH^PP343_ARATH^Q:213-569,H:26-144^45.08%ID^E:2e-21^RecName: Full=Pentatricopeptide repeat-containing protein At4g31070, mitochondrial;^Eukaryota; Viridiplantae; Streptophyta; Embryophyta; Tracheophyta; Spermatophyta; Magnoliopsida; eudicotyledons; Gunneridae; Pentapetalae; rosids; malvids; Brassicales; Brassicaceae; Camelineae; Arabidopsis`PP343_ARATH^PP343_ARATH^Q:318-569,H:367-450^35.7…	TRINITY_DN19984_c0_g2_i1.p1	114-569[+]	PP343_ARATH^PP343_ARATH^Q:34-152,H:26-144^45.08%ID^E:1e-21^RecName: Full=Pentatricopeptide repeat-containing protein At4g31070, mitochondrial;^Eukaryota; Viridiplantae; Streptophyta; Embryophyta; Tracheophyta; Spermatophyta; Magnoliopsida; eudicotyledons; Gunneridae; Pentapetalae; rosids; malvids; Brassicales; Brassicaceae; Camelineae; Arabidopsis`PP343_ARATH^PP343_ARATH^Q:69-152,H:367-450^35.71%…	XP_003593286.1^XP_003593286.1^Q:114-569,H:1-152^75.66%ID^E:6e-72^.^.	XP_003593286.1^XP_003593286.1^Q:1-152,H:1-152^75.66%ID^E:1e-72^.^.	PF01535.20^PPR^PPR repeat^103-129^E:0.023`PF01535.20^PPR^PPR repeat^133-152^E:3.7e-05	sigP:0.990731^^^	NA	ENOG410Z7Z7^Pentatricopeptide repeat-containing protein	KEGG:ath:AT4G31070	GO:0005739^cellular_component^mitochondrion	NA	GO:0005739,GO:0003674,GO:0003676,GO:0003723,GO:0003824,GO:0004518,GO:0004519,GO:0005488,GO:0005575,GO:0005622,GO:0005623,GO:0006139,GO:0006725,GO:0006807,GO:0008150,GO:0008152,GO:0009451,GO:0009987,GO:0016070,GO:0016071,GO:0016556,GO:0016787,GO:0016788,GO:0034641,GO:0043170,GO:0043226,GO:0043227,GO:0043229,GO:0043231,GO:0043412,GO:0044237,GO:0044238,GO:0044424,GO:0044464,GO:0046483,GO:0071704,GO:…	NA	not assigned.no ontology.pentatricopeptide (PPR) repeat-containing protein	NA	NA	NA	NA	NA	pentatricopeptide repeat-containing protein At4g31070, mitochondrial [Medicago truncatula]	pentatricopeptide repeat-containing protein At4g31070, mitochondrial [Medicago truncatula]
TRINITY_DN19984_c0_g3	TRINITY_DN19984_c0_g3_i1	PP343_ARATH^PP343_ARATH^Q:947-3,H:139-450^47.47%ID^E:4e-92^RecName: Full=Pentatricopeptide repeat-containing protein At4g31070, mitochondrial;^Eukaryota; Viridiplantae; Streptophyta; Embryophyta; Tracheophyta; Spermatophyta; Magnoliopsida; eudicotyledons; Gunneridae; Pentapetalae; rosids; malvids; Brassicales; Brassicaceae; Camelineae; Arabidopsis`PP343_ARATH^PP343_ARATH^Q:893-21,H:260-546^30.14%…	TRINITY_DN19984_c0_g3_i1.p1	3-950[-]	PP343_ARATH^PP343_ARATH^Q:2-316,H:139-450^47.47%ID^E:4e-92^RecName: Full=Pentatricopeptide repeat-containing protein At4g31070, mitochondrial;^Eukaryota; Viridiplantae; Streptophyta; Embryophyta; Tracheophyta; Spermatophyta; Magnoliopsida; eudicotyledons; Gunneridae; Pentapetalae; rosids; malvids; Brassicales; Brassicaceae; Camelineae; Arabidopsis`PP343_ARATH^PP343_ARATH^Q:20-310,H:260-546^30.14%…	XP_003593286.1^XP_003593286.1^Q:938-3,H:150-461^87.18%ID^E:0^.^.	XP_003593286.1^XP_003593286.1^Q:5-316,H:150-461^87.18%ID^E:0^.^.	PF01535.20^PPR^PPR repeat^67-91^E:1.5`PF13041.6^PPR_2^PPR repeat family^91-138^E:3.1e-08`PF01535.20^PPR^PPR repeat^94-122^E:3.7e-05`PF13812.6^PPR_3^Pentatricopeptide repeat domain^94-138^E:4.6e-05`PF13041.6^PPR_2^PPR repeat family^194-240^E:4e-09`PF13812.6^PPR_3^Pentatricopeptide repeat domain^194-241^E:0.0013`PF12854.7^PPR_1^PPR repeat^194-222^E:8.8e-06`PF01535.20^PPR^PPR repeat^196-222^E:2.5e-0…	sigP:0.997955^^^	NA	ENOG410Z7Z7^Pentatricopeptide repeat-containing protein	KEGG:ath:AT4G31070	GO:0005739^cellular_component^mitochondrion	NA	GO:0005739,GO:0003674,GO:0003676,GO:0003723,GO:0003824,GO:0004518,GO:0004519,GO:0005488,GO:0005575,GO:0005622,GO:0005623,GO:0006139,GO:0006725,GO:0006807,GO:0008150,GO:0008152,GO:0009451,GO:0009987,GO:0016070,GO:0016071,GO:0016556,GO:0016787,GO:0016788,GO:0034641,GO:0043170,GO:0043226,GO:0043227,GO:0043229,GO:0043231,GO:0043412,GO:0044237,GO:0044238,GO:0044424,GO:0044464,GO:0046483,GO:0071704,GO:…	NA	not assigned.no ontology.pentatricopeptide (PPR) repeat-containing protein	NA	NA	NA	NA	NA	pentatricopeptide repeat-containing protein At4g31070, mitochondrial [Medicago truncatula]	pentatricopeptide repeat-containing protein At4g31070, mitochondrial [Medicago truncatula]
TRINITY_DN19981_c0_g1	TRINITY_DN19981_c0_g1_i1	COPIA_DROME^COPIA_DROME^Q:113-391,H:1309-1401^33.33%ID^E:6e-14^RecName: Full=Copia protein;^Eukaryota; Metazoa; Ecdysozoa; Arthropoda; Hexapoda; Insecta; Pterygota; Neoptera; Holometabola; Diptera; Brachycera; Muscomorpha; Ephydroidea; Drosophilidae; Drosophila; Sophophora`COPIA_DROME^COPIA_DROME^Q:18-113,H:1277-1308^37.5%ID^E:6e-14^RecName: Full=Copia protein;^Eukaryota; Metazoa; Ecdysozoa; Arth…	TRINITY_DN19981_c0_g1_i1.p1	113-412[+]	POLX_TOBAC^POLX_TOBAC^Q:1-92,H:1235-1325^34.78%ID^E:3e-13^RecName: Full=Retrovirus-related Pol polyprotein from transposon TNT 1-94;^Eukaryota; Viridiplantae; Streptophyta; Embryophyta; Tracheophyta; Spermatophyta; Magnoliopsida; eudicotyledons; Gunneridae; Pentapetalae; asterids; lamiids; Solanales; Solanaceae; Nicotianoideae; Nicotianeae; Nicotiana	RVW43702.1^RVW43702.1^Q:23-409,H:641-769^60.47%ID^E:4e-42^.^.	RVX05283.1^RVX05283.1^Q:1-99,H:767-865^66.67%ID^E:4e-37^.^.	NA	sigP:0.997962^^^	NA	NA	NA	GO:0004190^molecular_function^aspartic-type endopeptidase activity`GO:0004519^molecular_function^endonuclease activity`GO:0003676^molecular_function^nucleic acid binding`GO:0003964^molecular_function^RNA-directed DNA polymerase activity`GO:0008270^molecular_function^zinc ion binding`GO:0015074^biological_process^DNA integration	NA	GO:0004190,GO:0004519,GO:0003676,GO:0003964,GO:0008270,GO:0015074	NA	not assigned.unknown	NA	NA	NA	NA	NA	Retrovirus-related Pol polyprotein from transposon RE1 [Vitis vinifera]	Retrovirus-related Pol polyprotein from transposon RE1 [Vitis vinifera]
TRINITY_DN19940_c0_g1	TRINITY_DN19940_c0_g1_i1	ASOL_TOBAC^ASOL_TOBAC^Q:1632-46,H:8-546^51.48%ID^E:0^RecName: Full=L-ascorbate oxidase homolog;^Eukaryota; Viridiplantae; Streptophyta; Embryophyta; Tracheophyta; Spermatophyta; Magnoliopsida; eudicotyledons; Gunneridae; Pentapetalae; asterids; lamiids; Solanales; Solanaceae; Nicotianoideae; Nicotianeae; Nicotiana	TRINITY_DN19940_c0_g1_i1.p1	34-1659[-]	ASOL_TOBAC^ASOL_TOBAC^Q:10-538,H:8-546^51.48%ID^E:0^RecName: Full=L-ascorbate oxidase homolog;^Eukaryota; Viridiplantae; Streptophyta; Embryophyta; Tracheophyta; Spermatophyta; Magnoliopsida; eudicotyledons; Gunneridae; Pentapetalae; asterids; lamiids; Solanales; Solanaceae; Nicotianoideae; Nicotianeae; Nicotiana	XP_012573657.1^XP_012573657.1^Q:1659-37,H:1-542^87.82%ID^E:0^.^.	XP_012573657.1^XP_012573657.1^Q:1-541,H:1-542^87.82%ID^E:0^.^.	PF07732.15^Cu-oxidase_3^Multicopper oxidase^35-148^E:9.2e-38`PF00394.22^Cu-oxidase^Multicopper oxidase^161-296^E:1.2e-35`PF07731.14^Cu-oxidase_2^Multicopper oxidase^381-517^E:1.4e-25	sigP:0.015163^CS^pos:^Pr:	NA	NA	KEGG:nta:107766889`KO:K00423	GO:0005615^cellular_component^extracellular space`GO:0005886^cellular_component^plasma membrane`GO:0005507^molecular_function^copper ion binding`GO:0004322^molecular_function^ferroxidase activity`GO:0055072^biological_process^iron ion homeostasis`GO:0006826^biological_process^iron ion transport	GO:0005507^molecular_function^copper ion binding`GO:0055114^biological_process^oxidation-reduction process`GO:0016491^molecular_function^oxidoreductase activity	GO:0005615,GO:0005886,GO:0005507,GO:0004322,GO:0055072,GO:0006826,GO:0055114,GO:0016491	GO:0005507,GO:0055114,GO:0016491	misc.oxidases - copper, flavone etc	NA	ko:K19791	NA	NA	NA	L-ascorbate oxidase homolog [Cicer arietinum]	L-ascorbate oxidase homolog [Cicer arietinum]
TRINITY_DN19942_c0_g1	TRINITY_DN19942_c0_g1_i3	CEPR2_ARATH^CEPR2_ARATH^Q:3045-244,H:21-964^54.55%ID^E:0^RecName: Full=Receptor protein-tyrosine kinase CEPR2 {ECO:0000303|PubMed:25324386};^Eukaryota; Viridiplantae; Streptophyta; Embryophyta; Tracheophyta; Spermatophyta; Magnoliopsida; eudicotyledons; Gunneridae; Pentapetalae; rosids; malvids; Brassicales; Brassicaceae; Camelineae; Arabidopsis	TRINITY_DN19942_c0_g1_i3.p1	184-3093[-]	CEPR2_ARATH^CEPR2_ARATH^Q:17-950,H:21-964^54.55%ID^E:0^RecName: Full=Receptor protein-tyrosine kinase CEPR2 {ECO:0000303|PubMed:25324386};^Eukaryota; Viridiplantae; Streptophyta; Embryophyta; Tracheophyta; Spermatophyta; Magnoliopsida; eudicotyledons; Gunneridae; Pentapetalae; rosids; malvids; Brassicales; Brassicaceae; Camelineae; Arabidopsis	RHN59754.1^RHN59754.1^Q:3093-208,H:1-965^81.68%ID^E:0^.^.	RHN59754.1^RHN59754.1^Q:1-962,H:1-965^81.68%ID^E:0^.^.	PF08263.12^LRRNT_2^Leucine rich repeat N-terminal domain^29-65^E:6.2e-13`PF00560.33^LRR_1^Leucine Rich Repeat^74-90^E:2500`PF13516.6^LRR_6^Leucine Rich repeat^94-108^E:3000`PF13855.6^LRR_8^Leucine rich repeat^95-151^E:1.7e-07`PF00560.33^LRR_1^Leucine Rich Repeat^95-113^E:190`PF12799.7^LRR_4^Leucine Rich repeats (2 copies)^118-155^E:2.5e-06`PF13516.6^LRR_6^Leucine Rich repeat^118-130^E:2.2`PF00560…	sigP:0.003625^CS^pos:^Pr:	ExpAA=42.02^PredHel=2^Topology=i7-29o616-638i	COG4886^leucine Rich Repeat	KEGG:ath:AT1G72180	GO:0016021^cellular_component^integral component of membrane`GO:0005886^cellular_component^plasma membrane`GO:0005524^molecular_function^ATP binding`GO:0042277^molecular_function^peptide binding`GO:0017046^molecular_function^peptide hormone binding`GO:0001653^molecular_function^peptide receptor activity`GO:0004674^molecular_function^protein serine/threonine kinase activity`GO:0004714^molecular_fu…	GO:0005515^molecular_function^protein binding`GO:0004672^molecular_function^protein kinase activity`GO:0005524^molecular_function^ATP binding`GO:0006468^biological_process^protein phosphorylation	GO:0016021,GO:0005886,GO:0005524,GO:0042277,GO:0017046,GO:0001653,GO:0004674,GO:0004714,GO:1902025,GO:2000280,GO:0048831,GO:0010555,GO:0090548,GO:0006970,GO:0005515,GO:0004672,GO:0006468	GO:0005515,GO:0004672,GO:0005524,GO:0006468	signalling.receptor kinases.leucine rich repeat XI	NA	NA	NA	NA	NA	putative protein kinase RLK-Pelle-LRR-XI-1 family [Medicago truncatula]	putative protein kinase RLK-Pelle-LRR-XI-1 family [Medicago truncatula]
TRINITY_DN19928_c0_g1	TRINITY_DN19928_c0_g1_i1	PP449_ARATH^PP449_ARATH^Q:113-1594,H:22-508^39.28%ID^E:1e-115^RecName: Full=Pentatricopeptide repeat-containing protein At5g66520;^Eukaryota; Viridiplantae; Streptophyta; Embryophyta; Tracheophyta; Spermatophyta; Magnoliopsida; eudicotyledons; Gunneridae; Pentapetalae; rosids; malvids; Brassicales; Brassicaceae; Camelineae; Arabidopsis`PP449_ARATH^PP449_ARATH^Q:92-964,H:119-403^21.81%ID^E:2e-16^R…	TRINITY_DN19928_c0_g1_i1.p1	80-1657[+]	PP449_ARATH^PP449_ARATH^Q:12-505,H:22-508^39.28%ID^E:4e-119^RecName: Full=Pentatricopeptide repeat-containing protein At5g66520;^Eukaryota; Viridiplantae; Streptophyta; Embryophyta; Tracheophyta; Spermatophyta; Magnoliopsida; eudicotyledons; Gunneridae; Pentapetalae; rosids; malvids; Brassicales; Brassicaceae; Camelineae; Arabidopsis`PP449_ARATH^PP449_ARATH^Q:5-295,H:119-403^21.81%ID^E:7e-17^RecN…	PNY15321.1^PNY15321.1^Q:80-1654,H:1-525^86.86%ID^E:0^.^.	PNY15321.1^PNY15321.1^Q:1-524,H:1-524^87.02%ID^E:0^.^.	PF01535.20^PPR^PPR repeat^69-97^E:0.45`PF13041.6^PPR_2^PPR repeat family^172-205^E:1.1e-07`PF12854.7^PPR_1^PPR repeat^173-201^E:7.3e-07`PF01535.20^PPR^PPR repeat^175-205^E:4.7e-08`PF13041.6^PPR_2^PPR repeat family^203-251^E:1.6e-08`PF01535.20^PPR^PPR repeat^206-236^E:4.9e-06`PF01535.20^PPR^PPR repeat^280-304^E:0.0046`PF13041.6^PPR_2^PPR repeat family^305-352^E:7.8e-08`PF01535.20^PPR^PPR repeat^30…	sigP:0.998597^^^	ExpAA=34.38^PredHel=1^Topology=i37-59o	ENOG410Z7Z7^Pentatricopeptide repeat-containing protein	KEGG:ath:AT5G66520	GO:0009507^cellular_component^chloroplast`GO:0008270^molecular_function^zinc ion binding`GO:1900865^biological_process^chloroplast RNA modification`GO:0016554^biological_process^cytidine to uridine editing`GO:0009451^biological_process^RNA modification	NA	GO:0009507,GO:0008270,GO:1900865,GO:0016554,GO:0009451	NA	not assigned.no ontology.pentatricopeptide (PPR) repeat-containing protein	NA	NA	NA	NA	NA	pentatricopeptide repeat-containing protein at5g66520-like protein [Trifolium pratense]	pentatricopeptide repeat-containing protein at5g66520-like protein [Trifolium pratense]
TRINITY_DN19922_c0_g1	TRINITY_DN19922_c0_g1_i2	NA	TRINITY_DN19922_c0_g1_i2.p1	3-539[+]	NA	PNX74475.1^PNX74475.1^Q:3-536,H:169-350^51.63%ID^E:1e-44^.^.	PNX74475.1^PNX74475.1^Q:1-178,H:169-350^51.63%ID^E:1e-44^.^.	PF04515.12^Choline_transpo^Plasma-membrane choline transporter^63-155^E:3.5e-08	sigP:0.999517^^^	ExpAA=56.07^PredHel=2^Topology=o44-66i79-94o	NA	NA	NA	NA	NA	NA	not assigned.unknown	NA	NA	NA	NA	NA	protein pns1, partial [Trifolium pratense]	protein pns1, partial [Trifolium pratense]
TRINITY_DN19954_c1_g2	TRINITY_DN19954_c1_g2_i4	POLX_TOBAC^POLX_TOBAC^Q:537-154,H:504-630^37.21%ID^E:8e-24^RecName: Full=Retrovirus-related Pol polyprotein from transposon TNT 1-94;^Eukaryota; Viridiplantae; Streptophyta; Embryophyta; Tracheophyta; Spermatophyta; Magnoliopsida; eudicotyledons; Gunneridae; Pentapetalae; asterids; lamiids; Solanales; Solanaceae; Nicotianoideae; Nicotianeae; Nicotiana`POLX_TOBAC^POLX_TOBAC^Q:86-3,H:649-676^39.29%…	TRINITY_DN19954_c1_g2_i4.p1	97-495[-]	POLX_TOBAC^POLX_TOBAC^Q:3-114,H:518-630^38.94%ID^E:6e-21^RecName: Full=Retrovirus-related Pol polyprotein from transposon TNT 1-94;^Eukaryota; Viridiplantae; Streptophyta; Embryophyta; Tracheophyta; Spermatophyta; Magnoliopsida; eudicotyledons; Gunneridae; Pentapetalae; asterids; lamiids; Solanales; Solanaceae; Nicotianoideae; Nicotianeae; Nicotiana	RVW35277.1^RVW35277.1^Q:555-118,H:234-388^53.55%ID^E:6e-54^.^.	CAN68682.1^CAN68682.1^Q:9-126,H:517-635^61.34%ID^E:2e-42^.^.	NA	sigP:0.996868^^^	NA	NA	NA	GO:0004190^molecular_function^aspartic-type endopeptidase activity`GO:0004519^molecular_function^endonuclease activity`GO:0003676^molecular_function^nucleic acid binding`GO:0003964^molecular_function^RNA-directed DNA polymerase activity`GO:0008270^molecular_function^zinc ion binding`GO:0015074^biological_process^DNA integration	NA	GO:0004190,GO:0004519,GO:0003676,GO:0003964,GO:0008270,GO:0015074	NA	not assigned.unknown	NA	NA	NA	NA	NA	hypothetical protein VITISV_024814 [Vitis vinifera]	Retrovirus-related Pol polyprotein from transposon TNT 1-94 [Vitis vinifera]
TRINITY_DN19954_c1_g2	TRINITY_DN19954_c1_g2_i6	POLX_TOBAC^POLX_TOBAC^Q:321-4,H:564-664^33.02%ID^E:3e-12^RecName: Full=Retrovirus-related Pol polyprotein from transposon TNT 1-94;^Eukaryota; Viridiplantae; Streptophyta; Embryophyta; Tracheophyta; Spermatophyta; Magnoliopsida; eudicotyledons; Gunneridae; Pentapetalae; asterids; lamiids; Solanales; Solanaceae; Nicotianoideae; Nicotianeae; Nicotiana	TRINITY_DN19954_c1_g2_i6.p1	1-339[-]	POLX_TOBAC^POLX_TOBAC^Q:7-112,H:564-664^33.02%ID^E:3e-12^RecName: Full=Retrovirus-related Pol polyprotein from transposon TNT 1-94;^Eukaryota; Viridiplantae; Streptophyta; Embryophyta; Tracheophyta; Spermatophyta; Magnoliopsida; eudicotyledons; Gunneridae; Pentapetalae; asterids; lamiids; Solanales; Solanaceae; Nicotianoideae; Nicotianeae; Nicotiana	XP_019080024.1^XP_019080024.1^Q:336-1,H:19-130^54.46%ID^E:2e-38^.^.	XP_019080024.1^XP_019080024.1^Q:2-113,H:19-130^54.46%ID^E:2e-38^.^.	NA	sigP:0.99316^^^	NA	NA	NA	GO:0004190^molecular_function^aspartic-type endopeptidase activity`GO:0004519^molecular_function^endonuclease activity`GO:0003676^molecular_function^nucleic acid binding`GO:0003964^molecular_function^RNA-directed DNA polymerase activity`GO:0008270^molecular_function^zinc ion binding`GO:0015074^biological_process^DNA integration	NA	GO:0004190,GO:0004519,GO:0003676,GO:0003964,GO:0008270,GO:0015074	NA	not assigned.unknown	NA	ko:K08852,ko:K08874	ko04140,ko04141,ko04210,ko04932,ko05010,ko05166,map04140,map04141,map04210,map04932,map05010,map05166	NA	NA	PREDICTED: uncharacterized protein LOC109123752 [Vitis vinifera]	PREDICTED: uncharacterized protein LOC109123752 [Vitis vinifera]
TRINITY_DN19954_c1_g2	TRINITY_DN19954_c1_g2_i7	POLX_TOBAC^POLX_TOBAC^Q:503-3,H:514-676^31.55%ID^E:1e-24^RecName: Full=Retrovirus-related Pol polyprotein from transposon TNT 1-94;^Eukaryota; Viridiplantae; Streptophyta; Embryophyta; Tracheophyta; Spermatophyta; Magnoliopsida; eudicotyledons; Gunneridae; Pentapetalae; asterids; lamiids; Solanales; Solanaceae; Nicotianoideae; Nicotianeae; Nicotiana	TRINITY_DN19954_c1_g2_i7.p1	3-497[-]	POLX_TOBAC^POLX_TOBAC^Q:3-165,H:518-676^32.93%ID^E:1e-25^RecName: Full=Retrovirus-related Pol polyprotein from transposon TNT 1-94;^Eukaryota; Viridiplantae; Streptophyta; Embryophyta; Tracheophyta; Spermatophyta; Magnoliopsida; eudicotyledons; Gunneridae; Pentapetalae; asterids; lamiids; Solanales; Solanaceae; Nicotianoideae; Nicotianeae; Nicotiana	CAN68682.1^CAN68682.1^Q:557-3,H:481-674^55.67%ID^E:3e-58^.^.	CAN68682.1^CAN68682.1^Q:9-165,H:517-674^62.03%ID^E:3e-62^.^.	NA	sigP:0.997129^^^	NA	NA	NA	GO:0004190^molecular_function^aspartic-type endopeptidase activity`GO:0004519^molecular_function^endonuclease activity`GO:0003676^molecular_function^nucleic acid binding`GO:0003964^molecular_function^RNA-directed DNA polymerase activity`GO:0008270^molecular_function^zinc ion binding`GO:0015074^biological_process^DNA integration	NA	GO:0004190,GO:0004519,GO:0003676,GO:0003964,GO:0008270,GO:0015074	NA	not assigned.unknown	NA	ko:K08852,ko:K08874	ko04140,ko04141,ko04210,ko04932,ko05010,ko05166,map04140,map04141,map04210,map04932,map05010,map05166	NA	NA	hypothetical protein VITISV_024814 [Vitis vinifera]	hypothetical protein VITISV_024814 [Vitis vinifera]
TRINITY_DN19916_c0_g1	TRINITY_DN19916_c0_g1_i5	RHB1A_ARATH^RHB1A_ARATH^Q:451-1008,H:1-185^57.53%ID^E:3e-63^RecName: Full=Probable E3 ubiquitin-protein ligase RHB1A {ECO:0000305};^Eukaryota; Viridiplantae; Streptophyta; Embryophyta; Tracheophyta; Spermatophyta; Magnoliopsida; eudicotyledons; Gunneridae; Pentapetalae; rosids; malvids; Brassicales; Brassicaceae; Camelineae; Arabidopsis	TRINITY_DN19916_c0_g1_i5.p1	451-1125[+]	RHB1A_ARATH^RHB1A_ARATH^Q:1-186,H:1-185^57.53%ID^E:1e-65^RecName: Full=Probable E3 ubiquitin-protein ligase RHB1A {ECO:0000305};^Eukaryota; Viridiplantae; Streptophyta; Embryophyta; Tracheophyta; Spermatophyta; Magnoliopsida; eudicotyledons; Gunneridae; Pentapetalae; rosids; malvids; Brassicales; Brassicaceae; Camelineae; Arabidopsis	XP_004510765.1^XP_004510765.1^Q:451-1038,H:1-196^84.18%ID^E:2e-112^.^.	XP_004510765.1^XP_004510765.1^Q:1-196,H:1-196^84.18%ID^E:4e-115^.^.	PF12678.7^zf-rbx1^RING-H2 zinc finger domain^137-180^E:1.3e-10`PF12861.7^zf-ANAPC11^Anaphase-promoting complex subunit 11 RING-H2 finger^138-186^E:2.6e-05`PF13639.6^zf-RING_2^Ring finger domain^140-180^E:3.3e-12`PF13923.6^zf-C3HC4_2^Zinc finger, C3HC4 type (RING finger)^140-180^E:6.2e-11`PF00097.25^zf-C3HC4^Zinc finger, C3HC4 type (RING finger)^140-180^E:1.2e-08`PF13445.6^zf-RING_UBOX^RING-type z…	sigP:0.997356^^^	NA	ENOG41121N2^zinc ion binding	KEGG:ath:AT4G00335	GO:0005829^cellular_component^cytosol`GO:0046872^molecular_function^metal ion binding`GO:0004842^molecular_function^ubiquitin-protein transferase activity	GO:0008270^molecular_function^zinc ion binding`GO:0004842^molecular_function^ubiquitin-protein transferase activity`GO:0005680^cellular_component^anaphase-promoting complex`GO:0046872^molecular_function^metal ion binding	GO:0005829,GO:0046872,GO:0004842,GO:0008270,GO:0005680,GO:0000209,GO:0003674,GO:0003824,GO:0006464,GO:0006508,GO:0006511,GO:0006807,GO:0008150,GO:0008152,GO:0009056,GO:0009057,GO:0009987,GO:0010498,GO:0016567,GO:0016740,GO:0019538,GO:0019787,GO:0019941,GO:0030163,GO:0032446,GO:0036211,GO:0043161,GO:0043170,GO:0043412,GO:0043632,GO:0044237,GO:0044238,GO:0044248,GO:0044257,GO:0044260,GO:0044265,GO:…	GO:0008270,GO:0004842,GO:0005680,GO:0046872	protein.degradation.ubiquitin.E3.RING	NA	ko:K22378	NA	NA	NA	probable E3 ubiquitin-protein ligase RHB1A isoform X1 [Cicer arietinum]	probable E3 ubiquitin-protein ligase RHB1A isoform X1 [Cicer arietinum]
TRINITY_DN19916_c0_g2	TRINITY_DN19916_c0_g2_i1	RHB1A_ARATH^RHB1A_ARATH^Q:218-766,H:1-181^55.19%ID^E:3e-56^RecName: Full=Probable E3 ubiquitin-protein ligase RHB1A {ECO:0000305};^Eukaryota; Viridiplantae; Streptophyta; Embryophyta; Tracheophyta; Spermatophyta; Magnoliopsida; eudicotyledons; Gunneridae; Pentapetalae; rosids; malvids; Brassicales; Brassicaceae; Camelineae; Arabidopsis	TRINITY_DN19916_c0_g2_i1.p1	218-808[+]	RHB1A_ARATH^RHB1A_ARATH^Q:1-183,H:1-181^55.19%ID^E:3e-64^RecName: Full=Probable E3 ubiquitin-protein ligase RHB1A {ECO:0000305};^Eukaryota; Viridiplantae; Streptophyta; Embryophyta; Tracheophyta; Spermatophyta; Magnoliopsida; eudicotyledons; Gunneridae; Pentapetalae; rosids; malvids; Brassicales; Brassicaceae; Camelineae; Arabidopsis	XP_004492768.2^XP_004492768.2^Q:218-778,H:1-186^86.63%ID^E:3e-103^.^.	XP_004492768.2^XP_004492768.2^Q:1-187,H:1-186^86.63%ID^E:3e-114^.^.	PF12678.7^zf-rbx1^RING-H2 zinc finger domain^136-181^E:6.9e-11`PF12861.7^zf-ANAPC11^Anaphase-promoting complex subunit 11 RING-H2 finger^138-185^E:1.8e-06`PF13639.6^zf-RING_2^Ring finger domain^140-181^E:4.8e-12`PF13923.6^zf-C3HC4_2^Zinc finger, C3HC4 type (RING finger)^141-181^E:2.9e-10`PF00097.25^zf-C3HC4^Zinc finger, C3HC4 type (RING finger)^141-181^E:7.6e-09`PF13445.6^zf-RING_UBOX^RING-type z…	sigP:0.997785^^^	NA	ENOG41121N2^zinc ion binding	KEGG:ath:AT4G00335	GO:0005829^cellular_component^cytosol`GO:0046872^molecular_function^metal ion binding`GO:0004842^molecular_function^ubiquitin-protein transferase activity	GO:0008270^molecular_function^zinc ion binding`GO:0004842^molecular_function^ubiquitin-protein transferase activity`GO:0005680^cellular_component^anaphase-promoting complex`GO:0046872^molecular_function^metal ion binding	GO:0005829,GO:0046872,GO:0004842,GO:0008270,GO:0005680,GO:0000209,GO:0003674,GO:0003824,GO:0006464,GO:0006508,GO:0006511,GO:0006807,GO:0008150,GO:0008152,GO:0009056,GO:0009057,GO:0009987,GO:0010498,GO:0016567,GO:0016740,GO:0019538,GO:0019787,GO:0019941,GO:0030163,GO:0032446,GO:0036211,GO:0043161,GO:0043170,GO:0043412,GO:0043632,GO:0044237,GO:0044238,GO:0044248,GO:0044257,GO:0044260,GO:0044265,GO:…	GO:0008270,GO:0004842,GO:0005680,GO:0046872	protein.degradation.ubiquitin.E3.RING	NA	ko:K22378	NA	NA	NA	probable E3 ubiquitin-protein ligase RHB1A [Cicer arietinum]	probable E3 ubiquitin-protein ligase RHB1A [Cicer arietinum]
TRINITY_DN19992_c0_g1	TRINITY_DN19992_c0_g1_i1	CXXS1_ARATH^CXXS1_ARATH^Q:452-120,H:2-112^62.16%ID^E:2e-48^RecName: Full=Thioredoxin-like protein CXXS1;^Eukaryota; Viridiplantae; Streptophyta; Embryophyta; Tracheophyta; Spermatophyta; Magnoliopsida; eudicotyledons; Gunneridae; Pentapetalae; rosids; malvids; Brassicales; Brassicaceae; Camelineae; Arabidopsis	TRINITY_DN19992_c0_g1_i1.p1	84-578[-]	CXXS1_ARATH^CXXS1_ARATH^Q:43-153,H:2-112^62.16%ID^E:6e-49^RecName: Full=Thioredoxin-like protein CXXS1;^Eukaryota; Viridiplantae; Streptophyta; Embryophyta; Tracheophyta; Spermatophyta; Magnoliopsida; eudicotyledons; Gunneridae; Pentapetalae; rosids; malvids; Brassicales; Brassicaceae; Camelineae; Arabidopsis	XP_003596610.1^XP_003596610.1^Q:479-114,H:1-122^90.98%ID^E:3e-76^.^.	XP_003596610.1^XP_003596610.1^Q:34-155,H:1-122^90.98%ID^E:5e-77^.^.	PF00837.17^T4_deiodinase^Iodothyronine deiodinase^27-107^E:1.5e-05`PF04756.13^OST3_OST6^OST3 / OST6 family, transporter family^41-127^E:1.4e-07`PF00085.20^Thioredoxin^Thioredoxin^50-147^E:4.5e-19	sigP:0.998923^^^	NA	COG0526^Thioredoxin	KEGG:ath:AT1G11530`KO:K03671	GO:0005623^cellular_component^cell`GO:0005829^cellular_component^cytosol`GO:0005576^cellular_component^extracellular region`GO:0003756^molecular_function^protein disulfide isomerase activity`GO:0045454^biological_process^cell redox homeostasis	GO:0004800^molecular_function^thyroxine 5'-deiodinase activity`GO:0055114^biological_process^oxidation-reduction process`GO:0045454^biological_process^cell redox homeostasis	GO:0005623,GO:0005829,GO:0005576,GO:0003756,GO:0045454,GO:0004800,GO:0055114,GO:0003674,GO:0003824,GO:0004791,GO:0005575,GO:0005622,GO:0005737,GO:0006950,GO:0006979,GO:0008150,GO:0008152,GO:0009636,GO:0009987,GO:0015035,GO:0015036,GO:0016209,GO:0016491,GO:0016651,GO:0016667,GO:0016668,GO:0016671,GO:0016853,GO:0016860,GO:0016864,GO:0019725,GO:0033554,GO:0034599,GO:0042221,GO:0042592,GO:0044424,GO:…	GO:0004800,GO:0055114,GO:0045454	redox.thioredoxin	NA	ko:K03671	ko04621,ko05418,map04621,map05418	NA	NA	thioredoxin-like protein CXXS1 isoform X2 [Medicago truncatula]	thioredoxin-like protein CXXS1 isoform X2 [Medicago truncatula]
TRINITY_DN19956_c0_g1	TRINITY_DN19956_c0_g1_i1	CRR7_ARATH^CRR7_ARATH^Q:85-540,H:1-156^47.44%ID^E:3e-35^RecName: Full=Protein CHLORORESPIRATORY REDUCTION 7, chloroplastic {ECO:0000305};^Eukaryota; Viridiplantae; Streptophyta; Embryophyta; Tracheophyta; Spermatophyta; Magnoliopsida; eudicotyledons; Gunneridae; Pentapetalae; rosids; malvids; Brassicales; Brassicaceae; Camelineae; Arabidopsis	TRINITY_DN19956_c0_g1_i1.p1	85-543[+]	CRR7_ARATH^CRR7_ARATH^Q:1-152,H:1-156^47.44%ID^E:6e-41^RecName: Full=Protein CHLORORESPIRATORY REDUCTION 7, chloroplastic {ECO:0000305};^Eukaryota; Viridiplantae; Streptophyta; Embryophyta; Tracheophyta; Spermatophyta; Magnoliopsida; eudicotyledons; Gunneridae; Pentapetalae; rosids; malvids; Brassicales; Brassicaceae; Camelineae; Arabidopsis	RHN50183.1^RHN50183.1^Q:85-540,H:1-148^83.55%ID^E:1e-77^.^.	RHN50183.1^RHN50183.1^Q:1-152,H:1-148^83.55%ID^E:2e-86^.^.	PF12095.8^CRR7^Protein CHLORORESPIRATORY REDUCTION 7^74-152^E:1.7e-25	sigP:0.999344^^^	NA	ENOG41100U8^Protein of unknown function (DUF3571)	KEGG:ath:AT5G39210	GO:0009507^cellular_component^chloroplast`GO:0009570^cellular_component^chloroplast stroma`GO:0016020^cellular_component^membrane`GO:0010275^biological_process^NAD(P)H dehydrogenase complex assembly	NA	GO:0009507,GO:0009570,GO:0016020,GO:0010275,GO:0005575,GO:0005622,GO:0005623,GO:0005737,GO:0008150,GO:0009532,GO:0009536,GO:0009987,GO:0016043,GO:0022607,GO:0034622,GO:0043226,GO:0043227,GO:0043229,GO:0043231,GO:0043933,GO:0044085,GO:0044422,GO:0044424,GO:0044434,GO:0044435,GO:0044444,GO:0044446,GO:0044464,GO:0065003,GO:0071840	NA	not assigned.unknown	NA	NA	NA	NA	NA	putative protein CHLORORESPIRATORY REDUCTION 7 [Medicago truncatula]	putative protein CHLORORESPIRATORY REDUCTION 7 [Medicago truncatula]
TRINITY_DN19971_c0_g1	TRINITY_DN19971_c0_g1_i1	SWT10_ARATH^SWT10_ARATH^Q:230-955,H:1-242^53.69%ID^E:2e-79^RecName: Full=Bidirectional sugar transporter SWEET10 {ECO:0000303|PubMed:21107422};^Eukaryota; Viridiplantae; Streptophyta; Embryophyta; Tracheophyta; Spermatophyta; Magnoliopsida; eudicotyledons; Gunneridae; Pentapetalae; rosids; malvids; Brassicales; Brassicaceae; Camelineae; Arabidopsis	TRINITY_DN19971_c0_g1_i1.p1	230-1000[+]	SWT13_ARATH^SWT13_ARATH^Q:1-239,H:1-239^57.92%ID^E:4e-90^RecName: Full=Bidirectional sugar transporter SWEET13 {ECO:0000303|PubMed:21107422};^Eukaryota; Viridiplantae; Streptophyta; Embryophyta; Tracheophyta; Spermatophyta; Magnoliopsida; eudicotyledons; Gunneridae; Pentapetalae; rosids; malvids; Brassicales; Brassicaceae; Camelineae; Arabidopsis	AQY72409.1^AQY72409.1^Q:230-997,H:1-256^99.61%ID^E:1e-163^.^.	AQY72409.1^AQY72409.1^Q:1-256,H:1-256^99.61%ID^E:9e-180^.^.	PF03083.16^MtN3_slv^Sugar efflux transporter for intercellular exchange^11-97^E:3.7e-25`PF03083.16^MtN3_slv^Sugar efflux transporter for intercellular exchange^133-216^E:5.6e-26	sigP:0.987516^^^	ExpAA=154.46^PredHel=7^Topology=i13-35o45-64i71-93o103-125i132-154o164-186i191-213o	ENOG4111M4R^sugar transporter	KEGG:ath:AT5G50800`KO:K15382	GO:0016021^cellular_component^integral component of membrane`GO:0005887^cellular_component^integral component of plasma membrane`GO:0005886^cellular_component^plasma membrane`GO:1905201^molecular_function^gibberellin transmembrane transporter activity`GO:0008515^molecular_function^sucrose transmembrane transporter activity`GO:0051119^molecular_function^sugar transmembrane transporter activity`GO:…	GO:0016021^cellular_component^integral component of membrane	GO:0016021,GO:0005887,GO:0005886,GO:1905201,GO:0008515,GO:0051119,GO:0009901,GO:0052543,GO:0008643,GO:1905200,GO:0009555,GO:0080112,GO:0015770,GO:0003674,GO:0005215,GO:0005575,GO:0005623,GO:0006810,GO:0008150,GO:0015144,GO:0015154,GO:0015157,GO:0015766,GO:0015772,GO:0016020,GO:0022857,GO:0031224,GO:0031226,GO:0034219,GO:0044425,GO:0044459,GO:0044464,GO:0051179,GO:0051234,GO:0055085,GO:0071702,GO:…	GO:0016021	development.unspecified	NA	ko:K15382	NA	NA	NA	bidirectional sugar transporter 12-like protein [Pisum sativum]	bidirectional sugar transporter 12-like protein [Pisum sativum]
TRINITY_DN19901_c0_g1	TRINITY_DN19901_c0_g1_i1	NA	TRINITY_DN19901_c0_g1_i1.p1	3-1298[-]	NA	XP_004500723.1^XP_004500723.1^Q:1166-3,H:15-411^70.66%ID^E:0^.^.	XP_004500723.1^XP_004500723.1^Q:29-432,H:1-411^70.35%ID^E:0^.^.	PF05278.12^PEARLI-4^Arabidopsis phospholipase-like protein (PEARLI 4)^227-413^E:5.4e-48	sigP:0.11116^CS^pos:^Pr:	ExpAA=22.23^PredHel=1^Topology=i7-29o	NA	NA	NA	NA	NA	NA	not assigned.unknown	NA	NA	NA	NA	NA	uncharacterized protein LOC101493958 [Cicer arietinum]	uncharacterized protein LOC101493958 [Cicer arietinum]
TRINITY_DN19994_c0_g2	TRINITY_DN19994_c0_g2_i1	NA	TRINITY_DN19994_c0_g2_i1.p1	168-1097[-]	NA	XP_013447725.1^XP_013447725.1^Q:1097-171,H:1-307^90.94%ID^E:0^.^.	XP_013447725.1^XP_013447725.1^Q:1-309,H:1-307^90.94%ID^E:0^.^.	NA	sigP:0.998703^^^	NA	NA	NA	NA	NA	NA	NA	not assigned.unknown	NA	NA	NA	NA	NA	uncharacterized protein LOC25497648 [Medicago truncatula]	uncharacterized protein LOC25497648 [Medicago truncatula]
TRINITY_DN19980_c0_g1	TRINITY_DN19980_c0_g1_i1	RLP4_ARATH^RLP4_ARATH^Q:1105-440,H:356-576^36.61%ID^E:3e-26^RecName: Full=Receptor-like protein 4 {ECO:0000303|PubMed:18434605};^Eukaryota; Viridiplantae; Streptophyta; Embryophyta; Tracheophyta; Spermatophyta; Magnoliopsida; eudicotyledons; Gunneridae; Pentapetalae; rosids; malvids; Brassicales; Brassicaceae; Camelineae; Arabidopsis	TRINITY_DN19980_c0_g1_i1.p1	299-1105[-]	RLP4_ARATH^RLP4_ARATH^Q:1-222,H:356-576^37.05%ID^E:5e-39^RecName: Full=Receptor-like protein 4 {ECO:0000303|PubMed:18434605};^Eukaryota; Viridiplantae; Streptophyta; Embryophyta; Tracheophyta; Spermatophyta; Magnoliopsida; eudicotyledons; Gunneridae; Pentapetalae; rosids; malvids; Brassicales; Brassicaceae; Camelineae; Arabidopsis	XP_013469415.1^XP_013469415.1^Q:1105-305,H:366-635^81.11%ID^E:2e-127^.^.	XP_013469415.1^XP_013469415.1^Q:1-267,H:366-635^81.11%ID^E:1e-150^.^.	PF08263.12^LRRNT_2^Leucine rich repeat N-terminal domain^21-58^E:0.022`PF08263.12^LRRNT_2^Leucine rich repeat N-terminal domain^62-68^E:16000`PF00560.33^LRR_1^Leucine Rich Repeat^70-90^E:1500`PF13516.6^LRR_6^Leucine Rich repeat^91-106^E:1.2`PF00560.33^LRR_1^Leucine Rich Repeat^93-111^E:3.1`PF13516.6^LRR_6^Leucine Rich repeat^115-126^E:140`PF00560.33^LRR_1^Leucine Rich Repeat^119-135^E:28`PF13516.…	sigP:0.995158^^^	ExpAA=22.72^PredHel=1^Topology=o196-218i	COG4886^leucine Rich Repeat	KEGG:ath:AT1G28340	GO:0005768^cellular_component^endosome`GO:0005794^cellular_component^Golgi apparatus`GO:0016021^cellular_component^integral component of membrane`GO:0016020^cellular_component^membrane`GO:0005886^cellular_component^plasma membrane`GO:0005802^cellular_component^trans-Golgi network	GO:0005515^molecular_function^protein binding	GO:0005768,GO:0005794,GO:0016021,GO:0016020,GO:0005886,GO:0005802,GO:0005515	GO:0005515	not assigned.no ontology	NA	NA	NA	NA	NA	receptor-like protein 4 [Medicago truncatula]	receptor-like protein 4 [Medicago truncatula]
TRINITY_DN19948_c0_g2	TRINITY_DN19948_c0_g2_i1	MED25_SOLLC^MED25_SOLLC^Q:82-780,H:5-243^30.99%ID^E:3e-28^RecName: Full=Mediator of RNA polymerase II transcription subunit 25 {ECO:0000305};^Eukaryota; Viridiplantae; Streptophyta; Embryophyta; Tracheophyta; Spermatophyta; Magnoliopsida; eudicotyledons; Gunneridae; Pentapetalae; asterids; lamiids; Solanales; Solanaceae; Solanoideae; Solaneae; Solanum; Lycopersicon`MED25_SOLLC^MED25_SOLLC^Q:1357-…	TRINITY_DN19948_c0_g2_i1.p1	64-2178[+]	MED25_SOLLC^MED25_SOLLC^Q:7-239,H:5-243^30.99%ID^E:2e-28^RecName: Full=Mediator of RNA polymerase II transcription subunit 25 {ECO:0000305};^Eukaryota; Viridiplantae; Streptophyta; Embryophyta; Tracheophyta; Spermatophyta; Magnoliopsida; eudicotyledons; Gunneridae; Pentapetalae; asterids; lamiids; Solanales; Solanaceae; Solanoideae; Solaneae; Solanum; Lycopersicon`MED25_SOLLC^MED25_SOLLC^Q:432-70…	XP_013453049.2^XP_013453049.2^Q:238-2175,H:78-748^59.39%ID^E:0^.^.	XP_013453049.2^XP_013453049.2^Q:59-704,H:78-748^59.39%ID^E:0^.^.	PF11265.8^Med25_VWA^Mediator complex subunit 25 von Willebrand factor type A^9-197^E:4e-21	sigP:0.99938^^^	NA	NA	KEGG:sly:101258928`KO:K15168	NA	NA	NA	NA	signalling.light	NA	NA	NA	NA	NA	mediator of RNA polymerase II transcription subunit 25 [Medicago truncatula]	mediator of RNA polymerase II transcription subunit 25 [Medicago truncatula]
TRINITY_DN19990_c0_g1	TRINITY_DN19990_c0_g1_i1	HLS1L_ARATH^HLS1L_ARATH^Q:1-783,H:17-308^45.05%ID^E:2e-73^RecName: Full=Probable N-acetyltransferase HLS1-like;^Eukaryota; Viridiplantae; Streptophyta; Embryophyta; Tracheophyta; Spermatophyta; Magnoliopsida; eudicotyledons; Gunneridae; Pentapetalae; rosids; malvids; Brassicales; Brassicaceae; Camelineae; Arabidopsis	TRINITY_DN19990_c0_g1_i1.p1	73-783[+]	HLS1L_ARATH^HLS1L_ARATH^Q:1-237,H:41-308^43.87%ID^E:4e-62^RecName: Full=Probable N-acetyltransferase HLS1-like;^Eukaryota; Viridiplantae; Streptophyta; Embryophyta; Tracheophyta; Spermatophyta; Magnoliopsida; eudicotyledons; Gunneridae; Pentapetalae; rosids; malvids; Brassicales; Brassicaceae; Camelineae; Arabidopsis	XP_013460322.1^XP_013460322.1^Q:1-783,H:19-279^91.95%ID^E:1e-177^.^.	XP_013460322.1^XP_013460322.1^Q:1-237,H:43-279^91.14%ID^E:9e-159^.^.	PF00583.25^Acetyltransf_1^Acetyltransferase (GNAT) family^15-101^E:1.2e-14	sigP:0.998536^^^	NA	ENOG410YF8W^Acetyltransferase (GNAT) family	KEGG:ath:AT2G23060	GO:0008080^molecular_function^N-acetyltransferase activity`GO:0016747^molecular_function^transferase activity, transferring acyl groups other than amino-acyl groups	GO:0008080^molecular_function^N-acetyltransferase activity	GO:0008080,GO:0016747	GO:0008080	misc.GCN5-related N-acetyltransferase	NA	NA	NA	NA	NA	probable N-acetyltransferase HLS1-like [Medicago truncatula]	probable N-acetyltransferase HLS1-like [Medicago truncatula]
TRINITY_DN19990_c0_g2	TRINITY_DN19990_c0_g2_i1	HLS1L_ARATH^HLS1L_ARATH^Q:3-305,H:316-412^48.51%ID^E:2e-24^RecName: Full=Probable N-acetyltransferase HLS1-like;^Eukaryota; Viridiplantae; Streptophyta; Embryophyta; Tracheophyta; Spermatophyta; Magnoliopsida; eudicotyledons; Gunneridae; Pentapetalae; rosids; malvids; Brassicales; Brassicaceae; Camelineae; Arabidopsis	TRINITY_DN19990_c0_g2_i1.p1	3-311[+]	HLS1L_ARATH^HLS1L_ARATH^Q:1-101,H:316-412^48.51%ID^E:5e-25^RecName: Full=Probable N-acetyltransferase HLS1-like;^Eukaryota; Viridiplantae; Streptophyta; Embryophyta; Tracheophyta; Spermatophyta; Magnoliopsida; eudicotyledons; Gunneridae; Pentapetalae; rosids; malvids; Brassicales; Brassicaceae; Camelineae; Arabidopsis	XP_013460322.1^XP_013460322.1^Q:3-308,H:287-388^95.1%ID^E:3e-63^.^.	XP_013460322.1^XP_013460322.1^Q:1-102,H:287-388^95.1%ID^E:7e-64^.^.	NA	sigP:0.997061^^^	NA	ENOG410YF8W^Acetyltransferase (GNAT) family	KEGG:ath:AT2G23060	GO:0008080^molecular_function^N-acetyltransferase activity`GO:0016747^molecular_function^transferase activity, transferring acyl groups other than amino-acyl groups	NA	GO:0008080,GO:0016747	NA	misc.GCN5-related N-acetyltransferase	NA	NA	NA	NA	NA	probable N-acetyltransferase HLS1-like [Medicago truncatula]	probable N-acetyltransferase HLS1-like [Medicago truncatula]
TRINITY_DN19993_c0_g1	TRINITY_DN19993_c0_g1_i1	YTX2_XENLA^YTX2_XENLA^Q:876-163,H:487-740^25.1%ID^E:9e-15^RecName: Full=Transposon TX1 uncharacterized 149 kDa protein;^Eukaryota; Metazoa; Chordata; Craniata; Vertebrata; Euteleostomi; Amphibia; Batrachia; Anura; Pipoidea; Pipidae; Xenopodinae; Xenopus; Xenopus	TRINITY_DN19993_c0_g1_i1.p1	91-876[-]	YTX2_XENLA^YTX2_XENLA^Q:1-238,H:487-740^25.1%ID^E:5e-15^RecName: Full=Transposon TX1 uncharacterized 149 kDa protein;^Eukaryota; Metazoa; Chordata; Craniata; Vertebrata; Euteleostomi; Amphibia; Batrachia; Anura; Pipoidea; Pipidae; Xenopodinae; Xenopus; Xenopus	PNX88781.1^PNX88781.1^Q:876-103,H:134-414^54.42%ID^E:8e-106^.^.	PNX88781.1^PNX88781.1^Q:1-258,H:134-414^54.42%ID^E:3e-106^.^.	PF00078.27^RVT_1^Reverse transcriptase (RNA-dependent DNA polymerase)^27-231^E:4.2e-32	sigP:0.999666^^^	NA	NA	NA	NA	NA	NA	NA	not assigned.unknown	NA	NA	NA	NA	NA	ribonuclease H, partial [Trifolium pratense]	ribonuclease H, partial [Trifolium pratense]
TRINITY_DN19947_c0_g1	TRINITY_DN19947_c0_g1_i1	Y1743_ARATH^Y1743_ARATH^Q:64-816,H:33-282^49.6%ID^E:1e-75^RecName: Full=Probable LRR receptor-like serine/threonine-protein kinase At1g74360;^Eukaryota; Viridiplantae; Streptophyta; Embryophyta; Tracheophyta; Spermatophyta; Magnoliopsida; eudicotyledons; Gunneridae; Pentapetalae; rosids; malvids; Brassicales; Brassicaceae; Camelineae; Arabidopsis`Y1743_ARATH^Y1743_ARATH^Q:220-816,H:224-427^28.16%…	TRINITY_DN19947_c0_g1_i1.p1	1-816[+]	Y1743_ARATH^Y1743_ARATH^Q:22-272,H:33-282^49.6%ID^E:1e-75^RecName: Full=Probable LRR receptor-like serine/threonine-protein kinase At1g74360;^Eukaryota; Viridiplantae; Streptophyta; Embryophyta; Tracheophyta; Spermatophyta; Magnoliopsida; eudicotyledons; Gunneridae; Pentapetalae; rosids; malvids; Brassicales; Brassicaceae; Camelineae; Arabidopsis`Y1743_ARATH^Y1743_ARATH^Q:74-272,H:224-427^28.16%I…	XP_024635540.1^XP_024635540.1^Q:1-816,H:4-277^81.39%ID^E:3e-143^.^.	XP_024635540.1^XP_024635540.1^Q:1-272,H:4-277^81.39%ID^E:4e-150^.^.	PF08263.12^LRRNT_2^Leucine rich repeat N-terminal domain^28-71^E:7e-08`PF00560.33^LRR_1^Leucine Rich Repeat^103-124^E:0.33`PF13516.6^LRR_6^Leucine Rich repeat^103-116^E:0.44`PF00560.33^LRR_1^Leucine Rich Repeat^126-137^E:8.6`PF13516.6^LRR_6^Leucine Rich repeat^126-135^E:35`PF13516.6^LRR_6^Leucine Rich repeat^147-162^E:2.4`PF00560.33^LRR_1^Leucine Rich Repeat^148-167^E:1.9`PF13306.6^LRR_5^BspA typ…	sigP:0.031998^CS^pos:^Pr:	NA	COG0515^Serine Threonine protein kinase`COG4886^leucine Rich Repeat	KEGG:ath:AT1G74360	GO:0016021^cellular_component^integral component of membrane`GO:0031966^cellular_component^mitochondrial membrane`GO:0005739^cellular_component^mitochondrion`GO:0005886^cellular_component^plasma membrane`GO:0005524^molecular_function^ATP binding`GO:0004674^molecular_function^protein serine/threonine kinase activity`GO:0002215^biological_process^defense response to nematode`GO:0009825^biological_p…	GO:0005515^molecular_function^protein binding	GO:0016021,GO:0031966,GO:0005739,GO:0005886,GO:0005524,GO:0004674,GO:0002215,GO:0009825,GO:0009845,GO:0005515,GO:0005575,GO:0005622,GO:0005623,GO:0005737,GO:0006950,GO:0006952,GO:0007275,GO:0008150,GO:0009791,GO:0009987,GO:0016020,GO:0016049,GO:0032501,GO:0032502,GO:0040007,GO:0043226,GO:0043227,GO:0043229,GO:0043231,GO:0044424,GO:0044444,GO:0044464,GO:0048856,GO:0050896,GO:0071944,GO:0090351	GO:0005515	hormone metabolism.brassinosteroid.signal transduction.BRI	NA	NA	NA	NA	NA	probable LRR receptor-like serine/threonine-protein kinase At1g74360 [Medicago truncatula]	probable LRR receptor-like serine/threonine-protein kinase At1g74360 [Medicago truncatula]
TRINITY_DN19947_c0_g2	TRINITY_DN19947_c0_g2_i1	Y1743_ARATH^Y1743_ARATH^Q:6-2399,H:280-1088^61.8%ID^E:0^RecName: Full=Probable LRR receptor-like serine/threonine-protein kinase At1g74360;^Eukaryota; Viridiplantae; Streptophyta; Embryophyta; Tracheophyta; Spermatophyta; Magnoliopsida; eudicotyledons; Gunneridae; Pentapetalae; rosids; malvids; Brassicales; Brassicaceae; Camelineae; Arabidopsis`Y1743_ARATH^Y1743_ARATH^Q:9-1217,H:92-462^28.99%ID^E…	TRINITY_DN19947_c0_g2_i1.p1	3-2429[+]	Y1743_ARATH^Y1743_ARATH^Q:2-799,H:280-1088^61.8%ID^E:0^RecName: Full=Probable LRR receptor-like serine/threonine-protein kinase At1g74360;^Eukaryota; Viridiplantae; Streptophyta; Embryophyta; Tracheophyta; Spermatophyta; Magnoliopsida; eudicotyledons; Gunneridae; Pentapetalae; rosids; malvids; Brassicales; Brassicaceae; Camelineae; Arabidopsis`Y1743_ARATH^Y1743_ARATH^Q:3-405,H:92-462^28.99%ID^E:3…	XP_024635540.1^XP_024635540.1^Q:3-2426,H:274-1080^89.36%ID^E:0^.^.	XP_024635540.1^XP_024635540.1^Q:1-808,H:274-1080^89.36%ID^E:0^.^.	PF00560.33^LRR_1^Leucine Rich Repeat^1-18^E:49`PF13516.6^LRR_6^Leucine Rich repeat^2-13^E:73`PF00560.33^LRR_1^Leucine Rich Repeat^24-45^E:240`PF13516.6^LRR_6^Leucine Rich repeat^46-61^E:42`PF00560.33^LRR_1^Leucine Rich Repeat^47-62^E:630`PF13516.6^LRR_6^Leucine Rich repeat^95-109^E:0.37`PF00560.33^LRR_1^Leucine Rich Repeat^96-116^E:4.3`PF00560.33^LRR_1^Leucine Rich Repeat^121-142^E:73`PF13516.6^L…	sigP:0.999254^^^	ExpAA=25.00^PredHel=1^Topology=i454-476o	COG0515^Serine Threonine protein kinase`COG4886^leucine Rich Repeat	KEGG:ath:AT1G74360	GO:0016021^cellular_component^integral component of membrane`GO:0031966^cellular_component^mitochondrial membrane`GO:0005739^cellular_component^mitochondrion`GO:0005886^cellular_component^plasma membrane`GO:0005524^molecular_function^ATP binding`GO:0004674^molecular_function^protein serine/threonine kinase activity`GO:0002215^biological_process^defense response to nematode`GO:0009825^biological_p…	GO:0005515^molecular_function^protein binding`GO:0004672^molecular_function^protein kinase activity`GO:0005524^molecular_function^ATP binding`GO:0006468^biological_process^protein phosphorylation	GO:0016021,GO:0031966,GO:0005739,GO:0005886,GO:0005524,GO:0004674,GO:0002215,GO:0009825,GO:0009845,GO:0005515,GO:0004672,GO:0006468,GO:0005575,GO:0005622,GO:0005623,GO:0005737,GO:0006950,GO:0006952,GO:0007275,GO:0008150,GO:0009791,GO:0009987,GO:0016020,GO:0016049,GO:0032501,GO:0032502,GO:0040007,GO:0043226,GO:0043227,GO:0043229,GO:0043231,GO:0044424,GO:0044444,GO:0044464,GO:0048856,GO:0050896,GO:…	GO:0005515,GO:0004672,GO:0005524,GO:0006468	hormone metabolism.brassinosteroid.signal transduction.BRI	NA	NA	NA	NA	NA	probable LRR receptor-like serine/threonine-protein kinase At1g74360 [Medicago truncatula]	probable LRR receptor-like serine/threonine-protein kinase At1g74360 [Medicago truncatula]
TRINITY_DN19925_c0_g1	TRINITY_DN19925_c0_g1_i1	CML46_ARATH^CML46_ARATH^Q:362-27,H:93-204^61.61%ID^E:1e-39^RecName: Full=Probable calcium-binding protein CML46 {ECO:0000305};^Eukaryota; Viridiplantae; Streptophyta; Embryophyta; Tracheophyta; Spermatophyta; Magnoliopsida; eudicotyledons; Gunneridae; Pentapetalae; rosids; malvids; Brassicales; Brassicaceae; Camelineae; Arabidopsis	TRINITY_DN19925_c0_g1_i1.p1	24-605[-]	CML46_ARATH^CML46_ARATH^Q:18-193,H:28-204^48.6%ID^E:2e-44^RecName: Full=Probable calcium-binding protein CML46 {ECO:0000305};^Eukaryota; Viridiplantae; Streptophyta; Embryophyta; Tracheophyta; Spermatophyta; Magnoliopsida; eudicotyledons; Gunneridae; Pentapetalae; rosids; malvids; Brassicales; Brassicaceae; Camelineae; Arabidopsis	PNX75214.1^PNX75214.1^Q:578-27,H:3-189^76.56%ID^E:2e-81^.^.	XP_003610067.2^XP_003610067.2^Q:16-193,H:16-198^83.7%ID^E:1e-93^.^.	PF00036.32^EF-hand_1^EF hand^125-150^E:3.5e-06`PF13405.6^EF-hand_6^EF-hand domain^125-150^E:2.4e-06`PF13499.6^EF-hand_7^EF-hand domain pair^126-189^E:2.1e-11`PF13202.6^EF-hand_5^EF hand^127-150^E:1e-06`PF13833.6^EF-hand_8^EF-hand domain pair^138-190^E:7.7e-10`PF00036.32^EF-hand_1^EF hand^164-190^E:1e-06`PF13202.6^EF-hand_5^EF hand^166-187^E:0.0018	sigP:0.998404^^^	NA	COG5126^Calcium-binding protein	KEGG:ath:AT5G39670	GO:0005509^molecular_function^calcium ion binding	GO:0005509^molecular_function^calcium ion binding	GO:0005509,GO:0003674,GO:0005488,GO:0005575,GO:0005622,GO:0005623,GO:0005737,GO:0005739,GO:0043167,GO:0043169,GO:0043226,GO:0043227,GO:0043229,GO:0043231,GO:0044424,GO:0044444,GO:0044464,GO:0046872	GO:0005509	signalling.calcium	NA	ko:K02183	ko04014,ko04015,ko04016,ko04020,ko04022,ko04024,ko04070,ko04114,ko04218,ko04261,ko04270,ko04371,ko04626,ko04713,ko04720,ko04722,ko04728,ko04740,ko04744,ko04745,ko04750,ko04910,ko04912,ko04915,ko04916,ko04921,ko04922,ko04924,ko04925,ko04970,ko04971,ko05010,ko05031,ko05034,ko05133,ko05152,ko05167,ko05200,ko05214,ko05418,map04014,map04015,map04016,map04020,map04022,map04024,map04070,map04114,map0421…	NA	NA	probable calcium-binding protein CML45 [Medicago truncatula]	putative calcium-binding protein CML45-like [Trifolium pratense]
TRINITY_DN19903_c0_g1	TRINITY_DN19903_c0_g1_i1	MIRA_SYNDU^MIRA_SYNDU^Q:15-428,H:76-217^45.83%ID^E:4e-29^RecName: Full=Miraculin;^Eukaryota; Viridiplantae; Streptophyta; Embryophyta; Tracheophyta; Spermatophyta; Magnoliopsida; eudicotyledons; Gunneridae; Pentapetalae; asterids; Ericales; Sapotaceae; Chrysophylloideae; Synsepalum	TRINITY_DN19903_c0_g1_i1.p1	3-437[+]	MIRA_SYNDU^MIRA_SYNDU^Q:5-142,H:76-217^45.83%ID^E:3e-29^RecName: Full=Miraculin;^Eukaryota; Viridiplantae; Streptophyta; Embryophyta; Tracheophyta; Spermatophyta; Magnoliopsida; eudicotyledons; Gunneridae; Pentapetalae; asterids; Ericales; Sapotaceae; Chrysophylloideae; Synsepalum	XP_003620187.1^XP_003620187.1^Q:6-428,H:72-212^89.36%ID^E:6e-89^.^.	XP_003620187.1^XP_003620187.1^Q:2-142,H:72-212^89.36%ID^E:6e-89^.^.	PF00197.18^Kunitz_legume^Trypsin and protease inhibitor^3-141^E:2.1e-37	sigP:0.99952^^^	NA	NA	NA	GO:0004866^molecular_function^endopeptidase inhibitor activity	GO:0004866^molecular_function^endopeptidase inhibitor activity	GO:0004866,GO:0000302,GO:0001101,GO:0002237,GO:0002238,GO:0003674,GO:0004857,GO:0005575,GO:0005622,GO:0005623,GO:0005737,GO:0005739,GO:0006950,GO:0006952,GO:0006970,GO:0006979,GO:0008150,GO:0008219,GO:0009605,GO:0009607,GO:0009611,GO:0009617,GO:0009620,GO:0009624,GO:0009625,GO:0009628,GO:0009636,GO:0009651,GO:0009719,GO:0009725,GO:0009751,GO:0009892,GO:0009987,GO:0010033,GO:0010035,GO:0010466,GO:…	GO:0004866	stress.biotic.PR-proteins.proteinase inhibitors.trypsin inhibitor	NA	NA	NA	NA	NA	miraculin [Medicago truncatula]	miraculin [Medicago truncatula]
TRINITY_DN19903_c0_g1	TRINITY_DN19903_c0_g1_i2	MIRA_SYNDU^MIRA_SYNDU^Q:171-671,H:36-217^40.11%ID^E:1e-31^RecName: Full=Miraculin;^Eukaryota; Viridiplantae; Streptophyta; Embryophyta; Tracheophyta; Spermatophyta; Magnoliopsida; eudicotyledons; Gunneridae; Pentapetalae; asterids; Ericales; Sapotaceae; Chrysophylloideae; Synsepalum	TRINITY_DN19903_c0_g1_i2.p1	81-680[+]	KTI5_ARATH^KTI5_ARATH^Q:4-198,H:2-196^33.33%ID^E:6e-33^RecName: Full=Kunitz trypsin inhibitor 5 {ECO:0000303|PubMed:30042779};^Eukaryota; Viridiplantae; Streptophyta; Embryophyta; Tracheophyta; Spermatophyta; Magnoliopsida; eudicotyledons; Gunneridae; Pentapetalae; rosids; malvids; Brassicales; Brassicaceae; Camelineae; Arabidopsis	XP_003620185.1^XP_003620185.1^Q:129-671,H:17-199^83.06%ID^E:1e-107^.^.	XP_003620185.1^XP_003620185.1^Q:1-197,H:1-199^82.41%ID^E:2e-110^.^.	PF00197.18^Kunitz_legume^Trypsin and protease inhibitor^31-196^E:7.1e-42	sigP:0.01073^CS^pos:^Pr:	NA	ENOG410YHN1^trypsin and protease inhibitor family protein Kunitz family protein	KEGG:ath:AT1G17860	GO:0048046^cellular_component^apoplast`GO:0005618^cellular_component^cell wall`GO:0005783^cellular_component^endoplasmic reticulum`GO:0099503^cellular_component^secretory vesicle`GO:0004869^molecular_function^cysteine-type endopeptidase inhibitor activity`GO:0004867^molecular_function^serine-type endopeptidase inhibitor activity`GO:0006952^biological_process^defense response`GO:0009625^biological…	GO:0004866^molecular_function^endopeptidase inhibitor activity	GO:0048046,GO:0005618,GO:0005783,GO:0099503,GO:0004869,GO:0004867,GO:0006952,GO:0009625,GO:0004866,GO:0000302,GO:0001101,GO:0002237,GO:0002238,GO:0003674,GO:0004857,GO:0005575,GO:0005622,GO:0005623,GO:0005737,GO:0005739,GO:0006950,GO:0006970,GO:0006979,GO:0008150,GO:0008219,GO:0009605,GO:0009607,GO:0009611,GO:0009617,GO:0009620,GO:0009624,GO:0009628,GO:0009636,GO:0009651,GO:0009719,GO:0009725,GO:…	GO:0004866	stress.biotic.PR-proteins.proteinase inhibitors.trypsin inhibitor	NA	NA	NA	NA	NA	miraculin [Medicago truncatula]	miraculin [Medicago truncatula]
TRINITY_DN19934_c0_g1	TRINITY_DN19934_c0_g1_i1	GSHB_BRAJU^GSHB_BRAJU^Q:674-39,H:318-529^70.28%ID^E:1e-109^RecName: Full=Glutathione synthetase, chloroplastic;^Eukaryota; Viridiplantae; Streptophyta; Embryophyta; Tracheophyta; Spermatophyta; Magnoliopsida; eudicotyledons; Gunneridae; Pentapetalae; rosids; malvids; Brassicales; Brassicaceae; Brassiceae; Brassica	TRINITY_DN19934_c0_g1_i1.p1	33-674[-]	GSHB_BRAJU^GSHB_BRAJU^Q:1-212,H:318-529^70.28%ID^E:5e-110^RecName: Full=Glutathione synthetase, chloroplastic;^Eukaryota; Viridiplantae; Streptophyta; Embryophyta; Tracheophyta; Spermatophyta; Magnoliopsida; eudicotyledons; Gunneridae; Pentapetalae; rosids; malvids; Brassicales; Brassicaceae; Brassiceae; Brassica	AAF98156.1^AAF98156.1^Q:674-36,H:283-495^100%ID^E:7e-153^.^.	AAF98156.1^AAF98156.1^Q:1-213,H:283-495^100%ID^E:4e-153^.^.	PF03199.15^GSH_synthase^Eukaryotic glutathione synthase^2-45^E:2.5e-19`PF03917.17^GSH_synth_ATP^Eukaryotic glutathione synthase, ATP binding domain^26-212^E:1.8e-71	sigP:0.998096^^^	NA	NA	NA	GO:0009507^cellular_component^chloroplast`GO:0005524^molecular_function^ATP binding`GO:0043295^molecular_function^glutathione binding`GO:0004363^molecular_function^glutathione synthase activity`GO:0000287^molecular_function^magnesium ion binding`GO:0042803^molecular_function^protein homodimerization activity	GO:0004363^molecular_function^glutathione synthase activity`GO:0005524^molecular_function^ATP binding`GO:0006750^biological_process^glutathione biosynthetic process	GO:0009507,GO:0005524,GO:0043295,GO:0004363,GO:0000287,GO:0042803,GO:0006750,GO:0000166,GO:0001101,GO:0003674,GO:0003824,GO:0005488,GO:0005515,GO:0005575,GO:0005622,GO:0005623,GO:0005737,GO:0005829,GO:0006082,GO:0006518,GO:0006520,GO:0006575,GO:0006749,GO:0006790,GO:0006807,GO:0008144,GO:0008150,GO:0008152,GO:0009058,GO:0009536,GO:0009719,GO:0009725,GO:0009753,GO:0009987,GO:0010033,GO:0016874,GO:…	GO:0004363,GO:0005524,GO:0006750	redox.ascorbate and glutathione.glutathione	NA	ko:K21456	ko00270,ko00480,ko01100,ko04216,map00270,map00480,map01100,map04216	M00118	R00497,R10994	putative homoglutathione synthetase [Pisum sativum]	putative homoglutathione synthetase [Pisum sativum]
TRINITY_DN19909_c0_g1	TRINITY_DN19909_c0_g1_i1	NA	TRINITY_DN19909_c0_g1_i1.p1	208-516[-]	NA	NA	NA	NA	sigP:0.997451^^^	ExpAA=22.26^PredHel=1^Topology=o20-42i	NA	NA	NA	NA	NA	NA	not assigned.unknown	NA	NA	NA	NA	NA	NA	NA
TRINITY_DN19973_c0_g1	TRINITY_DN19973_c0_g1_i1	NAT_SULTO^NAT_SULTO^Q:583-191,H:22-163^31.47%ID^E:1e-11^RecName: Full=N-alpha-acetyltransferase {ECO:0000250|UniProtKB:Q980R9};^Archaea; Crenarchaeota; Thermoprotei; Sulfolobales; Sulfolobaceae; Sulfurisphaera	TRINITY_DN19973_c0_g1_i1.p1	167-631[-]	NAT_SULTO^NAT_SULTO^Q:17-147,H:22-163^31.47%ID^E:3e-12^RecName: Full=N-alpha-acetyltransferase {ECO:0000250|UniProtKB:Q980R9};^Archaea; Crenarchaeota; Thermoprotei; Sulfolobales; Sulfolobaceae; Sulfurisphaera	XP_013455584.1^XP_013455584.1^Q:631-170,H:1-154^92.21%ID^E:2e-98^.^.	XP_013455584.1^XP_013455584.1^Q:1-154,H:1-154^92.21%ID^E:5e-100^.^.	PF00583.25^Acetyltransf_1^Acetyltransferase (GNAT) family^20-128^E:4.3e-16`PF13673.7^Acetyltransf_10^Acetyltransferase (GNAT) domain^38-131^E:6.8e-11`PF13508.7^Acetyltransf_7^Acetyltransferase (GNAT) domain^51-129^E:2.6e-11`PF08445.10^FR47^FR47-like protein^71-131^E:4.1e-07	sigP:0.999435^^^	NA	COG0456^acetyltransferase	KEGG:sto:STK_02580`KO:K03789	GO:0005737^cellular_component^cytoplasm`GO:0046872^molecular_function^metal ion binding`GO:0004596^molecular_function^peptide alpha-N-acetyltransferase activity`GO:0006474^biological_process^N-terminal protein amino acid acetylation	GO:0008080^molecular_function^N-acetyltransferase activity`GO:0016747^molecular_function^transferase activity, transferring acyl groups other than amino-acyl groups	GO:0005737,GO:0046872,GO:0004596,GO:0006474,GO:0008080,GO:0016747	GO:0008080,GO:0016747	RNA.regulation of transcription.Histone acetyltransferases	NA	NA	NA	NA	NA	uncharacterized protein LOC25492078 [Medicago truncatula]	uncharacterized protein LOC25492078 [Medicago truncatula]
TRINITY_DN19973_c0_g1	TRINITY_DN19973_c0_g1_i3	RIMI_BACSU^RIMI_BACSU^Q:484-209,H:48-138^35.87%ID^E:2e-09^RecName: Full=Putative [ribosomal protein S18]-alanine N-acetyltransferase {ECO:0000250|UniProtKB:P0A944};^Bacteria; Firmicutes; Bacilli; Bacillales; Bacillaceae; Bacillus	TRINITY_DN19973_c0_g1_i3.p1	240-629[-]	NA	XP_013455584.1^XP_013455584.1^Q:556-170,H:24-154^83.97%ID^E:6e-70^.^.	XP_020962222.1^XP_020962222.1^Q:1-129,H:1-132^46.62%ID^E:1e-27^.^.	NA	sigP:0.998964^^^	NA	NA	NA	NA	NA	NA	NA	not assigned.unknown	NA	NA	NA	NA	NA	uncharacterized protein LOC107606254 isoform X3 [Arachis ipaensis]	uncharacterized protein LOC25492078 [Medicago truncatula]
TRINITY_DN19937_c1_g2	TRINITY_DN19937_c1_g2_i1	ESP1_ARATH^ESP1_ARATH^Q:1035-1,H:10-361^34.92%ID^E:6e-55^RecName: Full=Separase;^Eukaryota; Viridiplantae; Streptophyta; Embryophyta; Tracheophyta; Spermatophyta; Magnoliopsida; eudicotyledons; Gunneridae; Pentapetalae; rosids; malvids; Brassicales; Brassicaceae; Camelineae; Arabidopsis	TRINITY_DN19937_c1_g2_i1.p1	1-1059[-]	ESP1_ARATH^ESP1_ARATH^Q:21-353,H:20-361^36.13%ID^E:2e-57^RecName: Full=Separase;^Eukaryota; Viridiplantae; Streptophyta; Embryophyta; Tracheophyta; Spermatophyta; Magnoliopsida; eudicotyledons; Gunneridae; Pentapetalae; rosids; malvids; Brassicales; Brassicaceae; Camelineae; Arabidopsis	PNX92483.1^PNX92483.1^Q:1044-1,H:6-360^71.83%ID^E:4e-166^.^.	PNX92483.1^PNX92483.1^Q:1-353,H:1-360^71.67%ID^E:1e-176^.^.	NA	sigP:0.999599^^^	NA	COG5155^extra spindle pole bodies homolog 1 (S. cerevisiae)	KEGG:ath:AT4G22970`KO:K02365	GO:0005813^cellular_component^centrosome`GO:0005737^cellular_component^cytoplasm`GO:0005874^cellular_component^microtubule`GO:0072686^cellular_component^mitotic spindle`GO:0005634^cellular_component^nucleus`GO:0004197^molecular_function^cysteine-type endopeptidase activity`GO:0008233^molecular_function^peptidase activity`GO:0051304^biological_process^chromosome separation`GO:0000911^biological_pr…	NA	GO:0005813,GO:0005737,GO:0005874,GO:0072686,GO:0005634,GO:0004197,GO:0008233,GO:0051304,GO:0000911,GO:0009793,GO:0009960,GO:0006887,GO:0051307,GO:0045876,GO:2000114,GO:0009826,GO:0016192,GO:0000003,GO:0000278,GO:0000280,GO:0000281,GO:0000902,GO:0000910,GO:0003006,GO:0003674,GO:0003824,GO:0004175,GO:0005575,GO:0005622,GO:0005623,GO:0005819,GO:0005856,GO:0006508,GO:0006807,GO:0006810,GO:0006996,GO:…	NA	not assigned.unknown	NA	ko:K02365	ko04110,ko04111,ko04113,ko04114,map04110,map04111,map04113,map04114	NA	NA	separase-like protein [Trifolium pratense]	separase-like protein [Trifolium pratense]
TRINITY_DN19937_c1_g1	TRINITY_DN19937_c1_g1_i1	ESP1_ARATH^ESP1_ARATH^Q:5635-440,H:447-2177^42.97%ID^E:0^RecName: Full=Separase;^Eukaryota; Viridiplantae; Streptophyta; Embryophyta; Tracheophyta; Spermatophyta; Magnoliopsida; eudicotyledons; Gunneridae; Pentapetalae; rosids; malvids; Brassicales; Brassicaceae; Camelineae; Arabidopsis	TRINITY_DN19937_c1_g1_i1.p1	455-5539[-]	ESP1_ARATH^ESP1_ARATH^Q:4-1694,H:482-2171^43.56%ID^E:0^RecName: Full=Separase;^Eukaryota; Viridiplantae; Streptophyta; Embryophyta; Tracheophyta; Spermatophyta; Magnoliopsida; eudicotyledons; Gunneridae; Pentapetalae; rosids; malvids; Brassicales; Brassicaceae; Camelineae; Arabidopsis	XP_003593097.2^XP_003593097.2^Q:5926-461,H:355-2181^80.83%ID^E:0^.^.	XP_003593097.2^XP_003593097.2^Q:1-1693,H:480-2181^81.84%ID^E:0^.^.	PF03568.17^Peptidase_C50^Peptidase family C50^1174-1586^E:4.2e-102	sigP:0.996696^^^	NA	COG5155^extra spindle pole bodies homolog 1 (S. cerevisiae)	KEGG:ath:AT4G22970`KO:K02365	GO:0005813^cellular_component^centrosome`GO:0005737^cellular_component^cytoplasm`GO:0005874^cellular_component^microtubule`GO:0072686^cellular_component^mitotic spindle`GO:0005634^cellular_component^nucleus`GO:0004197^molecular_function^cysteine-type endopeptidase activity`GO:0008233^molecular_function^peptidase activity`GO:0051304^biological_process^chromosome separation`GO:0000911^biological_pr…	NA	GO:0005813,GO:0005737,GO:0005874,GO:0072686,GO:0005634,GO:0004197,GO:0008233,GO:0051304,GO:0000911,GO:0009793,GO:0009960,GO:0006887,GO:0051307,GO:0045876,GO:2000114,GO:0009826,GO:0016192,GO:0000003,GO:0000278,GO:0000280,GO:0000281,GO:0000902,GO:0000910,GO:0003006,GO:0003674,GO:0003824,GO:0004175,GO:0005575,GO:0005622,GO:0005623,GO:0005819,GO:0005856,GO:0006508,GO:0006807,GO:0006810,GO:0006996,GO:…	NA	not assigned.unknown	NA	ko:K02365	ko04110,ko04111,ko04113,ko04114,map04110,map04111,map04113,map04114	NA	NA	separase [Medicago truncatula]	separase [Medicago truncatula]
TRINITY_DN19937_c0_g1	TRINITY_DN19937_c0_g1_i1	SM3L3_ARATH^SM3L3_ARATH^Q:806-3538,H:385-1276^60.56%ID^E:0^RecName: Full=DNA repair protein RAD5B {ECO:0000305};^Eukaryota; Viridiplantae; Streptophyta; Embryophyta; Tracheophyta; Spermatophyta; Magnoliopsida; eudicotyledons; Gunneridae; Pentapetalae; rosids; malvids; Brassicales; Brassicaceae; Camelineae; Arabidopsis	TRINITY_DN19937_c0_g1_i1.p1	89-3544[+]	SM3L3_ARATH^SM3L3_ARATH^Q:227-1150,H:373-1276^60.15%ID^E:0^RecName: Full=DNA repair protein RAD5B {ECO:0000305};^Eukaryota; Viridiplantae; Streptophyta; Embryophyta; Tracheophyta; Spermatophyta; Magnoliopsida; eudicotyledons; Gunneridae; Pentapetalae; rosids; malvids; Brassicales; Brassicaceae; Camelineae; Arabidopsis	XP_013467105.1^XP_013467105.1^Q:131-3541,H:1-1153^82.92%ID^E:0^.^.	XP_013467105.1^XP_013467105.1^Q:15-1151,H:1-1153^82.92%ID^E:0^.^.	PF08797.11^HIRAN^HIRAN domain^266-345^E:8.7e-09`PF04851.15^ResIII^Type III restriction enzyme, res subunit^470-700^E:3.2e-06`PF00176.23^SNF2_N^SNF2 family N-terminal domain^474-835^E:1.5e-81`PF13920.6^zf-C3HC4_3^Zinc finger, C3HC4 type (RING finger)^913-959^E:8.4e-11`PF13923.6^zf-C3HC4_2^Zinc finger, C3HC4 type (RING finger)^914-954^E:3.4e-07`PF00097.25^zf-C3HC4^Zinc finger, C3HC4 type (RING fing…	sigP:0.999341^^^	NA	ENOG410XPDU^Transcription termination factor, RNA polymerase II	KEGG:ath:AT5G43530`KO:K15505	GO:0009941^cellular_component^chloroplast envelope`GO:0005634^cellular_component^nucleus`GO:0005524^molecular_function^ATP binding`GO:0004386^molecular_function^helicase activity`GO:0003676^molecular_function^nucleic acid binding`GO:0008270^molecular_function^zinc ion binding`GO:0006325^biological_process^chromatin organization`GO:0006281^biological_process^DNA repair	GO:0003676^molecular_function^nucleic acid binding`GO:0008270^molecular_function^zinc ion binding`GO:0016818^molecular_function^hydrolase activity, acting on acid anhydrides, in phosphorus-containing anhydrides`GO:0003677^molecular_function^DNA binding`GO:0005524^molecular_function^ATP binding`GO:0016787^molecular_function^hydrolase activity`GO:0046872^molecular_function^metal ion binding	GO:0009941,GO:0005634,GO:0005524,GO:0004386,GO:0003676,GO:0008270,GO:0006325,GO:0006281,GO:0016818,GO:0003677,GO:0016787,GO:0046872,GO:0005575,GO:0005622,GO:0005623,GO:0005737,GO:0009507,GO:0009526,GO:0009536,GO:0031967,GO:0031975,GO:0043226,GO:0043227,GO:0043229,GO:0043231,GO:0044422,GO:0044424,GO:0044434,GO:0044435,GO:0044444,GO:0044446,GO:0044464	GO:0003676,GO:0008270,GO:0016818,GO:0003677,GO:0005524,GO:0016787,GO:0046872	DNA.repair	NA	ko:K15505	NA	NA	NA	DNA repair protein RAD5B [Medicago truncatula]	DNA repair protein RAD5B [Medicago truncatula]
TRINITY_DN19966_c0_g1	TRINITY_DN19966_c0_g1_i1	NA	TRINITY_DN19966_c0_g1_i1.p1	220-1338[-]	NA	XP_003611360.2^XP_003611360.2^Q:1314-223,H:26-412^70.28%ID^E:1e-175^.^.	XP_003611360.2^XP_003611360.2^Q:9-372,H:26-412^71.13%ID^E:0^.^.	NA	sigP:0.999717^^^	NA	NA	NA	NA	NA	NA	NA	not assigned.unknown	NA	NA	NA	NA	NA	uncharacterized protein LOC11439408 [Medicago truncatula]	uncharacterized protein LOC11439408 [Medicago truncatula]
TRINITY_DN19904_c0_g1	TRINITY_DN19904_c0_g1_i1	NA	TRINITY_DN19904_c0_g1_i1.p1	3-323[-]	NA	NA	NA	NA	sigP:0.997539^^^	NA	NA	NA	NA	NA	NA	NA	not assigned.unknown	NA	NA	NA	NA	NA	NA	NA
TRINITY_DN19962_c0_g1	TRINITY_DN19962_c0_g1_i2	NA	TRINITY_DN19962_c0_g1_i2.p1	2-538[+]	NA	NA	NA	NA	sigP:0.549657^^^	NA	NA	NA	NA	NA	NA	NA	not assigned.unknown	NA	NA	NA	NA	NA	NA	NA
TRINITY_DN47825_c0_g1	TRINITY_DN47825_c0_g1_i1	HKT4_ORYSJ^HKT4_ORYSJ^Q:524-249,H:65-155^51.09%ID^E:3e-22^RecName: Full=Cation transporter HKT4;^Eukaryota; Viridiplantae; Streptophyta; Embryophyta; Tracheophyta; Spermatophyta; Magnoliopsida; Liliopsida; Poales; Poaceae; BOP clade; Oryzoideae; Oryzeae; Oryzinae; Oryza; Oryza sativa	TRINITY_DN47825_c0_g1_i1.p1	3-533[-]	HKT4_ORYSJ^HKT4_ORYSJ^Q:4-95,H:65-155^51.09%ID^E:9e-23^RecName: Full=Cation transporter HKT4;^Eukaryota; Viridiplantae; Streptophyta; Embryophyta; Tracheophyta; Spermatophyta; Magnoliopsida; Liliopsida; Poales; Poaceae; BOP clade; Oryzoideae; Oryzeae; Oryzinae; Oryza; Oryza sativa	XP_013453240.1^XP_013453240.1^Q:533-3,H:36-207^83.62%ID^E:6e-78^.^.	XP_013453240.1^XP_013453240.1^Q:1-177,H:36-207^83.62%ID^E:8e-95^.^.	NA	sigP:0.905018^^^	ExpAA=44.19^PredHel=2^Topology=i12-30o74-96i	COG0168^Low-affinity potassium transport system. Interacts with Trk system potassium uptake protein TrkA (By similarity)	KEGG:osa:9266695	GO:0016021^cellular_component^integral component of membrane`GO:0005886^cellular_component^plasma membrane`GO:0008324^molecular_function^cation transmembrane transporter activity`GO:0006814^biological_process^sodium ion transport	NA	GO:0016021,GO:0005886,GO:0008324,GO:0006814,GO:0003674,GO:0005215,GO:0005575,GO:0005623,GO:0006810,GO:0006811,GO:0006812,GO:0006813,GO:0006950,GO:0006970,GO:0008150,GO:0009628,GO:0009651,GO:0015075,GO:0015077,GO:0015081,GO:0015318,GO:0015672,GO:0016020,GO:0022857,GO:0022890,GO:0030001,GO:0034220,GO:0035725,GO:0044464,GO:0046873,GO:0050896,GO:0051179,GO:0051234,GO:0055085,GO:0071944,GO:0098655,GO:…	NA	not assigned.unknown	NA	NA	NA	NA	NA	probable cation transporter HKT6 [Medicago truncatula]	probable cation transporter HKT6 [Medicago truncatula]
TRINITY_DN47820_c0_g1	TRINITY_DN47820_c0_g1_i1	P24B3_ARATH^P24B3_ARATH^Q:1002-355,H:1-214^77.31%ID^E:1e-104^RecName: Full=Transmembrane emp24 domain-containing protein p24beta3;^Eukaryota; Viridiplantae; Streptophyta; Embryophyta; Tracheophyta; Spermatophyta; Magnoliopsida; eudicotyledons; Gunneridae; Pentapetalae; rosids; malvids; Brassicales; Brassicaceae; Camelineae; Arabidopsis	TRINITY_DN47820_c0_g1_i1.p1	352-1002[-]	P24B3_ARATH^P24B3_ARATH^Q:1-216,H:1-214^77.31%ID^E:6e-124^RecName: Full=Transmembrane emp24 domain-containing protein p24beta3;^Eukaryota; Viridiplantae; Streptophyta; Embryophyta; Tracheophyta; Spermatophyta; Magnoliopsida; eudicotyledons; Gunneridae; Pentapetalae; rosids; malvids; Brassicales; Brassicaceae; Camelineae; Arabidopsis	XP_004496668.1^XP_004496668.1^Q:1002-355,H:1-216^94.91%ID^E:4e-129^.^.	PNX71605.1^PNX71605.1^Q:1-216,H:1-216^95.37%ID^E:4e-153^.^.	PF01105.24^EMP24_GP25L^emp24/gp25L/p24 family/GOLD^34-207^E:4.5e-44	sigP:0.022424^CS^pos:^Pr:	ExpAA=24.56^PredHel=1^Topology=i181-203o	ENOG410XQCK^transmembrane emp24 domain trafficking protein 2	KEGG:ath:AT3G22845`KO:K20347	GO:0030134^cellular_component^COPII-coated ER to Golgi transport vesicle`GO:0005783^cellular_component^endoplasmic reticulum`GO:0005793^cellular_component^endoplasmic reticulum-Golgi intermediate compartment`GO:0005794^cellular_component^Golgi apparatus`GO:0032580^cellular_component^Golgi cisterna membrane`GO:0016021^cellular_component^integral component of membrane`GO:0005773^cellular_component^…	NA	GO:0030134,GO:0005783,GO:0005793,GO:0005794,GO:0032580,GO:0016021,GO:0005773,GO:0006888,GO:0007030,GO:0006886,GO:0005575,GO:0005622,GO:0005623,GO:0005737,GO:0012505,GO:0043226,GO:0043227,GO:0043229,GO:0043231,GO:0044424,GO:0044444,GO:0044464	NA	cell.vesicle transport	NA	ko:K20347	NA	NA	NA	transmembrane emp24 domain-containing protein p24beta3-like [Trifolium pratense]	transmembrane emp24 domain-containing protein p24beta3-like [Cicer arietinum]
TRINITY_DN47815_c0_g1	TRINITY_DN47815_c0_g1_i1	ARASP_ARATH^ARASP_ARATH^Q:1592-303,H:18-447^72.58%ID^E:0^RecName: Full=Membrane metalloprotease ARASP, chloroplastic {ECO:0000303|PubMed:16413549};^Eukaryota; Viridiplantae; Streptophyta; Embryophyta; Tracheophyta; Spermatophyta; Magnoliopsida; eudicotyledons; Gunneridae; Pentapetalae; rosids; malvids; Brassicales; Brassicaceae; Camelineae; Arabidopsis	TRINITY_DN47815_c0_g1_i1.p1	300-1646[-]	ARASP_ARATH^ARASP_ARATH^Q:1-448,H:1-447^71.02%ID^E:0^RecName: Full=Membrane metalloprotease ARASP, chloroplastic {ECO:0000303|PubMed:16413549};^Eukaryota; Viridiplantae; Streptophyta; Embryophyta; Tracheophyta; Spermatophyta; Magnoliopsida; eudicotyledons; Gunneridae; Pentapetalae; rosids; malvids; Brassicales; Brassicaceae; Camelineae; Arabidopsis	PNX76892.1^PNX76892.1^Q:1646-303,H:1-447^93.3%ID^E:0^.^.	PNX76892.1^PNX76892.1^Q:1-448,H:1-447^93.3%ID^E:0^.^.	PF02163.22^Peptidase_M50^Peptidase family M50^93-429^E:7.3e-60`PF17820.1^PDZ_6^PDZ domain^216-273^E:5.6e-07	sigP:0.999772^^^	ExpAA=64.38^PredHel=3^Topology=o179-201i369-391o418-435i	COG0750^Membrane-associated zinc metalloprotease	KEGG:ath:AT2G32480	GO:0009507^cellular_component^chloroplast`GO:0009706^cellular_component^chloroplast inner membrane`GO:0016021^cellular_component^integral component of membrane`GO:0046872^molecular_function^metal ion binding`GO:0004222^molecular_function^metalloendopeptidase activity`GO:0009658^biological_process^chloroplast organization	GO:0004222^molecular_function^metalloendopeptidase activity`GO:0006508^biological_process^proteolysis	GO:0009507,GO:0009706,GO:0016021,GO:0046872,GO:0004222,GO:0009658,GO:0006508,GO:0003674,GO:0003824,GO:0004175,GO:0005575,GO:0005622,GO:0005623,GO:0005737,GO:0006807,GO:0006950,GO:0006996,GO:0008150,GO:0008152,GO:0008233,GO:0008237,GO:0009266,GO:0009409,GO:0009526,GO:0009528,GO:0009536,GO:0009628,GO:0009657,GO:0009941,GO:0009987,GO:0016020,GO:0016043,GO:0016787,GO:0019538,GO:0019866,GO:0031090,GO:…	GO:0004222,GO:0006508	protein.degradation.metalloprotease	NA	NA	NA	NA	NA	RIP metalloprotease RseP [Trifolium pratense]	RIP metalloprotease RseP [Trifolium pratense]
TRINITY_DN47845_c0_g1	TRINITY_DN47845_c0_g1_i1	IAAS_ORYSJ^IAAS_ORYSJ^Q:121-615,H:27-194^36.93%ID^E:3e-26^RecName: Full=Alpha-amylase/subtilisin inhibitor;^Eukaryota; Viridiplantae; Streptophyta; Embryophyta; Tracheophyta; Spermatophyta; Magnoliopsida; Liliopsida; Poales; Poaceae; BOP clade; Oryzoideae; Oryzeae; Oryzinae; Oryza; Oryza sativa	TRINITY_DN47845_c0_g1_i1.p1	28-618[+]	IAAS_ORYSJ^IAAS_ORYSJ^Q:20-196,H:15-194^35.11%ID^E:3e-27^RecName: Full=Alpha-amylase/subtilisin inhibitor;^Eukaryota; Viridiplantae; Streptophyta; Embryophyta; Tracheophyta; Spermatophyta; Magnoliopsida; Liliopsida; Poales; Poaceae; BOP clade; Oryzoideae; Oryzeae; Oryzinae; Oryza; Oryza sativa	XP_013464494.1^XP_013464494.1^Q:97-615,H:24-198^77.84%ID^E:2e-90^.^.	XP_013464494.1^XP_013464494.1^Q:1-196,H:1-198^77.39%ID^E:2e-104^.^.	PF00197.18^Kunitz_legume^Trypsin and protease inhibitor^32-195^E:6.8e-42	sigP:0.013925^CS^pos:^Pr:	NA	ENOG410YHN1^trypsin and protease inhibitor family protein Kunitz family protein	KEGG:osa:4336455	GO:0015066^molecular_function^alpha-amylase inhibitor activity`GO:0004867^molecular_function^serine-type endopeptidase inhibitor activity	GO:0004866^molecular_function^endopeptidase inhibitor activity	GO:0015066,GO:0004867,GO:0004866,GO:0003674,GO:0004857,GO:0008150,GO:0009892,GO:0010466,GO:0010605,GO:0010951,GO:0019222,GO:0030162,GO:0030234,GO:0030414,GO:0031323,GO:0031324,GO:0032268,GO:0032269,GO:0043086,GO:0044092,GO:0045861,GO:0048519,GO:0048523,GO:0050789,GO:0050790,GO:0050794,GO:0051171,GO:0051172,GO:0051246,GO:0051248,GO:0051336,GO:0051346,GO:0052547,GO:0052548,GO:0060255,GO:0061134,GO:…	GO:0004866	stress.biotic.PR-proteins.proteinase inhibitors.trypsin inhibitor	NA	NA	NA	NA	NA	alpha-amylase/subtilisin inhibitor [Medicago truncatula]	alpha-amylase/subtilisin inhibitor [Medicago truncatula]
TRINITY_DN47874_c0_g1	TRINITY_DN47874_c0_g1_i1	NA	TRINITY_DN47874_c0_g1_i1.p1	138-674[+]	NA	XP_004486182.1^XP_004486182.1^Q:138-671,H:1-177^79.21%ID^E:7e-72^.^.	XP_013462881.1^XP_013462881.1^Q:1-175,H:1-174^86.86%ID^E:1e-102^.^.	PF06364.12^DUF1068^Protein of unknown function (DUF1068)^8-169^E:5.3e-74	sigP:0.222714^CS^pos:^Pr:	ExpAA=21.85^PredHel=1^Topology=i12-34o	NA	NA	NA	NA	NA	NA	not assigned.unknown	NA	NA	NA	NA	NA	uncharacterized protein LOC25486216 [Medicago truncatula]	uncharacterized protein LOC101509764 [Cicer arietinum]
TRINITY_DN47841_c0_g1	TRINITY_DN47841_c0_g1_i1	NA	TRINITY_DN47841_c0_g1_i1.p1	308-1411[-]	NA	PNX77906.1^PNX77906.1^Q:1369-311,H:1-379^78.72%ID^E:3e-162^.^.	PNX77906.1^PNX77906.1^Q:15-367,H:1-379^78.97%ID^E:0^.^.	NA	sigP:0.997639^^^	NA	NA	NA	NA	NA	NA	NA	not assigned.unknown	NA	NA	NA	NA	NA	acylamino-acid-releasing enzyme [Trifolium pratense]	acylamino-acid-releasing enzyme [Trifolium pratense]
TRINITY_DN47892_c0_g1	TRINITY_DN47892_c0_g1_i1	NA	TRINITY_DN47892_c0_g1_i1.p1	1-498[+]	NA	XP_013465364.1^XP_013465364.1^Q:34-498,H:122-295^60%ID^E:2e-28^.^.	PNX92916.1^PNX92916.1^Q:12-165,H:122-283^57.95%ID^E:2e-43^.^.	NA	sigP:0.990426^^^	NA	NA	NA	NA	NA	NA	NA	not assigned.unknown	NA	ko:K09422	NA	NA	NA	transcription factor RAX2-like protein [Trifolium pratense]	transcription factor RAX2 [Medicago truncatula]
TRINITY_DN47847_c0_g1	TRINITY_DN47847_c0_g1_i1	NA	TRINITY_DN47847_c0_g1_i1.p1	758-1207[-]	NA	PNX82380.1^PNX82380.1^Q:1228-8,H:15-457^40.77%ID^E:1e-107^.^.	PNX82380.1^PNX82380.1^Q:1-149,H:22-186^48.48%ID^E:2e-42^.^.	PF00078.27^RVT_1^Reverse transcriptase (RNA-dependent DNA polymerase)^4-106^E:1.9e-09	sigP:0.998079^^^	NA	NA	NA	NA	NA	NA	NA	not assigned.unknown	NA	NA	NA	NA	NA	ribonuclease H [Trifolium pratense]	ribonuclease H [Trifolium pratense]
TRINITY_DN47858_c0_g1	TRINITY_DN47858_c0_g1_i1	PGLR3_ARATH^PGLR3_ARATH^Q:28-1224,H:3-390^37.41%ID^E:8e-88^RecName: Full=Probable polygalacturonase At3g15720;^Eukaryota; Viridiplantae; Streptophyta; Embryophyta; Tracheophyta; Spermatophyta; Magnoliopsida; eudicotyledons; Gunneridae; Pentapetalae; rosids; malvids; Brassicales; Brassicaceae; Camelineae; Arabidopsis	TRINITY_DN47858_c0_g1_i1.p1	1-1230[+]	PGLR3_ARATH^PGLR3_ARATH^Q:10-408,H:3-390^37.41%ID^E:1e-88^RecName: Full=Probable polygalacturonase At3g15720;^Eukaryota; Viridiplantae; Streptophyta; Embryophyta; Tracheophyta; Spermatophyta; Magnoliopsida; eudicotyledons; Gunneridae; Pentapetalae; rosids; malvids; Brassicales; Brassicaceae; Camelineae; Arabidopsis	XP_004516611.1^XP_004516611.1^Q:34-1221,H:1-397^60.71%ID^E:3e-179^.^.	XP_004516611.1^XP_004516611.1^Q:12-407,H:1-397^60.71%ID^E:3e-180^.^.	PF12708.7^Pectate_lyase_3^Pectate lyase superfamily protein^41-283^E:4.3e-11`PF00295.17^Glyco_hydro_28^Glycosyl hydrolases family 28^75-393^E:3.4e-75	sigP:0.66773^^^	ExpAA=22.28^PredHel=1^Topology=i13-35o	COG5434^Glycoside hydrolase family 28	KEGG:ath:AT3G15720`KO:K01184	GO:0031225^cellular_component^anchored component of membrane`GO:0046658^cellular_component^anchored component of plasma membrane`GO:0005576^cellular_component^extracellular region`GO:0009505^cellular_component^plant-type cell wall`GO:0004650^molecular_function^polygalacturonase activity`GO:0005975^biological_process^carbohydrate metabolic process`GO:0071555^biological_process^cell wall organizati…	GO:0004650^molecular_function^polygalacturonase activity`GO:0005975^biological_process^carbohydrate metabolic process	GO:0031225,GO:0046658,GO:0005576,GO:0009505,GO:0004650,GO:0005975,GO:0071555,GO:0030570	GO:0004650,GO:0005975	cell wall.degradation.pectate lyases and polygalacturonases	GO:0004650,GO:0030570	ko:K01213	ko00040,ko01100,map00040,map01100	M00081	R01982,R07413	probable polygalacturonase At3g15720 [Cicer arietinum]	probable polygalacturonase At3g15720 [Cicer arietinum]
TRINITY_DN47817_c0_g1	TRINITY_DN47817_c0_g1_i1	NA	TRINITY_DN47817_c0_g1_i1.p1	239-619[+]	NA	NA	NA	NA	sigP:0.997519^^^	NA	NA	NA	NA	NA	NA	NA	not assigned.unknown	NA	NA	NA	NA	NA	NA	NA
TRINITY_DN47813_c0_g1	TRINITY_DN47813_c0_g1_i1	NA	TRINITY_DN47813_c0_g1_i1.p1	119-616[+]	NA	XP_003610732.2^XP_003610732.2^Q:113-565,H:5-155^80.52%ID^E:1e-76^.^.	XP_003610732.2^XP_003610732.2^Q:1-165,H:7-171^78.57%ID^E:3e-86^.^.	NA	sigP:0.998914^^^	NA	NA	NA	NA	NA	NA	NA	stress.abiotic.heat	NA	NA	NA	NA	NA	uncharacterized protein LOC11441451 [Medicago truncatula]	uncharacterized protein LOC11441451 [Medicago truncatula]
TRINITY_DN47897_c0_g1	TRINITY_DN47897_c0_g1_i1	SAG12_ARATH^SAG12_ARATH^Q:5-358,H:209-327^52.94%ID^E:7e-30^RecName: Full=Senescence-specific cysteine protease SAG12 {ECO:0000305};^Eukaryota; Viridiplantae; Streptophyta; Embryophyta; Tracheophyta; Spermatophyta; Magnoliopsida; eudicotyledons; Gunneridae; Pentapetalae; rosids; malvids; Brassicales; Brassicaceae; Camelineae; Arabidopsis	TRINITY_DN47897_c0_g1_i1.p1	2-364[+]	SAG12_ARATH^SAG12_ARATH^Q:2-119,H:209-327^52.94%ID^E:2e-38^RecName: Full=Senescence-specific cysteine protease SAG12 {ECO:0000305};^Eukaryota; Viridiplantae; Streptophyta; Embryophyta; Tracheophyta; Spermatophyta; Magnoliopsida; eudicotyledons; Gunneridae; Pentapetalae; rosids; malvids; Brassicales; Brassicaceae; Camelineae; Arabidopsis	AJA74411.1^AJA74411.1^Q:2-364,H:200-320^75.21%ID^E:2e-52^.^.	AJA74411.1^AJA74411.1^Q:1-121,H:200-320^75.21%ID^E:4e-62^.^.	PF00112.23^Peptidase_C1^Papain family cysteine protease^1-119^E:1.5e-37	sigP:0.998598^^^	NA	COG4870^cathepsin	KEGG:ath:AT5G45890	GO:0005615^cellular_component^extracellular space`GO:0005764^cellular_component^lysosome`GO:0010282^cellular_component^senescence-associated vacuole`GO:0004197^molecular_function^cysteine-type endopeptidase activity`GO:0007568^biological_process^aging`GO:0009817^biological_process^defense response to fungus, incompatible interaction`GO:0080187^biological_process^floral organ senescence`GO:0010150…	GO:0008234^molecular_function^cysteine-type peptidase activity`GO:0006508^biological_process^proteolysis	GO:0005615,GO:0005764,GO:0010282,GO:0004197,GO:0007568,GO:0009817,GO:0080187,GO:0010150,GO:0009626,GO:0010623,GO:0051603,GO:0009733,GO:0009735,GO:0009750,GO:0009749,GO:0009744,GO:0010224,GO:1990169,GO:0008234,GO:0006508	GO:0008234,GO:0006508	protein.degradation.cysteine protease	NA	ko:K01365,ko:K01371	ko04140,ko04142,ko04145,ko04210,ko04380,ko04612,ko04620,ko05205,ko05323,ko05418,map04140,map04142,map04145,map04210,map04380,map04612,map04620,map05205,map05323,map05418	NA	NA	cysteine protease [Cicer arietinum]	cysteine protease [Cicer arietinum]
TRINITY_DN47857_c0_g1	TRINITY_DN47857_c0_g1_i1	LEA6_ARATH^LEA6_ARATH^Q:508-173,H:1-127^49.22%ID^E:4e-10^RecName: Full=Late embryogenesis abundant protein 6 {ECO:0000303|PubMed:18318901};^Eukaryota; Viridiplantae; Streptophyta; Embryophyta; Tracheophyta; Spermatophyta; Magnoliopsida; eudicotyledons; Gunneridae; Pentapetalae; rosids; malvids; Brassicales; Brassicaceae; Camelineae; Arabidopsis	TRINITY_DN47857_c0_g1_i1.p1	143-508[-]	LEA6_ARATH^LEA6_ARATH^Q:1-112,H:1-127^49.22%ID^E:6e-24^RecName: Full=Late embryogenesis abundant protein 6 {ECO:0000303|PubMed:18318901};^Eukaryota; Viridiplantae; Streptophyta; Embryophyta; Tracheophyta; Spermatophyta; Magnoliopsida; eudicotyledons; Gunneridae; Pentapetalae; rosids; malvids; Brassicales; Brassicaceae; Camelineae; Arabidopsis	PNX94102.1^PNX94102.1^Q:496-146,H:1-121^79.34%ID^E:3e-39^.^.	PNX94102.1^PNX94102.1^Q:5-121,H:1-121^79.34%ID^E:5e-52^.^.	PF03760.15^LEA_1^Late embryogenesis abundant (LEA) group 1^1-70^E:3.5e-20	sigP:0.999733^^^	NA	ENOG410Z3PE^late embryogenesis abundant group 1 domain-containing protein LEA group 1 domain-containing protein	KEGG:ath:AT1G32560	GO:0005829^cellular_component^cytosol`GO:0009506^cellular_component^plasmodesma`GO:0009793^biological_process^embryo development ending in seed dormancy`GO:0006970^biological_process^response to osmotic stress`GO:0009414^biological_process^response to water deprivation`GO:0048316^biological_process^seed development	GO:0009793^biological_process^embryo development ending in seed dormancy	GO:0005829,GO:0009506,GO:0009793,GO:0006970,GO:0009414,GO:0048316,GO:0000003,GO:0001101,GO:0003006,GO:0005575,GO:0005622,GO:0005623,GO:0005737,GO:0005911,GO:0006950,GO:0007275,GO:0008150,GO:0009415,GO:0009628,GO:0009791,GO:0010035,GO:0010154,GO:0022414,GO:0030054,GO:0032501,GO:0032502,GO:0042221,GO:0044424,GO:0044444,GO:0044464,GO:0048608,GO:0048731,GO:0048856,GO:0050896,GO:0055044,GO:0061458,GO:…	GO:0009793	not assigned.unknown	NA	NA	NA	NA	NA	seed maturation protein [Trifolium pratense]	seed maturation protein [Trifolium pratense]
TRINITY_DN46420_c0_g1	TRINITY_DN46420_c0_g1_i1	A115_TOBAC^A115_TOBAC^Q:332-3,H:185-294^76.36%ID^E:6e-61^RecName: Full=Auxin-induced protein PCNT115;^Eukaryota; Viridiplantae; Streptophyta; Embryophyta; Tracheophyta; Spermatophyta; Magnoliopsida; eudicotyledons; Gunneridae; Pentapetalae; asterids; lamiids; Solanales; Solanaceae; Nicotianoideae; Nicotianeae; Nicotiana	TRINITY_DN46420_c0_g1_i1.p1	3-332[-]	A115_TOBAC^A115_TOBAC^Q:1-110,H:185-294^76.36%ID^E:6e-61^RecName: Full=Auxin-induced protein PCNT115;^Eukaryota; Viridiplantae; Streptophyta; Embryophyta; Tracheophyta; Spermatophyta; Magnoliopsida; eudicotyledons; Gunneridae; Pentapetalae; asterids; lamiids; Solanales; Solanaceae; Nicotianoideae; Nicotianeae; Nicotiana	XP_003621701.1^XP_003621701.1^Q:332-3,H:176-285^94.55%ID^E:4e-72^.^.	XP_003621701.1^XP_003621701.1^Q:1-110,H:176-285^94.55%ID^E:4e-72^.^.	PF00248.21^Aldo_ket_red^Aldo/keto reductase family^1-110^E:9.4e-23	sigP:0.998718^^^	NA	NA	NA	GO:0016491^molecular_function^oxidoreductase activity`GO:0009734^biological_process^auxin-activated signaling pathway	NA	GO:0016491,GO:0009734	NA	hormone metabolism.auxin.induced-regulated-responsive-activated	NA	NA	NA	NA	NA	probable aldo-keto reductase 2 [Medicago truncatula]	probable aldo-keto reductase 2 [Medicago truncatula]
TRINITY_DN37146_c0_g1	TRINITY_DN37146_c0_g1_i1	CAND7_ARATH^CAND7_ARATH^Q:338-1519,H:25-422^49.75%ID^E:9e-112^RecName: Full=Protein CANDIDATE G-PROTEIN COUPLED RECEPTOR 7 {ECO:0000303|PubMed:18671868};^Eukaryota; Viridiplantae; Streptophyta; Embryophyta; Tracheophyta; Spermatophyta; Magnoliopsida; eudicotyledons; Gunneridae; Pentapetalae; rosids; malvids; Brassicales; Brassicaceae; Camelineae; Arabidopsis	TRINITY_DN37146_c0_g1_i1.p1	266-1579[+]	CAND7_ARATH^CAND7_ARATH^Q:12-437,H:10-440^50.23%ID^E:4e-148^RecName: Full=Protein CANDIDATE G-PROTEIN COUPLED RECEPTOR 7 {ECO:0000303|PubMed:18671868};^Eukaryota; Viridiplantae; Streptophyta; Embryophyta; Tracheophyta; Spermatophyta; Magnoliopsida; eudicotyledons; Gunneridae; Pentapetalae; rosids; malvids; Brassicales; Brassicaceae; Camelineae; Arabidopsis	PNY13588.1^PNY13588.1^Q:338-1519,H:25-418^98.22%ID^E:0^.^.	PNY13588.1^PNY13588.1^Q:1-437,H:1-437^97.25%ID^E:0^.^.	PF06814.13^Lung_7-TM_R^Lung seven transmembrane receptor^128-413^E:5.9e-49`PF10192.9^GpcrRhopsn4^Rhodopsin-like GPCR transmembrane domain^144-359^E:1.5e-07	sigP:0.01754^CS^pos:^Pr:	ExpAA=149.83^PredHel=7^Topology=o174-193i200-222o242-264i277-295o310-332i353-375o385-404i	ENOG410XQAQ^Lung seven transmembrane receptor	KEGG:ath:AT5G18520`KO:K22985	GO:0016021^cellular_component^integral component of membrane`GO:0004930^molecular_function^G protein-coupled receptor activity`GO:0007186^biological_process^G protein-coupled receptor signaling pathway`GO:0002237^biological_process^response to molecule of bacterial origin`GO:0010015^biological_process^root morphogenesis	GO:0016021^cellular_component^integral component of membrane`GO:0007186^biological_process^G protein-coupled receptor signaling pathway`GO:0019236^biological_process^response to pheromone	GO:0016021,GO:0004930,GO:0007186,GO:0002237,GO:0010015,GO:0019236,GO:0003674,GO:0005488,GO:0005515,GO:0005575,GO:0005622,GO:0005623,GO:0005634,GO:0005654,GO:0005737,GO:0005768,GO:0005769,GO:0005794,GO:0006810,GO:0006897,GO:0006898,GO:0008150,GO:0012505,GO:0016192,GO:0030135,GO:0030136,GO:0030276,GO:0031410,GO:0031974,GO:0031981,GO:0031982,GO:0032050,GO:0043226,GO:0043227,GO:0043229,GO:0043231,GO:…	GO:0016021,GO:0007186,GO:0019236	not assigned.unknown	NA	NA	NA	NA	NA	protein GPR107-like protein [Trifolium pratense]	protein GPR107-like protein [Trifolium pratense]
TRINITY_DN37184_c0_g1	TRINITY_DN37184_c0_g1_i1	DCVR_ARATH^DCVR_ARATH^Q:1474-224,H:1-415^70.71%ID^E:0^RecName: Full=Divinyl chlorophyllide a 8-vinyl-reductase, chloroplastic;^Eukaryota; Viridiplantae; Streptophyta; Embryophyta; Tracheophyta; Spermatophyta; Magnoliopsida; eudicotyledons; Gunneridae; Pentapetalae; rosids; malvids; Brassicales; Brassicaceae; Camelineae; Arabidopsis	TRINITY_DN37184_c0_g1_i1.p1	212-1645[-]	DCVR_ARATH^DCVR_ARATH^Q:58-474,H:1-415^71.26%ID^E:0^RecName: Full=Divinyl chlorophyllide a 8-vinyl-reductase, chloroplastic;^Eukaryota; Viridiplantae; Streptophyta; Embryophyta; Tracheophyta; Spermatophyta; Magnoliopsida; eudicotyledons; Gunneridae; Pentapetalae; rosids; malvids; Brassicales; Brassicaceae; Camelineae; Arabidopsis	XP_004486059.2^XP_004486059.2^Q:1474-215,H:44-463^91.67%ID^E:0^.^.	XP_004486059.2^XP_004486059.2^Q:27-477,H:11-463^86.09%ID^E:0^.^.	PF05368.13^NmrA^NmrA-like family^146-385^E:7.7e-12`PF01370.21^Epimerase^NAD dependent epimerase/dehydratase family^146-267^E:6.7e-08`PF13460.6^NAD_binding_10^NAD(P)H-binding^150-351^E:1.1e-17	sigP:0.61262^^^	ExpAA=19.61^PredHel=1^Topology=i13-35o	COG0702^epimerase dehydratase	KEGG:ath:AT5G18660`KO:K19073	GO:0009507^cellular_component^chloroplast`GO:0009941^cellular_component^chloroplast envelope`GO:0009534^cellular_component^chloroplast thylakoid`GO:0009536^cellular_component^plastid`GO:0051744^molecular_function^3,8-divinyl protochlorophyllide a 8-vinyl reductase activity`GO:0033728^molecular_function^divinyl chlorophyllide a 8-vinyl-reductase activity`GO:0015995^biological_process^chlorophyll b…	GO:0003824^molecular_function^catalytic activity`GO:0050662^molecular_function^coenzyme binding	GO:0009507,GO:0009941,GO:0009534,GO:0009536,GO:0051744,GO:0033728,GO:0015995,GO:0003824,GO:0050662,GO:0003674,GO:0005575,GO:0005622,GO:0005623,GO:0005737,GO:0006725,GO:0006778,GO:0006779,GO:0006807,GO:0008150,GO:0008152,GO:0009058,GO:0009526,GO:0009579,GO:0009987,GO:0015994,GO:0016020,GO:0016491,GO:0018130,GO:0019438,GO:0031967,GO:0031975,GO:0031976,GO:0031984,GO:0033013,GO:0033014,GO:0034641,GO:…	GO:0003824,GO:0050662	tetrapyrrole synthesis.divinyl chlorophyllide-a 8-vinyl-reductase	NA	ko:K19073	ko00860,ko01100,ko01110,map00860,map01100,map01110	NA	R06272,R06896	divinyl chlorophyllide a 8-vinyl-reductase, chloroplastic [Cicer arietinum]	divinyl chlorophyllide a 8-vinyl-reductase, chloroplastic [Cicer arietinum]
TRINITY_DN37194_c0_g1	TRINITY_DN37194_c0_g1_i1	PP205_ARATH^PP205_ARATH^Q:266-1681,H:6-472^49.16%ID^E:7e-167^RecName: Full=Putative pentatricopeptide repeat-containing protein At3g01580;^Eukaryota; Viridiplantae; Streptophyta; Embryophyta; Tracheophyta; Spermatophyta; Magnoliopsida; eudicotyledons; Gunneridae; Pentapetalae; rosids; malvids; Brassicales; Brassicaceae; Camelineae; Arabidopsis`PP205_ARATH^PP205_ARATH^Q:212-1651,H:90-570^26.43%ID^…	TRINITY_DN37194_c0_g1_i1.p1	125-1681[+]	PP205_ARATH^PP205_ARATH^Q:48-519,H:6-472^49.16%ID^E:4e-167^RecName: Full=Putative pentatricopeptide repeat-containing protein At3g01580;^Eukaryota; Viridiplantae; Streptophyta; Embryophyta; Tracheophyta; Spermatophyta; Magnoliopsida; eudicotyledons; Gunneridae; Pentapetalae; rosids; malvids; Brassicales; Brassicaceae; Camelineae; Arabidopsis`PP205_ARATH^PP205_ARATH^Q:30-509,H:90-570^26.43%ID^E:1e…	XP_003604673.2^XP_003604673.2^Q:125-1681,H:1-517^89.02%ID^E:0^.^.	XP_003604673.2^XP_003604673.2^Q:1-519,H:1-517^89.02%ID^E:0^.^.	PF01535.20^PPR^PPR repeat^70-93^E:0.022`PF01535.20^PPR^PPR repeat^148-169^E:0.037`PF01535.20^PPR^PPR repeat^176-202^E:0.00067`PF01535.20^PPR^PPR repeat^250-276^E:0.00076`PF13041.6^PPR_2^PPR repeat family^275-322^E:4.9e-08`PF13812.6^PPR_3^Pentatricopeptide repeat domain^276-321^E:0.0069`PF01535.20^PPR^PPR repeat^278-307^E:3.7e-05`PF01535.20^PPR^PPR repeat^351-377^E:0.0037`PF01535.20^PPR^PPR repeat…	sigP:0.981149^^^	NA	ENOG410Z7Z7^Pentatricopeptide repeat-containing protein	KEGG:ath:AT3G01580	GO:0009451^biological_process^RNA modification	NA	GO:0009451,GO:0003674,GO:0003676,GO:0003723,GO:0003824,GO:0004518,GO:0004519,GO:0005488,GO:0005575,GO:0005622,GO:0005623,GO:0006139,GO:0006725,GO:0006807,GO:0008150,GO:0008152,GO:0009987,GO:0016070,GO:0016787,GO:0016788,GO:0034641,GO:0043170,GO:0043226,GO:0043227,GO:0043229,GO:0043231,GO:0043412,GO:0044237,GO:0044238,GO:0044424,GO:0044464,GO:0046483,GO:0071704,GO:0090304,GO:0090305,GO:0097159,GO:…	NA	not assigned.no ontology.pentatricopeptide (PPR) repeat-containing protein	NA	NA	NA	NA	NA	putative pentatricopeptide repeat-containing protein At3g01580 isoform X1 [Medicago truncatula]	putative pentatricopeptide repeat-containing protein At3g01580 isoform X1 [Medicago truncatula]
TRINITY_DN37144_c0_g1	TRINITY_DN37144_c0_g1_i1	NA	TRINITY_DN37144_c0_g1_i1.p1	2-796[+]	NA	XP_004506088.1^XP_004506088.1^Q:125-793,H:2-227^80.95%ID^E:7e-126^.^.	XP_004506088.1^XP_004506088.1^Q:42-264,H:2-227^80.95%ID^E:5e-128^.^.	PF04640.14^PLATZ^PLATZ transcription factor^103-183^E:1.4e-29	sigP:0.997027^^^	NA	NA	NA	NA	NA	NA	NA	RNA.regulation of transcription.unclassified	NA	NA	NA	NA	NA	uncharacterized protein LOC101515457 isoform X1 [Cicer arietinum]	uncharacterized protein LOC101515457 isoform X1 [Cicer arietinum]
TRINITY_DN37110_c0_g1	TRINITY_DN37110_c0_g1_i1	NA	TRINITY_DN37110_c0_g1_i1.p1	120-1964[+]	NA	XP_012569266.1^XP_012569266.1^Q:150-1961,H:34-636^85.26%ID^E:0^.^.	XP_012569266.1^XP_012569266.1^Q:1-614,H:24-636^85.02%ID^E:0^.^.	NA	sigP:0.99934^^^	NA	NA	NA	NA	NA	NA	NA	not assigned.unknown	NA	NA	NA	NA	NA	uncharacterized protein LOC101515361 [Cicer arietinum]	uncharacterized protein LOC101515361 [Cicer arietinum]
TRINITY_DN37196_c0_g1	TRINITY_DN37196_c0_g1_i1	PAE12_ARATH^PAE12_ARATH^Q:222-1448,H:1-410^63.77%ID^E:0^RecName: Full=Pectin acetylesterase 12 {ECO:0000303|PubMed:25115560};^Eukaryota; Viridiplantae; Streptophyta; Embryophyta; Tracheophyta; Spermatophyta; Magnoliopsida; eudicotyledons; Gunneridae; Pentapetalae; rosids; malvids; Brassicales; Brassicaceae; Camelineae; Arabidopsis	TRINITY_DN37196_c0_g1_i1.p1	219-1463[+]	PAE3_ARATH^PAE3_ARATH^Q:13-413,H:18-414^64.59%ID^E:0^RecName: Full=Pectin acetylesterase 3 {ECO:0000303|PubMed:25115560};^Eukaryota; Viridiplantae; Streptophyta; Embryophyta; Tracheophyta; Spermatophyta; Magnoliopsida; eudicotyledons; Gunneridae; Pentapetalae; rosids; malvids; Brassicales; Brassicaceae; Camelineae; Arabidopsis	RHN49106.1^RHN49106.1^Q:222-1448,H:4-410^79.81%ID^E:0^.^.	RHN49106.1^RHN49106.1^Q:2-412,H:4-412^79.66%ID^E:0^.^.	PF03283.13^PAE^Pectinacetylesterase^46-395^E:1.2e-163	sigP:0.056807^CS^pos:^Pr:	NA	ENOG410XQKD^pectinacetylesterase	KEGG:ath:AT2G46930	GO:0005576^cellular_component^extracellular region`GO:0009505^cellular_component^plant-type cell wall`GO:0052793^molecular_function^pectin acetylesterase activity`GO:0071555^biological_process^cell wall organization	GO:0016787^molecular_function^hydrolase activity	GO:0005576,GO:0009505,GO:0052793,GO:0071555,GO:0016787,GO:0004091	GO:0016787	cell wall.pectin*esterases.acetyl esterase	GO:0004091	ko:K19882	ko04310,map04310	NA	R11202	putative pectinacetylesterase/NOTUM [Medicago truncatula]	putative pectinacetylesterase/NOTUM [Medicago truncatula]
TRINITY_DN37123_c0_g1	TRINITY_DN37123_c0_g1_i1	ORTH2_ARATH^ORTH2_ARATH^Q:592-2,H:135-366^52.16%ID^E:6e-76^RecName: Full=E3 ubiquitin-protein ligase ORTHRUS 2;^Eukaryota; Viridiplantae; Streptophyta; Embryophyta; Tracheophyta; Spermatophyta; Magnoliopsida; eudicotyledons; Gunneridae; Pentapetalae; rosids; malvids; Brassicales; Brassicaceae; Camelineae; Arabidopsis	TRINITY_DN37123_c0_g1_i1.p1	2-640[-]	ORTH2_ARATH^ORTH2_ARATH^Q:17-213,H:135-366^52.16%ID^E:5e-76^RecName: Full=E3 ubiquitin-protein ligase ORTHRUS 2;^Eukaryota; Viridiplantae; Streptophyta; Embryophyta; Tracheophyta; Spermatophyta; Magnoliopsida; eudicotyledons; Gunneridae; Pentapetalae; rosids; malvids; Brassicales; Brassicaceae; Camelineae; Arabidopsis	XP_003630722.1^XP_003630722.1^Q:622-2,H:105-350^57.32%ID^E:1e-87^.^.	XP_003630722.1^XP_003630722.1^Q:7-213,H:105-350^57.32%ID^E:1e-87^.^.	PF13920.6^zf-C3HC4_3^Zinc finger, C3HC4 type (RING finger)^25-70^E:6.7e-09`PF13639.6^zf-RING_2^Ring finger domain^27-67^E:1.1e-07`PF00097.25^zf-C3HC4^Zinc finger, C3HC4 type (RING finger)^28-66^E:2.6e-08`PF13923.6^zf-C3HC4_2^Zinc finger, C3HC4 type (RING finger)^28-66^E:8.9e-08`PF02182.17^SAD_SRA^SAD/SRA domain^123-213^E:2.8e-20	sigP:0.999251^^^	NA	COG3440^ubiquitin-like with PHD and ring finger domains 2, E3 ubiquitin protein ligase	KEGG:ath:AT1G57820`KO:K10638	GO:0010369^cellular_component^chromocenter`GO:0005720^cellular_component^nuclear heterochromatin`GO:0005634^cellular_component^nucleus`GO:0003682^molecular_function^chromatin binding`GO:0010385^molecular_function^double-stranded methylated DNA binding`GO:0042393^molecular_function^histone binding`GO:0046872^molecular_function^metal ion binding`GO:0008327^molecular_function^methyl-CpG binding`GO:0…	GO:0046872^molecular_function^metal ion binding	GO:0010369,GO:0005720,GO:0005634,GO:0003682,GO:0010385,GO:0042393,GO:0046872,GO:0008327,GO:0010428,GO:0010429,GO:0061630,GO:0004842,GO:0051301,GO:0032776,GO:0010424,GO:0010216,GO:0031508,GO:0090309,GO:0016567	GO:0046872	RNA.regulation of transcription.C2H2 zinc finger family;protein.degradation.ubiquitin.E3.RING	NA	ko:K10638	NA	NA	NA	E3 ubiquitin-protein ligase ORTHRUS 2 isoform X1 [Medicago truncatula]	E3 ubiquitin-protein ligase ORTHRUS 2 isoform X1 [Medicago truncatula]
TRINITY_DN37187_c0_g1	TRINITY_DN37187_c0_g1_i1	XA21_ORYSI^XA21_ORYSI^Q:62-301,H:531-610^46.91%ID^E:2e-10^RecName: Full=Receptor kinase-like protein Xa21 {ECO:0000303|Ref.1};^Eukaryota; Viridiplantae; Streptophyta; Embryophyta; Tracheophyta; Spermatophyta; Magnoliopsida; Liliopsida; Poales; Poaceae; BOP clade; Oryzoideae; Oryzeae; Oryzinae; Oryza; Oryza sativa`XA21_ORYSI^XA21_ORYSI^Q:56-301,H:159-241^42.17%ID^E:9e-09^RecName: Full=Receptor kin…	TRINITY_DN37187_c0_g1_i1.p1	2-370[+]	XA21_ORYSI^XA21_ORYSI^Q:1-121,H:141-262^40.98%ID^E:4e-16^RecName: Full=Receptor kinase-like protein Xa21 {ECO:0000303|Ref.1};^Eukaryota; Viridiplantae; Streptophyta; Embryophyta; Tracheophyta; Spermatophyta; Magnoliopsida; Liliopsida; Poales; Poaceae; BOP clade; Oryzoideae; Oryzeae; Oryzinae; Oryza; Oryza sativa`XA21_ORYSI^XA21_ORYSI^Q:1-101,H:511-611^43.14%ID^E:6e-12^RecName: Full=Receptor kinas…	XP_003592293.2^XP_003592293.2^Q:2-301,H:688-787^79%ID^E:3e-36^.^.	XP_003592293.2^XP_003592293.2^Q:1-123,H:688-810^78.05%ID^E:8e-52^.^.	PF00560.33^LRR_1^Leucine Rich Repeat^12-32^E:0.79`PF13516.6^LRR_6^Leucine Rich repeat^12-25^E:0.066`PF13516.6^LRR_6^Leucine Rich repeat^37-50^E:1700`PF00560.33^LRR_1^Leucine Rich Repeat^38-55^E:200`PF13855.6^LRR_8^Leucine rich repeat^59-119^E:4.7e-09`PF13516.6^LRR_6^Leucine Rich repeat^60-74^E:2.2`PF00560.33^LRR_1^Leucine Rich Repeat^61-80^E:0.099`PF00560.33^LRR_1^Leucine Rich Repeat^87-106^E:0.4…	sigP:0.998678^^^	NA	NA	NA	GO:0005789^cellular_component^endoplasmic reticulum membrane`GO:0016021^cellular_component^integral component of membrane`GO:0005634^cellular_component^nucleus`GO:0005886^cellular_component^plasma membrane`GO:0005524^molecular_function^ATP binding`GO:0004674^molecular_function^protein serine/threonine kinase activity`GO:0006952^biological_process^defense response`GO:0031349^biological_process^pos…	GO:0005515^molecular_function^protein binding	GO:0005789,GO:0016021,GO:0005634,GO:0005886,GO:0005524,GO:0004674,GO:0006952,GO:0031349,GO:1900426,GO:0046777,GO:0005515	GO:0005515	not assigned.unknown	NA	NA	NA	NA	NA	receptor-like protein EIX2 [Medicago truncatula]	receptor-like protein EIX2 [Medicago truncatula]
TRINITY_DN37154_c0_g1	TRINITY_DN37154_c0_g1_i1	YLS3_ARATH^YLS3_ARATH^Q:632-234,H:31-162^53.38%ID^E:1e-43^RecName: Full=Protein YLS3;^Eukaryota; Viridiplantae; Streptophyta; Embryophyta; Tracheophyta; Spermatophyta; Magnoliopsida; eudicotyledons; Gunneridae; Pentapetalae; rosids; malvids; Brassicales; Brassicaceae; Camelineae; Arabidopsis	TRINITY_DN37154_c0_g1_i1.p1	129-794[-]	YLS3_ARATH^YLS3_ARATH^Q:39-209,H:15-199^42.02%ID^E:2e-47^RecName: Full=Protein YLS3;^Eukaryota; Viridiplantae; Streptophyta; Embryophyta; Tracheophyta; Spermatophyta; Magnoliopsida; eudicotyledons; Gunneridae; Pentapetalae; rosids; malvids; Brassicales; Brassicaceae; Camelineae; Arabidopsis	XP_013445286.1^XP_013445286.1^Q:716-141,H:1-192^76.04%ID^E:6e-94^.^.	XP_013445286.1^XP_013445286.1^Q:27-221,H:1-195^75.9%ID^E:7e-107^.^.	PF14368.6^LTP_2^Probable lipid transfer^41-138^E:7.6e-15`PF00234.22^Tryp_alpha_amyl^Protease inhibitor/seed storage/LTP family^60-134^E:1.5e-07	sigP:0.97349^^^	NA	ENOG410YR9F^Non-specific lipid-transfer protein-like protein	KEGG:ath:AT2G44290	GO:0031225^cellular_component^anchored component of membrane`GO:0005829^cellular_component^cytosol`GO:0005886^cellular_component^plasma membrane`GO:0008289^molecular_function^lipid binding`GO:0006869^biological_process^lipid transport	NA	GO:0031225,GO:0005829,GO:0005886,GO:0008289,GO:0006869,GO:0005319,GO:0005575,GO:0005623,GO:0016020,GO:0031224,GO:0044425,GO:0044464,GO:0071944	NA	lipid metabolism.lipid transfer proteins etc;misc.protease inhibitor/seed storage/lipid transfer protein (LTP) family protein	GO:0005319	NA	NA	NA	NA	protein YLS3 [Medicago truncatula]	protein YLS3 [Medicago truncatula]
TRINITY_DN37126_c0_g1	TRINITY_DN37126_c0_g1_i1	FLZ6_ARATH^FLZ6_ARATH^Q:608-772,H:88-142^69.09%ID^E:2e-17^RecName: Full=FCS-Like Zinc finger 6 {ECO:0000303|PubMed:24901469};^Eukaryota; Viridiplantae; Streptophyta; Embryophyta; Tracheophyta; Spermatophyta; Magnoliopsida; eudicotyledons; Gunneridae; Pentapetalae; rosids; malvids; Brassicales; Brassicaceae; Camelineae; Arabidopsis	TRINITY_DN37126_c0_g1_i1.p1	230-829[+]	FLZ6_ARATH^FLZ6_ARATH^Q:1-196,H:1-161^34.5%ID^E:5e-23^RecName: Full=FCS-Like Zinc finger 6 {ECO:0000303|PubMed:24901469};^Eukaryota; Viridiplantae; Streptophyta; Embryophyta; Tracheophyta; Spermatophyta; Magnoliopsida; eudicotyledons; Gunneridae; Pentapetalae; rosids; malvids; Brassicales; Brassicaceae; Camelineae; Arabidopsis	XP_003601999.1^XP_003601999.1^Q:230-784,H:1-181^55.33%ID^E:1e-40^.^.	XP_024635921.1^XP_024635921.1^Q:1-188,H:1-174^69.19%ID^E:9e-82^.^.	PF04570.14^zf-FLZ^zinc-finger of the FCS-type, C2-C2^121-170^E:8.5e-24	sigP:0.996993^^^	NA	ENOG410Y1Y5^DUF581 domain containing protein, expressed	KEGG:ath:AT1G78020	GO:0005737^cellular_component^cytoplasm`GO:0005829^cellular_component^cytosol`GO:0005783^cellular_component^endoplasmic reticulum`GO:0005634^cellular_component^nucleus`GO:0019900^molecular_function^kinase binding`GO:0046872^molecular_function^metal ion binding`GO:0042594^biological_process^response to starvation`GO:0090351^biological_process^seedling development	NA	GO:0005737,GO:0005829,GO:0005783,GO:0005634,GO:0019900,GO:0046872,GO:0042594,GO:0090351	NA	development.unspecified	NA	NA	NA	NA	NA	uncharacterized protein LOC11416116 isoform X2 [Medicago truncatula]	uncharacterized protein LOC11416116 isoform X1 [Medicago truncatula]
TRINITY_DN37141_c0_g1	TRINITY_DN37141_c0_g1_i1	NA	TRINITY_DN37141_c0_g1_i1.p1	291-1244[+]	NA	XP_013457933.1^XP_013457933.1^Q:291-1241,H:1-324^84.88%ID^E:2e-177^.^.	XP_013457933.1^XP_013457933.1^Q:1-317,H:1-324^84.88%ID^E:0^.^.	NA	sigP:0.981276^^^	ExpAA=138.52^PredHel=6^Topology=i21-43o85-107i140-162o172-194i225-247o267-289i	NA	NA	NA	NA	NA	NA	not assigned.unknown	NA	NA	NA	NA	NA	uncharacterized protein LOC25493846 [Medicago truncatula]	uncharacterized protein LOC25493846 [Medicago truncatula]
TRINITY_DN37149_c0_g1	TRINITY_DN37149_c0_g1_i1	NA	TRINITY_DN37149_c0_g1_i1.p1	109-1287[+]	NA	XP_013447100.1^XP_013447100.1^Q:109-1281,H:1-391^90.54%ID^E:0^.^.	XP_004503676.1^XP_004503676.1^Q:1-391,H:1-393^88.55%ID^E:0^.^.	PF05633.11^BPS1^Protein BYPASS1-related^6-381^E:7.9e-155	sigP:0.998795^^^	ExpAA=20.33^PredHel=1^Topology=i237-259o	NA	NA	NA	NA	NA	NA	not assigned.unknown	NA	NA	NA	NA	NA	uncharacterized protein LOC101515352 [Cicer arietinum]	uncharacterized protein LOC25502102 [Medicago truncatula]
TRINITY_DN37199_c0_g1	TRINITY_DN37199_c0_g1_i1	PPR81_ARATH^PPR81_ARATH^Q:1781-372,H:12-475^60.64%ID^E:0^RecName: Full=Pentatricopeptide repeat-containing protein At1g55630;^Eukaryota; Viridiplantae; Streptophyta; Embryophyta; Tracheophyta; Spermatophyta; Magnoliopsida; eudicotyledons; Gunneridae; Pentapetalae; rosids; malvids; Brassicales; Brassicaceae; Camelineae; Arabidopsis	TRINITY_DN37199_c0_g1_i1.p1	366-1817[-]	PPR81_ARATH^PPR81_ARATH^Q:13-482,H:12-475^60.64%ID^E:0^RecName: Full=Pentatricopeptide repeat-containing protein At1g55630;^Eukaryota; Viridiplantae; Streptophyta; Embryophyta; Tracheophyta; Spermatophyta; Magnoliopsida; eudicotyledons; Gunneridae; Pentapetalae; rosids; malvids; Brassicales; Brassicaceae; Camelineae; Arabidopsis	XP_012570190.1^XP_012570190.1^Q:1817-369,H:1-479^86.54%ID^E:0^.^.	XP_012570190.1^XP_012570190.1^Q:1-483,H:1-479^86.54%ID^E:0^.^.	PF01535.20^PPR^PPR repeat^231-260^E:0.6`PF13041.6^PPR_2^PPR repeat family^263-310^E:4.8e-10`PF01535.20^PPR^PPR repeat^266-295^E:0.45`PF13812.6^PPR_3^Pentatricopeptide repeat domain^286-341^E:1.1e-08`PF01535.20^PPR^PPR repeat^301-330^E:0.0051`PF13812.6^PPR_3^Pentatricopeptide repeat domain^321-373^E:1.3e-08`PF12854.7^PPR_1^PPR repeat^329-361^E:3.6e-07`PF13041.6^PPR_2^PPR repeat family^332-379^E:8.…	sigP:0.999296^^^	NA	ENOG410Z7Z7^Pentatricopeptide repeat-containing protein	KEGG:ath:AT1G55630	NA	NA	NA,GO:0003674,GO:0003676,GO:0003723,GO:0003824,GO:0004518,GO:0004519,GO:0005488,GO:0005575,GO:0005622,GO:0005623,GO:0006139,GO:0006725,GO:0006807,GO:0008150,GO:0008152,GO:0009451,GO:0009987,GO:0016070,GO:0016787,GO:0016788,GO:0034641,GO:0043170,GO:0043226,GO:0043227,GO:0043229,GO:0043231,GO:0043412,GO:0044237,GO:0044238,GO:0044424,GO:0044464,GO:0046483,GO:0071704,GO:0090304,GO:0090305,GO:0097159,…	NA	not assigned.no ontology.pentatricopeptide (PPR) repeat-containing protein	NA	NA	NA	NA	NA	pentatricopeptide repeat-containing protein At1g55630-like [Cicer arietinum]	pentatricopeptide repeat-containing protein At1g55630-like [Cicer arietinum]
TRINITY_DN37168_c0_g1	TRINITY_DN37168_c0_g1_i1	NA	TRINITY_DN37168_c0_g1_i1.p1	269-1108[-]	NA	XP_012569741.1^XP_012569741.1^Q:1108-437,H:375-598^84.82%ID^E:3e-129^.^.	XP_012569741.1^XP_012569741.1^Q:1-279,H:375-658^83.1%ID^E:3e-161^.^.	NA	sigP:0.999527^^^	NA	NA	NA	NA	NA	NA	NA	not assigned.unknown	NA	NA	NA	NA	NA	putative leucine-rich repeat-containing protein DDB_G0290503 [Cicer arietinum]	putative leucine-rich repeat-containing protein DDB_G0290503 [Cicer arietinum]
TRINITY_DN37104_c0_g1	TRINITY_DN37104_c0_g1_i1	SCL5_ARATH^SCL5_ARATH^Q:393-2045,H:70-597^53.9%ID^E:0^RecName: Full=Scarecrow-like protein 5;^Eukaryota; Viridiplantae; Streptophyta; Embryophyta; Tracheophyta; Spermatophyta; Magnoliopsida; eudicotyledons; Gunneridae; Pentapetalae; rosids; malvids; Brassicales; Brassicaceae; Camelineae; Arabidopsis	TRINITY_DN37104_c0_g1_i1.p1	399-2048[+]	SCL5_ARATH^SCL5_ARATH^Q:1-549,H:72-597^54.97%ID^E:0^RecName: Full=Scarecrow-like protein 5;^Eukaryota; Viridiplantae; Streptophyta; Embryophyta; Tracheophyta; Spermatophyta; Magnoliopsida; eudicotyledons; Gunneridae; Pentapetalae; rosids; malvids; Brassicales; Brassicaceae; Camelineae; Arabidopsis	XP_004506678.1^XP_004506678.1^Q:399-2045,H:1-547^86.16%ID^E:0^.^.	PNY10961.1^PNY10961.1^Q:1-549,H:1-548^84.88%ID^E:0^.^.	PF03514.14^GRAS^GRAS domain family^179-549^E:9e-130	sigP:0.998101^^^	NA	ENOG4111JS8^chitin-inducible gibberellin-responsive protein	KEGG:ath:AT1G50600	GO:0005829^cellular_component^cytosol`GO:0005634^cellular_component^nucleus`GO:0003700^molecular_function^DNA-binding transcription factor activity`GO:0043565^molecular_function^sequence-specific DNA binding`GO:0006355^biological_process^regulation of transcription, DNA-templated	NA	GO:0005829,GO:0005634,GO:0003700,GO:0043565,GO:0006355,GO:0003674,GO:0003676,GO:0003677,GO:0005488,GO:0005575,GO:0005622,GO:0005623,GO:0005737,GO:0008150,GO:0009889,GO:0010468,GO:0010556,GO:0019219,GO:0019222,GO:0031323,GO:0031326,GO:0043226,GO:0043227,GO:0043229,GO:0043231,GO:0044424,GO:0044444,GO:0044464,GO:0050789,GO:0050794,GO:0051171,GO:0051252,GO:0060255,GO:0065007,GO:0080090,GO:0097159,GO:…	NA	RNA.regulation of transcription.GRAS transcription factor family	NA	NA	NA	NA	NA	SCARECROW-like protein transcription factor PAT1-like protein [Trifolium pratense]	scarecrow-like protein 21 [Cicer arietinum]
TRINITY_DN37128_c0_g1	TRINITY_DN37128_c0_g1_i1	C93C2_GLYUR^C93C2_GLYUR^Q:375-1,H:243-367^84%ID^E:1e-68^RecName: Full=2-hydroxyisoflavanone synthase;^Eukaryota; Viridiplantae; Streptophyta; Embryophyta; Tracheophyta; Spermatophyta; Magnoliopsida; eudicotyledons; Gunneridae; Pentapetalae; rosids; fabids; Fabales; Fabaceae; Papilionoideae; 50 kb inversion clade; NPAAA clade; Hologalegina; IRL clade; Galegeae; Glycyrrhiza	TRINITY_DN37128_c0_g1_i1.p1	1-375[-]	C93C2_GLYUR^C93C2_GLYUR^Q:1-125,H:243-367^84%ID^E:9e-69^RecName: Full=2-hydroxyisoflavanone synthase;^Eukaryota; Viridiplantae; Streptophyta; Embryophyta; Tracheophyta; Spermatophyta; Magnoliopsida; eudicotyledons; Gunneridae; Pentapetalae; rosids; fabids; Fabales; Fabaceae; Papilionoideae; 50 kb inversion clade; NPAAA clade; Hologalegina; IRL clade; Galegeae; Glycyrrhiza	AAQ10282.2^AAQ10282.2^Q:375-1,H:243-367^100%ID^E:4e-78^.^.	AAQ10282.2^AAQ10282.2^Q:1-125,H:243-367^100%ID^E:3e-78^.^.	PF00067.22^p450^Cytochrome P450^4-125^E:3.7e-28	sigP:0.999142^^^	NA	NA	NA	GO:0005783^cellular_component^endoplasmic reticulum`GO:0016021^cellular_component^integral component of membrane`GO:0043231^cellular_component^intracellular membrane-bounded organelle`GO:0031090^cellular_component^organelle membrane`GO:0033770^molecular_function^2-hydroxyisoflavanone synthase activity`GO:0020037^molecular_function^heme binding`GO:0005506^molecular_function^iron ion binding`GO:000…	GO:0005506^molecular_function^iron ion binding`GO:0016705^molecular_function^oxidoreductase activity, acting on paired donors, with incorporation or reduction of molecular oxygen`GO:0020037^molecular_function^heme binding`GO:0055114^biological_process^oxidation-reduction process	GO:0005783,GO:0016021,GO:0043231,GO:0031090,GO:0033770,GO:0020037,GO:0005506,GO:0009717,GO:0016705,GO:0055114,GO:0003674,GO:0003824,GO:0004497,GO:0005575,GO:0005622,GO:0005623,GO:0006725,GO:0008150,GO:0008152,GO:0009058,GO:0009698,GO:0009699,GO:0009987,GO:0016020,GO:0016491,GO:0016709,GO:0018130,GO:0019438,GO:0019748,GO:0043226,GO:0043227,GO:0043229,GO:0044237,GO:0044249,GO:0044424,GO:0044464,GO:…	GO:0005506,GO:0016705,GO:0020037,GO:0055114	misc.cytochrome P450	NA	ko:K00512,ko:K13257	ko00140,ko00943,ko01100,ko01110,ko04913,ko04917,ko04927,ko04934,map00140,map00943,map01100,map01110,map04913,map04917,map04927,map04934	M00109,M00110	R02211,R03783,R04852,R04853,R07715,R07777,R07778,R08517,R08518	isoflavone synthase [Pisum sativum]	isoflavone synthase [Pisum sativum]
TRINITY_DN37158_c0_g1	TRINITY_DN37158_c0_g1_i1	PP177_ARATH^PP177_ARATH^Q:1283-306,H:88-412^23.89%ID^E:6e-17^RecName: Full=Pentatricopeptide repeat-containing protein At2g30780;^Eukaryota; Viridiplantae; Streptophyta; Embryophyta; Tracheophyta; Spermatophyta; Magnoliopsida; eudicotyledons; Gunneridae; Pentapetalae; rosids; malvids; Brassicales; Brassicaceae; Camelineae; Arabidopsis	TRINITY_DN37158_c0_g1_i1.p1	285-1541[-]	PP177_ARATH^PP177_ARATH^Q:87-412,H:88-412^23.89%ID^E:4e-17^RecName: Full=Pentatricopeptide repeat-containing protein At2g30780;^Eukaryota; Viridiplantae; Streptophyta; Embryophyta; Tracheophyta; Spermatophyta; Magnoliopsida; eudicotyledons; Gunneridae; Pentapetalae; rosids; malvids; Brassicales; Brassicaceae; Camelineae; Arabidopsis	XP_003588542.1^XP_003588542.1^Q:1541-288,H:1-417^77.33%ID^E:0^.^.	XP_003588542.1^XP_003588542.1^Q:1-418,H:1-417^77.33%ID^E:0^.^.	PF17177.4^PPR_long^Pentacotripeptide-repeat region of PRORP^105-193^E:5e-09`PF13812.6^PPR_3^Pentatricopeptide repeat domain^106-148^E:1.5e-06`PF01535.20^PPR^PPR repeat^140-167^E:0.0079`PF01535.20^PPR^PPR repeat^388-416^E:0.067	sigP:0.999886^^^	NA	ENOG410Z7Z7^Pentatricopeptide repeat-containing protein	KEGG:ath:AT2G30780	NA	NA	NA	NA	not assigned.no ontology.pentatricopeptide (PPR) repeat-containing protein	NA	NA	NA	NA	NA	pentatricopeptide repeat-containing protein At4g39620, chloroplastic [Medicago truncatula]	pentatricopeptide repeat-containing protein At4g39620, chloroplastic [Medicago truncatula]
TRINITY_DN37102_c0_g1	TRINITY_DN37102_c0_g1_i1	NA	TRINITY_DN37102_c0_g1_i1.p1	96-395[+]	NA	NA	NA	NA	sigP:0.999169^^^	NA	NA	NA	NA	NA	NA	NA	not assigned.unknown	NA	NA	NA	NA	NA	NA	NA
TRINITY_DN37108_c0_g1	TRINITY_DN37108_c0_g1_i1	NA	TRINITY_DN37108_c0_g1_i1.p1	35-451[-]	NA	RHN46009.1^RHN46009.1^Q:313-38,H:15-111^82.47%ID^E:2e-49^.^.	RHN46009.1^RHN46009.1^Q:47-138,H:15-111^82.47%ID^E:1e-49^.^.	NA	sigP:0.999802^^^	NA	NA	NA	NA	NA	NA	NA	not assigned.unknown	NA	NA	NA	NA	NA	hypothetical protein MtrunA17_Chr7g0237591 [Medicago truncatula]	hypothetical protein MtrunA17_Chr7g0237591 [Medicago truncatula]
TRINITY_DN37174_c0_g1	TRINITY_DN37174_c0_g1_i1	ASP63_ARATH^ASP63_ARATH^Q:1728-460,H:63-499^64.84%ID^E:9e-158^RecName: Full=Probable aspartyl protease At4g16563 {ECO:0000305};^Eukaryota; Viridiplantae; Streptophyta; Embryophyta; Tracheophyta; Spermatophyta; Magnoliopsida; eudicotyledons; Gunneridae; Pentapetalae; rosids; malvids; Brassicales; Brassicaceae; Camelineae; Arabidopsis	TRINITY_DN37174_c0_g1_i1.p1	445-2133[-]	ASP63_ARATH^ASP63_ARATH^Q:136-557,H:63-498^64.99%ID^E:3e-176^RecName: Full=Probable aspartyl protease At4g16563 {ECO:0000305};^Eukaryota; Viridiplantae; Streptophyta; Embryophyta; Tracheophyta; Spermatophyta; Magnoliopsida; eudicotyledons; Gunneridae; Pentapetalae; rosids; malvids; Brassicales; Brassicaceae; Camelineae; Arabidopsis	XP_003608718.1^XP_003608718.1^Q:1839-448,H:16-482^82.66%ID^E:0^.^.	PNX97719.1^PNX97719.1^Q:105-562,H:1-464^84.05%ID^E:0^.^.	PF14543.6^TAXi_N^Xylanase inhibitor N-terminal^156-331^E:3.7e-29`PF00026.23^Asp^Eukaryotic aspartyl protease^156-547^E:1.2e-12`PF14541.6^TAXi_C^Xylanase inhibitor C-terminal^378-546^E:2.5e-28	sigP:0.995821^^^	NA	ENOG410XNV7^aspartic	KEGG:ath:AT4G16563	GO:0009505^cellular_component^plant-type cell wall`GO:0004190^molecular_function^aspartic-type endopeptidase activity`GO:0030163^biological_process^protein catabolic process`GO:0006508^biological_process^proteolysis	NA	GO:0009505,GO:0004190,GO:0030163,GO:0006508,GO:0003674,GO:0003824,GO:0004175,GO:0005575,GO:0005618,GO:0005623,GO:0006807,GO:0008150,GO:0008152,GO:0008233,GO:0009056,GO:0009057,GO:0016787,GO:0019538,GO:0030312,GO:0043170,GO:0044238,GO:0044464,GO:0070001,GO:0070011,GO:0071704,GO:0071944,GO:0140096,GO:1901564,GO:1901565,GO:1901575	NA	protein.degradation.aspartate protease	NA	NA	NA	NA	NA	aspartic proteinase nepenthesin-1-like protein [Trifolium pratense]	probable aspartyl protease At4g16563 [Medicago truncatula]
TRINITY_DN37193_c0_g1	TRINITY_DN37193_c0_g1_i1	NA	TRINITY_DN37193_c0_g1_i1.p1	3-308[-]	NA	PNX59588.1^PNX59588.1^Q:308-114,H:239-303^49.25%ID^E:2e-09^.^.	PNX59588.1^PNX59588.1^Q:1-68,H:239-306^50%ID^E:3e-11^.^.	NA	sigP:0.998152^^^	NA	NA	NA	NA	NA	NA	NA	not assigned.unknown	NA	NA	NA	NA	NA	gag-pro-like protein, partial [Trifolium pratense]	gag-pro-like protein, partial [Trifolium pratense]
TRINITY_DN37191_c0_g1	TRINITY_DN37191_c0_g1_i1	HSPR2_ARATH^HSPR2_ARATH^Q:379-1740,H:1-433^53.63%ID^E:3e-170^RecName: Full=Nematode resistance protein-like HSPRO2;^Eukaryota; Viridiplantae; Streptophyta; Embryophyta; Tracheophyta; Spermatophyta; Magnoliopsida; eudicotyledons; Gunneridae; Pentapetalae; rosids; malvids; Brassicales; Brassicaceae; Camelineae; Arabidopsis	TRINITY_DN37191_c0_g1_i1.p1	379-1782[+]	HSPR2_ARATH^HSPR2_ARATH^Q:1-454,H:1-433^53.63%ID^E:1e-172^RecName: Full=Nematode resistance protein-like HSPRO2;^Eukaryota; Viridiplantae; Streptophyta; Embryophyta; Tracheophyta; Spermatophyta; Magnoliopsida; eudicotyledons; Gunneridae; Pentapetalae; rosids; malvids; Brassicales; Brassicaceae; Camelineae; Arabidopsis	AAF67003.1^AAF67003.1^Q:379-1779,H:1-466^95.72%ID^E:0^.^.	AAF67003.1^AAF67003.1^Q:1-467,H:1-466^95.72%ID^E:0^.^.	PF07231.12^Hs1pro-1_N^Hs1pro-1 N-terminus^1-189^E:9.1e-79`PF07014.12^Hs1pro-1_C^Hs1pro-1 protein C-terminus^192-454^E:3.2e-136	sigP:0.999224^^^	NA	ENOG410YA6B^arabidopsis ortholog of sugar beet hs1 pro-1 2	KEGG:ath:AT2G40000	GO:0005737^cellular_component^cytoplasm`GO:0020037^molecular_function^heme binding`GO:0046872^molecular_function^metal ion binding`GO:0009816^biological_process^defense response to bacterium, incompatible interaction`GO:0006979^biological_process^response to oxidative stress`GO:0009751^biological_process^response to salicylic acid`GO:0019441^biological_process^tryptophan catabolic process to kynu…	GO:0006952^biological_process^defense response	GO:0005737,GO:0020037,GO:0046872,GO:0009816,GO:0006979,GO:0009751,GO:0019441,GO:0006952	GO:0006952	not assigned.unknown	NA	NA	NA	NA	NA	putative Hs1pro-1 homolog [Pisum sativum]	putative Hs1pro-1 homolog [Pisum sativum]
TRINITY_DN37138_c0_g1	TRINITY_DN37138_c0_g1_i1	ACR8_ARATH^ACR8_ARATH^Q:1527-205,H:1-441^69.07%ID^E:0^RecName: Full=ACT domain-containing protein ACR8 {ECO:0000305};^Eukaryota; Viridiplantae; Streptophyta; Embryophyta; Tracheophyta; Spermatophyta; Magnoliopsida; eudicotyledons; Gunneridae; Pentapetalae; rosids; malvids; Brassicales; Brassicaceae; Camelineae; Arabidopsis	TRINITY_DN37138_c0_g1_i1.p1	202-1527[-]	ACR8_ARATH^ACR8_ARATH^Q:1-441,H:1-441^69.07%ID^E:0^RecName: Full=ACT domain-containing protein ACR8 {ECO:0000305};^Eukaryota; Viridiplantae; Streptophyta; Embryophyta; Tracheophyta; Spermatophyta; Magnoliopsida; eudicotyledons; Gunneridae; Pentapetalae; rosids; malvids; Brassicales; Brassicaceae; Camelineae; Arabidopsis	XP_003611221.1^XP_003611221.1^Q:1527-205,H:1-441^90.7%ID^E:0^.^.	XP_003611221.1^XP_003611221.1^Q:1-441,H:1-441^90.7%ID^E:0^.^.	PF01842.25^ACT^ACT domain^115-165^E:3.9e-07`PF01842.25^ACT^ACT domain^325-382^E:1.2e-07	sigP:0.9995^^^	NA	ENOG410YBXD^ACT domain	KEGG:ath:AT1G12420	GO:0016597^molecular_function^amino acid binding`GO:0009737^biological_process^response to abscisic acid	NA	GO:0016597,GO:0009737,GO:0001101,GO:0003674,GO:0005488,GO:0005575,GO:0005622,GO:0005623,GO:0005737,GO:0005829,GO:0008150,GO:0009719,GO:0009725,GO:0010033,GO:0031406,GO:0033993,GO:0036094,GO:0042221,GO:0043167,GO:0043168,GO:0043177,GO:0044424,GO:0044444,GO:0044464,GO:0050896,GO:0097305,GO:1901700	NA	amino acid metabolism.misc;protein.synthesis.elongation	GO:0016597	NA	NA	NA	NA	ACT domain-containing protein ACR8 [Medicago truncatula]	ACT domain-containing protein ACR8 [Medicago truncatula]
TRINITY_DN37106_c0_g1	TRINITY_DN37106_c0_g1_i1	AP2L1_ARATH^AP2L1_ARATH^Q:551-99,H:192-343^42.86%ID^E:9e-14^RecName: Full=AP2-like ethylene-responsive transcription factor At1g16060;^Eukaryota; Viridiplantae; Streptophyta; Embryophyta; Tracheophyta; Spermatophyta; Magnoliopsida; eudicotyledons; Gunneridae; Pentapetalae; rosids; malvids; Brassicales; Brassicaceae; Camelineae; Arabidopsis	TRINITY_DN37106_c0_g1_i1.p1	93-569[-]	AP2L1_ARATH^AP2L1_ARATH^Q:7-153,H:192-339^43.23%ID^E:6e-16^RecName: Full=AP2-like ethylene-responsive transcription factor At1g16060;^Eukaryota; Viridiplantae; Streptophyta; Embryophyta; Tracheophyta; Spermatophyta; Magnoliopsida; eudicotyledons; Gunneridae; Pentapetalae; rosids; malvids; Brassicales; Brassicaceae; Camelineae; Arabidopsis	XP_024638330.1^XP_024638330.1^Q:551-96,H:173-327^67.3%ID^E:3e-55^.^.	XP_024638330.1^XP_024638330.1^Q:7-158,H:173-327^71.25%ID^E:5e-64^.^.	NA	sigP:0.99542^^^	NA	ENOG410Y9PK^Transcription factor	KEGG:ath:AT1G16060`KO:K09285	GO:0005634^cellular_component^nucleus`GO:0003677^molecular_function^DNA binding`GO:0003700^molecular_function^DNA-binding transcription factor activity`GO:0000981^molecular_function^DNA-binding transcription factor activity, RNA polymerase II-specific`GO:0009873^biological_process^ethylene-activated signaling pathway`GO:0010187^biological_process^negative regulation of seed germination`GO:1901959…	NA	GO:0005634,GO:0003677,GO:0003700,GO:0000981,GO:0009873,GO:0010187,GO:1901959,GO:0045723,GO:0040008,GO:0009737,GO:0009651,GO:0009414	NA	not assigned.unknown	NA	ko:K09285	NA	NA	NA	AP2-like ethylene-responsive transcription factor At1g16060 [Medicago truncatula]	AP2-like ethylene-responsive transcription factor At1g16060 [Medicago truncatula]
TRINITY_DN37197_c0_g1	TRINITY_DN37197_c0_g1_i1	NA	TRINITY_DN37197_c0_g1_i1.p1	279-827[-]	NA	PNX93867.1^PNX93867.1^Q:830-663,H:18-71^66.07%ID^E:2e-11^.^.	XP_003594813.1^XP_003594813.1^Q:1-182,H:1-184^67.02%ID^E:8e-27^.^.	NA	sigP:0.426082^CS^pos:^Pr:	ExpAA=32.42^PredHel=1^Topology=i7-29o	NA	NA	NA	NA	NA	NA	not assigned.unknown	NA	NA	NA	NA	NA	extensin-3 [Medicago truncatula]	hypothetical protein L195_g017029 [Trifolium pratense]
TRINITY_DN37163_c0_g1	TRINITY_DN37163_c0_g1_i1	GAF1_ARATH^GAF1_ARATH^Q:148-1341,H:1-390^51.37%ID^E:3e-133^RecName: Full=Protein GAMETOPHYTE DEFECTIVE 1 {ECO:0000303|PubMed:22509260};^Eukaryota; Viridiplantae; Streptophyta; Embryophyta; Tracheophyta; Spermatophyta; Magnoliopsida; eudicotyledons; Gunneridae; Pentapetalae; rosids; malvids; Brassicales; Brassicaceae; Camelineae; Arabidopsis	TRINITY_DN37163_c0_g1_i1.p1	148-1425[+]	GAF1_ARATH^GAF1_ARATH^Q:1-398,H:1-390^51.37%ID^E:5e-136^RecName: Full=Protein GAMETOPHYTE DEFECTIVE 1 {ECO:0000303|PubMed:22509260};^Eukaryota; Viridiplantae; Streptophyta; Embryophyta; Tracheophyta; Spermatophyta; Magnoliopsida; eudicotyledons; Gunneridae; Pentapetalae; rosids; malvids; Brassicales; Brassicaceae; Camelineae; Arabidopsis	XP_003597301.2^XP_003597301.2^Q:148-1425,H:1-421^82.39%ID^E:0^.^.	XP_003597301.2^XP_003597301.2^Q:1-426,H:1-421^82.39%ID^E:0^.^.	PF01876.16^RNase_P_p30^RNase P subunit p30^4-246^E:2.6e-51	sigP:0.998786^^^	NA	COG1603^Part of ribonuclease P, a protein complex that generates mature tRNA molecules by cleaving their 5'-ends (By similarity)	NA	GO:0005739^cellular_component^mitochondrion`GO:0005634^cellular_component^nucleus`GO:0004540^molecular_function^ribonuclease activity`GO:0008033^biological_process^tRNA processing	GO:0004540^molecular_function^ribonuclease activity`GO:0008033^biological_process^tRNA processing	GO:0005739,GO:0005634,GO:0004540,GO:0008033,GO:0000172,GO:0000966,GO:0001682,GO:0003674,GO:0003676,GO:0003723,GO:0005488,GO:0005575,GO:0005622,GO:0005623,GO:0005655,GO:0005730,GO:0005732,GO:0006139,GO:0006396,GO:0006399,GO:0006725,GO:0006807,GO:0008150,GO:0008152,GO:0009987,GO:0010467,GO:0016070,GO:0030677,GO:0030681,GO:0031974,GO:0031981,GO:0032991,GO:0034470,GO:0034471,GO:0034641,GO:0034660,GO:…	GO:0004540,GO:0008033	RNA.processing.ribonucleases	NA	ko:K03539	ko03008,ko03013,map03008,map03013	NA	NA	uncharacterized protein LOC11408905 [Medicago truncatula]	uncharacterized protein LOC11408905 [Medicago truncatula]
TRINITY_DN37122_c0_g1	TRINITY_DN37122_c0_g1_i1	RNHX1_ARATH^RNHX1_ARATH^Q:323-769,H:459-611^30.52%ID^E:1e-14^RecName: Full=Putative ribonuclease H protein At1g65750;^Eukaryota; Viridiplantae; Streptophyta; Embryophyta; Tracheophyta; Spermatophyta; Magnoliopsida; eudicotyledons; Gunneridae; Pentapetalae; rosids; malvids; Brassicales; Brassicaceae; Camelineae; Arabidopsis	TRINITY_DN37122_c0_g1_i1.p1	302-769[+]	RNHX1_ARATH^RNHX1_ARATH^Q:8-156,H:459-611^30.52%ID^E:1e-14^RecName: Full=Putative ribonuclease H protein At1g65750;^Eukaryota; Viridiplantae; Streptophyta; Embryophyta; Tracheophyta; Spermatophyta; Magnoliopsida; eudicotyledons; Gunneridae; Pentapetalae; rosids; malvids; Brassicales; Brassicaceae; Camelineae; Arabidopsis	MCH79377.1^MCH79377.1^Q:287-769,H:891-1060^38.24%ID^E:1e-27^.^.	MCH79377.1^MCH79377.1^Q:2-156,H:903-1060^39.24%ID^E:7e-29^.^.	PF13456.6^RVT_3^Reverse transcriptase-like^15-127^E:6.6e-17	sigP:0.998976^^^	NA	NA	NA	GO:0046872^molecular_function^metal ion binding`GO:0003676^molecular_function^nucleic acid binding`GO:0004523^molecular_function^RNA-DNA hybrid ribonuclease activity	GO:0003676^molecular_function^nucleic acid binding`GO:0004523^molecular_function^RNA-DNA hybrid ribonuclease activity	GO:0046872,GO:0003676,GO:0004523	GO:0003676,GO:0004523	not assigned.unknown	NA	NA	NA	NA	NA	putative non-LTR retroelement reverse transcriptase [Trifolium medium]	putative non-LTR retroelement reverse transcriptase [Trifolium medium]
TRINITY_DN37131_c0_g1	TRINITY_DN37131_c0_g1_i1	ATL6_ARATH^ATL6_ARATH^Q:483-223,H:89-173^49.43%ID^E:2e-22^RecName: Full=E3 ubiquitin-protein ligase ATL6;^Eukaryota; Viridiplantae; Streptophyta; Embryophyta; Tracheophyta; Spermatophyta; Magnoliopsida; eudicotyledons; Gunneridae; Pentapetalae; rosids; malvids; Brassicales; Brassicaceae; Camelineae; Arabidopsis	TRINITY_DN37131_c0_g1_i1.p1	193-813[-]	ATL6_ARATH^ATL6_ARATH^Q:35-197,H:7-173^36.93%ID^E:8e-28^RecName: Full=E3 ubiquitin-protein ligase ATL6;^Eukaryota; Viridiplantae; Streptophyta; Embryophyta; Tracheophyta; Spermatophyta; Magnoliopsida; eudicotyledons; Gunneridae; Pentapetalae; rosids; malvids; Brassicales; Brassicaceae; Camelineae; Arabidopsis	RHN81848.1^RHN81848.1^Q:717-220,H:16-182^62.13%ID^E:1e-47^.^.	RHN81848.1^RHN81848.1^Q:33-198,H:16-182^62.13%ID^E:2e-57^.^.	PF13639.6^zf-RING_2^Ring finger domain^152-194^E:1e-13`PF17123.5^zf-RING_11^RING-like zinc finger^152-180^E:4.5e-10`PF12678.7^zf-rbx1^RING-H2 zinc finger domain^152-194^E:3.4e-08`PF13923.6^zf-C3HC4_2^Zinc finger, C3HC4 type (RING finger)^152-193^E:2.3e-08`PF00097.25^zf-C3HC4^Zinc finger, C3HC4 type (RING finger)^152-193^E:3.8e-06`PF13445.6^zf-RING_UBOX^RING-type zinc-finger^152-191^E:0.00017	sigP:0.992207^^^	ExpAA=42.54^PredHel=2^Topology=i40-57o84-106i	ENOG41121N2^zinc ion binding	KEGG:ath:AT3G05200`KO:K10664	GO:0016021^cellular_component^integral component of membrane`GO:0005886^cellular_component^plasma membrane`GO:0046872^molecular_function^metal ion binding`GO:0004842^molecular_function^ubiquitin-protein transferase activity`GO:0009816^biological_process^defense response to bacterium, incompatible interaction`GO:0009814^biological_process^defense response, incompatible interaction`GO:0016567^biolo…	GO:0008270^molecular_function^zinc ion binding`GO:0046872^molecular_function^metal ion binding	GO:0016021,GO:0005886,GO:0046872,GO:0004842,GO:0009816,GO:0009814,GO:0016567,GO:0010200,GO:0008270	GO:0008270,GO:0046872	protein.degradation.ubiquitin.E3.RING	NA	ko:K10664,ko:K19041	NA	NA	NA	putative transcription factor C2H2 family [Medicago truncatula]	putative transcription factor C2H2 family [Medicago truncatula]
TRINITY_DN37109_c0_g1	TRINITY_DN37109_c0_g1_i1	PPA3_ARATH^PPA3_ARATH^Q:104-1108,H:33-361^62.2%ID^E:8e-146^RecName: Full=Purple acid phosphatase 3;^Eukaryota; Viridiplantae; Streptophyta; Embryophyta; Tracheophyta; Spermatophyta; Magnoliopsida; eudicotyledons; Gunneridae; Pentapetalae; rosids; malvids; Brassicales; Brassicaceae; Camelineae; Arabidopsis	TRINITY_DN37109_c0_g1_i1.p1	2-1114[+]	PPA3_ARATH^PPA3_ARATH^Q:35-369,H:33-361^62.2%ID^E:4e-147^RecName: Full=Purple acid phosphatase 3;^Eukaryota; Viridiplantae; Streptophyta; Embryophyta; Tracheophyta; Spermatophyta; Magnoliopsida; eudicotyledons; Gunneridae; Pentapetalae; rosids; malvids; Brassicales; Brassicaceae; Camelineae; Arabidopsis	RHN42339.1^RHN42339.1^Q:5-1111,H:7-374^81.18%ID^E:0^.^.	RHN42339.1^RHN42339.1^Q:2-370,H:7-374^81.18%ID^E:0^.^.	PF00149.28^Metallophos^Calcineurin-like phosphoesterase^79-291^E:1.7e-18	sigP:0.99562^^^	NA	COG1409^Hydrolyzes cAMP to 5'-AMP. Plays an important regulatory role in modulating the intracellular concentration of cAMP, thereby influencing cAMP-dependent processes (By similarity)	KEGG:ath:AT1G14700`KO:K14379	GO:0005576^cellular_component^extracellular region`GO:0005773^cellular_component^vacuole`GO:0003993^molecular_function^acid phosphatase activity`GO:0008199^molecular_function^ferric iron binding`GO:0008198^molecular_function^ferrous iron binding	GO:0016787^molecular_function^hydrolase activity	GO:0005576,GO:0005773,GO:0003993,GO:0008199,GO:0008198,GO:0016787,GO:0003674,GO:0003824,GO:0005575,GO:0005622,GO:0005623,GO:0005737,GO:0006793,GO:0006796,GO:0008150,GO:0008152,GO:0009987,GO:0016311,GO:0016788,GO:0016791,GO:0042578,GO:0043226,GO:0043227,GO:0043229,GO:0043231,GO:0044237,GO:0044424,GO:0044444,GO:0044464	GO:0016787	misc.acid and other phosphatases	NA	ko:K14379	ko00740,ko01100,ko04142,ko04380,ko05323,map00740,map01100,map04142,map04380,map05323	NA	R00548	putative Acid phosphatase [Medicago truncatula]	putative Acid phosphatase [Medicago truncatula]
TRINITY_DN37167_c0_g1	TRINITY_DN37167_c0_g1_i1	NA	TRINITY_DN37167_c0_g1_i1.p1	5-886[-]	NA	RHN58851.1^RHN58851.1^Q:883-26,H:1035-1324^42.41%ID^E:8e-63^.^.	RHN58851.1^RHN58851.1^Q:2-287,H:1035-1324^42.41%ID^E:3e-67^.^.	PF13966.6^zf-RVT^zinc-binding in reverse transcriptase^2-66^E:5.5e-16`PF13456.6^RVT_3^Reverse transcriptase-like^200-291^E:7.6e-06	sigP:0.994063^^^	NA	NA	NA	NA	GO:0003676^molecular_function^nucleic acid binding`GO:0004523^molecular_function^RNA-DNA hybrid ribonuclease activity	NA,GO:0003676,GO:0004523	GO:0003676,GO:0004523	not assigned.unknown	NA	ko:K03549	NA	NA	NA	putative RNA-directed DNA polymerase [Medicago truncatula]	putative RNA-directed DNA polymerase [Medicago truncatula]
TRINITY_DN37117_c0_g1	TRINITY_DN37117_c0_g1_i1	PP252_ARATH^PP252_ARATH^Q:2211-796,H:57-526^38.87%ID^E:5e-108^RecName: Full=Pentatricopeptide repeat-containing protein At3g24000, mitochondrial;^Eukaryota; Viridiplantae; Streptophyta; Embryophyta; Tracheophyta; Spermatophyta; Magnoliopsida; eudicotyledons; Gunneridae; Pentapetalae; rosids; malvids; Brassicales; Brassicaceae; Camelineae; Arabidopsis	TRINITY_DN37117_c0_g1_i1.p1	724-2256[-]	PP252_ARATH^PP252_ARATH^Q:16-487,H:57-526^38.87%ID^E:7e-116^RecName: Full=Pentatricopeptide repeat-containing protein At3g24000, mitochondrial;^Eukaryota; Viridiplantae; Streptophyta; Embryophyta; Tracheophyta; Spermatophyta; Magnoliopsida; eudicotyledons; Gunneridae; Pentapetalae; rosids; malvids; Brassicales; Brassicaceae; Camelineae; Arabidopsis	PNY09190.1^PNY09190.1^Q:2256-727,H:1-510^87.84%ID^E:0^.^.	PNY09190.1^PNY09190.1^Q:1-510,H:1-510^87.84%ID^E:0^.^.	PF13041.6^PPR_2^PPR repeat family^84-130^E:7.6e-12`PF13812.6^PPR_3^Pentatricopeptide repeat domain^84-130^E:0.00017`PF01535.20^PPR^PPR repeat^87-115^E:9.4e-07`PF01535.20^PPR^PPR repeat^159-185^E:0.058`PF13041.6^PPR_2^PPR repeat family^185-234^E:2.1e-07`PF01535.20^PPR^PPR repeat^187-215^E:1.8e-06`PF13041.6^PPR_2^PPR repeat family^288-335^E:3.7e-07`PF01535.20^PPR^PPR repeat^291-320^E:8.4e-06`PF0153…	sigP:0.998973^^^	NA	ENOG410Z7Z7^Pentatricopeptide repeat-containing protein	KEGG:ath:AT3G24000	GO:0005739^cellular_component^mitochondrion`GO:0008270^molecular_function^zinc ion binding	NA	GO:0005739,GO:0008270	NA	RNA.processing	NA	NA	NA	NA	NA	pentatricopeptide repeat-containing protein chloroplastic-like [Trifolium pratense]	pentatricopeptide repeat-containing protein chloroplastic-like [Trifolium pratense]
TRINITY_DN37125_c0_g1	TRINITY_DN37125_c0_g1_i1	SUVR5_ARATH^SUVR5_ARATH^Q:249-1,H:968-1096^27.13%ID^E:9e-07^RecName: Full=Histone-lysine N-methyltransferase SUVR5;^Eukaryota; Viridiplantae; Streptophyta; Embryophyta; Tracheophyta; Spermatophyta; Magnoliopsida; eudicotyledons; Gunneridae; Pentapetalae; rosids; malvids; Brassicales; Brassicaceae; Camelineae; Arabidopsis	TRINITY_DN37125_c0_g1_i1.p1	1-417[-]	SUVR5_ARATH^SUVR5_ARATH^Q:57-139,H:968-1096^27.13%ID^E:8e-07^RecName: Full=Histone-lysine N-methyltransferase SUVR5;^Eukaryota; Viridiplantae; Streptophyta; Embryophyta; Tracheophyta; Spermatophyta; Magnoliopsida; eudicotyledons; Gunneridae; Pentapetalae; rosids; malvids; Brassicales; Brassicaceae; Camelineae; Arabidopsis	XP_027345403.1^XP_027345403.1^Q:255-1,H:1078-1208^38.93%ID^E:3e-16^.^.	XP_027345403.1^XP_027345403.1^Q:55-139,H:1078-1208^38.93%ID^E:3e-16^.^.	PF18868.1^zf-C2H2_3rep^Zinc finger C2H2-type, 3 repeats^2-60^E:8.6e-09	sigP:0.985249^^^	NA	COG2940^Histone-lysine N-methyltransferase	KEGG:ath:AT2G23740	GO:0005694^cellular_component^chromosome`GO:0005634^cellular_component^nucleus`GO:0003700^molecular_function^DNA-binding transcription factor activity`GO:0018024^molecular_function^histone-lysine N-methyltransferase activity`GO:0043565^molecular_function^sequence-specific DNA binding`GO:0008270^molecular_function^zinc ion binding`GO:0006338^biological_process^chromatin remodeling`GO:0006342^biolo…	NA	GO:0005694,GO:0005634,GO:0003700,GO:0018024,GO:0043565,GO:0008270,GO:0006338,GO:0006342,GO:0034968,GO:1900109,GO:0003674,GO:0003676,GO:0003677,GO:0003824,GO:0005488,GO:0006325,GO:0006355,GO:0006464,GO:0006479,GO:0006807,GO:0006996,GO:0008150,GO:0008152,GO:0008168,GO:0008170,GO:0008213,GO:0008276,GO:0008757,GO:0009889,GO:0009890,GO:0009892,GO:0009987,GO:0010468,GO:0010556,GO:0010558,GO:0010605,GO:…	NA	not assigned.unknown	NA	ko:K11419,ko:K11420	ko00310,ko04211,map00310,map04211	NA	R03875,R03938,R04866,R04867	histone-lysine N-methyltransferase SUVR5-like [Abrus precatorius]	histone-lysine N-methyltransferase SUVR5-like [Abrus precatorius]
TRINITY_DN37166_c0_g1	TRINITY_DN37166_c0_g1_i1	ACCO5_ARATH^ACCO5_ARATH^Q:764-117,H:93-307^72.4%ID^E:4e-109^RecName: Full=1-aminocyclopropane-1-carboxylate oxidase 5;^Eukaryota; Viridiplantae; Streptophyta; Embryophyta; Tracheophyta; Spermatophyta; Magnoliopsida; eudicotyledons; Gunneridae; Pentapetalae; rosids; malvids; Brassicales; Brassicaceae; Camelineae; Arabidopsis	TRINITY_DN37166_c0_g1_i1.p1	114-704[-]	ACCO5_ARATH^ACCO5_ARATH^Q:1-196,H:112-307^74.37%ID^E:1e-103^RecName: Full=1-aminocyclopropane-1-carboxylate oxidase 5;^Eukaryota; Viridiplantae; Streptophyta; Embryophyta; Tracheophyta; Spermatophyta; Magnoliopsida; eudicotyledons; Gunneridae; Pentapetalae; rosids; malvids; Brassicales; Brassicaceae; Camelineae; Arabidopsis	PNY05773.1^PNY05773.1^Q:764-117,H:93-308^94.91%ID^E:9e-150^.^.	PNY05773.1^PNY05773.1^Q:1-196,H:113-308^94.9%ID^E:2e-135^.^.	PF03171.20^2OG-FeII_Oxy^2OG-Fe(II) oxygenase superfamily^49-142^E:4.6e-26	sigP:0.998963^^^	NA	COG3491^2OGFe(II) oxygenase	KEGG:ath:AT1G77330`KO:K05933	GO:0009815^molecular_function^1-aminocyclopropane-1-carboxylate oxidase activity`GO:0051213^molecular_function^dioxygenase activity`GO:0031418^molecular_function^L-ascorbic acid binding`GO:0046872^molecular_function^metal ion binding`GO:0006952^biological_process^defense response`GO:0009693^biological_process^ethylene biosynthetic process	GO:0016491^molecular_function^oxidoreductase activity`GO:0055114^biological_process^oxidation-reduction process	GO:0009815,GO:0051213,GO:0031418,GO:0046872,GO:0006952,GO:0009693,GO:0016491,GO:0055114,GO:0003674,GO:0003824,GO:0008150,GO:0008152,GO:0009058,GO:0009692,GO:0009987,GO:0010817,GO:0016638,GO:0016641,GO:0042445,GO:0042446,GO:0043449,GO:0043450,GO:0044237,GO:0044249,GO:0065007,GO:0065008,GO:0071704,GO:1900673,GO:1900674,GO:1901576	GO:0016491,GO:0055114	hormone metabolism.ethylene.synthesis-degradation.1-aminocyclopropane-1-carboxylate oxidase	NA	ko:K05933	ko00270,ko01100,ko01110,map00270,map01100,map01110	M00368	R07214	1-aminocyclopropane-1-carboxylate oxidase 5-like protein [Trifolium pratense]	1-aminocyclopropane-1-carboxylate oxidase 5-like protein [Trifolium pratense]
TRINITY_DN37118_c0_g1	TRINITY_DN37118_c0_g1_i1	YTX2_XENLA^YTX2_XENLA^Q:1-495,H:510-674^30.91%ID^E:8e-22^RecName: Full=Transposon TX1 uncharacterized 149 kDa protein;^Eukaryota; Metazoa; Chordata; Craniata; Vertebrata; Euteleostomi; Amphibia; Batrachia; Anura; Pipoidea; Pipidae; Xenopodinae; Xenopus; Xenopus	TRINITY_DN37118_c0_g1_i1.p1	1-495[+]	YTX2_XENLA^YTX2_XENLA^Q:1-165,H:510-674^30.91%ID^E:7e-22^RecName: Full=Transposon TX1 uncharacterized 149 kDa protein;^Eukaryota; Metazoa; Chordata; Craniata; Vertebrata; Euteleostomi; Amphibia; Batrachia; Anura; Pipoidea; Pipidae; Xenopodinae; Xenopus; Xenopus	MCH86516.1^MCH86516.1^Q:1-492,H:22-185^58.54%ID^E:7e-64^.^.	MCH86516.1^MCH86516.1^Q:1-164,H:22-185^58.54%ID^E:6e-64^.^.	PF00078.27^RVT_1^Reverse transcriptase (RNA-dependent DNA polymerase)^13-160^E:6.9e-30	sigP:0.999206^^^	NA	NA	NA	NA	NA	NA	NA	not assigned.unknown	NA	NA	NA	NA	NA	LINE-1 reverse transcriptase like, partial [Trifolium medium]	LINE-1 reverse transcriptase like, partial [Trifolium medium]
TRINITY_DN37140_c0_g1	TRINITY_DN37140_c0_g1_i1	FRS9_ARATH^FRS9_ARATH^Q:277-1878,H:18-545^59.22%ID^E:0^RecName: Full=Protein FAR1-RELATED SEQUENCE 9;^Eukaryota; Viridiplantae; Streptophyta; Embryophyta; Tracheophyta; Spermatophyta; Magnoliopsida; eudicotyledons; Gunneridae; Pentapetalae; rosids; malvids; Brassicales; Brassicaceae; Camelineae; Arabidopsis	TRINITY_DN37140_c0_g1_i1.p1	241-1881[+]	FRS9_ARATH^FRS9_ARATH^Q:13-546,H:18-545^59.22%ID^E:0^RecName: Full=Protein FAR1-RELATED SEQUENCE 9;^Eukaryota; Viridiplantae; Streptophyta; Embryophyta; Tracheophyta; Spermatophyta; Magnoliopsida; eudicotyledons; Gunneridae; Pentapetalae; rosids; malvids; Brassicales; Brassicaceae; Camelineae; Arabidopsis	XP_004491653.1^XP_004491653.1^Q:241-1878,H:1-548^80.66%ID^E:0^.^.	XP_004491653.1^XP_004491653.1^Q:1-546,H:1-548^80.66%ID^E:0^.^.	PF10551.9^MULE^MULE transposase domain^61-146^E:4.7e-16`PF04434.17^SWIM^SWIM zinc finger^329-377^E:8e-12	sigP:0.997478^^^	NA	ENOG411183V^protein FAR1-RELATED SEQUENCE	KEGG:ath:AT4G38170	GO:0005634^cellular_component^nucleus`GO:0008270^molecular_function^zinc ion binding`GO:0006355^biological_process^regulation of transcription, DNA-templated	GO:0008270^molecular_function^zinc ion binding	GO:0005634,GO:0008270,GO:0006355	GO:0008270	RNA.regulation of transcription.unclassified;signalling.light	NA	NA	NA	NA	NA	protein FAR1-RELATED SEQUENCE 9 isoform X2 [Cicer arietinum]	protein FAR1-RELATED SEQUENCE 9 isoform X2 [Cicer arietinum]
TRINITY_DN37188_c0_g1	TRINITY_DN37188_c0_g1_i1	SCGT_TOBAC^SCGT_TOBAC^Q:66-1484,H:4-472^52.08%ID^E:2e-163^RecName: Full=Scopoletin glucosyltransferase;^Eukaryota; Viridiplantae; Streptophyta; Embryophyta; Tracheophyta; Spermatophyta; Magnoliopsida; eudicotyledons; Gunneridae; Pentapetalae; asterids; lamiids; Solanales; Solanaceae; Nicotianoideae; Nicotianeae; Nicotiana	TRINITY_DN37188_c0_g1_i1.p1	45-1490[+]	SCGT_TOBAC^SCGT_TOBAC^Q:8-480,H:4-472^53.75%ID^E:0^RecName: Full=Scopoletin glucosyltransferase;^Eukaryota; Viridiplantae; Streptophyta; Embryophyta; Tracheophyta; Spermatophyta; Magnoliopsida; eudicotyledons; Gunneridae; Pentapetalae; asterids; lamiids; Solanales; Solanaceae; Nicotianoideae; Nicotianeae; Nicotiana	RHN62167.1^RHN62167.1^Q:6-1484,H:19-508^91.68%ID^E:0^.^.	RHN62167.1^RHN62167.1^Q:1-480,H:32-508^93.33%ID^E:0^.^.	PF00201.18^UDPGT^UDP-glucoronosyl and UDP-glucosyl transferase^264-400^E:9.5e-22	sigP:0.988049^^^	NA	NA	NA	GO:0043231^cellular_component^intracellular membrane-bounded organelle`GO:0042802^molecular_function^identical protein binding`GO:0050275^molecular_function^scopoletin glucosyltransferase activity`GO:0008194^molecular_function^UDP-glycosyltransferase activity	GO:0016758^molecular_function^transferase activity, transferring hexosyl groups	GO:0043231,GO:0042802,GO:0050275,GO:0008194,GO:0016758,GO:0003674,GO:0003824,GO:0005575,GO:0005622,GO:0005623,GO:0005737,GO:0005829,GO:0008150,GO:0008152,GO:0009058,GO:0009605,GO:0009607,GO:0009812,GO:0009813,GO:0016740,GO:0016757,GO:0035251,GO:0042440,GO:0043207,GO:0043226,GO:0043227,GO:0043229,GO:0044424,GO:0044444,GO:0044464,GO:0046148,GO:0046527,GO:0047893,GO:0050896,GO:0051552,GO:0051553,GO:…	GO:0016758	secondary metabolism.flavonoids.flavonols.flavonol 3-O-glycosyltransferase;misc.UDP glucosyl and glucoronyl transferases	NA	ko:K13496,ko:K18822	ko01110,map01110	NA	R08076	putative flavonol 7-O-beta-glucosyltransferase [Medicago truncatula]	putative flavonol 7-O-beta-glucosyltransferase [Medicago truncatula]
TRINITY_DN37157_c0_g1	TRINITY_DN37157_c0_g1_i1	NDHT_ARATH^NDHT_ARATH^Q:659-39,H:39-246^60.58%ID^E:2e-91^RecName: Full=NAD(P)H-quinone oxidoreductase subunit T, chloroplastic {ECO:0000305};^Eukaryota; Viridiplantae; Streptophyta; Embryophyta; Tracheophyta; Spermatophyta; Magnoliopsida; eudicotyledons; Gunneridae; Pentapetalae; rosids; malvids; Brassicales; Brassicaceae; Camelineae; Arabidopsis	TRINITY_DN37157_c0_g1_i1.p1	33-773[-]	NDHT_ARATH^NDHT_ARATH^Q:3-245,H:6-246^55.74%ID^E:2e-92^RecName: Full=NAD(P)H-quinone oxidoreductase subunit T, chloroplastic {ECO:0000305};^Eukaryota; Viridiplantae; Streptophyta; Embryophyta; Tracheophyta; Spermatophyta; Magnoliopsida; eudicotyledons; Gunneridae; Pentapetalae; rosids; malvids; Brassicales; Brassicaceae; Camelineae; Arabidopsis	XP_013455235.1^XP_013455235.1^Q:803-39,H:13-268^83.98%ID^E:7e-140^.^.	XP_004506395.2^XP_004506395.2^Q:1-245,H:34-282^81.6%ID^E:1e-139^.^.	PF00226.31^DnaJ^DnaJ domain^106-168^E:2.8e-19	sigP:0.999843^^^	ExpAA=25.10^PredHel=1^Topology=o221-243i	COG0484^ATP binding to DnaK triggers the release of the substrate protein, thus completing the reaction cycle. Several rounds of ATP-dependent interactions between DnaJ, DnaK and GrpE are required for fully efficient folding. Also involved, together with DnaK and GrpE, in the DNA replication of plasmids through activation of initiation proteins (By similarity)	KEGG:ath:AT4G09350`KO:K23051	GO:0009507^cellular_component^chloroplast`GO:0009535^cellular_component^chloroplast thylakoid membrane`GO:0016021^cellular_component^integral component of membrane`GO:0010598^cellular_component^NAD(P)H dehydrogenase complex (plastoquinone)`GO:0048038^molecular_function^quinone binding	NA	GO:0009507,GO:0009535,GO:0016021,GO:0010598,GO:0048038,GO:0005575,GO:0005622,GO:0005623,GO:0005737,GO:0005829,GO:0009534,GO:0009536,GO:0009579,GO:0016020,GO:0031976,GO:0031984,GO:0032991,GO:0034357,GO:0042651,GO:0043226,GO:0043227,GO:0043229,GO:0043231,GO:0044422,GO:0044424,GO:0044425,GO:0044434,GO:0044435,GO:0044436,GO:0044444,GO:0044446,GO:0044464,GO:0055035,GO:0098796	NA	stress.abiotic.heat	NA	NA	NA	NA	NA	NAD(P)H-quinone oxidoreductase subunit T, chloroplastic [Cicer arietinum]	NAD(P)H-quinone oxidoreductase subunit T, chloroplastic [Medicago truncatula]
TRINITY_DN37159_c0_g1	TRINITY_DN37159_c0_g1_i1	Y5977_ARATH^Y5977_ARATH^Q:2-475,H:757-915^59.75%ID^E:5e-57^RecName: Full=Probable leucine-rich repeat receptor-like protein kinase At5g49770;^Eukaryota; Viridiplantae; Streptophyta; Embryophyta; Tracheophyta; Spermatophyta; Magnoliopsida; eudicotyledons; Gunneridae; Pentapetalae; rosids; malvids; Brassicales; Brassicaceae; Camelineae; Arabidopsis	TRINITY_DN37159_c0_g1_i1.p1	2-547[+]	Y5977_ARATH^Y5977_ARATH^Q:1-164,H:757-921^60%ID^E:1e-60^RecName: Full=Probable leucine-rich repeat receptor-like protein kinase At5g49770;^Eukaryota; Viridiplantae; Streptophyta; Embryophyta; Tracheophyta; Spermatophyta; Magnoliopsida; eudicotyledons; Gunneridae; Pentapetalae; rosids; malvids; Brassicales; Brassicaceae; Camelineae; Arabidopsis	XP_004486417.1^XP_004486417.1^Q:2-547,H:761-942^93.96%ID^E:3e-99^.^.	XP_027187019.1^XP_027187019.1^Q:1-182,H:736-917^93.96%ID^E:3e-113^.^.	PF00069.25^Pkinase^Protein kinase domain^1-145^E:1.3e-22`PF07714.17^Pkinase_Tyr^Protein tyrosine kinase^1-144^E:7.8e-19	sigP:0.998304^^^	NA	COG0515^Serine Threonine protein kinase`COG4886^leucine Rich Repeat	KEGG:ath:AT5G49770	GO:0016021^cellular_component^integral component of membrane`GO:0009536^cellular_component^plastid`GO:0005524^molecular_function^ATP binding`GO:0004674^molecular_function^protein serine/threonine kinase activity	GO:0004672^molecular_function^protein kinase activity`GO:0005524^molecular_function^ATP binding`GO:0006468^biological_process^protein phosphorylation	GO:0016021,GO:0009536,GO:0005524,GO:0004674,GO:0004672,GO:0006468	GO:0004672,GO:0005524,GO:0006468	signalling.receptor kinases.leucine rich repeat VIII.VIII-1	NA	NA	NA	NA	NA	probable leucine-rich repeat receptor-like protein kinase At5g49770 isoform X2 [Cicer arietinum]	probable leucine-rich repeat receptor-like protein kinase At5g49770 isoform X1 [Cicer arietinum]
TRINITY_DN11650_c0_g1	TRINITY_DN11650_c0_g1_i1	NA	TRINITY_DN11650_c0_g1_i1.p1	370-3558[+]	NA	XP_013454710.1^XP_013454710.1^Q:370-3555,H:1-1062^87.98%ID^E:0^.^.	XP_013454710.1^XP_013454710.1^Q:1-1062,H:1-1062^87.98%ID^E:0^.^.	PF11145.8^DUF2921^Protein of unknown function (DUF2921)^52-1015^E:1.9e-289	sigP:0.235905^CS^pos:^Pr:	ExpAA=137.58^PredHel=6^Topology=i7-29o735-757i764-786o813-835i862-881o984-1006i	NA	NA	NA	NA	NA	NA	not assigned.unknown	NA	NA	NA	NA	NA	uncharacterized protein LOC25491359 [Medicago truncatula]	uncharacterized protein LOC25491359 [Medicago truncatula]
TRINITY_DN11655_c0_g1	TRINITY_DN11655_c0_g1_i1	DHGY_CUCSA^DHGY_CUCSA^Q:404-1540,H:1-379^90.24%ID^E:0^RecName: Full=Glycerate dehydrogenase;^Eukaryota; Viridiplantae; Streptophyta; Embryophyta; Tracheophyta; Spermatophyta; Magnoliopsida; eudicotyledons; Gunneridae; Pentapetalae; rosids; fabids; Cucurbitales; Cucurbitaceae; Benincaseae; Cucumis	TRINITY_DN11655_c0_g1_i1.p1	404-1564[+]	HPR1_ARATH^HPR1_ARATH^Q:1-386,H:1-386^88.6%ID^E:0^RecName: Full=Glycerate dehydrogenase HPR, peroxisomal;^Eukaryota; Viridiplantae; Streptophyta; Embryophyta; Tracheophyta; Spermatophyta; Magnoliopsida; eudicotyledons; Gunneridae; Pentapetalae; rosids; malvids; Brassicales; Brassicaceae; Camelineae; Arabidopsis	XP_013470313.1^XP_013470313.1^Q:404-1561,H:1-386^95.85%ID^E:0^.^.	TKY50754.1^TKY50754.1^Q:1-386,H:1-386^94.3%ID^E:0^.^.	PF00389.30^2-Hacid_dh^D-isomer specific 2-hydroxyacid dehydrogenase, catalytic domain^37-346^E:8.4e-18`PF02826.19^2-Hacid_dh_C^D-isomer specific 2-hydroxyacid dehydrogenase, NAD binding domain^130-322^E:5.5e-47	sigP:0.999777^^^	NA	COG1052^Dehydrogenase	KEGG:ath:AT1G68010`KO:K15893	GO:0048046^cellular_component^apoplast`GO:0009507^cellular_component^chloroplast`GO:0005829^cellular_component^cytosol`GO:0005739^cellular_component^mitochondrion`GO:0005777^cellular_component^peroxisome`GO:0008465^molecular_function^glycerate dehydrogenase activity`GO:0030267^molecular_function^glyoxylate reductase (NADP) activity`GO:0016618^molecular_function^hydroxypyruvate reductase activity`…	GO:0016616^molecular_function^oxidoreductase activity, acting on the CH-OH group of donors, NAD or NADP as acceptor`GO:0051287^molecular_function^NAD binding`GO:0055114^biological_process^oxidation-reduction process	GO:0048046,GO:0009507,GO:0005829,GO:0005739,GO:0005777,GO:0008465,GO:0030267,GO:0016618,GO:0051287,GO:0008266,GO:0071482,GO:0042631,GO:0009854,GO:0016616,GO:0055114,GO:0001101,GO:0003674,GO:0003676,GO:0003723,GO:0003727,GO:0003824,GO:0005488,GO:0005575,GO:0005576,GO:0005622,GO:0005623,GO:0005737,GO:0006950,GO:0007154,GO:0008150,GO:0008152,GO:0008187,GO:0009314,GO:0009414,GO:0009415,GO:0009416,GO:…	GO:0016616,GO:0051287,GO:0055114	PS.photorespiration.hydroxypyruvate reductase;amino acid metabolism.degradation.serine-glycine-cysteine group.glycine	GO:0016616	ko:K15893	ko00260,ko00630,ko01100,ko01110,ko01130,ko01200,map00260,map00630,map01100,map01110,map01130,map01200	M00532	R01388	Glycerate dehydrogenase HPR [Spatholobus suberectus]	glycerate dehydrogenase [Medicago truncatula]
TRINITY_DN11681_c0_g1	TRINITY_DN11681_c0_g1_i1	NA	TRINITY_DN11681_c0_g1_i1.p1	3-308[+]	NA	RDY00034.1^RDY00034.1^Q:308-84,H:2626-2696^82.67%ID^E:2e-21^.^.	NA	NA	sigP:0.994773^^^	NA	NA	NA	NA	NA	NA	NA	not assigned.unknown	NA	NA	NA	NA	NA	NA	Small subunit processome component 20-like protein, partial [Mucuna pruriens]
TRINITY_DN11699_c0_g1	TRINITY_DN11699_c0_g1_i1	NA	TRINITY_DN11699_c0_g1_i1.p1	242-748[-]	NA	XP_004495182.1^XP_004495182.1^Q:748-245,H:1-165^79.17%ID^E:4e-54^.^.	XP_004495182.1^XP_004495182.1^Q:1-168,H:1-165^86.31%ID^E:3e-87^.^.	NA	sigP:0.998364^^^	NA	NA	NA	NA	NA	NA	NA	not assigned.unknown	NA	NA	NA	NA	NA	uncharacterized protein LOC101498832 [Cicer arietinum]	uncharacterized protein LOC101498832 [Cicer arietinum]
TRINITY_DN11608_c0_g1	TRINITY_DN11608_c0_g1_i1	HSF24_SOLPE^HSF24_SOLPE^Q:1166-348,H:1-280^50.68%ID^E:6e-66^RecName: Full=Heat shock factor protein HSF24;^Eukaryota; Viridiplantae; Streptophyta; Embryophyta; Tracheophyta; Spermatophyta; Magnoliopsida; eudicotyledons; Gunneridae; Pentapetalae; asterids; lamiids; Solanales; Solanaceae; Solanoideae; Solaneae; Solanum; Lycopersicon	TRINITY_DN11608_c0_g1_i1.p1	279-1166[-]	HSF24_SOLPE^HSF24_SOLPE^Q:1-273,H:1-280^53.54%ID^E:1e-86^RecName: Full=Heat shock factor protein HSF24;^Eukaryota; Viridiplantae; Streptophyta; Embryophyta; Tracheophyta; Spermatophyta; Magnoliopsida; eudicotyledons; Gunneridae; Pentapetalae; asterids; lamiids; Solanales; Solanaceae; Solanoideae; Solaneae; Solanum; Lycopersicon	XP_003611751.2^XP_003611751.2^Q:1166-294,H:1-287^74.74%ID^E:4e-130^.^.	XP_003611751.2^XP_003611751.2^Q:1-291,H:1-287^80.27%ID^E:4e-154^.^.	PF00447.17^HSF_DNA-bind^HSF-type DNA-binding^10-99^E:2.9e-31	sigP:0.9988^^^	NA	NA	NA	GO:0005634^cellular_component^nucleus`GO:0003700^molecular_function^DNA-binding transcription factor activity`GO:0043565^molecular_function^sequence-specific DNA binding	GO:0003700^molecular_function^DNA-binding transcription factor activity`GO:0043565^molecular_function^sequence-specific DNA binding`GO:0006355^biological_process^regulation of transcription, DNA-templated`GO:0005634^cellular_component^nucleus	GO:0005634,GO:0003700,GO:0043565,GO:0006355,GO:0003674,GO:0005575,GO:0005622,GO:0005623,GO:0006950,GO:0008150,GO:0009266,GO:0009408,GO:0009628,GO:0009889,GO:0009890,GO:0009892,GO:0010468,GO:0010556,GO:0010558,GO:0010605,GO:0010629,GO:0019219,GO:0019222,GO:0031323,GO:0031324,GO:0031326,GO:0031327,GO:0043226,GO:0043227,GO:0043229,GO:0043231,GO:0044424,GO:0044464,GO:0045892,GO:0045934,GO:0048519,GO:…	GO:0003700,GO:0043565,GO:0006355,GO:0005634	stress.abiotic.heat	NA	ko:K09419	NA	NA	NA	heat shock factor protein HSF24 [Medicago truncatula]	heat shock factor protein HSF24 [Medicago truncatula]
TRINITY_DN11635_c0_g1	TRINITY_DN11635_c0_g1_i4	PPR20_ARATH^PPR20_ARATH^Q:198-1442,H:21-445^54.59%ID^E:8e-170^RecName: Full=Pentatricopeptide repeat-containing protein At1g07740, mitochondrial;^Eukaryota; Viridiplantae; Streptophyta; Embryophyta; Tracheophyta; Spermatophyta; Magnoliopsida; eudicotyledons; Gunneridae; Pentapetalae; rosids; malvids; Brassicales; Brassicaceae; Camelineae; Arabidopsis`PPR20_ARATH^PPR20_ARATH^Q:501-1445,H:62-376^23…	TRINITY_DN11635_c0_g1_i4.p1	120-1925[+]	PPR20_ARATH^PPR20_ARATH^Q:27-441,H:21-445^54.59%ID^E:4e-171^RecName: Full=Pentatricopeptide repeat-containing protein At1g07740, mitochondrial;^Eukaryota; Viridiplantae; Streptophyta; Embryophyta; Tracheophyta; Spermatophyta; Magnoliopsida; eudicotyledons; Gunneridae; Pentapetalae; rosids; malvids; Brassicales; Brassicaceae; Camelineae; Arabidopsis`PPR20_ARATH^PPR20_ARATH^Q:128-442,H:62-376^23.81…	XP_013456064.1^XP_013456064.1^Q:120-1457,H:1-446^83%ID^E:0^.^.	XP_013456064.1^XP_013456064.1^Q:1-444,H:1-444^83.15%ID^E:0^.^.	PF12854.7^PPR_1^PPR repeat^176-208^E:1.1e-07`PF13812.6^PPR_3^Pentatricopeptide repeat domain^176-226^E:3.4e-10`PF13041.6^PPR_2^PPR repeat family^180-224^E:8.5e-15`PF01535.20^PPR^PPR repeat^183-212^E:1e-06`PF17177.4^PPR_long^Pentacotripeptide-repeat region of PRORP^198-285^E:2.1e-07`PF12854.7^PPR_1^PPR repeat^212-244^E:1.1e-07`PF13041.6^PPR_2^PPR repeat family^215-264^E:5.6e-12`PF01535.20^PPR^PPR …	sigP:0.999579^^^	NA	ENOG410Z7Z7^Pentatricopeptide repeat-containing protein	KEGG:ath:AT1G07740	GO:0005739^cellular_component^mitochondrion	NA	GO:0005739,GO:0003674,GO:0003676,GO:0003723,GO:0003824,GO:0004518,GO:0004519,GO:0005488,GO:0005575,GO:0005622,GO:0005623,GO:0006139,GO:0006725,GO:0006807,GO:0008150,GO:0008152,GO:0009451,GO:0009987,GO:0016070,GO:0016787,GO:0016788,GO:0034641,GO:0043170,GO:0043226,GO:0043227,GO:0043229,GO:0043231,GO:0043412,GO:0044237,GO:0044238,GO:0044424,GO:0044464,GO:0046483,GO:0071704,GO:0090304,GO:0090305,GO:…	NA	not assigned.no ontology.pentatricopeptide (PPR) repeat-containing protein	NA	NA	NA	NA	NA	pentatricopeptide repeat-containing protein At1g07740, mitochondrial [Medicago truncatula]	pentatricopeptide repeat-containing protein At1g07740, mitochondrial [Medicago truncatula]
TRINITY_DN11635_c0_g1	TRINITY_DN11635_c0_g1_i1	DIR10_ARATH^DIR10_ARATH^Q:390-1082,H:214-447^64.98%ID^E:8e-67^RecName: Full=Dirigent protein 10;^Eukaryota; Viridiplantae; Streptophyta; Embryophyta; Tracheophyta; Spermatophyta; Magnoliopsida; eudicotyledons; Gunneridae; Pentapetalae; rosids; malvids; Brassicales; Brassicaceae; Camelineae; Arabidopsis	TRINITY_DN11635_c0_g1_i1.p1	3-1085[+]	DIR25_ARATH^DIR25_ARATH^Q:85-360,H:87-389^54.72%ID^E:5e-85^RecName: Full=Dirigent protein 25;^Eukaryota; Viridiplantae; Streptophyta; Embryophyta; Tracheophyta; Spermatophyta; Magnoliopsida; eudicotyledons; Gunneridae; Pentapetalae; rosids; malvids; Brassicales; Brassicaceae; Camelineae; Arabidopsis	XP_013456063.1^XP_013456063.1^Q:171-1082,H:1-304^86.77%ID^E:2e-129^.^.	XP_013456063.1^XP_013456063.1^Q:57-360,H:1-304^87.42%ID^E:2e-150^.^.	PF03018.14^Dirigent^Dirigent-like protein^212-341^E:2.6e-30	sigP:0.998678^^^	ExpAA=22.88^PredHel=1^Topology=i66-88o	ENOG410Y9YI^Dirigent-like protein	KEGG:ath:AT1G07730	GO:0048046^cellular_component^apoplast	NA	GO:0048046	NA	stress.biotic.PR-proteins	NA	NA	NA	NA	NA	dirigent protein 10 [Medicago truncatula]	dirigent protein 10 [Medicago truncatula]
TRINITY_DN11620_c0_g1	TRINITY_DN11620_c0_g1_i1	BZP44_ARATH^BZP44_ARATH^Q:161-481,H:22-129^37.04%ID^E:2e-12^RecName: Full=bZIP transcription factor 44 {ECO:0000305};^Eukaryota; Viridiplantae; Streptophyta; Embryophyta; Tracheophyta; Spermatophyta; Magnoliopsida; eudicotyledons; Gunneridae; Pentapetalae; rosids; malvids; Brassicales; Brassicaceae; Camelineae; Arabidopsis	TRINITY_DN11620_c0_g1_i1.p2	135-485[-]	NA	XP_004511808.2^XP_004511808.2^Q:26-505,H:24-188^75.45%ID^E:5e-72^.^.	PNY00906.1^PNY00906.1^Q:1-33,H:1-33^93.94%ID^E:3e-13^.^.	NA	sigP:0.997727^^^	ExpAA=38.83^PredHel=2^Topology=i13-35o69-91i	NA	NA	NA	NA	NA	NA	not assigned.unknown	NA	NA	NA	NA	NA	hypothetical protein L195_g024193 [Trifolium pratense]	bZIP transcription factor RISBZ3-like [Cicer arietinum]
TRINITY_DN11687_c0_g1	TRINITY_DN11687_c0_g1_i1	Y1680_ARATH^Y1680_ARATH^Q:2055-217,H:31-670^61.16%ID^E:0^RecName: Full=Probable leucine-rich repeat receptor-like protein kinase At1g68400;^Eukaryota; Viridiplantae; Streptophyta; Embryophyta; Tracheophyta; Spermatophyta; Magnoliopsida; eudicotyledons; Gunneridae; Pentapetalae; rosids; malvids; Brassicales; Brassicaceae; Camelineae; Arabidopsis	TRINITY_DN11687_c0_g1_i1.p1	211-2151[-]	Y1680_ARATH^Y1680_ARATH^Q:33-645,H:31-670^62.14%ID^E:0^RecName: Full=Probable leucine-rich repeat receptor-like protein kinase At1g68400;^Eukaryota; Viridiplantae; Streptophyta; Embryophyta; Tracheophyta; Spermatophyta; Magnoliopsida; eudicotyledons; Gunneridae; Pentapetalae; rosids; malvids; Brassicales; Brassicaceae; Camelineae; Arabidopsis	PNY16338.1^PNY16338.1^Q:2064-280,H:29-621^87.1%ID^E:0^.^.	PNY16338.1^PNY16338.1^Q:7-641,H:6-638^85.71%ID^E:0^.^.	PF08263.12^LRRNT_2^Leucine rich repeat N-terminal domain^31-67^E:3.6e-05`PF00069.25^Pkinase^Protein kinase domain^347-608^E:1.5e-37`PF07714.17^Pkinase_Tyr^Protein tyrosine kinase^348-609^E:2.9e-35	sigP:0.243063^CS^pos:^Pr:	ExpAA=45.68^PredHel=2^Topology=i2-24o265-287i	ENOG4111API^Leucine-rich repeat receptor-like protein kinase	KEGG:ath:AT1G68400	GO:0016021^cellular_component^integral component of membrane`GO:0005886^cellular_component^plasma membrane`GO:0005524^molecular_function^ATP binding`GO:0004674^molecular_function^protein serine/threonine kinase activity	GO:0004672^molecular_function^protein kinase activity`GO:0005524^molecular_function^ATP binding`GO:0006468^biological_process^protein phosphorylation	GO:0016021,GO:0005886,GO:0005524,GO:0004674,GO:0004672,GO:0006468	GO:0004672,GO:0005524,GO:0006468	signalling.receptor kinases.leucine rich repeat III	NA	ko:K04733	ko04010,ko04064,ko04620,ko04621,ko04624,ko04722,ko05133,ko05140,ko05142,ko05145,ko05152,ko05162,ko05164,map04010,map04064,map04620,map04621,map04624,map04722,map05133,map05140,map05142,map05145,map05152,map05162,map05164	M00686	NA	putative LRR receptor-like protein kinase [Trifolium pratense]	putative LRR receptor-like protein kinase [Trifolium pratense]
TRINITY_DN11637_c0_g1	TRINITY_DN11637_c0_g1_i1	Y077_HAEIN^Y077_HAEIN^Q:535-1182,H:58-281^37.5%ID^E:8e-36^RecName: Full=Uncharacterized protein HI_0077;^Bacteria; Proteobacteria; Gammaproteobacteria; Pasteurellales; Pasteurellaceae; Haemophilus	TRINITY_DN11637_c0_g1_i1.p1	154-1305[+]	Y077_HAEIN^Y077_HAEIN^Q:128-343,H:58-281^37.5%ID^E:5e-37^RecName: Full=Uncharacterized protein HI_0077;^Bacteria; Proteobacteria; Gammaproteobacteria; Pasteurellales; Pasteurellaceae; Haemophilus	XP_004487175.2^XP_004487175.2^Q:208-1302,H:23-382^86.3%ID^E:0^.^.	XP_004487175.2^XP_004487175.2^Q:1-383,H:1-382^83.98%ID^E:0^.^.	PF04305.14^DUF455^Protein of unknown function (DUF455)^94-339^E:1.6e-84	sigP:0.998677^^^	NA	COG2833^Protein of unknown function (DUF455)	KEGG:hin:HI0077	NA	NA	NA	NA	not assigned.unknown	NA	NA	NA	NA	NA	uncharacterized protein LOC101505707 [Cicer arietinum]	uncharacterized protein LOC101505707 [Cicer arietinum]
TRINITY_DN11622_c0_g1	TRINITY_DN11622_c0_g1_i1	POLR2_ARATH^POLR2_ARATH^Q:87-662,H:246-433^27.92%ID^E:3e-09^RecName: Full=Retrovirus-related Pol polyprotein from transposon RE2;^Eukaryota; Viridiplantae; Streptophyta; Embryophyta; Tracheophyta; Spermatophyta; Magnoliopsida; eudicotyledons; Gunneridae; Pentapetalae; rosids; malvids; Brassicales; Brassicaceae; Camelineae; Arabidopsis	TRINITY_DN11622_c0_g1_i1.p1	336-800[+]	NA	AAO73525.1^AAO73525.1^Q:30-794,H:464-723^57.41%ID^E:1e-85^.^.	AAO73525.1^AAO73525.1^Q:1-153,H:572-723^69.93%ID^E:7e-65^.^.	PF13976.6^gag_pre-integrs^GAG-pre-integrase domain^96-148^E:2.8e-11	sigP:0.99898^^^	NA	NA	NA	NA	NA	NA	NA	not assigned.unknown	NA	NA	NA	NA	NA	gag-pol polyprotein [Glycine max]	gag-pol polyprotein [Glycine max]
TRINITY_DN11622_c0_g2	TRINITY_DN11622_c0_g2_i1	POLR1_ARATH^POLR1_ARATH^Q:97-693,H:255-449^28.29%ID^E:4e-08^RecName: Full=Retrovirus-related Pol polyprotein from transposon RE1;^Eukaryota; Viridiplantae; Streptophyta; Embryophyta; Tracheophyta; Spermatophyta; Magnoliopsida; eudicotyledons; Gunneridae; Pentapetalae; rosids; malvids; Brassicales; Brassicaceae; Camelineae; Arabidopsis	TRINITY_DN11622_c0_g2_i1.p1	106-732[+]	COPIA_DROME^COPIA_DROME^Q:19-197,H:229-424^26.24%ID^E:2e-08^RecName: Full=Copia protein;^Eukaryota; Metazoa; Ecdysozoa; Arthropoda; Hexapoda; Insecta; Pterygota; Neoptera; Holometabola; Diptera; Brachycera; Muscomorpha; Ephydroidea; Drosophilidae; Drosophila; Sophophora	PNX93845.1^PNX93845.1^Q:97-702,H:368-583^53.24%ID^E:3e-71^.^.	PNX99503.1^PNX99503.1^Q:1-198,H:522-726^54.55%ID^E:2e-71^.^.	NA	sigP:0.999222^^^	NA	NA	NA	GO:0004190^molecular_function^aspartic-type endopeptidase activity`GO:0005524^molecular_function^ATP binding`GO:0003676^molecular_function^nucleic acid binding`GO:0008270^molecular_function^zinc ion binding`GO:0015074^biological_process^DNA integration	NA	GO:0004190,GO:0005524,GO:0003676,GO:0008270,GO:0015074	NA	not assigned.unknown	NA	NA	NA	NA	NA	gag-protease polyprotein, partial [Trifolium pratense]	gag-protease polyprotein, partial [Trifolium pratense]
TRINITY_DN11646_c0_g1	TRINITY_DN11646_c0_g1_i1	CAMK4_ARATH^CAMK4_ARATH^Q:2123-354,H:1-594^69.15%ID^E:0^RecName: Full=CDPK-related kinase 4;^Eukaryota; Viridiplantae; Streptophyta; Embryophyta; Tracheophyta; Spermatophyta; Magnoliopsida; eudicotyledons; Gunneridae; Pentapetalae; rosids; malvids; Brassicales; Brassicaceae; Camelineae; Arabidopsis	TRINITY_DN11646_c0_g1_i1.p1	351-2123[-]	CAMK4_ARATH^CAMK4_ARATH^Q:1-590,H:1-594^69.15%ID^E:0^RecName: Full=CDPK-related kinase 4;^Eukaryota; Viridiplantae; Streptophyta; Embryophyta; Tracheophyta; Spermatophyta; Magnoliopsida; eudicotyledons; Gunneridae; Pentapetalae; rosids; malvids; Brassicales; Brassicaceae; Camelineae; Arabidopsis	XP_004502721.1^XP_004502721.1^Q:2123-354,H:1-593^91.25%ID^E:0^.^.	XP_004502721.1^XP_004502721.1^Q:1-590,H:1-593^91.25%ID^E:0^.^.	PF00069.25^Pkinase^Protein kinase domain^139-401^E:6.9e-69`PF07714.17^Pkinase_Tyr^Protein tyrosine kinase^140-394^E:1.8e-32`PF06293.14^Kdo^Lipopolysaccharide kinase (Kdo/WaaP) family^217-289^E:7.6e-05	sigP:0.997544^^^	NA	ENOG410XRMJ^calcium-dependent protein kinase	KEGG:ath:AT5G24430	GO:0005737^cellular_component^cytoplasm`GO:0005634^cellular_component^nucleus`GO:0005886^cellular_component^plasma membrane`GO:0009506^cellular_component^plasmodesma`GO:0005524^molecular_function^ATP binding`GO:0009931^molecular_function^calcium-dependent protein serine/threonine kinase activity`GO:0005516^molecular_function^calmodulin binding`GO:0004683^molecular_function^calmodulin-dependent pr…	GO:0004672^molecular_function^protein kinase activity`GO:0005524^molecular_function^ATP binding`GO:0006468^biological_process^protein phosphorylation	GO:0005737,GO:0005634,GO:0005886,GO:0009506,GO:0005524,GO:0009931,GO:0005516,GO:0004683,GO:0046872,GO:0004674,GO:0035556,GO:0018105,GO:0046777,GO:0004672,GO:0006468,GO:0001101,GO:0003674,GO:0003824,GO:0005488,GO:0005515,GO:0005575,GO:0005622,GO:0005623,GO:0005911,GO:0006464,GO:0006793,GO:0006796,GO:0006807,GO:0007154,GO:0007165,GO:0008150,GO:0008152,GO:0009719,GO:0009725,GO:0009737,GO:0009738,GO:…	GO:0004672,GO:0005524,GO:0006468	signalling.calcium	NA	ko:K00924	NA	NA	NA	CDPK-related kinase 4-like [Cicer arietinum]	CDPK-related kinase 4-like [Cicer arietinum]
TRINITY_DN11694_c0_g1	TRINITY_DN11694_c0_g1_i2	E134_MAIZE^E134_MAIZE^Q:94-660,H:29-219^37.95%ID^E:6e-37^RecName: Full=Endo-1,3;1,4-beta-D-glucanase;^Eukaryota; Viridiplantae; Streptophyta; Embryophyta; Tracheophyta; Spermatophyta; Magnoliopsida; Liliopsida; Poales; Poaceae; PACMAD clade; Panicoideae; Andropogonodae; Andropogoneae; Tripsacinae; Zea	TRINITY_DN11694_c0_g1_i2.p1	79-879[+]	E134_MAIZE^E134_MAIZE^Q:6-194,H:29-219^37.95%ID^E:4e-38^RecName: Full=Endo-1,3;1,4-beta-D-glucanase;^Eukaryota; Viridiplantae; Streptophyta; Embryophyta; Tracheophyta; Spermatophyta; Magnoliopsida; Liliopsida; Poales; Poaceae; PACMAD clade; Panicoideae; Andropogonodae; Andropogoneae; Tripsacinae; Zea	XP_013458180.1^XP_013458180.1^Q:61-876,H:49-293^72.79%ID^E:4e-136^.^.	XP_013458180.1^XP_013458180.1^Q:1-266,H:55-293^72.93%ID^E:4e-135^.^.	PF01738.18^DLH^Dienelactone hydrolase family^39-190^E:1.8e-17	sigP:0.998272^^^	NA	COG0412^dienelactone hydrolase	NA	GO:0005576^cellular_component^extracellular region`GO:0016787^molecular_function^hydrolase activity	GO:0016787^molecular_function^hydrolase activity	GO:0005576,GO:0016787,GO:0005575	GO:0016787	misc.misc2	NA	ko:K01061	ko00361,ko00364,ko00623,ko01100,ko01110,ko01120,ko01130,map00361,map00364,map00623,map01100,map01110,map01120,map01130	NA	R03893,R05510,R05511,R06835,R06838,R08120,R08121,R09136,R09220,R09222	endo-1,3;1,4-beta-D-glucanase [Medicago truncatula]	endo-1,3;1,4-beta-D-glucanase [Medicago truncatula]
TRINITY_DN11694_c0_g1	TRINITY_DN11694_c0_g1_i3	E134_MAIZE^E134_MAIZE^Q:154-660,H:55-219^40.24%ID^E:5e-37^RecName: Full=Endo-1,3;1,4-beta-D-glucanase;^Eukaryota; Viridiplantae; Streptophyta; Embryophyta; Tracheophyta; Spermatophyta; Magnoliopsida; Liliopsida; Poales; Poaceae; PACMAD clade; Panicoideae; Andropogonodae; Andropogoneae; Tripsacinae; Zea	TRINITY_DN11694_c0_g1_i3.p1	79-798[+]	E134_MAIZE^E134_MAIZE^Q:26-194,H:55-219^40.24%ID^E:3e-38^RecName: Full=Endo-1,3;1,4-beta-D-glucanase;^Eukaryota; Viridiplantae; Streptophyta; Embryophyta; Tracheophyta; Spermatophyta; Magnoliopsida; Liliopsida; Poales; Poaceae; PACMAD clade; Panicoideae; Andropogonodae; Andropogoneae; Tripsacinae; Zea	XP_013458180.1^XP_013458180.1^Q:61-795,H:49-293^80.82%ID^E:9e-142^.^.	XP_013458180.1^XP_013458180.1^Q:1-239,H:55-293^81.17%ID^E:1e-140^.^.	PF01738.18^DLH^Dienelactone hydrolase family^39-237^E:6e-26	sigP:0.998272^^^	NA	COG0412^dienelactone hydrolase	NA	GO:0005576^cellular_component^extracellular region`GO:0016787^molecular_function^hydrolase activity	GO:0016787^molecular_function^hydrolase activity	GO:0005576,GO:0016787,GO:0005575	GO:0016787	misc.misc2	NA	ko:K01061	ko00361,ko00364,ko00623,ko01100,ko01110,ko01120,ko01130,map00361,map00364,map00623,map01100,map01110,map01120,map01130	NA	R03893,R05510,R05511,R06835,R06838,R08120,R08121,R09136,R09220,R09222	endo-1,3;1,4-beta-D-glucanase [Medicago truncatula]	endo-1,3;1,4-beta-D-glucanase [Medicago truncatula]
TRINITY_DN11609_c0_g1	TRINITY_DN11609_c0_g1_i1	IMDH_VIGUN^IMDH_VIGUN^Q:1814-309,H:1-502^81.67%ID^E:0^RecName: Full=Inosine-5'-monophosphate dehydrogenase {ECO:0000255|HAMAP-Rule:MF_03156};^Eukaryota; Viridiplantae; Streptophyta; Embryophyta; Tracheophyta; Spermatophyta; Magnoliopsida; eudicotyledons; Gunneridae; Pentapetalae; rosids; fabids; Fabales; Fabaceae; Papilionoideae; 50 kb inversion clade; NPAAA clade; indigoferoid/millettioid clade;…	TRINITY_DN11609_c0_g1_i1.p1	306-1814[-]	IMDH_VIGUN^IMDH_VIGUN^Q:1-502,H:1-502^81.67%ID^E:0^RecName: Full=Inosine-5'-monophosphate dehydrogenase {ECO:0000255|HAMAP-Rule:MF_03156};^Eukaryota; Viridiplantae; Streptophyta; Embryophyta; Tracheophyta; Spermatophyta; Magnoliopsida; eudicotyledons; Gunneridae; Pentapetalae; rosids; fabids; Fabales; Fabaceae; Papilionoideae; 50 kb inversion clade; NPAAA clade; indigoferoid/millettioid clade; Ph…	XP_013449494.1^XP_013449494.1^Q:1814-309,H:1-502^91.43%ID^E:0^.^.	XP_013449494.1^XP_013449494.1^Q:1-502,H:1-502^91.43%ID^E:0^.^.	PF00478.25^IMPDH^IMP dehydrogenase / GMP reductase domain^23-492^E:1.4e-118`PF00977.21^His_biosynth^Histidine biosynthesis protein^246-380^E:3.9e-06`PF01070.18^FMN_dh^FMN-dependent dehydrogenase^276-386^E:2.7e-07	sigP:0.999276^^^	NA	NA	NA	GO:0005737^cellular_component^cytoplasm`GO:0003938^molecular_function^IMP dehydrogenase activity`GO:0046872^molecular_function^metal ion binding`GO:0000166^molecular_function^nucleotide binding`GO:0006177^biological_process^GMP biosynthetic process	GO:0003824^molecular_function^catalytic activity`GO:0055114^biological_process^oxidation-reduction process`GO:0000105^biological_process^histidine biosynthetic process`GO:0016491^molecular_function^oxidoreductase activity	GO:0005737,GO:0003938,GO:0046872,GO:0000166,GO:0006177,GO:0003824,GO:0055114,GO:0000105,GO:0016491,GO:0003674,GO:0005575,GO:0005622,GO:0005623,GO:0005829,GO:0006139,GO:0006163,GO:0006164,GO:0006183,GO:0006725,GO:0006753,GO:0006793,GO:0006796,GO:0006807,GO:0008150,GO:0008152,GO:0009058,GO:0009116,GO:0009117,GO:0009119,GO:0009141,GO:0009142,GO:0009144,GO:0009145,GO:0009150,GO:0009152,GO:0009163,GO:…	GO:0003824,GO:0055114,GO:0000105,GO:0016491	nucleotide metabolism.synthesis.purine.IMP dehydrogenase	NA	ko:K00088	ko00230,ko00983,ko01100,ko01110,map00230,map00983,map01100,map01110	M00050	R01130,R08240	inosine-5'-monophosphate dehydrogenase [Medicago truncatula]	inosine-5'-monophosphate dehydrogenase [Medicago truncatula]
TRINITY_DN11656_c0_g1	TRINITY_DN11656_c0_g1_i1	CYSP_PEA^CYSP_PEA^Q:1372-368,H:29-363^99.4%ID^E:0^RecName: Full=Cysteine proteinase 15A;^Eukaryota; Viridiplantae; Streptophyta; Embryophyta; Tracheophyta; Spermatophyta; Magnoliopsida; eudicotyledons; Gunneridae; Pentapetalae; rosids; fabids; Fabales; Fabaceae; Papilionoideae; 50 kb inversion clade; NPAAA clade; Hologalegina; IRL clade; Fabeae; Pisum	TRINITY_DN11656_c0_g1_i1.p1	365-1456[-]	CYSP_PEA^CYSP_PEA^Q:1-363,H:1-363^99.45%ID^E:0^RecName: Full=Cysteine proteinase 15A;^Eukaryota; Viridiplantae; Streptophyta; Embryophyta; Tracheophyta; Spermatophyta; Magnoliopsida; eudicotyledons; Gunneridae; Pentapetalae; rosids; fabids; Fabales; Fabaceae; Papilionoideae; 50 kb inversion clade; NPAAA clade; Hologalegina; IRL clade; Fabeae; Pisum	P25804.1^P25804.1^Q:1372-368,H:29-363^99.4%ID^E:0^.^.	P25804.1^P25804.1^Q:1-363,H:1-363^99.45%ID^E:0^.^.	PF08246.12^Inhibitor_I29^Cathepsin propeptide inhibitor domain (I29)^48-104^E:1.3e-11`PF00112.23^Peptidase_C1^Papain family cysteine protease^132-355^E:1.5e-75	sigP:0.013452^CS^pos:^Pr:	NA	NA	NA	GO:0008234^molecular_function^cysteine-type peptidase activity	GO:0008234^molecular_function^cysteine-type peptidase activity`GO:0006508^biological_process^proteolysis	GO:0008234,GO:0006508	GO:0008234,GO:0006508	protein.degradation.cysteine protease	NA	ko:K01373	ko04142,ko04210,map04142,map04210	NA	NA	RecName: Full=Cysteine proteinase 15A; AltName: Full=Turgor-responsive protein 15A; Flags: Precursor	RecName: Full=Cysteine proteinase 15A; AltName: Full=Turgor-responsive protein 15A; Flags: Precursor
TRINITY_DN11640_c1_g1	TRINITY_DN11640_c1_g1_i1	PFPA_RICCO^PFPA_RICCO^Q:2057-240,H:1-606^86.8%ID^E:0^RecName: Full=Pyrophosphate--fructose 6-phosphate 1-phosphotransferase subunit alpha {ECO:0000255|HAMAP-Rule:MF_03185};^Eukaryota; Viridiplantae; Streptophyta; Embryophyta; Tracheophyta; Spermatophyta; Magnoliopsida; eudicotyledons; Gunneridae; Pentapetalae; rosids; fabids; Malpighiales; Euphorbiaceae; Acalyphoideae; Acalypheae; Ricinus	TRINITY_DN11640_c1_g1_i1.p1	513-2057[-]	PFPA_RICCO^PFPA_RICCO^Q:1-514,H:1-514^87.16%ID^E:0^RecName: Full=Pyrophosphate--fructose 6-phosphate 1-phosphotransferase subunit alpha {ECO:0000255|HAMAP-Rule:MF_03185};^Eukaryota; Viridiplantae; Streptophyta; Embryophyta; Tracheophyta; Spermatophyta; Magnoliopsida; eudicotyledons; Gunneridae; Pentapetalae; rosids; fabids; Malpighiales; Euphorbiaceae; Acalyphoideae; Acalypheae; Ricinus	XP_004498195.1^XP_004498195.1^Q:2057-240,H:1-606^95.87%ID^E:0^.^.	XP_004498195.1^XP_004498195.1^Q:1-514,H:1-514^96.5%ID^E:0^.^.	PF00365.20^PFK^Phosphofructokinase^88-451^E:1e-26	sigP:0.999076^^^	NA	NA	NA	GO:0005737^cellular_component^cytoplasm`GO:0003872^molecular_function^6-phosphofructokinase activity`GO:0005524^molecular_function^ATP binding`GO:0047334^molecular_function^diphosphate-fructose-6-phosphate 1-phosphotransferase activity`GO:0046872^molecular_function^metal ion binding	GO:0003872^molecular_function^6-phosphofructokinase activity`GO:0006096^biological_process^glycolytic process	GO:0005737,GO:0003872,GO:0005524,GO:0047334,GO:0046872,GO:0006096,GO:0003674,GO:0003824,GO:0005575,GO:0005622,GO:0005623,GO:0005829,GO:0005975,GO:0006793,GO:0006796,GO:0008150,GO:0008152,GO:0008443,GO:0009743,GO:0009744,GO:0009746,GO:0009749,GO:0009750,GO:0009987,GO:0010033,GO:0015979,GO:0016301,GO:0016310,GO:0016740,GO:0016772,GO:0016773,GO:0019200,GO:0034284,GO:0034285,GO:0042221,GO:0044237,GO:…	GO:0003872,GO:0006096	glycolysis.cytosolic branch.pyrophosphate-fructose-6-P phosphotransferase	NA	ko:K00895	ko00010,ko00030,ko00051,ko01100,ko01110,ko01120,ko01130,map00010,map00030,map00051,map01100,map01110,map01120,map01130	NA	R00764,R02073	pyrophosphate--fructose 6-phosphate 1-phosphotransferase subunit alpha [Cicer arietinum]	pyrophosphate--fructose 6-phosphate 1-phosphotransferase subunit alpha [Cicer arietinum]
TRINITY_DN11640_c1_g1	TRINITY_DN11640_c1_g1_i2	PFPA_RICCO^PFPA_RICCO^Q:755-240,H:435-606^85.47%ID^E:5e-102^RecName: Full=Pyrophosphate--fructose 6-phosphate 1-phosphotransferase subunit alpha {ECO:0000255|HAMAP-Rule:MF_03185};^Eukaryota; Viridiplantae; Streptophyta; Embryophyta; Tracheophyta; Spermatophyta; Magnoliopsida; eudicotyledons; Gunneridae; Pentapetalae; rosids; fabids; Malpighiales; Euphorbiaceae; Acalyphoideae; Acalypheae; Ricinus	TRINITY_DN11640_c1_g1_i2.p1	513-860[-]	PFPA_RICCO^PFPA_RICCO^Q:36-115,H:435-514^86.25%ID^E:1e-45^RecName: Full=Pyrophosphate--fructose 6-phosphate 1-phosphotransferase subunit alpha {ECO:0000255|HAMAP-Rule:MF_03185};^Eukaryota; Viridiplantae; Streptophyta; Embryophyta; Tracheophyta; Spermatophyta; Magnoliopsida; eudicotyledons; Gunneridae; Pentapetalae; rosids; fabids; Malpighiales; Euphorbiaceae; Acalyphoideae; Acalypheae; Ricinus	RHN78184.1^RHN78184.1^Q:755-240,H:435-606^95.93%ID^E:1e-113^.^.	XP_020216623.1^XP_020216623.1^Q:36-115,H:435-514^96.25%ID^E:2e-48^.^.	NA	sigP:0.998564^^^	NA	NA	NA	GO:0005737^cellular_component^cytoplasm`GO:0003872^molecular_function^6-phosphofructokinase activity`GO:0005524^molecular_function^ATP binding`GO:0047334^molecular_function^diphosphate-fructose-6-phosphate 1-phosphotransferase activity`GO:0046872^molecular_function^metal ion binding	NA	GO:0005737,GO:0003872,GO:0005524,GO:0047334,GO:0046872,GO:0003674,GO:0003824,GO:0005575,GO:0005622,GO:0005623,GO:0005829,GO:0005975,GO:0006793,GO:0006796,GO:0008150,GO:0008152,GO:0008443,GO:0009743,GO:0009744,GO:0009746,GO:0009749,GO:0009750,GO:0009987,GO:0010033,GO:0015979,GO:0016301,GO:0016310,GO:0016740,GO:0016772,GO:0016773,GO:0019200,GO:0034284,GO:0034285,GO:0042221,GO:0044237,GO:0044238,GO:…	NA	glycolysis.cytosolic branch.pyrophosphate-fructose-6-P phosphotransferase	NA	ko:K00895	ko00010,ko00030,ko00051,ko01100,ko01110,ko01120,ko01130,map00010,map00030,map00051,map01100,map01110,map01120,map01130	NA	R00764,R02073	pyrophosphate--fructose 6-phosphate 1-phosphotransferase subunit alpha [Cajanus cajan]	putative diphosphate--fructose-6-phosphate 1-phosphotransferase [Medicago truncatula]
TRINITY_DN11640_c0_g1	TRINITY_DN11640_c0_g1_i1	G3PC2_ORYSJ^G3PC2_ORYSJ^Q:92-256,H:212-265^63.64%ID^E:6e-16^RecName: Full=Glyceraldehyde-3-phosphate dehydrogenase 2, cytosolic;^Eukaryota; Viridiplantae; Streptophyta; Embryophyta; Tracheophyta; Spermatophyta; Magnoliopsida; Liliopsida; Poales; Poaceae; BOP clade; Oryzoideae; Oryzeae; Oryzinae; Oryza; Oryza sativa`G3PC2_ORYSJ^G3PC2_ORYSJ^Q:6-92,H:183-211^68.97%ID^E:6e-16^RecName: Full=Glyceralde…	TRINITY_DN11640_c0_g1_i1.p1	328-930[+]	NA	XP_021988612.1^XP_021988612.1^Q:89-259,H:163-218^66.67%ID^E:4e-15^.^.	NA	NA	sigP:0.998248^^^	ExpAA=23.64^PredHel=1^Topology=o177-199i	NA	NA	NA	NA	NA	NA	not assigned.unknown	NA	NA	NA	NA	NA	NA	glyceraldehyde-3-phosphate dehydrogenase, cytosolic-like [Helianthus annuus]
TRINITY_DN11682_c0_g1	TRINITY_DN11682_c0_g1_i3	PNSL1_ARATH^PNSL1_ARATH^Q:334-825,H:75-238^70.12%ID^E:3e-79^RecName: Full=Photosynthetic NDH subunit of lumenal location 1, chloroplastic {ECO:0000303|PubMed:21785130};^Eukaryota; Viridiplantae; Streptophyta; Embryophyta; Tracheophyta; Spermatophyta; Magnoliopsida; eudicotyledons; Gunneridae; Pentapetalae; rosids; malvids; Brassicales; Brassicaceae; Camelineae; Arabidopsis	TRINITY_DN11682_c0_g1_i3.p1	124-828[+]	PNSL1_ARATH^PNSL1_ARATH^Q:1-234,H:1-238^58.4%ID^E:2e-90^RecName: Full=Photosynthetic NDH subunit of lumenal location 1, chloroplastic {ECO:0000303|PubMed:21785130};^Eukaryota; Viridiplantae; Streptophyta; Embryophyta; Tracheophyta; Spermatophyta; Magnoliopsida; eudicotyledons; Gunneridae; Pentapetalae; rosids; malvids; Brassicales; Brassicaceae; Camelineae; Arabidopsis	XP_013470447.1^XP_013470447.1^Q:124-825,H:1-234^84.19%ID^E:3e-122^.^.	XP_013470447.1^XP_013470447.1^Q:1-234,H:1-234^84.19%ID^E:9e-144^.^.	PF01789.16^PsbP^PsbP^84-230^E:1.1e-38	sigP:0.998787^^^	NA	ENOG410Y9BC^PsbP-like protein 2	KEGG:ath:AT2G39470	GO:0009507^cellular_component^chloroplast`GO:0009535^cellular_component^chloroplast thylakoid membrane`GO:0019898^cellular_component^extrinsic component of membrane`GO:0009654^cellular_component^photosystem II oxygen evolving complex`GO:0009579^cellular_component^thylakoid`GO:0005509^molecular_function^calcium ion binding`GO:0015979^biological_process^photosynthesis	GO:0005509^molecular_function^calcium ion binding`GO:0015979^biological_process^photosynthesis`GO:0009523^cellular_component^photosystem II`GO:0009654^cellular_component^photosystem II oxygen evolving complex`GO:0019898^cellular_component^extrinsic component of membrane	GO:0009507,GO:0009535,GO:0019898,GO:0009654,GO:0009579,GO:0005509,GO:0015979,GO:0009523,GO:0005575,GO:0005622,GO:0005623,GO:0005737,GO:0009534,GO:0009536,GO:0016020,GO:0031976,GO:0031984,GO:0034357,GO:0042651,GO:0043226,GO:0043227,GO:0043229,GO:0043231,GO:0044422,GO:0044424,GO:0044434,GO:0044435,GO:0044436,GO:0044444,GO:0044446,GO:0044464,GO:0055035	GO:0005509,GO:0015979,GO:0009523,GO:0009654,GO:0019898	PS.lightreaction.photosystem II.PSII polypeptide subunits	NA	ko:K02717	ko00195,ko01100,map00195,map01100	NA	NA	photosynthetic NDH subunit of lumenal location 1, chloroplastic [Medicago truncatula]	photosynthetic NDH subunit of lumenal location 1, chloroplastic [Medicago truncatula]
TRINITY_DN11660_c0_g2	TRINITY_DN11660_c0_g2_i1	LIL31_ARATH^LIL31_ARATH^Q:365-946,H:53-253^65.17%ID^E:4e-87^RecName: Full=Light-harvesting complex-like protein 3 isotype 1, chloroplastic {ECO:0000305};^Eukaryota; Viridiplantae; Streptophyta; Embryophyta; Tracheophyta; Spermatophyta; Magnoliopsida; eudicotyledons; Gunneridae; Pentapetalae; rosids; malvids; Brassicales; Brassicaceae; Camelineae; Arabidopsis	TRINITY_DN11660_c0_g2_i1.p1	212-967[+]	LIL31_ARATH^LIL31_ARATH^Q:7-245,H:1-253^57.53%ID^E:2e-91^RecName: Full=Light-harvesting complex-like protein 3 isotype 1, chloroplastic {ECO:0000305};^Eukaryota; Viridiplantae; Streptophyta; Embryophyta; Tracheophyta; Spermatophyta; Magnoliopsida; eudicotyledons; Gunneridae; Pentapetalae; rosids; malvids; Brassicales; Brassicaceae; Camelineae; Arabidopsis	PNY05756.1^PNY05756.1^Q:215-964,H:3-245^86.45%ID^E:5e-139^.^.	PNY05756.1^PNY05756.1^Q:2-251,H:3-245^86.85%ID^E:5e-152^.^.	NA	sigP:0.998797^^^	NA	ENOG4111GIB^Lil3 protein	KEGG:ath:AT4G17600	GO:0009507^cellular_component^chloroplast`GO:0009535^cellular_component^chloroplast thylakoid membrane`GO:0005829^cellular_component^cytosol`GO:0016021^cellular_component^integral component of membrane`GO:0009523^cellular_component^photosystem II`GO:0042651^cellular_component^thylakoid membrane`GO:0016168^molecular_function^chlorophyll binding`GO:0003700^molecular_function^DNA-binding transcripti…	NA	GO:0009507,GO:0009535,GO:0005829,GO:0016021,GO:0009523,GO:0042651,GO:0016168,GO:0003700,GO:0019899,GO:0042802,GO:0043495,GO:0015979,GO:1902326,GO:1904964,GO:1904966,GO:0018298,GO:0006355,GO:0003674,GO:0005488,GO:0005515,GO:0005575,GO:0005622,GO:0005623,GO:0005737,GO:0006810,GO:0008150,GO:0009534,GO:0009536,GO:0009579,GO:0009889,GO:0009891,GO:0009893,GO:0010380,GO:0010468,GO:0010556,GO:0016020,GO:…	NA	RNA.regulation of transcription.HSF,Heat-shock transcription factor family;RNA.regulation of transcription.unclassified	NA	NA	NA	NA	NA	lil3 family protein [Trifolium pratense]	lil3 family protein [Trifolium pratense]
TRINITY_DN11684_c0_g1	TRINITY_DN11684_c0_g1_i1	C83B1_ARATH^C83B1_ARATH^Q:1767-364,H:29-498^45.13%ID^E:9e-125^RecName: Full=Cytochrome P450 83B1 {ECO:0000303|PubMed:11114200, ECO:0000303|PubMed:9808718};^Eukaryota; Viridiplantae; Streptophyta; Embryophyta; Tracheophyta; Spermatophyta; Magnoliopsida; eudicotyledons; Gunneridae; Pentapetalae; rosids; malvids; Brassicales; Brassicaceae; Camelineae; Arabidopsis	TRINITY_DN11684_c0_g1_i1.p1	358-1863[-]	C83B1_ARATH^C83B1_ARATH^Q:17-500,H:16-498^44.26%ID^E:9e-147^RecName: Full=Cytochrome P450 83B1 {ECO:0000303|PubMed:11114200, ECO:0000303|PubMed:9808718};^Eukaryota; Viridiplantae; Streptophyta; Embryophyta; Tracheophyta; Spermatophyta; Magnoliopsida; eudicotyledons; Gunneridae; Pentapetalae; rosids; malvids; Brassicales; Brassicaceae; Camelineae; Arabidopsis	XP_003621394.2^XP_003621394.2^Q:1803-364,H:21-500^83.54%ID^E:0^.^.	XP_003621357.1^XP_003621357.1^Q:1-500,H:1-499^84.23%ID^E:0^.^.	PF00067.22^p450^Cytochrome P450^34-492^E:6.4e-108	sigP:0.637676^^^	NA	COG2124^Cytochrome p450	KEGG:ath:AT4G31500`KO:K11818	GO:0005783^cellular_component^endoplasmic reticulum`GO:0016021^cellular_component^integral component of membrane`GO:0005739^cellular_component^mitochondrion`GO:0005886^cellular_component^plasma membrane`GO:0020037^molecular_function^heme binding`GO:0005506^molecular_function^iron ion binding`GO:0016709^molecular_function^oxidoreductase activity, acting on paired donors, with incorporation or redu…	GO:0005506^molecular_function^iron ion binding`GO:0016705^molecular_function^oxidoreductase activity, acting on paired donors, with incorporation or reduction of molecular oxygen`GO:0020037^molecular_function^heme binding`GO:0055114^biological_process^oxidation-reduction process	GO:0005783,GO:0016021,GO:0005739,GO:0005886,GO:0020037,GO:0005506,GO:0016709,GO:0048830,GO:0052544,GO:0042742,GO:0009759,GO:0009684,GO:0009682,GO:0040008,GO:0009625,GO:0010114,GO:0009641,GO:0000162,GO:0016705,GO:0055114,GO:0002376,GO:0003674,GO:0003824,GO:0004497,GO:0005575,GO:0005622,GO:0005623,GO:0005737,GO:0006082,GO:0006520,GO:0006568,GO:0006576,GO:0006586,GO:0006725,GO:0006790,GO:0006807,GO:…	GO:0005506,GO:0016705,GO:0020037,GO:0055114	secondary metabolism.sulfur-containing.glucosinolates.synthesis.shared.CYP83B1 phenylacetaldoxime monooxygenase;misc.cytochrome P450	NA	ko:K00512,ko:K11818,ko:K12156	ko00140,ko00380,ko00966,ko01100,ko01110,ko01210,ko04913,ko04917,ko04927,ko04934,map00140,map00380,map00966,map01100,map01110,map01210,map04913,map04917,map04927,map04934	M00109,M00110,M00370	R02211,R03783,R04852,R04853,R08168,R08517,R08518,R08653,R08659,R08666,R10670,R10672	cytochrome P450 71A1 [Medicago truncatula]	cytochrome P450 83B1 [Medicago truncatula]
TRINITY_DN11611_c0_g1	TRINITY_DN11611_c0_g1_i1	NA	TRINITY_DN11611_c0_g1_i1.p1	2-457[+]	NA	PNX72022.1^PNX72022.1^Q:5-406,H:19-131^46.27%ID^E:1e-24^.^.	PNX72022.1^PNX72022.1^Q:2-143,H:19-142^46.21%ID^E:3e-26^.^.	NA	sigP:0.992368^^^	NA	NA	NA	NA	NA	NA	NA	not assigned.unknown	NA	NA	NA	NA	NA	putative TIR-NBS-LRR resistance protein [Trifolium pratense]	putative TIR-NBS-LRR resistance protein [Trifolium pratense]
TRINITY_DN11680_c0_g1	TRINITY_DN11680_c0_g1_i1	KPK1_PHAVU^KPK1_PHAVU^Q:109-1992,H:1-609^72.02%ID^E:0^RecName: Full=Protein kinase PVPK-1;^Eukaryota; Viridiplantae; Streptophyta; Embryophyta; Tracheophyta; Spermatophyta; Magnoliopsida; eudicotyledons; Gunneridae; Pentapetalae; rosids; fabids; Fabales; Fabaceae; Papilionoideae; 50 kb inversion clade; NPAAA clade; indigoferoid/millettioid clade; Phaseoleae; Phaseolus	TRINITY_DN11680_c0_g1_i1.p1	109-2037[+]	KPK1_PHAVU^KPK1_PHAVU^Q:1-628,H:1-609^72.8%ID^E:0^RecName: Full=Protein kinase PVPK-1;^Eukaryota; Viridiplantae; Streptophyta; Embryophyta; Tracheophyta; Spermatophyta; Magnoliopsida; eudicotyledons; Gunneridae; Pentapetalae; rosids; fabids; Fabales; Fabaceae; Papilionoideae; 50 kb inversion clade; NPAAA clade; indigoferoid/millettioid clade; Phaseoleae; Phaseolus	PNY15481.1^PNY15481.1^Q:115-1980,H:5-625^84.26%ID^E:0^.^.	PNY15481.1^PNY15481.1^Q:3-624,H:5-625^84.9%ID^E:0^.^.	PF00069.25^Pkinase^Protein kinase domain^253-404^E:1.4e-36`PF07714.17^Pkinase_Tyr^Protein tyrosine kinase^253-409^E:6.2e-20`PF00069.25^Pkinase^Protein kinase domain^481-584^E:1.3e-20`PF07714.17^Pkinase_Tyr^Protein tyrosine kinase^486-571^E:1.2e-06	sigP:0.999617^^^	NA	NA	NA	GO:0005524^molecular_function^ATP binding`GO:0004674^molecular_function^protein serine/threonine kinase activity	GO:0004672^molecular_function^protein kinase activity`GO:0005524^molecular_function^ATP binding`GO:0006468^biological_process^protein phosphorylation	GO:0005524,GO:0004674,GO:0004672,GO:0006468,GO:0003674,GO:0003824,GO:0005575,GO:0005622,GO:0005623,GO:0005634,GO:0005737,GO:0005886,GO:0006464,GO:0006793,GO:0006796,GO:0006807,GO:0006810,GO:0007154,GO:0007165,GO:0008150,GO:0008152,GO:0009914,GO:0009926,GO:0009987,GO:0010540,GO:0010817,GO:0016020,GO:0016301,GO:0016310,GO:0016740,GO:0016772,GO:0016773,GO:0019538,GO:0023052,GO:0035556,GO:0036211,GO:…	GO:0004672,GO:0005524,GO:0006468	protein.postranslational modification	NA	ko:K08286	NA	NA	NA	protein kinase PVPK-1-like [Trifolium pratense]	protein kinase PVPK-1-like [Trifolium pratense]
TRINITY_DN11680_c0_g2	TRINITY_DN11680_c0_g2_i2	KPK1_PHAVU^KPK1_PHAVU^Q:540-2435,H:1-609^74.81%ID^E:0^RecName: Full=Protein kinase PVPK-1;^Eukaryota; Viridiplantae; Streptophyta; Embryophyta; Tracheophyta; Spermatophyta; Magnoliopsida; eudicotyledons; Gunneridae; Pentapetalae; rosids; fabids; Fabales; Fabaceae; Papilionoideae; 50 kb inversion clade; NPAAA clade; indigoferoid/millettioid clade; Phaseoleae; Phaseolus	TRINITY_DN11680_c0_g2_i2.p1	540-2438[+]	KPK1_PHAVU^KPK1_PHAVU^Q:1-632,H:1-609^74.81%ID^E:0^RecName: Full=Protein kinase PVPK-1;^Eukaryota; Viridiplantae; Streptophyta; Embryophyta; Tracheophyta; Spermatophyta; Magnoliopsida; eudicotyledons; Gunneridae; Pentapetalae; rosids; fabids; Fabales; Fabaceae; Papilionoideae; 50 kb inversion clade; NPAAA clade; indigoferoid/millettioid clade; Phaseoleae; Phaseolus	XP_013448114.1^XP_013448114.1^Q:540-2435,H:1-618^89.24%ID^E:0^.^.	XP_013448114.1^XP_013448114.1^Q:1-632,H:1-618^89.24%ID^E:0^.^.	PF00069.25^Pkinase^Protein kinase domain^249-402^E:4.7e-38`PF07714.17^Pkinase_Tyr^Protein tyrosine kinase^249-412^E:5.6e-20`PF13885.6^Keratin_B2_2^Keratin, high sulfur B2 protein^420-444^E:0.55`PF00069.25^Pkinase^Protein kinase domain^483-586^E:9.4e-21`PF07714.17^Pkinase_Tyr^Protein tyrosine kinase^488-573^E:1.5e-06	sigP:0.999063^^^	NA	NA	NA	GO:0005524^molecular_function^ATP binding`GO:0004674^molecular_function^protein serine/threonine kinase activity	GO:0004672^molecular_function^protein kinase activity`GO:0005524^molecular_function^ATP binding`GO:0006468^biological_process^protein phosphorylation`GO:0045095^cellular_component^keratin filament	GO:0005524,GO:0004674,GO:0004672,GO:0006468,GO:0045095,GO:0003674,GO:0003824,GO:0005575,GO:0005622,GO:0005623,GO:0005634,GO:0005737,GO:0005886,GO:0006464,GO:0006793,GO:0006796,GO:0006807,GO:0006810,GO:0007154,GO:0007165,GO:0008150,GO:0008152,GO:0009914,GO:0009926,GO:0009987,GO:0010540,GO:0010817,GO:0016020,GO:0016301,GO:0016310,GO:0016740,GO:0016772,GO:0016773,GO:0019538,GO:0023052,GO:0035556,GO:…	GO:0004672,GO:0005524,GO:0006468,GO:0045095	protein.postranslational modification	NA	ko:K08286	NA	NA	NA	protein kinase PVPK-1 [Medicago truncatula]	protein kinase PVPK-1 [Medicago truncatula]
TRINITY_DN11665_c0_g1	TRINITY_DN11665_c0_g1_i1	HIP36_ARATH^HIP36_ARATH^Q:1159-938,H:25-98^60.81%ID^E:3e-24^RecName: Full=Heavy metal-associated isoprenylated plant protein 36 {ECO:0000303|PubMed:21072340, ECO:0000303|PubMed:23368984};^Eukaryota; Viridiplantae; Streptophyta; Embryophyta; Tracheophyta; Spermatophyta; Magnoliopsida; eudicotyledons; Gunneridae; Pentapetalae; rosids; malvids; Brassicales; Brassicaceae; Camelineae; Arabidopsis	TRINITY_DN11665_c0_g1_i1.p1	278-1174[-]	HIP36_ARATH^HIP36_ARATH^Q:6-101,H:25-117^52.08%ID^E:2e-25^RecName: Full=Heavy metal-associated isoprenylated plant protein 36 {ECO:0000303|PubMed:21072340, ECO:0000303|PubMed:23368984};^Eukaryota; Viridiplantae; Streptophyta; Embryophyta; Tracheophyta; Spermatophyta; Magnoliopsida; eudicotyledons; Gunneridae; Pentapetalae; rosids; malvids; Brassicales; Brassicaceae; Camelineae; Arabidopsis	XP_003609666.2^XP_003609666.2^Q:1303-281,H:17-358^70.05%ID^E:9e-144^.^.	XP_003609666.2^XP_003609666.2^Q:1-298,H:64-358^75.88%ID^E:3e-151^.^.	PF00403.26^HMA^Heavy-metal-associated domain^17-71^E:2.9e-13	sigP:0.995489^^^	NA	COG2608^heavy metal transport detoxification protein	KEGG:ath:AT5G27690	GO:0046872^molecular_function^metal ion binding`GO:0030001^biological_process^metal ion transport	GO:0046872^molecular_function^metal ion binding`GO:0030001^biological_process^metal ion transport	GO:0046872,GO:0030001	GO:0046872,GO:0030001	metal handling	GO:0046872	NA	NA	NA	NA	heavy metal-associated isoprenylated plant protein 35 [Medicago truncatula]	heavy metal-associated isoprenylated plant protein 35 [Medicago truncatula]
TRINITY_DN11665_c0_g2	TRINITY_DN11665_c0_g2_i1	HIP36_ARATH^HIP36_ARATH^Q:1010-798,H:25-95^59.15%ID^E:8e-24^RecName: Full=Heavy metal-associated isoprenylated plant protein 36 {ECO:0000303|PubMed:21072340, ECO:0000303|PubMed:23368984};^Eukaryota; Viridiplantae; Streptophyta; Embryophyta; Tracheophyta; Spermatophyta; Magnoliopsida; eudicotyledons; Gunneridae; Pentapetalae; rosids; malvids; Brassicales; Brassicaceae; Camelineae; Arabidopsis	TRINITY_DN11665_c0_g2_i1.p1	165-1037[-]	HIP36_ARATH^HIP36_ARATH^Q:10-99,H:25-117^54.84%ID^E:6e-27^RecName: Full=Heavy metal-associated isoprenylated plant protein 36 {ECO:0000303|PubMed:21072340, ECO:0000303|PubMed:23368984};^Eukaryota; Viridiplantae; Streptophyta; Embryophyta; Tracheophyta; Spermatophyta; Magnoliopsida; eudicotyledons; Gunneridae; Pentapetalae; rosids; malvids; Brassicales; Brassicaceae; Camelineae; Arabidopsis	RHN73208.1^RHN73208.1^Q:1181-168,H:16-353^69.57%ID^E:2e-103^.^.	XP_013463255.1^XP_013463255.1^Q:1-290,H:1-295^80.41%ID^E:2e-141^.^.	PF00403.26^HMA^Heavy-metal-associated domain^21-72^E:5.3e-13	sigP:0.998733^^^	NA	COG2608^heavy metal transport detoxification protein	KEGG:ath:AT5G27690	GO:0046872^molecular_function^metal ion binding`GO:0030001^biological_process^metal ion transport	GO:0046872^molecular_function^metal ion binding`GO:0030001^biological_process^metal ion transport	GO:0046872,GO:0030001	GO:0046872,GO:0030001	metal handling	GO:0046872	NA	NA	NA	NA	heavy metal-associated isoprenylated plant protein 35 [Medicago truncatula]	putative heavy metal-associated domain, HMA [Medicago truncatula]
TRINITY_DN11651_c0_g1	TRINITY_DN11651_c0_g1_i1	GIP2_NICBE^GIP2_NICBE^Q:1339-86,H:30-433^45.63%ID^E:6e-93^RecName: Full=Probable aspartic proteinase GIP2 {ECO:0000305};^Eukaryota; Viridiplantae; Streptophyta; Embryophyta; Tracheophyta; Spermatophyta; Magnoliopsida; eudicotyledons; Gunneridae; Pentapetalae; asterids; lamiids; Solanales; Solanaceae; Nicotianoideae; Nicotianeae; Nicotiana	TRINITY_DN11651_c0_g1_i1.p1	74-1270[-]	GIP2_NICBE^GIP2_NICBE^Q:3-395,H:55-433^45.98%ID^E:3e-101^RecName: Full=Probable aspartic proteinase GIP2 {ECO:0000305};^Eukaryota; Viridiplantae; Streptophyta; Embryophyta; Tracheophyta; Spermatophyta; Magnoliopsida; eudicotyledons; Gunneridae; Pentapetalae; asterids; lamiids; Solanales; Solanaceae; Nicotianoideae; Nicotianeae; Nicotiana	XP_013458155.1^XP_013458155.1^Q:1342-77,H:32-454^79.48%ID^E:0^.^.	AFK34779.1^AFK34779.1^Q:1-398,H:56-454^79.5%ID^E:0^.^.	PF14543.6^TAXi_N^Xylanase inhibitor N-terminal^1-180^E:3.6e-33`PF14541.6^TAXi_C^Xylanase inhibitor C-terminal^219-382^E:1.1e-49	sigP:0.994208^^^	NA	NA	NA	GO:0048046^cellular_component^apoplast`GO:0004190^molecular_function^aspartic-type endopeptidase activity`GO:0006952^biological_process^defense response	NA	GO:0048046,GO:0004190,GO:0006952	NA	protein.degradation.aspartate protease	NA	NA	NA	NA	NA	unknown [Medicago truncatula]	basic 7S globulin [Medicago truncatula]
TRINITY_DN11602_c0_g1	TRINITY_DN11602_c0_g1_i3	WTR18_ARATH^WTR18_ARATH^Q:1172-153,H:3-334^41.35%ID^E:7e-71^RecName: Full=WAT1-related protein At3g28050;^Eukaryota; Viridiplantae; Streptophyta; Embryophyta; Tracheophyta; Spermatophyta; Magnoliopsida; eudicotyledons; Gunneridae; Pentapetalae; rosids; malvids; Brassicales; Brassicaceae; Camelineae; Arabidopsis	TRINITY_DN11602_c0_g1_i3.p1	99-1217[-]	WTR18_ARATH^WTR18_ARATH^Q:16-355,H:3-334^41.35%ID^E:3e-73^RecName: Full=WAT1-related protein At3g28050;^Eukaryota; Viridiplantae; Streptophyta; Embryophyta; Tracheophyta; Spermatophyta; Magnoliopsida; eudicotyledons; Gunneridae; Pentapetalae; rosids; malvids; Brassicales; Brassicaceae; Camelineae; Arabidopsis	XP_003613288.2^XP_003613288.2^Q:1151-105,H:1-348^72.78%ID^E:3e-172^.^.	RHN55092.1^RHN55092.1^Q:23-372,H:1-350^74.29%ID^E:0^.^.	PF00892.20^EamA^EamA-like transporter family^48-168^E:7.6e-07`PF00892.20^EamA^EamA-like transporter family^203-341^E:9.1e-08	sigP:0.99838^^^	ExpAA=204.98^PredHel=9^Topology=o58-80i92-111o121-140i157-179o199-221i234-253o268-290i297-319o323-342i	ENOG4111ADX^Nodulin MtN21 family protein	KEGG:ath:AT3G28050	GO:0016021^cellular_component^integral component of membrane`GO:0005886^cellular_component^plasma membrane`GO:0022857^molecular_function^transmembrane transporter activity	GO:0016020^cellular_component^membrane`GO:0016021^cellular_component^integral component of membrane	GO:0016021,GO:0005886,GO:0022857,GO:0016020	GO:0016020,GO:0016021	development.unspecified	NA	NA	NA	NA	NA	putative EamA domain-containing protein [Medicago truncatula]	WAT1-related protein At4g15540 [Medicago truncatula]
TRINITY_DN11602_c0_g2	TRINITY_DN11602_c0_g2_i1	WTR18_ARATH^WTR18_ARATH^Q:832-176,H:119-334^40.91%ID^E:6e-45^RecName: Full=WAT1-related protein At3g28050;^Eukaryota; Viridiplantae; Streptophyta; Embryophyta; Tracheophyta; Spermatophyta; Magnoliopsida; eudicotyledons; Gunneridae; Pentapetalae; rosids; malvids; Brassicales; Brassicaceae; Camelineae; Arabidopsis	TRINITY_DN11602_c0_g2_i1.p1	131-832[-]	WTR18_ARATH^WTR18_ARATH^Q:1-219,H:119-334^40.91%ID^E:7e-49^RecName: Full=WAT1-related protein At3g28050;^Eukaryota; Viridiplantae; Streptophyta; Embryophyta; Tracheophyta; Spermatophyta; Magnoliopsida; eudicotyledons; Gunneridae; Pentapetalae; rosids; malvids; Brassicales; Brassicaceae; Camelineae; Arabidopsis	RHN55092.1^RHN55092.1^Q:832-176,H:115-333^71.69%ID^E:3e-105^.^.	RHN55092.1^RHN55092.1^Q:1-219,H:115-333^71.69%ID^E:3e-113^.^.	PF00892.20^EamA^EamA-like transporter family^67-205^E:3.8e-10	sigP:0.997128^^^	ExpAA=129.39^PredHel=6^Topology=i21-43o63-85i97-118o133-155i160-182o187-206i	ENOG4111ADX^Nodulin MtN21 family protein	KEGG:ath:AT3G28050	GO:0016021^cellular_component^integral component of membrane`GO:0005886^cellular_component^plasma membrane`GO:0022857^molecular_function^transmembrane transporter activity	GO:0016020^cellular_component^membrane`GO:0016021^cellular_component^integral component of membrane	GO:0016021,GO:0005886,GO:0022857,GO:0016020	GO:0016020,GO:0016021	development.unspecified	NA	NA	NA	NA	NA	putative EamA domain-containing protein [Medicago truncatula]	putative EamA domain-containing protein [Medicago truncatula]
TRINITY_DN11688_c0_g1	TRINITY_DN11688_c0_g1_i2	CPS3B_ARATH^CPS3B_ARATH^Q:2118-502,H:4-526^69.76%ID^E:0^RecName: Full=Cleavage and polyadenylation specificity factor subunit 3-II;^Eukaryota; Viridiplantae; Streptophyta; Embryophyta; Tracheophyta; Spermatophyta; Magnoliopsida; eudicotyledons; Gunneridae; Pentapetalae; rosids; malvids; Brassicales; Brassicaceae; Camelineae; Arabidopsis	TRINITY_DN11688_c0_g1_i2.p1	529-2127[-]	CPS3B_ARATH^CPS3B_ARATH^Q:1-530,H:1-514^71.13%ID^E:0^RecName: Full=Cleavage and polyadenylation specificity factor subunit 3-II;^Eukaryota; Viridiplantae; Streptophyta; Embryophyta; Tracheophyta; Spermatophyta; Magnoliopsida; eudicotyledons; Gunneridae; Pentapetalae; rosids; malvids; Brassicales; Brassicaceae; Camelineae; Arabidopsis	XP_013466588.1^XP_013466588.1^Q:2118-535,H:4-533^88.49%ID^E:0^.^.	XP_013466588.1^XP_013466588.1^Q:1-531,H:1-533^88.37%ID^E:0^.^.	PF00753.27^Lactamase_B^Metallo-beta-lactamase superfamily^15-188^E:9.6e-12`PF16661.5^Lactamase_B_6^Metallo-beta-lactamase superfamily domain^21-191^E:7.2e-23`PF12706.7^Lactamase_B_2^Beta-lactamase superfamily domain^27-206^E:7.2e-08`PF10996.8^Beta-Casp^Beta-Casp domain^244-362^E:1.9e-23`PF07521.12^RMMBL^Zn-dependent metallo-hydrolase RNA specificity domain^378-438^E:2.2e-17	sigP:0.997554^^^	NA	COG1236^cleavage and polyadenylation	KEGG:ath:AT2G01730`KO:K13148	GO:0005634^cellular_component^nucleus`GO:0004518^molecular_function^nuclease activity`GO:0006397^biological_process^mRNA processing`GO:0010197^biological_process^polar nucleus fusion`GO:0016180^biological_process^snRNA processing	NA	GO:0005634,GO:0004518,GO:0006397,GO:0010197,GO:0016180	NA	RNA.processing.3 end processing.CPSF73b	NA	ko:K13148	NA	NA	NA	cleavage and polyadenylation specificity factor subunit 3-II isoform X1 [Medicago truncatula]	cleavage and polyadenylation specificity factor subunit 3-II isoform X1 [Medicago truncatula]
TRINITY_DN11618_c0_g1	TRINITY_DN11618_c0_g1_i1	RL23_ARATH^RL23_ARATH^Q:134-526,H:1-131^98.47%ID^E:1e-87^RecName: Full=60S ribosomal protein L23;^Eukaryota; Viridiplantae; Streptophyta; Embryophyta; Tracheophyta; Spermatophyta; Magnoliopsida; eudicotyledons; Gunneridae; Pentapetalae; rosids; malvids; Brassicales; Brassicaceae; Camelineae; Arabidopsis	TRINITY_DN11618_c0_g1_i1.p1	134-556[+]	RL23_ARATH^RL23_ARATH^Q:1-140,H:1-140^98.57%ID^E:8e-96^RecName: Full=60S ribosomal protein L23;^Eukaryota; Viridiplantae; Streptophyta; Embryophyta; Tracheophyta; Spermatophyta; Magnoliopsida; eudicotyledons; Gunneridae; Pentapetalae; rosids; malvids; Brassicales; Brassicaceae; Camelineae; Arabidopsis	GER24956.1^GER24956.1^Q:119-526,H:952-1087^96.32%ID^E:2e-81^.^.	GER24956.1^GER24956.1^Q:1-140,H:957-1096^98.57%ID^E:2e-88^.^.	PF00238.19^Ribosomal_L14^Ribosomal protein L14p/L23e^22-140^E:8.4e-36	sigP:0.976^^^	NA	COG0093^Binds to 23S rRNA. Forms part of two intersubunit bridges in the 70S ribosome (By similarity)	KEGG:ath:AT1G04480`KEGG:ath:AT2G33370`KEGG:ath:AT3G04400`KO:K02894	GO:0005829^cellular_component^cytosol`GO:0022625^cellular_component^cytosolic large ribosomal subunit`GO:0005783^cellular_component^endoplasmic reticulum`GO:0005576^cellular_component^extracellular region`GO:0005730^cellular_component^nucleolus`GO:0070180^molecular_function^large ribosomal subunit rRNA binding`GO:0003735^molecular_function^structural constituent of ribosome`GO:0006412^biological_…	GO:0003735^molecular_function^structural constituent of ribosome`GO:0006412^biological_process^translation`GO:0005840^cellular_component^ribosome	GO:0005829,GO:0022625,GO:0005783,GO:0005576,GO:0005730,GO:0070180,GO:0003735,GO:0006412,GO:0005840	GO:0003735,GO:0006412,GO:0005840	protein.synthesis.ribosomal protein.eukaryotic.60S subunit.L23	NA	ko:K02894	ko03010,map03010	M00177	NA	SET-domain containing protein lysinemethyltransferase family protein [Striga asiatica]	SET-domain containing protein lysinemethyltransferase family protein [Striga asiatica]
TRINITY_DN11618_c0_g1	TRINITY_DN11618_c0_g1_i2	RL23_TOBAC^RL23_TOBAC^Q:134-451,H:1-106^90.57%ID^E:3e-64^RecName: Full=60S ribosomal protein L23;^Eukaryota; Viridiplantae; Streptophyta; Embryophyta; Tracheophyta; Spermatophyta; Magnoliopsida; eudicotyledons; Gunneridae; Pentapetalae; asterids; lamiids; Solanales; Solanaceae; Nicotianoideae; Nicotianeae; Nicotiana	TRINITY_DN11618_c0_g1_i2.p1	134-508[+]	RL23_TOBAC^RL23_TOBAC^Q:1-106,H:1-106^90.57%ID^E:2e-65^RecName: Full=60S ribosomal protein L23;^Eukaryota; Viridiplantae; Streptophyta; Embryophyta; Tracheophyta; Spermatophyta; Magnoliopsida; eudicotyledons; Gunneridae; Pentapetalae; asterids; lamiids; Solanales; Solanaceae; Nicotianoideae; Nicotianeae; Nicotiana	GER24956.1^GER24956.1^Q:119-451,H:952-1062^89.19%ID^E:7e-60^.^.	GER24956.1^GER24956.1^Q:1-106,H:957-1062^91.51%ID^E:1e-60^.^.	PF00238.19^Ribosomal_L14^Ribosomal protein L14p/L23e^22-106^E:1.2e-21	sigP:0.976^^^	NA	NA	NA	GO:0022625^cellular_component^cytosolic large ribosomal subunit`GO:0070180^molecular_function^large ribosomal subunit rRNA binding`GO:0003735^molecular_function^structural constituent of ribosome`GO:0006412^biological_process^translation	GO:0003735^molecular_function^structural constituent of ribosome`GO:0006412^biological_process^translation`GO:0005840^cellular_component^ribosome	GO:0022625,GO:0070180,GO:0003735,GO:0006412,GO:0005840	GO:0003735,GO:0006412,GO:0005840	protein.synthesis.ribosomal protein.eukaryotic.60S subunit.L23	NA	ko:K02894	ko03010,map03010	M00177	NA	SET-domain containing protein lysinemethyltransferase family protein [Striga asiatica]	SET-domain containing protein lysinemethyltransferase family protein [Striga asiatica]
TRINITY_DN11652_c0_g1	TRINITY_DN11652_c0_g1_i1	NA	TRINITY_DN11652_c0_g1_i1.p1	284-610[+]	NA	NA	NA	NA	sigP:0.999184^^^	NA	NA	NA	NA	NA	NA	NA	not assigned.unknown	NA	NA	NA	NA	NA	NA	NA
TRINITY_DN11601_c0_g1	TRINITY_DN11601_c0_g1_i2	SC61B_ARATH^SC61B_ARATH^Q:320-210,H:43-79^78.38%ID^E:3e-12^RecName: Full=Protein transport protein Sec61 subunit beta;^Eukaryota; Viridiplantae; Streptophyta; Embryophyta; Tracheophyta; Spermatophyta; Magnoliopsida; eudicotyledons; Gunneridae; Pentapetalae; rosids; malvids; Brassicales; Brassicaceae; Camelineae; Arabidopsis	TRINITY_DN11601_c0_g1_i2.p1	177-599[-]	SC61B_ARATH^SC61B_ARATH^Q:56-130,H:9-79^60%ID^E:4e-20^RecName: Full=Protein transport protein Sec61 subunit beta;^Eukaryota; Viridiplantae; Streptophyta; Embryophyta; Tracheophyta; Spermatophyta; Magnoliopsida; eudicotyledons; Gunneridae; Pentapetalae; rosids; malvids; Brassicales; Brassicaceae; Camelineae; Arabidopsis	XP_007132194.1^XP_007132194.1^Q:320-198,H:62-102^100%ID^E:5e-20^.^.	MCI12739.1^MCI12739.1^Q:31-140,H:1-110^98.18%ID^E:4e-68^.^.	PF03911.16^Sec61_beta^Sec61beta family^88-127^E:7.9e-19	sigP:0.993321^^^	ExpAA=43.62^PredHel=2^Topology=i13-32o104-126i	ENOG4111UAR^protein transport protein SEC61 subunit	KEGG:ath:AT2G45070`KO:K09481	GO:0005789^cellular_component^endoplasmic reticulum membrane`GO:0031205^cellular_component^endoplasmic reticulum Sec complex`GO:0016021^cellular_component^integral component of membrane`GO:0005784^cellular_component^Sec61 translocon complex`GO:0005086^molecular_function^ARF guanyl-nucleotide exchange factor activity`GO:0031204^biological_process^posttranslational protein targeting to membrane, tr…	NA	GO:0005789,GO:0031205,GO:0016021,GO:0005784,GO:0005086,GO:0031204,GO:0006616	NA	not assigned.unknown	NA	ko:K09481	ko03060,ko04141,ko04145,ko05110,map03060,map04141,map04145,map05110	M00401	NA	protein transport protein SEC61 subunit beta-like [Trifolium medium]	hypothetical protein PHAVU_011G073900g [Phaseolus vulgaris]
TRINITY_DN11621_c1_g2	TRINITY_DN11621_c1_g2_i1	NPP_HORVU^NPP_HORVU^Q:369-46,H:261-368^75.93%ID^E:6e-40^RecName: Full=Nucleotide pyrophosphatase/phosphodiesterase;^Eukaryota; Viridiplantae; Streptophyta; Embryophyta; Tracheophyta; Spermatophyta; Magnoliopsida; Liliopsida; Poales; Poaceae; BOP clade; Pooideae; Triticodae; Triticeae; Hordeinae; Hordeum	TRINITY_DN11621_c1_g2_i1.p1	43-369[-]	NPP_HORVU^NPP_HORVU^Q:1-108,H:261-368^75.93%ID^E:1e-51^RecName: Full=Nucleotide pyrophosphatase/phosphodiesterase;^Eukaryota; Viridiplantae; Streptophyta; Embryophyta; Tracheophyta; Spermatophyta; Magnoliopsida; Liliopsida; Poales; Poaceae; BOP clade; Pooideae; Triticodae; Triticeae; Hordeinae; Hordeum	TKY73639.1^TKY73639.1^Q:369-46,H:516-623^92.59%ID^E:4e-52^.^.	TKY73639.1^TKY73639.1^Q:1-108,H:516-623^92.59%ID^E:1e-65^.^.	PF14008.6^Metallophos_C^Iron/zinc purple acid phosphatase-like protein C^24-83^E:2e-19	sigP:0.997569^^^	NA	NA	NA	GO:0009507^cellular_component^chloroplast`GO:0016787^molecular_function^hydrolase activity	NA	GO:0009507,GO:0016787,GO:0003674,GO:0003824,GO:0003993,GO:0005575,GO:0005618,GO:0005623,GO:0006793,GO:0006796,GO:0008150,GO:0008152,GO:0009987,GO:0016311,GO:0016788,GO:0016791,GO:0030312,GO:0042578,GO:0044237,GO:0044464,GO:0071944	NA	misc.acid and other phosphatases	NA	ko:K22390	NA	NA	NA	inactive purple acid phosphatase 27 [Spatholobus suberectus]	inactive purple acid phosphatase 27 [Spatholobus suberectus]
TRINITY_DN11621_c1_g1	TRINITY_DN11621_c1_g1_i5	B2_DAUCA^B2_DAUCA^Q:782-315,H:52-207^83.33%ID^E:6e-84^RecName: Full=B2 protein;^Eukaryota; Viridiplantae; Streptophyta; Embryophyta; Tracheophyta; Spermatophyta; Magnoliopsida; eudicotyledons; Gunneridae; Pentapetalae; asterids; campanulids; Apiales; Apiaceae; Apioideae; Scandiceae; Daucinae; Daucus; Daucus sect. Daucus	TRINITY_DN11621_c1_g1_i5.p1	282-1271[-]	B2_DAUCA^B2_DAUCA^Q:164-319,H:52-207^83.33%ID^E:4e-96^RecName: Full=B2 protein;^Eukaryota; Viridiplantae; Streptophyta; Embryophyta; Tracheophyta; Spermatophyta; Magnoliopsida; eudicotyledons; Gunneridae; Pentapetalae; asterids; campanulids; Apiales; Apiaceae; Apioideae; Scandiceae; Daucinae; Daucus; Daucus sect. Daucus	XP_004502070.1^XP_004502070.1^Q:1238-285,H:7-329^85.28%ID^E:5e-168^.^.	XP_004502070.1^XP_004502070.1^Q:6-329,H:1-329^87.35%ID^E:0^.^.	PF10539.9^Dev_Cell_Death^Development and cell death domain^187-314^E:1.4e-40	sigP:0.999404^^^	NA	NA	NA	NA	NA	NA	NA	stress.abiotic.touch/wounding	NA	NA	NA	NA	NA	B2 protein-like [Cicer arietinum]	B2 protein-like [Cicer arietinum]
TRINITY_DN11621_c1_g1	TRINITY_DN11621_c1_g1_i4	B2_DAUCA^B2_DAUCA^Q:223-110,H:157-194^92.11%ID^E:5e-40^RecName: Full=B2 protein;^Eukaryota; Viridiplantae; Streptophyta; Embryophyta; Tracheophyta; Spermatophyta; Magnoliopsida; eudicotyledons; Gunneridae; Pentapetalae; asterids; campanulids; Apiales; Apiaceae; Apioideae; Scandiceae; Daucinae; Daucus; Daucus sect. Daucus`B2_DAUCA^B2_DAUCA^Q:598-479,H:94-133^85%ID^E:5e-40^RecName: Full=B2 protein;…	TRINITY_DN11621_c1_g1_i4.p1	719-1492[-]	B2_DAUCA^B2_DAUCA^Q:166-220,H:56-120^63.08%ID^E:4e-19^RecName: Full=B2 protein;^Eukaryota; Viridiplantae; Streptophyta; Embryophyta; Tracheophyta; Spermatophyta; Magnoliopsida; eudicotyledons; Gunneridae; Pentapetalae; asterids; campanulids; Apiales; Apiaceae; Apioideae; Scandiceae; Daucinae; Daucus; Daucus sect. Daucus	XP_020239536.1^XP_020239536.1^Q:1015-884,H:162-205^95.45%ID^E:1e-17^.^.	XP_004503595.1^XP_004503595.1^Q:4-220,H:3-248^61.9%ID^E:1e-75^.^.	NA	sigP:0.999061^^^	ExpAA=45.66^PredHel=2^Topology=i204-226o231-253i	NA	NA	NA	NA	NA	NA	not assigned.unknown	NA	NA	NA	NA	NA	B2 protein-like [Cicer arietinum]	B2 protein [Cajanus cajan]
TRINITY_DN11621_c1_g1	TRINITY_DN11621_c1_g1_i6	B2_DAUCA^B2_DAUCA^Q:1148-690,H:52-204^90.85%ID^E:6e-95^RecName: Full=B2 protein;^Eukaryota; Viridiplantae; Streptophyta; Embryophyta; Tracheophyta; Spermatophyta; Magnoliopsida; eudicotyledons; Gunneridae; Pentapetalae; asterids; campanulids; Apiales; Apiaceae; Apioideae; Scandiceae; Daucinae; Daucus; Daucus sect. Daucus	TRINITY_DN11621_c1_g1_i6.p1	663-1631[-]	B2_DAUCA^B2_DAUCA^Q:162-314,H:52-204^90.85%ID^E:4e-101^RecName: Full=B2 protein;^Eukaryota; Viridiplantae; Streptophyta; Embryophyta; Tracheophyta; Spermatophyta; Magnoliopsida; eudicotyledons; Gunneridae; Pentapetalae; asterids; campanulids; Apiales; Apiaceae; Apioideae; Scandiceae; Daucinae; Daucus; Daucus sect. Daucus	XP_013447230.1^XP_013447230.1^Q:1154-666,H:155-317^95.71%ID^E:5e-107^.^.	XP_013447230.1^XP_013447230.1^Q:1-322,H:1-317^77.64%ID^E:7e-169^.^.	PF10539.9^Dev_Cell_Death^Development and cell death domain^185-312^E:2.1e-41	sigP:0.999061^^^	NA	NA	NA	NA	NA	NA	NA	stress.abiotic.touch/wounding	NA	NA	NA	NA	NA	B2 protein [Medicago truncatula]	B2 protein [Medicago truncatula]
TRINITY_DN11621_c1_g1	TRINITY_DN11621_c1_g1_i12	NPP_HORVU^NPP_HORVU^Q:180-752,H:122-312^79.06%ID^E:2e-101^RecName: Full=Nucleotide pyrophosphatase/phosphodiesterase;^Eukaryota; Viridiplantae; Streptophyta; Embryophyta; Tracheophyta; Spermatophyta; Magnoliopsida; Liliopsida; Poales; Poaceae; BOP clade; Pooideae; Triticodae; Triticeae; Hordeinae; Hordeum`NPP_HORVU^NPP_HORVU^Q:1-96,H:90-121^71.88%ID^E:3e-08^RecName: Full=Nucleotide pyrophosphatas…	TRINITY_DN11621_c1_g1_i12.p1	270-752[+]	PPA24_ARATH^PPA24_ARATH^Q:1-161,H:399-559^80.75%ID^E:2e-93^RecName: Full=Probable inactive purple acid phosphatase 24;^Eukaryota; Viridiplantae; Streptophyta; Embryophyta; Tracheophyta; Spermatophyta; Magnoliopsida; eudicotyledons; Gunneridae; Pentapetalae; rosids; malvids; Brassicales; Brassicaceae; Camelineae; Arabidopsis	PNX95019.1^PNX95019.1^Q:180-752,H:354-544^94.76%ID^E:9e-116^.^.	XP_013460928.1^XP_013460928.1^Q:1-161,H:407-567^92.55%ID^E:6e-107^.^.	PF00149.28^Metallophos^Calcineurin-like phosphoesterase^28-108^E:3e-09	sigP:0.997795^^^	NA	COG1409^Hydrolyzes cAMP to 5'-AMP. Plays an important regulatory role in modulating the intracellular concentration of cAMP, thereby influencing cAMP-dependent processes (By similarity)	KEGG:ath:AT4G24890`KO:K22390	GO:0005618^cellular_component^cell wall`GO:0005576^cellular_component^extracellular region`GO:0003993^molecular_function^acid phosphatase activity`GO:0046872^molecular_function^metal ion binding	GO:0016787^molecular_function^hydrolase activity	GO:0005618,GO:0005576,GO:0003993,GO:0046872,GO:0016787,GO:0003674,GO:0003824,GO:0005575,GO:0005623,GO:0006793,GO:0006796,GO:0008150,GO:0008152,GO:0009987,GO:0016311,GO:0016788,GO:0016791,GO:0030312,GO:0042578,GO:0044237,GO:0044464,GO:0071944	GO:0016787	misc.acid and other phosphatases	NA	ko:K22390	NA	NA	NA	nucleotide pyrophosphatase/phosphodiesterase [Medicago truncatula]	putative inactive purple acid phosphatase 27-like protein [Trifolium pratense]
TRINITY_DN11621_c0_g1	TRINITY_DN11621_c0_g1_i2	HMGCL_ARATH^HMGCL_ARATH^Q:235-1521,H:33-467^72.48%ID^E:0^RecName: Full=Hydroxymethylglutaryl-CoA lyase, mitochondrial;^Eukaryota; Viridiplantae; Streptophyta; Embryophyta; Tracheophyta; Spermatophyta; Magnoliopsida; eudicotyledons; Gunneridae; Pentapetalae; rosids; malvids; Brassicales; Brassicaceae; Camelineae; Arabidopsis	TRINITY_DN11621_c0_g1_i2.p1	1-1527[+]	HMGCL_ARATH^HMGCL_ARATH^Q:79-508,H:33-468^72.54%ID^E:0^RecName: Full=Hydroxymethylglutaryl-CoA lyase, mitochondrial;^Eukaryota; Viridiplantae; Streptophyta; Embryophyta; Tracheophyta; Spermatophyta; Magnoliopsida; eudicotyledons; Gunneridae; Pentapetalae; rosids; malvids; Brassicales; Brassicaceae; Camelineae; Arabidopsis	XP_003599680.1^XP_003599680.1^Q:244-1521,H:1-432^91.67%ID^E:0^.^.	XP_003599680.1^XP_003599680.1^Q:82-508,H:1-433^91.69%ID^E:0^.^.	PF00682.19^HMGL-like^HMGL-like^209-482^E:6.7e-55	sigP:0.948427^^^	NA	COG0119^Catalyzes the condensation of the acetyl group of acetyl-CoA with 3-methyl-2-oxobutanoate (2-oxoisovalerate) to form 3-carboxy-3-hydroxy-4-methylpentanoate (2-isopropylmalate) (By similarity)	KEGG:ath:AT2G26800`KO:K01640	GO:0005759^cellular_component^mitochondrial matrix`GO:0005739^cellular_component^mitochondrion`GO:0004419^molecular_function^hydroxymethylglutaryl-CoA lyase activity`GO:0046872^molecular_function^metal ion binding`GO:0046951^biological_process^ketone body biosynthetic process`GO:0006552^biological_process^leucine catabolic process`GO:0006629^biological_process^lipid metabolic process	GO:0003824^molecular_function^catalytic activity	GO:0005759,GO:0005739,GO:0004419,GO:0046872,GO:0046951,GO:0006552,GO:0006629,GO:0003824,GO:0003674,GO:0005488,GO:0005575,GO:0005622,GO:0005623,GO:0005737,GO:0016829,GO:0016830,GO:0016833,GO:0043167,GO:0043169,GO:0043226,GO:0043227,GO:0043229,GO:0043231,GO:0044424,GO:0044444,GO:0044464	GO:0003824	amino acid metabolism.degradation.branched chain group.leucine	NA	ko:K01640	ko00072,ko00280,ko00281,ko00650,ko01100,ko04146,map00072,map00280,map00281,map00650,map01100,map04146	M00036,M00088	R01360,R08090	hydroxymethylglutaryl-CoA lyase, mitochondrial [Medicago truncatula]	hydroxymethylglutaryl-CoA lyase, mitochondrial [Medicago truncatula]
TRINITY_DN11668_c0_g1	TRINITY_DN11668_c0_g1_i1	LIP_THELA^LIP_THELA^Q:994-656,H:136-237^33.63%ID^E:1e-11^RecName: Full=Lipase;^Eukaryota; Fungi; Dikarya; Ascomycota; Pezizomycotina; Eurotiomycetes; Eurotiomycetidae; Eurotiales; Trichocomaceae; Thermomyces	TRINITY_DN11668_c0_g1_i1.p1	356-1504[-]	LIP_THELA^LIP_THELA^Q:171-283,H:136-237^33.63%ID^E:4e-12^RecName: Full=Lipase;^Eukaryota; Fungi; Dikarya; Ascomycota; Pezizomycotina; Eurotiomycetes; Eurotiomycetidae; Eurotiales; Trichocomaceae; Thermomyces	XP_004494891.1^XP_004494891.1^Q:1336-359,H:187-521^84.23%ID^E:0^.^.	XP_004494891.1^XP_004494891.1^Q:57-382,H:187-521^84.23%ID^E:0^.^.	PF01764.25^Lipase_3^Lipase (class 3)^81-276^E:1.9e-43	sigP:0.996578^^^	NA	NA	NA	GO:0004806^molecular_function^triglyceride lipase activity`GO:0016042^biological_process^lipid catabolic process	GO:0006629^biological_process^lipid metabolic process	GO:0004806,GO:0016042,GO:0006629	GO:0006629	lipid metabolism.lipid degradation.lipases.triacylglycerol lipase	GO:0004806	NA	NA	NA	NA	uncharacterized protein LOC101504246 [Cicer arietinum]	uncharacterized protein LOC101504246 [Cicer arietinum]
TRINITY_DN11668_c0_g1	TRINITY_DN11668_c0_g1_i2	LIP_THELA^LIP_THELA^Q:994-656,H:136-237^33.63%ID^E:1e-11^RecName: Full=Lipase;^Eukaryota; Fungi; Dikarya; Ascomycota; Pezizomycotina; Eurotiomycetes; Eurotiomycetidae; Eurotiales; Trichocomaceae; Thermomyces	TRINITY_DN11668_c0_g1_i2.p1	356-1897[-]	LIP_THELA^LIP_THELA^Q:302-414,H:136-237^33.63%ID^E:8e-12^RecName: Full=Lipase;^Eukaryota; Fungi; Dikarya; Ascomycota; Pezizomycotina; Eurotiomycetes; Eurotiomycetidae; Eurotiales; Trichocomaceae; Thermomyces	XP_004494891.1^XP_004494891.1^Q:1879-359,H:12-521^76.05%ID^E:0^.^.	XP_004494891.1^XP_004494891.1^Q:7-513,H:12-521^76.82%ID^E:0^.^.	PF01764.25^Lipase_3^Lipase (class 3)^212-407^E:3.8e-43	sigP:0.999499^^^	NA	NA	NA	GO:0004806^molecular_function^triglyceride lipase activity`GO:0016042^biological_process^lipid catabolic process	GO:0006629^biological_process^lipid metabolic process	GO:0004806,GO:0016042,GO:0006629	GO:0006629	lipid metabolism.lipid degradation.lipases.triacylglycerol lipase	GO:0004806	NA	NA	NA	NA	uncharacterized protein LOC101504246 [Cicer arietinum]	uncharacterized protein LOC101504246 [Cicer arietinum]
TRINITY_DN11604_c0_g1	TRINITY_DN11604_c0_g1_i1	Y3720_ARATH^Y3720_ARATH^Q:1313-141,H:45-436^28.74%ID^E:1e-41^RecName: Full=UPF0481 protein At3g47200;^Eukaryota; Viridiplantae; Streptophyta; Embryophyta; Tracheophyta; Spermatophyta; Magnoliopsida; eudicotyledons; Gunneridae; Pentapetalae; rosids; malvids; Brassicales; Brassicaceae; Camelineae; Arabidopsis	TRINITY_DN11604_c0_g1_i1.p1	69-1385[-]	Y3720_ARATH^Y3720_ARATH^Q:25-436,H:45-457^28.96%ID^E:2e-47^RecName: Full=UPF0481 protein At3g47200;^Eukaryota; Viridiplantae; Streptophyta; Embryophyta; Tracheophyta; Spermatophyta; Magnoliopsida; eudicotyledons; Gunneridae; Pentapetalae; rosids; malvids; Brassicales; Brassicaceae; Camelineae; Arabidopsis	XP_003601320.2^XP_003601320.2^Q:1385-72,H:12-450^92.94%ID^E:0^.^.	XP_003601320.2^XP_003601320.2^Q:1-438,H:12-450^92.94%ID^E:0^.^.	PF03140.15^DUF247^Plant protein of unknown function^28-425^E:4.8e-120	sigP:0.999268^^^	ExpAA=21.29^PredHel=1^Topology=o415-437i	NA	KEGG:ath:AT3G47200	GO:0016021^cellular_component^integral component of membrane`GO:0005886^cellular_component^plasma membrane	NA	GO:0016021,GO:0005886	NA	hormone metabolism.ethylene.signal transduction	NA	NA	NA	NA	NA	UPF0481 protein At3g47200 [Medicago truncatula]	UPF0481 protein At3g47200 [Medicago truncatula]
TRINITY_DN11644_c0_g1	TRINITY_DN11644_c0_g1_i1	NA	TRINITY_DN11644_c0_g1_i1.p1	1-306[+]	NA	PNX91352.1^PNX91352.1^Q:34-249,H:1-72^47.22%ID^E:8e-10^.^.	PNX91352.1^PNX91352.1^Q:12-83,H:1-72^47.22%ID^E:2e-15^.^.	NA	sigP:0.87688^^^	ExpAA=21.57^PredHel=1^Topology=o15-37i	NA	NA	NA	NA	NA	NA	not assigned.unknown	NA	NA	NA	NA	NA	hypothetical protein L195_g047482 [Trifolium pratense]	hypothetical protein L195_g047482 [Trifolium pratense]
TRINITY_DN11691_c0_g1	TRINITY_DN11691_c0_g1_i6	POLX_TOBAC^POLX_TOBAC^Q:315-1,H:860-964^44.76%ID^E:1e-23^RecName: Full=Retrovirus-related Pol polyprotein from transposon TNT 1-94;^Eukaryota; Viridiplantae; Streptophyta; Embryophyta; Tracheophyta; Spermatophyta; Magnoliopsida; eudicotyledons; Gunneridae; Pentapetalae; asterids; lamiids; Solanales; Solanaceae; Nicotianoideae; Nicotianeae; Nicotiana	TRINITY_DN11691_c0_g1_i6.p1	1-318[-]	POLX_TOBAC^POLX_TOBAC^Q:2-106,H:860-964^44.76%ID^E:2e-24^RecName: Full=Retrovirus-related Pol polyprotein from transposon TNT 1-94;^Eukaryota; Viridiplantae; Streptophyta; Embryophyta; Tracheophyta; Spermatophyta; Magnoliopsida; eudicotyledons; Gunneridae; Pentapetalae; asterids; lamiids; Solanales; Solanaceae; Nicotianoideae; Nicotianeae; Nicotiana	PNX95208.1^PNX95208.1^Q:327-1,H:881-989^85.32%ID^E:1e-60^.^.	PNX95208.1^PNX95208.1^Q:2-106,H:885-989^87.62%ID^E:8e-55^.^.	PF07727.14^RVT_2^Reverse transcriptase (RNA-dependent DNA polymerase)^2-106^E:3.5e-30	sigP:0.998479^^^	NA	NA	NA	GO:0004190^molecular_function^aspartic-type endopeptidase activity`GO:0004519^molecular_function^endonuclease activity`GO:0003676^molecular_function^nucleic acid binding`GO:0003964^molecular_function^RNA-directed DNA polymerase activity`GO:0008270^molecular_function^zinc ion binding`GO:0015074^biological_process^DNA integration	NA	GO:0004190,GO:0004519,GO:0003676,GO:0003964,GO:0008270,GO:0015074,GO:0005575,GO:0005576,GO:0005615,GO:0044421	NA	signalling.receptor kinases.DUF 26	NA	NA	NA	NA	NA	retrovirus-related Pol polyprotein from transposon TNT 1-94, partial [Trifolium pratense]	retrovirus-related Pol polyprotein from transposon TNT 1-94, partial [Trifolium pratense]
TRINITY_DN11670_c0_g1	TRINITY_DN11670_c0_g1_i4	PP369_ARATH^PP369_ARATH^Q:2236-698,H:17-530^56.81%ID^E:0^RecName: Full=Pentatricopeptide repeat-containing protein At5g08305;^Eukaryota; Viridiplantae; Streptophyta; Embryophyta; Tracheophyta; Spermatophyta; Magnoliopsida; eudicotyledons; Gunneridae; Pentapetalae; rosids; malvids; Brassicales; Brassicaceae; Camelineae; Arabidopsis	TRINITY_DN11670_c0_g1_i4.p1	653-2302[-]	PP369_ARATH^PP369_ARATH^Q:23-535,H:17-530^56.81%ID^E:0^RecName: Full=Pentatricopeptide repeat-containing protein At5g08305;^Eukaryota; Viridiplantae; Streptophyta; Embryophyta; Tracheophyta; Spermatophyta; Magnoliopsida; eudicotyledons; Gunneridae; Pentapetalae; rosids; malvids; Brassicales; Brassicaceae; Camelineae; Arabidopsis	PNY06925.1^PNY06925.1^Q:2302-656,H:1-549^92.9%ID^E:0^.^.	PNY06925.1^PNY06925.1^Q:1-549,H:1-549^92.9%ID^E:0^.^.	PF01535.20^PPR^PPR repeat^80-110^E:0.00019`PF01535.20^PPR^PPR repeat^153-179^E:0.082`PF13041.6^PPR_2^PPR repeat family^178-211^E:3.9e-07`PF01535.20^PPR^PPR repeat^181-210^E:1.2e-07`PF12854.7^PPR_1^PPR repeat^209-238^E:4.9e-06`PF13041.6^PPR_2^PPR repeat family^210-257^E:7.8e-09`PF13812.6^PPR_3^Pentatricopeptide repeat domain^210-256^E:0.0083`PF01535.20^PPR^PPR repeat^213-239^E:1e-07`PF01535.20^PPR…	sigP:0.994679^^^	NA	ENOG410Z7Z7^Pentatricopeptide repeat-containing protein	KEGG:ath:AT5G08305	GO:0009451^biological_process^RNA modification	NA	GO:0009451,GO:0003674,GO:0003676,GO:0003723,GO:0003824,GO:0004518,GO:0004519,GO:0005488,GO:0005575,GO:0005622,GO:0005623,GO:0006139,GO:0006725,GO:0006807,GO:0008150,GO:0008152,GO:0009987,GO:0016070,GO:0016787,GO:0016788,GO:0034641,GO:0043170,GO:0043226,GO:0043227,GO:0043229,GO:0043231,GO:0043412,GO:0044237,GO:0044238,GO:0044424,GO:0044464,GO:0046483,GO:0071704,GO:0090304,GO:0090305,GO:0097159,GO:…	NA	not assigned.no ontology.pentatricopeptide (PPR) repeat-containing protein	NA	NA	NA	NA	NA	pentatricopeptide repeat-containing protein at5g08305-like protein [Trifolium pratense]	pentatricopeptide repeat-containing protein at5g08305-like protein [Trifolium pratense]
TRINITY_DN11607_c0_g1	TRINITY_DN11607_c0_g1_i1	Y3307_ARATH^Y3307_ARATH^Q:574-2322,H:76-650^75.3%ID^E:0^RecName: Full=Putative DUF21 domain-containing protein At3g13070, chloroplastic;^Eukaryota; Viridiplantae; Streptophyta; Embryophyta; Tracheophyta; Spermatophyta; Magnoliopsida; eudicotyledons; Gunneridae; Pentapetalae; rosids; malvids; Brassicales; Brassicaceae; Camelineae; Arabidopsis	TRINITY_DN11607_c0_g1_i1.p1	322-2343[+]	Y1559_ARATH^Y1559_ARATH^Q:109-651,H:98-639^78.02%ID^E:0^RecName: Full=DUF21 domain-containing protein At1g55930, chloroplastic;^Eukaryota; Viridiplantae; Streptophyta; Embryophyta; Tracheophyta; Spermatophyta; Magnoliopsida; eudicotyledons; Gunneridae; Pentapetalae; rosids; malvids; Brassicales; Brassicaceae; Camelineae; Arabidopsis	XP_024640147.1^XP_024640147.1^Q:322-2340,H:1-671^92.27%ID^E:0^.^.	XP_024640147.1^XP_024640147.1^Q:1-673,H:1-671^92.27%ID^E:0^.^.	PF01595.20^DUF21^Cyclin M transmembrane N-terminal domain^173-349^E:2.3e-41`PF00571.28^CBS^CBS domain^364-422^E:0.0011`PF00571.28^CBS^CBS domain^432-487^E:4e-06`PF03471.17^CorC_HlyC^Transporter associated domain^509-610^E:2e-20	sigP:0.998365^^^	ExpAA=110.36^PredHel=5^Topology=i113-135o173-195i219-241o245-267i287-309o	COG1253^CBS Domain protein	KEGG:ath:AT1G55930	GO:0009941^cellular_component^chloroplast envelope`GO:0031969^cellular_component^chloroplast membrane`GO:0016021^cellular_component^integral component of membrane`GO:0005634^cellular_component^nucleus`GO:0009536^cellular_component^plastid`GO:0050660^molecular_function^flavin adenine dinucleotide binding	NA	GO:0009941,GO:0031969,GO:0016021,GO:0005634,GO:0009536,GO:0050660,GO:0005575,GO:0005622,GO:0005623,GO:0005737,GO:0009507,GO:0009526,GO:0031967,GO:0031975,GO:0043226,GO:0043227,GO:0043229,GO:0043231,GO:0044422,GO:0044424,GO:0044434,GO:0044435,GO:0044444,GO:0044446,GO:0044464	NA	not assigned.no ontology	NA	NA	NA	NA	NA	putative DUF21 domain-containing protein At3g13070, chloroplastic [Medicago truncatula]	putative DUF21 domain-containing protein At3g13070, chloroplastic [Medicago truncatula]
TRINITY_DN11617_c0_g2	TRINITY_DN11617_c0_g2_i5	XAF1_HUMAN^XAF1_HUMAN^Q:302-709,H:6-141^33.82%ID^E:7e-21^RecName: Full=XIAP-associated factor 1;^Eukaryota; Metazoa; Chordata; Craniata; Vertebrata; Euteleostomi; Mammalia; Eutheria; Euarchontoglires; Primates; Haplorrhini; Catarrhini; Hominidae; Homo	TRINITY_DN11617_c0_g2_i5.p1	275-877[+]	XAF1_HUMAN^XAF1_HUMAN^Q:10-145,H:6-141^33.82%ID^E:4e-22^RecName: Full=XIAP-associated factor 1;^Eukaryota; Metazoa; Chordata; Craniata; Vertebrata; Euteleostomi; Mammalia; Eutheria; Euarchontoglires; Primates; Haplorrhini; Catarrhini; Hominidae; Homo	XP_004501053.1^XP_004501053.1^Q:275-874,H:1-199^84%ID^E:1e-115^.^.	XP_004501053.1^XP_004501053.1^Q:1-200,H:1-199^84%ID^E:2e-118^.^.	NA	sigP:0.997868^^^	ExpAA=20.10^PredHel=1^Topology=i172-191o	ENOG4110HW5^XIAP associated factor 1	KEGG:hsa:54739	GO:0005829^cellular_component^cytosol`GO:0005739^cellular_component^mitochondrion`GO:0005654^cellular_component^nucleoplasm`GO:0008270^molecular_function^zinc ion binding`GO:0006915^biological_process^apoptotic process`GO:0035456^biological_process^response to interferon-beta`GO:0060337^biological_process^type I interferon signaling pathway	NA	GO:0005829,GO:0005739,GO:0005654,GO:0008270,GO:0006915,GO:0035456,GO:0060337	NA	RNA.regulation of transcription.unclassified	NA	NA	NA	NA	NA	XIAP-associated factor 1 [Cicer arietinum]	XIAP-associated factor 1 [Cicer arietinum]
TRINITY_DN11617_c0_g3	TRINITY_DN11617_c0_g3_i3	TRAD1_RAT^TRAD1_RAT^Q:417-809,H:7-136^38.17%ID^E:1e-21^RecName: Full=TRAF-type zinc finger domain-containing protein 1;^Eukaryota; Metazoa; Chordata; Craniata; Vertebrata; Euteleostomi; Mammalia; Eutheria; Euarchontoglires; Glires; Rodentia; Myomorpha; Muroidea; Muridae; Murinae; Rattus	TRINITY_DN11617_c0_g3_i3.p1	402-1019[+]	TRAD1_RAT^TRAD1_RAT^Q:6-136,H:7-136^38.17%ID^E:2e-23^RecName: Full=TRAF-type zinc finger domain-containing protein 1;^Eukaryota; Metazoa; Chordata; Craniata; Vertebrata; Euteleostomi; Mammalia; Eutheria; Euarchontoglires; Glires; Rodentia; Myomorpha; Muroidea; Muridae; Murinae; Rattus	XP_003615348.2^XP_003615348.2^Q:402-1016,H:1-201^78.16%ID^E:9e-101^.^.	XP_003615348.2^XP_003615348.2^Q:1-205,H:1-201^80.1%ID^E:3e-116^.^.	NA	sigP:0.996684^^^	ExpAA=21.83^PredHel=1^Topology=i172-194o	ENOG4111IF3^TRAF-type zinc finger domain containing 1	NA	GO:0008270^molecular_function^zinc ion binding`GO:0045824^biological_process^negative regulation of innate immune response`GO:0034097^biological_process^response to cytokine	NA	GO:0008270,GO:0045824,GO:0034097	NA	RNA.regulation of transcription.unclassified	NA	NA	NA	NA	NA	TRAF-type zinc finger domain-containing protein 1 [Medicago truncatula]	TRAF-type zinc finger domain-containing protein 1 [Medicago truncatula]
TRINITY_DN11649_c0_g1	TRINITY_DN11649_c0_g1_i1	EM514_ARATH^EM514_ARATH^Q:410-739,H:60-169^64.55%ID^E:5e-45^RecName: Full=Protein EMBRYO DEFECTIVE 514 {ECO:0000303|PubMed:15341625};^Eukaryota; Viridiplantae; Streptophyta; Embryophyta; Tracheophyta; Spermatophyta; Magnoliopsida; eudicotyledons; Gunneridae; Pentapetalae; rosids; malvids; Brassicales; Brassicaceae; Camelineae; Arabidopsis	TRINITY_DN11649_c0_g1_i1.p1	140-871[+]	EM514_ARATH^EM514_ARATH^Q:91-200,H:60-169^64.55%ID^E:4e-48^RecName: Full=Protein EMBRYO DEFECTIVE 514 {ECO:0000303|PubMed:15341625};^Eukaryota; Viridiplantae; Streptophyta; Embryophyta; Tracheophyta; Spermatophyta; Magnoliopsida; eudicotyledons; Gunneridae; Pentapetalae; rosids; malvids; Brassicales; Brassicaceae; Camelineae; Arabidopsis	XP_027190910.1^XP_027190910.1^Q:254-763,H:22-195^73.56%ID^E:8e-83^.^.	XP_027190910.1^XP_027190910.1^Q:1-208,H:1-195^66.51%ID^E:3e-92^.^.	PF11523.8^DUF3223^Protein of unknown function (DUF3223)^117-189^E:1.9e-20	sigP:0.999692^^^	NA	ENOG411208S^Encodes a protein DOMINO1 that belongs to a plant-specific gene family sharing a common motif present in the tomato DEFECTIVE CHLOROPLASTS AND LEAVES (LeDCL) protein. DOMINO1 is located in the nucleus. Arabidopsis embryos carrying the domino1 mutation grow slowly in comparison with wild type embryos and reach only the globular stage at desiccation. The primary defect of the mutation a…	KEGG:ath:AT5G62440	GO:0005634^cellular_component^nucleus`GO:0009793^biological_process^embryo development ending in seed dormancy`GO:0017126^biological_process^nucleologenesis`GO:0051302^biological_process^regulation of cell division	NA	GO:0005634,GO:0009793,GO:0017126,GO:0051302,GO:0000003,GO:0003006,GO:0005575,GO:0005622,GO:0005623,GO:0006996,GO:0006997,GO:0007000,GO:0007275,GO:0008150,GO:0009790,GO:0009791,GO:0009987,GO:0010154,GO:0016043,GO:0022414,GO:0032501,GO:0032502,GO:0043226,GO:0043227,GO:0043229,GO:0043231,GO:0044085,GO:0044424,GO:0044464,GO:0048316,GO:0048608,GO:0048731,GO:0048856,GO:0050789,GO:0050794,GO:0061458,GO:…	NA	not assigned.unknown	NA	NA	NA	NA	NA	protein EMBRYO DEFECTIVE 514-like [Cicer arietinum]	protein EMBRYO DEFECTIVE 514-like [Cicer arietinum]
TRINITY_DN11698_c0_g1	TRINITY_DN11698_c0_g1_i1	NTAQ1_ARATH^NTAQ1_ARATH^Q:184-822,H:8-220^63.08%ID^E:2e-93^RecName: Full=Protein N-terminal glutamine amidohydrolase {ECO:0000305};^Eukaryota; Viridiplantae; Streptophyta; Embryophyta; Tracheophyta; Spermatophyta; Magnoliopsida; eudicotyledons; Gunneridae; Pentapetalae; rosids; malvids; Brassicales; Brassicaceae; Camelineae; Arabidopsis	TRINITY_DN11698_c0_g1_i1.p1	175-834[+]	NTAQ1_ARATH^NTAQ1_ARATH^Q:4-216,H:8-220^63.08%ID^E:1e-101^RecName: Full=Protein N-terminal glutamine amidohydrolase {ECO:0000305};^Eukaryota; Viridiplantae; Streptophyta; Embryophyta; Tracheophyta; Spermatophyta; Magnoliopsida; eudicotyledons; Gunneridae; Pentapetalae; rosids; malvids; Brassicales; Brassicaceae; Camelineae; Arabidopsis	XP_004513858.1^XP_004513858.1^Q:175-831,H:1-219^87.67%ID^E:2e-134^.^.	XP_004513858.1^XP_004513858.1^Q:1-219,H:1-219^87.67%ID^E:1e-144^.^.	PF09764.9^Nt_Gln_amidase^N-terminal glutamine amidase^14-213^E:4.8e-65	sigP:0.99944^^^	NA	ENOG4111G3S^Mediates the side-chain deamidation of N-terminal glutamine residues to glutamate, an important step in N-end rule pathway of protein degradation. Conversion of the resulting N- terminal glutamine to glutamate renders the protein susceptible to arginylation, polyubiquitination and degradation as specified by the N-end rule. Does not act on substrates with internal or C- terminal gluta…	KEGG:ath:AT2G41760`KO:K21286	GO:0005829^cellular_component^cytosol`GO:0005634^cellular_component^nucleus`GO:0008418^molecular_function^protein-N-terminal asparagine amidohydrolase activity`GO:0070773^molecular_function^protein-N-terminal glutamine amidohydrolase activity`GO:0006464^biological_process^cellular protein modification process`GO:0006952^biological_process^defense response`GO:1901183^biological_process^positive re…	NA	GO:0005829,GO:0005634,GO:0008418,GO:0070773,GO:0006464,GO:0006952,GO:1901183	NA	not assigned.unknown	NA	ko:K21286	NA	NA	R11560	protein N-terminal glutamine amidohydrolase isoform X1 [Cicer arietinum]	protein N-terminal glutamine amidohydrolase isoform X1 [Cicer arietinum]
TRINITY_DN11647_c0_g1	TRINITY_DN11647_c0_g1_i4	STR12_ARATH^STR12_ARATH^Q:867-244,H:94-299^67.31%ID^E:3e-91^RecName: Full=Rhodanese-like/PpiC domain-containing protein 12, chloroplastic;^Eukaryota; Viridiplantae; Streptophyta; Embryophyta; Tracheophyta; Spermatophyta; Magnoliopsida; eudicotyledons; Gunneridae; Pentapetalae; rosids; malvids; Brassicales; Brassicaceae; Camelineae; Arabidopsis	TRINITY_DN11647_c0_g1_i4.p1	241-1119[-]	STR12_ARATH^STR12_ARATH^Q:85-292,H:94-299^67.31%ID^E:5e-101^RecName: Full=Rhodanese-like/PpiC domain-containing protein 12, chloroplastic;^Eukaryota; Viridiplantae; Streptophyta; Embryophyta; Tracheophyta; Spermatophyta; Magnoliopsida; eudicotyledons; Gunneridae; Pentapetalae; rosids; malvids; Brassicales; Brassicaceae; Camelineae; Arabidopsis	XP_024639473.1^XP_024639473.1^Q:1119-244,H:1-291^85.62%ID^E:2e-144^.^.	XP_024639473.1^XP_024639473.1^Q:1-292,H:1-291^87.33%ID^E:5e-176^.^.	PF13616.6^Rotamase_3^PPIC-type PPIASE domain^94-174^E:1.7e-14`PF00639.21^Rotamase^PPIC-type PPIASE domain^98-172^E:2.1e-12`PF00581.20^Rhodanese^Rhodanese-like domain^202-282^E:3e-07	sigP:0.988033^^^	NA	COG0607^Rhodanese domain protein`COG0760^peptidyl-prolyl cis-trans isomerase	KEGG:ath:AT5G19370	GO:0009507^cellular_component^chloroplast`GO:0003755^molecular_function^peptidyl-prolyl cis-trans isomerase activity	GO:0003755^molecular_function^peptidyl-prolyl cis-trans isomerase activity	GO:0009507,GO:0003755,GO:0005575,GO:0005622,GO:0005623,GO:0005737,GO:0008150,GO:0009536,GO:0009719,GO:0009725,GO:0009735,GO:0010033,GO:0042221,GO:0043226,GO:0043227,GO:0043229,GO:0043231,GO:0044424,GO:0044444,GO:0044464,GO:0050896	GO:0003755	misc.rhodanese	NA	NA	NA	NA	NA	rhodanese-like/PpiC domain-containing protein 12, chloroplastic [Medicago truncatula]	rhodanese-like/PpiC domain-containing protein 12, chloroplastic [Medicago truncatula]
TRINITY_DN11654_c0_g1	TRINITY_DN11654_c0_g1_i1	ISPD_MENPI^ISPD_MENPI^Q:726-4,H:6-246^53.94%ID^E:9e-87^RecName: Full=(-)-isopiperitenol/(-)-carveol dehydrogenase, mitochondrial;^Eukaryota; Viridiplantae; Streptophyta; Embryophyta; Tracheophyta; Spermatophyta; Magnoliopsida; eudicotyledons; Gunneridae; Pentapetalae; asterids; lamiids; Lamiales; Lamiaceae; Nepetoideae; Mentheae; Mentha	TRINITY_DN11654_c0_g1_i1.p1	1-759[-]	ISPD_MENPI^ISPD_MENPI^Q:12-252,H:6-246^53.94%ID^E:3e-87^RecName: Full=(-)-isopiperitenol/(-)-carveol dehydrogenase, mitochondrial;^Eukaryota; Viridiplantae; Streptophyta; Embryophyta; Tracheophyta; Spermatophyta; Magnoliopsida; eudicotyledons; Gunneridae; Pentapetalae; asterids; lamiids; Lamiales; Lamiaceae; Nepetoideae; Mentheae; Mentha	PNX85445.1^PNX85445.1^Q:759-1,H:1-253^87.75%ID^E:3e-161^.^.	PNX85445.1^PNX85445.1^Q:1-253,H:1-253^87.75%ID^E:9e-162^.^.	PF00106.25^adh_short^short chain dehydrogenase^16-206^E:6.1e-46`PF08659.10^KR^KR domain^19-173^E:6.8e-10`PF13561.6^adh_short_C2^Enoyl-(Acyl carrier protein) reductase^22-252^E:7e-56	sigP:0.999161^^^	NA	NA	KEGG:ag:AAU20370`KO:K15090	GO:0005739^cellular_component^mitochondrion`GO:0018459^molecular_function^carveol dehydrogenase activity`GO:0018458^molecular_function^isopiperitenol dehydrogenase activity`GO:0000166^molecular_function^nucleotide binding`GO:0031525^biological_process^menthol biosynthetic process	NA	GO:0005739,GO:0018459,GO:0018458,GO:0000166,GO:0031525	NA	misc.short chain dehydrogenase/reductase (SDR)	NA	NA	NA	NA	NA	short-chain alcohol dehydrogenase [Trifolium pratense]	short-chain alcohol dehydrogenase [Trifolium pratense]
TRINITY_DN11648_c2_g1	TRINITY_DN11648_c2_g1_i1	Y5986_ARATH^Y5986_ARATH^Q:1166-684,H:214-389^47.73%ID^E:6e-37^RecName: Full=Uncharacterized protein At5g39865;^Eukaryota; Viridiplantae; Streptophyta; Embryophyta; Tracheophyta; Spermatophyta; Magnoliopsida; eudicotyledons; Gunneridae; Pentapetalae; rosids; malvids; Brassicales; Brassicaceae; Camelineae; Arabidopsis	TRINITY_DN11648_c2_g1_i1.p1	675-1445[-]	Y5986_ARATH^Y5986_ARATH^Q:94-254,H:214-389^47.73%ID^E:3e-39^RecName: Full=Uncharacterized protein At5g39865;^Eukaryota; Viridiplantae; Streptophyta; Embryophyta; Tracheophyta; Spermatophyta; Magnoliopsida; eudicotyledons; Gunneridae; Pentapetalae; rosids; malvids; Brassicales; Brassicaceae; Camelineae; Arabidopsis	XP_004511024.1^XP_004511024.1^Q:1445-678,H:1-261^79.31%ID^E:1e-130^.^.	XP_004511024.1^XP_004511024.1^Q:1-256,H:1-261^79.31%ID^E:7e-144^.^.	PF00462.24^Glutaredoxin^Glutaredoxin^108-177^E:3.3e-11	sigP:0.999842^^^	NA	ENOG4111HAI^Glutaredoxin	KEGG:ath:AT5G39865	GO:0005623^cellular_component^cell`GO:0005886^cellular_component^plasma membrane`GO:0009055^molecular_function^electron transfer activity`GO:0015035^molecular_function^protein disulfide oxidoreductase activity`GO:0045454^biological_process^cell redox homeostasis	GO:0009055^molecular_function^electron transfer activity`GO:0015035^molecular_function^protein disulfide oxidoreductase activity`GO:0045454^biological_process^cell redox homeostasis	GO:0005623,GO:0005886,GO:0009055,GO:0015035,GO:0045454,GO:0005575,GO:0016020,GO:0044464,GO:0071944	GO:0009055,GO:0015035,GO:0045454	redox.glutaredoxins	NA	ko:K17479	NA	NA	NA	uncharacterized protein At3g28850-like [Cicer arietinum]	uncharacterized protein At3g28850-like [Cicer arietinum]
TRINITY_DN11648_c0_g1	TRINITY_DN11648_c0_g1_i4	NA	TRINITY_DN11648_c0_g1_i4.p2	588-989[+]	NA	AAQ82037.1^AAQ82037.1^Q:528-986,H:2110-2262^82.35%ID^E:2e-79^.^.	AAQ82037.1^AAQ82037.1^Q:1-133,H:2130-2262^81.95%ID^E:1e-70^.^.	NA	sigP:0.999648^^^	NA	NA	NA	NA	NA	NA	NA	not assigned.unknown	NA	ko:K07478	NA	NA	NA	gag/pol polyprotein [Pisum sativum]	gag/pol polyprotein [Pisum sativum]
TRINITY_DN11648_c0_g1	TRINITY_DN11648_c0_g1_i7	NA	TRINITY_DN11648_c0_g1_i7.p1	133-441[+]	NA	AAQ82033.1^AAQ82033.1^Q:1-363,H:1544-1665^80.33%ID^E:3e-48^.^.	AAQ82033.1^AAQ82033.1^Q:1-77,H:1589-1665^80.52%ID^E:3e-33^.^.	NA	sigP:0.997621^^^	NA	NA	NA	NA	NA	NA	NA	not assigned.unknown	NA	ko:K07478	NA	NA	NA	gag/pol polyprotein, partial [Pisum sativum]	gag/pol polyprotein, partial [Pisum sativum]
TRINITY_DN11648_c0_g1	TRINITY_DN11648_c0_g1_i18	NA	TRINITY_DN11648_c0_g1_i18.p1	131-439[+]	NA	AAQ82033.1^AAQ82033.1^Q:131-361,H:1589-1665^70.13%ID^E:6e-44^.^.	AAQ82033.1^AAQ82033.1^Q:1-77,H:1589-1665^70.13%ID^E:2e-26^.^.	NA	sigP:0.997133^^^	NA	NA	NA	NA	NA	NA	NA	not assigned.unknown	NA	ko:K07478	NA	NA	NA	gag/pol polyprotein, partial [Pisum sativum]	gag/pol polyprotein, partial [Pisum sativum]
TRINITY_DN11648_c0_g1	TRINITY_DN11648_c0_g1_i11	NA	TRINITY_DN11648_c0_g1_i11.p2	560-886[-]	NA	AAQ82037.1^AAQ82037.1^Q:535-903,H:2110-2232^81.3%ID^E:1e-60^.^.	NA	NA	sigP:0.998119^^^	NA	NA	NA	NA	NA	NA	NA	not assigned.unknown	NA	NA	NA	NA	NA	NA	gag/pol polyprotein [Pisum sativum]
TRINITY_DN11685_c0_g1	TRINITY_DN11685_c0_g1_i1	KAD7_ARATH^KAD7_ARATH^Q:1239-442,H:6-262^52.03%ID^E:2e-83^RecName: Full=Probable adenylate kinase 7, mitochondrial;^Eukaryota; Viridiplantae; Streptophyta; Embryophyta; Tracheophyta; Spermatophyta; Magnoliopsida; eudicotyledons; Gunneridae; Pentapetalae; rosids; malvids; Brassicales; Brassicaceae; Camelineae; Arabidopsis	TRINITY_DN11685_c0_g1_i1.p1	436-1227[-]	KAD7_ARATH^KAD7_ARATH^Q:1-262,H:10-262^52.81%ID^E:5e-86^RecName: Full=Probable adenylate kinase 7, mitochondrial;^Eukaryota; Viridiplantae; Streptophyta; Embryophyta; Tracheophyta; Spermatophyta; Magnoliopsida; eudicotyledons; Gunneridae; Pentapetalae; rosids; malvids; Brassicales; Brassicaceae; Camelineae; Arabidopsis	PNY06044.1^PNY06044.1^Q:1227-439,H:1-269^85.13%ID^E:1e-160^.^.	PNY06044.1^PNY06044.1^Q:1-263,H:1-269^85.13%ID^E:3e-164^.^.	PF00406.22^ADK^Adenylate kinase^61-229^E:7.1e-21`PF13207.6^AAA_17^AAA domain^63-178^E:6.6e-09	sigP:0.998947^^^	NA	COG0563^Catalyzes the reversible transfer of the terminal phosphate group between ATP and AMP. Plays an important role in cellular energy homeostasis and in adenine nucleotide metabolism (By similarity)	KEGG:ath:AT3G01820`KO:K00939	GO:0005739^cellular_component^mitochondrion`GO:0004017^molecular_function^adenylate kinase activity`GO:0005524^molecular_function^ATP binding	NA	GO:0005739,GO:0004017,GO:0005524	NA	nucleotide metabolism.phosphotransfer and pyrophosphatases.adenylate kinase	NA	ko:K00939	ko00230,ko00730,ko01100,ko01110,ko01130,map00230,map00730,map01100,map01110,map01130	M00049	R00127,R01547,R11319	putative adenylate kinase chloroplastic-like [Trifolium pratense]	putative adenylate kinase chloroplastic-like [Trifolium pratense]
TRINITY_DN11662_c0_g1	TRINITY_DN11662_c0_g1_i5	YG31B_YEAST^YG31B_YEAST^Q:700-3249,H:580-1444^36.67%ID^E:4e-157^RecName: Full=Transposon Ty3-G Gag-Pol polyprotein;^Eukaryota; Fungi; Dikarya; Ascomycota; Saccharomycotina; Saccharomycetes; Saccharomycetales; Saccharomycetaceae; Saccharomyces	TRINITY_DN11662_c0_g1_i5.p1	1-3603[+]	YG31B_YEAST^YG31B_YEAST^Q:234-1083,H:580-1444^36.67%ID^E:1e-158^RecName: Full=Transposon Ty3-G Gag-Pol polyprotein;^Eukaryota; Fungi; Dikarya; Ascomycota; Saccharomycotina; Saccharomycetes; Saccharomycetales; Saccharomycetaceae; Saccharomyces	PNX92353.1^PNX92353.1^Q:7-3597,H:307-1502^68.39%ID^E:0^.^.	PNX92353.1^PNX92353.1^Q:3-1199,H:307-1502^68.39%ID^E:0^.^.	PF13975.6^gag-asp_proteas^gag-polyprotein putative aspartyl protease^58-146^E:1.8e-07`PF08284.11^RVP_2^Retroviral aspartyl protease^60-146^E:1.7e-15`PF00078.27^RVT_1^Reverse transcriptase (RNA-dependent DNA polymerase)^297-456^E:1.5e-29`PF17919.1^RT_RNaseH_2^RNase H-like domain found in reverse transcriptase^519-613^E:1.6e-28`PF17917.1^RT_RNaseH^RNase H-like domain found in reverse transcriptase^…	sigP:0.998852^^^	NA	NA	KEGG:sce:YGR109W-B`KO:K07497	GO:0005737^cellular_component^cytoplasm`GO:0005634^cellular_component^nucleus`GO:0000943^cellular_component^retrotransposon nucleocapsid`GO:0004190^molecular_function^aspartic-type endopeptidase activity`GO:0005524^molecular_function^ATP binding`GO:0003677^molecular_function^DNA binding`GO:0003887^molecular_function^DNA-directed DNA polymerase activity`GO:0008233^molecular_function^peptidase acti…	GO:0015074^biological_process^DNA integration	GO:0005737,GO:0005634,GO:0000943,GO:0004190,GO:0005524,GO:0003677,GO:0003887,GO:0008233,GO:0004540,GO:0003723,GO:0003964,GO:0004523,GO:0008270,GO:0015074,GO:0006310,GO:0032197	GO:0015074	not assigned.unknown	NA	NA	NA	NA	NA	Ty3/gypsy retrotransposon protein [Trifolium pratense]	Ty3/gypsy retrotransposon protein [Trifolium pratense]
TRINITY_DN11671_c0_g1	TRINITY_DN11671_c0_g1_i1	NA	TRINITY_DN11671_c0_g1_i1.p1	2-1201[+]	NA	XP_003594278.2^XP_003594278.2^Q:56-1198,H:1-387^84.28%ID^E:0^.^.	XP_003594278.2^XP_003594278.2^Q:19-399,H:1-387^84.28%ID^E:0^.^.	NA	sigP:0.962186^^^	NA	NA	NA	NA	NA	NA	NA	not assigned.unknown	NA	NA	NA	NA	NA	uncharacterized protein LOC11428669 [Medicago truncatula]	uncharacterized protein LOC11428669 [Medicago truncatula]
TRINITY_DN11659_c0_g2	TRINITY_DN11659_c0_g2_i1	PTR6_ARATH^PTR6_ARATH^Q:741-4,H:33-290^47.49%ID^E:1e-62^RecName: Full=Protein NRT1/ PTR FAMILY 1.2;^Eukaryota; Viridiplantae; Streptophyta; Embryophyta; Tracheophyta; Spermatophyta; Magnoliopsida; eudicotyledons; Gunneridae; Pentapetalae; rosids; malvids; Brassicales; Brassicaceae; Camelineae; Arabidopsis	TRINITY_DN11659_c0_g2_i1.p1	1-720[-]	PTR6_ARATH^PTR6_ARATH^Q:1-239,H:40-290^49.6%ID^E:3e-76^RecName: Full=Protein NRT1/ PTR FAMILY 1.2;^Eukaryota; Viridiplantae; Streptophyta; Embryophyta; Tracheophyta; Spermatophyta; Magnoliopsida; eudicotyledons; Gunneridae; Pentapetalae; rosids; malvids; Brassicales; Brassicaceae; Camelineae; Arabidopsis	XP_004486755.1^XP_004486755.1^Q:741-13,H:39-289^74.21%ID^E:8e-101^.^.	XP_003597728.1^XP_003597728.1^Q:1-232,H:42-281^72.61%ID^E:4e-113^.^.	PF00854.21^PTR2^POT family^56-223^E:6.6e-25	sigP:0.981092^^^	ExpAA=113.94^PredHel=5^Topology=o25-47i54-73o93-115i135-157o167-189i	COG3104^transporter	KEGG:ath:AT1G52190	GO:0016021^cellular_component^integral component of membrane`GO:0005634^cellular_component^nucleus`GO:0005886^cellular_component^plasma membrane`GO:0080054^molecular_function^low-affinity nitrate transmembrane transporter activity`GO:0035673^molecular_function^oligopeptide transmembrane transporter activity`GO:1904680^molecular_function^peptide transmembrane transporter activity`GO:0015333^molecu…	GO:0022857^molecular_function^transmembrane transporter activity`GO:0055085^biological_process^transmembrane transport`GO:0016020^cellular_component^membrane	GO:0016021,GO:0005634,GO:0005886,GO:0080054,GO:0035673,GO:1904680,GO:0015333,GO:0015706,GO:0022857,GO:0055085,GO:0016020,GO:0003674,GO:0005215,GO:0005575,GO:0005623,GO:0006810,GO:0006811,GO:0006820,GO:0008150,GO:0008509,GO:0015075,GO:0015103,GO:0015112,GO:0015318,GO:0015698,GO:0034220,GO:0044464,GO:0051179,GO:0051234,GO:0071705,GO:0071944,GO:0098656	GO:0022857,GO:0055085,GO:0016020	transport.peptides and oligopeptides	NA	ko:K14638	NA	NA	NA	protein NRT1/ PTR FAMILY 1.2 isoform X1 [Medicago truncatula]	protein NRT1/ PTR FAMILY 1.2-like [Cicer arietinum]
TRINITY_DN11638_c0_g1	TRINITY_DN11638_c0_g1_i2	KLCR2_ARATH^KLCR2_ARATH^Q:212-2227,H:5-655^65.14%ID^E:0^RecName: Full=Protein KINESIN LIGHT CHAIN-RELATED 2 {ECO:0000303|PubMed:23204523};^Eukaryota; Viridiplantae; Streptophyta; Embryophyta; Tracheophyta; Spermatophyta; Magnoliopsida; eudicotyledons; Gunneridae; Pentapetalae; rosids; malvids; Brassicales; Brassicaceae; Camelineae; Arabidopsis	TRINITY_DN11638_c0_g1_i2.p1	185-2257[+]	KLCR2_ARATH^KLCR2_ARATH^Q:16-681,H:11-655^65.42%ID^E:0^RecName: Full=Protein KINESIN LIGHT CHAIN-RELATED 2 {ECO:0000303|PubMed:23204523};^Eukaryota; Viridiplantae; Streptophyta; Embryophyta; Tracheophyta; Spermatophyta; Magnoliopsida; eudicotyledons; Gunneridae; Pentapetalae; rosids; malvids; Brassicales; Brassicaceae; Camelineae; Arabidopsis	XP_013450797.1^XP_013450797.1^Q:155-2254,H:1-700^92.88%ID^E:0^.^.	XP_013450797.1^XP_013450797.1^Q:1-690,H:11-700^93.64%ID^E:0^.^.	PF13374.6^TPR_10^Tetratricopeptide repeat^228-255^E:0.00041`PF13176.6^TPR_7^Tetratricopeptide repeat^229-254^E:0.0013`PF13181.6^TPR_8^Tetratricopeptide repeat^230-255^E:0.21`PF17874.1^TPR_MalT^MalT-like TPR region^323-512^E:1.7e-09`PF13424.6^TPR_12^Tetratricopeptide repeat^392-466^E:1.8e-09`PF13181.6^TPR_8^Tetratricopeptide repeat^399-422^E:0.0016`PF13181.6^TPR_8^Tetratricopeptide repeat^437-465^…	sigP:0.998603^^^	NA	COG0457^repeat-containing protein	KEGG:ath:AT3G27960	GO:0005886^cellular_component^plasma membrane`GO:0009860^biological_process^pollen tube growth`GO:0031347^biological_process^regulation of defense response	GO:0005515^molecular_function^protein binding	GO:0005886,GO:0009860,GO:0031347,GO:0005515,GO:0005200,GO:0000003,GO:0000902,GO:0000904,GO:0001655,GO:0001822,GO:0001889,GO:0001894,GO:0001895,GO:0001947,GO:0002009,GO:0003006,GO:0003007,GO:0003143,GO:0003205,GO:0003230,GO:0003279,GO:0003283,GO:0003341,GO:0003351,GO:0005575,GO:0005622,GO:0005623,GO:0005737,GO:0005829,GO:0005929,GO:0006928,GO:0006996,GO:0007017,GO:0007018,GO:0007275,GO:0007368,GO:…	GO:0005515	cell.organisation	GO:0005200	NA	NA	NA	NA	protein KINESIN LIGHT CHAIN-RELATED 2 [Medicago truncatula]	protein KINESIN LIGHT CHAIN-RELATED 2 [Medicago truncatula]
TRINITY_DN11658_c0_g1	TRINITY_DN11658_c0_g1_i1	MENB_ARATH^MENB_ARATH^Q:164-1159,H:1-337^75.22%ID^E:0^RecName: Full=1,4-dihydroxy-2-naphthoyl-CoA synthase, peroxisomal;^Eukaryota; Viridiplantae; Streptophyta; Embryophyta; Tracheophyta; Spermatophyta; Magnoliopsida; eudicotyledons; Gunneridae; Pentapetalae; rosids; malvids; Brassicales; Brassicaceae; Camelineae; Arabidopsis	TRINITY_DN11658_c0_g1_i1.p1	164-1162[+]	MENB_ARATH^MENB_ARATH^Q:1-332,H:1-337^75.22%ID^E:0^RecName: Full=1,4-dihydroxy-2-naphthoyl-CoA synthase, peroxisomal;^Eukaryota; Viridiplantae; Streptophyta; Embryophyta; Tracheophyta; Spermatophyta; Magnoliopsida; eudicotyledons; Gunneridae; Pentapetalae; rosids; malvids; Brassicales; Brassicaceae; Camelineae; Arabidopsis	XP_013446016.1^XP_013446016.1^Q:170-1159,H:6-328^89.16%ID^E:0^.^.	XP_013446016.1^XP_013446016.1^Q:3-332,H:6-328^89.76%ID^E:0^.^.	PF00378.20^ECH_1^Enoyl-CoA hydratase/isomerase^80-326^E:2.2e-74`PF16113.5^ECH_2^Enoyl-CoA hydratase/isomerase^83-257^E:1.1e-19	sigP:0.999^^^	NA	COG0447^Naphthoate synthase	KEGG:ath:AT1G60550`KO:K01661	GO:0005829^cellular_component^cytosol`GO:0005777^cellular_component^peroxisome`GO:0008935^molecular_function^1,4-dihydroxy-2-naphthoyl-CoA synthase activity`GO:0016853^molecular_function^isomerase activity`GO:0009234^biological_process^menaquinone biosynthetic process`GO:0042372^biological_process^phylloquinone biosynthetic process	GO:0003824^molecular_function^catalytic activity`GO:0003860^molecular_function^3-hydroxyisobutyryl-CoA hydrolase activity	GO:0005829,GO:0005777,GO:0008935,GO:0016853,GO:0009234,GO:0042372,GO:0003824,GO:0003860,GO:0003674,GO:0005575,GO:0005622,GO:0005623,GO:0005737,GO:0006732,GO:0006766,GO:0008150,GO:0008152,GO:0009058,GO:0009108,GO:0009110,GO:0009987,GO:0016829,GO:0016830,GO:0016833,GO:0042180,GO:0042181,GO:0042374,GO:0042579,GO:0043226,GO:0043227,GO:0043229,GO:0043231,GO:0044237,GO:0044249,GO:0044281,GO:0044283,GO:…	GO:0003824,GO:0003860	Co-factor and vitamine metabolism.folate & vitamine K.vitamine K.naphthoate synthase	NA	ko:K01661	ko00130,ko01100,ko01110,map00130,map01100,map01110	M00116	R07263	1,4-dihydroxy-2-naphthoyl-CoA synthase, peroxisomal [Medicago truncatula]	1,4-dihydroxy-2-naphthoyl-CoA synthase, peroxisomal [Medicago truncatula]
TRINITY_DN11686_c0_g1	TRINITY_DN11686_c0_g1_i2	EX84B_ARATH^EX84B_ARATH^Q:2475-316,H:15-730^75.73%ID^E:0^RecName: Full=Exocyst complex component EXO84B;^Eukaryota; Viridiplantae; Streptophyta; Embryophyta; Tracheophyta; Spermatophyta; Magnoliopsida; eudicotyledons; Gunneridae; Pentapetalae; rosids; malvids; Brassicales; Brassicaceae; Camelineae; Arabidopsis	TRINITY_DN11686_c0_g1_i2.p1	241-2529[-]	EX84B_ARATH^EX84B_ARATH^Q:10-761,H:6-751^75.03%ID^E:0^RecName: Full=Exocyst complex component EXO84B;^Eukaryota; Viridiplantae; Streptophyta; Embryophyta; Tracheophyta; Spermatophyta; Magnoliopsida; eudicotyledons; Gunneridae; Pentapetalae; rosids; malvids; Brassicales; Brassicaceae; Camelineae; Arabidopsis	XP_003604146.2^XP_003604146.2^Q:2475-307,H:21-743^95.71%ID^E:0^.^.	XP_003604146.2^XP_003604146.2^Q:2-762,H:4-764^95.66%ID^E:0^.^.	PF08700.11^Vps51^Vps51/Vps67^31-108^E:3.8e-12`PF16528.5^Exo84_C^Exocyst component 84 C-terminal^148-357^E:3.4e-19	sigP:0.999231^^^	NA	ENOG410XT7U^Exocyst complex component	KEGG:ath:AT5G49830`KO:K19986	GO:0005618^cellular_component^cell wall`GO:0005856^cellular_component^cytoskeleton`GO:0005829^cellular_component^cytosol`GO:0000145^cellular_component^exocyst`GO:0005576^cellular_component^extracellular region`GO:0048471^cellular_component^perinuclear region of cytoplasm`GO:0009524^cellular_component^phragmoplast`GO:0006887^biological_process^exocytosis`GO:0006893^biological_process^Golgi to plas…	NA	GO:0005618,GO:0005856,GO:0005829,GO:0000145,GO:0005576,GO:0048471,GO:0009524,GO:0006887,GO:0006893,GO:0008104,GO:0001927,GO:0005575,GO:0005622,GO:0005623,GO:0005737,GO:0005938,GO:0006810,GO:0006904,GO:0008150,GO:0009987,GO:0016043,GO:0016192,GO:0022406,GO:0022607,GO:0031503,GO:0032940,GO:0032991,GO:0033036,GO:0034613,GO:0034622,GO:0034629,GO:0043933,GO:0044085,GO:0044424,GO:0044444,GO:0044448,GO:…	NA	not assigned.unknown	NA	ko:K19986	NA	NA	NA	exocyst complex component EXO84B [Medicago truncatula]	exocyst complex component EXO84B [Medicago truncatula]
TRINITY_DN11603_c0_g1	TRINITY_DN11603_c0_g1_i1	OCP3_ARATH^OCP3_ARATH^Q:773-357,H:207-351^57.24%ID^E:7e-34^RecName: Full=Protein OVEREXPRESSOR OF CATIONIC PEROXIDASE 3 {ECO:0000303|PubMed:15923348};^Eukaryota; Viridiplantae; Streptophyta; Embryophyta; Tracheophyta; Spermatophyta; Magnoliopsida; eudicotyledons; Gunneridae; Pentapetalae; rosids; malvids; Brassicales; Brassicaceae; Camelineae; Arabidopsis`OCP3_ARATH^OCP3_ARATH^Q:1414-1040,H:91-22…	TRINITY_DN11603_c0_g1_i1.p1	333-932[-]	OCP3_ARATH^OCP3_ARATH^Q:54-192,H:207-351^57.24%ID^E:2e-48^RecName: Full=Protein OVEREXPRESSOR OF CATIONIC PEROXIDASE 3 {ECO:0000303|PubMed:15923348};^Eukaryota; Viridiplantae; Streptophyta; Embryophyta; Tracheophyta; Spermatophyta; Magnoliopsida; eudicotyledons; Gunneridae; Pentapetalae; rosids; malvids; Brassicales; Brassicaceae; Camelineae; Arabidopsis	XP_003603420.1^XP_003603420.1^Q:779-336,H:177-330^78.57%ID^E:2e-58^.^.	XP_003603420.1^XP_003603420.1^Q:52-199,H:177-330^78.57%ID^E:7e-78^.^.	PF00046.29^Homeodomain^Homeodomain^130-180^E:1.6e-08	sigP:0.998891^^^	NA	ENOG410YR5W^HOX	KEGG:ath:AT5G11270	GO:0005634^cellular_component^nucleus`GO:0003677^molecular_function^DNA binding`GO:0004601^molecular_function^peroxidase activity`GO:0009738^biological_process^abscisic acid-activated signaling pathway`GO:0006952^biological_process^defense response`GO:0042742^biological_process^defense response to bacterium`GO:0050832^biological_process^defense response to fungus`GO:0002229^biological_process^def…	GO:0003677^molecular_function^DNA binding	GO:0005634,GO:0003677,GO:0004601,GO:0009738,GO:0006952,GO:0042742,GO:0050832,GO:0002229,GO:0009682,GO:0009867,GO:0009787,GO:0031347,GO:2000071,GO:2000022,GO:0009737,GO:0009620,GO:0009414,GO:0010118,GO:0001101,GO:0002239,GO:0002376,GO:0003674,GO:0003700,GO:0005575,GO:0005622,GO:0005623,GO:0006355,GO:0006950,GO:0006955,GO:0007154,GO:0007165,GO:0008150,GO:0009415,GO:0009605,GO:0009607,GO:0009617,GO:…	GO:0003677	not assigned.unknown	NA	NA	NA	NA	NA	protein OVEREXPRESSOR OF CATIONIC PEROXIDASE 3 [Medicago truncatula]	protein OVEREXPRESSOR OF CATIONIC PEROXIDASE 3 [Medicago truncatula]
TRINITY_DN11603_c0_g1	TRINITY_DN11603_c0_g1_i2	OCP3_ARATH^OCP3_ARATH^Q:1085-357,H:91-351^48.28%ID^E:2e-51^RecName: Full=Protein OVEREXPRESSOR OF CATIONIC PEROXIDASE 3 {ECO:0000303|PubMed:15923348};^Eukaryota; Viridiplantae; Streptophyta; Embryophyta; Tracheophyta; Spermatophyta; Magnoliopsida; eudicotyledons; Gunneridae; Pentapetalae; rosids; malvids; Brassicales; Brassicaceae; Camelineae; Arabidopsis	TRINITY_DN11603_c0_g1_i2.p1	333-1274[-]	OCP3_ARATH^OCP3_ARATH^Q:64-306,H:91-351^48.28%ID^E:8e-65^RecName: Full=Protein OVEREXPRESSOR OF CATIONIC PEROXIDASE 3 {ECO:0000303|PubMed:15923348};^Eukaryota; Viridiplantae; Streptophyta; Embryophyta; Tracheophyta; Spermatophyta; Magnoliopsida; eudicotyledons; Gunneridae; Pentapetalae; rosids; malvids; Brassicales; Brassicaceae; Camelineae; Arabidopsis	XP_003603420.1^XP_003603420.1^Q:1268-336,H:4-330^71.25%ID^E:5e-126^.^.	XP_004501314.1^XP_004501314.1^Q:5-313,H:6-322^71.92%ID^E:9e-144^.^.	PF00046.29^Homeodomain^Homeodomain^244-294^E:3.4e-08	sigP:0.999569^^^	NA	ENOG410YR5W^HOX	KEGG:ath:AT5G11270	GO:0005634^cellular_component^nucleus`GO:0003677^molecular_function^DNA binding`GO:0004601^molecular_function^peroxidase activity`GO:0009738^biological_process^abscisic acid-activated signaling pathway`GO:0006952^biological_process^defense response`GO:0042742^biological_process^defense response to bacterium`GO:0050832^biological_process^defense response to fungus`GO:0002229^biological_process^def…	GO:0003677^molecular_function^DNA binding	GO:0005634,GO:0003677,GO:0004601,GO:0009738,GO:0006952,GO:0042742,GO:0050832,GO:0002229,GO:0009682,GO:0009867,GO:0009787,GO:0031347,GO:2000071,GO:2000022,GO:0009737,GO:0009620,GO:0009414,GO:0010118,GO:0001101,GO:0002239,GO:0002376,GO:0003674,GO:0003700,GO:0005575,GO:0005622,GO:0005623,GO:0006355,GO:0006950,GO:0006955,GO:0007154,GO:0007165,GO:0008150,GO:0009415,GO:0009605,GO:0009607,GO:0009617,GO:…	GO:0003677	not assigned.unknown	NA	NA	NA	NA	NA	protein OVEREXPRESSOR OF CATIONIC PEROXIDASE 3 [Cicer arietinum]	protein OVEREXPRESSOR OF CATIONIC PEROXIDASE 3 [Medicago truncatula]
TRINITY_DN11657_c0_g1	TRINITY_DN11657_c0_g1_i1	CMKMT_ARATH^CMKMT_ARATH^Q:1737-826,H:4-295^60.53%ID^E:2e-127^RecName: Full=Calmodulin-lysine N-methyltransferase {ECO:0000303|PubMed:24285794};^Eukaryota; Viridiplantae; Streptophyta; Embryophyta; Tracheophyta; Spermatophyta; Magnoliopsida; eudicotyledons; Gunneridae; Pentapetalae; rosids; malvids; Brassicales; Brassicaceae; Camelineae; Arabidopsis	TRINITY_DN11657_c0_g1_i1.p1	802-1749[-]	CMKMT_ARATH^CMKMT_ARATH^Q:5-314,H:4-301^60.97%ID^E:5e-136^RecName: Full=Calmodulin-lysine N-methyltransferase {ECO:0000303|PubMed:24285794};^Eukaryota; Viridiplantae; Streptophyta; Embryophyta; Tracheophyta; Spermatophyta; Magnoliopsida; eudicotyledons; Gunneridae; Pentapetalae; rosids; malvids; Brassicales; Brassicaceae; Camelineae; Arabidopsis	XP_004509367.1^XP_004509367.1^Q:1749-826,H:1-308^91.56%ID^E:0^.^.	XP_004509367.1^XP_004509367.1^Q:1-315,H:1-315^91.75%ID^E:0^.^.	PF10294.9^Methyltransf_16^Lysine methyltransferase^120-265^E:1.8e-20`PF05175.14^MTS^Methyltransferase small domain^138-209^E:1.2e-05	sigP:0.998809^^^	NA	ENOG4110DEX^Calmodulin-lysine N-methyltransferase	KEGG:ath:AT4G35987`KO:K18826	GO:0005737^cellular_component^cytoplasm`GO:0005634^cellular_component^nucleus`GO:0018025^molecular_function^calmodulin-lysine N-methyltransferase activity`GO:0009738^biological_process^abscisic acid-activated signaling pathway`GO:0009734^biological_process^auxin-activated signaling pathway`GO:0009630^biological_process^gravitropism`GO:0032259^biological_process^methylation`GO:0009787^biological_p…	GO:0008168^molecular_function^methyltransferase activity	GO:0005737,GO:0005634,GO:0018025,GO:0009738,GO:0009734,GO:0009630,GO:0032259,GO:0009787,GO:0010928,GO:1901000,GO:2000070,GO:2000280,GO:0009737,GO:0009733,GO:0009409,GO:0009408,GO:0002239,GO:0006970,GO:1902074,GO:0009651,GO:0080147,GO:0008168	GO:0008168	not assigned.unknown	NA	ko:K18826,ko:K21804	ko00310,map00310	NA	R03875,R04866,R04867	calmodulin-lysine N-methyltransferase [Cicer arietinum]	calmodulin-lysine N-methyltransferase [Cicer arietinum]
TRINITY_DN11645_c0_g1	TRINITY_DN11645_c0_g1_i1	PNSB5_ARATH^PNSB5_ARATH^Q:670-161,H:45-212^64.71%ID^E:6e-77^RecName: Full=Photosynthetic NDH subunit of subcomplex B 5, chloroplastic {ECO:0000303|PubMed:21785130};^Eukaryota; Viridiplantae; Streptophyta; Embryophyta; Tracheophyta; Spermatophyta; Magnoliopsida; eudicotyledons; Gunneridae; Pentapetalae; rosids; malvids; Brassicales; Brassicaceae; Camelineae; Arabidopsis	TRINITY_DN11645_c0_g1_i1.p1	158-805[-]	PNSB5_ARATH^PNSB5_ARATH^Q:45-215,H:44-212^64.33%ID^E:5e-79^RecName: Full=Photosynthetic NDH subunit of subcomplex B 5, chloroplastic {ECO:0000303|PubMed:21785130};^Eukaryota; Viridiplantae; Streptophyta; Embryophyta; Tracheophyta; Spermatophyta; Magnoliopsida; eudicotyledons; Gunneridae; Pentapetalae; rosids; malvids; Brassicales; Brassicaceae; Camelineae; Arabidopsis	XP_003613903.1^XP_003613903.1^Q:805-161,H:1-212^84.65%ID^E:1e-123^.^.	XP_003613903.1^XP_003613903.1^Q:1-215,H:1-212^84.65%ID^E:6e-130^.^.	NA	sigP:0.999379^^^	ExpAA=21.21^PredHel=1^Topology=o133-155i	ENOG41127XZ^NA	KEGG:ath:AT5G43750	GO:0009507^cellular_component^chloroplast`GO:0031969^cellular_component^chloroplast membrane`GO:0009535^cellular_component^chloroplast thylakoid membrane`GO:0016021^cellular_component^integral component of membrane`GO:0009536^cellular_component^plastid`GO:0006979^biological_process^response to oxidative stress	NA	GO:0009507,GO:0031969,GO:0009535,GO:0016021,GO:0009536,GO:0006979,GO:0005575,GO:0005622,GO:0005623,GO:0005737,GO:0006950,GO:0008150,GO:0009534,GO:0009579,GO:0016020,GO:0031976,GO:0031984,GO:0034357,GO:0042651,GO:0043226,GO:0043227,GO:0043229,GO:0043231,GO:0044422,GO:0044424,GO:0044434,GO:0044435,GO:0044436,GO:0044444,GO:0044446,GO:0044464,GO:0050896,GO:0055035	NA	not assigned.unknown	NA	NA	NA	NA	NA	photosynthetic NDH subunit of subcomplex B 5, chloroplastic [Medicago truncatula]	photosynthetic NDH subunit of subcomplex B 5, chloroplastic [Medicago truncatula]
TRINITY_DN11689_c0_g1	TRINITY_DN11689_c0_g1_i1	EFTS_RICCO^EFTS_RICCO^Q:1461-505,H:56-379^72.53%ID^E:1e-152^RecName: Full=Elongation factor Ts, mitochondrial {ECO:0000255|HAMAP-Rule:MF_03135};^Eukaryota; Viridiplantae; Streptophyta; Embryophyta; Tracheophyta; Spermatophyta; Magnoliopsida; eudicotyledons; Gunneridae; Pentapetalae; rosids; fabids; Malpighiales; Euphorbiaceae; Acalyphoideae; Acalypheae; Ricinus	TRINITY_DN11689_c0_g1_i1.p1	502-1548[-]	EFTS_RICCO^EFTS_RICCO^Q:12-348,H:42-379^71.64%ID^E:1e-168^RecName: Full=Elongation factor Ts, mitochondrial {ECO:0000255|HAMAP-Rule:MF_03135};^Eukaryota; Viridiplantae; Streptophyta; Embryophyta; Tracheophyta; Spermatophyta; Magnoliopsida; eudicotyledons; Gunneridae; Pentapetalae; rosids; fabids; Malpighiales; Euphorbiaceae; Acalyphoideae; Acalypheae; Ricinus	XP_027187655.1^XP_027187655.1^Q:1542-505,H:2-345^84.1%ID^E:0^.^.	XP_027187655.1^XP_027187655.1^Q:3-348,H:2-345^86.13%ID^E:0^.^.	PF00889.19^EF_TS^Elongation factor TS^97-331^E:5.1e-54	sigP:0.999439^^^	NA	NA	KEGG:rcu:8288301	GO:0005759^cellular_component^mitochondrial matrix`GO:0003746^molecular_function^translation elongation factor activity`GO:0070125^biological_process^mitochondrial translational elongation	GO:0003746^molecular_function^translation elongation factor activity`GO:0006414^biological_process^translational elongation	GO:0005759,GO:0003746,GO:0070125,GO:0006414,GO:0003674,GO:0003676,GO:0003723,GO:0005488,GO:0005575,GO:0005622,GO:0005623,GO:0005737,GO:0005739,GO:0006412,GO:0006518,GO:0006807,GO:0008135,GO:0008150,GO:0008152,GO:0009058,GO:0009059,GO:0009987,GO:0010467,GO:0019538,GO:0031974,GO:0032543,GO:0034641,GO:0034645,GO:0043043,GO:0043170,GO:0043226,GO:0043227,GO:0043229,GO:0043231,GO:0043233,GO:0043603,GO:…	GO:0003746,GO:0006414	protein.synthesis.elongation	NA	NA	NA	NA	NA	elongation factor Ts, mitochondrial isoform X2 [Cicer arietinum]	elongation factor Ts, mitochondrial isoform X2 [Cicer arietinum]
TRINITY_DN11639_c0_g1	TRINITY_DN11639_c0_g1_i3	NO93_SOYBN^NO93_SOYBN^Q:520-221,H:4-103^82%ID^E:4e-37^RecName: Full=Early nodulin-93;^Eukaryota; Viridiplantae; Streptophyta; Embryophyta; Tracheophyta; Spermatophyta; Magnoliopsida; eudicotyledons; Gunneridae; Pentapetalae; rosids; fabids; Fabales; Fabaceae; Papilionoideae; 50 kb inversion clade; NPAAA clade; indigoferoid/millettioid clade; Phaseoleae; Glycine; Soja	TRINITY_DN11639_c0_g1_i3.p1	218-562[-]	NO93_SOYBN^NO93_SOYBN^Q:15-114,H:4-103^82%ID^E:8e-44^RecName: Full=Early nodulin-93;^Eukaryota; Viridiplantae; Streptophyta; Embryophyta; Tracheophyta; Spermatophyta; Magnoliopsida; eudicotyledons; Gunneridae; Pentapetalae; rosids; fabids; Fabales; Fabaceae; Papilionoideae; 50 kb inversion clade; NPAAA clade; indigoferoid/millettioid clade; Phaseoleae; Glycine; Soja	ANI24516.1^ANI24516.1^Q:541-221,H:1-107^94.39%ID^E:2e-47^.^.	TKY54892.1^TKY54892.1^Q:8-114,H:1-107^90.65%ID^E:2e-62^.^.	PF03386.14^ENOD93^Early nodulin 93 ENOD93 protein^30-107^E:9.3e-39	sigP:0.99674^^^	ExpAA=41.23^PredHel=2^Topology=i41-63o78-95i	NA	KEGG:gmx:547773	GO:0016021^cellular_component^integral component of membrane`GO:0009877^biological_process^nodulation	NA	GO:0016021,GO:0009877	NA	not assigned.unknown	NA	NA	NA	NA	NA	Early nodulin-93 [Spatholobus suberectus]	early nodulin 93.1 [Vicia faba]
TRINITY_DN11639_c0_g1	TRINITY_DN11639_c0_g1_i14	NO93_SOYBN^NO93_SOYBN^Q:173-90,H:50-81^84.38%ID^E:3e-08^RecName: Full=Early nodulin-93;^Eukaryota; Viridiplantae; Streptophyta; Embryophyta; Tracheophyta; Spermatophyta; Magnoliopsida; eudicotyledons; Gunneridae; Pentapetalae; rosids; fabids; Fabales; Fabaceae; Papilionoideae; 50 kb inversion clade; NPAAA clade; indigoferoid/millettioid clade; Phaseoleae; Glycine; Soja	TRINITY_DN11639_c0_g1_i14.p1	2-334[-]	NA	ANI24516.1^ANI24516.1^Q:536-441,H:1-32^81.25%ID^E:1e-09^.^.	NA	NA	sigP:0.997232^^^	ExpAA=55.43^PredHel=3^Topology=o24-43i50-72o82-104i	NA	NA	NA	NA	NA	NA	not assigned.unknown	NA	NA	NA	NA	NA	NA	early nodulin 93.1 [Vicia faba]
TRINITY_DN11664_c0_g1	TRINITY_DN11664_c0_g1_i2	YLBH_BACSU^YLBH_BACSU^Q:599-1168,H:1-180^27.89%ID^E:2e-15^RecName: Full=Putative rRNA methyltransferase YlbH;^Bacteria; Firmicutes; Bacilli; Bacillales; Bacillaceae; Bacillus	TRINITY_DN11664_c0_g1_i2.p1	251-1225[+]	YLBH_BACSU^YLBH_BACSU^Q:117-306,H:1-180^28.42%ID^E:8e-17^RecName: Full=Putative rRNA methyltransferase YlbH;^Bacteria; Firmicutes; Bacilli; Bacillales; Bacillaceae; Bacillus	XP_003618426.1^XP_003618426.1^Q:404-1213,H:54-323^86.3%ID^E:6e-155^.^.	XP_003618426.1^XP_003618426.1^Q:1-321,H:1-323^86.07%ID^E:1e-178^.^.	PF03602.15^Cons_hypoth95^Conserved hypothetical protein 95^117-306^E:1.4e-45	sigP:0.999745^^^	NA	COG0742^Methyltransferase	KEGG:bsu:BSU15010	GO:0008168^molecular_function^methyltransferase activity`GO:0031167^biological_process^rRNA methylation	NA	GO:0008168,GO:0031167	NA	protein.synthesis.ribosome biogenesis.Pre-rRNA processing and modifications.methylotransferases	NA	NA	NA	NA	NA	uncharacterized protein LOC11418738 [Medicago truncatula]	uncharacterized protein LOC11418738 [Medicago truncatula]
TRINITY_DN11664_c0_g2	TRINITY_DN11664_c0_g2_i1	LHTL8_ARATH^LHTL8_ARATH^Q:1616-285,H:82-517^51.8%ID^E:2e-142^RecName: Full=Lysine histidine transporter-like 8;^Eukaryota; Viridiplantae; Streptophyta; Embryophyta; Tracheophyta; Spermatophyta; Magnoliopsida; eudicotyledons; Gunneridae; Pentapetalae; rosids; malvids; Brassicales; Brassicaceae; Camelineae; Arabidopsis	TRINITY_DN11664_c0_g2_i1.p1	282-1799[-]	LHTL8_ARATH^LHTL8_ARATH^Q:62-505,H:82-517^51.8%ID^E:3e-153^RecName: Full=Lysine histidine transporter-like 8;^Eukaryota; Viridiplantae; Streptophyta; Embryophyta; Tracheophyta; Spermatophyta; Magnoliopsida; eudicotyledons; Gunneridae; Pentapetalae; rosids; malvids; Brassicales; Brassicaceae; Camelineae; Arabidopsis	XP_013456585.1^XP_013456585.1^Q:1799-285,H:1-501^84.55%ID^E:0^.^.	XP_013456585.1^XP_013456585.1^Q:1-505,H:1-501^84.55%ID^E:0^.^.	PF01490.18^Aa_trans^Transmembrane amino acid transporter protein^75-490^E:3.6e-61	sigP:0.998321^^^	ExpAA=212.71^PredHel=9^Topology=i79-101o106-128i157-179o229-251i318-340o368-390i411-433o437-459i466-488o	COG0814^amino acid transport	KEGG:ath:AT1G47670	GO:0016021^cellular_component^integral component of membrane`GO:0005886^cellular_component^plasma membrane`GO:0015171^molecular_function^amino acid transmembrane transporter activity`GO:0003333^biological_process^amino acid transmembrane transport	NA	GO:0016021,GO:0005886,GO:0015171,GO:0003333,GO:0003674,GO:0005215,GO:0005342,GO:0006810,GO:0006811,GO:0006820,GO:0006865,GO:0008150,GO:0008509,GO:0008514,GO:0015075,GO:0015318,GO:0015711,GO:0015849,GO:0022857,GO:0034220,GO:0046942,GO:0046943,GO:0051179,GO:0051234,GO:0055085,GO:0071702,GO:0071705,GO:0098656,GO:1903825,GO:1905039	NA	transport.amino acids	GO:0015171	NA	NA	NA	NA	lysine histidine transporter-like 8 [Medicago truncatula]	lysine histidine transporter-like 8 [Medicago truncatula]
TRINITY_DN11664_c0_g3	TRINITY_DN11664_c0_g3_i1	ICMTB_ARATH^ICMTB_ARATH^Q:290-880,H:1-197^65.99%ID^E:4e-92^RecName: Full=Protein-S-isoprenylcysteine O-methyltransferase B;^Eukaryota; Viridiplantae; Streptophyta; Embryophyta; Tracheophyta; Spermatophyta; Magnoliopsida; eudicotyledons; Gunneridae; Pentapetalae; rosids; malvids; Brassicales; Brassicaceae; Camelineae; Arabidopsis	TRINITY_DN11664_c0_g3_i1.p1	290-883[+]	ICMTB_ARATH^ICMTB_ARATH^Q:1-197,H:1-197^65.99%ID^E:4e-96^RecName: Full=Protein-S-isoprenylcysteine O-methyltransferase B;^Eukaryota; Viridiplantae; Streptophyta; Embryophyta; Tracheophyta; Spermatophyta; Magnoliopsida; eudicotyledons; Gunneridae; Pentapetalae; rosids; malvids; Brassicales; Brassicaceae; Camelineae; Arabidopsis	XP_013452777.1^XP_013452777.1^Q:290-880,H:1-197^88.32%ID^E:5e-122^.^.	XP_013452777.1^XP_013452777.1^Q:1-197,H:1-197^88.32%ID^E:1e-126^.^.	PF04191.13^PEMT^Phospholipid methyltransferase^81-181^E:4e-10`PF04140.14^ICMT^Isoprenylcysteine carboxyl methyltransferase (ICMT) family^83-174^E:9.8e-29	sigP:0.997999^^^	ExpAA=81.92^PredHel=4^Topology=i13-35o50-69i76-98o135-157i	COG2020^isoprenylcysteine carboxyl methyltransferase	KEGG:ath:AT5G08335`KO:K00587	GO:0005783^cellular_component^endoplasmic reticulum`GO:0005789^cellular_component^endoplasmic reticulum membrane`GO:0016021^cellular_component^integral component of membrane`GO:0004671^molecular_function^protein C-terminal S-isoprenylcysteine carboxyl O-methyltransferase activity`GO:0009908^biological_process^flower development`GO:0009788^biological_process^negative regulation of abscisic acid-ac…	GO:0004671^molecular_function^protein C-terminal S-isoprenylcysteine carboxyl O-methyltransferase activity`GO:0006481^biological_process^C-terminal protein methylation`GO:0016021^cellular_component^integral component of membrane	GO:0005783,GO:0005789,GO:0016021,GO:0004671,GO:0009908,GO:0009788,GO:0048367,GO:0006481,GO:0000003,GO:0003006,GO:0003674,GO:0003824,GO:0003880,GO:0005575,GO:0005622,GO:0005623,GO:0005737,GO:0006464,GO:0006479,GO:0006807,GO:0007275,GO:0008150,GO:0008152,GO:0008168,GO:0008171,GO:0008213,GO:0008276,GO:0008757,GO:0009787,GO:0009791,GO:0009966,GO:0009968,GO:0009987,GO:0010340,GO:0010646,GO:0010648,GO:…	GO:0004671,GO:0006481,GO:0016021	protein.postranslational modification	NA	ko:K00587	ko00900,ko01130,map00900,map01130	NA	R04496	protein-S-isoprenylcysteine O-methyltransferase A [Medicago truncatula]	protein-S-isoprenylcysteine O-methyltransferase A [Medicago truncatula]
TRINITY_DN11631_c0_g3	TRINITY_DN11631_c0_g3_i2	NA	TRINITY_DN11631_c0_g3_i2.p1	3-329[-]	NA	XP_004513524.1^XP_004513524.1^Q:329-87,H:1-81^69.14%ID^E:5e-29^.^.	XP_004513524.1^XP_004513524.1^Q:1-81,H:1-81^69.14%ID^E:1e-31^.^.	NA	sigP:0.998194^^^	NA	NA	NA	NA	NA	NA,GO:0000003,GO:0000280,GO:0005575,GO:0005622,GO:0005623,GO:0005634,GO:0006139,GO:0006259,GO:0006281,GO:0006725,GO:0006807,GO:0006950,GO:0006974,GO:0006996,GO:0007049,GO:0007140,GO:0007143,GO:0007275,GO:0007276,GO:0007292,GO:0008150,GO:0008152,GO:0009314,GO:0009555,GO:0009628,GO:0009987,GO:0010165,GO:0010212,GO:0016043,GO:0019953,GO:0022402,GO:0022412,GO:0022414,GO:0032501,GO:0032502,GO:0032504,…	NA	not assigned.unknown	NA	NA	NA	NA	NA	protein XRI1-like isoform X2 [Cicer arietinum]	protein XRI1-like isoform X2 [Cicer arietinum]
TRINITY_DN11631_c0_g3	TRINITY_DN11631_c0_g3_i1	XRI1_ARATH^XRI1_ARATH^Q:1164-262,H:1-300^45.45%ID^E:1e-67^RecName: Full=Protein XRI1;^Eukaryota; Viridiplantae; Streptophyta; Embryophyta; Tracheophyta; Spermatophyta; Magnoliopsida; eudicotyledons; Gunneridae; Pentapetalae; rosids; malvids; Brassicales; Brassicaceae; Camelineae; Arabidopsis	TRINITY_DN11631_c0_g3_i1.p1	259-1164[-]	XRI1_ARATH^XRI1_ARATH^Q:1-301,H:1-300^45.45%ID^E:2e-69^RecName: Full=Protein XRI1;^Eukaryota; Viridiplantae; Streptophyta; Embryophyta; Tracheophyta; Spermatophyta; Magnoliopsida; eudicotyledons; Gunneridae; Pentapetalae; rosids; malvids; Brassicales; Brassicaceae; Camelineae; Arabidopsis	XP_004513524.1^XP_004513524.1^Q:1164-262,H:1-300^75.66%ID^E:2e-162^.^.	XP_004513524.1^XP_004513524.1^Q:1-301,H:1-300^75.66%ID^E:2e-164^.^.	NA	sigP:0.997864^^^	NA	ENOG410YGP1^NA	KEGG:ath:AT5G48720	GO:0005634^cellular_component^nucleus`GO:0006281^biological_process^DNA repair`GO:0007143^biological_process^female meiotic nuclear division`GO:0007140^biological_process^male meiotic nuclear division`GO:0009555^biological_process^pollen development`GO:0010165^biological_process^response to X-ray	NA	GO:0005634,GO:0006281,GO:0007143,GO:0007140,GO:0009555,GO:0010165,GO:0000003,GO:0000280,GO:0005575,GO:0005622,GO:0005623,GO:0006139,GO:0006259,GO:0006725,GO:0006807,GO:0006950,GO:0006974,GO:0006996,GO:0007049,GO:0007275,GO:0007276,GO:0007292,GO:0008150,GO:0008152,GO:0009314,GO:0009628,GO:0009987,GO:0010212,GO:0016043,GO:0019953,GO:0022402,GO:0022412,GO:0022414,GO:0032501,GO:0032502,GO:0032504,GO:…	NA	not assigned.unknown	NA	NA	NA	NA	NA	protein XRI1-like isoform X2 [Cicer arietinum]	protein XRI1-like isoform X2 [Cicer arietinum]
TRINITY_DN11693_c0_g1	TRINITY_DN11693_c0_g1_i1	UTP7_SCHPO^UTP7_SCHPO^Q:1669-563,H:57-427^45.7%ID^E:1e-103^RecName: Full=Probable U3 small nucleolar RNA-associated protein 7;^Eukaryota; Fungi; Dikarya; Ascomycota; Taphrinomycotina; Schizosaccharomycetes; Schizosaccharomycetales; Schizosaccharomycetaceae; Schizosaccharomyces	TRINITY_DN11693_c0_g1_i1.p1	275-1885[-]	UTP7_SCHPO^UTP7_SCHPO^Q:22-533,H:8-520^40.04%ID^E:6e-121^RecName: Full=Probable U3 small nucleolar RNA-associated protein 7;^Eukaryota; Fungi; Dikarya; Ascomycota; Taphrinomycotina; Schizosaccharomycetes; Schizosaccharomycetales; Schizosaccharomycetaceae; Schizosaccharomyces	XP_004496157.1^XP_004496157.1^Q:1885-287,H:1-533^88.74%ID^E:0^.^.	XP_004496157.1^XP_004496157.1^Q:1-536,H:1-536^88.81%ID^E:0^.^.	PF00400.32^WD40^WD domain, G-beta repeat^277-308^E:1.8e-06`PF08149.11^BING4CT^BING4CT (NUC141) domain^356-434^E:3.3e-31	sigP:0.999805^^^	NA	NA	KEGG:spo:SPAC959.03c`KO:K14768	GO:0005730^cellular_component^nucleolus`GO:0005732^cellular_component^small nucleolar ribonucleoprotein complex`GO:0032040^cellular_component^small-subunit processome`GO:0030515^molecular_function^snoRNA binding`GO:0030490^biological_process^maturation of SSU-rRNA`GO:0000462^biological_process^maturation of SSU-rRNA from tricistronic rRNA transcript (SSU-rRNA, 5.8S rRNA, LSU-rRNA)	GO:0005515^molecular_function^protein binding	GO:0005730,GO:0005732,GO:0032040,GO:0030515,GO:0030490,GO:0000462,GO:0005515,GO:0003674,GO:0003676,GO:0003723,GO:0005488,GO:0005575,GO:0006139,GO:0006364,GO:0006396,GO:0006725,GO:0006807,GO:0008150,GO:0008152,GO:0009987,GO:0010467,GO:0016070,GO:0016072,GO:0022613,GO:0030684,GO:0030686,GO:0032991,GO:0034470,GO:0034641,GO:0034660,GO:0042254,GO:0042274,GO:0043170,GO:0044085,GO:0044237,GO:0044238,GO:…	GO:0005515	cell.cycle	NA	ko:K14768	NA	NA	NA	probable U3 small nucleolar RNA-associated protein 7 [Cicer arietinum]	probable U3 small nucleolar RNA-associated protein 7 [Cicer arietinum]
TRINITY_DN11610_c0_g1	TRINITY_DN11610_c0_g1_i2	EF110_ARATH^EF110_ARATH^Q:711-905,H:72-136^92.31%ID^E:3e-18^RecName: Full=Ethylene-responsive transcription factor ERF110;^Eukaryota; Viridiplantae; Streptophyta; Embryophyta; Tracheophyta; Spermatophyta; Magnoliopsida; eudicotyledons; Gunneridae; Pentapetalae; rosids; malvids; Brassicales; Brassicaceae; Camelineae; Arabidopsis	TRINITY_DN11610_c0_g1_i2.p1	381-1400[+]	EF114_ARATH^EF114_ARATH^Q:72-223,H:51-187^48.39%ID^E:5e-36^RecName: Full=Ethylene-responsive transcription factor ERF114 {ECO:0000303|PubMed:16407444};^Eukaryota; Viridiplantae; Streptophyta; Embryophyta; Tracheophyta; Spermatophyta; Magnoliopsida; eudicotyledons; Gunneridae; Pentapetalae; rosids; malvids; Brassicales; Brassicaceae; Camelineae; Arabidopsis	XP_003592075.1^XP_003592075.1^Q:315-1361,H:11-349^68.09%ID^E:4e-68^.^.	AWN02132.1^AWN02132.1^Q:4-330,H:2-333^76.01%ID^E:6e-106^.^.	PF00847.20^AP2^AP2 domain^115-164^E:5.8e-14	sigP:0.99933^^^	NA	ENOG410YY7D^Transcription factor	KEGG:ath:AT5G61890	GO:0005634^cellular_component^nucleus`GO:0003700^molecular_function^DNA-binding transcription factor activity`GO:0043565^molecular_function^sequence-specific DNA binding`GO:0050832^biological_process^defense response to fungus`GO:0009873^biological_process^ethylene-activated signaling pathway`GO:0007275^biological_process^multicellular organism development	GO:0003700^molecular_function^DNA-binding transcription factor activity`GO:0006355^biological_process^regulation of transcription, DNA-templated	GO:0005634,GO:0003700,GO:0043565,GO:0050832,GO:0009873,GO:0007275,GO:0006355,GO:0001101,GO:0003674,GO:0006950,GO:0006952,GO:0006970,GO:0008150,GO:0009605,GO:0009607,GO:0009620,GO:0009628,GO:0009719,GO:0009725,GO:0009737,GO:0009743,GO:0009746,GO:0009749,GO:0009787,GO:0009788,GO:0009889,GO:0009891,GO:0009893,GO:0009966,GO:0009968,GO:0010033,GO:0010468,GO:0010556,GO:0010557,GO:0010604,GO:0010628,GO:…	GO:0003700,GO:0006355	RNA.regulation of transcription.AP2/EREBP, APETALA2/Ethylene-responsive element binding protein family	NA	NA	NA	NA	NA	ethylene-responsive transcription factor ERF110, partial [Trifolium repens]	ethylene-responsive transcription factor ERF110 [Medicago truncatula]
TRINITY_DN11613_c0_g1	TRINITY_DN11613_c0_g1_i1	BH030_ARATH^BH030_ARATH^Q:766-8,H:99-358^62.08%ID^E:2e-66^RecName: Full=Transcription factor bHLH30;^Eukaryota; Viridiplantae; Streptophyta; Embryophyta; Tracheophyta; Spermatophyta; Magnoliopsida; eudicotyledons; Gunneridae; Pentapetalae; rosids; malvids; Brassicales; Brassicaceae; Camelineae; Arabidopsis	TRINITY_DN11613_c0_g1_i1.p1	2-1015[-]	BH030_ARATH^BH030_ARATH^Q:84-336,H:99-358^62.77%ID^E:2e-88^RecName: Full=Transcription factor bHLH30;^Eukaryota; Viridiplantae; Streptophyta; Embryophyta; Tracheophyta; Spermatophyta; Magnoliopsida; eudicotyledons; Gunneridae; Pentapetalae; rosids; malvids; Brassicales; Brassicaceae; Camelineae; Arabidopsis	PNY08726.1^PNY08726.1^Q:1015-2,H:1-332^81.27%ID^E:3e-139^.^.	PNY08726.1^PNY08726.1^Q:1-338,H:1-332^83.86%ID^E:0^.^.	PF00010.26^HLH^Helix-loop-helix DNA-binding domain^157-204^E:1.6e-12	sigP:0.999308^^^	NA	ENOG410YEFC^Transcription factor	KEGG:ath:AT1G68810	GO:0005634^cellular_component^nucleus`GO:0003677^molecular_function^DNA binding`GO:0003700^molecular_function^DNA-binding transcription factor activity`GO:0046983^molecular_function^protein dimerization activity`GO:0006355^biological_process^regulation of transcription, DNA-templated	GO:0046983^molecular_function^protein dimerization activity	GO:0005634,GO:0003677,GO:0003700,GO:0046983,GO:0006355	GO:0046983	RNA.regulation of transcription.bHLH,Basic Helix-Loop-Helix family	NA	NA	NA	NA	NA	transcription factor bHLH30-like protein [Trifolium pratense]	transcription factor bHLH30-like protein [Trifolium pratense]
TRINITY_DN11605_c0_g1	TRINITY_DN11605_c0_g1_i1	PGLR4_ARATH^PGLR4_ARATH^Q:1318-95,H:75-463^46.12%ID^E:6e-112^RecName: Full=Polygalacturonase At1g48100;^Eukaryota; Viridiplantae; Streptophyta; Embryophyta; Tracheophyta; Spermatophyta; Magnoliopsida; eudicotyledons; Gunneridae; Pentapetalae; rosids; malvids; Brassicales; Brassicaceae; Camelineae; Arabidopsis	TRINITY_DN11605_c0_g1_i1.p1	56-1591[-]	PGLR4_ARATH^PGLR4_ARATH^Q:92-509,H:75-470^45.5%ID^E:3e-121^RecName: Full=Polygalacturonase At1g48100;^Eukaryota; Viridiplantae; Streptophyta; Embryophyta; Tracheophyta; Spermatophyta; Magnoliopsida; eudicotyledons; Gunneridae; Pentapetalae; rosids; malvids; Brassicales; Brassicaceae; Camelineae; Arabidopsis	XP_013446019.1^XP_013446019.1^Q:1588-59,H:22-521^85.29%ID^E:0^.^.	XP_013446019.1^XP_013446019.1^Q:2-511,H:22-521^88.26%ID^E:0^.^.	PF00295.17^Glyco_hydro_28^Glycosyl hydrolases family 28^127-209^E:3.4e-07`PF00295.17^Glyco_hydro_28^Glycosyl hydrolases family 28^245-463^E:4.6e-68	sigP:0.998536^^^	NA	COG5434^Glycoside hydrolase family 28	KEGG:ath:AT1G48100	GO:0005618^cellular_component^cell wall`GO:0005576^cellular_component^extracellular region`GO:0004650^molecular_function^polygalacturonase activity`GO:0005975^biological_process^carbohydrate metabolic process`GO:0009831^biological_process^plant-type cell wall modification involved in multidimensional cell growth	GO:0004650^molecular_function^polygalacturonase activity`GO:0005975^biological_process^carbohydrate metabolic process	GO:0005618,GO:0005576,GO:0004650,GO:0005975,GO:0009831,GO:0030570,GO:0003674,GO:0003824,GO:0004553,GO:0005575,GO:0005623,GO:0008150,GO:0009664,GO:0009825,GO:0009827,GO:0009987,GO:0016043,GO:0016049,GO:0016787,GO:0016798,GO:0030312,GO:0040007,GO:0042545,GO:0042547,GO:0044464,GO:0045229,GO:0071554,GO:0071555,GO:0071669,GO:0071840,GO:0071944	GO:0004650,GO:0005975	cell wall.degradation.pectate lyases and polygalacturonases	GO:0004650,GO:0030570	ko:K01213	ko00040,ko01100,map00040,map01100	M00081	R01982,R07413	polygalacturonase At1g48100 [Medicago truncatula]	polygalacturonase At1g48100 [Medicago truncatula]
TRINITY_DN11624_c0_g1	TRINITY_DN11624_c0_g1_i1	RL34_MARMS^RL34_MARMS^Q:619-491,H:2-44^72.09%ID^E:3e-11^RecName: Full=50S ribosomal protein L34 {ECO:0000255|HAMAP-Rule:MF_00391};^Bacteria; Proteobacteria; Gammaproteobacteria; Oceanospirillales; Oceanospirillaceae; Marinomonas	TRINITY_DN11624_c0_g1_i1.p1	488-889[-]	RL34_MARMS^RL34_MARMS^Q:91-128,H:2-39^78.95%ID^E:1e-12^RecName: Full=50S ribosomal protein L34 {ECO:0000255|HAMAP-Rule:MF_00391};^Bacteria; Proteobacteria; Gammaproteobacteria; Oceanospirillales; Oceanospirillaceae; Marinomonas	NP_001265973.1^NP_001265973.1^Q:889-491,H:1-134^94.03%ID^E:6e-65^.^.	XP_013444363.1^XP_013444363.1^Q:1-133,H:1-133^87.22%ID^E:6e-79^.^.	PF00468.17^Ribosomal_L34^Ribosomal protein L34^91-133^E:3e-18	sigP:0.999512^^^	NA	COG0230^50s ribosomal protein l34	KEGG:mmw:Mmwyl1_4487`KO:K02914	GO:0005840^cellular_component^ribosome`GO:0003735^molecular_function^structural constituent of ribosome`GO:0006412^biological_process^translation	GO:0003735^molecular_function^structural constituent of ribosome`GO:0006412^biological_process^translation`GO:0005840^cellular_component^ribosome	GO:0005840,GO:0003735,GO:0006412	GO:0003735,GO:0006412,GO:0005840	protein.synthesis.ribosomal protein.prokaryotic.unknown organellar.50S subunit.L34	NA	ko:K02914	ko03010,map03010	M00178	NA	uncharacterized protein LOC25500484 [Medicago truncatula]	uncharacterized protein LOC101513548 [Cicer arietinum]
TRINITY_DN11683_c0_g1	TRINITY_DN11683_c0_g1_i1	E132_ARATH^E132_ARATH^Q:1629-322,H:26-462^71.92%ID^E:0^RecName: Full=Glucan endo-1,3-beta-glucosidase 2;^Eukaryota; Viridiplantae; Streptophyta; Embryophyta; Tracheophyta; Spermatophyta; Magnoliopsida; eudicotyledons; Gunneridae; Pentapetalae; rosids; malvids; Brassicales; Brassicaceae; Camelineae; Arabidopsis	TRINITY_DN11683_c0_g1_i1.p1	202-1680[-]	E132_ARATH^E132_ARATH^Q:18-477,H:26-482^70.35%ID^E:0^RecName: Full=Glucan endo-1,3-beta-glucosidase 2;^Eukaryota; Viridiplantae; Streptophyta; Embryophyta; Tracheophyta; Spermatophyta; Magnoliopsida; eudicotyledons; Gunneridae; Pentapetalae; rosids; malvids; Brassicales; Brassicaceae; Camelineae; Arabidopsis	XP_003600716.2^XP_003600716.2^Q:1680-205,H:1-491^84.96%ID^E:0^.^.	XP_003600716.2^XP_003600716.2^Q:1-492,H:1-491^86.26%ID^E:0^.^.	PF00332.18^Glyco_hydro_17^Glycosyl hydrolases family 17^24-344^E:7e-80`PF07983.13^X8^X8 domain^361-432^E:1.2e-18	sigP:0.001371^CS^pos:^Pr:	NA	ENOG410ZF4V^glucan endo-1-3-beta-glucosidase	KEGG:ath:AT1G66250`KO:K19891	GO:0031225^cellular_component^anchored component of membrane`GO:0046658^cellular_component^anchored component of plasma membrane`GO:0005886^cellular_component^plasma membrane`GO:0042973^molecular_function^glucan endo-1,3-beta-D-glucosidase activity`GO:0005975^biological_process^carbohydrate metabolic process`GO:0006952^biological_process^defense response	GO:0004553^molecular_function^hydrolase activity, hydrolyzing O-glycosyl compounds`GO:0005975^biological_process^carbohydrate metabolic process	GO:0031225,GO:0046658,GO:0005886,GO:0042973,GO:0005975,GO:0006952,GO:0004553,GO:0001871,GO:0003674,GO:0003824,GO:0005488,GO:0005575,GO:0005623,GO:0016020,GO:0016787,GO:0016798,GO:0030246,GO:0030247,GO:0031224,GO:0031226,GO:0044425,GO:0044459,GO:0044464,GO:0071944	GO:0004553,GO:0005975	misc.beta 1,3 glucan hydrolases.glucan endo-1,3-beta-glucosidase	NA	ko:K19891	ko00500,map00500	NA	R00308	glucan endo-1,3-beta-glucosidase 2 [Medicago truncatula]	glucan endo-1,3-beta-glucosidase 2 [Medicago truncatula]
TRINITY_DN11667_c0_g1	TRINITY_DN11667_c0_g1_i3	NA	TRINITY_DN11667_c0_g1_i3.p1	36-1064[+]	NA	XP_003626343.2^XP_003626343.2^Q:36-1061,H:1-340^88.05%ID^E:0^.^.	XP_003626343.2^XP_003626343.2^Q:1-342,H:1-340^88.05%ID^E:0^.^.	NA	sigP:0.990876^^^	ExpAA=54.72^PredHel=2^Topology=o120-137i142-164o	NA	NA	NA	NA	NA	NA	not assigned.unknown	NA	NA	NA	NA	NA	uncharacterized protein LOC11431321 [Medicago truncatula]	uncharacterized protein LOC11431321 [Medicago truncatula]
TRINITY_DN52169_c0_g1	TRINITY_DN52169_c0_g1_i1	EPS1_ARATH^EPS1_ARATH^Q:55-1374,H:7-432^36.63%ID^E:6e-81^RecName: Full=Protein ENHANCED PSEUDOMONAS SUSCEPTIBILITY 1 {ECO:0000303|PubMed:19036031};^Eukaryota; Viridiplantae; Streptophyta; Embryophyta; Tracheophyta; Spermatophyta; Magnoliopsida; eudicotyledons; Gunneridae; Pentapetalae; rosids; malvids; Brassicales; Brassicaceae; Camelineae; Arabidopsis	TRINITY_DN52169_c0_g1_i1.p1	40-1380[+]	EPS1_ARATH^EPS1_ARATH^Q:6-445,H:7-432^37.3%ID^E:6e-89^RecName: Full=Protein ENHANCED PSEUDOMONAS SUSCEPTIBILITY 1 {ECO:0000303|PubMed:19036031};^Eukaryota; Viridiplantae; Streptophyta; Embryophyta; Tracheophyta; Spermatophyta; Magnoliopsida; eudicotyledons; Gunneridae; Pentapetalae; rosids; malvids; Brassicales; Brassicaceae; Camelineae; Arabidopsis	XP_004511082.1^XP_004511082.1^Q:40-1374,H:1-447^65.56%ID^E:0^.^.	XP_013442394.1^XP_013442394.1^Q:1-445,H:1-442^66.74%ID^E:0^.^.	PF02458.15^Transferase^Transferase family^4-441^E:5.7e-76	sigP:0.997235^^^	NA	ENOG411040Y^Transferase family	KEGG:ath:AT5G67160	GO:0016747^molecular_function^transferase activity, transferring acyl groups other than amino-acyl groups`GO:0006952^biological_process^defense response`GO:1900424^biological_process^regulation of defense response to bacterium`GO:1900150^biological_process^regulation of defense response to fungus`GO:0009617^biological_process^response to bacterium`GO:0009753^biological_process^response to jasmoni…	GO:0016747^molecular_function^transferase activity, transferring acyl groups other than amino-acyl groups	GO:0016747,GO:0006952,GO:1900424,GO:1900150,GO:0009617,GO:0009753,GO:0009697	GO:0016747	secondary metabolism.phenylpropanoids	NA	NA	NA	NA	NA	uncharacterized acetyltransferase At3g50280 [Medicago truncatula]	protein ENHANCED PSEUDOMONAS SUSCEPTIBILTY 1-like [Cicer arietinum]
TRINITY_DN52105_c0_g1	TRINITY_DN52105_c0_g1_i1	ADF_BRANA^ADF_BRANA^Q:4-306,H:26-126^86.14%ID^E:3e-60^RecName: Full=Actin-depolymerizing factor;^Eukaryota; Viridiplantae; Streptophyta; Embryophyta; Tracheophyta; Spermatophyta; Magnoliopsida; eudicotyledons; Gunneridae; Pentapetalae; rosids; malvids; Brassicales; Brassicaceae; Brassiceae; Brassica	TRINITY_DN52105_c0_g1_i1.p1	1-309[+]	ADF_BRANA^ADF_BRANA^Q:2-102,H:26-126^86.14%ID^E:1e-60^RecName: Full=Actin-depolymerizing factor;^Eukaryota; Viridiplantae; Streptophyta; Embryophyta; Tracheophyta; Spermatophyta; Magnoliopsida; eudicotyledons; Gunneridae; Pentapetalae; rosids; malvids; Brassicales; Brassicaceae; Brassiceae; Brassica	XP_003611106.2^XP_003611106.2^Q:1-306,H:55-156^98.04%ID^E:1e-67^.^.	XP_003611106.2^XP_003611106.2^Q:1-102,H:55-156^98.04%ID^E:6e-68^.^.	PF00241.20^Cofilin_ADF^Cofilin/tropomyosin-type actin-binding protein^2-98^E:1.9e-30	sigP:0.99909^^^	NA	NA	NA	GO:0015629^cellular_component^actin cytoskeleton`GO:0003779^molecular_function^actin binding`GO:0030042^biological_process^actin filament depolymerization	GO:0003779^molecular_function^actin binding	GO:0015629,GO:0003779,GO:0030042	GO:0003779	cell.organisation.cytoskeleton.actin.actin depolymerizing factors	NA	ko:K05765	ko04360,ko04666,ko04810,ko05133,map04360,map04666,map04810,map05133	NA	NA	actin-depolymerizing factor 7 [Medicago truncatula]	actin-depolymerizing factor 7 [Medicago truncatula]
TRINITY_DN52141_c0_g1	TRINITY_DN52141_c0_g1_i1	AN13B_HUMAN^AN13B_HUMAN^Q:1666-521,H:46-414^30%ID^E:1e-27^RecName: Full=Ankyrin repeat domain-containing protein 13B;^Eukaryota; Metazoa; Chordata; Craniata; Vertebrata; Euteleostomi; Mammalia; Eutheria; Euarchontoglires; Primates; Haplorrhini; Catarrhini; Hominidae; Homo	TRINITY_DN52141_c0_g1_i1.p1	149-1912[-]	AN13B_HUMAN^AN13B_HUMAN^Q:83-484,H:46-433^30.7%ID^E:9e-42^RecName: Full=Ankyrin repeat domain-containing protein 13B;^Eukaryota; Metazoa; Chordata; Craniata; Vertebrata; Euteleostomi; Mammalia; Eutheria; Euarchontoglires; Primates; Haplorrhini; Catarrhini; Hominidae; Homo	XP_013462836.2^XP_013462836.2^Q:1909-197,H:4-574^91.96%ID^E:0^.^.	XP_013462836.2^XP_013462836.2^Q:2-587,H:4-589^91.82%ID^E:0^.^.	PF11904.8^GPCR_chapero_1^GPCR-chaperone^201-564^E:6e-92	sigP:0.998417^^^	NA	ENOG410XNMS^ankyrin repeat domain	KEGG:hsa:124930`KO:K21437	GO:0005737^cellular_component^cytoplasm`GO:0005769^cellular_component^early endosome`GO:0043231^cellular_component^intracellular membrane-bounded organelle`GO:0005770^cellular_component^late endosome`GO:0048471^cellular_component^perinuclear region of cytoplasm`GO:0005886^cellular_component^plasma membrane`GO:0140036^molecular_function^ubiquitin-dependent protein binding`GO:0002091^biological_pro…	NA	GO:0005737,GO:0005769,GO:0043231,GO:0005770,GO:0048471,GO:0005886,GO:0140036,GO:0002091,GO:0005200,GO:0003674,GO:0005102,GO:0005488,GO:0005515,GO:0005575,GO:0005622,GO:0005623,GO:0005783,GO:0006621,GO:0008104,GO:0008150,GO:0009889,GO:0009987,GO:0010556,GO:0010869,GO:0010941,GO:0012505,GO:0019222,GO:0031323,GO:0032507,GO:0033036,GO:0033365,GO:0034613,GO:0035437,GO:0042981,GO:0043067,GO:0043226,GO:…	NA	cell.organisation	GO:0005200	ko:K21437	NA	NA	NA	ankyrin repeat domain-containing protein 13C [Medicago truncatula]	ankyrin repeat domain-containing protein 13C [Medicago truncatula]
TRINITY_DN52192_c0_g1	TRINITY_DN52192_c0_g1_i1	ZOG_PHALU^ZOG_PHALU^Q:121-1527,H:4-459^65.03%ID^E:0^RecName: Full=Zeatin O-glucosyltransferase;^Eukaryota; Viridiplantae; Streptophyta; Embryophyta; Tracheophyta; Spermatophyta; Magnoliopsida; eudicotyledons; Gunneridae; Pentapetalae; rosids; fabids; Fabales; Fabaceae; Papilionoideae; 50 kb inversion clade; NPAAA clade; indigoferoid/millettioid clade; Phaseoleae; Phaseolus	TRINITY_DN52192_c0_g1_i1.p1	55-1530[+]	ZOG_PHALU^ZOG_PHALU^Q:23-491,H:4-459^65.03%ID^E:0^RecName: Full=Zeatin O-glucosyltransferase;^Eukaryota; Viridiplantae; Streptophyta; Embryophyta; Tracheophyta; Spermatophyta; Magnoliopsida; eudicotyledons; Gunneridae; Pentapetalae; rosids; fabids; Fabales; Fabaceae; Papilionoideae; 50 kb inversion clade; NPAAA clade; indigoferoid/millettioid clade; Phaseoleae; Phaseolus	XP_013446783.2^XP_013446783.2^Q:55-1527,H:1-490^86.56%ID^E:0^.^.	XP_013446783.2^XP_013446783.2^Q:1-491,H:1-490^86.56%ID^E:0^.^.	PF00201.18^UDPGT^UDP-glucoronosyl and UDP-glucosyl transferase^290-418^E:1.6e-19	sigP:0.999351^^^	NA	NA	KEGG:ag:AAD04166`KO:K13492	GO:0050403^molecular_function^trans-zeatin O-beta-D-glucosyltransferase activity`GO:0050404^molecular_function^zeatin O-beta-D-xylosyltransferase activity`GO:0009690^biological_process^cytokinin metabolic process`GO:0048439^biological_process^flower morphogenesis`GO:0009965^biological_process^leaf morphogenesis`GO:0045926^biological_process^negative regulation of growth`GO:0006486^biological_proc…	GO:0016758^molecular_function^transferase activity, transferring hexosyl groups	GO:0050403,GO:0050404,GO:0009690,GO:0048439,GO:0009965,GO:0045926,GO:0006486,GO:0010380,GO:0010083,GO:0010015,GO:0048316,GO:0016758,GO:0000003,GO:0003006,GO:0003674,GO:0003824,GO:0006464,GO:0006725,GO:0006807,GO:0007275,GO:0008150,GO:0008152,GO:0008194,GO:0009058,GO:0009059,GO:0009100,GO:0009101,GO:0009308,GO:0009653,GO:0009791,GO:0009888,GO:0009889,GO:0009908,GO:0009987,GO:0010016,GO:0010073,GO:…	GO:0016758	secondary metabolism.flavonoids.flavonols.flavonol 3-O-glycosyltransferase;misc.UDP glucosyl and glucoronyl transferases	NA	ko:K13495	ko00908,map00908	NA	R07260	zeatin O-glucosyltransferase [Medicago truncatula]	zeatin O-glucosyltransferase [Medicago truncatula]
TRINITY_DN52175_c0_g1	TRINITY_DN52175_c0_g1_i1	NA	TRINITY_DN52175_c0_g1_i1.p1	2-430[+]	NA	XP_013468790.1^XP_013468790.1^Q:2-427,H:84-222^81.12%ID^E:3e-78^.^.	XP_013468790.1^XP_013468790.1^Q:1-142,H:84-222^81.12%ID^E:1e-78^.^.	PF07279.11^DUF1442^Protein of unknown function (DUF1442)^8-131^E:4.1e-11	sigP:0.998027^^^	NA	NA	NA	NA	NA	NA	NA	not assigned.unknown	NA	NA	NA	NA	NA	uncharacterized protein LOC25484493 [Medicago truncatula]	uncharacterized protein LOC25484493 [Medicago truncatula]
TRINITY_DN52106_c0_g1	TRINITY_DN52106_c0_g1_i1	Y1174_SYNP6^Y1174_SYNP6^Q:237-1262,H:4-339^55.98%ID^E:7e-107^RecName: Full=Uncharacterized lipoprotein syc1174_c;^Bacteria; Cyanobacteria; Synechococcales; Synechococcaceae; Synechococcus	TRINITY_DN52106_c0_g1_i1.p1	138-1361[+]	Y1174_SYNP6^Y1174_SYNP6^Q:34-375,H:4-339^55.98%ID^E:5e-121^RecName: Full=Uncharacterized lipoprotein syc1174_c;^Bacteria; Cyanobacteria; Synechococcales; Synechococcaceae; Synechococcus	XP_013466501.1^XP_013466501.1^Q:138-1343,H:1-406^92.61%ID^E:0^.^.	XP_013466501.1^XP_013466501.1^Q:1-402,H:1-406^92.61%ID^E:0^.^.	PF11805.8^DUF3326^Protein of unknown function (DUF3326)^37-376^E:5.4e-155	sigP:0.999439^^^	NA	NA	KEGG:syc:syc1174_c	GO:0005886^cellular_component^plasma membrane	NA	GO:0005886	NA	not assigned.unknown	NA	NA	NA	NA	NA	uncharacterized protein LOC25482482 [Medicago truncatula]	uncharacterized protein LOC25482482 [Medicago truncatula]
TRINITY_DN52160_c0_g1	TRINITY_DN52160_c0_g1_i1	NCS2_PAPSO^NCS2_PAPSO^Q:838-401,H:42-190^40%ID^E:8e-30^RecName: Full=S-norcoclaurine synthase 2 {ECO:0000303|PubMed:15925393};^Eukaryota; Viridiplantae; Streptophyta; Embryophyta; Tracheophyta; Spermatophyta; Magnoliopsida; Ranunculales; Papaveraceae; Papaveroideae; Papaver	TRINITY_DN52160_c0_g1_i1.p1	368-847[-]	NCS2_PAPSO^NCS2_PAPSO^Q:4-153,H:42-194^38.96%ID^E:4e-32^RecName: Full=S-norcoclaurine synthase 2 {ECO:0000303|PubMed:15925393};^Eukaryota; Viridiplantae; Streptophyta; Embryophyta; Tracheophyta; Spermatophyta; Magnoliopsida; Ranunculales; Papaveraceae; Papaveroideae; Papaver	XP_004505590.1^XP_004505590.1^Q:847-392,H:1-154^84.42%ID^E:2e-84^.^.	XP_004505590.1^XP_004505590.1^Q:1-158,H:1-160^84.38%ID^E:7e-91^.^.	PF00407.19^Bet_v_1^Pathogenesis-related protein Bet v I family^1-130^E:1.5e-14	sigP:0.998546^^^	NA	NA	NA	GO:0005789^cellular_component^endoplasmic reticulum membrane`GO:0016021^cellular_component^integral component of membrane`GO:0005774^cellular_component^vacuolar membrane`GO:0050474^molecular_function^(S)-norcoclaurine synthase activity`GO:1901010^biological_process^(S)-reticuline metabolic process`GO:0006952^biological_process^defense response`GO:0002238^biological_process^response to molecule of…	GO:0006952^biological_process^defense response	GO:0005789,GO:0016021,GO:0005774,GO:0050474,GO:1901010,GO:0006952,GO:0002238	GO:0006952	not assigned.unknown	NA	NA	NA	NA	NA	S-norcoclaurine synthase 2-like [Cicer arietinum]	S-norcoclaurine synthase 2-like [Cicer arietinum]
TRINITY_DN52184_c0_g1	TRINITY_DN52184_c0_g1_i1	RIN1_ARATH^RIN1_ARATH^Q:1795-422,H:1-458^88.65%ID^E:0^RecName: Full=RuvB-like protein 1;^Eukaryota; Viridiplantae; Streptophyta; Embryophyta; Tracheophyta; Spermatophyta; Magnoliopsida; eudicotyledons; Gunneridae; Pentapetalae; rosids; malvids; Brassicales; Brassicaceae; Camelineae; Arabidopsis	TRINITY_DN52184_c0_g1_i1.p1	419-1795[-]	RIN1_ARATH^RIN1_ARATH^Q:1-458,H:1-458^88.65%ID^E:0^RecName: Full=RuvB-like protein 1;^Eukaryota; Viridiplantae; Streptophyta; Embryophyta; Tracheophyta; Spermatophyta; Magnoliopsida; eudicotyledons; Gunneridae; Pentapetalae; rosids; malvids; Brassicales; Brassicaceae; Camelineae; Arabidopsis	PNY16470.1^PNY16470.1^Q:1795-422,H:1-458^97.16%ID^E:0^.^.	PNY16470.1^PNY16470.1^Q:1-458,H:1-458^97.16%ID^E:0^.^.	PF06068.13^TIP49^TIP49 P-loop domain^17-368^E:5.1e-167`PF05496.12^RuvB_N^Holliday junction DNA helicase RuvB P-loop domain^41-94^E:1.5e-07`PF00004.29^AAA^ATPase family associated with various cellular activities (AAA)^69-118^E:1.8e-07`PF17856.1^TIP49_C^TIP49 AAA-lid domain^376-441^E:5.6e-18	sigP:0.999443^^^	NA	COG1224^ruvB-like	KEGG:ath:AT5G22330`KO:K04499	GO:0005829^cellular_component^cytosol`GO:0031011^cellular_component^Ino80 complex`GO:0035267^cellular_component^NuA4 histone acetyltransferase complex`GO:0005730^cellular_component^nucleolus`GO:0005634^cellular_component^nucleus`GO:0097255^cellular_component^R2TP complex`GO:0000812^cellular_component^Swr1 complex`GO:0043139^molecular_function^5'-3' DNA helicase activity`GO:0005524^molecular_funct…	GO:0003678^molecular_function^DNA helicase activity`GO:0005524^molecular_function^ATP binding`GO:0009378^molecular_function^four-way junction helicase activity`GO:0006281^biological_process^DNA repair`GO:0006310^biological_process^DNA recombination	GO:0005829,GO:0031011,GO:0035267,GO:0005730,GO:0005634,GO:0097255,GO:0000812,GO:0043139,GO:0005524,GO:0000492,GO:0030154,GO:0006338,GO:0009908,GO:0016573,GO:0048507,GO:2000072,GO:0006357,GO:0003678,GO:0009378,GO:0006281,GO:0006310,GO:0000123,GO:0000228,GO:0000491,GO:0000785,GO:0000790,GO:0002682,GO:0002831,GO:0003674,GO:0003824,GO:0004003,GO:0004386,GO:0005575,GO:0005622,GO:0005623,GO:0005654,GO:…	GO:0003678,GO:0005524,GO:0009378,GO:0006281,GO:0006310	development.unspecified	NA	ko:K04499	ko04310,map04310	NA	NA	ruvB 1-like protein [Trifolium pratense]	ruvB 1-like protein [Trifolium pratense]
TRINITY_DN52194_c0_g1	TRINITY_DN52194_c0_g1_i1	NA	TRINITY_DN52194_c0_g1_i1.p1	1-390[+]	NA	XP_024630258.1^XP_024630258.1^Q:10-384,H:1-132^48.15%ID^E:6e-31^.^.	XP_024630258.1^XP_024630258.1^Q:4-128,H:1-132^48.15%ID^E:6e-31^.^.	NA	sigP:0.918638^^^	NA	NA	NA	NA	NA	NA	NA	not assigned.unknown	NA	NA	NA	NA	NA	protein MEI2-like 7 [Medicago truncatula]	protein MEI2-like 7 [Medicago truncatula]
TRINITY_DN52164_c0_g1	TRINITY_DN52164_c0_g1_i1	RN181_XENLA^RN181_XENLA^Q:361-146,H:54-127^45.95%ID^E:8e-17^RecName: Full=E3 ubiquitin-protein ligase RNF181;^Eukaryota; Metazoa; Chordata; Craniata; Vertebrata; Euteleostomi; Amphibia; Batrachia; Anura; Pipoidea; Pipidae; Xenopodinae; Xenopus; Xenopus	TRINITY_DN52164_c0_g1_i1.p1	137-862[-]	RN181_XENLA^RN181_XENLA^Q:168-239,H:54-127^45.95%ID^E:4e-17^RecName: Full=E3 ubiquitin-protein ligase RNF181;^Eukaryota; Metazoa; Chordata; Craniata; Vertebrata; Euteleostomi; Amphibia; Batrachia; Anura; Pipoidea; Pipidae; Xenopodinae; Xenopus; Xenopus	RHN69434.1^RHN69434.1^Q:859-140,H:1-239^58.33%ID^E:7e-103^.^.	RHN69434.1^RHN69434.1^Q:2-241,H:1-239^58.33%ID^E:9e-104^.^.	PF12678.7^zf-rbx1^RING-H2 zinc finger domain^189-232^E:7e-10`PF13639.6^zf-RING_2^Ring finger domain^190-232^E:1.6e-11`PF13923.6^zf-C3HC4_2^Zinc finger, C3HC4 type (RING finger)^190-231^E:1.2e-07`PF17123.5^zf-RING_11^RING-like zinc finger^191-218^E:6.2e-07`PF13445.6^zf-RING_UBOX^RING-type zinc-finger^191-229^E:0.00015`PF00097.25^zf-C3HC4^Zinc finger, C3HC4 type (RING finger)^191-231^E:0.00022	sigP:0.998789^^^	NA	NA	KEGG:xla:444028`KO:K22378	GO:0046872^molecular_function^metal ion binding`GO:0016740^molecular_function^transferase activity`GO:0016567^biological_process^protein ubiquitination	GO:0008270^molecular_function^zinc ion binding`GO:0046872^molecular_function^metal ion binding	GO:0046872,GO:0016740,GO:0016567,GO:0008270	GO:0008270,GO:0046872	protein.degradation.ubiquitin.E3.RING	NA	ko:K11982,ko:K22378	NA	NA	NA	putative aminoacyltransferase, E1 ubiquitin-activating enzyme [Medicago truncatula]	putative aminoacyltransferase, E1 ubiquitin-activating enzyme [Medicago truncatula]
TRINITY_DN52148_c0_g1	TRINITY_DN52148_c0_g1_i1	PP292_ARATH^PP292_ARATH^Q:427-2199,H:168-754^48.05%ID^E:0^RecName: Full=Pentatricopeptide repeat-containing protein At3g61520, mitochondrial;^Eukaryota; Viridiplantae; Streptophyta; Embryophyta; Tracheophyta; Spermatophyta; Magnoliopsida; eudicotyledons; Gunneridae; Pentapetalae; rosids; malvids; Brassicales; Brassicaceae; Camelineae; Arabidopsis	TRINITY_DN52148_c0_g1_i1.p1	211-2253[+]	PP292_ARATH^PP292_ARATH^Q:73-663,H:168-754^48.05%ID^E:0^RecName: Full=Pentatricopeptide repeat-containing protein At3g61520, mitochondrial;^Eukaryota; Viridiplantae; Streptophyta; Embryophyta; Tracheophyta; Spermatophyta; Magnoliopsida; eudicotyledons; Gunneridae; Pentapetalae; rosids; malvids; Brassicales; Brassicaceae; Camelineae; Arabidopsis	XP_013447081.1^XP_013447081.1^Q:211-2220,H:3-670^83.16%ID^E:0^.^.	XP_013447081.1^XP_013447081.1^Q:1-670,H:3-670^83.6%ID^E:0^.^.	PF13812.6^PPR_3^Pentatricopeptide repeat domain^191-247^E:1.5e-06`PF13041.6^PPR_2^PPR repeat family^205-250^E:1.1e-10`PF01535.20^PPR^PPR repeat^205-234^E:0.0091`PF12854.7^PPR_1^PPR repeat^233-264^E:3.2e-08`PF01535.20^PPR^PPR repeat^239-268^E:7.8e-05`PF13812.6^PPR_3^Pentatricopeptide repeat domain^269-323^E:9.6e-08`PF12854.7^PPR_1^PPR repeat^274-306^E:2.1e-10`PF13041.6^PPR_2^PPR repeat family^277-…	sigP:0.996386^^^	NA	ENOG410Z7Z7^Pentatricopeptide repeat-containing protein	KEGG:ath:AT3G61520	GO:0005739^cellular_component^mitochondrion	NA	GO:0005739,GO:0003674,GO:0003676,GO:0003723,GO:0003824,GO:0004518,GO:0004519,GO:0005488,GO:0005575,GO:0005622,GO:0005623,GO:0006139,GO:0006725,GO:0006807,GO:0008150,GO:0008152,GO:0009451,GO:0009987,GO:0016070,GO:0016787,GO:0016788,GO:0034641,GO:0043170,GO:0043226,GO:0043227,GO:0043229,GO:0043231,GO:0043412,GO:0044237,GO:0044238,GO:0044424,GO:0044464,GO:0046483,GO:0071704,GO:0090304,GO:0090305,GO:…	NA	not assigned.no ontology.pentatricopeptide (PPR) repeat-containing protein	NA	ko:K14442	ko03018,map03018	NA	NA	pentatricopeptide repeat-containing protein At3g61520, mitochondrial isoform X1 [Medicago truncatula]	pentatricopeptide repeat-containing protein At3g61520, mitochondrial isoform X1 [Medicago truncatula]
TRINITY_DN52187_c0_g1	TRINITY_DN52187_c0_g1_i1	ML423_ARATH^ML423_ARATH^Q:48-497,H:1-150^53.33%ID^E:2e-55^RecName: Full=MLP-like protein 423;^Eukaryota; Viridiplantae; Streptophyta; Embryophyta; Tracheophyta; Spermatophyta; Magnoliopsida; eudicotyledons; Gunneridae; Pentapetalae; rosids; malvids; Brassicales; Brassicaceae; Camelineae; Arabidopsis	TRINITY_DN52187_c0_g1_i1.p1	48-506[+]	ML423_ARATH^ML423_ARATH^Q:1-150,H:1-150^53.33%ID^E:5e-56^RecName: Full=MLP-like protein 423;^Eukaryota; Viridiplantae; Streptophyta; Embryophyta; Tracheophyta; Spermatophyta; Magnoliopsida; eudicotyledons; Gunneridae; Pentapetalae; rosids; malvids; Brassicales; Brassicaceae; Camelineae; Arabidopsis	XP_004509856.1^XP_004509856.1^Q:48-503,H:1-152^82.24%ID^E:1e-84^.^.	XP_004509856.1^XP_004509856.1^Q:1-152,H:1-152^82.24%ID^E:2e-85^.^.	PF00407.19^Bet_v_1^Pathogenesis-related protein Bet v I family^2-151^E:1.6e-39`PF10604.9^Polyketide_cyc2^Polyketide cyclase / dehydrase and lipid transport^6-126^E:2.4e-08	sigP:0.999417^^^	NA	ENOG410YSJN^MLP-like protein	KEGG:ath:AT1G24020	GO:0005829^cellular_component^cytosol`GO:0005634^cellular_component^nucleus`GO:0010427^molecular_function^abscisic acid binding`GO:0004864^molecular_function^protein phosphatase inhibitor activity`GO:0038023^molecular_function^signaling receptor activity`GO:0009738^biological_process^abscisic acid-activated signaling pathway`GO:0006952^biological_process^defense response	GO:0006952^biological_process^defense response	GO:0005829,GO:0005634,GO:0010427,GO:0004864,GO:0038023,GO:0009738,GO:0006952,GO:0005575,GO:0016020	GO:0006952	stress.abiotic.unspecified	NA	NA	NA	NA	NA	MLP-like protein 423 [Cicer arietinum]	MLP-like protein 423 [Cicer arietinum]
TRINITY_DN52150_c0_g1	TRINITY_DN52150_c0_g1_i1	PP121_ARATH^PP121_ARATH^Q:2872-329,H:48-895^52.83%ID^E:0^RecName: Full=Pentatricopeptide repeat-containing protein At1g74600, chloroplastic;^Eukaryota; Viridiplantae; Streptophyta; Embryophyta; Tracheophyta; Spermatophyta; Magnoliopsida; eudicotyledons; Gunneridae; Pentapetalae; rosids; malvids; Brassicales; Brassicaceae; Camelineae; Arabidopsis	TRINITY_DN52150_c0_g1_i1.p1	326-2980[-]	PP121_ARATH^PP121_ARATH^Q:37-884,H:48-895^52.83%ID^E:0^RecName: Full=Pentatricopeptide repeat-containing protein At1g74600, chloroplastic;^Eukaryota; Viridiplantae; Streptophyta; Embryophyta; Tracheophyta; Spermatophyta; Magnoliopsida; eudicotyledons; Gunneridae; Pentapetalae; rosids; malvids; Brassicales; Brassicaceae; Camelineae; Arabidopsis	XP_013448510.1^XP_013448510.1^Q:2980-329,H:1-881^84.95%ID^E:0^.^.	XP_013448510.1^XP_013448510.1^Q:1-884,H:1-881^84.95%ID^E:0^.^.	PF01535.20^PPR^PPR repeat^76-97^E:0.22`PF13041.6^PPR_2^PPR repeat family^102-149^E:1.5e-07`PF01535.20^PPR^PPR repeat^105-128^E:0.023`PF01535.20^PPR^PPR repeat^179-200^E:1.2`PF13041.6^PPR_2^PPR repeat family^204-251^E:9.8e-09`PF01535.20^PPR^PPR repeat^207-232^E:0.032`PF01535.20^PPR^PPR repeat^278-303^E:0.44`PF13041.6^PPR_2^PPR repeat family^304-352^E:4.4e-11`PF13812.6^PPR_3^Pentatricopeptide repea…	sigP:0.999556^^^	NA	ENOG410Z7Z7^Pentatricopeptide repeat-containing protein	KEGG:ath:AT1G74600	GO:0009507^cellular_component^chloroplast`GO:0005739^cellular_component^mitochondrion`GO:0080156^biological_process^mitochondrial mRNA modification`GO:0009451^biological_process^RNA modification	NA	GO:0009507,GO:0005739,GO:0080156,GO:0009451,GO:0000959,GO:0003674,GO:0003676,GO:0003723,GO:0003824,GO:0004518,GO:0004519,GO:0005488,GO:0005575,GO:0005622,GO:0005623,GO:0005737,GO:0006139,GO:0006725,GO:0006807,GO:0008150,GO:0008152,GO:0009536,GO:0009987,GO:0016070,GO:0016071,GO:0016556,GO:0016787,GO:0016788,GO:0034641,GO:0043170,GO:0043226,GO:0043227,GO:0043229,GO:0043231,GO:0043412,GO:0044237,GO:…	NA	not assigned.no ontology.pentatricopeptide (PPR) repeat-containing protein	NA	NA	NA	NA	NA	pentatricopeptide repeat-containing protein At1g74600, chloroplastic [Medicago truncatula]	pentatricopeptide repeat-containing protein At1g74600, chloroplastic [Medicago truncatula]
TRINITY_DN52182_c0_g1	TRINITY_DN52182_c0_g1_i1	NA	TRINITY_DN52182_c0_g1_i1.p1	177-878[-]	NA	XP_004485896.1^XP_004485896.1^Q:734-180,H:1-171^77.3%ID^E:1e-78^.^.	XP_004485896.1^XP_004485896.1^Q:49-233,H:1-171^79.26%ID^E:2e-85^.^.	PF14009.6^DUF4228^Domain of unknown function (DUF4228)^50-228^E:6.3e-35	sigP:0.911282^^^	NA	NA	NA	NA	NA	NA	NA	not assigned.unknown	NA	NA	NA	NA	NA	probable phosphatidylinositol 4-phosphate 5-kinase MSS4 [Cicer arietinum]	probable phosphatidylinositol 4-phosphate 5-kinase MSS4 [Cicer arietinum]
TRINITY_DN52149_c0_g1	TRINITY_DN52149_c0_g1_i1	TATA_PEA^TATA_PEA^Q:231-527,H:44-137^71.72%ID^E:9e-32^RecName: Full=Sec-independent protein translocase protein TATA, chloroplastic;^Eukaryota; Viridiplantae; Streptophyta; Embryophyta; Tracheophyta; Spermatophyta; Magnoliopsida; eudicotyledons; Gunneridae; Pentapetalae; rosids; fabids; Fabales; Fabaceae; Papilionoideae; 50 kb inversion clade; NPAAA clade; Hologalegina; IRL clade; Fabeae; Pisum	TRINITY_DN52149_c0_g1_i1.p1	90-530[+]	TATA_PEA^TATA_PEA^Q:48-146,H:44-137^71.72%ID^E:2e-41^RecName: Full=Sec-independent protein translocase protein TATA, chloroplastic;^Eukaryota; Viridiplantae; Streptophyta; Embryophyta; Tracheophyta; Spermatophyta; Magnoliopsida; eudicotyledons; Gunneridae; Pentapetalae; rosids; fabids; Fabales; Fabaceae; Papilionoideae; 50 kb inversion clade; NPAAA clade; Hologalegina; IRL clade; Fabeae; Pisum	XP_004494699.1^XP_004494699.1^Q:90-524,H:1-143^77.4%ID^E:3e-47^.^.	XP_004494699.1^XP_004494699.1^Q:1-145,H:1-143^78.08%ID^E:3e-61^.^.	PF02416.16^MttA_Hcf106^mttA/Hcf106 family^65-134^E:3.4e-20	sigP:0.998557^^^	ExpAA=23.30^PredHel=1^Topology=i59-81o	NA	NA	GO:0009535^cellular_component^chloroplast thylakoid membrane`GO:0031361^cellular_component^integral component of thylakoid membrane`GO:0033281^cellular_component^TAT protein transport complex`GO:0009977^molecular_function^proton motive force dependent protein transmembrane transporter activity`GO:0045038^biological_process^protein import into chloroplast thylakoid membrane`GO:0043953^biological_p…	GO:0015031^biological_process^protein transport	GO:0009535,GO:0031361,GO:0033281,GO:0009977,GO:0045038,GO:0043953,GO:0015031,GO:0003674,GO:0005215,GO:0005575,GO:0005622,GO:0005623,GO:0005737,GO:0006605,GO:0006612,GO:0006810,GO:0006886,GO:0008104,GO:0008150,GO:0008320,GO:0008565,GO:0009507,GO:0009534,GO:0009536,GO:0009579,GO:0015291,GO:0015399,GO:0015405,GO:0015450,GO:0015833,GO:0016020,GO:0016021,GO:0017038,GO:0022804,GO:0022857,GO:0022884,GO:…	GO:0015031	not assigned.no ontology	NA	ko:K03116	ko03060,ko03070,map03060,map03070	M00336	NA	sec-independent protein translocase protein TATA, chloroplastic [Cicer arietinum]	sec-independent protein translocase protein TATA, chloroplastic [Cicer arietinum]
TRINITY_DN52125_c0_g1	TRINITY_DN52125_c0_g1_i1	NA	TRINITY_DN52125_c0_g1_i1.p1	75-1232[+]	NA	XP_004517050.1^XP_004517050.1^Q:75-1220,H:1-388^74.81%ID^E:0^.^.	XP_004517050.1^XP_004517050.1^Q:1-382,H:1-388^74.81%ID^E:0^.^.	PF03942.15^DTW^DTW domain^39-372^E:4.7e-54	sigP:0.998962^^^	NA	NA	NA	NA	NA	NA	NA	not assigned.no ontology	NA	NA	NA	NA	NA	uncharacterized protein LOC101509516 [Cicer arietinum]	uncharacterized protein LOC101509516 [Cicer arietinum]
TRINITY_DN52118_c0_g1	TRINITY_DN52118_c0_g1_i1	Y5986_ARATH^Y5986_ARATH^Q:652-212,H:223-389^43.11%ID^E:1e-25^RecName: Full=Uncharacterized protein At5g39865;^Eukaryota; Viridiplantae; Streptophyta; Embryophyta; Tracheophyta; Spermatophyta; Magnoliopsida; eudicotyledons; Gunneridae; Pentapetalae; rosids; malvids; Brassicales; Brassicaceae; Camelineae; Arabidopsis	TRINITY_DN52118_c0_g1_i1.p1	209-1444[-]	Y5986_ARATH^Y5986_ARATH^Q:209-411,H:156-389^36.86%ID^E:1e-35^RecName: Full=Uncharacterized protein At5g39865;^Eukaryota; Viridiplantae; Streptophyta; Embryophyta; Tracheophyta; Spermatophyta; Magnoliopsida; eudicotyledons; Gunneridae; Pentapetalae; rosids; malvids; Brassicales; Brassicaceae; Camelineae; Arabidopsis	XP_003625833.1^XP_003625833.1^Q:1444-212,H:1-405^79.43%ID^E:0^.^.	XP_003625833.1^XP_003625833.1^Q:1-411,H:1-405^80.14%ID^E:0^.^.	PF00462.24^Glutaredoxin^Glutaredoxin^269-336^E:1.3e-12	sigP:0.99834^^^	NA	ENOG4111HAI^Glutaredoxin	KEGG:ath:AT5G39865	GO:0005623^cellular_component^cell`GO:0005886^cellular_component^plasma membrane`GO:0009055^molecular_function^electron transfer activity`GO:0015035^molecular_function^protein disulfide oxidoreductase activity`GO:0045454^biological_process^cell redox homeostasis	GO:0009055^molecular_function^electron transfer activity`GO:0015035^molecular_function^protein disulfide oxidoreductase activity`GO:0045454^biological_process^cell redox homeostasis	GO:0005623,GO:0005886,GO:0009055,GO:0015035,GO:0045454,GO:0005575,GO:0016020,GO:0044464,GO:0071944	GO:0009055,GO:0015035,GO:0045454	redox.glutaredoxins	NA	ko:K17479	NA	NA	NA	uncharacterized protein At3g28850 [Medicago truncatula]	uncharacterized protein At3g28850 [Medicago truncatula]
TRINITY_DN52158_c0_g1	TRINITY_DN52158_c0_g1_i1	NA	TRINITY_DN52158_c0_g1_i1.p1	3-683[-]	NA	XP_012572691.1^XP_012572691.1^Q:725-3,H:1-241^97.93%ID^E:3e-166^.^.	XP_012572691.1^XP_012572691.1^Q:1-227,H:15-241^98.24%ID^E:6e-156^.^.	PF00514.23^Arm^Armadillo/beta-catenin-like repeat^170-201^E:1.6e-06	sigP:0.999691^^^	NA	NA	NA	NA	GO:0005515^molecular_function^protein binding	NA,GO:0005515	GO:0005515	not assigned.no ontology.armadillo/beta-catenin repeat family protein	NA	NA	NA	NA	NA	uncharacterized protein LOC105852305 [Cicer arietinum]	uncharacterized protein LOC105852305 [Cicer arietinum]
TRINITY_DN52171_c0_g1	TRINITY_DN52171_c0_g1_i1	SIS8_ARATH^SIS8_ARATH^Q:1408-614,H:754-1007^39.55%ID^E:1e-47^RecName: Full=Probable serine/threonine-protein kinase SIS8 {ECO:0000305};^Eukaryota; Viridiplantae; Streptophyta; Embryophyta; Tracheophyta; Spermatophyta; Magnoliopsida; eudicotyledons; Gunneridae; Pentapetalae; rosids; malvids; Brassicales; Brassicaceae; Camelineae; Arabidopsis	TRINITY_DN52171_c0_g1_i1.p1	602-3886[-]	SIS8_ARATH^SIS8_ARATH^Q:827-1091,H:754-1007^39.55%ID^E:5e-48^RecName: Full=Probable serine/threonine-protein kinase SIS8 {ECO:0000305};^Eukaryota; Viridiplantae; Streptophyta; Embryophyta; Tracheophyta; Spermatophyta; Magnoliopsida; eudicotyledons; Gunneridae; Pentapetalae; rosids; malvids; Brassicales; Brassicaceae; Camelineae; Arabidopsis	RHN64775.1^RHN64775.1^Q:3886-605,H:1-1108^84.25%ID^E:0^.^.	RHN64775.1^RHN64775.1^Q:1-1094,H:1-1108^84.7%ID^E:0^.^.	PF00564.24^PB1^PB1 domain^66-151^E:3.4e-18`PF07714.17^Pkinase_Tyr^Protein tyrosine kinase^822-1084^E:8.1e-60`PF00069.25^Pkinase^Protein kinase domain^822-1082^E:8.4e-46	sigP:0.999492^^^	NA	COG0515^Serine Threonine protein kinase	KEGG:ath:AT1G73660	GO:0005739^cellular_component^mitochondrion`GO:0005634^cellular_component^nucleus`GO:0005524^molecular_function^ATP binding`GO:0004674^molecular_function^protein serine/threonine kinase activity`GO:0004712^molecular_function^protein serine/threonine/tyrosine kinase activity`GO:0009651^biological_process^response to salt stress`GO:0010182^biological_process^sugar mediated signaling pathway	GO:0005515^molecular_function^protein binding`GO:0004672^molecular_function^protein kinase activity`GO:0006468^biological_process^protein phosphorylation`GO:0005524^molecular_function^ATP binding	GO:0005739,GO:0005634,GO:0005524,GO:0004674,GO:0004712,GO:0009651,GO:0010182,GO:0005515,GO:0004672,GO:0006468,GO:0001666,GO:0003674,GO:0003824,GO:0005575,GO:0005622,GO:0005623,GO:0005737,GO:0005783,GO:0005789,GO:0006082,GO:0006464,GO:0006629,GO:0006720,GO:0006721,GO:0006793,GO:0006796,GO:0006807,GO:0006950,GO:0007154,GO:0007165,GO:0008150,GO:0008152,GO:0008299,GO:0008610,GO:0009058,GO:0009628,GO:…	GO:0005515,GO:0004672,GO:0006468,GO:0005524	protein.postranslational modification	NA	NA	NA	NA	NA	putative protein kinase TKL-Pl-6 family [Medicago truncatula]	putative protein kinase TKL-Pl-6 family [Medicago truncatula]
TRINITY_DN52170_c0_g1	TRINITY_DN52170_c0_g1_i1	NA	TRINITY_DN52170_c0_g1_i1.p1	180-653[+]	NA	MCH80982.1^MCH80982.1^Q:3-638,H:34-247^42.33%ID^E:5e-47^.^.	MCH80982.1^MCH80982.1^Q:1-154,H:94-248^41.67%ID^E:7e-32^.^.	PF10536.9^PMD^Plant mobile domain^2-91^E:3e-10	sigP:0.990086^^^	NA	NA	NA	NA	NA	NA	NA	not assigned.unknown	NA	NA	NA	NA	NA	hypothetical protein A2U01_0001760, partial [Trifolium medium]	hypothetical protein A2U01_0001760, partial [Trifolium medium]
TRINITY_DN52133_c0_g1	TRINITY_DN52133_c0_g1_i1	NA	TRINITY_DN52133_c0_g1_i1.p1	60-1418[+]	PMTN_ARATH^PMTN_ARATH^Q:204-396,H:118-302^25.85%ID^E:7e-07^RecName: Full=Probable methyltransferase PMT23;^Eukaryota; Viridiplantae; Streptophyta; Embryophyta; Tracheophyta; Spermatophyta; Magnoliopsida; eudicotyledons; Gunneridae; Pentapetalae; rosids; malvids; Brassicales; Brassicaceae; Camelineae; Arabidopsis	PNX72455.1^PNX72455.1^Q:60-1412,H:1-457^88.4%ID^E:0^.^.	PNX72455.1^PNX72455.1^Q:1-452,H:1-458^88.21%ID^E:0^.^.	PF03141.16^Methyltransf_29^Putative S-adenosyl-L-methionine-dependent methyltransferase^291-396^E:7.4e-07`PF08241.12^Methyltransf_11^Methyltransferase domain^303-397^E:5e-06	sigP:0.999721^^^	ExpAA=21.99^PredHel=1^Topology=i33-55o	ENOG410ZJXQ^methyltransferase	KEGG:ath:AT2G40280	GO:0005768^cellular_component^endosome`GO:0005794^cellular_component^Golgi apparatus`GO:0000139^cellular_component^Golgi membrane`GO:0016021^cellular_component^integral component of membrane`GO:0005802^cellular_component^trans-Golgi network`GO:0008168^molecular_function^methyltransferase activity	GO:0008168^molecular_function^methyltransferase activity	GO:0005768,GO:0005794,GO:0000139,GO:0016021,GO:0005802,GO:0008168	GO:0008168	not assigned.unknown	NA	NA	NA	NA	NA	putative methyltransferase PMT19-like protein [Trifolium pratense]	putative methyltransferase PMT19-like protein [Trifolium pratense]
TRINITY_DN52178_c0_g1	TRINITY_DN52178_c0_g1_i1	SLAC1_ARATH^SLAC1_ARATH^Q:859-530,H:334-443^83.64%ID^E:3e-83^RecName: Full=Guard cell S-type anion channel SLAC1 {ECO:0000305};^Eukaryota; Viridiplantae; Streptophyta; Embryophyta; Tracheophyta; Spermatophyta; Magnoliopsida; eudicotyledons; Gunneridae; Pentapetalae; rosids; malvids; Brassicales; Brassicaceae; Camelineae; Arabidopsis`SLAC1_ARATH^SLAC1_ARATH^Q:437-141,H:440-538^75.76%ID^E:3e-83^Rec…	TRINITY_DN52178_c0_g1_i1.p1	60-443[-]	SLAC1_ARATH^SLAC1_ARATH^Q:3-109,H:440-547^73.15%ID^E:7e-46^RecName: Full=Guard cell S-type anion channel SLAC1 {ECO:0000305};^Eukaryota; Viridiplantae; Streptophyta; Embryophyta; Tracheophyta; Spermatophyta; Magnoliopsida; eudicotyledons; Gunneridae; Pentapetalae; rosids; malvids; Brassicales; Brassicaceae; Camelineae; Arabidopsis	XP_003608781.1^XP_003608781.1^Q:859-530,H:331-440^96.36%ID^E:1e-107^.^.	MCH88602.1^MCH88602.1^Q:3-126,H:165-288^94.35%ID^E:2e-77^.^.	PF03595.17^SLAC1^Voltage-dependent anion channel^3-57^E:8.6e-09	sigP:0.977463^^^	ExpAA=41.03^PredHel=2^Topology=i7-26o41-63i	ENOG4111I0D^C4-dicarboxylate transporter malic acid transport protein	KEGG:ath:AT1G12480	GO:0005623^cellular_component^cell`GO:0016021^cellular_component^integral component of membrane`GO:0005886^cellular_component^plasma membrane`GO:0008509^molecular_function^anion transmembrane transporter activity`GO:0019901^molecular_function^protein kinase binding`GO:0019903^molecular_function^protein phosphatase binding`GO:0008308^molecular_function^voltage-gated anion channel activity`GO:00097…	GO:0055085^biological_process^transmembrane transport`GO:0016021^cellular_component^integral component of membrane	GO:0005623,GO:0016021,GO:0005886,GO:0008509,GO:0019901,GO:0019903,GO:0008308,GO:0009738,GO:0006820,GO:0006873,GO:0015698,GO:0050891,GO:0015711,GO:0090333,GO:1902456,GO:0009737,GO:0010037,GO:0009270,GO:0009416,GO:0010193,GO:0090332,GO:0010118,GO:0055085,GO:0000302,GO:0001101,GO:0003674,GO:0005215,GO:0005216,GO:0005244,GO:0005253,GO:0005488,GO:0005515,GO:0005575,GO:0006810,GO:0006811,GO:0006950,GO:…	GO:0055085,GO:0016021	transport.metabolite transporters at the mitochondrial membrane	NA	NA	NA	NA	NA	guard cell S-type anion channel SLAC1-like [Trifolium medium]	guard cell S-type anion channel SLAC1 [Medicago truncatula]
TRINITY_DN52119_c0_g1	TRINITY_DN52119_c0_g1_i1	GALM_BOVIN^GALM_BOVIN^Q:189-1211,H:14-340^42.69%ID^E:2e-86^RecName: Full=Aldose 1-epimerase;^Eukaryota; Metazoa; Chordata; Craniata; Vertebrata; Euteleostomi; Mammalia; Eutheria; Laurasiatheria; Cetartiodactyla; Ruminantia; Pecora; Bovidae; Bovinae; Bos	TRINITY_DN52119_c0_g1_i1.p1	72-1226[+]	GALM_BOVIN^GALM_BOVIN^Q:40-380,H:14-340^42.69%ID^E:9e-88^RecName: Full=Aldose 1-epimerase;^Eukaryota; Metazoa; Chordata; Craniata; Vertebrata; Euteleostomi; Mammalia; Eutheria; Laurasiatheria; Cetartiodactyla; Ruminantia; Pecora; Bovidae; Bovinae; Bos	XP_003621162.1^XP_003621162.1^Q:138-1223,H:1-362^89.5%ID^E:0^.^.	XP_003621162.1^XP_003621162.1^Q:23-384,H:1-362^89.5%ID^E:0^.^.	PF01263.20^Aldose_epim^Aldose 1-epimerase^53-377^E:1.9e-89	sigP:0.9904^^^	ExpAA=14.77^PredHel=1^Topology=i26-45o	COG2017^converts alpha-aldose to the beta-anomer. It is active on D-glucose, L-arabinose, D-xylose, D-galactose, maltose and lactose (By similarity)	KEGG:bta:616676`KO:K01785	GO:0005737^cellular_component^cytoplasm`GO:0004034^molecular_function^aldose 1-epimerase activity`GO:0030246^molecular_function^carbohydrate binding`GO:0033499^biological_process^galactose catabolic process via UDP-galactose`GO:0006006^biological_process^glucose metabolic process	GO:0016853^molecular_function^isomerase activity`GO:0005975^biological_process^carbohydrate metabolic process	GO:0005737,GO:0004034,GO:0030246,GO:0033499,GO:0006006,GO:0016853,GO:0005975,GO:0003674,GO:0003824,GO:0005996,GO:0006012,GO:0008150,GO:0008152,GO:0009056,GO:0016052,GO:0016854,GO:0016857,GO:0019318,GO:0019320,GO:0019388,GO:0044238,GO:0044281,GO:0044282,GO:0046365,GO:0071704,GO:1901575	GO:0016853,GO:0005975	minor CHO metabolism.others	NA	ko:K01785	ko00010,ko00052,ko01100,ko01110,ko01120,ko01130,map00010,map00052,map01100,map01110,map01120,map01130	M00632	R01602,R10619	aldose 1-epimerase [Medicago truncatula]	aldose 1-epimerase [Medicago truncatula]
TRINITY_DN52108_c0_g1	TRINITY_DN52108_c0_g1_i1	SNE_ARATH^SNE_ARATH^Q:629-156,H:1-156^50.61%ID^E:4e-43^RecName: Full=F-box protein SNE;^Eukaryota; Viridiplantae; Streptophyta; Embryophyta; Tracheophyta; Spermatophyta; Magnoliopsida; eudicotyledons; Gunneridae; Pentapetalae; rosids; malvids; Brassicales; Brassicaceae; Camelineae; Arabidopsis	TRINITY_DN52108_c0_g1_i1.p1	153-647[-]	SNE_ARATH^SNE_ARATH^Q:7-164,H:1-156^50.61%ID^E:2e-44^RecName: Full=F-box protein SNE;^Eukaryota; Viridiplantae; Streptophyta; Embryophyta; Tracheophyta; Spermatophyta; Magnoliopsida; eudicotyledons; Gunneridae; Pentapetalae; rosids; malvids; Brassicales; Brassicaceae; Camelineae; Arabidopsis	XP_003617937.1^XP_003617937.1^Q:641-156,H:5-166^86.5%ID^E:1e-97^.^.	XP_003617937.1^XP_003617937.1^Q:3-164,H:5-166^86.5%ID^E:3e-99^.^.	PF00646.33^F-box^F-box domain^32-66^E:2.3e-06`PF12937.7^F-box-like^F-box-like^33-74^E:3.6e-07	sigP:0.999204^^^	NA	ENOG410YVBR^F-box protein	KEGG:ath:AT5G48170	GO:0005634^cellular_component^nucleus`GO:0019005^cellular_component^SCF ubiquitin ligase complex`GO:0009740^biological_process^gibberellic acid mediated signaling pathway`GO:0016567^biological_process^protein ubiquitination`GO:0009937^biological_process^regulation of gibberellic acid mediated signaling pathway`GO:0048831^biological_process^regulation of shoot system development	GO:0005515^molecular_function^protein binding	GO:0005634,GO:0019005,GO:0009740,GO:0016567,GO:0009937,GO:0048831,GO:0005515,GO:0000151,GO:0001101,GO:0005575,GO:0005622,GO:0005623,GO:0006508,GO:0006511,GO:0006807,GO:0007154,GO:0007165,GO:0008150,GO:0008152,GO:0009056,GO:0009057,GO:0009719,GO:0009725,GO:0009739,GO:0009755,GO:0009966,GO:0009987,GO:0010033,GO:0010476,GO:0010498,GO:0010646,GO:0019538,GO:0019941,GO:0023051,GO:0023052,GO:0030163,GO:…	GO:0005515	protein.degradation.ubiquitin.E3.SCF.FBOX	NA	NA	NA	NA	NA	F-box protein SNE [Medicago truncatula]	F-box protein SNE [Medicago truncatula]
TRINITY_DN52117_c0_g1	TRINITY_DN52117_c0_g1_i1	YG31B_YEAST^YG31B_YEAST^Q:665-75,H:579-772^30.46%ID^E:7e-15^RecName: Full=Transposon Ty3-G Gag-Pol polyprotein;^Eukaryota; Fungi; Dikarya; Ascomycota; Saccharomycotina; Saccharomycetes; Saccharomycetales; Saccharomycetaceae; Saccharomyces	TRINITY_DN52117_c0_g1_i1.p1	905-1399[-]	NA	MCH79929.1^MCH79929.1^Q:770-33,H:549-796^56.85%ID^E:3e-83^.^.	MCI07891.1^MCI07891.1^Q:2-164,H:37-200^50%ID^E:3e-51^.^.	NA	sigP:0.998881^^^	NA	NA	NA	NA	NA	NA	NA	not assigned.unknown	NA	NA	NA	NA	NA	hypothetical protein A2U01_0028960, partial [Trifolium medium]	hypothetical protein A2U01_0000691 [Trifolium medium]
TRINITY_DN52124_c0_g1	TRINITY_DN52124_c0_g1_i1	LOVG_CAEEL^LOVG_CAEEL^Q:965-339,H:4-215^30.94%ID^E:9e-18^RecName: Full=Esterase C25G4.2;^Eukaryota; Metazoa; Ecdysozoa; Nematoda; Chromadorea; Rhabditida; Rhabditina; Rhabditomorpha; Rhabditoidea; Rhabditidae; Peloderinae; Caenorhabditis	TRINITY_DN52124_c0_g1_i1.p1	297-962[-]	OVCA2_MOUSE^OVCA2_MOUSE^Q:4-193,H:8-207^33.01%ID^E:2e-18^RecName: Full=Esterase OVCA2;^Eukaryota; Metazoa; Chordata; Craniata; Vertebrata; Euteleostomi; Mammalia; Eutheria; Euarchontoglires; Glires; Rodentia; Myomorpha; Muroidea; Muridae; Murinae; Mus; Mus	PNX93671.1^PNX93671.1^Q:980-300,H:1-229^86.9%ID^E:9e-143^.^.	PNX93671.1^PNX93671.1^Q:2-221,H:8-229^87.84%ID^E:8e-142^.^.	PF03959.13^FSH1^Serine hydrolase (FSH1)^2-197^E:3.5e-48	sigP:0.99793^^^	NA	ENOG4111JYH^ovarian cancer-associated gene 2 protein	KEGG:mmu:246257	GO:0005737^cellular_component^cytoplasm`GO:0005634^cellular_component^nucleus`GO:0016787^molecular_function^hydrolase activity`GO:0032526^biological_process^response to retinoic acid	NA	GO:0005737,GO:0005634,GO:0016787,GO:0032526	NA	not assigned.unknown	NA	NA	NA	NA	NA	dihydrofolate reductase-like protein [Trifolium pratense]	dihydrofolate reductase-like protein [Trifolium pratense]
TRINITY_DN52130_c0_g1	TRINITY_DN52130_c0_g1_i1	C7111_SOLLC^C7111_SOLLC^Q:1681-287,H:33-500^68.8%ID^E:0^RecName: Full=Cytochrome P450 710A11 {ECO:0000303|PubMed:16531502};^Eukaryota; Viridiplantae; Streptophyta; Embryophyta; Tracheophyta; Spermatophyta; Magnoliopsida; eudicotyledons; Gunneridae; Pentapetalae; asterids; lamiids; Solanales; Solanaceae; Solanoideae; Solaneae; Solanum; Lycopersicon	TRINITY_DN52130_c0_g1_i1.p1	245-1807[-]	C7111_SOLLC^C7111_SOLLC^Q:6-507,H:1-500^67.92%ID^E:0^RecName: Full=Cytochrome P450 710A11 {ECO:0000303|PubMed:16531502};^Eukaryota; Viridiplantae; Streptophyta; Embryophyta; Tracheophyta; Spermatophyta; Magnoliopsida; eudicotyledons; Gunneridae; Pentapetalae; asterids; lamiids; Solanales; Solanaceae; Solanoideae; Solaneae; Solanum; Lycopersicon	XP_004486033.1^XP_004486033.1^Q:1684-248,H:38-515^91.23%ID^E:0^.^.	XP_004486033.1^XP_004486033.1^Q:6-520,H:1-515^89.92%ID^E:0^.^.	PF00067.22^p450^Cytochrome P450^48-469^E:1e-50	sigP:0.996165^^^	ExpAA=36.49^PredHel=1^Topology=i13-35o	COG2124^Cytochrome p450	NA	GO:0016021^cellular_component^integral component of membrane`GO:0020037^molecular_function^heme binding`GO:0005506^molecular_function^iron ion binding`GO:0004497^molecular_function^monooxygenase activity`GO:0016705^molecular_function^oxidoreductase activity, acting on paired donors, with incorporation or reduction of molecular oxygen`GO:0055114^biological_process^oxidation-reduction process`GO:00…	GO:0005506^molecular_function^iron ion binding`GO:0016705^molecular_function^oxidoreductase activity, acting on paired donors, with incorporation or reduction of molecular oxygen`GO:0020037^molecular_function^heme binding`GO:0055114^biological_process^oxidation-reduction process	GO:0016021,GO:0020037,GO:0005506,GO:0004497,GO:0016705,GO:0055114,GO:0016126,GO:0016125,GO:0000249,GO:0003674,GO:0003824,GO:0006629,GO:0006694,GO:0008150,GO:0008152,GO:0008202,GO:0008610,GO:0009058,GO:0016491,GO:0016717,GO:0044238,GO:0070704,GO:0071704,GO:1901360,GO:1901362,GO:1901576,GO:1901615,GO:1901617	GO:0005506,GO:0016705,GO:0020037,GO:0055114	misc.cytochrome P450	NA	ko:K09832	ko00100,ko01100,ko01110,map00100,map01100,map01110	NA	R07489,R11097	cytochrome P450 710A11-like [Cicer arietinum]	cytochrome P450 710A11-like [Cicer arietinum]
TRINITY_DN52191_c0_g1	TRINITY_DN52191_c0_g1_i1	AIP12_ARATH^AIP12_ARATH^Q:2342-525,H:2-608^75.62%ID^E:0^RecName: Full=Actin-interacting protein 1-2 {ECO:0000303|PubMed:12417710};^Eukaryota; Viridiplantae; Streptophyta; Embryophyta; Tracheophyta; Spermatophyta; Magnoliopsida; eudicotyledons; Gunneridae; Pentapetalae; rosids; malvids; Brassicales; Brassicaceae; Camelineae; Arabidopsis	TRINITY_DN52191_c0_g1_i1.p1	519-2354[-]	AIP12_ARATH^AIP12_ARATH^Q:5-610,H:2-608^75.62%ID^E:0^RecName: Full=Actin-interacting protein 1-2 {ECO:0000303|PubMed:12417710};^Eukaryota; Viridiplantae; Streptophyta; Embryophyta; Tracheophyta; Spermatophyta; Magnoliopsida; eudicotyledons; Gunneridae; Pentapetalae; rosids; malvids; Brassicales; Brassicaceae; Camelineae; Arabidopsis	PNY09678.1^PNY09678.1^Q:2354-522,H:1-611^93.94%ID^E:0^.^.	PNY09678.1^PNY09678.1^Q:1-611,H:1-611^93.94%ID^E:0^.^.	PF00400.32^WD40^WD domain, G-beta repeat^65-86^E:0.0024`PF00400.32^WD40^WD domain, G-beta repeat^185-213^E:0.046`PF00400.32^WD40^WD domain, G-beta repeat^228-263^E:8.4e-06`PF00400.32^WD40^WD domain, G-beta repeat^535-563^E:0.0019	sigP:0.998657^^^	NA	ENOG410XQN1^actin filament depolymerization	KEGG:ath:AT3G18060	GO:0042643^cellular_component^actomyosin, actin portion`GO:0030864^cellular_component^cortical actin cytoskeleton`GO:0080008^cellular_component^Cul4-RING E3 ubiquitin ligase complex`GO:0005829^cellular_component^cytosol`GO:0051015^molecular_function^actin filament binding`GO:0030042^biological_process^actin filament depolymerization`GO:0030836^biological_process^positive regulation of actin filam…	GO:0005515^molecular_function^protein binding	GO:0042643,GO:0030864,GO:0080008,GO:0005829,GO:0051015,GO:0030042,GO:0030836,GO:0005515,GO:0000151,GO:0003674,GO:0003779,GO:0005488,GO:0005575,GO:0005622,GO:0005623,GO:0005737,GO:0005856,GO:0005884,GO:0005938,GO:0006996,GO:0007010,GO:0007015,GO:0008064,GO:0008092,GO:0008150,GO:0008154,GO:0009987,GO:0010638,GO:0015629,GO:0016043,GO:0022411,GO:0030029,GO:0030036,GO:0030832,GO:0030834,GO:0030863,GO:…	GO:0005515	development.unspecified	NA	NA	NA	NA	NA	66 kDa stress protein [Trifolium pratense]	66 kDa stress protein [Trifolium pratense]
TRINITY_DN52123_c0_g1	TRINITY_DN52123_c0_g1_i1	CSLG1_ARATH^CSLG1_ARATH^Q:106-2133,H:27-706^34.13%ID^E:5e-145^RecName: Full=Cellulose synthase-like protein G1;^Eukaryota; Viridiplantae; Streptophyta; Embryophyta; Tracheophyta; Spermatophyta; Magnoliopsida; eudicotyledons; Gunneridae; Pentapetalae; rosids; malvids; Brassicales; Brassicaceae; Camelineae; Arabidopsis	TRINITY_DN52123_c0_g1_i1.p1	52-2136[+]	CSLG1_ARATH^CSLG1_ARATH^Q:19-694,H:27-706^33.99%ID^E:2e-146^RecName: Full=Cellulose synthase-like protein G1;^Eukaryota; Viridiplantae; Streptophyta; Embryophyta; Tracheophyta; Spermatophyta; Magnoliopsida; eudicotyledons; Gunneridae; Pentapetalae; rosids; malvids; Brassicales; Brassicaceae; Camelineae; Arabidopsis	XP_003598036.1^XP_003598036.1^Q:52-2133,H:1-694^90.78%ID^E:0^.^.	XP_003598036.1^XP_003598036.1^Q:1-694,H:1-694^90.78%ID^E:0^.^.	PF03552.14^Cellulose_synt^Cellulose synthase^89-204^E:1.9e-29`PF03552.14^Cellulose_synt^Cellulose synthase^227-363^E:3.5e-38`PF03552.14^Cellulose_synt^Cellulose synthase^369-692^E:1.8e-43	sigP:0.999605^^^	ExpAA=141.69^PredHel=7^Topology=i13-35o40-62i500-522o542-564i577-599o631-653i666-688o	COG1215^Glycosyl transferase, family 2	KEGG:ath:AT4G24010	GO:0005794^cellular_component^Golgi apparatus`GO:0000139^cellular_component^Golgi membrane`GO:0016021^cellular_component^integral component of membrane`GO:0005886^cellular_component^plasma membrane`GO:0005802^cellular_component^trans-Golgi network`GO:0016760^molecular_function^cellulose synthase (UDP-forming) activity`GO:0016759^molecular_function^cellulose synthase activity`GO:0071555^biological…	GO:0016760^molecular_function^cellulose synthase (UDP-forming) activity`GO:0030244^biological_process^cellulose biosynthetic process`GO:0016020^cellular_component^membrane	GO:0005794,GO:0000139,GO:0016021,GO:0005886,GO:0005802,GO:0016760,GO:0016759,GO:0071555,GO:0030244,GO:0009833,GO:0016020	GO:0016760,GO:0030244,GO:0016020	cell wall.cellulose synthesis.cellulose synthase	GO:0016759	NA	NA	NA	NA	cellulose synthase-like protein G3 [Medicago truncatula]	cellulose synthase-like protein G3 [Medicago truncatula]
[truncated: 25,491 more rows]
