# Supplementary material for: Transcriptomic Insights into Mechanisms of Early Seed Maturation in the Garden Pea (Pisum sativum L.)
Source: Cells. 2020 Mar 23;9(3):779. doi: 10.3390/cells9030779 (PMC7140803; doi:10.3390/cells9030779)
Supplement: Supplementary file 1 [file cells-09-00779-s001.zip › Supplementary materials/TableS4.xlsx]

## Sheet: Table S4
Table S4. Number of differential expressed genes (DEGs) from all the performed comparisons
Comparison	Number of DEGs
	upregulated	downregulated
Sprint-2 (10) vs Sprint-2(20), native assembly	4543	5805
Sprint-2 (10) vs Sprint-2 (20), combined assembly	4697	5960
Sprint-2 (10) vs Zhewan-1 (10)	3492	8804
Sprint-2 (20) vs Zhongwan-6(25)	1067	9354
Sprint-2 (20) vs Zhewan-1 (25)	2135	4655
Sprint-2 (20) vs Zhewan-6 (25)	1088	3801
*in each pair the latter condition indicates the predictor in the respective comparisons
**numbers in parentheses indicate seed age in DAP
