# Supplementary material for: Transcriptomic Insights into Mechanisms of Early Seed Maturation in the Garden Pea (Pisum sativum L.)
Source: Cells. 2020 Mar 23;9(3):779. doi: 10.3390/cells9030779 (PMC7140803; doi:10.3390/cells9030779)
Supplement: Supplementary file 1 [file cells-09-00779-s001.zip › Supplementary materials/TableS5.xlsx]

## Sheet: Table S5
Table S5. Differential expression in Sprint-2 seeds estimated by alignment to native Sprint-2 assembly
Sheet	Content	Direction of change
A	DEGs	up
B	downregulated transcripts	down
C	Biological Process GO terms	up
D		down
E	Cellular Component GO terms	up
F		down
G	Molecular Function GO terms	up
H		down

## Sheet: A
target_id	pval	qval	b	se_b	mean_obs	var_obs	tech_var	sigma_sq	smooth_sigma_sq	final_sigma_sq
TRINITY_DN1002_c0_g1_i4	0	0	4.26766	0.0955506	6.37387	5.20988	0.00876518	-0.00153337	0.00949467	0.00949467
TRINITY_DN10745_c0_g1_i5	0	0	4.30054	0.11334	9.33311	5.3062	0.000214004	0.0254779	0.00691492	0.0254779
TRINITY_DN11093_c0_g1_i2	0	0	7.30607	0.193554	6.08689	15.3153	0.0269048	0.0480214	0.0115745	0.0480214
TRINITY_DN1112_c0_g1_i2	0	0	2.76127	0.0600993	7.67764	2.18216	0.00194889	0.00236777	0.00527497	0.00527497
TRINITY_DN11122_c0_g2_i3	0	0	3.25059	0.0714267	10.0785	3.02667	6.41097e-05	0.0089331	0.0101394	0.0101394
TRINITY_DN1213_c1_g1_i5	0	0	2.04603	0.0542767	8.76705	1.19898	0.000185804	0.00321459	0.00570612	0.00570612
TRINITY_DN1257_c0_g1_i1	0	0	2.69207	0.0606304	7.18519	2.07682	0.00134657	0.00586106	0.00600553	0.00600553
TRINITY_DN1277_c1_g1_i1	0	0	4.34295	0.104389	6.1646	5.40759	0.0056594	0.0161347	0.0109651	0.0161347
TRINITY_DN1283_c1_g1_i1	0	0	4.69487	0.109232	6.41358	6.31812	0.00565562	0.0182078	0.00923112	0.0182078
TRINITY_DN1355_c0_g2_i4	0	0	2.98462	0.0699892	7.98384	2.55352	0.00049776	0.00929921	0.00515886	0.00929921
TRINITY_DN13902_c1_g1_i4	0	0	2.75153	0.0638215	7.20201	2.1701	0.00107679	0.00706957	0.00596626	0.00706957
TRINITY_DN1422_c0_g1_i2	0	0	2.54147	0.0527576	8.17322	1.84675	0.000376931	0.00113423	0.0051898	0.0051898
TRINITY_DN1524_c0_g1_i7	0	0	3.03978	0.0715149	7.85501	2.64884	0.000723216	0.00950556	0.00517954	0.00950556
TRINITY_DN1732_c0_g1_i10	0	0	2.39425	0.0599211	9.38596	1.64258	0.00010812	0.00542836	0.00707296	0.00707296
TRINITY_DN1875_c0_g1_i1	0	0	4.9577	0.0775608	8.54466	7.03284	0.000431514	0.0115999	0.0054341	0.0115999
TRINITY_DN1893_c0_g1_i5	0	0	4.88801	0.109991	7.61714	6.84722	0.00179292	0.0224032	0.00532594	0.0224032
TRINITY_DN2129_c0_g1_i3	0	0	2.51843	0.0612122	7.0349	1.81697	0.00108667	0.00454579	0.00640719	0.00640719
TRINITY_DN2163_c0_g1_i5	0	0	3.05416	0.07719	10.3306	2.67375	5.52866e-05	0.0100248	0.0118613	0.0118613
TRINITY_DN2520_c0_g1_i1	0	0	7.22557	0.161717	9.07037	14.9617	0.00115132	0.0511537	0.00625155	0.0511537
TRINITY_DN2624_c0_g1_i11	0	0	5.05838	0.132367	7.65352	7.34067	0.00172413	0.0333178	0.00529414	0.0333178
TRINITY_DN2720_c0_g1_i4	0	0	4.86847	0.0765263	9.2077	6.78204	0.000326319	0.0113862	0.00657394	0.0113862
TRINITY_DN29902_c0_g1_i1	0	0	2.00868	0.0530648	7.77257	1.15652	0.000417677	0.00392766	0.00521407	0.00521407
TRINITY_DN3075_c0_g1_i2	0	0	2.58135	0.0526868	7.96812	1.90696	0.000392556	0.00326731	0.00515924	0.00515924
TRINITY_DN30989_c0_g1_i1	0	0	7.91786	0.186299	8.54107	17.9716	0.0029391	0.0664755	0.00543051	0.0664755
TRINITY_DN3128_c0_g1_i4	0	0	5.34676	0.126287	5.85195	8.19529	0.0105937	0.0213032	0.0137907	0.0213032
TRINITY_DN3144_c0_g1_i1	0	0	2.44537	0.0526374	7.92572	1.71215	0.000378176	0.00384611	0.00516322	0.00516322
TRINITY_DN3214_c0_g1_i2	0	0	3.5607	0.0697079	6.66937	3.62921	0.00195713	0.0059162	0.00776124	0.00776124
TRINITY_DN3217_c0_g1_i2	0	0	4.63526	0.10373	6.82769	6.1572	0.00310623	0.0184138	0.00710135	0.0184138
TRINITY_DN343_c0_g1_i1	0	0	4.22612	0.0978994	7.73974	5.11931	0.00108755	0.018081	0.00523253	0.018081
TRINITY_DN3476_c0_g2_i1	0	0	5.48187	0.103653	8.81684	8.60439	0.000609082	0.0208787	0.00578116	0.0208787
TRINITY_DN3511_c0_g2_i1	0	0	4.59287	0.11977	7.92499	6.05157	0.00103528	0.0276543	0.00516333	0.0276543
TRINITY_DN3683_c0_g1_i1	0	0	2.95005	0.0627136	7.4666	2.49326	0.000631113	0.00723489	0.00549584	0.00723489
TRINITY_DN37174_c0_g1_i1	0	0	2.18764	0.0538009	7.68773	1.36958	0.000521674	0.00206461	0.0052674	0.0052674
TRINITY_DN4034_c0_g1_i5	0	0	3.59187	0.0857128	8.43535	3.69874	0.000401044	0.0142923	0.00533603	0.0142923
TRINITY_DN4335_c0_g1_i1	0	0	7.02462	0.17428	6.69514	14.1507	0.00977076	0.0509765	0.00764016	0.0509765
TRINITY_DN4762_c0_g2_i2	0	0	4.98911	0.0692872	7.05531	7.1177	0.00325403	0.00364888	0.0063474	0.0063474
TRINITY_DN47700_c0_g1_i1	0	0	3.82753	0.0965662	8.60843	4.2017	0.000341411	0.0183087	0.0055019	0.0183087
TRINITY_DN51672_c0_g1_i1	0	0	3.58562	0.0543914	7.7959	3.67642	0.000714263	0.00288913	0.00520258	0.00520258
TRINITY_DN51705_c0_g1_i1	0	0	4.19817	0.109968	7.47865	5.05635	0.00141992	0.0227658	0.00547989	0.0227658
TRINITY_DN51957_c0_g1_i1	0	0	3.34752	0.0555357	8.25744	3.20697	0.000384765	0.00578367	0.00522348	0.00578367
TRINITY_DN5399_c0_g1_i1	0	0	4.41571	0.0997243	6.08759	5.57551	0.00832109	-0.00307506	0.0115688	0.0115688
TRINITY_DN5399_c0_g1_i3	0	0	4.38404	0.0814401	6.46073	5.50273	0.00422211	0.00904288	0.00892834	0.00904288
TRINITY_DN544_c0_g1_i2	0	0	2.96254	0.0708456	6.64118	2.5111	0.00213819	0.00193657	0.00789999	0.00789999
TRINITY_DN5509_c0_g1_i3	0	0	2.32164	0.0539886	7.7778	1.54499	0.000441201	0.00538833	0.00521137	0.00538833
TRINITY_DN5957_c0_g1_i5	0	0	3.25352	0.0779796	8.55152	3.03481	0.000364538	0.0117971	0.00544102	0.0117971
TRINITY_DN6503_c0_g1_i1	0	0	4.30315	0.112939	6.18714	5.31247	0.00537993	0.0201306	0.0108007	0.0201306
TRINITY_DN6749_c0_g1_i1	0	0	2.34864	0.0547217	8.8351	1.58008	0.000178899	0.00454993	0.00581004	0.00581004
TRINITY_DN726_c0_g1_i1	0	0	5.40984	0.117669	7.648	8.38557	0.00221323	0.0254788	0.00529874	0.0254788
TRINITY_DN7913_c0_g1_i1	0	0	4.63489	0.107675	8.46692	6.15765	0.000551735	0.0226359	0.00536205	0.0226359
TRINITY_DN8189_c0_g1_i1	0	0	4.19089	0.0826782	6.6405	5.02861	0.00576794	0.00641747	0.00790342	0.00790342
TRINITY_DN8189_c0_g1_i16	0	0	7.52347	0.104599	8.36789	16.1909	0.00291117	0.0189706	0.00528662	0.0189706
TRINITY_DN836_c0_g1_i3	0	0	3.95963	0.09168	7.09923	4.49403	0.0018303	0.0149802	0.00622424	0.0149802
TRINITY_DN867_c0_g1_i14	0	0	2.23811	0.0568109	7.36594	1.43567	0.000809261	0.00442707	0.00564571	0.00564571
TRINITY_DN895_c1_g1_i1	0	0	5.36735	0.087568	7.17979	8.24412	0.00272869	0.0126076	0.00601838	0.0126076
TRINITY_DN910_c0_g2_i1	0	0	2.84296	0.0591044	7.53378	2.31525	0.000726079	0.00626059	0.00541224	0.00626059
TRINITY_DN29529_c0_g1_i1	6.89902e-306	2.22801e-303	4.81232	0.128724	6.7458	6.64509	0.00384502	0.0292946	0.00741874	0.0292946
TRINITY_DN51765_c0_g1_i1	1.45569e-302	4.57571e-300	1.94805	0.0523957	8.15017	1.08514	0.000307879	0.000722055	0.00518274	0.00518274
TRINITY_DN2307_c0_g2_i1	5.34366e-302	1.65759e-299	2.78686	0.0750273	7.74845	2.22868	0.000552224	0.010706	0.00522736	0.010706
TRINITY_DN51797_c0_g1_i1	3.29343e-301	1.00835e-298	7.98587	0.215277	3.29979	18.2455	0.000758071	0.0276315	0.0919306	0.0919306
TRINITY_DN1949_c0_g2_i12	5.89326e-298	1.7812e-295	2.35313	0.0637817	9.66423	1.58512	7.32848e-05	0.00350316	0.00806293	0.00806293
TRINITY_DN7264_c0_g1_i1	3.1659e-297	9.4476e-295	4.99565	0.135575	7.79372	7.16194	0.00155077	0.0352104	0.0052036	0.0352104
TRINITY_DN2780_c0_g1_i4	1.04025e-294	3.06548e-292	3.43787	0.0936995	5.93702	3.38156	0.00463125	0.000878403	0.0129279	0.0129279
TRINITY_DN2495_c0_g1_i1	2.31884e-294	6.74898e-292	2.9862	0.0814377	9.47453	2.5592	9.17883e-05	0.0131724	0.00735825	0.0131724
TRINITY_DN1085_c0_g1_i1	1.44102e-290	4.04429e-288	3.74847	0.102896	7.40092	4.03272	0.00197202	0.0192031	0.00559017	0.0192031
TRINITY_DN5706_c0_g1_i1	1.82516e-290	5.06214e-288	2.49211	0.0684208	7.04915	1.78248	0.00101206	0.00835077	0.00636527	0.00835077
TRINITY_DN1688_c0_g1_i1	1.9879e-287	5.44938e-285	8.26761	0.228192	6.2145	19.6188	0.0336795	0.0704638	0.0106057	0.0704638
TRINITY_DN5005_c0_g1_i2	2.34688e-287	6.3595e-285	2.67587	0.0738654	7.84518	2.05515	0.000493349	0.0104188	0.00518278	0.0104188
TRINITY_DN6668_c0_g1_i4	7.06253e-286	1.89204e-283	3.02406	0.0836942	6.96927	2.62485	0.00118054	0.0128289	0.00661021	0.0128289
TRINITY_DN2652_c0_g1_i2	8.27933e-286	2.19309e-283	3.28959	0.091054	7.92728	3.10604	0.000626703	0.015955	0.005163	0.015955
TRINITY_DN3918_c0_g1_i2	3.15162e-285	8.2555e-283	1.92634	0.0533747	8.58459	1.06236	0.000222096	0.00226769	0.00547562	0.00547562
TRINITY_DN5576_c0_g1_i4	1.18846e-283	3.07889e-281	1.88927	0.052494	8.01047	1.02193	0.000351758	0.00211944	0.00515948	0.00515948
TRINITY_DN6180_c0_g1_i1	2.3205e-282	5.94628e-280	2.57922	0.0718292	6.51455	1.90465	0.00172048	0.00291088	0.0085984	0.0085984
TRINITY_DN19638_c0_g1_i5	9.29076e-281	2.35516e-278	7.63525	0.213246	5.78148	16.7343	0.0472205	0.0437276	0.0145502	0.0437276
TRINITY_DN1680_c0_g1_i4	2.01462e-275	4.89636e-273	4.68648	0.132161	7.82957	6.3051	0.00247607	0.0324571	0.0051884	0.0324571
TRINITY_DN3327_c0_g1_i4	1.33233e-274	3.20506e-272	1.86006	0.0525338	8.23887	0.991629	0.000304604	0.00331796	0.00521499	0.00521499
TRINITY_DN5237_c0_g1_i16	2.84776e-268	6.7814e-266	3.41748	0.0976609	6.22539	3.35325	0.00356515	0.0155102	0.0105283	0.0155102
TRINITY_DN3566_c0_g1_i2	5.34977e-268	1.24872e-265	8.301	0.237339	7.50324	19.7842	0.00732538	0.105334	0.00544866	0.105334
TRINITY_DN11700_c0_g1_i7	1.09355e-267	2.5275e-265	4.25944	0.121856	6.93074	5.20913	0.00194739	0.0277502	0.00673682	0.0277502
TRINITY_DN4884_c0_g1_i2	9.37941e-266	2.14679e-263	4.66982	0.134085	5.24868	6.25566	0.0150296	0.0141692	0.0209279	0.0209279
TRINITY_DN3058_c0_g1_i1	2.34198e-264	5.30887e-262	2.68347	0.0772556	6.98353	2.06766	0.00127546	0.0106614	0.00656471	0.0106614
TRINITY_DN14861_c0_g1_i4	3.41813e-264	7.67452e-262	2.08368	0.060007	9.39787	1.24525	9.18636e-05	0.00545784	0.00710981	0.00710981
TRINITY_DN28759_c0_g1_i1	2.49961e-263	5.55927e-261	8.64976	0.249512	6.55594	21.4834	0.0241665	0.100346	0.00835737	0.100346
TRINITY_DN5025_c0_g1_i4	3.71619e-263	8.18778e-261	1.86574	0.053837	7.78218	0.999535	0.000435649	0.00536121	0.00520917	0.00536121
TRINITY_DN997_c0_g1_i1	8.94566e-263	1.95272e-260	3.98998	0.115218	6.48818	4.57132	0.00287032	0.0236799	0.00875784	0.0236799
TRINITY_DN11474_c0_g1_i1	1.27379e-259	2.72996e-257	2.7335	0.0794166	7.33225	2.14568	0.000897303	0.0117167	0.00570275	0.0117167
TRINITY_DN6570_c0_g1_i1	3.22355e-254	6.72524e-252	2.16602	0.0636004	6.87397	1.34673	0.0011569	0.00614007	0.00693311	0.00693311
TRINITY_DN1680_c0_g1_i6	6.96782e-253	1.44093e-250	4.64525	0.13676	8.23515	6.1973	0.00164256	0.0357639	0.00521336	0.0357639
TRINITY_DN1950_c0_g1_i4	2.57408e-250	5.18667e-248	7.30022	0.216033	6.19363	15.3066	0.0221459	0.0711947	0.0107544	0.0711947
TRINITY_DN3813_c1_g1_i3	2.62343e-250	5.2413e-248	2.25432	0.0667126	7.40132	1.45962	0.000682092	0.00821905	0.00558957	0.00821905
TRINITY_DN186_c0_g1_i2	3.14775e-249	6.23599e-247	6.23202	0.184828	6.73818	11.1551	0.00666378	0.0616586	0.00745057	0.0616586
TRINITY_DN1902_c0_g1_i7	1.52574e-248	2.99745e-246	2.87179	0.0852893	6.8521	2.36881	0.0014815	0.013067	0.00701171	0.013067
TRINITY_DN10861_c0_g1_i1	1.01085e-245	1.96949e-243	6.03884	0.180383	5.81215	10.4751	0.0180027	0.0470733	0.0142151	0.0470733
TRINITY_DN216_c0_g1_i2	1.83312e-245	3.54229e-243	2.0822	0.0622292	9.56355	1.24165	7.26997e-05	0.0033318	0.00767226	0.00767226
TRINITY_DN3045_c2_g1_i1	3.84344e-245	7.36659e-243	1.79067	0.0535518	8.65367	0.919418	0.000180694	0.00364562	0.0055549	0.0055549
TRINITY_DN6263_c0_g1_i1	1.04622e-244	1.98908e-242	5.2281	0.156492	7.49806	7.85141	0.00202373	0.0469558	0.00545509	0.0469558
TRINITY_DN32237_c0_g1_i1	2.54328e-244	4.79662e-242	4.41471	0.13225	5.35808	5.59846	0.0102713	0.0247089	0.0195686	0.0247089
TRINITY_DN11593_c0_g1_i1	4.45084e-244	8.26208e-242	5.644	0.169161	5.00164	9.13838	0.0329808	0.010209	0.0242498	0.0242498
TRINITY_DN881_c0_g1_i2	8.38118e-244	1.54364e-241	2.05043	0.0614898	9.03752	1.2077	0.000126995	0.007435	0.00618181	0.007435
TRINITY_DN16106_c0_g1_i1	1.08588e-242	1.9692e-240	8.266	0.24846	6.93632	19.6278	0.0175846	0.10588	0.00671816	0.10588
TRINITY_DN11700_c0_g2_i4	8.06282e-242	1.44001e-239	4.53927	0.136689	5.54057	5.90682	0.0200073	0.00295558	0.0173606	0.0173606
TRINITY_DN2623_c0_g1_i6	5.55262e-240	9.84233e-238	1.81366	0.0548247	7.5179	0.942059	0.000580655	0.00202875	0.00543085	0.00543085
TRINITY_DN7093_c0_g1_i4	9.02944e-240	1.58858e-237	3.64138	0.110123	7.30988	3.80925	0.00107347	0.0231807	0.00574281	0.0231807
TRINITY_DN14997_c0_g2_i1	1.48102e-239	2.56728e-237	1.96603	0.0594839	7.10875	1.10784	0.000878107	0.00317902	0.00619855	0.00619855
TRINITY_DN4964_c0_g1_i1	6.42141e-239	1.105e-236	3.4409	0.104247	7.4569	3.40144	0.00104302	0.020692	0.00550898	0.020692
TRINITY_DN1143_c0_g1_i11	1.28672e-234	2.16675e-232	3.48018	0.106408	7.4613	3.47989	0.0010148	0.0216307	0.00550298	0.0216307
TRINITY_DN2201_c0_g1_i4	8.48374e-234	1.41847e-231	5.06018	0.154991	7.92774	7.357	0.00117133	0.0468729	0.00516294	0.0468729
TRINITY_DN4278_c0_g1_i3	1.81107e-233	3.00677e-231	2.36573	0.0725128	7.7569	1.60807	0.000475582	0.0100406	0.00522254	0.0100406
TRINITY_DN3654_c0_g1_i3	1.53591e-232	2.53211e-230	3.01776	0.0926844	6.63283	2.61669	0.00203161	0.0151492	0.00794233	0.0151492
TRINITY_DN2278_c0_g1_i3	4.49214e-232	7.35431e-230	1.83626	0.0564541	7.33126	0.968375	0.000669669	0.00515352	0.00570446	0.00570446
TRINITY_DN283_c0_g2_i1	6.63272e-230	1.07839e-227	1.70885	0.0527865	7.81961	0.8387	0.000380524	0.00471797	0.0051923	0.0051923
TRINITY_DN3703_c0_g4_i3	6.02461e-228	9.72809e-226	13.4978	0.418754	6.4703	52.3554	0.0307409	0.319969	0.00886839	0.319969
TRINITY_DN7147_c0_g1_i2	4.34473e-225	6.87429e-223	7.88744	0.246261	4.94711	17.8592	0.0962321	0.00230607	0.0250573	0.0250573
TRINITY_DN1775_c0_g1_i3	1.38117e-222	2.14217e-220	8.57758	0.269324	10.1345	21.1457	0.00126574	0.143806	0.0104877	0.143806
TRINITY_DN699_c0_g3_i1	2.60753e-222	4.01781e-220	5.28573	0.166069	8.24265	8.02983	0.00109285	0.0540648	0.00521667	0.0540648
TRINITY_DN1950_c0_g1_i7	1.03637e-221	1.57629e-219	6.19361	0.194858	7.61383	11.0253	0.00233997	0.0735994	0.00532902	0.0735994
TRINITY_DN5395_c0_g1_i1	3.60961e-219	5.38585e-217	3.00147	0.0949809	5.91747	2.58941	0.00366956	0.0143732	0.0131205	0.0143732
TRINITY_DN2283_c0_g1_i4	1.49004e-218	2.20928e-216	5.30107	0.16799	8.50787	8.07735	0.000664147	0.0557773	0.00539857	0.0557773
TRINITY_DN7801_c0_g1_i3	9.92224e-218	1.46198e-215	3.02245	0.0959635	6.3743	2.62584	0.00239619	0.0160218	0.00949182	0.0160218
TRINITY_DN600_c0_g1_i2	1.08936e-217	1.59514e-215	6.42105	0.203889	7.62188	11.8512	0.00314094	0.0800008	0.0053216	0.0800008
TRINITY_DN4005_c0_g1_i2	6.25046e-217	9.09596e-215	8.57591	0.272794	6.52052	21.1408	0.0282455	0.120587	0.00856292	0.120587
TRINITY_DN7917_c0_g1_i1	7.61853e-217	1.10188e-214	2.39714	0.0762667	7.39953	1.65177	0.000683207	0.01095	0.00559232	0.01095
TRINITY_DN1551_c0_g2_i6	2.62001e-215	3.76627e-213	7.7512	0.247497	3.18563	17.2711	0.00589754	0.116612	0.100692	0.116612
TRINITY_DN848_c0_g5_i1	3.54827e-214	5.03919e-212	2.48299	0.0794934	6.57701	1.77233	0.00157194	0.0110665	0.00823926	0.0110665
TRINITY_DN932_c0_g1_i13	4.60588e-214	6.50202e-212	2.05475	0.0658009	8.76078	1.21371	0.000155221	0.00850429	0.00569706	0.00850429
TRINITY_DN6882_c0_g1_i3	2.22136e-213	3.11718e-211	2.97363	0.0953806	7.62211	2.54202	0.000535475	0.0176594	0.00532139	0.0176594
TRINITY_DN1100_c0_g1_i3	9.0815e-213	1.26684e-210	1.62565	0.0522191	8.13123	0.75532	0.00027605	1.74605e-05	0.00517763	0.00517763
TRINITY_DN54_c0_g1_i1	2.63861e-210	3.63773e-208	6.19769	0.200256	6.06369	11.0434	0.0138076	0.0663975	0.0117691	0.0663975
TRINITY_DN467_c0_g5_i1	3.56928e-210	4.89219e-208	3.72531	0.120408	7.10683	3.98999	0.00135225	0.0276441	0.00620371	0.0276441
TRINITY_DN37375_c0_g1_i1	5.65274e-210	7.70308e-208	3.78853	0.12251	5.33074	4.10434	0.0101132	-0.00603358	0.0199044	0.0199044
TRINITY_DN37281_c0_g1_i1	3.33843e-207	4.42154e-205	5.31961	0.173179	7.20083	8.13661	0.00309377	0.0568883	0.00596897	0.0568883
TRINITY_DN11700_c0_g2_i3	4.82158e-207	6.35021e-205	4.31822	0.140634	5.76812	5.36163	0.0145884	0.0249674	0.0146983	0.0249674
TRINITY_DN6912_c0_g1_i1	1.29391e-206	1.69467e-204	4.21769	0.137504	7.27443	5.11495	0.00134908	0.0364654	0.00581074	0.0364654
TRINITY_DN37774_c0_g1_i1	9.70291e-206	1.26379e-203	8.71404	0.284702	6.2323	21.8345	0.0412464	0.120864	0.0104791	0.120864
TRINITY_DN47520_c0_g1_i1	2.18318e-204	2.7972e-202	6.00222	0.196757	4.65352	10.3597	0.0434094	0.0340169	0.0301874	0.0340169
TRINITY_DN457_c0_g1_i4	3.37261e-203	4.25183e-201	2.65965	0.0874425	6.91363	2.03418	0.00609179	0.00920059	0.00679478	0.00920059
TRINITY_DN37430_c0_g1_i1	4.35248e-203	5.45796e-201	8.48392	0.279006	5.07349	20.607	0.132455	-0.0832295	0.0232339	0.0232339
TRINITY_DN1299_c0_g1_i1	1.46058e-202	1.81227e-200	1.58943	0.0523393	8.10487	0.725778	0.000307283	0.00433444	0.00517153	0.00517153
TRINITY_DN37188_c0_g1_i1	6.11203e-202	7.54404e-200	7.30914	0.241061	5.30914	15.3635	0.0522337	0.0639869	0.0201713	0.0639869
TRINITY_DN1147_c1_g2_i2	2.20347e-201	2.70556e-199	1.96716	0.0649691	6.83591	1.10895	0.00137103	0.00249703	0.00707095	0.00707095
TRINITY_DN4828_c0_g1_i1	6.48415e-201	7.87958e-199	5.53462	0.183006	5.49244	8.80943	0.01514	0.0518426	0.0179414	0.0518426
TRINITY_DN3801_c1_g1_i2	1.05633e-199	1.27708e-197	4.96985	0.164835	5.68569	7.10354	0.00913728	0.0452036	0.0156365	0.0452036
TRINITY_DN5866_c0_g1_i1	2.41372e-199	2.90323e-197	1.85939	0.0617264	7.78148	0.994341	0.000493885	0.0071264	0.00520952	0.0071264
TRINITY_DN7032_c0_g1_i1	1.72671e-198	2.06636e-196	6.33823	0.210868	5.42581	11.5543	0.0229664	0.0659644	0.0187448	0.0659644
TRINITY_DN12237_c0_g1_i10	2.81383e-198	3.35031e-196	2.15462	0.0717212	6.7227	1.3326	0.00277098	0.00446599	0.00751689	0.00751689
TRINITY_DN2209_c0_g1_i3	3.99906e-198	4.73758e-196	1.71657	0.0571621	8.74034	0.847492	0.000175213	0.0063598	0.00566807	0.0063598
TRINITY_DN5905_c0_g1_i1	3.54642e-197	4.18034e-195	2.54672	0.085012	6.55245	1.86547	0.00162521	0.0128289	0.00837723	0.0128289
TRINITY_DN6255_c0_g1_i4	3.06317e-196	3.59275e-194	1.88086	0.062936	6.94274	1.01754	0.00108788	0.00683401	0.00669683	0.00683401
TRINITY_DN735_c0_g1_i1	3.16626e-196	3.69527e-194	5.9133	0.197874	6.46061	10.0577	0.00644838	0.0718602	0.0089291	0.0718602
TRINITY_DN1257_c0_g1_i16	3.9681e-196	4.60827e-194	3.31697	0.111023	5.43283	3.15954	0.00599207	0.0126985	0.01866	0.01866
TRINITY_DN4600_c0_g1_i7	8.33942e-196	9.63735e-194	2.36907	0.0793613	8.22013	1.61437	0.000287322	0.0123091	0.00520703	0.0123091
TRINITY_DN1915_c0_g1_i2	1.38051e-195	1.57987e-193	2.58404	0.0866113	6.10105	1.91884	0.0035444	0.00936037	0.0114586	0.0114586
TRINITY_DN4295_c0_g1_i2	3.22947e-195	3.67801e-193	1.8834	0.0631878	7.23973	1.02033	0.000642335	0.00734305	0.0058825	0.00734305
TRINITY_DN6436_c0_g1_i2	4.60879e-195	5.22367e-193	1.61212	0.0541079	7.94034	0.747566	0.000361855	0.00549347	0.00516136	0.00549347
TRINITY_DN1480_c0_g1_i5	5.51465e-195	6.22047e-193	1.61527	0.0542247	8.7899	0.749966	0.000140748	0.0051203	0.00573989	0.00573989
TRINITY_DN15793_c0_g1_i1	1.63022e-194	1.83011e-192	4.79075	0.161022	5.03439	6.60195	0.0165759	0.0352805	0.0237806	0.0352805
TRINITY_DN2652_c0_g2_i1	6.19725e-193	6.89151e-191	8.32918	0.281109	6.90563	19.957	0.0162666	0.141778	0.00682223	0.141778
TRINITY_DN4633_c0_g1_i3	3.1494e-192	3.48578e-190	4.92954	0.16668	4.88614	6.96809	0.0295604	-0.000238756	0.0260042	0.0260042
TRINITY_DN1348_c0_g1_i6	1.48026e-191	1.6307e-189	1.56469	0.0529999	7.75915	0.703155	0.000396685	0.00386642	0.00522129	0.00522129
TRINITY_DN1598_c0_g1_i3	6.81997e-191	7.40925e-189	1.69131	0.0573895	9.17147	0.821804	0.000103187	0.00515458	0.00648392	0.00648392
TRINITY_DN1167_c0_g1_i17	7.22841e-191	7.81697e-189	2.0503	0.0695752	9.24226	1.20936	9.95744e-05	0.00958185	0.00666329	0.00958185
TRINITY_DN2272_c0_g1_i1	3.09465e-189	3.30119e-187	2.5052	0.0853817	7.21783	1.80565	0.000846747	0.0137333	0.0059304	0.0137333
TRINITY_DN2430_c1_g1_i1	3.53502e-189	3.73714e-187	1.9966	0.0680581	7.67318	1.14691	0.000950595	0.00831323	0.0052784	0.00831323
TRINITY_DN2219_c0_g1_i3	3.71488e-189	3.90975e-187	2.26146	0.0770908	7.25175	1.47139	0.00073257	0.0111534	0.00585705	0.0111534
TRINITY_DN8991_c0_g2_i2	8.70269e-189	9.03814e-187	1.80951	0.0617456	7.42223	0.942062	0.000653692	0.00697134	0.00555816	0.00697134
TRINITY_DN11331_c0_g1_i1	8.44633e-188	8.73343e-186	1.63547	0.0559547	7.35016	0.766831	0.000589891	0.00246062	0.00567197	0.00567197
TRINITY_DN7934_c0_g1_i2	2.91832e-187	3.00434e-185	1.95847	0.0671032	8.9335	1.10361	0.000141694	0.00886398	0.00597866	0.00886398
TRINITY_DN2331_c0_g1_i5	5.67501e-187	5.7917e-185	2.31867	0.0795066	8.73779	1.5469	0.000286577	0.012356	0.00566452	0.012356
TRINITY_DN1510_c0_g1_i1	4.48432e-186	4.53725e-184	8.07235	0.277473	7.45172	18.7499	0.0101991	0.143784	0.00551609	0.143784
TRINITY_DN3978_c0_g1_i1	1.51824e-185	1.52959e-183	8.6803	0.298801	8.2954	21.6809	0.00447032	0.174093	0.00524273	0.174093
TRINITY_DN3845_c0_g2_i1	1.83497e-185	1.84082e-183	3.16683	0.109036	5.90919	2.88576	0.00401646	0.0197611	0.0132032	0.0197611
TRINITY_DN4481_c0_g1_i1	1.91249e-185	1.91047e-183	6.45006	0.22209	7.03536	11.9712	0.0055657	0.0930824	0.00640584	0.0930824
TRINITY_DN28995_c0_g1_i1	4.48033e-185	4.43797e-183	3.2388	0.111632	5.38789	3.01512	0.00571847	0.0153142	0.0192048	0.0192048
TRINITY_DN2178_c0_g3_i4	6.28213e-185	6.1967e-183	2.1609	0.0745095	7.76996	1.34365	0.00113442	0.00996892	0.00521543	0.00996892
TRINITY_DN7275_c0_g1_i1	2.17984e-184	2.13236e-182	2.37132	0.0818861	6.12855	1.61646	0.00217102	0.00932426	0.0112396	0.0112396
TRINITY_DN1178_c0_g4_i4	1.60111e-183	1.55334e-181	2.58637	0.0895253	7.74515	1.92498	0.0005378	0.0154918	0.0052293	0.0154918
TRINITY_DN7049_c0_g1_i4	3.92916e-182	3.78082e-180	2.82683	0.0982256	6.59898	2.29968	0.00195698	0.0173396	0.00811955	0.0173396
TRINITY_DN86_c0_g1_i4	7.30351e-179	6.91487e-177	2.40872	0.0844673	7.907	1.66992	0.000447244	0.0138222	0.00516636	0.0138222
TRINITY_DN242_c0_g1_i1	3.68531e-177	3.4614e-175	3.68411	0.129819	7.16133	3.90679	0.00162768	0.0320781	0.00606322	0.0320781
TRINITY_DN4090_c0_g3_i1	1.18868e-173	1.09039e-171	7.3484	0.261573	6.72415	15.5456	0.0129388	0.123902	0.00751061	0.123902
TRINITY_DN2306_c0_g1_i1	3.13022e-173	2.84922e-171	5.5185	0.196677	6.30982	8.7674	0.00772669	0.069637	0.00993326	0.069637
TRINITY_DN7390_c0_g1_i1	5.71763e-173	5.18435e-171	2.07537	0.0740221	8.024	1.24002	0.000397693	0.0105609	0.00516027	0.0105609
TRINITY_DN2293_c0_g1_i3	6.30506e-173	5.69508e-171	1.69992	0.0606383	7.22555	0.83194	0.000824327	0.00652969	0.00591328	0.00652969
TRINITY_DN519_c0_g1_i3	2.24781e-172	2.00728e-170	1.48168	0.0529392	7.81755	0.630056	0.00041197	0.00285797	0.00519314	0.00519314
TRINITY_DN2982_c0_g1_i2	2.71944e-171	2.41928e-169	8.56934	0.307152	7.30901	21.1427	0.0141058	0.174579	0.0057444	0.174579
TRINITY_DN522_c0_g1_i6	1.30607e-170	1.1532e-168	2.72662	0.0979279	6.09627	2.14056	0.00241265	0.0167671	0.0114975	0.0167671
TRINITY_DN1116_c0_g1_i1	1.32824e-170	1.1684e-168	2.24873	0.0807663	7.69098	1.45598	0.00048355	0.0125628	0.00526502	0.0125628
TRINITY_DN1524_c0_g1_i2	2.59909e-170	2.27783e-168	3.3783	0.121441	5.28819	3.27829	0.00906406	0.011313	0.0204318	0.0204318
TRINITY_DN12357_c0_g1_i2	3.15558e-170	2.75529e-168	4.34041	0.156066	5.31539	5.42436	0.0135099	0.0352031	0.0200939	0.0352031
TRINITY_DN3370_c0_g1_i4	4.53286e-170	3.94325e-168	7.96136	0.286396	7.95445	18.2501	0.00499347	0.159052	0.00516005	0.159052
TRINITY_DN11_c0_g2_i5	2.02651e-169	1.75644e-167	9.75613	0.351641	8.3382	27.4069	0.00800979	0.239293	0.0052675	0.239293
TRINITY_DN11_c0_g1_i4	2.1502e-168	1.84331e-166	8.41463	0.304223	9.70822	20.3889	0.00103753	0.184066	0.00824621	0.184066
TRINITY_DN5646_c0_g1_i16	2.26851e-168	1.93769e-166	5.32278	0.192454	5.56765	8.15836	0.0145645	0.0595123	0.0170346	0.0595123
TRINITY_DN11681_c0_g1_i1	1.22786e-167	1.04501e-165	5.43461	0.196932	5.78605	8.50505	0.0120803	0.0654838	0.0144999	0.0654838
TRINITY_DN737_c1_g1_i8	4.1085e-167	3.48409e-165	8.72847	0.316792	11.3539	21.9395	0.000357623	0.200356	0.0247854	0.200356
TRINITY_DN9241_c1_g1_i2	8.04438e-167	6.79735e-165	2.35507	0.0855509	7.83873	1.59722	0.000439591	0.0141983	0.00518503	0.0141983
TRINITY_DN791_c0_g1_i2	2.58552e-166	2.17692e-164	1.6605	0.0604126	9.43081	0.793691	8.52037e-05	0.00680415	0.00721416	0.00721416
TRINITY_DN2711_c0_g1_i5	1.10641e-165	9.24952e-164	1.48217	0.0540285	7.65831	0.631272	0.000547958	0.00366153	0.00529021	0.00529021
TRINITY_DN1091_c0_g1_i1	1.54176e-165	1.28434e-163	3.10719	0.113314	7.89993	2.78048	0.000571299	0.025109	0.00516777	0.025109
TRINITY_DN980_c0_g1_i6	7.19477e-165	5.95146e-163	1.82923	0.0668462	7.15008	0.963688	0.000935549	0.00800128	0.00609124	0.00800128
TRINITY_DN1381_c0_g1_i12	2.07206e-164	1.708e-162	2.18805	0.0800714	9.1033	1.37886	0.0001315	0.0126914	0.00632427	0.0126914
TRINITY_DN4855_c0_g1_i2	1.22958e-163	1.0065e-161	1.64178	0.0602244	7.12394	0.776343	0.00095302	0.00630094	0.00615831	0.00630094
TRINITY_DN2910_c0_g1_i1	1.61999e-163	1.32149e-161	2.03015	0.0744985	6.90328	1.18709	0.0010586	0.0100415	0.00683037	0.0100415
TRINITY_DN5536_c0_g1_i8	5.74695e-163	4.67188e-161	3.33088	0.122439	5.80003	3.19564	0.00525138	0.0247311	0.0143467	0.0247311
TRINITY_DN1355_c0_g1_i3	1.5196e-162	1.23108e-160	1.44525	0.0531952	8.38052	0.60028	0.000364227	0.00371324	0.00529524	0.00529524
TRINITY_DN29266_c0_g1_i1	2.62525e-162	2.1123e-160	1.42702	0.0525631	7.91997	0.584092	0.00036166	0.00228533	0.0051641	0.0051641
TRINITY_DN1617_c0_g1_i2	1.16051e-161	9.27423e-160	2.32136	0.0856782	6.21889	1.5496	0.00410701	0.0075258	0.0105745	0.0105745
TRINITY_DN14342_c0_g3_i2	1.49632e-161	1.19175e-159	2.33474	0.0862018	8.39246	1.57017	0.000252982	0.0146085	0.00530366	0.0146085
TRINITY_DN4510_c0_g1_i5	2.00634e-161	1.59257e-159	6.2025	0.229096	4.51069	11.0432	0.0715958	-0.0115667	0.0333744	0.0333744
TRINITY_DN41826_c0_g1_i1	2.42106e-161	1.91532e-159	2.00199	0.0739648	7.03079	1.15451	0.000948363	0.00999323	0.00641943	0.00999323
TRINITY_DN7093_c0_g1_i5	2.90444e-161	2.2824e-159	2.10757	0.0778846	6.49569	1.27949	0.00185856	0.0102735	0.00871196	0.0102735
TRINITY_DN4081_c0_g3_i1	6.41026e-161	5.00403e-159	4.68703	0.173395	5.94983	6.32818	0.00704784	0.0530841	0.0128035	0.0530841
TRINITY_DN144_c1_g1_i1	5.37059e-160	4.16486e-158	7.25579	0.269209	4.66105	15.1169	0.114913	-0.0273338	0.0300343	0.0300343
TRINITY_DN3621_c0_g1_i1	4.90001e-159	3.78746e-157	2.55944	0.0952521	6.93347	1.88719	0.0012387	0.0169072	0.00672768	0.0169072
TRINITY_DN932_c0_g1_i14	5.00669e-159	3.85728e-157	4.41735	0.164401	7.54373	5.62146	0.0016312	0.052424	0.00540094	0.052424
TRINITY_DN11551_c0_g1_i3	8.23196e-159	6.32145e-157	2.20165	0.0819954	9.11823	1.39646	0.00011961	0.0133269	0.00635817	0.0133269
TRINITY_DN988_c0_g1_i13	5.64328e-158	4.29162e-156	2.40359	0.089756	5.94596	1.66428	0.00327129	0.0126362	0.012841	0.012841
TRINITY_DN3630_c1_g1_i5	9.16712e-157	6.90463e-155	7.11376	0.266682	5.51791	14.5807	0.0617722	0.0804666	0.0176339	0.0804666
TRINITY_DN5803_c0_g1_i1	5.4306e-156	4.03868e-154	2.85211	0.107188	6.73292	2.34385	0.00176118	0.0212176	0.00747288	0.0212176
TRINITY_DN8521_c0_g1_i1	7.9065e-156	5.85177e-154	2.38241	0.0895835	7.18754	1.63544	0.000926038	0.0151244	0.00599996	0.0151244
TRINITY_DN5208_c0_g1_i2	8.78966e-155	6.43529e-153	4.27725	0.161383	4.65609	5.25984	0.0219542	0.016225	0.030135	0.030135
TRINITY_DN1913_c0_g1_i1	2.37073e-154	1.73034e-152	4.66848	0.176394	6.91005	6.2804	0.00334813	0.0588812	0.00680706	0.0588812
TRINITY_DN4003_c0_g1_i11	5.84006e-154	4.24937e-152	2.15704	0.0816065	9.46827	1.3408	8.34751e-05	0.0132358	0.0073372	0.0132358
TRINITY_DN9461_c0_g1_i2	1.17109e-153	8.46884e-152	2.52902	0.0957745	6.85108	1.84313	0.00152903	0.0168165	0.00701539	0.0168165
TRINITY_DN10559_c0_g1_i1	2.07376e-153	1.49052e-151	6.93224	0.262741	2.77297	13.7414	0.00198866	0.0109792	0.136077	0.136077
TRINITY_DN10683_c0_g2_i1	2.16521e-153	1.55152e-151	1.40445	0.0532339	7.75879	0.565287	0.000446215	0.00155799	0.00522149	0.00522149
TRINITY_DN3126_c0_g1_i1	2.27669e-153	1.62645e-151	1.45325	0.0550875	7.4851	0.608434	0.000597721	0.00526296	0.00547153	0.00547153
TRINITY_DN2773_c2_g1_i1	2.90054e-153	2.06586e-151	1.39295	0.0528201	7.85668	0.558743	0.000400915	0.00469373	0.00517902	0.00517902
TRINITY_DN1879_c0_g4_i2	1.05351e-151	7.45843e-150	1.52595	0.0581643	7.23109	0.671043	0.000865019	0.00584101	0.00590114	0.00590114
TRINITY_DN2518_c0_g1_i8	9.27516e-151	6.52722e-149	8.80869	0.336823	11.4048	22.3639	0.000566554	0.226332	0.0257922	0.226332
TRINITY_DN47280_c0_g1_i1	1.34154e-149	9.41273e-148	1.38005	0.0529768	8.53083	0.547639	0.000192645	0.00387226	0.00542044	0.00542044
TRINITY_DN1713_c0_g1_i2	2.85635e-149	1.99226e-147	8.54738	0.328478	7.08325	21.0586	0.0145764	0.20122	0.00626818	0.20122
TRINITY_DN5211_c0_g1_i12	9.26084e-149	6.44025e-147	3.6437	0.140272	4.98971	3.81017	0.0149288	0.00475985	0.0244236	0.0244236
TRINITY_DN576_c0_g2_i1	9.85805e-149	6.8354e-147	6.50615	0.250491	7.52853	12.2018	0.00498717	0.120505	0.00541832	0.120505
TRINITY_DN1335_c0_g1_i2	1.82583e-148	1.25859e-146	2.30871	0.0889684	6.92127	1.53647	0.00123359	0.0145971	0.00676879	0.0145971
TRINITY_DN1732_c0_g1_i2	4.91027e-148	3.37491e-146	2.52426	0.0974175	9.23987	1.8368	0.000119604	0.0188607	0.006657	0.0188607
TRINITY_DN4131_c0_g1_i4	2.33717e-147	1.59707e-145	8.65195	0.334678	9.33272	21.5795	0.00144021	0.222579	0.00691378	0.222579
TRINITY_DN1637_c0_g1_i2	2.9658e-147	2.02077e-145	1.3603	0.0526382	8.02166	0.529638	0.000381454	0.000728333	0.00516011	0.00516011
TRINITY_DN6026_c0_g1_i6	4.6175e-147	3.13711e-145	2.35262	0.0910978	5.89119	1.58981	0.00321274	0.00662376	0.0133849	0.0133849
TRINITY_DN2016_c0_g1_i4	5.6714e-147	3.84205e-145	8.01095	0.310294	5.90318	18.5008	0.0409235	0.151641	0.0132635	0.151641
TRINITY_DN10802_c0_g1_i2	5.79313e-147	3.91327e-145	1.67294	0.0648012	7.10569	0.806833	0.000782255	0.00761613	0.00620678	0.00761613
TRINITY_DN2002_c1_g1_i5	2.10478e-146	1.41368e-144	1.35337	0.0525245	8.42235	0.527584	0.000191789	0.00478231	0.00532586	0.00532586
TRINITY_DN7052_c0_g1_i1	2.19609e-146	1.47082e-144	5.16189	0.200346	5.46996	7.66235	0.0620647	-0.00435237	0.0182123	0.0182123
TRINITY_DN24452_c1_g1_i1	3.00188e-146	1.99914e-144	1.4506	0.0563279	7.36936	0.606309	0.000705564	0.00524245	0.0056401	0.0056401
TRINITY_DN767_c0_g1_i7	6.34802e-146	4.21562e-144	1.78703	0.06947	8.12464	0.920692	0.000416886	0.00923529	0.00517599	0.00923529
TRINITY_DN19094_c0_g2_i1	2.05021e-145	1.35011e-143	1.35633	0.0528203	7.8119	0.526718	0.000384471	0.00091106	0.00519549	0.00519549
TRINITY_DN3631_c0_g1_i1	3.63513e-145	2.38713e-143	7.5177	0.293021	6.81403	16.2946	0.0123184	0.159404	0.00715238	0.159404
TRINITY_DN1640_c0_g2_i4	3.07273e-144	2.00663e-142	8.65535	0.338461	11.6166	21.6007	0.000154585	0.228957	0.0305029	0.228957
TRINITY_DN5712_c0_g1_i2	1.623e-143	1.04542e-141	1.34039	0.0525486	7.85817	0.517967	0.000344152	0.00507035	0.00517855	0.00517855
TRINITY_DN17687_c0_g1_i1	2.68185e-143	1.71806e-141	7.37203	0.289236	9.61996	15.6711	0.000654543	0.16666	0.00788632	0.16666
TRINITY_DN7437_c1_g2_i1	4.51477e-143	2.88444e-141	4.84328	0.190175	6.82698	6.76411	0.0036802	0.0686527	0.00710396	0.0686527
TRINITY_DN2815_c0_g2_i3	1.18749e-142	7.54584e-141	8.55171	0.33629	6.70087	21.0886	0.0335708	0.192611	0.00761396	0.192611
TRINITY_DN228_c0_g1_i6	1.76402e-142	1.11792e-140	1.4418	0.0567323	9.10291	0.598352	0.000113715	0.00503788	0.00632338	0.00632338
TRINITY_DN8857_c0_g1_i4	4.11689e-142	2.58127e-140	5.68728	0.224079	6.08254	9.32756	0.0171423	0.0832804	0.0116106	0.0832804
TRINITY_DN823_c0_g1_i6	4.44641e-142	2.78048e-140	1.32193	0.0520902	7.99556	0.503433	0.00026782	0.00457111	0.00515897	0.00515897
TRINITY_DN6740_c0_g3_i2	5.99261e-142	3.73745e-140	1.33447	0.0526088	7.85357	0.512321	0.000355375	0.00374607	0.00518	0.00518
TRINITY_DN9030_c0_g1_i1	2.57208e-141	1.59152e-139	1.33083	0.0525842	8.40574	0.510307	0.000216888	0.00477098	0.00531332	0.00531332
TRINITY_DN9565_c0_g1_i2	5.16269e-141	3.18614e-139	2.19352	0.0867653	6.02849	1.38094	0.00298144	0.00427709	0.012075	0.012075
TRINITY_DN51602_c0_g1_i1	5.84829e-141	3.59983e-139	3.23462	0.127971	5.42668	3.01744	0.00660335	0.02615	0.0187344	0.02615
TRINITY_DN3358_c1_g1_i1	1.41317e-140	8.67589e-139	1.38239	0.0547672	7.52442	0.548027	0.000575771	0.00178544	0.00542312	0.00542312
TRINITY_DN5095_c0_g1_i1	4.97252e-140	3.02132e-138	4.93451	0.19588	8.21493	7.02273	0.000833838	0.0759044	0.00520493	0.0759044
TRINITY_DN7481_c0_g1_i2	6.01415e-140	3.64482e-138	6.65149	0.264117	5.63579	12.7603	0.0293428	0.110173	0.0162215	0.110173
TRINITY_DN737_c1_g1_i23	6.9012e-140	4.17169e-138	8.70971	0.345919	12.2166	21.8791	0.000104098	0.239216	0.0497866	0.239216
TRINITY_DN560_c0_g1_i4	8.18274e-140	4.93371e-138	1.32538	0.0526534	7.88238	0.506509	0.000372987	0.00501443	0.00517178	0.00517178
TRINITY_DN30141_c0_g1_i1	1.22408e-139	7.36165e-138	1.47212	0.0585205	7.1756	0.622342	0.000820873	0.0028625	0.00602842	0.00602842
TRINITY_DN2080_c1_g1_i3	1.85647e-139	1.11365e-137	2.69928	0.107374	5.48429	2.10135	0.00501857	0.0178482	0.0180396	0.0180396
TRINITY_DN2486_c0_g2_i1	2.39879e-139	1.43532e-137	3.29899	0.131282	5.01389	3.12996	0.010397	0.0134498	0.024073	0.024073
TRINITY_DN2183_c0_g1_i2	2.64107e-139	1.57629e-137	3.23653	0.128816	6.46491	3.02134	0.00219579	0.0309915	0.00890211	0.0309915
TRINITY_DN3370_c0_g1_i8	3.31251e-139	1.97203e-137	7.04008	0.280301	3.0795	14.2821	0.0478498	0.0937233	0.109287	0.109287
TRINITY_DN442_c0_g4_i2	4.4963e-139	2.67003e-137	1.46475	0.0583471	8.39291	0.618831	0.000268181	0.00654059	0.00530398	0.00654059
TRINITY_DN250_c0_g1_i1	1.0963e-138	6.46132e-137	1.84447	0.0735771	8.35743	0.9813	0.000280208	0.010547	0.00527971	0.010547
TRINITY_DN2805_c0_g1_i6	1.33351e-138	7.83975e-137	8.4316	0.336447	6.52854	20.506	0.0417691	0.184623	0.00851563	0.184623
TRINITY_DN3099_c2_g1_i1	2.44986e-138	1.43314e-136	8.53875	0.341052	7.99998	21.0309	0.00790742	0.224726	0.00515908	0.224726
TRINITY_DN6429_c0_g1_i8	7.38866e-138	4.31157e-136	1.66634	0.0666736	9.83754	0.798011	5.80264e-05	0.00539561	0.00883272	0.00883272
TRINITY_DN7894_c0_g1_i2	3.22167e-137	1.86612e-135	1.39107	0.0557911	7.41178	0.556448	0.000651592	0.00351244	0.0055737	0.0055737
TRINITY_DN37519_c0_g1_i1	3.56612e-137	2.06057e-135	1.31691	0.0528256	8.50497	0.497732	0.000185209	0.0024152	0.00539588	0.00539588
TRINITY_DN457_c1_g1_i14	5.24915e-137	3.02564e-135	1.47145	0.0590611	7.12377	0.624092	0.000817674	0.00557011	0.00615876	0.00615876
TRINITY_DN2518_c0_g1_i6	5.47231e-137	3.13892e-135	8.59294	0.344928	10.2579	21.3007	0.00209502	0.235855	0.0113229	0.235855
TRINITY_DN5515_c0_g1_i2	5.5802e-137	3.19304e-135	2.66367	0.106925	5.57063	2.04678	0.00467297	0.018193	0.0169988	0.018193
TRINITY_DN1225_c0_g1_i6	1.3677e-136	7.78831e-135	2.08271	0.0837252	6.13587	1.2492	0.00283707	0.00866393	0.0111827	0.0111827
TRINITY_DN2419_c0_g1_i6	1.76582e-136	1.00311e-134	1.43914	0.0578773	7.21995	0.594713	0.000773888	0.00268576	0.00592567	0.00592567
TRINITY_DN11779_c0_g1_i6	3.12064e-136	1.76849e-134	1.596	0.0642449	8.99419	0.734852	0.000131282	0.00812353	0.00609398	0.00812353
TRINITY_DN2563_c1_g1_i3	6.00305e-136	3.39381e-134	1.99519	0.0803987	8.23823	1.14844	0.000330405	0.0125975	0.0052147	0.0125975
TRINITY_DN3142_c0_g1_i1	6.17531e-136	3.48285e-134	1.30098	0.0524272	8.1776	0.486704	0.000305967	0.00333192	0.00519125	0.00519125
TRINITY_DN473_c0_g1_i6	7.22358e-136	4.06434e-134	1.30833	0.0527369	7.88656	0.492648	0.000391593	0.0037865	0.00517076	0.00517076
TRINITY_DN3104_c0_g1_i1	1.04029e-135	5.83923e-134	1.62374	0.0654891	7.57586	0.760644	0.000582228	0.00799541	0.00536631	0.00799541
TRINITY_DN3023_c0_g1_i1	1.49371e-135	8.36442e-134	2.19183	0.0884536	6.39627	1.38602	0.00177317	0.0138749	0.00934509	0.0138749
TRINITY_DN28763_c0_g1_i1	3.07369e-135	1.71712e-133	3.50522	0.141623	9.56264	3.54482	0.000123235	0.0399909	0.00766892	0.0399909
TRINITY_DN2378_c1_g1_i9	3.38688e-135	1.8876e-133	1.29722	0.0524205	8.18268	0.485293	0.000302852	0.00494424	0.00519297	0.00519297
TRINITY_DN10869_c0_g1_i1	3.83345e-135	2.13146e-133	8.8436	0.357441	6.09775	22.5645	0.127922	0.127606	0.0114855	0.127606
TRINITY_DN4824_c1_g1_i1	4.85616e-135	2.68926e-133	2.01517	0.0814807	6.67645	1.17164	0.0012087	0.0120695	0.00772742	0.0120695
TRINITY_DN980_c0_g2_i1	4.88491e-134	2.68442e-132	3.13818	0.127369	8.34714	2.84158	0.000352022	0.0320937	0.0052731	0.0320937
TRINITY_DN3099_c1_g1_i3	8.19363e-134	4.49221e-132	8.66891	0.352144	10.4954	21.684	0.000597456	0.247413	0.0132233	0.247413
TRINITY_DN14823_c0_g1_i1	1.58764e-132	8.64401e-131	3.04251	0.124199	5.6679	2.67127	0.0049887	0.0258622	0.0158439	0.0258622
TRINITY_DN2939_c0_g1_i6	3.7494e-132	2.03669e-130	1.29078	0.0527669	7.9627	0.476704	0.000409184	0.000369862	0.00515951	0.00515951
TRINITY_DN737_c0_g1_i1	4.76388e-132	2.57588e-130	8.58551	0.351114	9.33153	21.2716	0.00163806	0.244924	0.00691034	0.244924
TRINITY_DN83_c0_g2_i5	7.73223e-132	4.17134e-130	1.4483	0.0592777	7.22196	0.604373	0.00110646	0.00480593	0.00592122	0.00592122
TRINITY_DN7247_c0_g1_i3	9.41867e-132	5.06953e-130	1.48273	0.0607069	7.00797	0.631155	0.000882107	0.00263766	0.00648854	0.00648854
TRINITY_DN32224_c0_g1_i1	1.17955e-131	6.33439e-130	3.87559	0.158737	6.2767	4.33468	0.0037911	0.0466036	0.010165	0.0466036
TRINITY_DN6241_c0_g7_i2	1.7842e-131	9.55966e-130	7.13794	0.292559	5.84941	14.7039	0.0302745	0.140907	0.0138174	0.140907
TRINITY_DN33048_c0_g1_i1	4.34241e-131	2.30568e-129	7.60526	0.312179	4.8682	16.6928	0.0981648	0.096747	0.0262927	0.096747
TRINITY_DN4312_c0_g1_i1	4.67728e-131	2.47235e-129	1.27612	0.0523884	8.19995	0.468036	0.000289934	0.00292574	0.00519915	0.00519915
TRINITY_DN5675_c0_g1_i2	4.96392e-131	2.618e-129	1.97583	0.0811216	6.26695	1.12113	0.00292774	0.00375447	0.0102337	0.0102337
TRINITY_DN4876_c0_g1_i1	5.75728e-131	3.02289e-129	1.41141	0.0579628	7.527	0.574924	0.000620209	0.00609915	0.0054201	0.00609915
TRINITY_DN2721_c0_g1_i7	6.91588e-131	3.62315e-129	6.70066	0.275263	4.82433	12.9581	0.101644	0.0498953	0.0270192	0.0498953
TRINITY_DN5136_c0_g1_i2	1.00085e-130	5.23173e-129	1.27201	0.0522866	8.24941	0.465813	0.000248047	0.00386587	0.00521973	0.00521973
TRINITY_DN16303_c0_g3_i2	1.03368e-130	5.39139e-129	1.76632	0.0726097	6.83996	0.900438	0.00111714	0.0094272	0.00705603	0.0094272
TRINITY_DN6378_c0_g2_i4	1.42046e-130	7.39236e-129	1.72925	0.0711237	6.96761	0.861006	0.00350162	0.00423987	0.00661556	0.00661556
TRINITY_DN4361_c0_g1_i2	1.639e-129	8.47358e-128	1.44426	0.0596489	7.08167	0.600459	0.000843401	0.00440073	0.00627259	0.00627259
TRINITY_DN5934_c0_g1_i3	1.97413e-129	1.01838e-127	1.72322	0.071193	7.52773	0.857115	0.00058436	0.00955253	0.00541925	0.00955253
TRINITY_DN1738_c0_g1_i10	2.57997e-129	1.32511e-127	2.98219	0.123262	7.69535	2.56704	0.000625897	0.0297613	0.00526186	0.0297613
TRINITY_DN3802_c0_g3_i4	2.59231e-129	1.32856e-127	1.27672	0.0527707	8.51065	0.470146	0.000168329	0.00499902	0.00540116	0.00540116
TRINITY_DN6029_c0_g1_i1	3.57448e-129	1.82399e-127	3.7132	0.153562	5.82549	3.9798	0.00565173	0.0415109	0.0140715	0.0415109
TRINITY_DN7331_c0_g1_i1	3.73016e-129	1.89932e-127	1.66171	0.0687263	8.90371	0.797035	0.000130144	0.00931647	0.00592525	0.00931647
TRINITY_DN2588_c0_g2_i1	2.35919e-128	1.19866e-126	7.91618	0.32844	9.06594	18.0895	0.00203981	0.213705	0.00624199	0.213705
TRINITY_DN13902_c1_g1_i12	3.61089e-128	1.83068e-126	3.8687	0.160629	5.41585	4.32048	0.0162253	0.0353779	0.0188653	0.0353779
TRINITY_DN1972_c0_g2_i2	7.02104e-128	3.54434e-126	1.32887	0.0552379	8.03348	0.509771	0.000328695	0.00577376	0.00516101	0.00577376
TRINITY_DN1461_c0_g1_i4	9.51987e-128	4.77513e-126	3.41893	0.142191	8.17873	3.37439	0.000482428	0.0399543	0.00519163	0.0399543
TRINITY_DN2912_c0_g1_i2	1.17672e-127	5.88986e-126	1.36427	0.0567599	8.28679	0.537301	0.000266581	0.00617679	0.00523814	0.00617679
TRINITY_DN37_c0_g1_i7	4.31308e-127	2.14516e-125	8.64806	0.36061	10.2097	21.5912	0.000833724	0.259246	0.010985	0.259246
TRINITY_DN654_c0_g1_i2	1.71896e-126	8.4957e-125	4.41507	0.184545	7.61575	5.62777	0.00111259	0.067001	0.00532723	0.067001
TRINITY_DN4254_c0_g1_i1	2.29971e-126	1.13422e-124	4.58877	0.191903	5.79114	6.07937	0.0193547	0.0542987	0.014444	0.0542987
TRINITY_DN1009_c0_g1_i2	2.48125e-126	1.2212e-124	1.34929	0.0564349	7.67031	0.525626	0.000679769	0.00569002	0.00528064	0.00569002
TRINITY_DN4709_c0_g2_i1	4.33952e-126	2.1181e-124	1.24771	0.0522373	8.13741	0.447212	0.000278236	0.00254289	0.00517923	0.00517923
TRINITY_DN5598_c0_g1_i1	4.47736e-126	2.18086e-124	1.27033	0.0531873	7.7611	0.46446	0.000437568	0.00351849	0.0052202	0.0052202
TRINITY_DN256_c0_g1_i4	1.78183e-125	8.64332e-124	1.5856	0.0665483	7.06208	0.725527	0.00252942	0.00587574	0.00632792	0.00632792
TRINITY_DN11244_c0_g1_i2	2.32028e-125	1.12321e-123	2.0941	0.087931	6.49011	1.26618	0.00162599	0.0138377	0.008746	0.0138377
TRINITY_DN4650_c0_g1_i1	2.63936e-125	1.27506e-123	7.80467	0.327791	7.11086	17.5879	0.0094098	0.205485	0.00619292	0.205485
TRINITY_DN47286_c0_g1_i1	6.63183e-125	3.18422e-123	1.65362	0.0695639	7.59405	0.789569	0.00051444	0.00916384	0.00534796	0.00916384
TRINITY_DN312_c0_g1_i1	1.32259e-124	6.32454e-123	3.68756	0.155317	5.69032	3.92653	0.00606945	0.0421771	0.0155828	0.0421771
TRINITY_DN3031_c1_g3_i1	1.9067e-124	9.0993e-123	3.52853	0.148715	7.50812	3.59521	0.000891076	0.0433411	0.00544266	0.0433411
TRINITY_DN9489_c0_g1_i11	2.12779e-124	1.01134e-122	1.92064	0.0809638	6.18576	1.05842	0.00229965	0.00290258	0.0108106	0.0108106
TRINITY_DN206_c0_g2_i1	3.12034e-124	1.48012e-122	1.49271	0.0629676	7.59211	0.643425	0.00049614	0.00743369	0.00534988	0.00743369
TRINITY_DN14031_c0_g1_i1	7.6477e-124	3.59869e-122	3.18872	0.134725	4.98792	2.91284	0.011852	-0.00284484	0.0244497	0.0244497
TRINITY_DN6881_c0_g1_i2	1.07995e-123	5.06157e-122	1.33692	0.0565202	7.6583	0.516146	0.000495483	0.00589359	0.00529022	0.00589359
TRINITY_DN13896_c0_g1_i2	1.8483e-123	8.64555e-122	3.87953	0.164171	4.47693	4.32993	0.0196863	0.0149747	0.0342179	0.0342179
TRINITY_DN980_c0_g4_i1	2.83724e-123	1.32451e-121	3.27315	0.138617	8.22031	3.09394	0.000476799	0.0379523	0.0052071	0.0379523
TRINITY_DN931_c1_g1_i8	1.97292e-122	9.1199e-121	1.66253	0.0706533	6.54501	0.79676	0.00156388	0.00665244	0.00841991	0.00841991
TRINITY_DN8216_c0_g1_i4	1.77785e-121	8.10693e-120	1.68629	0.0719486	7.16697	0.82132	0.00103503	0.00931816	0.00604938	0.00931816
TRINITY_DN1028_c0_g1_i1	1.99414e-121	9.07565e-120	8.58208	0.366247	10.1944	21.2734	0.000893567	0.26738	0.0108809	0.26738
TRINITY_DN4037_c0_g1_i1	2.20037e-121	9.99495e-120	1.73399	0.0740125	8.17054	0.868451	0.000306943	0.0106488	0.00518894	0.0106488
TRINITY_DN4741_c0_g1_i1	2.7735e-121	1.255e-119	1.51	0.0644792	9.7098	0.656649	6.21825e-05	0.00599433	0.00825294	0.00825294
TRINITY_DN6674_c0_g1_i4	3.77584e-121	1.70528e-119	4.09276	0.174865	6.17395	4.83833	0.00428819	0.0568672	0.0108962	0.0568672
TRINITY_DN1837_c0_g1_i5	1.00897e-120	4.53941e-119	8.71989	0.37323	9.07432	21.9635	0.00213201	0.276469	0.00626012	0.276469
TRINITY_DN9760_c0_g1_i1	1.05244e-120	4.72598e-119	6.98618	0.299046	3.7116	14.0318	0.113864	-0.0122867	0.0649939	0.0649939
TRINITY_DN2092_c0_g1_i5	2.8161e-120	1.25976e-118	4.1659	0.178645	7.78151	5.01321	0.000921997	0.0629061	0.0052095	0.0629061
TRINITY_DN16106_c0_g1_i3	3.08244e-120	1.3763e-118	5.86253	0.251443	4.01105	9.91669	0.0763094	0.0367528	0.0501374	0.0501374
TRINITY_DN9797_c0_g1_i1	3.26318e-120	1.45424e-118	5.81344	0.249363	4.57771	9.76261	0.0735889	0.0507751	0.0318071	0.0507751
TRINITY_DN1153_c0_g1_i4	3.4536e-120	1.53331e-118	1.27506	0.0546984	8.84046	0.467233	0.000165179	0.00301549	0.00581866	0.00581866
TRINITY_DN1929_c0_g1_i5	3.54466e-120	1.57078e-118	2.50201	0.107338	9.4712	1.80833	8.67445e-05	0.0229562	0.00734704	0.0229562
TRINITY_DN3449_c0_g2_i9	6.24851e-120	2.75343e-118	1.25308	0.053814	7.94682	0.453592	0.000342059	0.00544984	0.0051607	0.00544984
TRINITY_DN3401_c0_g1_i4	8.45616e-120	3.71929e-118	1.32984	0.0571427	9.14656	0.510704	0.000106462	0.0062202	0.00642412	0.00642412
TRINITY_DN1780_c0_g1_i1	4.89241e-119	2.1359e-117	8.39802	0.362032	9.21616	20.3752	0.00171718	0.260417	0.0065955	0.260417
TRINITY_DN3681_c0_g2_i4	7.84462e-119	3.41212e-117	1.94333	0.0838488	6.08491	1.08299	0.00247036	0.00217909	0.0115909	0.0115909
TRINITY_DN4869_c0_g1_i4	2.29707e-118	9.90006e-117	2.23703	0.0967145	5.76472	1.44484	0.00397117	0.0135698	0.0147362	0.0147362
TRINITY_DN7435_c0_g1_i1	2.53892e-118	1.09225e-116	1.72813	0.074727	6.93302	0.862842	0.000990464	0.0101778	0.0067292	0.0101778
TRINITY_DN42572_c0_g1_i1	3.15453e-118	1.35461e-116	7.95057	0.343934	5.90276	18.2632	0.0268109	0.20977	0.0132677	0.20977
TRINITY_DN1304_c0_g1_i6	3.50708e-118	1.50326e-116	2.80037	0.121165	11.5683	2.25383	1.17456e-05	0.0154303	0.0293503	0.0293503
TRINITY_DN480_c0_g1_i6	4.5385e-118	1.93481e-116	1.45801	0.0631149	6.91486	0.613629	0.00117638	0.00612877	0.00679059	0.00679059
TRINITY_DN1551_c0_g1_i7	2.4812e-117	1.05206e-115	8.57973	0.372589	9.57997	21.2699	0.000966007	0.276679	0.00773332	0.276679
TRINITY_DN3099_c1_g1_i2	2.81552e-117	1.18953e-115	8.40794	0.365215	10.6273	20.4268	0.000399272	0.266365	0.0144717	0.266365
TRINITY_DN4016_c0_g1_i4	2.84076e-117	1.19805e-115	1.99659	0.0867272	6.35849	1.15186	0.00227563	0.0127676	0.00959863	0.0127676
TRINITY_DN7758_c0_g1_i1	4.1831e-117	1.76101e-115	2.32085	0.100886	5.60768	1.54528	0.00380071	0.00356936	0.0165553	0.0165553
TRINITY_DN299_c0_g1_i1	4.96786e-117	2.08765e-115	8.56959	0.372636	11.1611	21.2203	0.000222874	0.277492	0.0213645	0.277492
TRINITY_DN3699_c0_g1_i1	7.60884e-117	3.19179e-115	2.20508	0.095962	8.03844	1.40504	0.000381037	0.0180364	0.00516146	0.0180364
TRINITY_DN13531_c0_g1_i1	9.91149e-117	4.15033e-115	4.12253	0.179496	4.40524	4.88819	0.0282938	0.00951673	0.0361439	0.0361439
TRINITY_DN2913_c0_g1_i1	1.16904e-116	4.87789e-115	6.9559	0.302957	8.95512	13.9815	0.00113606	0.182429	0.00601873	0.182429
TRINITY_DN3612_c0_g1_i4	1.52542e-116	6.35365e-115	1.30763	0.0569811	7.30941	0.491373	0.000750019	0.00255263	0.00574367	0.00574367
TRINITY_DN5595_c0_g1_i13	1.56466e-116	6.50561e-115	1.64136	0.071527	6.47528	0.778018	0.00139481	0.00827544	0.0088374	0.0088374
TRINITY_DN10235_c0_g1_i3	2.11887e-116	8.79443e-115	1.56091	0.0680604	7.63447	0.704067	0.000577282	0.00868716	0.00531036	0.00868716
TRINITY_DN10745_c0_g1_i12	5.09415e-116	2.10323e-114	1.85988	0.0812317	8.55442	0.999642	0.000224111	0.0129731	0.00544396	0.0129731
TRINITY_DN1381_c0_g1_i6	8.63269e-116	3.55176e-114	3.05225	0.133443	5.07471	2.6747	0.0123972	0.00267437	0.0232171	0.0232171
TRINITY_DN791_c0_g1_i4	1.2016e-115	4.92658e-114	1.85243	0.0810387	8.47903	0.991683	0.000400095	0.0127345	0.00537252	0.0127345
TRINITY_DN6087_c1_g2_i1	1.21363e-115	4.96726e-114	8.6255	0.37735	10.8371	21.501	0.000321862	0.284464	0.0167939	0.284464
TRINITY_DN631_c0_g1_i2	1.89779e-115	7.74055e-114	8.73868	0.382628	10.3978	22.0694	0.00061504	0.292193	0.012392	0.292193
TRINITY_DN413_c1_g1_i1	2.50654e-115	1.02058e-113	2.65873	0.116476	6.31861	2.04292	0.00210742	0.0250259	0.00987227	0.0250259
TRINITY_DN20085_c0_g2_i1	5.10848e-115	2.07285e-113	1.28491	0.0563674	7.26794	0.476114	0.000530796	0.00460397	0.00582377	0.00582377
TRINITY_DN3099_c2_g1_i5	5.40698e-115	2.1902e-113	8.66806	0.380298	9.6437	21.7151	0.00137749	0.287876	0.00798006	0.287876
TRINITY_DN1519_c0_g2_i1	5.44354e-115	2.20123e-113	1.30961	0.0574582	7.22491	0.493461	0.000688203	0.00331968	0.00591468	0.00591468
TRINITY_DN754_c0_g1_i8	1.36728e-114	5.51946e-113	1.24796	0.0548503	7.51978	0.447665	0.000588502	0.00255087	0.00542862	0.00542862
TRINITY_DN12578_c0_g1_i1	2.37524e-114	9.55569e-113	1.70581	0.0750536	7.66222	0.841024	0.000795753	0.0104703	0.00528705	0.0104703
TRINITY_DN6186_c0_g1_i4	3.62963e-114	1.45773e-112	1.24386	0.0547734	7.55594	0.447198	0.000573985	0.00542626	0.00538745	0.00542626
TRINITY_DN4715_c0_g1_i1	3.79863e-114	1.52301e-112	7.96296	0.350679	5.28991	18.3276	0.0641346	0.181817	0.0204103	0.181817
TRINITY_DN8189_c0_g1_i3	2.66235e-113	1.05843e-111	6.86867	0.303634	5.07924	13.6225	0.161233	0.00552998	0.0231547	0.0231547
TRINITY_DN12184_c0_g1_i5	4.44194e-113	1.75998e-111	1.46699	0.0649143	6.79613	0.619854	0.00120758	0.00459942	0.00722015	0.00722015
TRINITY_DN4660_c0_g4_i6	5.58554e-113	2.20568e-111	2.24867	0.099548	6.64574	1.46171	0.00164943	0.0181702	0.00787713	0.0181702
TRINITY_DN1837_c0_g1_i8	6.23968e-113	2.45988e-111	8.59278	0.380483	8.28764	21.3441	0.00380902	0.285725	0.00523858	0.285725
TRINITY_DN2253_c0_g1_i5	6.70247e-113	2.63351e-111	8.71328	0.385872	10.6672	21.947	0.000521378	0.297273	0.0148802	0.297273
TRINITY_DN5676_c1_g1_i1	9.35106e-113	3.66198e-111	3.95338	0.175192	5.38658	4.51811	0.0109807	0.0504038	0.0192207	0.0504038
TRINITY_DN9255_c0_g1_i2	5.27128e-112	2.05067e-110	7.93861	0.352994	6.60641	18.2198	0.0140657	0.235143	0.00807993	0.235143
TRINITY_DN4098_c0_g1_i3	7.99699e-112	3.09571e-110	1.45476	0.0647398	6.8139	0.608173	0.00122963	0.00286289	0.00715284	0.00715284
TRINITY_DN3645_c0_g1_i3	1.19458e-111	4.60919e-110	5.16016	0.22982	6.13137	7.69832	0.00708341	0.0985508	0.0112176	0.0985508
TRINITY_DN984_c2_g1_i4	1.30916e-111	5.04305e-110	2.89833	0.129107	5.10236	2.42866	0.00989211	0.0234453	0.022839	0.0234453
TRINITY_DN4252_c0_g1_i2	2.34926e-111	9.00549e-110	2.40478	0.107246	9.56693	1.67199	7.78467e-05	0.0229257	0.00768477	0.0229257
TRINITY_DN3392_c0_g1_i1	2.73643e-111	1.04726e-109	1.58537	0.0707242	6.98958	0.726686	0.00114014	0.00886368	0.00654564	0.00886368
TRINITY_DN4932_c0_g1_i13	4.17383e-111	1.58707e-109	1.20155	0.0536468	7.80372	0.41542	0.00055691	0.00286118	0.00519904	0.00519904
TRINITY_DN15770_c0_g1_i5	4.22495e-111	1.60392e-109	1.45683	0.0650462	8.51506	0.613639	0.00019909	0.00826292	0.0054053	0.00826292
TRINITY_DN8857_c0_g1_i2	4.31307e-111	1.63211e-109	3.32137	0.148302	4.87252	3.17306	0.0177643	0.0069696	0.0262229	0.0262229
TRINITY_DN2024_c0_g1_i1	4.84176e-111	1.82924e-109	1.6824	0.075138	6.91408	0.818381	0.00119011	0.0101013	0.00679324	0.0101013
TRINITY_DN12283_c0_g1_i1	8.75452e-111	3.29693e-109	1.36158	0.0608817	7.41328	0.536039	0.000537231	0.00687592	0.00557146	0.00687592
TRINITY_DN15928_c1_g1_i5	1.24959e-110	4.69095e-109	1.87763	0.0840161	6.18623	1.01938	0.00229745	0.0118199	0.0108072	0.0118199
TRINITY_DN5534_c0_g1_i1	1.24908e-109	4.66674e-108	4.63772	0.20848	6.5401	6.21978	0.00388797	0.0830396	0.00844822	0.0830396
TRINITY_DN6470_c0_g2_i4	1.82085e-109	6.79219e-108	6.86667	0.308913	4.49174	13.6354	0.0923068	0.0985476	0.0338432	0.0985476
TRINITY_DN1310_c0_g1_i18	1.95953e-109	7.29794e-108	2.06693	0.0929995	7.81275	1.23546	0.000486145	0.0168117	0.00519513	0.0168117
TRINITY_DN2948_c0_g1_i1	1.1977e-108	4.43261e-107	1.96754	0.0888528	5.92713	1.11535	0.00276475	0.00807151	0.0130249	0.0130249
TRINITY_DN6854_c0_g1_i1	1.81673e-108	6.70255e-107	1.18268	0.0534543	8.29644	0.404534	0.000247382	0.00546735	0.00524329	0.00546735
TRINITY_DN11459_c0_g1_i1	5.26082e-108	1.93184e-106	1.36088	0.0616423	8.14806	0.535653	0.000319872	0.00727969	0.00518214	0.00727969
TRINITY_DN6746_c0_g1_i3	1.24589e-107	4.55379e-106	6.50306	0.295084	4.4811	12.2321	0.074927	0.0992226	0.0341116	0.0992226
TRINITY_DN3438_c0_g1_i1	2.64969e-107	9.66972e-106	4.53526	0.206113	9.27776	5.94957	0.000190633	0.0847744	0.00675868	0.0847744
TRINITY_DN6864_c0_g4_i1	3.05903e-107	1.11463e-105	2.09546	0.0952599	6.47139	1.27011	0.00200509	0.0161438	0.00886158	0.0161438
TRINITY_DN2315_c0_g1_i9	3.28661e-107	1.19571e-105	8.84816	0.402299	8.13537	22.646	0.012531	0.311158	0.00517869	0.311158
TRINITY_DN8232_c0_g3_i2	3.51032e-107	1.27513e-105	3.39378	0.154326	4.77192	3.3278	0.0197031	0.0234955	0.0279296	0.0279296
TRINITY_DN1598_c0_g1_i10	3.88996e-107	1.40869e-105	1.14856	0.0522398	8.10805	0.379275	0.000285793	0.00246962	0.0051722	0.0051722
TRINITY_DN3315_c0_g1_i3	6.18712e-107	2.23714e-105	8.06014	0.366949	5.23154	18.7925	0.0987407	0.170563	0.0211452	0.170563
TRINITY_DN6896_c0_g2_i1	6.39369e-107	2.30829e-105	3.07347	0.139934	5.65175	2.7325	0.00497244	0.0341904	0.0160332	0.0341904
TRINITY_DN37_c0_g1_i6	1.38651e-106	4.98278e-105	8.41999	0.383973	10.183	20.5088	0.000684565	0.294186	0.0108044	0.294186
TRINITY_DN124_c0_g1_i1	1.75446e-106	6.29549e-105	3.55982	0.162416	6.72902	3.66588	0.00171883	0.0510392	0.00748957	0.0510392
TRINITY_DN7893_c1_g1_i2	5.41162e-106	1.93009e-104	2.31581	0.105907	5.50929	1.54368	0.00469455	0.00860217	0.0177379	0.0177379
TRINITY_DN7226_c0_g1_i1	9.01468e-106	3.20545e-104	1.56512	0.0716524	8.43929	0.708688	0.000198298	0.0100698	0.00533918	0.0100698
TRINITY_DN5459_c0_g1_i2	1.93412e-105	6.84638e-104	9.0259	0.413874	4.83234	23.5699	0.0873551	0.255228	0.0268842	0.255228
TRINITY_DN640_c0_g2_i2	3.18646e-105	1.12625e-103	2.65631	0.12193	5.09071	2.02731	0.00673636	0.00647435	0.0229975	0.0229975
TRINITY_DN6699_c0_g1_i2	3.78539e-105	1.33594e-103	1.76165	0.0808927	8.02728	0.897905	0.00036037	0.0127269	0.00516051	0.0127269
TRINITY_DN2942_c0_g2_i8	6.75719e-105	2.37408e-103	2.23666	0.10283	7.06253	1.44745	0.00416812	0.0169799	0.00632665	0.0169799
TRINITY_DN1259_c0_g1_i1	7.9469e-105	2.78378e-103	8.44925	0.388586	7.81073	20.656	0.0115932	0.290405	0.00519599	0.290405
TRINITY_DN4277_c0_g1_i1	1.4803e-104	5.17776e-103	2.59585	0.119542	5.65022	1.94976	0.00597337	0.022607	0.0160512	0.022607
TRINITY_DN7908_c0_g1_i1	2.26861e-104	7.91161e-103	4.45028	0.205126	7.09021	5.73071	0.00184141	0.0823119	0.00624893	0.0823119
TRINITY_DN1476_c0_g1_i1	2.68064e-104	9.33474e-103	1.63377	0.0753317	7.76649	0.77236	0.000455076	0.0108947	0.00521728	0.0108947
TRINITY_DN2106_c0_g1_i4	2.68748e-104	9.34473e-103	2.3727	0.109404	7.48515	1.62901	0.000580726	0.0233576	0.00547148	0.0233576
TRINITY_DN4960_c0_g1_i1	2.79334e-104	9.69854e-103	8.41054	0.387836	5.96669	20.4685	0.0634234	0.23741	0.0126423	0.23741
TRINITY_DN2987_c0_g1_i4	3.3306e-104	1.15299e-102	6.14185	0.283326	11.3449	10.9154	5.72509e-05	0.16049	0.024612	0.16049
TRINITY_DN2537_c0_g1_i2	4.60649e-104	1.5905e-102	1.41894	0.0655015	6.72244	0.578552	0.00106286	0.00278105	0.00751802	0.00751802
TRINITY_DN3393_c0_g2_i1	4.60789e-104	1.5905e-102	2.68123	0.123771	5.09877	2.0733	0.00775097	0.0147688	0.0228878	0.0228878
TRINITY_DN710_c0_g1_i6	7.19607e-104	2.4766e-102	5.4662	0.252571	5.37894	8.64632	0.0263478	0.101237	0.0193138	0.101237
TRINITY_DN5735_c0_g1_i2	1.88152e-103	6.45661e-102	8.13293	0.376562	4.14792	19.1415	0.0969034	0.186694	0.0446051	0.186694
TRINITY_DN8441_c0_g1_i1	4.0806e-103	1.3942e-101	1.27428	0.0590981	7.66055	0.469925	0.000477117	0.00650806	0.0052884	0.00650806
TRINITY_DN4720_c0_g1_i3	5.27603e-103	1.80003e-101	2.18784	0.101523	7.6441	1.38528	0.000670405	0.0199434	0.00530204	0.0199434
TRINITY_DN434_c0_g1_i1	6.7926e-103	2.3141e-101	1.55369	0.0721356	7.22281	0.698622	0.000796538	0.00961056	0.00591932	0.00961056
TRINITY_DN499_c0_g2_i3	8.261e-103	2.81029e-101	7.70019	0.357659	3.48204	17.1601	0.0861066	0.169734	0.0790802	0.169734
TRINITY_DN3284_c0_g1_i4	1.09144e-102	3.70225e-101	2.04605	0.0950921	6.7303	1.21159	0.00128228	0.0168027	0.00748407	0.0168027
TRINITY_DN11_c0_g1_i1	1.40802e-102	4.76927e-101	7.60391	0.353593	3.44973	16.7342	0.0750852	0.174971	0.0812526	0.174971
TRINITY_DN6348_c0_g1_i1	2.62701e-102	8.88547e-101	2.84302	0.132383	9.60405	2.3394	9.43368e-05	0.0349562	0.00782473	0.0349562
TRINITY_DN2279_c0_g3_i3	3.62353e-102	1.22035e-100	4.68944	0.218512	7.40805	6.36496	0.00533602	0.0901593	0.00557932	0.0901593
TRINITY_DN3280_c0_g1_i4	6.09725e-102	2.04762e-100	1.16541	0.0543656	7.81748	0.393119	0.000395901	0.00551534	0.00519317	0.00551534
TRINITY_DN4809_c0_g1_i1	9.59124e-102	3.21641e-100	1.82267	0.0851102	6.01266	0.960436	0.00227079	0.0108579	0.0122167	0.0122167
TRINITY_DN3528_c0_g1_i2	1.65758e-101	5.54291e-100	2.01942	0.0944096	6.67916	1.18043	0.00146236	0.016364	0.0077146	0.016364
TRINITY_DN2645_c0_g1_i2	4.9511e-101	1.65095e-99	1.20769	0.0565961	9.08494	0.418929	0.000122861	0.0024517	0.00628337	0.00628337
TRINITY_DN1304_c0_g1_i1	7.51835e-101	2.49641e-99	3.56486	0.167213	6.62297	3.67886	0.0128174	0.043103	0.00799303	0.043103
TRINITY_DN3128_c0_g1_i2	1.03653e-100	3.43206e-99	5.33991	0.25065	5.738	8.25473	0.0116854	0.113965	0.0150365	0.113965
TRINITY_DN16191_c0_g1_i1	2.29843e-100	7.54672e-99	2.42354	0.113958	5.80238	1.70042	0.00366399	0.0223089	0.0143211	0.0223089
TRINITY_DN14052_c0_g1_i1	4.37403e-100	1.43418e-98	1.42706	0.0671976	6.73281	0.589595	0.00113971	0.00789133	0.00747337	0.00789133
TRINITY_DN2316_c0_g1_i4	7.30061e-100	2.38382e-98	1.46449	0.0690384	6.76465	0.620569	0.00219046	0.00690043	0.00734214	0.00734214
TRINITY_DN4171_c0_g1_i9	1.54456e-99	5.02942e-98	1.12548	0.0531456	7.76235	0.36425	0.000429396	0.0022912	0.00521952	0.00521952
TRINITY_DN4123_c0_g1_i1	1.79205e-99	5.82725e-98	3.49628	0.16515	4.45603	3.52303	0.0197889	0.0157569	0.03476	0.03476
TRINITY_DN11202_c0_g1_i1	2.36123e-99	7.66749e-98	1.18189	0.0558621	8.99654	0.403609	0.000142538	0.00510958	0.00609862	0.00609862
TRINITY_DN8179_c0_g1_i1	2.50812e-99	8.13327e-98	1.8217	0.0861142	6.20677	0.960884	0.00222609	0.0126052	0.0106608	0.0126052
TRINITY_DN1913_c0_g1_i2	2.63026e-99	8.51763e-98	5.07238	0.239803	5.54884	7.44972	0.0564936	0.0585173	0.0172609	0.0585173
TRINITY_DN33_c0_g1_i3	3.57929e-99	1.1575e-97	8.66827	0.410085	9.53113	21.7566	0.0014032	0.334937	0.0075546	0.334937
TRINITY_DN4276_c0_g1_i1	4.06157e-99	1.31167e-97	1.65673	0.0783998	7.17551	0.794748	0.000884029	0.011409	0.00602865	0.011409
TRINITY_DN37363_c0_g1_i1	7.36144e-99	2.37084e-97	1.8471	0.0875253	5.97223	0.984903	0.00273142	0.00905718	0.0125899	0.0125899
TRINITY_DN1510_c0_g2_i2	1.48981e-98	4.77205e-97	8.63798	0.40996	8.15753	21.6066	0.00595092	0.330183	0.0051849	0.330183
TRINITY_DN6844_c0_g1_i1	2.36368e-98	7.55064e-97	1.1899	0.0565313	9.08038	0.408205	0.000118208	0.00417058	0.00627336	0.00627336
TRINITY_DN8122_c0_g1_i3	3.11881e-98	9.92254e-97	6.56959	0.312313	3.43069	12.4985	0.0945827	0.100496	0.082554	0.100496
TRINITY_DN12578_c0_g1_i7	3.82177e-98	1.21426e-96	2.32341	0.110504	5.44479	1.56328	0.00386414	0.0205579	0.0185155	0.0205579
TRINITY_DN3438_c0_g3_i2	3.9681e-98	1.25906e-96	1.5262	0.0725939	10.1352	0.669824	4.73812e-05	0.00498179	0.0104924	0.0104924
TRINITY_DN2335_c0_g2_i3	5.03581e-98	1.59141e-96	1.10585	0.0526283	8.35089	0.350526	0.000263993	0.00104504	0.00527548	0.00527548
TRINITY_DN1004_c0_g1_i1	6.18267e-98	1.94601e-96	1.95578	0.0931201	6.87692	1.10775	0.00110763	0.0162351	0.00692262	0.0162351
TRINITY_DN3963_c0_g3_i1	6.43495e-98	2.02272e-96	1.72337	0.0820616	7.77441	0.860114	0.000450419	0.0130178	0.00521311	0.0130178
TRINITY_DN1085_c0_g1_i7	7.7043e-98	2.41849e-96	3.6781	0.175211	5.59784	3.91789	0.0429119	0.0184862	0.0166728	0.0184862
TRINITY_DN14820_c0_g1_i1	8.48745e-98	2.66079e-96	4.86542	0.231822	4.40536	6.85564	0.0438299	0.0636527	0.0361406	0.0636527
TRINITY_DN1960_c0_g1_i1	1.1561e-97	3.60995e-96	1.32838	0.0633376	7.31347	0.511049	0.000669348	0.00735396	0.00573623	0.00735396
TRINITY_DN12171_c0_g1_i1	1.65621e-97	5.15107e-96	1.29209	0.0616575	6.96771	0.478011	0.000988059	0.000192688	0.00661523	0.00661523
TRINITY_DN5646_c0_g1_i2	1.88206e-97	5.84578e-96	6.44642	0.307707	3.91781	11.9942	0.13502	0.00607994	0.0543477	0.0543477
TRINITY_DN2808_c0_g1_i4	3.0848e-97	9.53134e-96	1.76075	0.0841403	6.46752	0.897915	0.00149405	0.0126651	0.00888575	0.0126651
TRINITY_DN1248_c0_g1_i1	3.22527e-97	9.95232e-96	3.30472	0.157938	5.95182	3.16309	0.010912	0.0389766	0.0127845	0.0389766
TRINITY_DN5434_c0_g1_i1	5.17353e-97	1.59225e-95	1.10633	0.0529305	8.24238	0.354511	0.000298911	0.00530437	0.00521654	0.00530437
TRINITY_DN52123_c0_g1_i1	7.64691e-97	2.34124e-95	6.37839	0.305435	5.63151	11.7839	0.0271562	0.159425	0.0162722	0.159425
TRINITY_DN6053_c1_g1_i1	8.69253e-97	2.65793e-95	2.82707	0.135417	4.81502	2.29716	0.00949798	0.00640654	0.0271774	0.0271774
TRINITY_DN17616_c0_g2_i3	9.07207e-97	2.77039e-95	1.11658	0.0534893	7.71924	0.359224	0.000476763	0.00303443	0.00524545	0.00524545
TRINITY_DN5737_c0_g1_i1	1.95254e-96	5.93184e-95	1.09239	0.0524227	8.32228	0.343129	0.000238373	0.00230616	0.0052579	0.0052579
TRINITY_DN8002_c0_g1_i1	2.07621e-96	6.29945e-95	1.37926	0.0661984	8.50783	0.551042	0.000213691	0.00855077	0.00539853	0.00855077
TRINITY_DN895_c0_g1_i11	2.45872e-96	7.44086e-95	3.06371	0.147102	8.05568	2.71891	0.000513484	0.0427647	0.00516335	0.0427647
TRINITY_DN386_c1_g1_i1	3.73962e-96	1.13028e-94	1.26209	0.0606568	7.63023	0.461411	0.000519836	0.00683867	0.0053141	0.00683867
TRINITY_DN2864_c0_g1_i20	4.54221e-96	1.3711e-94	2.6049	0.125249	7.53221	1.9656	0.000855891	0.0305189	0.00541406	0.0305189
TRINITY_DN1443_c0_g1_i1	1.30694e-95	3.90509e-94	8.55804	0.412497	9.30728	21.2174	0.00173334	0.338574	0.00684085	0.338574
TRINITY_DN1069_c0_g1_i5	1.65622e-95	4.92376e-94	2.92137	0.140887	7.70924	2.47242	0.000689738	0.0390086	0.00525214	0.0390086
TRINITY_DN2362_c0_g1_i6	2.35007e-95	6.95144e-94	1.08505	0.0523707	8.22059	0.338038	0.000278166	0.00165281	0.00520722	0.00520722
TRINITY_DN1382_c0_g1_i4	3.42282e-95	1.00992e-93	1.1341	0.0547862	8.13782	0.372629	0.000343211	0.00565983	0.00517934	0.00565983
TRINITY_DN20729_c0_g1_i1	3.89006e-95	1.14635e-93	1.40377	0.0678334	6.64847	0.567521	0.00133921	0.0039113	0.00786352	0.00786352
TRINITY_DN3021_c0_g1_i4	4.44925e-95	1.30624e-93	2.69498	0.130268	6.2514	2.10421	0.00279162	0.0311481	0.0103436	0.0311481
TRINITY_DN7015_c0_g1_i1	5.48689e-95	1.60887e-93	2.50615	0.1212	7.29765	1.8197	0.000718459	0.0286604	0.00576563	0.0286604
TRINITY_DN833_c0_g1_i1	6.32787e-95	1.85316e-93	3.08247	0.149121	6.4372	2.75288	0.00226169	0.0422126	0.00907795	0.0422126
TRINITY_DN37020_c0_g1_i1	7.46286e-95	2.18014e-93	8.42392	0.407682	10.2146	20.5599	0.000517494	0.331892	0.0110188	0.331892
TRINITY_DN9427_c0_g1_i1	2.55972e-94	7.4317e-93	3.17043	0.153879	6.99446	2.91248	0.00146006	0.0458974	0.00653035	0.0458974
TRINITY_DN11977_c0_g1_i1	3.12875e-94	9.0726e-93	6.26333	0.304139	2.62732	11.3398	0.0353663	0.117996	0.149635	0.149635
TRINITY_DN2408_c0_g1_i1	4.27717e-94	1.23875e-92	1.46519	0.0712	7.16667	0.622055	0.000856487	0.00928238	0.00605011	0.00928238
TRINITY_DN37104_c0_g1_i1	4.86305e-94	1.40671e-92	1.36066	0.0661407	6.70009	0.531348	0.00113164	0.00163863	0.00761754	0.00761754
TRINITY_DN1066_c0_g1_i1	5.79156e-94	1.67119e-92	1.77148	0.0861456	7.90614	0.909335	0.000348466	0.0144937	0.00516653	0.0144937
TRINITY_DN3099_c1_g1_i4	6.61302e-94	1.90589e-92	8.46662	0.411853	10.1676	20.7718	0.00092197	0.338324	0.0107025	0.338324
TRINITY_DN2710_c0_g1_i4	7.0575e-94	2.03151e-92	1.18518	0.0576613	9.15086	0.40703	0.000111677	0.00653798	0.00643432	0.00653798
TRINITY_DN6437_c0_g1_i4	1.4537e-93	4.17938e-92	1.24861	0.0608513	7.00013	0.448325	0.000893041	0.00247462	0.00651271	0.00651271
TRINITY_DN2352_c0_g2_i7	2.29232e-93	6.57438e-92	1.07135	0.0522686	8.22412	0.332275	0.000255348	0.00480412	0.00520867	0.00520867
TRINITY_DN5817_c0_g1_i1	2.57438e-93	7.37436e-92	1.80319	0.0879977	8.47406	0.94227	0.000237229	0.01525	0.00536818	0.01525
TRINITY_DN2774_c0_g1_i3	5.29157e-93	1.51211e-91	3.35913	0.164211	6.94881	3.27016	0.00183725	0.0520933	0.00667677	0.0520933
TRINITY_DN782_c0_g1_i1	9.07259e-93	2.58629e-91	2.41524	0.118221	6.87349	1.69064	0.00142777	0.0265245	0.00693482	0.0265245
TRINITY_DN3904_c0_g4_i2	1.59115e-92	4.53035e-91	2.69536	0.13211	9.30028	2.10563	0.000108874	0.0347972	0.00682112	0.0347972
TRINITY_DN2206_c0_g1_i4	2.81151e-92	7.97608e-91	2.54398	0.124861	5.81593	1.87582	0.00382093	0.0273594	0.0141742	0.0273594
TRINITY_DN12865_c0_g1_i2	3.448e-92	9.7466e-91	6.27561	0.308163	2.44466	11.3026	0.0221136	0.0364814	0.167815	0.167815
TRINITY_DN5577_c0_g1_i2	3.67664e-92	1.03804e-90	1.15797	0.0568706	7.68901	0.388655	0.000511215	0.00595732	0.00526646	0.00595732
TRINITY_DN2240_c0_g1_i8	3.81043e-92	1.07453e-90	8.53411	0.419167	6.71453	21.1101	0.0297062	0.321696	0.00755275	0.321696
TRINITY_DN218_c0_g1_i3	8.93914e-92	2.5148e-90	3.79299	0.186683	6.16946	4.17025	0.00339548	0.0663053	0.0109291	0.0663053
TRINITY_DN7816_c0_g1_i1	1.01667e-91	2.85333e-90	1.63646	0.0805681	6.17862	0.775945	0.00212024	0.0104797	0.0108622	0.0108622
TRINITY_DN9005_c0_g1_i1	1.15204e-91	3.22557e-90	2.14093	0.105436	7.0394	1.32865	0.00095639	0.0212772	0.00639388	0.0212772
TRINITY_DN737_c0_g2_i1	1.25427e-91	3.50765e-90	7.52658	0.370745	3.61417	16.4212	0.0918976	0.183007	0.0706829	0.183007
TRINITY_DN9798_c0_g1_i1	1.48823e-91	4.15699e-90	1.71465	0.0844953	6.06698	0.847932	0.00253779	0.00671118	0.0117411	0.0117411
TRINITY_DN4870_c0_g1_i4	1.98292e-91	5.5257e-90	1.1728	0.0578342	7.21153	0.396777	0.000745044	0.00367299	0.00594455	0.00594455
TRINITY_DN188_c0_g1_i1	2.18264e-91	6.07505e-90	2.02228	0.0997477	5.65964	1.18252	0.00395869	0.0124377	0.0159405	0.0159405
TRINITY_DN1464_c0_g1_i2	2.42701e-91	6.74725e-90	1.42881	0.0704931	6.6591	0.589945	0.00212752	0.00564388	0.00781105	0.00781105
TRINITY_DN2532_c0_g1_i12	2.45117e-91	6.80639e-90	1.51723	0.0748576	6.45837	0.662775	0.00226407	0.0036407	0.00894324	0.00894324
TRINITY_DN3871_c0_g1_i6	5.07228e-91	1.40681e-89	1.52083	0.075168	6.80638	0.670524	0.00122414	0.0100763	0.00718121	0.0100763
TRINITY_DN3923_c0_g2_i3	5.70488e-91	1.5804e-89	8.4607	0.418294	10.0322	20.7523	0.000859844	0.349081	0.00986448	0.349081
TRINITY_DN6519_c0_g1_i2	9.25079e-91	2.55372e-89	1.98087	0.0980492	8.19415	1.13758	0.000256583	0.0189707	0.00519702	0.0189707
TRINITY_DN46817_c0_g1_i1	1.11297e-90	3.06164e-89	7.62558	0.377622	5.91172	16.8586	0.0347059	0.250491	0.0131779	0.250491
TRINITY_DN10956_c0_g1_i1	1.40978e-90	3.86461e-89	4.90407	0.242993	4.53494	6.97262	0.037443	0.0806478	0.0327914	0.0806478
TRINITY_DN4402_c0_g1_i5	1.46446e-90	4.00982e-89	3.03255	0.150274	5.34825	2.66625	0.0104214	0.0347434	0.0196891	0.0347434
TRINITY_DN7661_c0_g1_i7	6.61697e-90	1.79925e-88	1.2413	0.0617396	8.4511	0.44677	0.00021878	0.00740477	0.00534878	0.00740477
TRINITY_DN6281_c0_g1_i1	8.03466e-90	2.17971e-88	1.09689	0.0545829	8.83173	0.345812	0.000153937	0.00224054	0.00580465	0.00580465
TRINITY_DN1596_c0_g1_i2	9.13553e-90	2.47552e-88	2.53906	0.126388	6.85857	1.86933	0.00152609	0.0304218	0.00698827	0.0304218
TRINITY_DN5972_c0_g1_i2	9.40809e-90	2.54645e-88	2.86014	0.142381	9.10696	2.37202	0.000145054	0.0403997	0.00633252	0.0403997
TRINITY_DN794_c0_g1_i1	1.53083e-89	4.13393e-88	1.62803	0.0811427	6.43095	0.768564	0.00163003	0.0115382	0.00911822	0.0115382
TRINITY_DN3424_c0_g1_i2	1.57345e-89	4.24417e-88	1.10507	0.0550818	8.10046	0.354112	0.000309646	0.00575837	0.00517063	0.00575837
TRINITY_DN5146_c0_g1_i1	1.79594e-89	4.82774e-88	4.55875	0.227303	7.02528	6.02633	0.00236175	0.100972	0.00643593	0.100972
TRINITY_DN5336_c0_g1_i3	1.83045e-89	4.9149e-88	2.34685	0.117021	5.21069	1.58604	0.00597623	0.00851131	0.0214118	0.0214118
TRINITY_DN2603_c0_g1_i3	1.86388e-89	4.99896e-88	8.4226	0.419997	5.92358	20.571	0.149183	0.203612	0.0130599	0.203612
TRINITY_DN699_c0_g3_i4	1.99896e-89	5.35516e-88	5.23785	0.261233	5.26188	7.95559	0.0363091	0.100177	0.0207614	0.100177
TRINITY_DN2510_c0_g1_i2	2.65332e-89	7.10012e-88	4.43973	0.221583	9.21127	5.71594	0.000257965	0.0979404	0.00658303	0.0979404
TRINITY_DN1531_c0_g1_i4	2.66049e-89	7.11124e-88	1.11817	0.0558072	7.38799	0.361759	0.000618625	0.00466711	0.00561027	0.00561027
TRINITY_DN321_c0_g1_i6	2.94792e-89	7.87059e-88	1.0908	0.0544553	7.76902	0.343949	0.000714822	0.00394377	0.00521593	0.00521593
TRINITY_DN2315_c0_g1_i20	3.41426e-89	9.09505e-88	7.08077	0.353617	7.56711	14.5393	0.0144922	0.235598	0.00537547	0.235598
TRINITY_DN2485_c0_g1_i4	4.08057e-89	1.08577e-87	1.05043	0.0524822	8.27416	0.317262	0.000277117	0.00206233	0.00523164	0.00523164
TRINITY_DN12420_c0_g1_i1	4.24132e-89	1.12727e-87	2.08951	0.104408	8.76786	1.26613	0.000184052	0.0216179	0.0057073	0.0216179
TRINITY_DN7528_c0_g1_i1	7.44941e-89	1.97104e-87	7.18897	0.35972	4.24272	14.9879	0.136786	0.122011	0.0412045	0.122011
TRINITY_DN3491_c0_g1_i8	1.24843e-88	3.29582e-87	1.91408	0.0958997	5.79787	1.05652	0.0040232	0.00735545	0.0143703	0.0143703
TRINITY_DN4396_c0_g1_i10	1.32848e-88	3.50322e-87	3.07816	0.154247	7.50291	2.74795	0.0012932	0.0462912	0.00544906	0.0462912
TRINITY_DN4204_c0_g1_i2	1.36907e-88	3.60624e-87	6.43404	0.322435	3.72996	12.0059	0.139583	0.0683462	0.0639696	0.0683462
TRINITY_DN2939_c0_g1_i18	2.15191e-88	5.65565e-87	1.85694	0.0931642	6.27165	1.00009	0.00210767	0.0152514	0.0102006	0.0152514
TRINITY_DN1754_c1_g2_i3	2.86167e-88	7.496e-87	1.05452	0.0529439	7.9047	0.32028	0.0004393	0.00255252	0.00516681	0.00516681
TRINITY_DN1028_c0_g1_i3	6.52134e-88	1.70067e-86	5.03253	0.253192	6.86553	7.34598	0.00417915	0.124033	0.00696323	0.124033
TRINITY_DN4283_c0_g2_i1	1.26822e-87	3.29277e-86	8.71508	0.439203	10.3929	22.0314	0.000584498	0.385214	0.0123523	0.385214
TRINITY_DN9834_c0_g2_i1	1.36421e-87	3.53419e-86	2.23463	0.112637	5.32724	1.44849	0.00457535	0.0207988	0.0199476	0.0207988
TRINITY_DN8303_c0_g2_i1	2.03795e-87	5.26805e-86	1.38565	0.069915	7.89503	0.556959	0.000374494	0.00940171	0.00516881	0.00940171
TRINITY_DN3514_c0_g1_i5	2.21726e-87	5.71903e-86	1.48613	0.0750008	8.43748	0.640666	0.000220865	0.0110294	0.00533773	0.0110294
TRINITY_DN14484_c0_g1_i1	2.56572e-87	6.59616e-86	2.16149	0.109125	5.77239	1.35529	0.00371486	0.0201017	0.0146508	0.0201017
TRINITY_DN7978_c0_g1_i4	3.4573e-87	8.85933e-86	1.04472	0.0527836	8.23933	0.315026	0.000357023	0.00336224	0.00521519	0.00521519
TRINITY_DN29193_c0_g1_i1	6.62735e-87	1.69458e-85	1.08354	0.0548361	8.87024	0.340105	0.000146284	0.0052885	0.00586772	0.00586772
TRINITY_DN11791_c0_g1_i3	7.15998e-87	1.82878e-85	7.61147	0.385279	3.73128	16.8072	0.114452	0.182427	0.0638969	0.182427
TRINITY_DN2719_c0_g2_i2	9.81921e-87	2.50257e-85	1.56135	0.0790964	6.2706	0.705464	0.00230453	0.00813621	0.010208	0.010208
TRINITY_DN542_c1_g1_i3	1.12479e-86	2.85743e-85	1.03947	0.052677	7.88078	0.310435	0.000377555	0.00162891	0.00517219	0.00517219
TRINITY_DN2496_c0_g1_i3	1.40857e-86	3.57066e-85	1.03804	0.0526349	7.88584	0.308643	0.000369925	0.000537712	0.00517093	0.00517093
TRINITY_DN9496_c0_g1_i7	1.63862e-86	4.14934e-85	1.98942	0.100915	6.14933	1.14825	0.00280749	0.01756	0.0110796	0.01756
TRINITY_DN51537_c0_g1_i1	1.69199e-86	4.27656e-85	1.4888	0.0755265	6.34771	0.640322	0.00173648	0.00646566	0.00967202	0.00967202
TRINITY_DN2393_c0_g1_i1	1.76336e-86	4.45089e-85	1.05257	0.0534024	7.98366	0.321433	0.000326738	0.00537689	0.00515887	0.00537689
TRINITY_DN1831_c0_g1_i6	2.27612e-86	5.73284e-85	3.45157	0.175231	7.90272	3.45644	0.000542672	0.060869	0.0051672	0.060869
TRINITY_DN4712_c0_g1_i1	2.3299e-86	5.86204e-85	2.5763	0.130803	9.85284	1.92571	5.74565e-05	0.0341612	0.0089071	0.0341612
TRINITY_DN442_c0_g6_i1	2.43436e-86	6.11834e-85	1.38568	0.0703612	10.0301	0.550374	4.88638e-05	0.00201371	0.00985254	0.00985254
TRINITY_DN383_c0_g1_i3	2.96945e-86	7.44731e-85	1.10036	0.0559019	7.6396	0.351298	0.000450446	0.0057996	0.0053059	0.0057996
TRINITY_DN510_c0_g2_i1	3.41609e-86	8.55839e-85	1.35287	0.0687552	6.75364	0.531038	0.00111495	0.00833961	0.00738648	0.00833961
TRINITY_DN4834_c0_g1_i3	4.32535e-86	1.08134e-84	1.39297	0.070836	6.54685	0.561367	0.00162618	0.00651388	0.00840929	0.00840929
TRINITY_DN2815_c0_g2_i2	7.34579e-86	1.83256e-84	8.52573	0.434148	5.0652	20.8713	0.353621	-0.233151	0.0233486	0.0233486
TRINITY_DN576_c0_g1_i1	7.76689e-86	1.93556e-84	2.54389	0.129559	6.82448	1.87773	0.00135167	0.0322192	0.00711327	0.0322192
TRINITY_DN85_c0_g1_i1	8.53352e-86	2.12437e-84	8.11904	0.413599	5.53345	19.1272	0.05069	0.291438	0.0174465	0.291438
TRINITY_DN795_c0_g1_i1	9.1013e-86	2.2631e-84	2.08847	0.106408	7.73429	1.26561	0.000490916	0.0221545	0.00523586	0.0221545
TRINITY_DN7682_c0_g2_i1	1.78722e-85	4.42117e-84	2.31057	0.117931	7.02383	1.5492	0.00110993	0.0267054	0.0064403	0.0267054
TRINITY_DN42162_c0_g1_i1	2.39392e-85	5.90961e-84	1.13179	0.0578103	7.53514	0.371718	0.000551636	0.00613242	0.00541069	0.00613242
TRINITY_DN6518_c0_g1_i1	4.74274e-85	1.16834e-83	3.1282	0.160069	7.17524	2.83983	0.00102383	0.0502202	0.00602929	0.0502202
TRINITY_DN720_c1_g3_i1	5.036e-85	1.23929e-83	1.31885	0.0674955	6.65816	0.502095	0.00129562	0.00469405	0.00781566	0.00781566
TRINITY_DN104_c0_g1_i3	1.01645e-84	2.48836e-83	1.06689	0.054701	7.49702	0.329226	0.000528014	0.00415451	0.00545639	0.00545639
TRINITY_DN42146_c0_g1_i1	1.02763e-84	2.5131e-83	2.15049	0.110262	7.02614	1.34215	0.000950164	0.0233653	0.00643334	0.0233653
TRINITY_DN37752_c0_g1_i1	1.05233e-84	2.57085e-83	7.24879	0.371692	5.43793	15.2497	0.0459692	0.23034	0.0185984	0.23034
TRINITY_DN32819_c0_g1_i1	2.65076e-84	6.45576e-83	3.66437	0.188353	6.1304	3.89728	0.00506399	0.0658894	0.0112252	0.0658894
TRINITY_DN2361_c0_g1_i2	4.05117e-84	9.82575e-83	1.59532	0.0820931	6.77534	0.738713	0.0012597	0.0122189	0.00730016	0.0122189
TRINITY_DN6036_c0_g1_i1	8.263e-84	1.99386e-82	1.58151	0.0815358	7.39698	0.726017	0.000630654	0.0126655	0.00559625	0.0126655
TRINITY_DN11053_c0_g1_i5	1.35202e-83	3.25245e-82	2.73485	0.141182	4.90018	2.17114	0.00948861	0.0303759	0.0257817	0.0303759
TRINITY_DN49_c0_g1_i4	1.58481e-83	3.80854e-82	2.79106	0.144144	8.27158	2.26133	0.000341782	0.0412133	0.00523035	0.0412133
TRINITY_DN4962_c0_g1_i7	1.63517e-83	3.92557e-82	1.37877	0.0712127	6.49082	0.547705	0.00140079	0.00391647	0.0087417	0.0087417
TRINITY_DN3368_c0_g2_i1	1.89698e-83	4.54485e-82	4.28471	0.22139	5.01946	5.32938	0.016929	0.0810978	0.0239931	0.0810978
TRINITY_DN3845_c0_g1_i1	2.55345e-83	6.09288e-82	3.51938	0.181989	5.50685	3.59564	0.00857748	0.0576626	0.0177674	0.0576626
TRINITY_DN1054_c0_g1_i4	2.8093e-83	6.6966e-82	8.26222	0.427353	5.19771	19.8172	0.0823926	0.282869	0.0215788	0.282869
TRINITY_DN3424_c0_g3_i2	2.99543e-83	7.12585e-82	1.15763	0.0598875	9.38749	0.384846	9.53577e-05	0.00218595	0.00707766	0.00707766
TRINITY_DN1153_c0_g2_i11	4.93506e-83	1.16811e-81	1.02294	0.05299	8.49816	0.301505	0.00022627	0.00272761	0.00538962	0.00538962
TRINITY_DN42079_c0_g1_i1	5.41705e-83	1.27835e-81	5.91103	0.306278	3.91762	10.1438	0.0836728	0.10394	0.0543567	0.10394
TRINITY_DN10693_c0_g1_i6	5.46534e-83	1.28845e-81	3.79226	0.1965	5.06035	4.17513	0.0141479	0.0630762	0.0234161	0.0630762
TRINITY_DN3039_c0_g1_i1	5.55147e-83	1.30745e-81	2.8846	0.149474	4.61719	2.41486	0.0137402	0.0299633	0.0309448	0.0309448
TRINITY_DN3371_c0_g1_i2	6.6641e-83	1.56325e-81	2.05232	0.106399	7.39779	1.22284	0.000689399	0.0219523	0.00559499	0.0219523
TRINITY_DN5641_c0_g1_i1	1.05986e-82	2.47879e-81	1.97162	0.102343	7.46452	1.12861	0.000622408	0.0203258	0.00549863	0.0203258
TRINITY_DN10472_c0_g1_i6	1.31421e-82	3.06151e-81	3.02437	0.15708	4.59754	2.65567	0.0131802	0.0361679	0.0313687	0.0361679
TRINITY_DN1740_c0_g1_i1	1.62445e-82	3.77305e-81	6.87524	0.35729	5.50597	13.7242	0.0277231	0.22759	0.0177781	0.22759
TRINITY_DN767_c0_g1_i2	1.66244e-82	3.85748e-81	2.50505	0.13019	6.61532	1.82199	0.00614472	0.027754	0.00803294	0.027754
TRINITY_DN3518_c0_g1_i4	2.49984e-82	5.78917e-81	6.01297	0.312843	2.50213	10.4947	0.033793	0.158137	0.161949	0.161949
TRINITY_DN694_c0_g1_i1	3.28106e-82	7.59087e-81	3.3963	0.176833	4.28859	3.34445	0.0228595	0.0340462	0.0396804	0.0396804
TRINITY_DN943_c0_g1_i1	3.46006e-82	7.99715e-81	1.16394	0.0606108	7.01455	0.38796	0.000878941	0.000156854	0.00646839	0.00646839
TRINITY_DN3351_c0_g1_i1	3.94689e-82	9.1045e-81	1.08354	0.0564442	7.34857	0.339783	0.000697228	0.00436242	0.00567467	0.00567467
TRINITY_DN6378_c0_g2_i7	5.81324e-82	1.33704e-80	1.36953	0.0714168	7.43695	0.54463	0.00166432	0.0085364	0.00553685	0.0085364
TRINITY_DN5426_c0_g1_i2	2.31593e-81	5.2905e-80	1.4125	0.0739357	7.03767	0.57942	0.000769105	0.0101639	0.00639899	0.0101639
TRINITY_DN3690_c0_g1_i6	2.38905e-81	5.45226e-80	1.01305	0.0530311	8.53306	0.295825	0.00020198	0.00283858	0.00542262	0.00542262
TRINITY_DN13312_c0_g1_i1	2.66468e-81	6.06954e-80	5.0079	0.262233	5.53483	7.28334	0.0151486	0.122383	0.0174297	0.122383
TRINITY_DN12482_c0_g1_i1	3.64714e-81	8.29936e-80	2.15877	0.113139	6.49905	1.35346	0.00169061	0.0239101	0.00869158	0.0239101
TRINITY_DN5165_c1_g2_i3	6.8069e-81	1.54449e-79	1.00147	0.0525757	8.03784	0.28899	0.000366994	0.00247476	0.00516141	0.00516141
TRINITY_DN33_c0_g1_i5	1.00817e-80	2.28315e-79	8.6782	0.456086	7.94448	21.8741	0.00686614	0.409162	0.00516093	0.409162
TRINITY_DN1210_c0_g1_i4	1.19051e-80	2.69092e-79	1.07082	0.0563033	7.34683	0.330693	0.000662502	0.00292547	0.00567761	0.00567761
TRINITY_DN12447_c0_g1_i2	1.31786e-80	2.97591e-79	1.01907	0.053597	7.87477	0.298654	0.000571523	0.0016909	0.00517376	0.00517376
TRINITY_DN3703_c0_g4_i2	1.39631e-80	3.15004e-79	1.19177	0.0626902	7.58014	0.412544	0.000726886	0.00713325	0.00536192	0.00713325
TRINITY_DN10969_c0_g2_i1	1.47025e-80	3.31052e-79	1.59211	0.083761	7.21669	0.736261	0.000754648	0.0132772	0.00593294	0.0132772
TRINITY_DN14912_c0_g1_i1	1.4868e-80	3.34459e-79	1.54331	0.0811962	6.15401	0.691819	0.00198157	0.0112041	0.0110442	0.0112041
TRINITY_DN7961_c0_g2_i1	1.65194e-80	3.70194e-79	1.60659	0.0845498	7.29701	0.749719	0.000714185	0.0135831	0.00576684	0.0135831
TRINITY_DN2200_c0_g2_i8	1.65883e-80	3.71387e-79	1.01978	0.0536684	7.82742	0.299327	0.000571367	0.00199514	0.00518922	0.00518922
TRINITY_DN968_c1_g1_i17	1.67162e-80	3.73893e-79	1.17694	0.0619405	7.90677	0.402342	0.000334604	0.00733866	0.00516641	0.00733866
TRINITY_DN3111_c0_g1_i4	1.85431e-80	4.1397e-79	1.06908	0.0562804	7.38089	0.329612	0.000713456	0.00285598	0.00562152	0.00562152
TRINITY_DN1453_c0_g1_i4	2.11322e-80	4.71325e-79	3.9948	0.210377	4.99343	4.63542	0.0120847	0.0764324	0.0243692	0.0764324
TRINITY_DN3006_c0_g1_i2	2.13382e-80	4.7547e-79	1.80933	0.0952868	6.81639	0.950898	0.000979766	0.0171794	0.0071435	0.0171794
TRINITY_DN11078_c0_g1_i1	2.36046e-80	5.25476e-79	4.64373	0.244627	5.7719	6.2638	0.00735002	0.112334	0.0146563	0.112334
TRINITY_DN8983_c0_g1_i4	3.12241e-80	6.93787e-79	3.61178	0.190412	9.55221	3.78928	0.000123745	0.0723896	0.00763069	0.0723896
TRINITY_DN8461_c0_g1_i4	3.79333e-80	8.40487e-79	1.50835	0.0795627	7.79929	0.660886	0.000416341	0.0122441	0.00520103	0.0122441
TRINITY_DN8750_c0_g1_i2	7.05559e-80	1.55891e-78	1.26736	0.0669666	6.6928	0.459595	0.00131815	-0.00052777	0.00765089	0.00765089
TRINITY_DN8745_c0_g3_i2	9.83181e-80	2.16621e-78	2.19529	0.116105	5.2531	1.39566	0.00608856	0.0157508	0.0208721	0.0208721
TRINITY_DN543_c0_g2_i3	1.3265e-79	2.91992e-78	2.43079	0.128667	10.1434	1.71659	4.3195e-05	0.0330674	0.0105448	0.0330674
TRINITY_DN7843_c0_g1_i2	1.92725e-79	4.22651e-78	1.12168	0.0594351	7.12181	0.362086	0.000901149	0.00214718	0.0061639	0.0061639
TRINITY_DN5198_c0_g1_i1	2.06993e-79	4.53097e-78	1.30433	0.0691271	9.24259	0.494268	0.000114087	0.00944302	0.00666415	0.00944302
TRINITY_DN328_c0_g1_i1	2.43316e-79	5.31127e-78	7.49725	0.397522	5.75454	16.3306	0.0257088	0.290338	0.0148501	0.290338
TRINITY_DN2694_c0_g1_i13	2.66972e-79	5.81687e-78	1.10704	0.0587133	7.11815	0.353373	0.000720949	0.00303217	0.00617356	0.00617356
TRINITY_DN21377_c0_g1_i1	2.96361e-79	6.45125e-78	3.62826	0.192485	4.69949	3.82473	0.0152631	0.0588379	0.0292747	0.0588379
TRINITY_DN16766_c1_g1_i1	3.12604e-79	6.79229e-78	1.6426	0.0871557	6.2926	0.783917	0.00170448	0.0134878	0.0100534	0.0134878
TRINITY_DN703_c0_g1_i1	6.48304e-79	1.40476e-77	4.08613	0.217254	5.18742	4.85132	0.0115861	0.0828123	0.021712	0.0828123
TRINITY_DN2016_c0_g1_i2	1.66533e-78	3.59196e-77	7.64068	0.407329	4.75649	16.9644	0.155487	0.176347	0.0282074	0.176347
TRINITY_DN549_c0_g1_i1	1.79181e-78	3.85772e-77	1.19022	0.0634643	9.64588	0.406137	6.66368e-05	0.00155559	0.00798879	0.00798879
TRINITY_DN6339_c0_g2_i8	2.15789e-78	4.63318e-77	1.25036	0.0667064	8.31324	0.454314	0.000230266	0.00866923	0.00525265	0.00866923
TRINITY_DN2315_c0_g1_i11	3.51315e-78	7.50884e-77	7.14627	0.38178	8.97455	14.8411	0.00156243	0.28995	0.00605569	0.28995
TRINITY_DN799_c0_g1_i9	3.84347e-78	8.20741e-77	1.04413	0.0557957	7.38971	0.313276	0.000618747	0.00146577	0.00560756	0.00560756
TRINITY_DN52022_c0_g1_i1	4.11573e-78	8.7729e-77	5.65435	0.302212	4.63819	9.29133	0.0453127	0.137352	0.0305029	0.137352
TRINITY_DN722_c0_g1_i2	4.2215e-78	8.99023e-77	1.11279	0.0594804	7.9924	0.359864	0.000314008	0.00676182	0.00515891	0.00676182
TRINITY_DN5773_c0_g2_i1	4.24118e-78	9.024e-77	1.12161	0.0599525	8.93801	0.365591	0.000146029	0.00704259	0.00598693	0.00704259
TRINITY_DN9883_c0_g1_i2	4.30286e-78	9.14697e-77	0.978136	0.0522858	7.95634	0.274425	0.000307702	0.000937875	0.00515991	0.00515991
TRINITY_DN20428_c0_g1_i2	4.59771e-78	9.76496e-77	1.8144	0.0970065	5.7497	0.95625	0.00391605	0.0143554	0.0149045	0.0149045
TRINITY_DN29976_c0_g1_i1	5.37982e-78	1.14055e-76	3.9446	0.210991	3.92201	4.47236	0.0348847	-0.0037584	0.0541499	0.0541499
TRINITY_DN1974_c0_g1_i22	6.18708e-78	1.31051e-76	1.23975	0.0663387	7.50507	0.446678	0.000813774	0.00798788	0.0054464	0.00798788
TRINITY_DN1423_c0_g1_i5	6.6841e-78	1.41325e-76	1.19221	0.0638092	9.66973	0.410738	5.78035e-05	0.00534836	0.00808542	0.00808542
TRINITY_DN2545_c0_g1_i2	7.10479e-78	1.50085e-76	3.93896	0.210857	4.81268	4.50918	0.0202483	0.0686728	0.0272175	0.0686728
TRINITY_DN13451_c0_g1_i3	1.33695e-77	2.81667e-76	3.44425	0.184708	4.23307	3.40324	0.026699	-0.0105264	0.0415353	0.0415353
TRINITY_DN1408_c1_g1_i5	1.56848e-77	3.3015e-76	1.04762	0.0562077	9.039	0.314171	0.0001337	0.000561849	0.0061849	0.0061849
TRINITY_DN499_c0_g2_i5	1.63337e-77	3.43504e-76	5.42071	0.290869	5.94277	8.54049	0.0113584	0.157851	0.0128719	0.157851
TRINITY_DN14270_c0_g2_i2	1.74421e-77	3.66485e-76	2.58093	0.138516	8.0543	1.9361	0.000428522	0.0379449	0.00516318	0.0379449
TRINITY_DN3043_c0_g1_i14	2.43405e-77	5.10068e-76	1.28459	0.0690089	6.89723	0.479644	0.00143082	0.00809365	0.0068513	0.00809365
TRINITY_DN15666_c0_g1_i1	2.95376e-77	6.17879e-76	1.15159	0.0618982	6.95577	0.38347	0.00100884	0.00432245	0.00665394	0.00665394
TRINITY_DN3861_c0_g1_i1	3.28927e-77	6.87452e-76	1.52416	0.0819497	6.27692	0.675246	0.00181179	0.0116197	0.0101635	0.0116197
TRINITY_DN2532_c0_g1_i1	5.01165e-77	1.0428e-75	1.42674	0.0768049	6.44192	0.591708	0.00232514	0.00947283	0.00904771	0.00947283
TRINITY_DN7272_c0_g2_i1	8.2124e-77	1.7073e-75	1.14261	0.0615975	8.27484	0.379522	0.000260629	0.00732788	0.00523198	0.00732788
TRINITY_DN11720_c0_g1_i1	8.47349e-77	1.76002e-75	1.02786	0.0554163	7.47654	0.306328	0.000659278	0.0045591	0.00548266	0.00548266
TRINITY_DN450_c0_g2_i1	2.68813e-76	5.559e-75	1.41	0.0762747	6.56836	0.578	0.00131317	0.0103225	0.00828737	0.0103225
TRINITY_DN19630_c0_g1_i1	2.81588e-76	5.81808e-75	2.51415	0.136023	4.8279	1.83642	0.0100457	0.0254517	0.0269589	0.0269589
TRINITY_DN8085_c0_g1_i1	3.0275e-76	6.24985e-75	3.64474	0.197233	5.30013	3.86215	0.00880571	0.0689959	0.0202831	0.0689959
TRINITY_DN1316_c0_g1_i3	3.20998e-76	6.62076e-75	0.983856	0.0532499	7.76029	0.277957	0.000450451	0.00117536	0.00522065	0.00522065
TRINITY_DN4321_c2_g1_i1	3.29435e-76	6.78883e-75	0.977186	0.0528929	7.82124	0.274391	0.00040367	0.00142167	0.00519165	0.00519165
TRINITY_DN2070_c0_g1_i6	3.38598e-76	6.97158e-75	0.971217	0.052574	8.01874	0.27233	0.000368127	0.00292949	0.00515993	0.00515993
TRINITY_DN4213_c0_g1_i1	3.81245e-76	7.8428e-75	1.29881	0.0703314	7.79359	0.49045	0.000456602	0.00943642	0.00520366	0.00943642
TRINITY_DN6955_c0_g1_i4	4.31882e-76	8.87674e-75	2.33111	0.126278	5.46843	1.57993	0.0044644	0.0274278	0.0182308	0.0274278
TRINITY_DN7762_c0_g1_i6	4.77765e-76	9.81124e-75	1.99763	0.108245	5.39742	1.15723	0.00434502	0.0155795	0.0190889	0.0190889
TRINITY_DN1618_c0_g1_i3	5.23681e-76	1.07355e-74	2.99478	0.162321	5.74451	2.60766	0.00670998	0.0459862	0.0149629	0.0459862
TRINITY_DN5739_c0_g1_i3	6.72078e-76	1.37418e-74	1.35659	0.0735825	6.42528	0.534126	0.00167391	0.00802945	0.00915486	0.00915486
TRINITY_DN1551_c0_g2_i3	1.03129e-75	2.10317e-74	7.52071	0.408443	3.66772	16.4463	0.138248	0.195404	0.067503	0.195404
TRINITY_DN576_c0_g2_i2	1.13215e-75	2.30686e-74	6.19065	0.336301	6.2959	11.1436	0.0251801	0.201017	0.0100304	0.201017
TRINITY_DN1961_c0_g1_i29	1.69573e-75	3.44628e-74	0.962404	0.0523439	8.04064	0.265699	0.000318097	0.000923291	0.00516167	0.00516167
TRINITY_DN5138_c0_g1_i1	1.80848e-75	3.67227e-74	1.40934	0.0766669	6.34816	0.571968	0.00208665	0.00312774	0.00966897	0.00966897
TRINITY_DN2109_c0_g1_i6	2.79723e-75	5.67511e-74	1.06606	0.0580675	7.20365	0.327187	0.000781189	0.00210784	0.00596248	0.00596248
TRINITY_DN3193_c0_g2_i1	3.00953e-75	6.10057e-74	4.76948	0.259846	7.41141	6.61515	0.00190215	0.133138	0.00557426	0.133138
TRINITY_DN5805_c0_g1_i4	3.87465e-75	7.84077e-74	1.5046	0.0820335	7.70218	0.658343	0.000509217	0.0129498	0.00525702	0.0129498
TRINITY_DN2616_c1_g2_i1	3.9908e-75	8.06888e-74	1.02848	0.0560797	8.11057	0.307615	0.000347969	0.0059419	0.00517275	0.0059419
TRINITY_DN2721_c0_g1_i4	4.03882e-75	8.15198e-74	6.13984	0.334796	2.37677	10.8128	0.049259	-0.000278665	0.174918	0.174918
TRINITY_DN110_c1_g2_i4	4.16907e-75	8.40768e-74	2.16369	0.117994	7.91612	1.36145	0.000418089	0.027427	0.00516473	0.027427
TRINITY_DN8401_c0_g1_i1	4.25594e-75	8.57554e-74	2.42245	0.132113	8.06772	1.70657	0.000324474	0.0345832	0.00516497	0.0345832
TRINITY_DN2524_c0_g1_i2	4.79512e-75	9.63726e-74	1.04909	0.0572343	9.15039	0.316886	0.00011834	0.00272028	0.00643319	0.00643319
TRINITY_DN4898_c0_g1_i7	7.1037e-75	1.42164e-73	1.68906	0.0922564	6.79883	0.82971	0.00125085	0.0157716	0.00720986	0.0157716
TRINITY_DN3610_c0_g1_i3	1.03953e-74	2.07685e-73	1.02163	0.0558648	7.39477	0.298752	0.000642075	-8.19918e-06	0.00559968	0.00559968
TRINITY_DN7396_c0_g1_i2	1.14634e-74	2.28832e-73	5.9648	0.326262	4.72822	10.3479	0.0453209	0.167573	0.0287283	0.167573
TRINITY_DN3417_c0_g1_i2	1.69121e-74	3.37027e-73	5.61508	0.30749	5.76335	9.17041	0.0147993	0.174301	0.0147515	0.174301
TRINITY_DN17123_c0_g1_i1	1.96114e-74	3.9016e-73	3.45749	0.189421	5.56693	3.47701	0.00633087	0.0654299	0.0170432	0.0654299
TRINITY_DN2207_c0_g1_i12	2.4592e-74	4.876e-73	1.84958	0.1014	6.06778	0.995044	0.00217788	0.0183859	0.0117344	0.0183859
TRINITY_DN2553_c0_g1_i4	3.84841e-74	7.61126e-73	0.96523	0.0529878	7.85221	0.267936	0.000434978	0.00160113	0.00518044	0.00518044
TRINITY_DN2545_c0_g1_i1	4.64e-74	9.16148e-73	3.08416	0.169405	7.35895	2.76693	0.000921848	0.0564744	0.00565724	0.0564744
TRINITY_DN299_c0_g1_i2	5.1662e-74	1.01834e-72	8.24432	0.452986	10.7193	19.7714	0.000273881	0.410119	0.015436	0.410119
TRINITY_DN15314_c0_g1_i1	5.88361e-74	1.15878e-72	1.03092	0.0566663	7.47081	0.309161	0.000582006	0.00584014	0.00549023	0.00584014
TRINITY_DN3373_c0_g1_i4	9.1711e-74	1.80024e-72	1.76524	0.0971595	9.8213	0.90649	6.77088e-05	0.0188122	0.00875499	0.0188122
TRINITY_DN3343_c1_g2_i11	9.25676e-74	1.81554e-72	1.06821	0.0587962	7.13635	0.326514	0.000787856	-0.000210229	0.00612612	0.00612612
TRINITY_DN6472_c0_g1_i3	1.01331e-73	1.98577e-72	1.16263	0.0640107	7.5829	0.393224	0.000469471	0.00772526	0.00535911	0.00772526
TRINITY_DN5059_c0_g1_i3	1.12109e-73	2.19515e-72	1.19937	0.066054	8.04451	0.418478	0.000290415	0.00843584	0.00516207	0.00843584
TRINITY_DN4424_c0_g1_i3	1.82384e-73	3.5623e-72	1.30813	0.07215	6.91587	0.49784	0.00101957	0.00939168	0.00678715	0.00939168
TRINITY_DN14757_c0_g1_i1	2.2728e-73	4.42454e-72	7.81256	0.43119	3.5834	17.7576	0.0446467	0.327203	0.072568	0.327203
TRINITY_DN1974_c0_g1_i16	2.41368e-73	4.69492e-72	1.00047	0.0552279	7.45082	0.287748	0.000582897	0.00147654	0.00551734	0.00551734
TRINITY_DN792_c0_g1_i5	2.6793e-73	5.20729e-72	1.57493	0.0869668	5.98119	0.714072	0.00262065	0.00366224	0.0125058	0.0125058
TRINITY_DN18610_c0_g1_i3	4.11381e-73	7.98215e-72	3.05318	0.168815	4.36675	2.71226	0.0188015	0.0381958	0.0372579	0.0381958
TRINITY_DN9173_c0_g1_i4	5.84961e-73	1.13222e-71	0.963948	0.0533555	7.75394	0.266559	0.000469409	0.000783792	0.00522421	0.00522421
TRINITY_DN44687_c0_g1_i1	6.08204e-73	1.17624e-71	6.21982	0.344315	3.32275	11.2564	0.0821845	0.154921	0.0902332	0.154921
TRINITY_DN20428_c0_g1_i9	6.54303e-73	1.26436e-71	2.03466	0.112659	5.40955	1.19617	0.00644255	0.00913647	0.0189417	0.0189417
TRINITY_DN1464_c0_g1_i7	9.57683e-73	1.84909e-71	0.958013	0.053107	7.83187	0.26699	0.000453181	0.00510497	0.00518753	0.00518753
TRINITY_DN996_c0_g3_i8	1.13656e-72	2.19087e-71	2.35426	0.130576	7.96292	1.61282	0.000428842	0.0336714	0.0051595	0.0336714
TRINITY_DN1103_c0_g1_i1	1.2857e-72	2.47433e-71	1.00979	0.0560281	9.02112	0.296293	0.000130274	0.00565076	0.00614801	0.00614801
TRINITY_DN10164_c0_g2_i2	2.06507e-72	3.97097e-71	2.16536	0.120319	5.17573	1.36447	0.00599349	0.02296	0.021864	0.02296
TRINITY_DN4170_c0_g1_i4	2.1607e-72	4.14808e-71	1.37621	0.0764805	7.89574	0.551157	0.000357043	0.0113415	0.00516866	0.0113415
TRINITY_DN3812_c0_g1_i3	2.18497e-72	4.19127e-71	1.11576	0.0620084	6.95862	0.359545	0.00104542	0.00345234	0.00664466	0.00664466
TRINITY_DN6277_c0_g1_i3	4.4113e-72	8.40715e-71	1.00606	0.0560336	7.36111	0.29414	0.000625865	0.00514831	0.00565366	0.00565366
TRINITY_DN6772_c0_g1_i1	5.09997e-72	9.71177e-71	1.54264	0.0859569	8.24411	0.692587	0.000229161	0.014548	0.00521732	0.014548
TRINITY_DN5234_c0_g2_i1	5.19466e-72	9.88412e-71	1.05345	0.0587025	7.17054	0.320479	0.000851295	0.00312111	0.00604067	0.00604067
TRINITY_DN1551_c0_g2_i2	5.84278e-72	1.10905e-70	8.6418	0.481731	4.84933	21.7352	0.157117	0.307012	0.0266015	0.307012
TRINITY_DN12088_c0_g1_i1	6.25956e-72	1.18625e-70	1.3169	0.0734253	6.4274	0.503426	0.00164139	0.0076131	0.00914117	0.00914117
TRINITY_DN4329_c0_g1_i3	9.62519e-72	1.81822e-70	6.84767	0.38231	3.10048	13.6479	0.043426	0.248896	0.107556	0.248896
TRINITY_DN19009_c0_g1_i2	9.78802e-72	1.8475e-70	1.6118	0.0899928	5.88699	0.750608	0.00276968	0.00696817	0.0134277	0.0134277
TRINITY_DN13633_c0_g1_i3	9.99255e-72	1.88459e-70	5.83619	0.325876	2.61971	9.91343	0.0620255	0.149922	0.150365	0.150365
TRINITY_DN5353_c0_g1_i2	1.03269e-71	1.9461e-70	0.980551	0.0547568	7.57778	0.277212	0.000632271	0.00228868	0.00536434	0.00536434
TRINITY_DN32270_c0_g1_i1	1.22843e-71	2.31127e-70	1.24531	0.0695793	6.83298	0.451385	0.0010903	0.00859225	0.00708175	0.00859225
TRINITY_DN1617_c0_g1_i6	1.34552e-71	2.52956e-70	0.9774	0.0546258	7.54943	0.27582	0.000573351	0.00278047	0.00539459	0.00539459
TRINITY_DN393_c0_g1_i9	1.36122e-71	2.55703e-70	1.02043	0.0570327	9.12484	0.299258	0.000132098	0.00191086	0.00637335	0.00637335
TRINITY_DN15279_c0_g2_i1	1.6544e-71	3.10282e-70	4.11518	0.230141	5.34588	4.92929	0.0118909	0.094039	0.0197181	0.094039
TRINITY_DN3235_c0_g1_i1	1.69906e-71	3.18406e-70	3.3147	0.185389	4.65513	3.1573	0.038584	-0.0174741	0.0301545	0.0301545
TRINITY_DN1995_c0_g1_i1	2.17585e-71	4.07109e-70	2.08707	0.116819	5.33258	1.25544	0.00741172	0.00530851	0.0198817	0.0198817
TRINITY_DN6848_c0_g1_i2	2.36272e-71	4.41721e-70	2.7853	0.155941	5.07924	2.25823	0.00781211	0.040823	0.0231547	0.040823
TRINITY_DN1066_c0_g1_i2	2.66134e-71	4.97156e-70	1.96395	0.109997	7.93067	1.12277	0.000366484	0.023832	0.00516254	0.023832
TRINITY_DN4248_c0_g1_i1	3.71698e-71	6.91616e-70	1.77192	0.0993452	5.63319	0.910339	0.00348665	0.0120147	0.0162523	0.0162523
TRINITY_DN1742_c0_g1_i23	3.73726e-71	6.94841e-70	1.11304	0.0624051	6.96116	0.356937	0.0011524	0.00232465	0.0066364	0.0066364
TRINITY_DN625_c0_g1_i2	5.15147e-71	9.54014e-70	1.54006	0.0864346	5.9806	0.685773	0.00243051	0.00703769	0.0125114	0.0125114
TRINITY_DN1660_c0_g1_i1	5.16829e-71	9.56377e-70	1.05315	0.0591076	9.32314	0.317897	0.000101338	0.0010703	0.00688607	0.00688607
TRINITY_DN39014_c0_g1_i1	5.34252e-71	9.87842e-70	2.82776	0.158724	4.65064	2.32783	0.0128316	0.0375548	0.0302461	0.0375548
TRINITY_DN8374_c0_g1_i1	7.13694e-71	1.3186e-69	4.60445	0.258685	6.26823	6.17215	0.00597207	0.127864	0.0102247	0.127864
TRINITY_DN37705_c0_g1_i1	8.27244e-71	1.5272e-69	1.92209	0.108036	7.56552	1.07556	0.000604286	0.0227393	0.00537715	0.0227393
TRINITY_DN1829_c0_g3_i1	8.43125e-71	1.5553e-69	1.3271	0.0745979	8.51203	0.512742	0.000193874	0.0109358	0.00540246	0.0109358
TRINITY_DN15627_c0_g1_i1	9.16595e-71	1.68686e-69	1.68181	0.0945612	5.95823	0.823468	0.0025934	0.0152902	0.0127229	0.0152902
TRINITY_DN3184_c0_g1_i1	1.22032e-70	2.23709e-69	8.00496	0.450492	7.32141	18.6563	0.00945823	0.396428	0.00572189	0.396428
TRINITY_DN5968_c0_g1_i2	1.67117e-70	3.0541e-69	0.989999	0.0557692	9.00268	0.283681	0.000109579	0.00415145	0.00611082	0.00611082
TRINITY_DN8413_c0_g1_i1	1.98035e-70	3.61353e-69	1.08713	0.0612737	8.69478	0.344108	0.00016574	0.00734318	0.00560664	0.00734318
TRINITY_DN4943_c0_g1_i1	2.30714e-70	4.20332e-69	0.946917	0.0533967	8.56716	0.256398	0.000245304	2.25055e-06	0.00545712	0.00545712
TRINITY_DN531_c0_g1_i1	4.09371e-70	7.42379e-69	0.935608	0.0528552	8.47535	0.254042	0.000218038	0.004377	0.0053693	0.0053693
TRINITY_DN3916_c0_g1_i1	5.81675e-70	1.05323e-68	1.44636	0.0818004	6.14394	0.602531	0.00226192	0.00337294	0.0111207	0.0111207
TRINITY_DN2405_c1_g1_i1	7.28691e-70	1.31639e-68	1.27092	0.0719302	6.47639	0.469957	0.00151739	0.00834985	0.00883052	0.00883052
TRINITY_DN10551_c0_g2_i9	7.5147e-70	1.3565e-68	2.35919	0.133536	8.27661	1.62079	0.000314515	0.035349	0.00523288	0.035349
TRINITY_DN4596_c0_g1_i4	7.93719e-70	1.43167e-68	2.52404	0.142891	8.88745	1.85522	0.000188413	0.0406475	0.00589699	0.0406475
TRINITY_DN11417_c0_g2_i1	9.07219e-70	1.63514e-68	1.13181	0.0641015	6.8328	0.371727	0.00113557	0.00555101	0.00708243	0.00708243
TRINITY_DN4432_c0_g1_i1	9.42056e-70	1.69534e-68	0.958362	0.0542847	7.5849	0.264681	0.000536584	0.00210575	0.00535708	0.00535708
TRINITY_DN5867_c0_g1_i1	9.49682e-70	1.70776e-68	1.20781	0.0684158	7.38384	0.424822	0.000629939	0.0087315	0.00561682	0.0087315
TRINITY_DN11344_c0_g1_i1	9.75298e-70	1.75249e-68	1.50822	0.0854401	6.40278	0.662439	0.0016668	0.0129332	0.0093021	0.0129332
TRINITY_DN32203_c0_g1_i1	1.83659e-69	3.2876e-68	4.99956	0.283798	4.8762	7.27968	0.0180277	0.143055	0.0261635	0.143055
TRINITY_DN23465_c0_g1_i4	1.9241e-69	3.43641e-68	0.956734	0.0543167	7.57757	0.263176	0.000536056	0.00138913	0.00536456	0.00536456
TRINITY_DN5462_c0_g1_i3	2.40236e-69	4.28409e-68	1.13022	0.0642117	6.97118	0.372037	0.00100846	0.00723783	0.00660408	0.00723783
TRINITY_DN4801_c0_g1_i1	3.13275e-69	5.56973e-68	1.11082	0.0631638	6.86951	0.356658	0.00103032	0.00376197	0.006949	0.006949
TRINITY_DN6468_c0_g1_i1	3.876e-69	6.87559e-68	4.28714	0.243943	5.70667	5.35331	0.00766052	0.111356	0.015394	0.111356
TRINITY_DN6553_c0_g1_i4	5.48315e-69	9.69005e-68	2.19501	0.125039	8.42599	1.40339	0.000234523	0.0310349	0.00532868	0.0310349
TRINITY_DN7473_c0_g1_i2	6.55369e-69	1.15646e-67	1.10085	0.062746	6.95305	0.352996	0.000943994	0.00693012	0.00666286	0.00693012
TRINITY_DN1829_c1_g1_i9	8.94721e-69	1.57411e-67	1.42428	0.0812631	7.23308	0.590914	0.000787555	0.0124198	0.00589682	0.0124198
TRINITY_DN8601_c0_g1_i1	1.03629e-68	1.81911e-67	1.03035	0.0588154	7.11582	0.307317	0.000738805	0.00392057	0.00617971	0.00617971
TRINITY_DN1507_c0_g1_i3	1.09072e-68	1.91181e-67	0.918067	0.0524144	8.21673	0.245282	0.000288895	0.0049247	0.00520565	0.00520565
TRINITY_DN11130_c0_g1_i1	1.15499e-68	2.02295e-67	1.23584	0.07057	6.52314	0.440858	0.00141284	0.003821	0.0085474	0.0085474
TRINITY_DN4985_c0_g2_i1	1.30881e-68	2.29066e-67	1.34567	0.0768729	7.70762	0.527511	0.000954898	0.010864	0.00525325	0.010864
TRINITY_DN4834_c0_g1_i4	1.43747e-68	2.51211e-67	1.94316	0.111039	5.46344	1.08198	0.00636835	-0.0026733	0.0182908	0.0182908
TRINITY_DN1726_c0_g1_i5	1.4869e-68	2.59656e-67	4.9155	0.28092	4.57304	7.03876	0.0387999	0.119032	0.0319121	0.119032
TRINITY_DN1876_c0_g1_i6	1.63631e-68	2.85326e-67	3.44654	0.19703	9.81792	3.46044	9.81146e-05	0.0775437	0.00873895	0.0775437
TRINITY_DN4924_c0_g3_i2	1.64131e-68	2.85986e-67	6.43128	0.367665	10.7989	12.0493	0.000142266	0.270212	0.0163375	0.270212
TRINITY_DN13815_c0_g1_i1	1.6628e-68	2.89517e-67	1.53562	0.0877921	7.18207	0.686962	0.000791703	0.0146232	0.00601294	0.0146232
TRINITY_DN409_c0_g1_i14	2.0973e-68	3.64631e-67	0.926959	0.0530349	8.2625	0.247983	0.000399506	0.00249594	0.0052259	0.0052259
TRINITY_DN166_c0_g1_i9	3.08987e-68	5.35222e-67	1.03411	0.0592406	9.33867	0.306596	8.77559e-05	0.00114378	0.00693113	0.00693113
TRINITY_DN186_c0_g3_i4	3.35242e-68	5.80273e-67	5.97113	0.342156	4.71377	10.3877	0.0627631	0.171378	0.0290008	0.171378
TRINITY_DN1903_c0_g3_i1	5.70942e-68	9.83196e-67	1.37098	0.0786964	7.13057	0.547638	0.000739584	0.0116466	0.00614105	0.0116466
TRINITY_DN2883_c0_g1_i4	6.03134e-68	1.03787e-66	2.55661	0.14678	8.00402	1.90443	0.000464362	0.0426245	0.00515921	0.0426245
TRINITY_DN1995_c0_g1_i9	8.11543e-68	1.39549e-66	0.958931	0.055108	7.52991	0.267921	0.000657065	0.00540098	0.00541671	0.00541671
TRINITY_DN10342_c0_g1_i1	8.31647e-68	1.42901e-66	0.981402	0.0564039	7.3376	0.277311	0.000669368	0.00180933	0.00569344	0.00569344
TRINITY_DN7785_c0_g1_i2	9.3363e-68	1.60308e-66	4.8471	0.278683	3.6121	6.77788	0.08452	-0.00845222	0.0708079	0.0708079
TRINITY_DN669_c0_g1_i1	9.576e-68	1.64304e-66	1.1508	0.0661707	7.59371	0.385892	0.000561359	0.00819576	0.0053483	0.00819576
TRINITY_DN6615_c0_g1_i2	1.34466e-67	2.29879e-66	1.56156	0.0898895	5.90743	0.699882	0.00293945	0.000766916	0.0132208	0.0132208
TRINITY_DN2674_c0_g1_i1	1.42048e-67	2.42489e-66	1.84856	0.106429	5.529	0.993381	0.00515436	0.0147371	0.0175001	0.0175001
TRINITY_DN2898_c0_g1_i3	1.48496e-67	2.52948e-66	0.908965	0.0523407	8.27453	0.237917	0.000247282	0.00191727	0.00523182	0.00523182
TRINITY_DN1409_c0_g1_i3	1.65395e-67	2.81327e-66	4.82702	0.278053	6.67012	6.78972	0.00398024	0.150646	0.00775766	0.150646
TRINITY_DN13702_c0_g1_i1	1.76854e-67	3.006e-66	1.65428	0.0953134	7.62423	0.797475	0.000447411	0.0177219	0.00531947	0.0177219
TRINITY_DN17450_c1_g1_i1	1.96681e-67	3.3406e-66	7.91275	0.456062	5.00249	18.2456	0.0963922	0.319593	0.0242375	0.319593
TRINITY_DN47370_c0_g1_i1	2.14056e-67	3.63309e-66	0.946008	0.0545397	7.56444	0.256578	0.000570855	0.000459832	0.00537831	0.00537831
TRINITY_DN47935_c0_g1_i1	2.14702e-67	3.64144e-66	3.84195	0.2215	4.69423	4.30142	0.0213151	0.0768098	0.0293766	0.0768098
TRINITY_DN1059_c0_g1_i13	2.24748e-67	3.80909e-66	1.04529	0.0602732	7.14289	0.317233	0.0011563	0.00473994	0.00610941	0.00610941
TRINITY_DN11979_c0_g1_i1	2.37992e-67	4.02776e-66	1.12138	0.064673	7.03421	0.366454	0.000984081	0.00738112	0.00640925	0.00738112
TRINITY_DN17521_c0_g2_i6	3.23529e-67	5.46361e-66	2.84564	0.164283	5.72234	2.35988	0.00427656	0.0497013	0.0152145	0.0497013
TRINITY_DN999_c0_g1_i3	3.38206e-67	5.70738e-66	1.28401	0.074139	6.41419	0.478079	0.00176609	0.00642935	0.00922709	0.00922709
TRINITY_DN685_c0_g3_i1	4.02982e-67	6.79078e-66	4.73541	0.273582	6.6003	6.53519	0.0041244	0.14557	0.00811248	0.14557
TRINITY_DN6367_c0_g1_i2	4.79939e-67	8.07606e-66	1.14992	0.066474	6.8183	0.385382	0.000950852	0.00788675	0.00713636	0.00788675
TRINITY_DN9135_c0_g1_i1	4.9861e-67	8.38425e-66	2.80969	0.162441	4.45692	2.295	0.0180377	0.0280127	0.0347366	0.0347366
TRINITY_DN1280_c0_g1_i10	7.80127e-67	1.30993e-65	1.4834	0.0858904	6.01295	0.633236	0.00254019	0.00274536	0.0122141	0.0122141
TRINITY_DN3118_c0_g2_i2	8.26756e-67	1.38527e-65	1.44581	0.0837301	8.8482	0.609265	0.000172388	0.0138491	0.00583121	0.0138491
TRINITY_DN844_c0_g2_i1	9.71359e-67	1.6241e-65	1.39215	0.0806663	7.18009	0.564894	0.000888078	0.012126	0.00601765	0.012126
TRINITY_DN8379_c0_g1_i1	9.97607e-67	1.6668e-65	3.00706	0.174256	6.75838	2.63561	0.00129812	0.0594319	0.00736725	0.0594319
TRINITY_DN3602_c0_g1_i2	1.01859e-66	1.70066e-65	0.908553	0.0526532	7.93979	0.237734	0.000383289	0.00181672	0.00516142	0.00516142
TRINITY_DN1927_c0_g1_i4	1.03213e-66	1.72204e-65	0.912535	0.0528862	8.22508	0.242715	0.00027635	0.00531756	0.00520907	0.00531756
TRINITY_DN12212_c0_g1_i1	1.06002e-66	1.76607e-65	0.913127	0.0529253	7.92619	0.240504	0.000439017	0.0022152	0.00516316	0.00516316
TRINITY_DN9225_c0_g1_i4	1.09584e-66	1.82446e-65	3.22717	0.187069	4.24772	3.02495	0.028955	0.0286124	0.0410348	0.0410348
TRINITY_DN8061_c0_g1_i2	1.57191e-66	2.60786e-65	0.909863	0.0528058	8.06254	0.238041	0.000412665	0.00135209	0.00516424	0.00516424
TRINITY_DN4739_c0_g3_i1	1.63511e-66	2.71081e-65	0.911555	0.052911	8.51395	0.240288	0.000194899	0.00316325	0.00540426	0.00540426
TRINITY_DN1784_c0_g1_i5	1.72174e-66	2.85242e-65	1.47495	0.085628	6.36841	0.634134	0.00223402	0.0124303	0.00953147	0.0124303
TRINITY_DN249_c1_g1_i1	1.89651e-66	3.13316e-65	3.17588	0.184435	5.53099	2.94009	0.00451533	0.0635173	0.0174761	0.0635173
TRINITY_DN6246_c0_g1_i1	2.47545e-66	4.08389e-65	1.12031	0.0651191	6.75728	0.360773	0.00110927	0.00142513	0.00737173	0.00737173
TRINITY_DN14757_c0_g1_i4	2.51619e-66	4.14819e-65	7.17433	0.417037	3.2654	15.0042	0.0529176	0.294922	0.0945142	0.294922
TRINITY_DN2527_c0_g1_i2	2.97015e-66	4.89316e-65	1.42956	0.0831451	6.08952	0.595064	0.00227334	0.0107582	0.0115529	0.0115529
TRINITY_DN575_c1_g1_i2	3.04239e-66	5.00868e-65	1.18336	0.0688313	8.54319	0.408216	0.000191881	0.00928361	0.00543262	0.00928361
TRINITY_DN8656_c0_g1_i1	3.43458e-66	5.6504e-65	1.72507	0.100382	6.01003	0.867523	0.00417949	0.0159736	0.0122405	0.0159736
TRINITY_DN781_c0_g1_i7	3.87897e-66	6.36816e-65	1.87677	0.109254	5.58981	1.02683	0.00352304	0.02035	0.0167688	0.02035
TRINITY_DN8928_c0_g1_i2	4.66357e-66	7.64028e-65	0.949701	0.0553203	7.43593	0.262246	0.00058236	0.00472652	0.0055383	0.0055383
TRINITY_DN12914_c0_g1_i1	4.67651e-66	7.65616e-65	2.05793	0.119876	5.60101	1.23466	0.00390519	0.0248354	0.0166349	0.0248354
TRINITY_DN7872_c0_g1_i3	5.93645e-66	9.69867e-65	3.0837	0.179773	4.74547	2.77233	0.0165276	0.0481091	0.0284085	0.0481091
TRINITY_DN5057_c0_g1_i5	6.50088e-66	1.06061e-64	1.27951	0.0746155	7.46177	0.4773	0.000618734	0.0105162	0.00550235	0.0105162
TRINITY_DN2963_c0_g1_i9	7.63126e-66	1.24331e-64	2.63123	0.153525	5.08474	2.00128	0.0240607	0.00298187	0.0230792	0.0230792
TRINITY_DN9719_c0_g1_i1	1.20507e-65	1.95659e-64	5.58498	0.326375	2.09934	8.97219	0.00709603	0.0631376	0.205946	0.205946
TRINITY_DN14410_c0_g1_i1	1.24013e-65	2.01212e-64	1.2844	0.0750651	6.35004	0.474873	0.00161342	0.00251131	0.00965613	0.00965613
TRINITY_DN4603_c0_g1_i2	1.33377e-65	2.16257e-64	1.02139	0.0597086	7.09815	0.30223	0.000903048	0.00395346	0.00622719	0.00622719
TRINITY_DN6797_c0_g1_i3	1.62683e-65	2.6323e-64	1.08548	0.0634983	6.85857	0.342557	0.00107578	0.00581783	0.00698827	0.00698827
TRINITY_DN1448_c0_g1_i1	1.69698e-65	2.74391e-64	2.44616	0.143115	5.43566	1.73865	0.0223382	0.0115236	0.0186259	0.0186259
TRINITY_DN38238_c0_g1_i1	2.49389e-65	4.02695e-64	5.39897	0.316289	3.64384	8.41816	0.131173	-0.0262953	0.0689052	0.0689052
TRINITY_DN5503_c0_g1_i4	2.70593e-65	4.36634e-64	1.48914	0.0872629	6.16639	0.646634	0.00245978	0.0127699	0.0109518	0.0127699
TRINITY_DN8190_c0_g1_i1	3.38407e-65	5.45314e-64	1.05013	0.0615845	6.98493	0.319408	0.001025	0.00402457	0.0065603	0.0065603
TRINITY_DN33387_c0_g1_i1	3.58586e-65	5.77041e-64	5.74734	0.337117	2.36932	9.6325	0.041813	0.185482	0.17571	0.185482
TRINITY_DN1474_c0_g1_i2	4.08343e-65	6.56663e-64	1.09923	0.0645051	7.36922	0.35236	0.000873141	0.00744867	0.00564033	0.00744867
TRINITY_DN6723_c0_g1_i6	5.39224e-65	8.65365e-64	1.40986	0.0828128	6.09728	0.570499	0.00222669	0.000788108	0.0114892	0.0114892
TRINITY_DN13163_c0_g1_i1	6.11927e-65	9.81373e-64	3.34478	0.196553	4.20647	3.26268	0.0313325	0.0459335	0.0424647	0.0459335
TRINITY_DN12458_c0_g1_i1	6.29456e-65	1.0088e-63	0.899707	0.0528755	8.42309	0.235162	0.000265199	0.00426617	0.00532643	0.00532643
TRINITY_DN17388_c0_g1_i1	6.88188e-65	1.10068e-63	4.00105	0.235212	5.08363	4.66867	0.0161805	0.0944693	0.0230945	0.0944693
TRINITY_DN28718_c0_g1_i1	7.28434e-65	1.16347e-63	1.20214	0.0706849	6.54337	0.41672	0.00156338	0.00289619	0.00842934	0.00842934
TRINITY_DN1655_c0_g1_i3	7.45624e-65	1.19012e-63	0.956199	0.0562283	7.38259	0.265929	0.000704434	0.00477374	0.00561881	0.00561881
TRINITY_DN7134_c0_g1_i1	7.50056e-65	1.19638e-63	1.89027	0.111158	5.81129	1.04207	0.00538568	0.0193264	0.0142244	0.0193264
TRINITY_DN4939_c0_g1_i1	9.7093e-65	1.54451e-63	8.51935	0.501428	6.4549	21.168	0.0323131	0.470547	0.00896514	0.470547
TRINITY_DN29502_c0_g1_i1	1.0795e-64	1.71606e-63	5.27572	0.310629	5.92025	8.11775	0.009191	0.18379	0.0130929	0.18379
TRINITY_DN9885_c0_g4_i2	1.36588e-64	2.16694e-63	2.0304	0.119645	7.91798	1.2024	0.000448708	0.0281813	0.00516442	0.0281813
TRINITY_DN910_c0_g4_i1	1.7451e-64	2.76113e-63	0.909693	0.053651	7.67686	0.237825	0.0004813	0.00113354	0.00527556	0.00527556
TRINITY_DN15164_c0_g2_i1	1.90136e-64	3.00634e-63	2.46892	0.145653	4.613	1.7755	0.0113954	0.0281538	0.0310343	0.0310343
TRINITY_DN1141_c0_g1_i4	2.51355e-64	3.97164e-63	2.2126	0.130658	4.89093	1.42778	0.00821508	0.0256541	0.0259281	0.0259281
TRINITY_DN4578_c0_g1_i1	2.71086e-64	4.27769e-63	1.84337	0.108883	5.39233	0.979244	0.00456002	0.00522527	0.0191508	0.0191508
TRINITY_DN6908_c0_g1_i1	3.06954e-64	4.83396e-63	1.06528	0.0629503	9.61163	0.33005	7.1536e-05	0.00671452	0.00785395	0.00785395
TRINITY_DN5010_c0_g1_i1	3.2225e-64	5.07146e-63	1.3723	0.0811069	6.18967	0.545345	0.00237404	0.00612471	0.0107826	0.0107826
TRINITY_DN2995_c0_g1_i4	3.35862e-64	5.28215e-63	1.69696	0.100309	6.9062	0.84001	0.00100418	0.0191198	0.00682028	0.0191198
TRINITY_DN8187_c0_g1_i5	3.47639e-64	5.46372e-63	2.27749	0.134641	6.29694	1.51306	0.00196325	0.0342934	0.010023	0.0342934
TRINITY_DN4881_c0_g1_i1	3.86924e-64	6.0771e-63	1.65405	0.0978212	5.81072	0.796788	0.00490747	0.0127208	0.0142305	0.0142305
TRINITY_DN8358_c0_g1_i1	4.78274e-64	7.49688e-63	2.92083	0.172867	4.48046	2.48872	0.0123522	0.0474137	0.034128	0.0474137
TRINITY_DN128_c0_g1_i1	6.08079e-64	9.51258e-63	2.72156	0.161209	7.14543	2.16081	0.000879651	0.0510968	0.00610295	0.0510968
TRINITY_DN16711_c0_g4_i2	6.82637e-64	1.06719e-62	1.35096	0.0800551	6.22262	0.527797	0.00226967	0.00512887	0.010548	0.010548
TRINITY_DN3245_c0_g1_i13	7.9399e-64	1.2388e-62	0.908993	0.0538935	8.52953	0.241056	0.000217218	0.0055918	0.00541917	0.0055918
TRINITY_DN32376_c0_g1_i1	7.9604e-64	1.24118e-62	1.11614	0.0661759	6.69826	0.361804	0.00113264	0.0057129	0.00762587	0.00762587
TRINITY_DN4215_c0_g1_i1	8.30542e-64	1.29412e-62	1.45872	0.0865001	6.41409	0.62079	0.00163867	0.0133259	0.0092278	0.0133259
TRINITY_DN8020_c0_g1_i1	1.30015e-63	2.0205e-62	3.17912	0.188814	5.87908	2.94878	0.00409072	0.0672108	0.0135087	0.0672108
TRINITY_DN12124_c1_g5_i1	1.64325e-63	2.5453e-62	3.96431	0.235642	4.36184	4.5854	0.0241641	0.0868901	0.0374039	0.0868901
TRINITY_DN3225_c0_g1_i1	1.7144e-63	2.65204e-62	0.993701	0.0590753	7.11632	0.284147	0.000801396	0.00155563	0.00617838	0.00617838
TRINITY_DN29806_c0_g1_i1	2.38007e-63	3.66973e-62	2.64036	0.157151	4.38917	2.024	0.0127899	0.0247067	0.0366027	0.0366027
TRINITY_DN8112_c0_g1_i4	2.63223e-63	4.05588e-62	0.95388	0.0567938	7.63221	0.265497	0.000522263	0.0059288	0.00531235	0.0059288
TRINITY_DN3182_c0_g4_i1	3.20438e-63	4.93103e-62	4.92433	0.293397	4.59274	7.07587	0.0531672	0.118997	0.0314738	0.118997
TRINITY_DN6944_c0_g1_i1	3.27646e-63	5.03865e-62	1.35114	0.0805089	6.17707	0.532412	0.0020899	0.0105301	0.0108735	0.0108735
TRINITY_DN1448_c0_g1_i6	3.48243e-63	5.35192e-62	2.20904	0.131656	5.70928	1.42396	0.013095	0.0215715	0.0153641	0.0215715
TRINITY_DN2278_c0_g1_i2	3.94628e-63	6.06081e-62	3.03469	0.180944	4.26483	2.66061	0.025021	0.00922916	0.0404604	0.0404604
TRINITY_DN5331_c0_g1_i1	4.42465e-63	6.78667e-62	1.58352	0.0944555	7.91635	0.73173	0.00037924	0.0174645	0.00516469	0.0174645
TRINITY_DN1052_c0_g1_i1	8.20883e-63	1.25501e-61	1.35986	0.0812927	6.13601	0.535055	0.00203539	0.00579355	0.0111816	0.0111816
TRINITY_DN3518_c0_g1_i6	9.15803e-63	1.39741e-61	5.53594	0.33107	2.07482	8.85102	0.0103694	0.100278	0.208845	0.208845
TRINITY_DN13224_c0_g1_i1	1.00882e-62	1.53736e-61	1.53721	0.0919624	5.87434	0.683297	0.00335657	0.00615529	0.0135576	0.0135576
TRINITY_DN9517_c1_g1_i3	1.0682e-62	1.62679e-61	3.63262	0.217363	4.28641	3.85125	0.0278579	0.0666356	0.0397512	0.0666356
TRINITY_DN3211_c1_g1_i1	1.28314e-62	1.9491e-61	0.950156	0.0568912	8.91124	0.26349	0.000162889	0.00631034	0.00593856	0.00631034
TRINITY_DN8523_c0_g2_i3	1.59121e-62	2.40775e-61	1.23366	0.0739232	7.52662	0.444203	0.000537605	0.0103917	0.00542055	0.0103917
TRINITY_DN5034_c0_g1_i2	1.99826e-62	3.01981e-61	1.34929	0.080918	6.68573	0.531394	0.00129102	0.0118044	0.0076837	0.0118044
TRINITY_DN3015_c0_g1_i9	2.11439e-62	3.19121e-61	6.14331	0.368493	4.9146	11.0157	0.036527	0.235047	0.025556	0.235047
TRINITY_DN17836_c0_g1_i1	2.4809e-62	3.74199e-61	1.15771	0.0694824	8.02764	0.391215	0.000417621	0.00923798	0.00516054	0.00923798
TRINITY_DN1587_c0_g1_i2	3.10195e-62	4.66678e-61	6.62991	0.398228	5.20273	12.8306	0.0357317	0.28144	0.021514	0.28144
TRINITY_DN4051_c0_g1_i1	3.35559e-62	5.04515e-61	0.907927	0.0545504	7.57751	0.239321	0.000586877	0.00384376	0.00536462	0.00536462
TRINITY_DN7802_c0_g1_i1	3.59761e-62	5.40558e-61	0.90324	0.0542824	7.55531	0.236737	0.000505027	0.00374047	0.00538813	0.00538813
TRINITY_DN338_c0_g1_i7	3.83497e-62	5.75856e-61	0.969358	0.0582693	8.53821	0.274293	0.000228195	0.00656244	0.00542768	0.00656244
TRINITY_DN3690_c1_g1_i7	5.01321e-62	7.51344e-61	1.05959	0.0637546	7.4135	0.327745	0.000602534	0.00752675	0.00557111	0.00752675
TRINITY_DN321_c0_g1_i13	5.48032e-62	8.20307e-61	1.58296	0.0952761	7.12296	0.731491	0.00175742	0.0163977	0.00616087	0.0163977
TRINITY_DN14967_c0_g1_i1	5.99783e-62	8.96632e-61	0.893725	0.0538097	7.66126	0.231712	0.000503136	0.0035796	0.00528783	0.00528783
TRINITY_DN4106_c0_g2_i1	6.57917e-62	9.82914e-61	3.39381	0.204404	5.93707	3.36246	0.00344969	0.0801121	0.0129274	0.0801121
TRINITY_DN46997_c0_g1_i1	9.75895e-62	1.45245e-60	1.28692	0.0776201	7.67751	0.483521	0.000444126	0.0116056	0.00527507	0.0116056
TRINITY_DN7153_c0_g1_i1	1.47952e-61	2.19645e-60	1.00227	0.0605424	7.07926	0.290614	0.00105147	0.00315303	0.00627931	0.00627931
TRINITY_DN9323_c0_g1_i1	1.60095e-61	2.37524e-60	2.5485	0.153988	5.95758	1.89632	0.00371408	0.0437103	0.0127292	0.0437103
TRINITY_DN4284_c0_g4_i1	1.72518e-61	2.55632e-60	1.03804	0.0627384	9.59878	0.313439	6.76796e-05	0.00643711	0.00780452	0.00780452
TRINITY_DN626_c0_g1_i10	1.80138e-61	2.66755e-60	0.866026	0.0523503	8.26238	0.21482	0.000255273	0.000367546	0.00522584	0.00522584
TRINITY_DN788_c0_g1_i4	1.83651e-61	2.71617e-60	2.03027	0.122736	6.9548	1.20353	0.00106882	0.0290595	0.00665713	0.0290595
TRINITY_DN3412_c0_g1_i2	2.05512e-61	3.03378e-60	2.2614	0.136765	5.23983	1.49319	0.0055578	0.0318514	0.0210399	0.0318514
TRINITY_DN6146_c0_g1_i4	2.37655e-61	3.5017e-60	2.27954	0.137935	5.33737	1.51727	0.00634351	0.0317085	0.0198227	0.0317085
TRINITY_DN5804_c0_g1_i3	2.64895e-61	3.90062e-60	1.96291	0.118823	5.66011	1.12507	0.00356544	0.0246724	0.015935	0.0246724
TRINITY_DN712_c0_g1_i10	2.72843e-61	4.01515e-60	0.87124	0.0527453	8.39066	0.218948	0.000261758	0.00215791	0.00530237	0.00530237
TRINITY_DN2730_c0_g1_i18	3.10173e-61	4.55596e-60	1.34772	0.0816297	6.11617	0.52768	0.00198962	0.00818979	0.0113372	0.0113372
TRINITY_DN5041_c0_g1_i1	3.44686e-61	5.05976e-60	1.92864	0.116861	6.44869	1.08617	0.00176067	0.0255522	0.0090045	0.0255522
TRINITY_DN2651_c0_g1_i1	3.58534e-61	5.25976e-60	0.909491	0.055116	7.44026	0.239615	0.000543414	0.00328222	0.00553214	0.00553214
TRINITY_DN11313_c0_g1_i1	4.03341e-61	5.9024e-60	1.11959	0.0678775	7.70784	0.366036	0.000440996	0.00877371	0.00525309	0.00877371
TRINITY_DN1261_c1_g2_i1	5.1663e-61	7.55087e-60	1.10707	0.0671794	6.69146	0.351689	0.00136906	0.000399204	0.00765708	0.00765708
TRINITY_DN2288_c0_g1_i4	5.33718e-61	7.79579e-60	1.00748	0.0611432	7.79582	0.296412	0.000451231	0.00702574	0.00520262	0.00702574
TRINITY_DN482_c0_g1_i20	5.50178e-61	8.03124e-60	1.95695	0.118779	5.87443	1.09914	0.0146604	-0.00888079	0.0135566	0.0135566
TRINITY_DN839_c0_g1_i1	6.07226e-61	8.85851e-60	2.81734	0.171064	6.20463	2.318	0.00254536	0.0559803	0.010676	0.0559803
TRINITY_DN19_c0_g2_i1	7.91527e-61	1.15329e-59	0.872145	0.0530066	7.83276	0.218007	0.000432199	0.00036377	0.0051872	0.0051872
TRINITY_DN14003_c0_g1_i2	8.04984e-61	1.17145e-59	1.02167	0.0620982	9.55332	0.299799	7.76277e-05	0.00175164	0.00763474	0.00763474
TRINITY_DN996_c1_g2_i1	9.17162e-61	1.33305e-59	1.20022	0.0729857	6.47227	0.41774	0.00179769	0.0053901	0.00885615	0.00885615
TRINITY_DN3941_c0_g1_i6	1.06726e-60	1.5474e-59	5.39665	0.328355	7.17599	8.50593	0.00274167	0.212893	0.00602749	0.212893
TRINITY_DN41974_c0_g1_i1	1.73177e-60	2.50009e-59	8.3331	0.507929	6.00624	20.2824	0.0626883	0.453296	0.0122749	0.453296
TRINITY_DN5173_c0_g1_i8	2.19583e-60	3.16809e-59	1.03047	0.0628656	6.88876	0.309665	0.00102329	0.00629714	0.00688089	0.00688089
TRINITY_DN791_c0_g1_i1	2.56038e-60	3.68955e-59	1.82462	0.111378	7.81319	0.972474	0.00064212	0.0241678	0.00519495	0.0241678
TRINITY_DN12482_c1_g1_i1	2.81488e-60	4.0538e-59	1.33993	0.0818203	9.55361	0.524451	7.83584e-05	0.0133108	0.00763579	0.0133108
TRINITY_DN7252_c0_g2_i1	3.28659e-60	4.71585e-59	3.08735	0.188632	7.53426	2.78435	0.00088328	0.0702808	0.0054117	0.0702808
TRINITY_DN6067_c0_g1_i1	3.30788e-60	4.74351e-59	4.26672	0.260696	8.80559	5.31791	0.000335301	0.135589	0.00576373	0.135589
TRINITY_DN3312_c0_g1_i6	4.33136e-60	6.19235e-59	0.971047	0.0593903	9.11753	0.275456	0.000113174	0.00694125	0.00635656	0.00694125
TRINITY_DN1498_c0_g1_i1	4.63067e-60	6.61223e-59	0.902525	0.0552132	7.67548	0.237955	0.000437362	0.00565964	0.00527662	0.00565964
TRINITY_DN14120_c0_g1_i6	5.16523e-60	7.35772e-59	0.906134	0.0554565	7.40449	0.237331	0.00056613	0.00262696	0.00558473	0.00558473
TRINITY_DN2339_c1_g1_i13	5.65573e-60	8.04671e-59	1.7808	0.109024	5.42298	0.915939	0.00499332	0.00652443	0.0187791	0.0187791
TRINITY_DN4430_c0_g1_i6	6.6254e-60	9.42061e-59	1.08927	0.0667268	6.87942	0.343468	0.00199116	0.00321803	0.00691377	0.00691377
TRINITY_DN7823_c0_g1_i1	6.63825e-60	9.43319e-59	3.623	0.22194	4.90129	3.83476	0.0129094	0.0856054	0.0257643	0.0856054
TRINITY_DN1883_c0_g1_i1	7.03612e-60	9.99256e-59	0.889524	0.0545029	7.50565	0.228442	0.000495437	0.00226908	0.00544569	0.00544569
TRINITY_DN2873_c0_g1_i5	8.12503e-60	1.15251e-58	1.35921	0.0833262	6.58454	0.538102	0.00568866	0.00628186	0.00819786	0.00819786
TRINITY_DN5280_c0_g1_i2	9.15969e-60	1.29771e-58	0.931271	0.0571172	7.82481	0.253383	0.000410838	0.00611391	0.00519024	0.00611391
TRINITY_DN19835_c0_g1_i1	9.42387e-60	1.33354e-58	2.47557	0.151849	4.56149	1.79052	0.0120213	0.0340952	0.0321741	0.0340952
TRINITY_DN6723_c0_g1_i8	9.66794e-60	1.36726e-58	2.65515	0.16288	7.6858	2.05971	0.000590104	0.0524696	0.00526883	0.0524696
TRINITY_DN7527_c0_g2_i1	1.02898e-59	1.45259e-58	1.03102	0.0632629	6.8599	0.306896	0.00102091	0.00268685	0.00698348	0.00698348
TRINITY_DN52187_c0_g1_i1	1.17393e-59	1.65621e-58	2.70051	0.165783	4.32858	2.13075	0.0147431	0.040225	0.0384139	0.040225
TRINITY_DN37419_c0_g1_i1	1.29034e-59	1.81827e-58	4.98792	0.306316	3.54371	7.17978	0.112595	-0.0293106	0.0750632	0.0750632
TRINITY_DN6521_c0_g2_i1	1.53471e-59	2.16004e-58	2.33682	0.143601	4.70792	1.59556	0.00991841	0.0313243	0.0291125	0.0313243
TRINITY_DN1991_c0_g1_i2	1.56322e-59	2.19886e-58	1.22117	0.0750482	8.48263	0.435731	0.000244012	0.0110205	0.00537568	0.0110205
TRINITY_DN33303_c0_g1_i1	1.66993e-59	2.34617e-58	0.853766	0.0524819	8.11578	0.212767	0.000334789	0.0049208	0.00517391	0.00517391
TRINITY_DN602_c0_g3_i2	1.80941e-59	2.53909e-58	1.24768	0.0767194	8.00142	0.454864	0.000376403	0.0113953	0.00515912	0.0113953
TRINITY_DN2805_c0_g1_i2	1.86734e-59	2.61882e-58	5.48706	0.337437	5.46026	8.79743	0.0219757	0.205752	0.0183291	0.205752
TRINITY_DN1025_c0_g1_i2	1.96189e-59	2.74816e-58	1.09811	0.0675427	6.67203	0.347728	0.00137556	0.00236115	0.00774848	0.00774848
TRINITY_DN7048_c0_g1_i9	2.47099e-59	3.44696e-58	0.898878	0.0553367	8.94179	0.236094	0.000130409	0.00598548	0.00599388	0.00599388
TRINITY_DN3070_c0_g1_i1	2.70277e-59	3.76138e-58	0.8618	0.0530721	8.49476	0.216748	0.000246756	0.00505874	0.00538653	0.00538653
TRINITY_DN12994_c0_g1_i1	3.30434e-59	4.59586e-58	0.980001	0.0603971	9.43256	0.276894	7.58079e-05	0.00283291	0.0072198	0.0072198
TRINITY_DN5046_c0_g1_i3	3.4737e-59	4.82288e-58	1.51306	0.0932667	9.76903	0.669009	6.52639e-05	0.0173321	0.00851289	0.0173321
TRINITY_DN5349_c0_g1_i5	3.51071e-59	4.87139e-58	2.31572	0.14275	5.96847	1.56709	0.00240952	0.0383454	0.0126254	0.0383454
TRINITY_DN4283_c0_g3_i1	3.87051e-59	5.36117e-58	5.45034	0.336103	2.03202	8.64479	0.0119632	0.171574	0.213967	0.213967
TRINITY_DN47120_c0_g1_i1	4.3303e-59	5.99453e-58	1.69111	0.10433	5.58567	0.835765	0.00391828	0.017851	0.0168184	0.017851
TRINITY_DN7787_c0_g1_i1	4.38108e-59	6.06126e-58	2.30903	0.142457	8.32251	1.55811	0.000274418	0.0403135	0.00525804	0.0403135
TRINITY_DN5200_c0_g1_i2	4.75718e-59	6.57389e-58	1.49795	0.0924458	6.08238	0.655755	0.00297023	0.0141222	0.0116119	0.0141222
TRINITY_DN1533_c0_g1_i2	4.91378e-59	6.78631e-58	3.12656	0.192979	6.80849	2.85681	0.00175218	0.0727294	0.00717324	0.0727294
TRINITY_DN3197_c0_g3_i2	5.10197e-59	7.04209e-58	1.28405	0.0792659	6.92643	0.481853	0.00115901	0.0114072	0.00675133	0.0114072
TRINITY_DN1363_c0_g1_i5	5.34095e-59	7.36764e-58	0.882781	0.0545046	8.82486	0.225596	0.000147749	0.00328016	0.00579375	0.00579375
TRINITY_DN6824_c0_g1_i1	5.41943e-59	7.47153e-58	0.850052	0.0524867	8.12619	0.210635	0.000333337	0.00454492	0.00517637	0.00517637
TRINITY_DN9486_c0_g2_i5	7.29154e-59	1.00408e-57	2.52039	0.155798	4.42457	1.83908	0.0129403	0.0152033	0.0356056	0.0356056
TRINITY_DN12553_c0_g1_i3	8.02018e-59	1.10377e-57	2.41394	0.149272	5.71376	1.70309	0.00372899	0.0408353	0.0153126	0.0408353
TRINITY_DN2069_c2_g2_i2	8.38294e-59	1.15302e-57	1.23939	0.0766536	7.86314	0.448955	0.000360908	0.0113906	0.00517705	0.0113906
TRINITY_DN3324_c0_g1_i4	8.96017e-59	1.23098e-57	1.43619	0.088848	6.90949	0.602861	0.00109032	0.0146976	0.00680897	0.0146976
TRINITY_DN9489_c0_g1_i6	9.94766e-59	1.36426e-57	1.59882	0.0989479	5.65335	0.739046	0.00356692	0.00658232	0.0160144	0.0160144
TRINITY_DN6479_c0_g1_i5	9.96356e-59	1.36565e-57	1.1495	0.071141	9.46806	0.386205	7.30803e-05	0.010049	0.00733649	0.010049
TRINITY_DN6090_c0_g1_i2	1.04753e-58	1.43412e-57	1.57579	0.0975419	7.80144	0.725769	0.000461742	0.0185671	0.00520006	0.0185671
TRINITY_DN496_c0_g1_i3	1.81915e-58	2.48617e-57	0.878098	0.0544695	7.53154	0.225364	0.000519029	0.00538753	0.00541483	0.00541483
TRINITY_DN5436_c0_g1_i4	2.02119e-58	2.75909e-57	1.93309	0.11996	7.60615	1.09234	0.000589263	0.0281918	0.00533624	0.0281918
TRINITY_DN24589_c0_g2_i1	2.04977e-58	2.7965e-57	2.79689	0.173574	4.30301	2.28668	0.0151858	0.0450702	0.0392169	0.0450702
TRINITY_DN494_c0_g2_i1	2.22664e-58	3.03428e-57	1.41836	0.0880509	8.75323	0.588075	0.000242746	0.0152632	0.00568624	0.0152632
TRINITY_DN6595_c1_g1_i10	2.23981e-58	3.05046e-57	0.845159	0.0524681	8.15432	0.20703	0.000321861	0.00311515	0.00518395	0.00518395
TRINITY_DN63_c0_g3_i2	2.27824e-58	3.10101e-57	0.943456	0.0585743	7.13998	0.258003	0.000745067	0.00355534	0.00611683	0.00611683
TRINITY_DN4709_c1_g1_i5	2.41103e-58	3.27986e-57	1.38103	0.0857598	6.33027	0.557537	0.00337915	0.0113304	0.00979171	0.0113304
TRINITY_DN618_c1_g1_i1	2.72889e-58	3.71012e-57	3.47221	0.215721	8.38097	3.52441	0.000344255	0.0927267	0.00529556	0.0927267
TRINITY_DN41962_c0_g1_i1	3.05649e-58	4.15313e-57	3.67754	0.228578	5.59889	3.95366	0.00575255	0.0987429	0.0166602	0.0987429
TRINITY_DN1320_c0_g1_i2	3.15585e-58	4.28567e-57	0.866257	0.0538488	7.62533	0.218734	0.00048091	0.00457512	0.00531848	0.00531848
TRINITY_DN109_c0_g2_i2	3.89853e-58	5.2851e-57	0.95695	0.059535	7.39577	0.265619	0.00149072	0.00314642	0.00559812	0.00559812
TRINITY_DN8660_c0_g1_i1	3.97273e-58	5.38259e-57	0.852621	0.0530482	8.46001	0.212475	0.000272028	0.00529453	0.00535619	0.00535619
TRINITY_DN4845_c0_g1_i1	4.14367e-58	5.60453e-57	8.55627	0.532439	6.83905	21.403	0.0184934	0.548488	0.00705937	0.548488
TRINITY_DN1510_c0_g1_i3	5.60574e-58	7.56469e-57	8.38304	0.522268	4.30291	20.5463	0.129771	0.415757	0.0392201	0.415757
TRINITY_DN9491_c0_g1_i12	7.98967e-58	1.07632e-56	0.884296	0.0551678	7.43751	0.227873	0.000550925	0.00464142	0.00553605	0.00553605
TRINITY_DN5719_c0_g1_i1	8.47424e-58	1.1403e-56	1.16033	0.0724051	6.94874	0.393664	0.000908535	0.00957646	0.00667702	0.00957646
TRINITY_DN3993_c0_g1_i3	8.75174e-58	1.17697e-56	0.838165	0.0523083	8.04847	0.203014	0.000309822	0.0023668	0.0051625	0.0051625
TRINITY_DN984_c0_g4_i1	1.20969e-57	1.61944e-56	2.54127	0.158795	5.78995	1.88838	0.00354376	0.0468882	0.014457	0.0468882
TRINITY_DN1962_c0_g1_i9	1.76325e-57	2.3525e-56	1.03766	0.0649353	6.82308	0.314344	0.00131471	0.00650542	0.00711849	0.00711849
TRINITY_DN2981_c0_g1_i1	2.15004e-57	2.8653e-56	2.93134	0.183581	5.41872	2.51285	0.00500466	0.0623992	0.0188307	0.0623992
TRINITY_DN11481_c0_g1_i1	2.68443e-57	3.56537e-56	2.63867	0.165395	5.52752	2.03621	0.00503504	0.0496763	0.0175179	0.0496763
TRINITY_DN848_c0_g2_i1	2.74032e-57	3.63551e-56	5.33855	0.334654	2.34406	8.26365	0.0455776	0.0953186	0.178409	0.178409
TRINITY_DN10033_c0_g1_i1	3.2649e-57	4.3193e-56	1.23462	0.0774473	7.38488	0.445796	0.000626927	0.0113692	0.00561517	0.0113692
TRINITY_DN2066_c1_g1_i3	3.34363e-57	4.42098e-56	1.24107	0.0778588	6.28978	0.44698	0.00205081	0.00600837	0.0100732	0.0100732
TRINITY_DN2079_c0_g1_i1	3.95386e-57	5.22491e-56	0.864118	0.0542463	7.57599	0.215788	0.000519138	0.00233415	0.00536619	0.00536619
TRINITY_DN2497_c1_g1_i1	4.09628e-57	5.40704e-56	3.60142	0.226116	6.42751	3.79342	0.00272741	0.0995293	0.00914042	0.0995293
TRINITY_DN8688_c0_g1_i4	4.15891e-57	5.48664e-56	1.12693	0.0707587	6.49523	0.365689	0.0012988	0.0020162	0.00871478	0.00871478
TRINITY_DN17619_c0_g1_i1	4.37965e-57	5.77139e-56	3.6067	0.226507	4.56565	3.8046	0.0244406	0.0781701	0.0320793	0.0781701
TRINITY_DN4065_c0_g1_i5	4.54713e-57	5.98875e-56	8.08723	0.507967	9.89015	19.129	0.000943778	0.515118	0.00909303	0.515118
TRINITY_DN4039_c0_g2_i2	4.87755e-57	6.42034e-56	1.1278	0.0708578	6.60056	0.367097	0.00193056	0.00237149	0.0081111	0.0081111
TRINITY_DN2237_c0_g1_i1	5.27541e-57	6.9363e-56	1.11246	0.0699158	8.41342	0.361972	0.000272525	0.0095039	0.00531906	0.0095039
TRINITY_DN29852_c0_g1_i1	5.57853e-57	7.32668e-56	4.58866	0.28845	4.90804	6.15858	0.0203602	0.146047	0.0256583	0.146047
TRINITY_DN7728_c0_g1_i1	6.35021e-57	8.33554e-56	1.9565	0.123051	6.57635	1.11963	0.00155266	0.0287305	0.00824292	0.0287305
TRINITY_DN3956_c0_g1_i11	6.47451e-57	8.49396e-56	1.17796	0.0740918	7.47109	0.405865	0.000647658	0.0103315	0.00548985	0.0103315
TRINITY_DN487_c0_g1_i4	6.53219e-57	8.56487e-56	1.01815	0.0640421	7.2342	0.303209	0.000758758	0.00744401	0.0058944	0.00744401
TRINITY_DN442_c0_g1_i3	7.32223e-57	9.59009e-56	0.864796	0.0544207	8.8046	0.217721	0.000161014	0.00455583	0.0057622	0.0057622
TRINITY_DN7754_c0_g1_i2	7.94299e-57	1.03973e-55	1.24045	0.0780855	6.29765	0.445387	0.00217657	0.00453297	0.0100181	0.0100181
TRINITY_DN8_c1_g1_i2	9.23516e-57	1.20486e-55	0.886998	0.055869	7.39193	0.227313	0.000638598	0.0023043	0.0056041	0.0056041
TRINITY_DN105_c0_g1_i1	1.56544e-56	2.03672e-55	0.836288	0.0527852	8.26454	0.203628	0.000345668	0.00409435	0.00522688	0.00522688
TRINITY_DN6210_c0_g1_i1	1.62522e-56	2.11216e-55	1.01726	0.0642177	8.48532	0.302735	0.00023512	0.0080127	0.00537806	0.0080127
TRINITY_DN47517_c0_g1_i1	2.14285e-56	2.77638e-55	4.35967	0.275519	4.56503	5.56064	0.0361458	0.115676	0.0320934	0.115676
TRINITY_DN2050_c0_g1_i9	2.21928e-56	2.87312e-55	1.4586	0.0921922	6.99082	0.622431	0.00149836	0.0155004	0.00654176	0.0155004
TRINITY_DN4985_c0_g1_i1	2.60061e-56	3.3631e-55	0.830875	0.0525494	7.98675	0.200321	0.000364027	0.00322663	0.00515886	0.00515886
TRINITY_DN14227_c0_g1_i4	2.96284e-56	3.82105e-55	5.12406	0.324244	4.08643	7.68195	0.0732816	0.136987	0.0469972	0.136987
TRINITY_DN2963_c0_g1_i1	3.01918e-56	3.88946e-55	1.82083	0.115229	7.0306	0.970026	0.00117527	0.02538	0.00641999	0.02538
TRINITY_DN37816_c0_g1_i1	3.21437e-56	4.13866e-55	4.3639	0.276232	9.52628	5.57185	0.000164273	0.152444	0.00753733	0.152444
TRINITY_DN1096_c0_g3_i9	4.65071e-56	5.96846e-55	0.946615	0.0600087	7.07661	0.257256	0.00091535	0.000523371	0.00628674	0.00628674
TRINITY_DN2806_c0_g1_i4	7.05728e-56	9.04214e-55	2.91691	0.185221	7.53707	2.48977	0.00073985	0.0678737	0.00540849	0.0678737
TRINITY_DN2818_c0_g1_i6	7.06224e-56	9.04358e-55	0.887902	0.056381	8.30581	0.230698	0.000258681	0.00609896	0.00524845	0.00609896
TRINITY_DN25543_c0_g1_i1	7.50959e-56	9.61122e-55	2.84355	0.180608	4.86057	2.36614	0.010964	0.0542742	0.026417	0.0542742
TRINITY_DN1784_c0_g3_i2	8.21804e-56	1.04951e-54	1.00836	0.064069	9.68186	0.295072	7.42585e-05	0.00524673	0.00813541	0.00813541
TRINITY_DN12076_c0_g1_i7	9.38734e-56	1.19755e-54	1.05052	0.0667838	6.90974	0.32296	0.00103634	0.0078838	0.0068081	0.0078838
TRINITY_DN5492_c0_g1_i8	1.24825e-55	1.58982e-54	2.43254	0.154819	5.37252	1.73174	0.00683845	0.0410994	0.019392	0.0410994
TRINITY_DN500_c0_g1_i1	1.29802e-55	1.65164e-54	1.53174	0.0975031	9.10067	0.686652	0.000103172	0.0189106	0.00631835	0.0189106
TRINITY_DN47663_c0_g1_i1	1.40104e-55	1.78153e-54	1.35674	0.0863896	6.89044	0.538717	0.00101845	0.0139079	0.006875	0.0139079
TRINITY_DN221_c1_g1_i2	1.42345e-55	1.80807e-54	0.961242	0.0612106	6.99893	0.269616	0.000977034	0.00558003	0.00651644	0.00651644
TRINITY_DN1928_c0_g2_i3	1.58771e-55	2.01564e-54	1.44331	0.0919484	5.85547	0.59701	0.00315523	-0.00102119	0.0137538	0.0137538
TRINITY_DN12608_c0_g1_i1	1.79697e-55	2.27884e-54	0.985212	0.0627961	7.24493	0.284087	0.000794426	0.00709228	0.00587141	0.00709228
TRINITY_DN6266_c0_g1_i1	1.97205e-55	2.49684e-54	1.08219	0.0690036	7.66773	0.342775	0.000519933	0.00900306	0.00528266	0.00900306
TRINITY_DN1746_c0_g1_i7	2.11004e-55	2.66868e-54	1.21999	0.0778111	7.80001	0.435629	0.000458772	0.0116504	0.0052007	0.0116504
TRINITY_DN4123_c1_g1_i2	2.23666e-55	2.82731e-54	3.42053	0.218213	4.6177	3.42449	0.0171847	0.0780494	0.0309339	0.0780494
TRINITY_DN2376_c0_g1_i3	2.59385e-55	3.27356e-54	1.18912	0.075906	7.57501	0.413882	0.000602387	0.0109211	0.00536719	0.0109211
TRINITY_DN2247_c0_g1_i1	2.73602e-55	3.44929e-54	1.23977	0.0791562	6.55446	0.449893	0.00142644	0.011105	0.00836577	0.011105
TRINITY_DN2892_c0_g1_i12	3.4022e-55	4.28455e-54	0.818981	0.0523361	8.27382	0.193699	0.000246673	0.00215876	0.00523147	0.00523147
TRINITY_DN2041_c0_g2_i1	3.84849e-55	4.83884e-54	1.21137	0.0774499	6.29116	0.421373	0.00193348	0.00053224	0.0100635	0.0100635
TRINITY_DN2112_c0_g1_i1	3.97065e-55	4.98977e-54	0.832262	0.0532183	8.56622	0.202333	0.000208234	0.00496042	0.00545614	0.00545614
TRINITY_DN8277_c0_g1_i2	4.79148e-55	6.00847e-54	1.13217	0.0724508	6.71694	0.375227	0.00140707	0.00909118	0.00754212	0.00909118
TRINITY_DN3099_c2_g1_i4	5.14765e-55	6.45166e-54	0.818046	0.0523646	8.0194	0.192583	0.000324141	0.0012893	0.00515997	0.00515997
TRINITY_DN4931_c0_g1_i1	6.95208e-55	8.6855e-54	3.33275	0.213597	5.77148	3.2517	0.0057442	0.0855036	0.014661	0.0855036
TRINITY_DN1933_c0_g1_i1	7.25681e-55	9.0614e-54	0.904068	0.0579523	7.25668	0.235161	0.000870152	0.00103766	0.0058468	0.0058468
TRINITY_DN5551_c0_g1_i1	7.86623e-55	9.81198e-54	5.66276	0.363113	3.56559	9.26407	0.190023	-0.0708869	0.0736788	0.0736788
TRINITY_DN2016_c0_g1_i6	1.00474e-54	1.25194e-53	5.57264	0.357692	2.09317	9.09199	0.033874	0.222014	0.206673	0.222014
TRINITY_DN2684_c0_g1_i8	1.06995e-54	1.33178e-53	0.868988	0.0557924	7.61421	0.218775	0.000896912	0.00262729	0.00532866	0.00532866
TRINITY_DN4713_c0_g1_i2	1.16466e-54	1.44891e-53	1.03386	0.0664006	6.9289	0.312946	0.00109307	0.00772502	0.00674302	0.00772502
TRINITY_DN9125_c0_g1_i2	1.20149e-54	1.49395e-53	0.829596	0.0532886	7.72378	0.199174	0.000436862	0.00252328	0.00524249	0.00524249
TRINITY_DN14301_c0_g1_i2	1.24643e-54	1.549e-53	1.88366	0.121014	5.08635	1.02968	0.00623177	0.0123362	0.0230572	0.0230572
TRINITY_DN682_c0_g1_i3	1.40689e-54	1.74474e-53	1.06302	0.0683269	8.06879	0.330865	0.00035598	0.00898116	0.00516512	0.00898116
TRINITY_DN53079_c0_g1_i1	1.65475e-54	2.04888e-53	2.52678	0.16252	4.40928	1.85484	0.0167956	0.0189698	0.0360301	0.0360301
TRINITY_DN7628_c0_g1_i3	2.2546e-54	2.78868e-53	0.819746	0.0527926	7.86601	0.19663	0.000397915	0.00500969	0.0051762	0.0051762
TRINITY_DN5185_c0_g1_i3	2.43589e-54	3.00975e-53	1.018	0.0655815	6.77823	0.301176	0.0013129	0.0046168	0.00728897	0.00728897
TRINITY_DN473_c0_g2_i4	2.90187e-54	3.58176e-53	0.853046	0.0549945	8.30804	0.213095	0.00026328	0.00578552	0.0052497	0.00578552
TRINITY_DN6553_c0_g1_i5	2.93309e-54	3.61839e-53	2.5408	0.163809	5.33804	1.89047	0.0132248	0.0404417	0.0198146	0.0404417
TRINITY_DN2805_c0_g1_i1	3.76892e-54	4.63981e-53	7.28666	0.470269	3.72288	15.4474	0.377943	-0.0544395	0.0643627	0.0643627
TRINITY_DN51844_c0_g1_i1	4.98362e-54	6.12559e-53	0.834396	0.053913	7.6272	0.201179	0.000496422	0.00213986	0.0053168	0.0053168
TRINITY_DN701_c0_g1_i8	5.82289e-54	7.14228e-53	1.55524	0.100554	6.28617	0.708408	0.00200184	0.0182204	0.0100985	0.0182204
TRINITY_DN18754_c0_g1_i1	6.54351e-54	8.02201e-53	4.44719	0.287673	3.75	5.79258	0.0843471	0.0811646	0.0628691	0.0811646
TRINITY_DN5159_c0_g1_i3	7.57203e-54	9.27328e-53	2.5461	0.164799	6.6262	1.89874	0.00176139	0.0525559	0.00797638	0.0525559
TRINITY_DN8553_c0_g1_i4	1.01931e-53	1.24573e-52	0.917376	0.0594518	7.09076	0.242909	0.000821619	0.00204657	0.0062474	0.0062474
TRINITY_DN8198_c0_g1_i4	1.04225e-53	1.27311e-52	1.16565	0.0755488	6.49768	0.397999	0.00168887	0.00972637	0.00869991	0.00972637
TRINITY_DN4400_c0_g1_i3	1.06645e-53	1.302e-52	0.878366	0.0569345	7.26877	0.223257	0.00066097	0.00263011	0.0058221	0.0058221
TRINITY_DN3730_c0_g1_i1	1.41143e-53	1.72139e-52	1.59532	0.103528	8.56832	0.745529	0.000218166	0.0212178	0.00545833	0.0212178
TRINITY_DN2405_c0_g1_i1	1.41796e-53	1.72846e-52	1.84265	0.119581	6.60091	0.994616	0.0016409	0.0269581	0.00810922	0.0269581
TRINITY_DN15804_c0_g2_i1	1.46917e-53	1.78995e-52	1.37414	0.0891892	5.88007	0.549865	0.00241084	0.00968181	0.0134986	0.0134986
TRINITY_DN10219_c0_g1_i7	1.49095e-53	1.81556e-52	0.829272	0.0538278	8.69677	0.198436	0.000185637	0.002092	0.00560922	0.00560922
TRINITY_DN5506_c0_g1_i3	1.50125e-53	1.82716e-52	2.41272	0.156613	7.1708	1.70525	0.000877914	0.0481776	0.00604004	0.0481776
TRINITY_DN11579_c0_g1_i1	2.13746e-53	2.59745e-52	1.36559	0.0887744	6.28793	0.546322	0.00170959	0.0140522	0.0100861	0.0140522
TRINITY_DN2632_c0_g2_i3	2.41482e-53	2.93148e-52	0.868848	0.0565111	8.69041	0.22116	0.000172076	0.00621493	0.00560097	0.00621493
TRINITY_DN6401_c0_g1_i1	2.54243e-53	3.0848e-52	2.67856	0.174255	4.16779	2.05541	0.0168656	-0.0104426	0.043864	0.043864
TRINITY_DN2894_c0_g1_i5	2.60583e-53	3.16011e-52	1.29762	0.0844263	7.14818	0.488442	0.00815959	0.000413519	0.00609601	0.00609601
TRINITY_DN11266_c0_g1_i1	2.65955e-53	3.22359e-52	0.904506	0.0588542	7.12454	0.239352	0.000770907	0.00576316	0.00615673	0.00615673
TRINITY_DN10487_c0_g1_i3	2.81657e-53	3.41216e-52	4.1304	0.268821	5.81578	4.99823	0.00602686	0.138503	0.0141759	0.138503
TRINITY_DN7350_c0_g2_i2	3.1265e-53	3.78374e-52	0.82004	0.0533946	8.61167	0.193907	0.000196412	0.00187308	0.00550556	0.00550556
TRINITY_DN4096_c0_g1_i10	4.10044e-53	4.94718e-52	1.31377	0.0856405	6.2109	0.505712	0.00242698	0.0122416	0.0106314	0.0122416
TRINITY_DN1803_c0_g2_i1	4.97232e-53	5.9899e-52	0.948745	0.0618963	6.98889	0.263072	0.00111448	0.00576422	0.00654782	0.00654782
TRINITY_DN34146_c0_g1_i1	6.38211e-53	7.66471e-52	2.39137	0.156179	5.95711	1.67572	0.00271731	0.0460664	0.0127337	0.0460664
TRINITY_DN13512_c0_g1_i4	6.50363e-53	7.79873e-52	2.09397	0.136767	7.58804	1.28484	0.000533053	0.0368773	0.00535393	0.0368773
TRINITY_DN3043_c0_g1_i6	7.11639e-53	8.52918e-52	0.802743	0.0524509	7.99656	0.187843	0.000343201	0.00400811	0.00515899	0.00515899
TRINITY_DN3235_c0_g1_i4	7.5404e-53	9.03277e-52	2.99392	0.195669	4.39435	2.61074	0.0401192	0.0179008	0.0364537	0.0364537
TRINITY_DN2626_c0_g1_i1	8.55729e-53	1.02405e-51	0.856524	0.0560088	7.37351	0.214059	0.000640611	0.00454984	0.00563336	0.00563336
TRINITY_DN8937_c1_g1_i3	8.59544e-53	1.02809e-51	0.955461	0.0624796	6.92018	0.263548	0.00103491	0.00213536	0.00677248	0.00677248
TRINITY_DN1538_c0_g1_i32	8.81252e-53	1.05352e-51	0.85534	0.0559384	7.34966	0.212715	0.00058538	0.00371344	0.00567283	0.00567283
TRINITY_DN15280_c0_g1_i1	9.31446e-53	1.1124e-51	0.825842	0.054022	7.60506	0.197627	0.000499469	0.00272647	0.00533729	0.00533729
TRINITY_DN21015_c0_g1_i1	1.00068e-52	1.19267e-51	3.4527	0.225925	3.91294	3.49353	0.0427113	0.0593731	0.0545775	0.0593731
TRINITY_DN2652_c0_g1_i1	1.04194e-52	1.24059e-51	3.19309	0.208974	4.93222	2.98796	0.0271621	0.0601783	0.0252841	0.0601783
TRINITY_DN4461_c0_g1_i4	1.1273e-52	1.34155e-51	0.855865	0.0560315	9.00601	0.214669	0.000132323	0.00614674	0.00611748	0.00614674
TRINITY_DN12183_c0_g1_i1	1.2023e-52	1.42936e-51	2.83959	0.185953	6.32747	2.36307	0.00231598	0.0668409	0.009811	0.0668409
TRINITY_DN8799_c0_g1_i3	1.39717e-52	1.65853e-51	1.07405	0.0703804	6.5585	0.336518	0.00156395	0.00650918	0.00834285	0.00834285
TRINITY_DN9715_c0_g2_i1	1.95613e-52	2.31738e-51	1.43929	0.0944493	7.84432	0.607165	0.000401992	0.0174394	0.00518307	0.0174394
TRINITY_DN7182_c0_g1_i2	2.05157e-52	2.42922e-51	3.3445	0.219518	3.83674	3.25775	0.0380664	0.0340872	0.0583102	0.0583102
TRINITY_DN482_c0_g1_i4	2.27101e-52	2.6877e-51	1.23727	0.0812442	8.72218	0.448695	0.000203415	0.0129978	0.00564306	0.0129978
TRINITY_DN4639_c0_g1_i1	2.30443e-52	2.72589e-51	1.56699	0.102902	5.63571	0.712657	0.00495513	0.00798743	0.0162225	0.0162225
TRINITY_DN4384_c0_g1_i1	2.37649e-52	2.80971e-51	0.828569	0.054418	7.56854	0.197866	0.000548672	0.00145263	0.00537396	0.00537396
TRINITY_DN4392_c0_g1_i4	3.07194e-52	3.62467e-51	0.825662	0.054287	8.78279	0.198358	0.000164892	0.00401385	0.00572926	0.00572926
TRINITY_DN2832_c0_g1_i2	3.48757e-52	4.10687e-51	0.959342	0.0631108	7.52449	0.269781	0.00053511	0.00743084	0.00542304	0.00743084
TRINITY_DN13470_c0_g1_i3	3.71198e-52	4.36677e-51	1.40902	0.0927179	6.18614	0.581974	0.0022074	0.0149858	0.0108079	0.0149858
TRINITY_DN12328_c0_g1_i1	4.34594e-52	5.10745e-51	0.795903	0.0524086	8.24652	0.182316	0.000274915	0.00127344	0.00521841	0.00521841
TRINITY_DN7869_c0_g1_i2	4.3543e-52	5.11473e-51	1.38422	0.0911489	5.85171	0.5545	0.00282299	0.0054051	0.0137932	0.0137932
TRINITY_DN7637_c0_g1_i10	4.43959e-52	5.21231e-51	1.69539	0.111649	5.30769	0.839341	0.00474156	0.0163693	0.0201893	0.0201893
TRINITY_DN1258_c0_g1_i1	4.9179e-52	5.76813e-51	0.794357	0.0523348	8.09668	0.182411	0.000307977	0.00217057	0.00516988	0.00516988
TRINITY_DN4881_c0_g1_i4	5.46469e-52	6.39355e-51	1.70702	0.112515	5.31957	0.849955	0.00527717	0.0150302	0.0200422	0.0200422
TRINITY_DN24087_c0_g1_i1	5.61355e-52	6.56446e-51	1.64433	0.108396	5.40423	0.780468	0.00449308	0.00477658	0.0190063	0.0190063
TRINITY_DN3045_c3_g1_i1	6.07655e-52	7.09181e-51	2.57396	0.169736	5.57749	1.94233	0.00504537	0.0525753	0.0169164	0.0525753
TRINITY_DN4104_c0_g1_i33	6.73553e-52	7.85312e-51	1.07947	0.071216	6.53198	0.341052	0.00164798	0.00782516	0.00849547	0.00849547
TRINITY_DN1261_c1_g1_i9	6.85317e-52	7.98633e-51	1.15858	0.0764407	6.38956	0.393533	0.00195451	0.00973183	0.00938971	0.00973183
TRINITY_DN37348_c0_g1_i1	7.91662e-52	9.20287e-51	1.01699	0.0671407	7.98862	0.303232	0.00037553	0.00864022	0.00515887	0.00864022
TRINITY_DN3274_c0_g1_i8	7.98557e-52	9.27846e-51	0.79557	0.0525249	8.18846	0.182032	0.000322741	0.00107074	0.00519498	0.00519498
TRINITY_DN10267_c0_g1_i2	8.18883e-52	9.50525e-51	2.08319	0.137551	4.74094	1.25112	0.00934841	0.00372733	0.028492	0.028492
TRINITY_DN7100_c0_g1_i2	8.39623e-52	9.74119e-51	1.25868	0.0831185	8.39416	0.464497	0.000197291	0.0136201	0.00530487	0.0136201
TRINITY_DN7726_c0_g1_i2	8.89214e-52	1.03064e-50	0.91116	0.0601844	7.98025	0.243413	0.000386998	0.00685732	0.0051589	0.00685732
TRINITY_DN4508_c0_g1_i1	1.4779e-51	1.70959e-50	1.38548	0.0917168	6.17352	0.562861	0.00218735	0.0146366	0.0108993	0.0146366
TRINITY_DN12858_c0_g1_i1	1.59507e-51	1.84332e-50	0.877143	0.0580851	8.8703	0.225607	0.000125895	0.00662186	0.00586782	0.00662186
TRINITY_DN720_c0_g1_i3	1.68941e-51	1.94948e-50	0.874012	0.0578923	8.33209	0.224002	0.000217701	0.00648534	0.00526376	0.00648534
TRINITY_DN5895_c0_g1_i1	1.69283e-51	1.95247e-50	1.13414	0.075123	8.61788	0.377179	0.000157479	0.0111294	0.00551263	0.0111294
TRINITY_DN1123_c0_g1_i1	1.82902e-51	2.10852e-50	1.46165	0.0968496	5.69577	0.617575	0.00324005	0.00512189	0.0155197	0.0155197
TRINITY_DN335_c1_g1_i3	1.89535e-51	2.18392e-50	0.87898	0.0582506	9.24554	0.223112	0.000114325	0.0026475	0.00667195	0.00667195
TRINITY_DN9254_c0_g1_i1	2.20511e-51	2.53959e-50	0.885264	0.058706	7.18515	0.225063	0.000887162	0.00045588	0.00600562	0.00600562
TRINITY_DN5547_c0_g1_i1	2.26071e-51	2.60235e-50	1.38606	0.0919259	6.13925	0.563388	0.00244336	0.0144574	0.0111566	0.0144574
TRINITY_DN4366_c0_g2_i3	2.30044e-51	2.6468e-50	1.64102	0.108844	8.159	0.789726	0.000351608	0.0233425	0.00518534	0.0233425
TRINITY_DN14265_c0_g1_i1	2.56354e-51	2.94663e-50	1.38776	0.0920898	6.84812	0.564792	0.000948165	0.0160129	0.00702619	0.0160129
TRINITY_DN1353_c1_g4_i1	2.68984e-51	3.09031e-50	1.00059	0.0664116	7.83475	0.293612	0.000387944	0.00843305	0.00518647	0.00843305
TRINITY_DN9263_c0_g3_i3	3.90408e-51	4.47441e-50	0.888504	0.0590687	7.13586	0.229148	0.000850851	0.00334223	0.00612738	0.00612738
TRINITY_DN1136_c0_g1_i1	4.775e-51	5.46194e-50	1.96315	0.130628	5.05331	1.13038	0.00692829	0.0271991	0.0235143	0.0271991
TRINITY_DN4252_c0_g1_i4	4.87934e-51	5.57859e-50	1.80152	0.119885	5.71439	0.951917	0.00335496	0.0253898	0.0153054	0.0253898
TRINITY_DN8695_c0_g1_i1	5.25054e-51	6.00007e-50	0.900231	0.0599266	7.68744	0.237704	0.00054761	0.00663478	0.00526761	0.00663478
TRINITY_DN13830_c0_g1_i1	6.00036e-51	6.84697e-50	1.66692	0.111029	5.34967	0.800504	0.00498331	0.00272548	0.0196717	0.0196717
TRINITY_DN1964_c0_g1_i5	7.86248e-51	8.9545e-50	0.958083	0.0638916	7.2779	0.269262	0.000786076	0.00737819	0.00580386	0.00737819
TRINITY_DN10017_c0_g2_i1	8.65034e-51	9.84702e-50	8.43233	0.562564	5.79399	20.858	0.0477377	0.585218	0.0144127	0.585218
TRINITY_DN4044_c0_g3_i1	9.60913e-51	1.09332e-49	1.28792	0.0859635	6.50641	0.486591	0.00145	0.0133295	0.00864716	0.0133295
TRINITY_DN13772_c0_g1_i1	1.03994e-50	1.18209e-49	2.10035	0.140239	6.42342	1.29413	0.00167103	0.0376631	0.00916693	0.0376631
TRINITY_DN5196_c0_g1_i1	1.07005e-50	1.21573e-49	2.6013	0.17371	5.27615	1.98508	0.00572511	0.0546249	0.0205822	0.0546249
TRINITY_DN5639_c0_g1_i1	1.08735e-50	1.23479e-49	1.09277	0.0729785	6.47131	0.350205	0.00178962	0.00873103	0.0088621	0.0088621
TRINITY_DN14814_c0_g1_i1	1.18045e-50	1.33987e-49	2.44257	0.163182	4.34802	1.74782	0.0154376	0.0349593	0.0378188	0.0378188
TRINITY_DN9148_c0_g1_i1	1.24601e-50	1.41292e-49	1.05182	0.0702862	6.60305	0.32297	0.00178251	0.00623916	0.00809778	0.00809778
TRINITY_DN16423_c0_g1_i3	1.2977e-50	1.47084e-49	0.906328	0.0605747	7.02143	0.239007	0.000891083	0.00414011	0.00644752	0.00644752
TRINITY_DN4179_c0_g1_i1	1.31172e-50	1.486e-49	1.54522	0.10328	6.45614	0.700488	0.00150359	0.01983	0.00895727	0.01983
TRINITY_DN206_c0_g1_i1	1.55311e-50	1.75778e-49	2.15331	0.144032	7.59763	1.36035	0.000534206	0.0409565	0.00534445	0.0409565
TRINITY_DN5760_c0_g1_i1	2.23548e-50	2.52523e-49	2.26106	0.151486	4.65509	1.50002	0.00943854	0.0364572	0.0301553	0.0364572
TRINITY_DN12486_c0_g1_i1	2.8554e-50	3.21778e-49	5.84078	0.391747	3.18056	10.0102	0.0802961	0.226635	0.101093	0.226635
TRINITY_DN7148_c1_g1_i2	2.94147e-50	3.31319e-49	0.782383	0.0524822	7.96495	0.178854	0.000349363	0.00427237	0.00515939	0.00515939
TRINITY_DN7787_c0_g1_i3	4.5764e-50	5.13755e-49	4.66662	0.313658	4.57985	6.39075	0.0295866	0.167176	0.0317593	0.167176
TRINITY_DN43360_c0_g1_i1	4.66983e-50	5.23995e-49	3.65708	0.245826	6.67123	3.92481	0.00231444	0.118547	0.00775232	0.118547
TRINITY_DN933_c1_g1_i2	5.00099e-50	5.60619e-49	1.2003	0.0807079	7.45141	0.422799	0.000709401	0.0123181	0.00551653	0.0123181
TRINITY_DN1035_c0_g2_i1	5.37413e-50	6.02163e-49	0.917733	0.0617283	6.98441	0.244048	0.00105883	0.00291949	0.00656193	0.00656193
TRINITY_DN3904_c0_g1_i2	5.81424e-50	6.51167e-49	1.54156	0.103725	10.1519	0.697421	4.21402e-05	0.0214756	0.0105993	0.0214756
TRINITY_DN3988_c0_g3_i1	6.89876e-50	7.72261e-49	1.19531	0.0804891	8.43348	0.419324	0.000213434	0.0127436	0.00533455	0.0127436
TRINITY_DN4477_c0_g1_i1	7.09561e-50	7.93921e-49	1.4797	0.0996522	9.89931	0.642601	6.71533e-05	0.019794	0.00913971	0.019794
TRINITY_DN2054_c0_g1_i6	7.15028e-50	7.99658e-49	1.0412	0.0701229	7.6137	0.31817	0.000525566	0.00930889	0.00532914	0.00930889
TRINITY_DN1954_c0_g1_i4	7.45077e-50	8.32079e-49	6.45659	0.434922	3.67087	12.235	0.164758	0.213556	0.0673201	0.213556
TRINITY_DN17173_c0_g1_i4	7.55263e-50	8.42656e-49	2.79699	0.18842	4.81795	2.29605	0.0103491	0.0606548	0.0271275	0.0606548
TRINITY_DN733_c0_g1_i4	8.73312e-50	9.73904e-49	0.790422	0.0532818	7.96897	0.181581	0.000518699	0.00306972	0.00515921	0.00515921
TRINITY_DN8326_c0_g1_i3	8.83224e-50	9.84492e-49	0.884973	0.0596584	7.1155	0.228273	0.00093771	0.00432206	0.00618055	0.00618055
TRINITY_DN7642_c0_g2_i2	1.09092e-49	1.21485e-48	1.50473	0.101535	7.7946	0.664591	0.000392616	0.0202261	0.00520319	0.0202261
TRINITY_DN4176_c0_g1_i15	1.26012e-49	1.40195e-48	0.804044	0.0542902	7.66718	0.186731	0.000611748	0.00174576	0.0052831	0.0052831
TRINITY_DN287_c0_g1_i1	1.36005e-49	1.5117e-48	0.89402	0.0603864	7.06714	0.232794	0.00097955	0.00418939	0.00631348	0.00631348
TRINITY_DN6369_c0_g1_i5	1.47298e-49	1.63645e-48	0.777752	0.0525522	8.11746	0.175022	0.000349167	0.0022102	0.00517429	0.00517429
TRINITY_DN2036_c0_g1_i6	1.47893e-49	1.64229e-48	0.991395	0.066989	8.00178	0.288511	0.00225883	0.00671623	0.00515913	0.00671623
TRINITY_DN2530_c0_g1_i1	1.50625e-49	1.67184e-48	1.31412	0.0888033	5.95144	0.506924	0.00288212	0.0128899	0.0127881	0.0128899
TRINITY_DN46802_c0_g1_i1	1.52683e-49	1.69309e-48	1.38289	0.0934561	6.8252	0.561368	0.00118787	0.0162802	0.00711059	0.0162802
TRINITY_DN2671_c0_g1_i1	2.22881e-49	2.46339e-48	0.780599	0.0528441	8.41586	0.177765	0.000264098	0.00401611	0.0053209	0.0053209
TRINITY_DN7096_c0_g1_i1	2.29917e-49	2.53996e-48	1.53822	0.104148	5.49952	0.689392	0.00383746	0.0117449	0.0178559	0.0178559
TRINITY_DN1122_c0_g1_i1	2.4216e-49	2.67272e-48	0.904704	0.0612688	9.02203	0.240289	0.00012018	0.00738755	0.00614987	0.00738755
TRINITY_DN14826_c0_g1_i1	2.55619e-49	2.8173e-48	1.33569	0.0904789	5.89712	0.523771	0.00275562	0.0136172	0.0133247	0.0136172
TRINITY_DN3027_c0_g2_i18	2.75708e-49	3.0373e-48	1.03334	0.070022	6.51867	0.311383	0.00123229	0.00611577	0.00857388	0.00857388
TRINITY_DN4329_c0_g1_i4	2.76178e-49	3.04106e-48	1.86918	0.126662	5.91665	1.02574	0.00552916	0.0265571	0.0131287	0.0265571
TRINITY_DN1211_c0_g1_i7	3.19284e-49	3.50915e-48	1.05015	0.0712087	8.10969	0.323783	0.000338519	0.00980285	0.00517256	0.00980285
TRINITY_DN1519_c0_g2_i11	4.88973e-49	5.35666e-48	1.65595	0.112506	6.53763	0.805173	0.0014305	0.0238848	0.00846254	0.0238848
TRINITY_DN6979_c0_g1_i3	5.22448e-49	5.71276e-48	0.916762	0.0623045	7.75059	0.246784	0.000435568	0.00732813	0.00522613	0.00732813
TRINITY_DN7341_c0_g1_i2	5.24249e-49	5.7298e-48	2.7501	0.186904	5.2726	2.22075	0.0065957	0.0632703	0.0206267	0.0632703
TRINITY_DN12343_c0_g4_i1	5.49418e-49	5.99932e-48	2.08881	0.141992	6.65339	1.28118	0.00141583	0.0389075	0.00783909	0.0389075
TRINITY_DN99_c0_g1_i1	5.76696e-49	6.29426e-48	0.77414	0.0526356	8.37177	0.174304	0.000251767	0.00333898	0.00528924	0.00528924
TRINITY_DN2861_c0_g1_i5	7.06001e-49	7.6842e-48	0.768671	0.0523125	8.02917	0.172097	0.000312535	0.00351495	0.00516066	0.00516066
TRINITY_DN8782_c0_g2_i1	7.95507e-49	8.64243e-48	2.05941	0.140232	4.71743	1.24231	0.0103986	0.0252391	0.0289315	0.0289315
TRINITY_DN674_c0_g1_i10	8.54511e-49	9.27918e-48	0.906228	0.0617284	6.94608	0.23869	0.000935022	0.0037863	0.00668577	0.00668577
TRINITY_DN32424_c0_g1_i1	9.63321e-49	1.04463e-47	0.851724	0.0580479	7.47725	0.213043	0.000590562	0.00614856	0.00548172	0.00614856
TRINITY_DN1232_c1_g3_i1	1.0536e-48	1.14148e-47	0.994896	0.0678337	6.9559	0.290693	0.00109957	0.00810325	0.00665352	0.00810325
TRINITY_DN2853_c0_g1_i2	1.0542e-48	1.14161e-47	2.14023	0.145925	5.71616	1.34525	0.00356894	0.0390194	0.0152851	0.0390194
TRINITY_DN4784_c0_g1_i3	1.15947e-48	1.25273e-47	1.05059	0.0716627	8.89043	0.324158	0.000145721	0.0101254	0.00590212	0.0101254
TRINITY_DN9348_c0_g1_i2	1.2665e-48	1.36774e-47	1.52551	0.104101	5.52943	0.678283	0.0041789	0.0114238	0.017495	0.017495
TRINITY_DN4132_c0_g1_i1	1.34375e-48	1.4505e-47	1.57894	0.107776	6.72263	0.73221	0.00137462	0.0218567	0.00751719	0.0218567
TRINITY_DN3800_c0_g2_i4	1.35473e-48	1.46168e-47	1.11412	0.0760512	6.75837	0.364562	0.00117409	0.0103935	0.0073673	0.0103935
TRINITY_DN6629_c0_g1_i2	1.36672e-48	1.47395e-47	1.49916	0.102339	6.43963	0.660091	0.00160419	0.0193422	0.00906239	0.0193422
TRINITY_DN51721_c0_g1_i1	1.38251e-48	1.48961e-47	1.28828	0.0879476	7.03909	0.487448	0.000881393	0.0145882	0.00639479	0.0145882
TRINITY_DN5295_c0_g1_i1	1.49962e-48	1.61432e-47	1.08365	0.074006	6.87183	0.344901	0.001089	0.00986477	0.00694074	0.00986477
TRINITY_DN568_c0_g1_i1	1.52981e-48	1.64606e-47	1.07499	0.0734217	6.42031	0.337967	0.00159429	0.00749609	0.00918721	0.00918721
TRINITY_DN47015_c0_g1_i1	1.98809e-48	2.13527e-47	1.0205	0.0697849	6.55984	0.303058	0.00140456	0.00502197	0.0083353	0.0083353
TRINITY_DN9970_c0_g1_i4	2.33625e-48	2.50692e-47	2.07192	0.14179	4.68546	1.23896	0.010661	0.00383998	0.0295481	0.0295481
TRINITY_DN299_c4_g1_i1	2.45797e-48	2.63514e-47	8.28613	0.56719	8.05741	20.1686	0.00535004	0.63806	0.00516357	0.63806
TRINITY_DN117_c0_g1_i4	2.47891e-48	2.65638e-47	0.802852	0.0549579	7.89537	0.189341	0.000339258	0.00570147	0.00516874	0.00570147
TRINITY_DN10985_c0_g1_i5	2.70483e-48	2.89715e-47	1.67956	0.115018	5.25369	0.821977	0.00559373	0.0130728	0.0208646	0.0208646
TRINITY_DN6021_c0_g1_i1	2.81102e-48	3.00816e-47	1.08032	0.0739945	6.64798	0.342838	0.00130621	0.00964416	0.00786594	0.00964416
TRINITY_DN3639_c0_g1_i5	2.84125e-48	3.03913e-47	0.764298	0.052352	8.02343	0.170218	0.000321237	0.0035495	0.00516023	0.00516023
TRINITY_DN3828_c0_g1_i5	3.53999e-48	3.7831e-47	0.995252	0.0682417	6.6841	0.290991	0.00149847	0.00781539	0.00769136	0.00781539
TRINITY_DN5579_c0_g1_i6	3.85863e-48	4.11989e-47	0.889373	0.0610065	7.00314	0.231595	0.000940175	0.00559241	0.00650341	0.00650341
TRINITY_DN42362_c0_g1_i1	4.14621e-48	4.42494e-47	2.82802	0.194053	7.44455	2.34961	0.000860547	0.0744529	0.00552609	0.0744529
TRINITY_DN1242_c0_g1_i1	4.23177e-48	4.51421e-47	1.82722	0.125392	8.28592	0.980876	0.000242175	0.0312042	0.00523768	0.0312042
TRINITY_DN413_c0_g3_i1	5.55957e-48	5.92259e-47	1.03379	0.0710344	7.78679	0.313999	0.000442325	0.00964945	0.0052069	0.00964945
TRINITY_DN19444_c0_g1_i4	6.55287e-48	6.96815e-47	1.30768	0.0899235	6.86543	0.50244	0.00120513	0.0149673	0.0069636	0.0149673
TRINITY_DN8985_c0_g1_i1	6.84609e-48	7.27012e-47	2.89724	0.199272	4.02583	2.43423	0.0299155	0.0120104	0.0495033	0.0495033
TRINITY_DN1183_c1_g1_i3	7.53497e-48	7.99446e-47	1.50341	0.103451	7.32105	0.664133	0.000737057	0.0206673	0.00572253	0.0206673
TRINITY_DN9543_c0_g1_i15	8.10193e-48	8.59212e-47	1.05771	0.0728071	7.1286	0.328731	0.000694907	0.00990684	0.00614617	0.00990684
TRINITY_DN8375_c0_g1_i1	9.54189e-48	1.00965e-46	1.89399	0.130472	6.53634	1.05409	0.00159716	0.0324489	0.00847008	0.0324489
TRINITY_DN28956_c0_g1_i1	1.00112e-47	1.05883e-46	2.77273	0.191051	5.70933	2.25916	0.00430327	0.0686973	0.0153635	0.0686973
TRINITY_DN37952_c0_g1_i1	1.00269e-47	1.06002e-46	1.42636	0.0982814	8.3769	0.597842	0.000231649	0.0190868	0.00529274	0.0190868
TRINITY_DN2896_c0_g1_i4	1.18471e-47	1.25076e-46	1.63622	0.112831	5.37689	0.786739	0.0054131	0.0200484	0.0193388	0.0200484
TRINITY_DN33171_c0_g1_i1	1.26412e-47	1.334e-46	5.34584	0.368753	3.00528	8.21994	0.156424	-0.0924826	0.115533	0.115533
TRINITY_DN2563_c1_g1_i1	1.37687e-47	1.45103e-46	4.43093	0.305767	5.45357	5.76974	0.0127247	0.174262	0.0184098	0.174262
TRINITY_DN296_c0_g4_i2	1.4321e-47	1.5079e-46	0.820567	0.0566357	7.63088	0.197879	0.000560255	0.00585494	0.00531352	0.00585494
TRINITY_DN3471_c0_g1_i5	1.51627e-47	1.5958e-46	0.987387	0.0681681	6.64888	0.286514	0.00143233	0.00785561	0.00786146	0.00786146
TRINITY_DN7337_c0_g1_i2	1.5311e-47	1.6107e-46	0.895765	0.0618455	6.97825	0.23482	0.00106826	0.00542283	0.00658148	0.00658148
TRINITY_DN3873_c0_g2_i1	1.779e-47	1.86982e-46	0.813707	0.05622	7.33482	0.19325	0.000623119	0.00412963	0.00569827	0.00569827
TRINITY_DN2847_c0_g1_i5	1.79139e-47	1.882e-46	0.79238	0.0547484	7.51589	0.180699	0.000561506	0.00096477	0.00543326	0.00543326
TRINITY_DN47154_c0_g1_i1	1.86415e-47	1.95756e-46	1.1204	0.0774273	6.88111	0.368936	0.00104908	0.0109409	0.00690779	0.0109409
TRINITY_DN762_c0_g1_i1	1.90475e-47	1.99931e-46	1.44168	0.0996402	6.99017	0.610864	0.00087302	0.0189833	0.00654381	0.0189833
TRINITY_DN11480_c2_g2_i1	1.93044e-47	2.02357e-46	2.14958	0.148575	4.58626	1.33168	0.0125325	0.000851176	0.0316167	0.0316167
TRINITY_DN7518_c0_g2_i8	2.13083e-47	2.23164e-46	1.56971	0.108546	5.40926	0.709327	0.00461938	0.0015982	0.0189453	0.0189453
TRINITY_DN1363_c0_g1_i1	2.21185e-47	2.31547e-46	0.977043	0.0675751	8.30083	0.280575	0.000274955	0.00885783	0.00524569	0.00885783
TRINITY_DN14845_c0_g1_i1	2.60244e-47	2.71952e-46	0.82604	0.0571756	7.26093	0.19868	0.000700041	0.00364636	0.00583806	0.00583806
TRINITY_DN959_c2_g1_i1	2.61451e-47	2.73093e-46	0.764672	0.0529291	7.89351	0.170543	0.000433822	0.0036253	0.00516915	0.00516915
TRINITY_DN1225_c0_g1_i1	2.81277e-47	2.93411e-46	0.799214	0.0553393	7.45079	0.184343	0.000607484	0.00154482	0.00551739	0.00551739
TRINITY_DN2682_c0_g1_i2	3.21661e-47	3.35389e-46	1.07148	0.0742394	6.42061	0.329311	0.00183776	-0.000334768	0.00918522	0.00918522
TRINITY_DN385_c0_g2_i1	3.21908e-47	3.35499e-46	2.18647	0.151494	5.3369	1.40525	0.00610119	0.0397996	0.0198285	0.0397996
TRINITY_DN4586_c0_g1_i4	3.32913e-47	3.46662e-46	0.911255	0.063148	7.32183	0.244089	0.000753684	0.00722167	0.00572113	0.00722167
TRINITY_DN3862_c0_g1_i1	3.71089e-47	3.85903e-46	1.37966	0.0956569	6.15164	0.559529	0.00212331	0.0161772	0.0110621	0.0161772
TRINITY_DN2167_c0_g1_i1	4.60096e-47	4.77831e-46	2.03305	0.141105	7.58532	1.21507	0.00050478	0.0393162	0.00535666	0.0393162
TRINITY_DN2512_c1_g1_i3	4.6674e-47	4.84092e-46	2.49213	0.172979	4.26086	1.82214	0.0192509	0.0363399	0.0405928	0.0405928
TRINITY_DN2599_c1_g2_i1	4.86003e-47	5.03849e-46	1.53872	0.106823	5.6566	0.696034	0.00414398	0.0186785	0.0159762	0.0186785
TRINITY_DN2532_c0_g1_i10	5.72169e-47	5.92137e-46	2.43782	0.169375	4.35558	1.7319	0.0197848	0.0197788	0.0375909	0.0375909
TRINITY_DN24735_c0_g1_i1	6.02638e-47	6.23122e-46	5.65301	0.392857	3.55489	9.395	0.111105	0.197569	0.0743533	0.197569
TRINITY_DN500_c2_g4_i1	6.75132e-47	6.96858e-46	1.10324	0.0767116	7.1827	0.357839	0.000698419	0.0110709	0.00601143	0.0110709
TRINITY_DN5028_c0_g1_i1	7.62129e-47	7.85623e-46	2.50834	0.174515	5.8327	1.84986	0.00350346	0.0574076	0.0139945	0.0574076
TRINITY_DN11454_c0_g1_i1	8.77319e-47	9.03968e-46	1.22813	0.0855035	6.00614	0.439787	0.00234589	0.00797336	0.0122758	0.0122758
TRINITY_DN298_c0_g1_i6	1.10406e-46	1.13561e-45	0.754808	0.052609	8.27896	0.16493	0.000301328	0.00220543	0.00523408	0.00523408
TRINITY_DN12527_c0_g1_i2	1.13114e-46	1.16296e-45	1.32035	0.0920369	9.11037	0.512612	0.000139943	0.0168016	0.00634023	0.0168016
TRINITY_DN438_c0_g1_i4	1.20897e-46	1.24243e-45	1.14568	0.0798872	6.91984	0.385964	0.000946794	0.0118171	0.00677362	0.0118171
TRINITY_DN15080_c0_g1_i1	1.25841e-46	1.29268e-45	1.39345	0.0971828	5.69894	0.566801	0.00340583	0.0106274	0.0154831	0.0154831
TRINITY_DN7474_c0_g2_i4	1.32027e-46	1.35505e-45	0.942052	0.0657164	6.84888	0.258176	0.00161386	0.00377136	0.00702342	0.00702342
TRINITY_DN694_c0_g1_i3	1.36536e-46	1.40011e-45	1.70258	0.11879	5.50582	0.852417	0.00434742	0.0238745	0.0177798	0.0238745
TRINITY_DN4016_c0_g1_i3	1.66682e-46	1.70774e-45	2.30321	0.160851	4.6246	1.55357	0.0209584	0.0232854	0.0307874	0.0307874
TRINITY_DN10581_c0_g1_i1	1.78982e-46	1.83059e-45	0.870112	0.0607876	7.01738	0.220406	0.000930478	0.00384479	0.00645978	0.00645978
TRINITY_DN50_c0_g1_i2	1.84211e-46	1.88325e-45	2.37191	0.165729	7.52923	1.6545	0.000614502	0.0543178	0.0054175	0.0543178
TRINITY_DN10869_c0_g1_i2	1.92951e-46	1.97174e-45	5.78074	0.404	2.58584	9.82722	0.172787	0.153325	0.153646	0.153646
TRINITY_DN4458_c1_g1_i1	2.10217e-46	2.1454e-45	0.887259	0.062034	6.96354	0.22964	0.00106775	0.00443632	0.00662868	0.00662868
TRINITY_DN12684_c1_g1_i3	2.17011e-46	2.21377e-45	2.53004	0.176919	4.18699	1.86339	0.0194385	0.0208191	0.043162	0.043162
TRINITY_DN7078_c0_g1_i3	2.40108e-46	2.44833e-45	0.835658	0.0584641	7.19069	0.205381	0.000642996	0.0061931	0.00599256	0.0061931
TRINITY_DN14630_c0_g2_i5	2.63219e-46	2.68167e-45	2.4784	0.173471	4.19727	1.76898	0.017392	-0.00106859	0.0427922	0.0427922
TRINITY_DN11047_c0_g1_i1	2.74515e-46	2.79314e-45	2.43022	0.170134	5.14062	1.73705	0.00767507	0.0502159	0.0223259	0.0502159
TRINITY_DN9062_c0_g1_i1	2.98805e-46	3.03373e-45	2.10878	0.147691	4.59124	1.28409	0.0121188	0.00367162	0.0315066	0.0315066
TRINITY_DN777_c0_g1_i16	3.17149e-46	3.21582e-45	1.70112	0.119175	5.25386	0.839218	0.00754287	0.00694372	0.0208624	0.0208624
TRINITY_DN4137_c0_g1_i5	3.25213e-46	3.29617e-45	0.779906	0.0546443	8.82506	0.176579	0.000177951	0.00307943	0.00579406	0.00579406
TRINITY_DN4731_c0_g1_i5	3.98281e-46	4.02982e-45	1.29832	0.0910571	9.26307	0.49582	9.11965e-05	0.0164916	0.00671875	0.0164916
TRINITY_DN8209_c1_g1_i1	4.14244e-46	4.18953e-45	1.42718	0.100115	5.63635	0.591663	0.00383099	0.00749077	0.0162148	0.0162148
TRINITY_DN37279_c0_g1_i1	4.73048e-46	4.77607e-45	2.03457	0.142815	6.60385	1.21767	0.00145283	0.0393392	0.00809352	0.0393392
TRINITY_DN1510_c0_g2_i1	8.66308e-46	8.72041e-45	8.33228	0.586618	5.13709	20.4262	0.171977	0.516265	0.0223727	0.516265
TRINITY_DN3043_c0_g1_i12	1.00385e-45	1.01006e-44	1.76828	0.124583	5.43486	0.919978	0.011436	0.0196057	0.0186354	0.0196057
TRINITY_DN5646_c0_g1_i15	1.2082e-45	1.21309e-44	3.30451	0.23303	3.73622	3.20251	0.0449821	0.0513562	0.063624	0.063624
TRINITY_DN1974_c0_g1_i1	1.23595e-45	1.24042e-44	1.20484	0.0849737	6.72071	0.427134	0.00219536	0.0122457	0.00752559	0.0122457
TRINITY_DN3792_c0_g1_i7	1.40685e-45	1.41134e-44	1.4968	0.105632	7.46672	0.659241	0.000702206	0.021614	0.00549567	0.021614
TRINITY_DN5711_c0_g1_i2	1.66468e-45	1.66715e-44	6.85846	0.48442	3.49626	13.8419	0.0714585	0.397868	0.0781387	0.397868
TRINITY_DN13555_c0_g1_i1	1.68754e-45	1.68933e-44	0.781111	0.0551744	7.54752	0.179536	0.00069172	0.00538906	0.00539671	0.00539671
TRINITY_DN420_c0_g1_i2	1.7862e-45	1.78734e-44	1.45785	0.103005	7.5857	0.625424	0.000484559	0.0207357	0.00535628	0.0207357
TRINITY_DN1352_c0_g1_i4	1.82931e-45	1.82892e-44	1.33532	0.0943592	6.35196	0.514939	0.00816427	-0.00176248	0.00964305	0.00964305
TRINITY_DN43600_c0_g1_i1	2.16917e-45	2.16688e-44	4.90236	0.346715	7.82702	7.07269	0.00127804	0.239144	0.00518938	0.239144
TRINITY_DN1758_c0_g1_i9	2.43536e-45	2.43072e-44	2.03874	0.144271	6.16162	1.22324	0.00219689	0.0394313	0.0109872	0.0394313
TRINITY_DN4043_c0_g2_i5	2.52033e-45	2.51234e-44	0.798067	0.0564847	7.32456	0.18465	0.000664766	0.00245637	0.00571627	0.00571627
TRINITY_DN1392_c0_g1_i1	2.55487e-45	2.54569e-44	1.39489	0.0987326	6.0919	0.57263	0.00210622	0.01739	0.0115333	0.01739
TRINITY_DN5907_c0_g1_i2	2.56686e-45	2.55656e-44	0.817916	0.0578948	8.08082	0.196885	0.000359601	0.00634402	0.00516701	0.00634402
TRINITY_DN1248_c0_g1_i2	2.83888e-45	2.8251e-44	3.62291	0.256571	5.35279	3.86299	0.04855	0.0831071	0.0196335	0.0831071
TRINITY_DN5573_c0_g4_i1	3.13452e-45	3.11799e-44	0.745297	0.0528073	7.81458	0.160193	0.000382848	0.00135281	0.00519437	0.00519437
TRINITY_DN1281_c0_g1_i2	3.24633e-45	3.22649e-44	0.739566	0.0524104	8.20499	0.15643	0.000292644	-0.000110952	0.00520105	0.00520105
TRINITY_DN6849_c0_g1_i3	3.50335e-45	3.47754e-44	0.808412	0.0573111	7.28498	0.192158	0.000779156	0.00556161	0.00578996	0.00578996
TRINITY_DN6892_c0_g2_i1	3.67984e-45	3.65118e-44	2.33951	0.165896	4.33499	1.60895	0.0168271	0.0358528	0.0382161	0.0382161
TRINITY_DN13401_c0_g1_i1	3.76215e-45	3.73129e-44	1.11523	0.0790904	6.20654	0.359528	0.00184814	0.0030246	0.0106624	0.0106624
TRINITY_DN3548_c0_g1_i1	3.82717e-45	3.79418e-44	3.26082	0.231273	7.90138	3.12968	0.000676427	0.106298	0.00516747	0.106298
TRINITY_DN12560_c0_g1_i1	3.94203e-45	3.9064e-44	0.986787	0.069998	6.58683	0.284622	0.00161413	0.0058614	0.00818531	0.00818531
TRINITY_DN6396_c0_g1_i2	4.15329e-45	4.11229e-44	0.851094	0.0603883	7.03934	0.208352	0.000899442	0.00072424	0.00639406	0.00639406
TRINITY_DN29198_c0_g1_i1	4.87838e-45	4.8282e-44	0.763502	0.0542171	7.57936	0.168713	0.00051627	0.00200391	0.00536272	0.00536272
TRINITY_DN13896_c0_g1_i1	5.65095e-45	5.58345e-44	3.30126	0.234599	3.70399	3.17524	0.04465	0.0270282	0.0654231	0.0654231
TRINITY_DN10964_c0_g1_i1	6.63085e-45	6.54342e-44	0.734492	0.0522375	8.06397	0.157542	0.000293078	0.00368035	0.00516444	0.00516444
TRINITY_DN546_c0_g1_i1	6.65648e-45	6.56596e-44	1.67223	0.118933	7.38132	0.823211	0.000727852	0.0275621	0.00562083	0.0275621
TRINITY_DN7520_c0_g1_i1	6.97419e-45	6.87648e-44	1.46428	0.104167	7.48693	0.631207	0.000507373	0.0211942	0.00546918	0.0211942
TRINITY_DN3594_c0_g1_i7	7.01684e-45	6.91564e-44	7.50593	0.533979	3.23896	16.5857	0.0265092	0.543758	0.096534	0.543758
TRINITY_DN13741_c0_g1_i2	7.71265e-45	7.59188e-44	0.948618	0.0675177	8.60959	0.264922	0.00014547	0.00897181	0.00550321	0.00897181
TRINITY_DN10377_c0_g4_i1	8.40287e-45	8.26785e-44	3.00456	0.213941	4.60042	2.65771	0.0153838	0.0761578	0.0313059	0.0761578
TRINITY_DN9860_c0_g2_i2	1.18216e-44	1.16123e-43	2.49689	0.178099	5.06248	1.83564	0.00758367	0.055855	0.0233864	0.055855
TRINITY_DN2458_c0_g1_i3	1.18332e-44	1.16188e-43	1.08728	0.0775548	6.28877	0.347605	0.00194924	0.00952757	0.0100802	0.0100802
TRINITY_DN9410_c1_g1_i1	1.38367e-44	1.35577e-43	5.02205	0.358501	1.81788	7.28245	0.0162547	0.0729362	0.240792	0.240792
TRINITY_DN6828_c0_g2_i1	1.39399e-44	1.36532e-43	5.01079	0.357711	1.81225	7.18179	0.0143893	-0.00496623	0.241524	0.241524
TRINITY_DN1730_c0_g1_i1	1.61902e-44	1.58376e-43	0.749153	0.0535213	8.65327	0.162006	0.000174645	0.00175502	0.00555441	0.00555441
TRINITY_DN24070_c0_g2_i1	1.81126e-44	1.7696e-43	0.96826	0.0692142	7.74958	0.276077	0.000506656	0.00907456	0.00522671	0.00907456
TRINITY_DN8232_c0_g1_i6	1.88478e-44	1.84067e-43	2.69168	0.192448	4.40105	2.13353	0.0247175	0.0493553	0.0362624	0.0493553
TRINITY_DN1587_c0_g1_i4	2.06757e-44	2.01667e-43	6.66191	0.476534	3.04862	13.0696	0.0663756	0.387794	0.111864	0.387794
TRINITY_DN2328_c0_g1_i1	2.08969e-44	2.03657e-43	0.924259	0.066117	7.69312	0.251567	0.000436305	0.0083066	0.00526346	0.0083066
TRINITY_DN2278_c1_g1_i10	2.17071e-44	2.11465e-43	1.1843	0.0847355	6.16143	0.407956	0.0033716	0.00505432	0.0109886	0.0109886
TRINITY_DN8189_c0_g1_i17	2.18709e-44	2.12973e-43	7.97632	0.570719	4.26873	18.736	0.216078	0.435363	0.0403308	0.435363
TRINITY_DN82_c0_g1_i4	2.24496e-44	2.18517e-43	3.13261	0.224174	6.51853	2.88994	0.00203223	0.0984755	0.0085747	0.0984755
TRINITY_DN1405_c0_g1_i1	2.43355e-44	2.36776e-43	0.841723	0.0602595	7.07608	0.207248	0.000974203	0.00464954	0.00628822	0.00628822
TRINITY_DN1563_c0_g1_i1	2.67901e-44	2.60444e-43	0.736069	0.0527215	8.19842	0.159519	0.000360535	0.00514577	0.00519858	0.00519858
TRINITY_DN6581_c0_g1_i5	3.0789e-44	2.99074e-43	1.29559	0.0928637	5.80751	0.4835	0.002982	0.00158228	0.0142653	0.0142653
TRINITY_DN4397_c0_g1_i1	3.14713e-44	3.05449e-43	0.836073	0.0599337	7.12498	0.202395	0.00102851	0.00209288	0.00615558	0.00615558
TRINITY_DN551_c0_g1_i4	3.79406e-44	3.67783e-43	0.736605	0.0528539	7.86481	0.158755	0.000410507	0.00394105	0.00517655	0.00517655
TRINITY_DN149_c0_g1_i1	3.82602e-44	3.70729e-43	0.826553	0.0593105	7.106	0.197401	0.000829513	0.00174193	0.00620595	0.00620595
TRINITY_DN903_c0_g1_i1	3.89524e-44	3.77281e-43	1.75556	0.125985	7.32254	0.907783	0.000727382	0.0310168	0.00571986	0.0310168
TRINITY_DN94_c1_g1_i1	4.03413e-44	3.90413e-43	0.75836	0.054432	7.61054	0.165802	0.000593592	0.00113878	0.00533209	0.00533209
TRINITY_DN9310_c0_g1_i5	4.30825e-44	4.1677e-43	0.836615	0.060069	7.06128	0.205473	0.000886355	0.0055238	0.00633022	0.00633022
TRINITY_DN302_c0_g2_i2	4.36259e-44	4.21854e-43	0.999945	0.0718008	6.52555	0.293474	0.0017775	0.00731248	0.0085332	0.0085332
TRINITY_DN6383_c0_g1_i4	4.63429e-44	4.47944e-43	2.33276	0.167555	4.3292	1.60292	0.0157588	0.0403907	0.0383948	0.0403907
TRINITY_DN7651_c0_g1_i5	4.71155e-44	4.54851e-43	4.7811	0.343441	7.65463	6.73333	0.00151715	0.234387	0.00529323	0.234387
TRINITY_DN6082_c0_g1_i2	6.46432e-44	6.23043e-43	1.61627	0.116291	8.39788	0.769566	0.000241554	0.0268056	0.00530756	0.0268056
TRINITY_DN3646_c0_g2_i1	6.69268e-44	6.44789e-43	0.731795	0.052662	7.89407	0.156642	0.000377555	0.00386396	0.00516903	0.00516903
TRINITY_DN1940_c0_g1_i1	6.95851e-44	6.70127e-43	0.808327	0.0581812	7.28542	0.192486	0.000717593	0.0060525	0.00578911	0.0060525
TRINITY_DN1807_c0_g1_i8	7.09107e-44	6.82613e-43	1.83472	0.132071	5.12035	0.991674	0.0121511	0.0227344	0.0225963	0.0227344
TRINITY_DN6555_c0_g1_i1	7.41806e-44	7.13508e-43	1.38048	0.0993957	7.19187	0.561426	0.000747275	0.0190118	0.00598979	0.0190118
TRINITY_DN18495_c0_g1_i1	7.69041e-44	7.39402e-43	2.70909	0.195093	4.71364	2.16215	0.0120371	0.0640857	0.0290033	0.0640857
TRINITY_DN1452_c0_g4_i3	8.48259e-44	8.13576e-43	0.724825	0.0522243	8.16344	0.151344	0.00026806	0.00117589	0.0051867	0.0051867
TRINITY_DN3612_c0_g2_i3	8.88765e-44	8.52079e-43	1.01981	0.0734957	7.57531	0.306405	0.000522718	0.0102805	0.00536688	0.0102805
TRINITY_DN2250_c0_g1_i5	9.54487e-44	9.13602e-43	0.869881	0.0627139	6.91079	0.220714	0.00106157	0.00420787	0.0068045	0.0068045
TRINITY_DN2110_c0_g1_i7	9.79189e-44	9.36487e-43	0.778171	0.0561095	7.39934	0.176612	0.000703946	0.00349305	0.00559261	0.00559261
TRINITY_DN5381_c0_g2_i3	1.02607e-43	9.80134e-43	0.8606	0.062068	6.97741	0.212476	0.00112073	-0.000109494	0.00658414	0.00658414
TRINITY_DN4132_c0_g1_i10	1.06316e-43	1.01473e-42	1.45361	0.104856	7.44428	0.622555	0.000635187	0.0213544	0.00552647	0.0213544
TRINITY_DN10426_c0_g1_i4	1.16502e-43	1.11016e-42	0.943139	0.0680656	7.62443	0.262088	0.000463362	0.00880249	0.00531929	0.00880249
TRINITY_DN29387_c0_g1_i1	1.32466e-43	1.26127e-42	3.88776	0.280764	3.36291	4.38102	0.0703393	0.00261878	0.0873173	0.0873173
TRINITY_DN2316_c0_g1_i2	1.41104e-43	1.34243e-42	7.05056	0.509339	5.75	14.2761	0.503952	-0.418565	0.014901	0.014901
TRINITY_DN29045_c0_g1_i1	1.51892e-43	1.44331e-42	1.08473	0.0783923	7.22649	0.34672	0.000742962	0.0115477	0.00591121	0.0115477
TRINITY_DN2035_c1_g1_i1	1.54781e-43	1.47017e-42	1.42716	0.103149	5.7804	0.600176	0.00346144	0.0178179	0.0145621	0.0178179
TRINITY_DN616_c0_g1_i2	1.56528e-43	1.48437e-42	0.726151	0.0524861	8.28168	0.152593	0.00027412	0.00198619	0.00523547	0.00523547
TRINITY_DN402_c0_g1_i2	1.66228e-43	1.57509e-42	1.2496	0.0903493	7.31605	0.460137	0.000629935	0.015696	0.00573153	0.015696
TRINITY_DN899_c0_g1_i3	1.66593e-43	1.57791e-42	1.00346	0.0725537	6.45357	0.290589	0.00155452	0.00182026	0.00897355	0.00897355
TRINITY_DN2481_c0_g1_i1	1.70452e-43	1.61382e-42	1.02598	0.0741909	6.41535	0.302868	0.00178906	0.000676996	0.00921951	0.00921951
TRINITY_DN8978_c0_g1_i1	1.83177e-43	1.7336e-42	1.40825	0.101872	8.57439	0.58441	0.000182427	0.0205732	0.00546472	0.0205732
TRINITY_DN638_c0_g1_i6	2.16222e-43	2.04469e-42	0.859552	0.0622329	6.94683	0.215738	0.00106258	0.00435599	0.0066833	0.0066833
TRINITY_DN32758_c0_g1_i1	2.37099e-43	2.23943e-42	0.979285	0.0709359	6.52641	0.279922	0.00153564	0.00537367	0.00852816	0.00852816
TRINITY_DN1954_c0_g1_i2	2.43752e-43	2.30134e-42	6.19592	0.448875	3.08562	11.3138	0.163525	0.239453	0.108781	0.239453
TRINITY_DN17179_c0_g1_i1	2.44542e-43	2.30603e-42	1.09951	0.0796573	6.22431	0.350773	0.00215464	0.00410794	0.0105359	0.0105359
TRINITY_DN24247_c0_g1_i1	2.64038e-43	2.48788e-42	1.77665	0.128767	4.91022	0.913143	0.0075375	0.00562982	0.0256243	0.0256243
TRINITY_DN2940_c0_g1_i1	2.84038e-43	2.67527e-42	0.75818	0.0549718	7.50436	0.168702	0.000596515	0.00460977	0.00544727	0.00544727
TRINITY_DN42201_c0_g1_i1	2.87723e-43	2.7089e-42	0.859313	0.0623086	7.16057	0.217632	0.000920573	0.00684414	0.00606511	0.00684414
TRINITY_DN8067_c0_g1_i1	2.91523e-43	2.74357e-42	4.94574	0.358639	4.59831	7.20915	0.026244	0.230999	0.0313518	0.230999
TRINITY_DN2942_c0_g2_i2	3.01127e-43	2.83283e-42	2.03772	0.14779	6.31239	1.22381	0.0138629	0.0298207	0.00991541	0.0298207
TRINITY_DN8614_c0_g1_i1	3.50668e-43	3.29362e-42	0.918639	0.0666793	7.23863	0.248735	0.000739919	0.00815233	0.00588486	0.00815233
TRINITY_DN9242_c0_g2_i4	3.63367e-43	3.41018e-42	1.86884	0.135675	4.7744	1.02263	0.00892971	0.0199597	0.0278855	0.0278855
TRINITY_DN3533_c0_g2_i4	3.77067e-43	3.53594e-42	1.33364	0.0968391	10.9866	0.513083	1.69138e-05	0.00571252	0.0187387	0.0187387
TRINITY_DN9036_c0_g1_i1	3.96814e-43	3.71964e-42	1.52629	0.110858	6.82696	0.686659	0.000919481	0.0236593	0.00710405	0.0236593
TRINITY_DN7828_c0_g1_i1	4.11882e-43	3.85782e-42	1.17243	0.0851724	6.05644	0.396877	0.00267765	0.00215018	0.011831	0.011831
TRINITY_DN4321_c1_g1_i1	4.60026e-43	4.30532e-42	1.24461	0.0904687	5.90749	0.456618	0.00297511	0.0133941	0.0132202	0.0133941
TRINITY_DN7132_c0_g4_i2	5.06618e-43	4.73573e-42	1.19767	0.0871005	8.28186	0.422835	0.000242562	0.0149304	0.00523557	0.0149304
TRINITY_DN1029_c0_g1_i4	7.92915e-43	7.37687e-42	0.728039	0.0530721	7.84416	0.152033	0.000450159	0.000241924	0.00518313	0.00518313
TRINITY_DN893_c0_g3_i1	8.1581e-43	7.58687e-42	1.73444	0.126455	4.96981	0.876662	0.00726493	0.0127429	0.0247169	0.0247169
TRINITY_DN3313_c0_g1_i4	8.83009e-43	8.19887e-42	1.10385	0.0805132	7.17156	0.359249	0.000866555	0.0120982	0.00603819	0.0120982
TRINITY_DN10999_c0_g2_i4	1.06887e-42	9.91292e-42	1.59438	0.11641	5.2224	0.731102	0.00584082	-0.000240298	0.0212618	0.0212618
TRINITY_DN6103_c0_g1_i2	1.2995e-42	1.20329e-41	1.13296	0.0828061	6.1022	0.374766	0.00226441	0.0070971	0.0114493	0.0114493
TRINITY_DN5449_c0_g1_i1	1.3072e-42	1.20995e-41	0.747554	0.0546393	8.30113	0.164786	0.00025347	0.00571743	0.00524585	0.00571743
TRINITY_DN1438_c0_g1_i5	1.32192e-42	1.22309e-41	1.94206	0.141955	7.87521	1.11214	0.000384769	0.0399176	0.00517364	0.0399176
TRINITY_DN10247_c0_g1_i1	1.34881e-42	1.24748e-41	2.09954	0.153483	4.67029	1.29984	0.0111632	0.0359506	0.0298487	0.0359506
TRINITY_DN1884_c0_g1_i1	1.46494e-42	1.35329e-41	1.26998	0.0928797	6.28179	0.4756	0.00181038	0.0154429	0.0101292	0.0154429
TRINITY_DN5125_c0_g1_i4	1.5549e-42	1.43527e-41	2.17406	0.15905	6.21915	1.3938	0.00245436	0.0481395	0.0105726	0.0481395
TRINITY_DN14498_c0_g1_i1	1.68958e-42	1.55897e-41	5.46242	0.399797	2.64923	8.79915	0.0668391	0.252837	0.147544	0.252837
TRINITY_DN221_c1_g1_i3	1.81412e-42	1.67258e-41	0.774411	0.0567011	7.66245	0.176858	0.000550989	0.00587903	0.00528687	0.00587903
TRINITY_DN3241_c0_g1_i7	2.077e-42	1.91196e-41	1.06936	0.0783532	9.63524	0.337247	6.80392e-05	0.0122104	0.00794641	0.0122104
TRINITY_DN1615_c0_g1_i4	2.11337e-42	1.94468e-41	1.27662	0.0935481	7.82123	0.480647	0.00713783	0.0103647	0.00519165	0.0103647
TRINITY_DN15312_c0_g1_i4	2.11937e-42	1.94944e-41	2.42575	0.177757	5.1679	1.73538	0.00722051	0.0559743	0.0219663	0.0559743
TRINITY_DN2548_c0_g1_i1	2.14945e-42	1.97556e-41	1.07799	0.0789998	6.67723	0.342714	0.00105001	0.0114319	0.0077237	0.0114319
TRINITY_DN12637_c1_g1_i1	2.17498e-42	1.99825e-41	2.56222	0.187783	4.06846	1.909	0.0227999	0.0160499	0.047725	0.047725
TRINITY_DN2181_c0_g1_i3	2.24728e-42	2.06227e-41	0.793471	0.058163	7.21276	0.185102	0.000824098	0.00526257	0.00594177	0.00594177
TRINITY_DN3045_c0_g2_i5	2.44383e-42	2.23915e-41	0.735958	0.0539714	7.76331	0.155336	0.000606824	7.37501e-05	0.005219	0.005219
TRINITY_DN9183_c0_g1_i3	2.62429e-42	2.40263e-41	3.17661	0.233046	4.15011	2.97621	0.0242979	0.0843226	0.0445228	0.0843226
TRINITY_DN14265_c1_g1_i1	2.65522e-42	2.43e-41	1.37031	0.100536	7.36985	0.553825	0.000606406	0.0196086	0.00563931	0.0196086
TRINITY_DN4065_c0_g1_i1	2.84761e-42	2.60506e-41	8.1899	0.601098	7.90893	19.7836	0.006316	0.716321	0.005166	0.716321
TRINITY_DN24388_c0_g1_i1	2.85861e-42	2.61411e-41	3.53915	0.259761	3.46432	3.64482	0.0546861	0.022402	0.0802657	0.0802657
TRINITY_DN1074_c0_g1_i1	2.85978e-42	2.61417e-41	1.87734	0.13779	6.67416	1.03952	0.00144411	0.0365283	0.00773831	0.0365283
TRINITY_DN9641_c0_g1_i2	3.13691e-42	2.86527e-41	0.922256	0.0677241	7.40019	0.250879	0.000725136	0.00844796	0.00559131	0.00844796
TRINITY_DN12196_c0_g2_i1	3.44868e-42	3.14882e-41	0.845434	0.0621143	6.93549	0.208135	0.000995469	0.00357591	0.00672092	0.00672092
TRINITY_DN12467_c0_g1_i1	4.23085e-42	3.85701e-41	0.872636	0.0641834	7.59993	0.224632	0.000523287	0.00771573	0.00534222	0.00771573
TRINITY_DN3806_c0_g1_i3	4.25814e-42	3.88039e-41	0.837294	0.0615861	7.86071	0.206805	0.000380824	0.00720487	0.00517778	0.00720487
TRINITY_DN852_c0_g1_i6	4.27418e-42	3.8935e-41	0.785157	0.0577524	7.45354	0.177032	0.0011571	-0.000110238	0.00551358	0.00551358
TRINITY_DN3502_c0_g1_i5	4.68429e-42	4.26543e-41	2.07132	0.152432	5.41654	1.26565	0.00584008	0.0406308	0.0188571	0.0406308
TRINITY_DN2657_c0_g2_i1	4.84392e-42	4.40909e-41	0.729496	0.0536944	8.67094	0.155138	0.000189959	0.00341671	0.00557621	0.00557621
TRINITY_DN7096_c0_g2_i1	5.30845e-42	4.82261e-41	1.61166	0.118684	5.24403	0.766275	0.00556161	0.0226104	0.0209868	0.0226104
TRINITY_DN28927_c0_g1_i1	5.69411e-42	5.17098e-41	4.99699	0.368123	2.6442	7.33592	0.123008	0.112256	0.148022	0.148022
TRINITY_DN3137_c0_g1_i8	6.44579e-42	5.8446e-41	0.730275	0.0538347	8.69957	0.154086	0.000183464	0.00181565	0.00561289	0.00561289
TRINITY_DN1104_c1_g1_i6	8.07202e-42	7.30791e-41	2.00669	0.14811	4.53801	1.17225	0.0111542	0.0141978	0.032719	0.032719
TRINITY_DN3518_c0_g1_i12	8.99699e-42	8.13907e-41	4.99243	0.368699	2.01805	7.26226	0.0562208	0.108305	0.215657	0.215657
TRINITY_DN629_c0_g2_i1	9.26547e-42	8.37551e-41	0.832584	0.0614974	6.96815	0.203898	0.000950066	0.00586618	0.00661381	0.00661381
TRINITY_DN2198_c0_g1_i3	1.03516e-41	9.34655e-41	0.75262	0.0556245	8.02801	0.167143	0.000320827	0.00586735	0.00516057	0.00586735
TRINITY_DN14202_c0_g1_i4	1.10427e-41	9.9668e-41	1.85933	0.137467	4.75355	1.00589	0.00953361	0.0116432	0.0282608	0.0282608
TRINITY_DN2033_c0_g1_i5	1.11283e-41	1.00402e-40	0.745131	0.0550927	7.50334	0.160132	0.000621875	0.00112507	0.00544853	0.00544853
TRINITY_DN11701_c0_g1_i1	1.35128e-41	1.21636e-40	3.54643	0.262489	4.61473	3.71159	0.0211633	0.116638	0.0309972	0.116638
TRINITY_DN1256_c0_g3_i1	1.41389e-41	1.27223e-40	0.934796	0.0692061	6.55554	0.25638	0.00121935	0.00660956	0.00835963	0.00835963
TRINITY_DN425_c0_g4_i1	1.44432e-41	1.29813e-40	0.72031	0.0533331	7.75691	0.151061	0.000466316	0.00282298	0.00522253	0.00522253
TRINITY_DN5187_c0_g2_i3	1.84504e-41	1.65639e-40	0.791114	0.058654	7.17077	0.18331	0.000840486	0.00440041	0.0060401	0.0060401
TRINITY_DN9358_c0_g1_i3	1.91405e-41	1.71769e-40	0.893914	0.066289	7.02426	0.235842	0.000848423	0.00794004	0.00643901	0.00794004
TRINITY_DN234_c0_g1_i4	2.08483e-41	1.86952e-40	1.83368	0.136042	9.98772	0.992404	4.80624e-05	0.0369666	0.00961169	0.0369666
TRINITY_DN20428_c0_g1_i13	2.26008e-41	2.02283e-40	2.15038	0.159609	4.70715	1.36485	0.0184272	0.0325226	0.0291273	0.0325226
TRINITY_DN5761_c0_g1_i1	2.59916e-41	2.32279e-40	0.824254	0.0612258	6.9846	0.195303	0.000935875	0.000452743	0.00656133	0.00656133
TRINITY_DN1352_c0_g1_i10	2.98046e-41	2.65952e-40	1.00628	0.074803	7.53293	0.298906	0.00100342	0.0101875	0.00541323	0.0101875
TRINITY_DN933_c0_g1_i1	3.04887e-41	2.71953e-40	0.910174	0.0676673	6.66966	0.243775	0.00139789	0.00686717	0.00775984	0.00775984
TRINITY_DN4793_c0_g1_i13	3.09668e-41	2.76113e-40	0.82795	0.0615596	7.01986	0.202005	0.0011269	0.00604556	0.00645227	0.00645227
TRINITY_DN5982_c0_g2_i1	3.16311e-41	2.81929e-40	1.15921	0.0861997	6.01088	0.392973	0.00262803	0.00791509	0.0122328	0.0122328
TRINITY_DN5211_c0_g1_i4	3.54367e-41	3.1561e-40	1.41615	0.105372	5.5539	0.59203	0.00445347	0.0177529	0.0171999	0.0177529
TRINITY_DN2050_c0_g1_i4	3.86206e-41	3.43708e-40	1.25662	0.0935459	7.37999	0.466173	0.000824939	0.0166767	0.00562295	0.0166767
TRINITY_DN7507_c0_g1_i2	4.04046e-41	3.59178e-40	3.01265	0.224324	4.66141	2.67943	0.0135526	0.0870903	0.0300272	0.0870903
TRINITY_DN5569_c0_g1_i1	4.18233e-41	3.71509e-40	2.49555	0.185856	5.65719	1.83857	0.00376361	0.0653211	0.0159693	0.0653211
TRINITY_DN212_c2_g1_i1	4.63966e-41	4.11358e-40	2.16686	0.161469	5.44754	1.38621	0.00448506	0.0476597	0.0184825	0.0476597
TRINITY_DN53135_c0_g1_i1	5.08826e-41	4.50962e-40	1.28575	0.09586	6.59773	0.488083	0.00154134	0.0168369	0.00812628	0.0168369
TRINITY_DN4881_c0_g1_i7	5.58e-41	4.94358e-40	1.18828	0.0886382	5.90577	0.408576	0.00247599	0.0035262	0.0132375	0.0132375
TRINITY_DN6800_c0_g2_i3	5.79e-41	5.1277e-40	2.15277	0.160616	4.3759	1.36426	0.0146066	0.0322224	0.0369883	0.0369883
TRINITY_DN895_c0_g1_i3	6.35323e-41	5.62228e-40	2.93159	0.218835	8.2418	2.53758	0.000353891	0.0954239	0.00521628	0.0954239
TRINITY_DN2124_c0_g1_i1	6.41635e-41	5.676e-40	0.760872	0.0568002	7.32202	0.16719	0.000731725	0.00134742	0.0057208	0.0057208
TRINITY_DN15311_c0_g1_i1	6.44563e-41	5.69976e-40	1.92213	0.143493	4.5993	1.06284	0.00985031	-0.00139127	0.0313302	0.0313302
TRINITY_DN19235_c0_g2_i2	7.75875e-41	6.85066e-40	0.729576	0.0545213	7.56207	0.153692	0.000564314	0.00131579	0.00538084	0.00538084
TRINITY_DN1601_c0_g2_i1	7.9867e-41	7.04665e-40	0.721289	0.0539107	7.70198	0.152627	0.000555574	0.00408995	0.00525716	0.00525716
TRINITY_DN4107_c0_g1_i6	8.16064e-41	7.19742e-40	0.753451	0.0563213	7.37607	0.163353	0.000714932	0.000634725	0.00562924	0.00562924
TRINITY_DN2130_c0_g1_i4	8.71697e-41	7.68234e-40	0.917238	0.0685897	7.14728	0.248444	0.000775788	0.00863332	0.00609829	0.00863332
TRINITY_DN5282_c0_g1_i3	9.15538e-41	8.0657e-40	1.6959	0.126851	7.45668	0.849317	0.000598109	0.0315844	0.00550927	0.0315844
TRINITY_DN6732_c0_g1_i4	9.76425e-41	8.59568e-40	0.839185	0.0627927	8.15723	0.207968	0.000251023	0.00763482	0.00518481	0.00763482
TRINITY_DN198_c1_g1_i1	1.01488e-40	8.93083e-40	0.937906	0.0701946	8.59518	0.25978	0.000197743	0.00965683	0.00548716	0.00965683
TRINITY_DN11567_c0_g1_i3	1.03775e-40	9.12867e-40	0.776731	0.0581392	7.23511	0.175651	0.000867895	0.00295508	0.00589244	0.00589244
TRINITY_DN3043_c0_g1_i1	1.04134e-40	9.15691e-40	1.23947	0.0927773	6.14169	0.453692	0.00564157	0.0115737	0.0111379	0.0115737
TRINITY_DN526_c0_g1_i1	1.08437e-40	9.53171e-40	0.722302	0.0540783	8.75312	0.152749	0.000162855	0.00413766	0.00568608	0.00568608
TRINITY_DN5730_c0_g1_i4	1.54209e-40	1.35148e-39	1.04328	0.078264	6.26836	0.314645	0.00202671	0.00224455	0.0102238	0.0102238
TRINITY_DN10799_c0_g1_i1	1.54283e-40	1.35163e-39	0.958123	0.0718756	6.48861	0.268248	0.00157697	0.00537862	0.00875523	0.00875523
TRINITY_DN2047_c0_g1_i7	1.6017e-40	1.40268e-39	0.714016	0.0535747	8.66586	0.148159	0.000170613	0.00274173	0.00556988	0.00556988
TRINITY_DN8671_c0_g1_i11	1.84968e-40	1.61624e-39	1.0517	0.0789759	7.10364	0.326715	0.000805133	0.0116693	0.00621231	0.0116693
TRINITY_DN3623_c0_g2_i3	1.98792e-40	1.73575e-39	1.15804	0.0869961	6.19937	0.396132	0.00229194	0.0128447	0.0107135	0.0128447
TRINITY_DN500_c0_g1_i2	2.02791e-40	1.77001e-39	2.57635	0.193567	4.59138	1.96068	0.0308563	0.0440798	0.0315036	0.0440798
TRINITY_DN32476_c0_g1_i1	2.04875e-40	1.78754e-39	7.41542	0.557168	3.58594	16.2432	0.0472661	0.573607	0.0724107	0.573607
TRINITY_DN1250_c0_g1_i2	2.06741e-40	1.80315e-39	1.24312	0.0934082	8.40049	0.456484	0.000201281	0.0172489	0.00530946	0.0172489
TRINITY_DN1974_c0_g2_i1	2.36358e-40	2.05918e-39	0.698512	0.0525259	7.92246	0.141037	0.000354229	0.00154904	0.00516371	0.00516371
TRINITY_DN24877_c0_g1_i4	2.40491e-40	2.09442e-39	1.58531	0.119222	6.09255	0.742429	0.00244757	0.0259803	0.0115279	0.0259803
TRINITY_DN21085_c0_g1_i1	2.49795e-40	2.17383e-39	1.6085	0.120991	5.11013	0.755991	0.00654393	0.0130254	0.0227339	0.0227339
TRINITY_DN2285_c0_g1_i2	3.02911e-40	2.63413e-39	1.19986	0.0903521	5.89756	0.419686	0.00300676	0.0067353	0.0133202	0.0133202
TRINITY_DN10007_c0_g1_i3	3.26644e-40	2.83633e-39	1.86627	0.140594	5.66355	1.02902	0.00401339	0.0355198	0.0158948	0.0355198
TRINITY_DN4319_c0_g2_i1	3.55935e-40	3.08499e-39	1.7395	0.131107	4.8482	0.882176	0.00775769	0.012833	0.0266202	0.0266202
TRINITY_DN8316_c0_g2_i2	3.6857e-40	3.19333e-39	2.84941	0.214804	6.91541	2.39885	0.00166985	0.0906115	0.0067887	0.0906115
TRINITY_DN2219_c0_g2_i1	3.85587e-40	3.33831e-39	1.29465	0.0976229	6.76915	0.495232	0.00111307	0.0179474	0.00732435	0.0179474
TRINITY_DN4790_c0_g1_i1	3.94805e-40	3.41686e-39	0.94044	0.070923	6.51732	0.254231	0.00147822	0.000315352	0.00858192	0.00858192
TRINITY_DN2399_c0_g1_i4	4.18946e-40	3.62282e-39	8.52379	0.643035	6.81212	21.4674	0.020602	0.806385	0.00715955	0.806385
TRINITY_DN19801_c0_g1_i1	4.20126e-40	3.62934e-39	1.2175	0.0918496	5.86036	0.434059	0.00317012	0.00913034	0.0137026	0.0137026
TRINITY_DN9955_c0_g1_i2	5.24468e-40	4.5274e-39	1.78619	0.134922	5.40533	0.942773	0.00483955	0.0315683	0.0189929	0.0315683
TRINITY_DN9573_c0_g2_i3	5.26562e-40	4.54382e-39	0.699593	0.0528458	7.88033	0.142108	0.000413046	0.00223644	0.0051723	0.0051723
TRINITY_DN7154_c0_g1_i3	5.49762e-40	4.73881e-39	0.694625	0.0524833	8.15807	0.141041	0.000323928	0.00338896	0.00518506	0.00518506
TRINITY_DN52540_c0_g1_i1	5.58612e-40	4.81334e-39	1.82732	0.138078	5.77859	0.986707	0.00325878	0.0348721	0.0145821	0.0348721
TRINITY_DN9540_c0_g1_i9	6.02204e-40	5.18326e-39	1.67053	0.126284	5.04111	0.810101	0.00820997	0.00668521	0.0236855	0.0236855
TRINITY_DN8104_c0_g3_i1	6.08357e-40	5.23431e-39	0.874909	0.0661429	9.62266	0.226204	6.01208e-05	0.00868964	0.00789686	0.00868964
TRINITY_DN7933_c0_g1_i1	6.73771e-40	5.79291e-39	1.38795	0.104989	6.48307	0.569296	0.00150296	0.0205426	0.00878924	0.0205426
TRINITY_DN1721_c0_g1_i2	6.82063e-40	5.85992e-39	0.71364	0.0539861	7.6218	0.147417	0.000507332	0.00171792	0.00532167	0.00532167
TRINITY_DN3570_c0_g1_i1	6.94617e-40	5.96236e-39	0.698629	0.0528561	8.364	0.14355	0.000303505	0.00447701	0.00528402	0.00528402
TRINITY_DN5090_c0_g2_i1	7.26233e-40	6.2258e-39	0.725694	0.0549176	7.50752	0.154557	0.000588489	0.0041843	0.0054434	0.0054434
TRINITY_DN3297_c0_g1_i7	7.40246e-40	6.34362e-39	1.39934	0.105908	6.31165	0.578699	0.00224131	0.0201916	0.00992056	0.0201916
TRINITY_DN1292_c0_g1_i1	8.27428e-40	7.08301e-39	0.689809	0.0522408	8.19908	0.137612	0.000259366	0.00167568	0.00519883	0.00519883
TRINITY_DN7248_c0_g1_i1	8.36866e-40	7.1586e-39	1.07405	0.0813453	6.16172	0.338949	0.00224764	0.00866681	0.0109865	0.0109865
TRINITY_DN2400_c1_g1_i1	8.80593e-40	7.52719e-39	0.955263	0.0723699	9.02525	0.2697	0.000124752	0.0103501	0.00615646	0.0103501
TRINITY_DN8389_c0_g1_i2	1.1449e-39	9.7546e-39	3.56625	0.270581	3.81657	3.75926	0.0424839	0.103945	0.0593407	0.103945
TRINITY_DN14367_c1_g1_i3	1.20662e-39	1.0273e-38	1.26272	0.0958351	7.34398	0.471306	0.000580334	0.0177884	0.00568247	0.0177884
TRINITY_DN1974_c0_g3_i1	1.26784e-39	1.07787e-38	0.912071	0.0692419	6.62344	0.244759	0.00159826	0.00666338	0.00799063	0.00799063
TRINITY_DN1463_c0_g2_i2	1.36022e-39	1.15474e-38	1.44402	0.10967	7.78031	0.616388	0.00109182	0.0229633	0.0052101	0.0229633
TRINITY_DN5316_c0_g1_i4	1.41561e-39	1.20133e-38	0.85752	0.0651417	7.51556	0.217372	0.000635097	0.00785178	0.00543365	0.00785178
TRINITY_DN5267_c0_g1_i3	1.66073e-39	1.40631e-38	4.82506	0.366873	3.33579	6.8825	0.0850546	0.184137	0.0892789	0.184137
TRINITY_DN2184_c0_g1_i4	1.6741e-39	1.41661e-38	0.719267	0.054692	7.54026	0.149431	0.000577571	0.00131047	0.00540485	0.00540485
TRINITY_DN42057_c0_g1_i1	1.75195e-39	1.48143e-38	1.70502	0.129681	5.60662	0.859427	0.00420708	0.0294272	0.016568	0.0294272
TRINITY_DN4748_c0_g1_i5	1.76478e-39	1.49174e-38	0.745008	0.0566664	7.34121	0.161934	0.000734949	0.00317579	0.00568722	0.00568722
TRINITY_DN11022_c0_g1_i2	1.80987e-39	1.52931e-38	1.87696	0.142785	4.64338	1.02585	0.0103798	0.012117	0.0303954	0.0303954
TRINITY_DN3496_c0_g1_i4	1.85372e-39	1.56524e-38	0.998153	0.0759426	7.12161	0.294547	0.000911121	0.0106234	0.00616442	0.0106234
TRINITY_DN2055_c0_g1_i5	1.91499e-39	1.61639e-38	2.57175	0.195704	4.35	1.92317	0.0388408	0.000215138	0.037759	0.037759
TRINITY_DN1587_c0_g1_i1	1.95088e-39	1.6461e-38	7.53046	0.573109	4.37158	16.7653	0.11064	0.546269	0.0371153	0.546269
TRINITY_DN480_c1_g1_i6	2.00028e-39	1.68657e-38	1.14545	0.0871878	6.0138	0.384711	0.002997	0.00847802	0.0122064	0.0122064
TRINITY_DN13824_c0_g1_i1	2.1719e-39	1.83063e-38	0.860677	0.0655427	7.54051	0.219011	0.00054291	0.00804879	0.00540458	0.00804879
TRINITY_DN2239_c0_g2_i8	2.25379e-39	1.89829e-38	0.696408	0.0530446	7.95107	0.138847	0.000467128	-0.000140136	0.00516032	0.00516032
TRINITY_DN5515_c1_g1_i1	2.35726e-39	1.9826e-38	1.25664	0.0957414	7.12416	0.466896	0.000833728	0.0174991	0.00615775	0.0174991
TRINITY_DN4753_c0_g1_i1	2.48326e-39	2.08634e-38	0.841325	0.0641185	7.9099	0.209284	0.000377357	0.00784502	0.00516582	0.00784502
TRINITY_DN10488_c0_g2_i1	2.56074e-39	2.14991e-38	1.90496	0.145206	5.99454	1.07297	0.00280269	0.0393666	0.012382	0.0393666
TRINITY_DN4818_c0_g3_i2	2.8429e-39	2.38426e-38	0.715219	0.0545505	7.61507	0.147763	0.000623646	0.00125336	0.00532786	0.00532786
TRINITY_DN4396_c0_g1_i6	3.38388e-39	2.83392e-38	3.06061	0.233672	6.42098	2.76999	0.00921909	0.0999857	0.00918283	0.0999857
TRINITY_DN13601_c0_g1_i1	3.40709e-39	2.85235e-38	2.307	0.176142	5.37168	1.57383	0.00458381	0.0574681	0.0194024	0.0574681
TRINITY_DN7647_c0_g1_i2	3.83256e-39	3.20513e-38	3.12389	0.238675	5.4277	2.88585	0.00523296	0.108698	0.018722	0.108698
TRINITY_DN2588_c0_g1_i2	4.35375e-39	3.63326e-38	1.22378	0.0935696	7.59037	0.442902	0.000566173	0.0169443	0.00535161	0.0169443
TRINITY_DN16473_c0_g2_i1	4.4579e-39	3.71886e-38	4.76486	0.36437	2.59567	6.70086	0.112842	0.136862	0.152689	0.152689
TRINITY_DN5536_c0_g1_i5	4.53681e-39	3.78201e-38	5.37209	0.410847	2.93828	8.5349	0.0968961	0.240695	0.121318	0.240695
TRINITY_DN1974_c0_g1_i23	4.70063e-39	3.91581e-38	1.68118	0.1286	5.41063	0.835881	0.0103827	0.022693	0.0189287	0.022693
TRINITY_DN6673_c0_g1_i5	4.90459e-39	4.08139e-38	0.704776	0.0539244	7.62109	0.145139	0.000493348	0.0032655	0.00532232	0.00532232
TRINITY_DN1813_c0_g1_i7	4.98884e-39	4.15003e-38	0.807233	0.0617697	6.99734	0.190254	0.00110959	0.00364509	0.0065214	0.0065214
TRINITY_DN1353_c1_g5_i1	5.585e-39	4.63941e-38	0.686211	0.0525436	8.28561	0.137415	0.00028415	0.00307196	0.00523752	0.00523752
TRINITY_DN1496_c0_g2_i2	5.69762e-39	4.72962e-38	0.702145	0.05377	8.65489	0.145038	0.000226042	0.00464892	0.00555637	0.00555637
TRINITY_DN552_c0_g1_i1	5.77828e-39	4.79489e-38	1.64346	0.125866	6.73665	0.798859	0.00122427	0.03046	0.00745703	0.03046
TRINITY_DN8490_c0_g1_i4	5.8238e-39	4.83097e-38	1.11383	0.0853079	6.00845	0.360624	0.00230007	0.00488518	0.0122548	0.0122548
TRINITY_DN902_c0_g1_i8	5.93402e-39	4.91894e-38	1.30077	0.0996361	6.85896	0.500448	0.00122187	0.0186328	0.00698688	0.0186328
TRINITY_DN2133_c0_g1_i3	6.1381e-39	5.08453e-38	0.695194	0.0532608	7.79336	0.139583	0.000469652	0.00127885	0.00520377	0.00520377
TRINITY_DN1621_c0_g1_i1	6.52182e-39	5.40049e-38	0.684693	0.0524748	8.27667	0.137308	0.000274304	0.00364996	0.00523291	0.00523291
TRINITY_DN10656_c0_g1_i1	6.80047e-39	5.62925e-38	2.44539	0.18746	4.05097	1.72436	0.0218369	-0.00338754	0.0484457	0.0484457
TRINITY_DN87_c0_g1_i7	7.00984e-39	5.80052e-38	1.10893	0.0850245	6.37592	0.360379	0.00497741	0.00555366	0.00948092	0.00948092
TRINITY_DN8133_c0_g1_i1	7.10182e-39	5.87458e-38	2.57507	0.197451	6.32683	1.9614	0.00269378	0.0752804	0.00981538	0.0752804
TRINITY_DN54961_c0_g1_i1	7.21191e-39	5.96355e-38	1.37916	0.105761	5.43902	0.556023	0.00378536	0.0108845	0.0185852	0.0185852
TRINITY_DN86_c0_g1_i3	7.55306e-39	6.24345e-38	1.13661	0.0871848	7.4049	0.382142	0.000622914	0.0145795	0.0055841	0.0145795
TRINITY_DN6484_c0_g2_i2	8.06407e-39	6.66119e-38	0.961146	0.0737537	6.42424	0.272595	0.00171755	0.00837636	0.00916165	0.00916165
TRINITY_DN979_c0_g1_i16	8.242e-39	6.80102e-38	0.990622	0.0760252	8.65099	0.290289	0.000231263	0.0113284	0.00555164	0.0113284
TRINITY_DN2838_c0_g1_i1	8.42075e-39	6.94366e-38	0.958066	0.073536	7.51067	0.271525	0.000610266	0.0102048	0.00543957	0.0102048
TRINITY_DN4602_c0_g2_i2	8.57579e-39	7.06656e-38	0.85508	0.0656384	8.47946	0.216289	0.000234361	0.00838243	0.00537289	0.00838243
TRINITY_DN6521_c0_g3_i1	9.7275e-39	8.00998e-38	1.38053	0.106052	7.75241	0.563814	0.000428471	0.0220655	0.00522508	0.0220655
TRINITY_DN2100_c0_g1_i2	1.02083e-38	8.40299e-38	4.57406	0.351476	4.22756	6.18949	0.0572761	0.189795	0.0417254	0.189795
TRINITY_DN8267_c0_g1_i9	1.0742e-38	8.83607e-38	3.94339	0.303106	5.2425	4.60044	0.0104282	0.173318	0.0210061	0.173318
TRINITY_DN12865_c0_g1_i6	1.08626e-38	8.92905e-38	5.35842	0.411898	2.30757	8.49447	0.0775465	0.261774	0.182356	0.261774
TRINITY_DN13370_c0_g1_i1	1.1922e-38	9.77943e-38	1.21317	0.0933063	7.4526	0.435431	0.000552311	0.0168598	0.00551488	0.0168598
TRINITY_DN11297_c0_g3_i1	1.2688e-38	1.04042e-37	4.59777	0.353751	2.88987	6.14071	0.124704	-0.00704711	0.125575	0.125575
TRINITY_DN9575_c0_g1_i1	1.33304e-38	1.09272e-37	1.5394	0.118475	5.18837	0.685236	0.00637323	0.00314964	0.0216996	0.0216996
TRINITY_DN11332_c0_g1_i1	1.43368e-38	1.17398e-37	0.800468	0.061632	7.62564	0.189583	0.00050845	0.00708855	0.0053182	0.00708855
TRINITY_DN5910_c0_g4_i2	1.53584e-38	1.25633e-37	1.70924	0.131656	4.81485	0.86118	0.00748635	0.0233895	0.0271804	0.0271804
TRINITY_DN10320_c0_g1_i1	1.67004e-38	1.36516e-37	1.40488	0.108266	6.14337	0.584007	0.00221102	0.0212321	0.011125	0.0212321
TRINITY_DN1253_c0_g1_i2	1.70625e-38	1.39427e-37	0.764447	0.058919	7.18937	0.169342	0.00094725	0.00182516	0.00599565	0.00599565
TRINITY_DN2622_c0_g1_i5	1.93572e-38	1.5796e-37	0.868281	0.0669719	7.81232	0.223093	0.000442314	0.00852815	0.00519531	0.00852815
TRINITY_DN4348_c0_g1_i1	2.00036e-38	1.63178e-37	0.683691	0.0527444	7.83489	0.13663	0.00037752	0.00321317	0.00518642	0.00518642
TRINITY_DN5777_c0_g1_i2	2.23535e-38	1.82221e-37	2.02709	0.156486	6.65727	1.21601	0.00148256	0.0474931	0.00782	0.0474931
TRINITY_DN1945_c0_g4_i2	2.35912e-38	1.92178e-37	1.175	0.0907355	5.86927	0.401562	0.00285592	0.00542697	0.01361	0.01361
TRINITY_DN4413_c0_g1_i4	2.59433e-38	2.1112e-37	0.825062	0.0637488	6.99013	0.20146	0.00156075	0.00656707	0.00654393	0.00656707
TRINITY_DN1766_c0_g1_i1	2.62891e-38	2.1386e-37	2.66395	0.205848	5.94802	2.10025	0.0037363	0.0810104	0.0128211	0.0810104
TRINITY_DN2378_c0_g1_i2	2.63931e-38	2.14557e-37	2.19941	0.169955	7.52667	1.43163	0.000617517	0.0571522	0.00542049	0.0571522
TRINITY_DN3808_c0_g1_i1	2.81955e-38	2.28815e-37	0.683642	0.0528481	8.46744	0.1341	0.000223349	0.000437823	0.00536249	0.00536249
TRINITY_DN15815_c0_g1_i1	2.84804e-38	2.31048e-37	0.736572	0.0569431	7.59125	0.160569	0.000623933	0.0058611	0.00535073	0.0058611
TRINITY_DN51562_c0_g1_i1	2.95238e-38	2.39348e-37	1.64282	0.127031	7.79149	0.798765	0.000384313	0.0318893	0.00520465	0.0318893
TRINITY_DN52171_c0_g1_i1	3.04755e-38	2.46978e-37	0.687634	0.0531812	7.70422	0.137939	0.000400887	0.00291405	0.00525559	0.00525559
TRINITY_DN13024_c0_g1_i2	3.08784e-38	2.50071e-37	1.59142	0.123089	5.04781	0.7267	0.00671056	-0.00310006	0.0235913	0.0235913
TRINITY_DN1104_c2_g1_i2	3.22444e-38	2.60955e-37	1.42245	0.110048	6.20705	0.598864	0.00199131	0.0222299	0.0106588	0.0222299
TRINITY_DN1101_c0_g2_i1	3.41243e-38	2.75885e-37	0.709089	0.0548774	7.71087	0.148822	0.000429684	0.00559338	0.00525103	0.00559338
TRINITY_DN6664_c0_g1_i3	3.7428e-38	3.02284e-37	0.970329	0.0751366	6.37921	0.27284	0.00183219	0.00263493	0.00945882	0.00945882
TRINITY_DN41_c0_g1_i2	4.28883e-38	3.46146e-37	0.951056	0.073704	9.69045	0.267743	7.00531e-05	0.0107945	0.0081712	0.0107945
TRINITY_DN1771_c0_g1_i1	4.71355e-38	3.79904e-37	0.729569	0.0565713	7.36191	0.156001	0.000748294	0.00382964	0.00565234	0.00565234
TRINITY_DN4860_c0_g1_i6	4.81628e-38	3.88052e-37	1.00163	0.0776772	6.33408	0.290599	0.00230202	0.00230863	0.00976548	0.00976548
TRINITY_DN4178_c0_g1_i5	5.18292e-38	4.17307e-37	1.76205	0.136708	4.81231	0.909212	0.0101545	0.0156537	0.0272238	0.0272238
TRINITY_DN1348_c0_g1_i10	5.59058e-38	4.49669e-37	1.5031	0.116671	5.19941	0.659005	0.00566716	0.0100684	0.0215569	0.0215569
TRINITY_DN12673_c0_g1_i7	5.98064e-38	4.80715e-37	3.67614	0.285457	5.96664	4.00083	0.00530143	0.15767	0.0126429	0.15767
TRINITY_DN781_c0_g1_i1	6.1009e-38	4.90213e-37	2.43582	0.189168	5.18672	1.75656	0.00632173	0.065247	0.021721	0.065247
TRINITY_DN10957_c0_g2_i1	6.87858e-38	5.51573e-37	0.719483	0.0559157	8.5748	0.153262	0.000198404	0.00605473	0.00546515	0.00605473
TRINITY_DN42296_c0_g1_i1	7.4163e-38	5.94085e-37	0.90066	0.0700278	6.56033	0.234598	0.00147526	0.00182667	0.00833252	0.00833252
TRINITY_DN26718_c0_g1_i2	7.62227e-38	6.10377e-37	4.92472	0.382968	2.19911	7.07782	0.0989145	0.0742569	0.194415	0.194415
TRINITY_DN3046_c0_g1_i2	8.8308e-38	7.06434e-37	0.884527	0.0688457	7.04178	0.231665	0.00106646	0.00841301	0.00638687	0.00841301
TRINITY_DN2200_c0_g2_i1	8.99678e-38	7.19224e-37	0.981088	0.0763699	6.59727	0.285008	0.00204306	0.00962167	0.00812874	0.00962167
TRINITY_DN9111_c0_g1_i1	9.83746e-38	7.85897e-37	0.796141	0.0620066	7.41674	0.187688	0.000591613	0.00709804	0.00556629	0.00709804
TRINITY_DN987_c0_g1_i2	9.87648e-38	7.88747e-37	1.21988	0.0950116	6.24874	0.44065	0.00241062	0.0156438	0.0103625	0.0156438
TRINITY_DN3988_c0_g1_i2	1.01173e-37	8.0743e-37	1.06175	0.082707	6.22595	0.333813	0.00200013	0.0116808	0.0105243	0.0116808
TRINITY_DN5395_c0_g1_i3	1.08392e-37	8.64459e-37	1.68386	0.131222	4.87053	0.829563	0.00818372	0.0145124	0.026255	0.026255
TRINITY_DN10681_c0_g1_i1	1.32608e-37	1.05652e-36	0.911386	0.0711105	6.57036	0.24599	0.00145247	0.00866095	0.00827621	0.00866095
TRINITY_DN1949_c0_g2_i6	1.3855e-37	1.10349e-36	2.58212	0.201523	4.43328	1.97458	0.0243713	0.0568515	0.0353676	0.0568515
TRINITY_DN42937_c0_g1_i1	1.42482e-37	1.13404e-36	1.06926	0.0834653	6.08717	0.330762	0.00236064	0.00241866	0.0115723	0.0115723
TRINITY_DN9097_c0_g2_i1	1.47389e-37	1.1723e-36	1.04487	0.0815779	7.57132	0.323339	0.000448374	0.0128615	0.00537104	0.0128615
TRINITY_DN10952_c0_g2_i1	1.48839e-37	1.18344e-36	1.6999	0.132727	5.14003	0.855818	0.00568523	0.0295477	0.0223336	0.0295477
TRINITY_DN10363_c0_g1_i1	1.65498e-37	1.31501e-36	6.79255	0.530698	5.56905	13.6653	0.0457216	0.51756	0.0170178	0.51756
TRINITY_DN11378_c1_g1_i4	1.66889e-37	1.32516e-36	1.37129	0.107143	7.17403	0.556945	0.000668587	0.0222908	0.00603222	0.0222908
TRINITY_DN4178_c0_g1_i4	1.70759e-37	1.35543e-36	1.53977	0.120324	5.19106	0.68827	0.00729115	0.00539107	0.0216648	0.0216648
TRINITY_DN1921_c1_g1_i2	1.72287e-37	1.3671e-36	0.793191	0.0619867	6.93383	0.185035	0.000958222	0.00519879	0.00672647	0.00672647
TRINITY_DN895_c0_g1_i5	1.78168e-37	1.41329e-36	4.82811	0.377387	7.50481	6.90434	0.00303402	0.281808	0.00544672	0.281808
TRINITY_DN442_c0_g3_i1	1.87168e-37	1.48319e-36	0.740259	0.0578793	9.21382	0.158552	0.000110516	0.00220523	0.0065895	0.0065895
TRINITY_DN1059_c0_g1_i12	2.39904e-37	1.89663e-36	1.6601	0.129996	5.42889	0.816381	0.011175	0.0226229	0.0187076	0.0226229
TRINITY_DN42933_c0_g1_i1	2.77784e-37	2.19462e-36	1.02905	0.0806529	6.22205	0.310378	0.00245778	0.0066693	0.010552	0.010552
TRINITY_DN315_c0_g1_i1	2.91623e-37	2.30319e-36	0.973726	0.0763395	6.36056	0.276272	0.00207088	0.00419874	0.00958456	0.00958456
TRINITY_DN1410_c0_g1_i3	3.00608e-37	2.37177e-36	0.803768	0.0630266	6.87951	0.188631	0.00103124	0.00369137	0.00691346	0.00691346
TRINITY_DN12143_c0_g1_i1	3.08762e-37	2.43528e-36	1.75379	0.137544	4.69266	0.900241	0.00842943	0.0165959	0.0294072	0.0294072
TRINITY_DN3678_c1_g2_i1	3.39554e-37	2.67636e-36	2.44099	0.191551	3.95501	1.71379	0.0207595	-0.00749295	0.0526239	0.0526239
TRINITY_DN6567_c0_g1_i2	3.6457e-37	2.87161e-36	1.12856	0.0885996	7.89671	0.377358	0.000442259	0.0152575	0.00516845	0.0152575
TRINITY_DN12266_c0_g1_i1	3.73265e-37	2.93813e-36	0.992202	0.0779056	7.50435	0.29168	0.000727847	0.0114107	0.00544729	0.0114107
TRINITY_DN17232_c0_g1_i1	3.87446e-37	3.04772e-36	2.55268	0.200476	6.06393	1.93066	0.00301615	0.0773655	0.0117671	0.0773655
TRINITY_DN4957_c0_g2_i1	3.89983e-37	3.06666e-36	6.89988	0.541909	3.40704	14.1058	0.0708354	0.516496	0.0841934	0.516496
TRINITY_DN23971_c0_g1_i1	4.06206e-37	3.1921e-36	3.57359	0.280736	4.30173	3.78383	0.0256353	0.13199	0.0392578	0.13199
TRINITY_DN219_c2_g1_i2	4.14696e-37	3.25773e-36	0.739879	0.0581312	9.23526	0.161916	0.000113557	0.00631465	0.00664492	0.00664492
TRINITY_DN501_c0_g1_i3	4.48922e-37	3.52191e-36	0.667464	0.0524672	8.32498	0.13159	0.000246125	0.00477292	0.0052595	0.0052595
TRINITY_DN48600_c0_g1_i1	4.63867e-37	3.63553e-36	0.890304	0.0699981	7.15133	0.234868	0.000867606	0.00893185	0.00608809	0.00893185
TRINITY_DN3027_c0_g3_i5	4.71724e-37	3.69587e-36	0.697989	0.0548834	7.58528	0.143306	0.000667675	0.00412669	0.0053567	0.0053567
TRINITY_DN3423_c0_g2_i1	4.75061e-37	3.72079e-36	1.20809	0.0949974	7.98675	0.432468	0.000376921	0.0176721	0.00515886	0.0176721
TRINITY_DN47040_c0_g1_i1	4.96379e-37	3.88646e-36	1.63266	0.128418	4.9408	0.777556	0.00782914	0.0107905	0.0251531	0.0251531
TRINITY_DN17247_c1_g2_i2	5.24986e-37	4.10908e-36	0.668949	0.0526346	7.95135	0.131177	0.000380501	0.00349477	0.0051603	0.0051603
TRINITY_DN7454_c1_g1_i4	5.65071e-37	4.41989e-36	0.715956	0.0563587	7.43247	0.151233	0.000809338	0.00476486	0.00554328	0.00554328
TRINITY_DN8478_c0_g1_i2	5.78994e-37	4.52579e-36	2.22096	0.174856	4.98984	1.46175	0.00795482	0.0531945	0.0244216	0.0531945
TRINITY_DN14817_c0_g1_i6	6.19553e-37	4.83961e-36	4.51101	0.3553	3.03173	5.91761	0.13919	-0.0183869	0.113287	0.113287
TRINITY_DN1013_c1_g1_i5	6.47021e-37	5.04415e-36	1.0953	0.0862916	6.13526	0.350482	0.00370508	0.00529951	0.0111874	0.0111874
TRINITY_DN4399_c0_g1_i4	6.98974e-37	5.44558e-36	0.721335	0.0568567	9.11031	0.153579	0.000125272	0.00560911	0.0063401	0.0063401
TRINITY_DN3075_c0_g1_i6	7.18147e-37	5.5931e-36	0.67549	0.053252	8.5623	0.133767	0.000219488	0.00374646	0.00545206	0.00545206
TRINITY_DN12237_c0_g1_i4	7.67637e-37	5.97065e-36	1.95755	0.154386	5.38302	1.11358	0.0284061	-0.00656009	0.0192641	0.0192641
TRINITY_DN1678_c0_g1_i6	7.85263e-37	6.10573e-36	0.688862	0.0543362	8.77403	0.138675	0.000188516	0.00342251	0.00571632	0.00571632
TRINITY_DN6595_c1_g1_i3	9.55411e-37	7.41646e-36	0.889636	0.0702581	6.5497	0.230768	0.00147946	0.00393279	0.00839295	0.00839295
TRINITY_DN4669_c0_g1_i1	9.92655e-37	7.70051e-36	1.60337	0.126654	6.37083	0.762011	0.00167121	0.0304115	0.00951519	0.0304115
TRINITY_DN7457_c0_g1_i1	1.16596e-36	9.03305e-36	0.670056	0.0529824	8.51123	0.129518	0.00021257	0.00123356	0.00540171	0.00540171
TRINITY_DN20245_c0_g1_i1	1.33594e-36	1.03397e-35	2.02569	0.16031	4.34552	1.19853	0.0135043	0.0169764	0.0378944	0.0378944
TRINITY_DN12239_c0_g1_i4	1.39009e-36	1.07553e-35	2.61875	0.207296	3.87156	1.99484	0.0293695	0.0119907	0.0565735	0.0565735
TRINITY_DN11464_c0_g1_i1	1.48677e-36	1.14807e-35	0.760688	0.06024	7.05114	0.168657	0.000898211	0.00298564	0.00635949	0.00635949
TRINITY_DN1674_c0_g2_i2	1.57445e-36	1.21498e-35	0.712459	0.0564408	7.53534	0.150489	0.00066033	0.0057108	0.00541046	0.0057108
TRINITY_DN2446_c0_g1_i1	1.62133e-36	1.25074e-35	0.723513	0.057327	7.26575	0.153071	0.000744555	0.00334797	0.00582821	0.00582821
TRINITY_DN34032_c0_g1_i1	1.77594e-36	1.36912e-35	2.4638	0.195328	5.15273	1.79978	0.00708284	0.0692234	0.0221656	0.0692234
TRINITY_DN6499_c0_g2_i2	1.95452e-36	1.50581e-35	1.33249	0.105702	5.86743	0.526447	0.00236041	0.0199854	0.0136291	0.0199854
TRINITY_DN3531_c0_g1_i3	2.19587e-36	1.69065e-35	0.820744	0.0651544	6.77143	0.199386	0.00117479	0.00690204	0.0073154	0.0073154
TRINITY_DN12861_c0_g2_i1	2.24762e-36	1.72992e-35	0.67892	0.0539037	8.71839	0.134948	0.000173276	0.0036212	0.00563793	0.00563793
TRINITY_DN280_c0_g1_i1	2.39277e-36	1.84104e-35	0.873047	0.0693438	7.01511	0.226018	0.000968914	0.0086482	0.0064667	0.0086482
TRINITY_DN13156_c2_g1_i1	2.46754e-36	1.89733e-35	0.931752	0.0740208	6.41443	0.253519	0.00173258	0.00465285	0.00922558	0.00922558
TRINITY_DN2518_c0_g1_i12	2.82601e-36	2.17155e-35	7.8511	0.624243	9.1879	18.2794	0.203884	0.575475	0.00652429	0.575475
TRINITY_DN1071_c0_g1_i4	3.44674e-36	2.6425e-35	0.798447	0.0635641	7.26265	0.189074	0.000686066	0.00739472	0.00583452	0.00739472
TRINITY_DN1601_c0_g5_i1	3.55923e-36	2.72785e-35	2.19926	0.175118	7.20521	1.43449	0.00088089	0.0604514	0.00595891	0.0604514
TRINITY_DN3937_c0_g1_i2	3.73275e-36	2.85992e-35	1.5167	0.120804	8.64492	0.682265	0.000200981	0.0289864	0.00554433	0.0289864
TRINITY_DN12442_c0_g1_i1	3.8758e-36	2.96855e-35	1.44402	0.115043	7.74924	0.618456	0.000427358	0.0260424	0.00522691	0.0260424
TRINITY_DN10692_c0_g1_i1	4.0134e-36	3.07194e-35	0.709817	0.0565625	7.34451	0.145659	0.000717063	0.00127214	0.00568158	0.00568158
TRINITY_DN7769_c0_g1_i9	4.1331e-36	3.16254e-35	1.80076	0.143522	4.65838	0.953522	0.0111088	0.0204187	0.0300885	0.0300885
TRINITY_DN216_c8_g1_i1	4.43132e-36	3.38633e-35	1.90504	0.151901	4.48228	1.06462	0.0120659	0.0202564	0.0340817	0.0340817
TRINITY_DN7623_c0_g1_i1	4.47087e-36	3.41545e-35	0.686445	0.0547374	7.50322	0.1397	0.000543689	0.00537093	0.00544868	0.00544868
TRINITY_DN8762_c0_g1_i1	5.24051e-36	3.99692e-35	0.669358	0.0534286	7.71117	0.128502	0.000458398	0.000114255	0.00525083	0.00525083
TRINITY_DN19810_c0_g1_i8	5.50708e-36	4.19753e-35	1.85852	0.148394	7.21458	1.02463	0.000848829	0.043193	0.00593767	0.043193
TRINITY_DN59_c0_g1_i6	5.71677e-36	4.35454e-35	0.721044	0.0575859	7.42396	0.154229	0.000789357	0.00584291	0.00555564	0.00584291
TRINITY_DN391_c0_g1_i5	5.91193e-36	4.50174e-35	0.740598	0.0591602	7.1569	0.160114	0.000925669	0.00304488	0.00607418	0.00607418
TRINITY_DN3735_c0_g1_i1	6.04288e-36	4.59997e-35	3.47955	0.277991	4.01158	3.5917	0.0383321	0.116226	0.0501145	0.116226
TRINITY_DN932_c0_g1_i8	6.14034e-36	4.67265e-35	5.1557	0.411945	4.68555	7.6478	0.30985	-0.247832	0.0295462	0.0295462
TRINITY_DN8016_c0_g1_i2	6.48844e-36	4.93595e-35	1.0064	0.0804405	8.62064	0.300477	0.000190525	0.0127508	0.00551581	0.0127508
TRINITY_DN1962_c0_g1_i21	6.72099e-36	5.10626e-35	0.807834	0.0645836	6.95298	0.189946	0.001679	0.00239272	0.00666308	0.00666308
TRINITY_DN2601_c0_g1_i2	7.31757e-36	5.55593e-35	0.768666	0.0614854	7.02352	0.175294	0.00105326	0.00650766	0.00644122	0.00650766
TRINITY_DN4914_c0_g1_i6	8.954e-36	6.78748e-35	0.964303	0.0772337	6.32191	0.270317	0.00208071	0.00332893	0.00984937	0.00984937
TRINITY_DN724_c0_g2_i1	9.21272e-36	6.97463e-35	0.729367	0.0584276	7.44998	0.157846	0.000643443	0.00618413	0.0055185	0.00618413
TRINITY_DN3739_c0_g1_i1	1.05648e-35	7.98542e-35	5.19462	0.41649	5.37512	8.00709	0.0207154	0.326213	0.0193604	0.326213
TRINITY_DN1141_c0_g2_i8	1.08068e-35	8.16308e-35	0.656675	0.052658	8.38126	0.126975	0.000249982	0.00414676	0.00529575	0.00529575
TRINITY_DN5747_c0_g1_i6	1.08153e-35	8.16689e-35	0.653232	0.0523822	8.2192	0.125675	0.000281136	0.00410299	0.00520665	0.00520665
TRINITY_DN751_c0_g1_i1	1.08927e-35	8.22272e-35	0.682629	0.054742	8.08244	0.138275	0.00032022	0.00567316	0.00516729	0.00567316
TRINITY_DN1354_c0_g1_i2	1.10804e-35	8.35907e-35	0.669286	0.0536779	8.6758	0.130915	0.000180313	0.00323962	0.00558232	0.00558232
TRINITY_DN1849_c1_g1_i1	1.21113e-35	9.13092e-35	1.05203	0.0844223	6.06586	0.32617	0.00250362	0.00910745	0.0117506	0.0117506
TRINITY_DN4517_c0_g1_i1	1.2451e-35	9.38401e-35	1.43592	0.115249	7.75604	0.611877	0.000490039	0.0260748	0.00522302	0.0260748
TRINITY_DN1688_c0_g2_i1	1.25503e-35	9.45585e-35	5.89356	0.473051	7.35721	10.3076	0.00338718	0.444167	0.00566015	0.444167
TRINITY_DN1618_c0_g1_i5	1.29296e-35	9.73852e-35	1.34472	0.107956	8.65004	0.536632	0.000171316	0.0231376	0.00555048	0.0231376
TRINITY_DN2348_c1_g2_i1	1.38864e-35	1.04525e-34	1.14016	0.0915751	5.86085	0.375759	0.0030745	0.00198755	0.0136975	0.0136975
TRINITY_DN3543_c0_g1_i1	1.49456e-35	1.12426e-34	0.661648	0.0531671	7.75118	0.126947	0.00042769	0.00175072	0.00522579	0.00522579
TRINITY_DN27857_c0_g1_i1	1.53027e-35	1.15038e-34	2.06156	0.165683	4.26447	1.2566	0.0144295	0.0349247	0.0404722	0.0404722
TRINITY_DN521_c0_g1_i5	1.58102e-35	1.18778e-34	0.701458	0.0563864	9.05196	0.141644	0.000146706	0.00109012	0.00621214	0.00621214
TRINITY_DN8550_c0_g1_i1	1.70691e-35	1.28195e-34	1.46701	0.117983	5.87015	0.638752	0.00296836	0.0248715	0.0136009	0.0248715
TRINITY_DN3499_c0_g2_i2	1.7788e-35	1.33552e-34	0.717564	0.0577248	7.25773	0.151925	0.000819674	0.00479312	0.00584463	0.00584463
TRINITY_DN1543_c0_g1_i3	2.06964e-35	1.5524e-34	1.99267	0.160457	6.95076	1.17863	0.0115295	0.0399635	0.00667037	0.0399635
TRINITY_DN12518_c0_g1_i5	2.62834e-35	1.96646e-34	0.655215	0.0528419	8.50895	0.124103	0.000184961	0.00150004	0.00539957	0.00539957
TRINITY_DN29122_c0_g1_i1	2.63799e-35	1.97305e-34	6.634	0.535033	4.1358	13.065	0.0675695	0.50495	0.0450649	0.50495
TRINITY_DN3168_c0_g1_i3	2.7071e-35	2.02282e-34	0.70276	0.0566871	7.60373	0.144259	0.0010883	0.00259007	0.00533855	0.00533855
TRINITY_DN7307_c0_g1_i1	2.70679e-35	2.02282e-34	0.725197	0.0584969	7.23547	0.15272	0.000952132	0.00191833	0.00589164	0.00589164
TRINITY_DN2173_c0_g1_i10	2.84918e-35	2.12831e-34	1.1556	0.0932456	7.88315	0.396451	0.000390855	0.0169986	0.00517159	0.0169986
TRINITY_DN9850_c0_g1_i2	3.7407e-35	2.78897e-34	0.933987	0.0754967	9.82923	0.259009	5.92452e-05	0.0113403	0.00879282	0.0113403
TRINITY_DN272_c0_g2_i2	4.0148e-35	2.99143e-34	0.658736	0.0532719	7.72988	0.127235	0.000437184	0.00335932	0.00523861	0.00523861
TRINITY_DN5457_c0_g1_i1	4.49944e-35	3.35148e-34	0.735892	0.0595556	7.10029	0.157644	0.000872381	0.00253304	0.00622137	0.00622137
TRINITY_DN6904_c0_g1_i1	4.85467e-35	3.61265e-34	0.70796	0.0573234	8.24764	0.148835	0.000339301	0.00623265	0.00521892	0.00623265
TRINITY_DN5719_c0_g2_i1	5.11036e-35	3.79694e-34	0.782778	0.0634027	6.86138	0.179345	0.00106165	0.00392728	0.00697815	0.00697815
TRINITY_DN5424_c0_g3_i1	5.13332e-35	3.81279e-34	2.00908	0.162734	5.79116	1.19865	0.0031166	0.049848	0.0144438	0.049848
TRINITY_DN968_c0_g1_i4	5.83959e-35	4.33328e-34	0.654181	0.0530328	8.10639	0.127094	0.000360121	0.00526483	0.00517185	0.00526483
TRINITY_DN24014_c0_g1_i1	6.0128e-35	4.45901e-34	2.83493	0.229865	4.2244	2.38682	0.0234767	0.082199	0.0418352	0.082199
TRINITY_DN14204_c0_g1_i1	6.08018e-35	4.50755e-34	0.696869	0.0565083	7.45386	0.144224	0.000630699	0.00575568	0.00551314	0.00575568
TRINITY_DN1617_c0_g1_i5	6.47084e-35	4.79416e-34	3.56157	0.288921	5.00115	3.76732	0.093202	0.0737489	0.0242569	0.0737489
TRINITY_DN2044_c0_g1_i2	6.49957e-35	4.81242e-34	7.18694	0.583035	6.53312	15.3405	0.0170383	0.662821	0.00848882	0.662821
TRINITY_DN20328_c0_g1_i1	6.53627e-35	4.83807e-34	3.94847	0.320328	2.99432	4.51952	0.0887504	-0.0127748	0.11647	0.11647
TRINITY_DN12343_c0_g1_i1	6.99299e-35	5.17288e-34	1.59237	0.129242	5.53152	0.753106	0.00374727	0.0296596	0.0174697	0.0296596
TRINITY_DN7201_c0_g1_i6	7.23863e-35	5.35291e-34	1.62407	0.131845	6.08441	0.783405	0.00244568	0.0323203	0.0115951	0.0323203
TRINITY_DN7854_c0_g3_i8	7.38911e-35	5.46247e-34	0.833978	0.0677126	6.66295	0.202488	0.00137774	0.00301823	0.00779226	0.00779226
TRINITY_DN32909_c0_g1_i1	7.58275e-35	5.60211e-34	1.42548	0.115758	5.86595	0.603541	0.00327966	0.02352	0.0136445	0.02352
TRINITY_DN2003_c0_g1_i10	1.06212e-34	7.8248e-34	1.47723	0.120226	7.40479	0.648265	0.000708746	0.0281996	0.00558427	0.0281996
TRINITY_DN13489_c0_g1_i1	1.10192e-34	8.11554e-34	0.789688	0.0642851	6.84048	0.181406	0.00121104	0.00255957	0.00705411	0.00705411
TRINITY_DN2067_c0_g1_i3	1.11419e-34	8.2033e-34	0.864217	0.0703573	10.0305	0.221124	4.55499e-05	0.00897536	0.00985475	0.00985475
TRINITY_DN3485_c0_g1_i1	1.11653e-34	8.21797e-34	1.01033	0.0822534	8.85995	0.303243	0.000156563	0.0133747	0.00585054	0.0133747
TRINITY_DN4864_c0_g1_i1	1.2082e-34	8.88718e-34	0.646713	0.052678	8.3364	0.123892	0.000283555	0.00484517	0.0052664	0.0052664
TRINITY_DN7252_c0_g1_i2	1.24311e-34	9.13538e-34	0.646022	0.0526316	8.3974	0.122932	0.000232964	0.00407294	0.00530721	0.00530721
TRINITY_DN8931_c0_g1_i4	1.24833e-34	9.17088e-34	2.06663	0.168374	4.48078	1.26887	0.012316	0.0443834	0.0341198	0.0443834
TRINITY_DN1093_c0_g1_i8	1.28816e-34	9.45763e-34	0.776863	0.0633062	7.9418	0.179304	0.000355904	0.00765945	0.0051612	0.00765945
TRINITY_DN4470_c1_g1_i6	1.47708e-34	1.08312e-33	1.10085	0.0897892	5.98756	0.350753	0.00367771	0.00157325	0.0124465	0.0124465
TRINITY_DN1885_c0_g1_i3	1.48624e-34	1.0895e-33	1.02787	0.0838399	7.27295	0.313913	0.000714065	0.0133442	0.00581371	0.0133442
TRINITY_DN25_c0_g3_i1	1.55894e-34	1.14172e-33	0.763194	0.0622708	8.07199	0.173066	0.000320066	0.00743523	0.0051656	0.00743523
TRINITY_DN12378_c0_g1_i7	1.62289e-34	1.18782e-33	4.56682	0.372716	1.9582	6.05434	0.0548464	0.0566003	0.222989	0.222989
TRINITY_DN30_c0_g1_i8	1.64096e-34	1.20067e-33	0.687215	0.0560904	9.02636	0.139889	0.00013352	0.00564906	0.00615875	0.00615875
TRINITY_DN5458_c0_g1_i5	1.67973e-34	1.22828e-33	2.48522	0.202875	6.1887	1.83522	0.00258014	0.0797365	0.0107895	0.0797365
TRINITY_DN5289_c0_g1_i2	1.7548e-34	1.28278e-33	1.6465	0.134447	4.8007	0.781581	0.00872823	-0.000534826	0.0274236	0.0274236
TRINITY_DN12896_c0_g1_i1	1.78552e-34	1.30483e-33	1.70062	0.138882	4.97949	0.859381	0.00691311	0.0316633	0.0245737	0.0316633
TRINITY_DN5592_c0_g1_i1	1.86955e-34	1.36454e-33	1.12465	0.0918735	7.11637	0.375854	0.000816745	0.0160647	0.00617825	0.0160647
TRINITY_DN5005_c0_g1_i6	2.03412e-34	1.48236e-33	3.90559	0.319228	3.14319	4.43552	0.0997337	-0.0094952	0.104079	0.104079
TRINITY_DN1945_c0_g2_i4	2.29928e-34	1.67404e-33	1.11185	0.0909522	5.86759	0.357364	0.00291724	0.00193899	0.0136274	0.0136274
TRINITY_DN54681_c0_g1_i1	2.41095e-34	1.75372e-33	3.15026	0.257782	5.89282	2.94939	0.0039311	0.128972	0.0133683	0.128972
TRINITY_DN6517_c0_g3_i1	2.60181e-34	1.8908e-33	0.809268	0.0662548	7.60536	0.194644	0.000564753	0.00821466	0.005337	0.00821466
TRINITY_DN272_c0_g1_i2	2.63927e-34	1.91684e-33	0.939666	0.0769379	6.44365	0.255921	0.00280225	0.00144787	0.00903662	0.00903662
TRINITY_DN1153_c0_g2_i12	2.66424e-34	1.93438e-33	1.5425	0.126305	7.01795	0.70715	0.00271713	0.0291886	0.00645807	0.0291886
TRINITY_DN5701_c0_g1_i5	2.75522e-34	1.99921e-33	1.4132	0.115743	7.77317	0.593578	0.000450016	0.026343	0.00521375	0.026343
TRINITY_DN3570_c0_g1_i5	2.78914e-34	2.0232e-33	1.53609	0.125818	5.38961	0.69243	0.0124766	0.00883081	0.0191839	0.0191839
TRINITY_DN2775_c0_g1_i3	2.90747e-34	2.10709e-33	2.20324	0.180513	6.66901	1.44279	0.00153717	0.0636325	0.00776299	0.0636325
TRINITY_DN16210_c0_g1_i1	3.02624e-34	2.19114e-33	2.84574	0.233216	4.47797	2.40702	0.0155482	0.0932311	0.0341915	0.0932311
TRINITY_DN816_c0_g1_i2	3.14692e-34	2.27782e-33	1.40312	0.115019	6.01061	0.585178	0.00245926	0.0239996	0.0122353	0.0239996
TRINITY_DN2611_c1_g3_i1	3.23941e-34	2.34333e-33	0.643899	0.0527932	8.4775	0.122066	0.000203063	0.00400521	0.00537118	0.00537118
TRINITY_DN5766_c0_g1_i1	3.30254e-34	2.38827e-33	0.675925	0.0554261	7.46417	0.133166	0.000645004	0.00242455	0.0054991	0.0054991
TRINITY_DN7571_c0_g1_i1	3.31602e-34	2.39728e-33	0.659638	0.054092	7.61279	0.124874	0.000521908	0.000123926	0.00532999	0.00532999
TRINITY_DN6607_c0_g1_i2	3.44587e-34	2.49039e-33	4.36451	0.357993	3.54685	5.66226	0.117034	0.139284	0.0748629	0.139284
TRINITY_DN5279_c0_g1_i9	4.07059e-34	2.93828e-33	1.12349	0.092256	8.07942	0.375231	0.000329196	0.0166931	0.00516678	0.0166931
TRINITY_DN3912_c0_g1_i3	4.20656e-34	3.0355e-33	4.81045	0.395098	3.77571	6.87916	0.230156	0.0820492	0.061483	0.0820492
TRINITY_DN556_c0_g1_i1	4.36129e-34	3.14619e-33	2.97016	0.244008	8.68313	2.62259	0.000246832	0.118833	0.00559162	0.118833
TRINITY_DN979_c0_g1_i4	4.43733e-34	3.20006e-33	0.826827	0.0679343	6.89933	0.203238	0.00100435	0.00822578	0.00684404	0.00822578
TRINITY_DN47934_c0_g1_i1	4.63183e-34	3.33829e-33	4.67446	0.384176	1.64408	6.32247	0.0311335	0.0615572	0.26405	0.26405
TRINITY_DN4877_c0_g1_i1	4.67469e-34	3.36815e-33	0.643693	0.052906	8.07649	0.121934	0.00043178	0.00371144	0.00516631	0.00516631
TRINITY_DN1600_c0_g2_i1	5.09588e-34	3.66938e-33	0.706226	0.0580793	7.2025	0.145661	0.000781302	0.00290467	0.00596512	0.00596512
TRINITY_DN53666_c0_g1_i1	5.18911e-34	3.73537e-33	2.09252	0.172108	4.22145	1.30074	0.017304	0.0406803	0.041938	0.041938
TRINITY_DN5857_c0_g1_i1	5.24704e-34	3.77591e-33	1.62479	0.133647	4.75576	0.783867	0.00750245	0.0270329	0.0282206	0.0282206
TRINITY_DN8328_c0_g1_i2	5.4173e-34	3.89606e-33	1.0933	0.089949	7.03469	0.355387	0.00106779	0.0151139	0.00640782	0.0151139
TRINITY_DN1946_c0_g1_i2	5.60451e-34	4.02947e-33	0.672972	0.05538	7.4403	0.130977	0.000601802	0.00124058	0.00553208	0.00553208
TRINITY_DN6931_c0_g1_i1	5.66811e-34	4.07023e-33	0.7162	0.0589417	7.13609	0.148233	0.000821476	0.00113643	0.00612678	0.00612678
TRINITY_DN8519_c0_g3_i2	6.30218e-34	4.5228e-33	1.02656	0.0845444	6.05778	0.306638	0.00247598	0.00398974	0.0118195	0.0118195
TRINITY_DN303_c1_g1_i1	6.94011e-34	4.97607e-33	4.84161	0.398998	6.62562	6.9704	0.0043333	0.314066	0.00797933	0.314066
TRINITY_DN1431_c0_g3_i4	7.06019e-34	5.06063e-33	7.08924	0.584293	7.27847	14.9445	0.00790467	0.674892	0.00580273	0.674892
TRINITY_DN8397_c0_g1_i2	7.57915e-34	5.43096e-33	0.929652	0.0766584	7.09729	0.257003	0.000894337	0.0108587	0.00622952	0.0108587
TRINITY_DN1426_c0_g1_i4	8.00249e-34	5.73082e-33	2.59637	0.214174	6.06464	2.00468	0.00375824	0.0879824	0.011761	0.0879824
TRINITY_DN36967_c0_g1_i1	9.05343e-34	6.47949e-33	1.27396	0.105176	5.4914	0.476401	0.00417024	0.0106377	0.0179539	0.0179539
TRINITY_DN1139_c0_g1_i2	9.16442e-34	6.55694e-33	1.51273	0.124899	8.14335	0.680559	0.0002575	0.030942	0.00518083	0.030942
TRINITY_DN664_c0_g1_i2	9.73705e-34	6.96242e-33	1.45147	0.119891	6.26749	0.626577	0.00220126	0.0265462	0.0102299	0.0265462
TRINITY_DN4971_c0_g1_i1	1.0334e-33	7.37805e-33	0.703691	0.0581477	7.19366	0.144353	0.000776724	0.0025753	0.00598559	0.00598559
TRINITY_DN12202_c0_g1_i19	1.14727e-33	8.1836e-33	1.21917	0.100814	6.80261	0.442101	0.00137485	0.0189522	0.00719551	0.0189522
TRINITY_DN8607_c0_g1_i2	1.19648e-33	8.5269e-33	0.679674	0.056219	9.04687	0.132646	0.000119774	0.000648634	0.00620139	0.00620139
TRINITY_DN7805_c0_g1_i1	1.2189e-33	8.68407e-33	0.766775	0.0634316	7.31473	0.174882	0.000642555	0.00740458	0.00573394	0.00740458
TRINITY_DN3952_c0_g1_i1	1.26901e-33	9.03833e-33	0.696203	0.0576093	7.42902	0.144175	0.000670106	0.00596755	0.00554826	0.00596755
TRINITY_DN2381_c0_g4_i2	1.30303e-33	9.27504e-33	0.652753	0.0540236	8.70084	0.125527	0.000222537	0.00419654	0.00561456	0.00561456
TRINITY_DN4610_c0_g1_i1	1.41332e-33	1.00571e-32	4.57153	0.378562	6.97897	6.21679	0.0032312	0.283386	0.00657919	0.283386
TRINITY_DN48898_c0_g1_i1	1.59042e-33	1.12934e-32	3.50559	0.290527	4.50472	3.65589	0.0195617	0.14925	0.0335207	0.14925
TRINITY_DN768_c0_g1_i1	1.70322e-33	1.20907e-32	0.635622	0.0527019	8.1713	0.118255	0.000365802	0.00292643	0.00518918	0.00518918
TRINITY_DN38637_c0_g1_i1	2.00916e-33	1.42411e-32	4.27831	0.355132	4.81119	5.44589	0.0302291	0.222008	0.0272429	0.222008
TRINITY_DN1691_c1_g1_i4	2.05964e-33	1.45945e-32	0.676499	0.0561641	7.354	0.132043	0.00064329	0.000856616	0.00566552	0.00566552
TRINITY_DN52241_c0_g1_i1	2.20725e-33	1.56311e-32	7.17099	0.59563	5.3635	15.3005	0.0359757	0.673574	0.0195023	0.673574
TRINITY_DN14818_c0_g1_i1	2.2644e-33	1.60262e-32	1.06344	0.0883459	5.9212	0.327771	0.00252651	0.00290496	0.0130835	0.0130835
TRINITY_DN1638_c0_g1_i12	2.28678e-33	1.61749e-32	0.723421	0.0601027	7.13215	0.154379	0.00108771	0.00457565	0.00613696	0.00613696
TRINITY_DN1383_c2_g1_i1	2.31045e-33	1.63374e-32	1.75121	0.145503	4.77447	0.912506	0.00912051	0.0332218	0.0278843	0.0332218
TRINITY_DN4366_c0_g2_i2	2.50343e-33	1.7686e-32	1.9858	0.165085	4.63919	1.14686	0.0240241	-0.000480119	0.0304821	0.0304821
TRINITY_DN8723_c0_g2_i5	2.53852e-33	1.79232e-32	0.651356	0.0541543	8.7517	0.124023	0.000181297	0.00309089	0.00568407	0.00568407
TRINITY_DN9661_c0_g2_i3	2.56769e-33	1.81183e-32	1.16908	0.0972061	6.30726	0.4067	0.00427245	0.0146256	0.00995105	0.0146256
TRINITY_DN7028_c0_g2_i9	2.68806e-33	1.8962e-32	2.65581	0.220893	6.30001	2.09889	0.00309566	0.094492	0.0100016	0.094492
TRINITY_DN1674_c0_g1_i7	2.74418e-33	1.93521e-32	0.629816	0.0523914	8.21834	0.116808	0.000283413	0.00377009	0.0052063	0.0052063
TRINITY_DN2525_c0_g1_i2	4.15507e-33	2.92057e-32	0.657112	0.0548185	7.51837	0.12683	0.000579851	0.00345611	0.00543029	0.00543029
TRINITY_DN5159_c0_g1_i4	4.24968e-33	2.98618e-32	2.46766	0.205893	5.02164	1.81249	0.0141137	0.07067	0.023962	0.07067
TRINITY_DN1702_c0_g1_i4	4.42106e-33	3.10475e-32	0.727099	0.0606832	7.97924	0.157362	0.000326206	0.00703869	0.00515891	0.00703869
TRINITY_DN3879_c0_g1_i2	4.62412e-33	3.24542e-32	1.8372	0.153379	5.37865	1.0047	0.00466504	0.0423853	0.0193174	0.0423853
TRINITY_DN782_c2_g2_i1	4.84772e-33	3.39931e-32	0.865393	0.0722711	7.91074	0.222927	0.000320963	0.0101253	0.00516567	0.0101253
TRINITY_DN7715_c0_g1_i1	4.93699e-33	3.46088e-32	0.749093	0.0625666	6.9217	0.164207	0.00106182	0.00346622	0.00676733	0.00676733
TRINITY_DN340_c0_g1_i3	5.33605e-33	3.73952e-32	0.628994	0.0525638	8.10012	0.116851	0.000355342	0.00409328	0.00517056	0.00517056
TRINITY_DN8438_c0_g1_i9	5.42091e-33	3.79786e-32	0.629093	0.0525778	7.99075	0.115939	0.000369968	0.00297276	0.00515889	0.00515889
TRINITY_DN5407_c0_g1_i1	5.4246e-33	3.79931e-32	0.702781	0.0587368	7.26406	0.14662	0.00106836	0.00535507	0.00583166	0.00583166
TRINITY_DN4735_c0_g1_i2	5.65141e-33	3.95699e-32	0.986814	0.082499	8.29062	0.289896	0.000262021	0.0133501	0.00524016	0.0133501
TRINITY_DN6_c0_g1_i5	6.08117e-33	4.25664e-32	1.06649	0.0892057	8.56233	0.338616	0.000176553	0.0157388	0.00545209	0.0157388
TRINITY_DN2179_c0_g1_i4	6.95264e-33	4.85367e-32	0.668393	0.0559591	7.36699	0.129845	0.000618861	0.00195063	0.00564398	0.00564398
TRINITY_DN5977_c0_g1_i2	7.42566e-33	5.17775e-32	0.64393	0.0539357	7.63216	0.122348	0.000505739	0.00401815	0.00531239	0.00531239
TRINITY_DN20392_c0_g2_i3	8.05556e-33	5.61034e-32	2.29365	0.192226	4.41914	1.56644	0.0157011	0.0582006	0.0357553	0.0582006
TRINITY_DN4532_c0_g2_i6	8.36377e-33	5.82327e-32	4.52484	0.379317	7.48388	6.09643	0.00135457	0.286408	0.00547311	0.286408
TRINITY_DN3585_c0_g1_i4	8.53262e-33	5.93732e-32	0.649564	0.0544604	8.81048	0.125589	0.000160609	0.00571576	0.00577126	0.00577126
TRINITY_DN105_c0_g1_i5	8.54074e-33	5.94122e-32	0.622881	0.0522236	8.19253	0.111846	0.000258174	0.000902041	0.00519643	0.00519643
TRINITY_DN5039_c0_g1_i1	9.17603e-33	6.38127e-32	0.629984	0.0528456	7.8283	0.117608	0.000396437	0.0045192	0.00518888	0.00518888
TRINITY_DN10893_c0_g2_i1	9.24017e-33	6.42208e-32	0.683683	0.0573529	7.23723	0.13908	0.000690842	0.00576124	0.00588787	0.00588787
TRINITY_DN5680_c0_g1_i5	1.1869e-32	8.23947e-32	0.939216	0.0789274	6.86936	0.262716	0.00118163	0.0112774	0.00694952	0.0112774
TRINITY_DN2685_c0_g1_i2	1.21321e-32	8.41711e-32	0.836861	0.0703367	6.50668	0.201654	0.00124901	0.000568704	0.00864549	0.00864549
TRINITY_DN654_c0_g1_i1	1.2276e-32	8.51444e-32	0.934988	0.0785906	8.56069	0.26036	0.000198992	0.012154	0.00545039	0.012154
TRINITY_DN5213_c0_g1_i2	1.26408e-32	8.76488e-32	0.681153	0.0572662	9.16029	0.135563	0.000101981	0.00339786	0.00645686	0.00645686
TRINITY_DN1519_c0_g3_i1	1.28097e-32	8.87683e-32	1.17945	0.0991686	5.91846	0.414318	0.00262098	0.0170479	0.0131106	0.0170479
TRINITY_DN12052_c0_g2_i1	1.30326e-32	9.02597e-32	1.39586	0.117378	5.32326	0.580311	0.00524978	0.0223056	0.0199967	0.0223056
TRINITY_DN3651_c0_g2_i1	1.30465e-32	9.0329e-32	0.638163	0.0536638	7.72384	0.120144	0.00051715	0.00389998	0.00524246	0.00524246
TRINITY_DN651_c0_g1_i3	1.32764e-32	9.18937e-32	0.627999	0.0528156	7.88918	0.11473	0.000408841	0.0019818	0.00517014	0.00517014
TRINITY_DN7399_c0_g1_i3	1.35031e-32	9.34359e-32	1.08158	0.0909734	5.90315	0.337543	0.00328851	0.000572609	0.0132638	0.0132638
TRINITY_DN3026_c0_g1_i4	1.49083e-32	1.02978e-31	0.688735	0.0579708	7.22771	0.139541	0.0008127	0.00386709	0.00590852	0.00590852
TRINITY_DN2351_c0_g1_i3	1.88987e-32	1.30236e-31	1.19981	0.101157	5.6048	0.426518	0.00387566	0.0138832	0.0165897	0.0165897
TRINITY_DN6301_c0_g1_i4	2.09431e-32	1.44198e-31	1.01417	0.0855676	6.47605	0.306421	0.0014677	0.0131759	0.00883265	0.0131759
TRINITY_DN11779_c0_g1_i5	2.1694e-32	1.49281e-31	2.24003	0.189043	4.5672	1.49491	0.0227997	0.048675	0.0320439	0.048675
TRINITY_DN8895_c2_g1_i2	2.30284e-32	1.58278e-31	1.2213	0.103113	5.52601	0.440141	0.00372818	0.0125799	0.0175362	0.0175362
TRINITY_DN11342_c0_g1_i2	2.34795e-32	1.61332e-31	0.828939	0.0699958	6.62435	0.204725	0.00130186	0.00849698	0.00798591	0.00849698
TRINITY_DN11158_c0_g1_i1	2.42515e-32	1.66588e-31	0.738356	0.0623612	7.81964	0.162429	0.000437752	0.0073401	0.00519229	0.0073401
TRINITY_DN12809_c0_g1_i3	2.7008e-32	1.8536e-31	2.99453	0.25311	8.27326	2.67189	0.000363113	0.127767	0.00523119	0.127767
TRINITY_DN1974_c0_g1_i6	2.70707e-32	1.85737e-31	1.14354	0.0966585	5.98878	0.387489	0.00625052	0.00992307	0.0124352	0.0124352
TRINITY_DN12731_c0_g2_i1	2.88816e-32	1.97989e-31	0.956064	0.0808489	7.7595	0.272365	0.000457318	0.0126158	0.00522109	0.0126158
TRINITY_DN47857_c0_g1_i1	3.37945e-32	2.31466e-31	6.13571	0.519442	3.13602	11.2188	0.0625748	0.477066	0.104658	0.477066
TRINITY_DN1758_c0_g1_i6	3.48848e-32	2.38864e-31	0.760833	0.0644258	7.26974	0.172506	0.000853887	0.00744747	0.00582014	0.00744747
TRINITY_DN5267_c0_g1_i2	3.59468e-32	2.45993e-31	1.05164	0.0890695	7.13866	0.329583	0.000797879	0.0150689	0.00612019	0.0150689
TRINITY_DN2274_c0_g1_i4	3.80657e-32	2.60342e-31	0.637554	0.0540204	7.66626	0.118516	0.000552575	0.00222462	0.00528383	0.00528383
TRINITY_DN8048_c0_g2_i3	4.18481e-32	2.85962e-31	2.59766	0.22025	7.50574	2.01111	0.000671657	0.0963485	0.00544558	0.0963485
TRINITY_DN6915_c0_g4_i1	4.42172e-32	3.01976e-31	1.80177	0.152828	5.11821	0.967572	0.00676114	0.0399518	0.0226251	0.0399518
TRINITY_DN9711_c0_g1_i4	4.84303e-32	3.30079e-31	0.914399	0.0776109	8.55802	0.249219	0.000167954	0.011879	0.00544765	0.011879
TRINITY_DN3803_c0_g3_i2	5.22629e-32	3.55995e-31	2.85934	0.242823	6.68328	2.43703	0.00197921	0.115947	0.00769516	0.115947
TRINITY_DN7288_c0_g1_i3	5.35995e-32	3.64888e-31	5.92437	0.503205	3.58371	10.4621	0.0799408	0.426489	0.0725487	0.426489
TRINITY_DN4750_c0_g1_i1	5.76543e-32	3.92153e-31	0.76015	0.0645995	6.81731	0.170831	0.00120612	0.00548699	0.00714006	0.00714006
TRINITY_DN4137_c0_g1_i2	6.10288e-32	4.14746e-31	0.927669	0.0788678	9.30482	0.25654	0.000116028	0.0123242	0.00683389	0.0123242
TRINITY_DN1085_c0_g2_i8	6.33085e-32	4.29867e-31	0.653892	0.0556067	8.62177	0.127465	0.000211462	0.00597274	0.00551711	0.00597274
TRINITY_DN4097_c0_g1_i2	6.35996e-32	4.31595e-31	1.1279	0.095919	7.12871	0.379244	0.000888054	0.0175129	0.00614587	0.0175129
TRINITY_DN934_c0_g1_i1	6.41189e-32	4.34994e-31	1.32382	0.112587	6.92582	0.522442	0.00111315	0.0242386	0.00675338	0.0242386
TRINITY_DN386_c2_g1_i1	6.82084e-32	4.62471e-31	0.765538	0.0651359	8.0194	0.174716	0.000305777	0.0081796	0.00515997	0.0081796
TRINITY_DN16483_c0_g1_i3	7.82481e-32	5.29629e-31	0.647223	0.0551235	7.66092	0.124894	0.000519866	0.00555734	0.0052881	0.00555734
TRINITY_DN12038_c0_g1_i4	8.06619e-32	5.4581e-31	1.68887	0.143871	4.67633	0.847172	0.0116694	0.0259427	0.0297283	0.0297283
TRINITY_DN7873_c0_g1_i2	8.08691e-32	5.47056e-31	1.13895	0.0970266	10.9918	0.37492	1.73557e-05	0.00498641	0.018811	0.018811
TRINITY_DN32514_c0_g1_i1	8.18364e-32	5.5344e-31	0.829049	0.0706323	6.55179	0.202707	0.00159681	0.00578679	0.00838104	0.00838104
TRINITY_DN297_c0_g1_i3	8.24341e-32	5.57323e-31	8.13774	0.693345	4.35637	19.7449	0.316376	0.645079	0.0375673	0.645079
TRINITY_DN2183_c0_g1_i3	9.29243e-32	6.27525e-31	2.99032	0.254999	6.75497	2.66633	0.00143301	0.128616	0.0073811	0.128616
TRINITY_DN41840_c0_g1_i1	9.68566e-32	6.53145e-31	0.61508	0.0524666	8.13132	0.111795	0.000327833	0.00399213	0.00517765	0.00517765
TRINITY_DN6897_c0_g1_i6	1.01567e-31	6.84516e-31	0.78248	0.0667688	7.36613	0.182578	0.000633478	0.00828266	0.00564539	0.00828266
TRINITY_DN2257_c0_g2_i8	1.09496e-31	7.37111e-31	0.860969	0.0735062	7.91198	0.221054	0.000427198	0.0103791	0.00516544	0.0103791
TRINITY_DN14093_c0_g1_i2	1.21479e-31	8.17313e-31	0.670679	0.0573031	8.22618	0.134146	0.000301102	0.00626618	0.00520953	0.00626618
TRINITY_DN39571_c0_g1_i1	1.38776e-31	9.33158e-31	1.79868	0.153828	4.47109	0.9313	0.0129584	-0.00485657	0.0343679	0.0343679
TRINITY_DN2111_c0_g1_i3	1.39395e-31	9.37051e-31	0.681216	0.0582614	9.25331	0.135947	9.62073e-05	0.00382381	0.00669258	0.00669258
TRINITY_DN1964_c0_g2_i2	1.46404e-31	9.83604e-31	0.642484	0.0549685	8.18672	0.123119	0.000318386	0.00572468	0.00519437	0.00572468
TRINITY_DN16114_c0_g1_i1	1.54206e-31	1.03543e-30	1.83754	0.157272	5.04116	1.00713	0.00698244	0.0424864	0.0236849	0.0424864
TRINITY_DN15170_c0_g2_i2	1.61475e-31	1.08362e-30	1.26499	0.108305	7.40459	0.477312	0.000735803	0.0227242	0.00558457	0.0227242
TRINITY_DN4207_c0_g1_i1	1.62315e-31	1.08895e-30	0.930625	0.0796804	6.35355	0.25833	0.00301146	0.00968648	0.00963221	0.00968648
TRINITY_DN4427_c0_g1_i2	1.64824e-31	1.10515e-30	1.01829	0.0871957	8.94425	0.309292	0.000134089	0.0150721	0.00599845	0.0150721
TRINITY_DN6249_c0_g1_i3	1.66718e-31	1.11754e-30	0.645697	0.0552956	7.41834	0.121814	0.000551299	0.00258995	0.00556391	0.00556391
TRINITY_DN5690_c1_g2_i1	1.80947e-31	1.21154e-30	1.4659	0.12561	5.85709	0.641008	0.00309053	0.0284653	0.0137368	0.0284653
TRINITY_DN2301_c0_g2_i2	1.83376e-31	1.22745e-30	1.60099	0.137199	5.8006	0.764605	0.00335332	0.034294	0.0143405	0.034294
TRINITY_DN10122_c0_g1_i1	1.89831e-31	1.2703e-30	1.45349	0.12459	6.11708	0.630218	0.00206332	0.0289821	0.01133	0.0289821
TRINITY_DN3955_c0_g1_i7	1.99251e-31	1.33296e-30	0.741324	0.0635674	7.19292	0.161882	0.0020943	0.00358148	0.00598732	0.00598732
TRINITY_DN4214_c0_g1_i8	2.05923e-31	1.37642e-30	0.794131	0.0681118	6.87385	0.188137	0.0011537	0.00812474	0.00693354	0.00812474
TRINITY_DN2416_c0_g3_i1	2.16634e-31	1.44678e-30	0.883787	0.0758297	7.55371	0.233023	0.000530156	0.0109701	0.00538988	0.0109701
TRINITY_DN4072_c0_g1_i1	2.19793e-31	1.46705e-30	0.808826	0.0694053	7.6817	0.195172	0.000530841	0.00910335	0.00527189	0.00910335
TRINITY_DN4535_c0_g1_i11	2.27731e-31	1.51874e-30	0.730752	0.062722	8.70015	0.159315	0.000165136	0.00770296	0.00561365	0.00770296
TRINITY_DN14544_c0_g1_i1	2.77838e-31	1.84977e-30	0.773333	0.0664736	6.79587	0.178444	0.00134608	0.00749139	0.00722116	0.00749139
TRINITY_DN5434_c0_g1_i2	2.87806e-31	1.91559e-30	1.56532	0.134585	5.0954	0.731114	0.0125366	0.0236898	0.0229336	0.0236898
TRINITY_DN852_c0_g1_i3	2.91116e-31	1.93653e-30	0.818097	0.0703455	6.90486	0.19776	0.00307208	0.00455367	0.00682489	0.00682489
TRINITY_DN5238_c0_g1_i2	2.93361e-31	1.95091e-30	2.40864	0.207123	4.91735	1.73113	0.00898428	0.0768153	0.0255132	0.0768153
TRINITY_DN3048_c0_g1_i4	3.20627e-31	2.12866e-30	1.15244	0.0991647	5.63102	0.383152	0.0033893	0.000917382	0.016278	0.016278
TRINITY_DN2624_c0_g1_i9	3.24679e-31	2.15493e-30	6.61439	0.569206	3.56107	13.0555	0.0769804	0.57101	0.0739633	0.57101
TRINITY_DN4706_c0_g2_i1	3.33317e-31	2.21164e-30	0.721981	0.0621425	7.55445	0.15555	0.000491259	0.00723213	0.00538908	0.00723213
TRINITY_DN2382_c0_g3_i1	3.81098e-31	2.52654e-30	1.49628	0.128915	8.74543	0.668158	0.000147641	0.0330905	0.0056752	0.0330905
TRINITY_DN112_c1_g2_i1	4.08208e-31	2.70247e-30	0.746961	0.0643887	6.78905	0.165532	0.00104457	0.00609233	0.00724724	0.00724724
TRINITY_DN1786_c0_g1_i5	4.2202e-31	2.79156e-30	0.738751	0.0636967	6.97878	0.158359	0.00153476	0.00129903	0.00657978	0.00657978
TRINITY_DN1166_c0_g4_i2	4.30484e-31	2.84515e-30	0.647031	0.0557965	8.69353	0.124951	0.000188356	0.00603814	0.00560501	0.00603814
TRINITY_DN4894_c1_g2_i2	4.31333e-31	2.84997e-30	0.627663	0.0541271	8.76054	0.115193	0.00016279	0.00290847	0.00569671	0.00569671
TRINITY_DN51643_c0_g1_i1	4.51458e-31	2.9821e-30	1.079	0.0930802	7.60335	0.347495	0.000580584	0.0167473	0.00533892	0.0167473
TRINITY_DN2674_c0_g1_i2	4.76983e-31	3.14806e-30	2.44935	0.211379	4.00775	1.73119	0.0390821	-0.0191314	0.0502802	0.0502802
TRINITY_DN29281_c0_g1_i1	4.87655e-31	3.2167e-30	1.2314	0.106288	7.46067	0.45261	0.000620168	0.0219739	0.00550384	0.0219739
TRINITY_DN29259_c0_g1_i1	5.20498e-31	3.4295e-30	1.94811	0.168231	8.14398	1.13284	0.000319151	0.0562839	0.005181	0.0562839
TRINITY_DN96_c0_g1_i3	5.27281e-31	3.47322e-30	0.997093	0.086113	7.37408	0.296768	0.000609395	0.0142215	0.00563245	0.0142215
TRINITY_DN4942_c0_g1_i6	6.1618e-31	4.05427e-30	1.29347	0.111839	5.6568	0.499461	0.00338593	0.0216298	0.0159739	0.0216298
TRINITY_DN968_c1_g1_i4	6.65073e-31	4.37231e-30	0.874677	0.0756709	7.1655	0.228065	0.00539919	0.00565689	0.00605297	0.00605297
TRINITY_DN2473_c0_g1_i2	6.66772e-31	4.38226e-30	1.294	0.11195	7.12989	0.499894	0.000830372	0.0242351	0.00614281	0.0242351
TRINITY_DN1868_c0_g1_i1	6.88512e-31	4.52387e-30	0.74781	0.0647119	6.85052	0.165679	0.00135781	0.00552774	0.00701745	0.00701745
TRINITY_DN13433_c0_g2_i1	7.06461e-31	4.63922e-30	0.662782	0.057365	9.16592	0.128837	0.000111031	0.00377181	0.00647045	0.00647045
TRINITY_DN1081_c0_g1_i1	7.06778e-31	4.64002e-30	0.828308	0.0716917	6.80865	0.204838	0.000960207	0.00931921	0.00717265	0.00931921
TRINITY_DN13887_c0_g1_i2	7.19874e-31	4.72336e-30	1.92116	0.166303	4.68402	1.10194	0.00976491	0.0455484	0.0295762	0.0455484
TRINITY_DN680_c0_g4_i3	7.20971e-31	4.72924e-30	0.620924	0.0537502	7.6666	0.114887	0.000494616	0.00502416	0.00528356	0.00528356
TRINITY_DN6140_c0_g1_i1	7.31062e-31	4.7941e-30	0.743677	0.0643829	8.12429	0.165122	0.000298921	0.00799141	0.0051759	0.00799141
TRINITY_DN1842_c0_g1_i2	8.33536e-31	5.45396e-30	0.690599	0.0598463	9.38578	0.140525	9.07294e-05	0.00487907	0.00707242	0.00707242
TRINITY_DN4132_c0_g1_i12	8.4947e-31	5.55667e-30	1.73828	0.150658	4.61975	0.889584	0.0145054	0.0161354	0.0308902	0.0308902
TRINITY_DN1166_c0_g3_i1	9.03149e-31	5.90453e-30	0.905826	0.0785445	7.81522	0.245011	0.000370115	0.0119684	0.0051941	0.0119684
TRINITY_DN1672_c0_g1_i1	9.83611e-31	6.42345e-30	1.74543	0.151443	5.15428	0.909749	0.00668035	0.0391895	0.0221452	0.0391895
TRINITY_DN47952_c0_g1_i1	9.97221e-31	6.51052e-30	0.940037	0.0815712	6.81044	0.263884	0.00116268	0.0121451	0.00716587	0.0121451
TRINITY_DN1988_c0_g1_i2	1.01072e-30	6.59679e-30	1.05124	0.0912296	6.21513	0.327274	0.00604439	0.00740909	0.0106013	0.0106013
TRINITY_DN52291_c0_g1_i1	1.12964e-30	7.35871e-30	0.603538	0.0524206	8.22916	0.106676	0.000285047	0.00275107	0.00521079	0.00521079
TRINITY_DN812_c1_g1_i1	1.29519e-30	8.42785e-30	0.604956	0.0525976	8.21544	0.105977	0.000327881	0.00132092	0.00520514	0.00520514
TRINITY_DN12947_c0_g1_i1	1.30954e-30	8.51885e-30	1.40699	0.122341	5.06889	0.572682	0.00663687	0.00161452	0.0232976	0.0232976
TRINITY_DN1059_c0_g1_i10	1.33268e-30	8.667e-30	2.13064	0.185287	4.47039	1.34784	0.0342766	0.025	0.0343859	0.0343859
TRINITY_DN4470_c1_g1_i3	1.42724e-30	9.27942e-30	0.950895	0.0827355	6.17755	0.265256	0.00282038	0.00524398	0.0108699	0.0108699
TRINITY_DN1100_c0_g2_i1	1.49003e-30	9.67966e-30	0.945444	0.0822878	7.39696	0.266998	0.000694662	0.0128479	0.00559628	0.0128479
TRINITY_DN405_c0_g3_i6	1.5683e-30	1.01825e-29	1.50398	0.130951	6.90127	0.675669	0.00103408	0.0332622	0.00683731	0.0332622
TRINITY_DN13107_c0_g1_i1	1.60083e-30	1.03909e-29	0.697206	0.0607149	7.04656	0.140621	0.00099976	0.00102561	0.00637283	0.00637283
TRINITY_DN1644_c0_g1_i1	1.62664e-30	1.05526e-29	1.25166	0.109012	6.23211	0.467989	0.00218384	0.0215833	0.0104805	0.0215833
TRINITY_DN15744_c0_g1_i1	1.65409e-30	1.07277e-29	0.624025	0.0543554	7.84066	0.116324	0.00048636	0.00542266	0.00518435	0.00542266
TRINITY_DN4699_c2_g1_i2	1.75853e-30	1.13956e-29	0.82613	0.0719929	6.9395	0.203882	0.00103083	0.00933512	0.00670758	0.00933512
TRINITY_DN63_c0_g2_i8	1.91994e-30	1.24314e-29	0.761062	0.0663665	6.9924	0.173041	0.00112381	0.00768522	0.00653682	0.00768522
TRINITY_DN14412_c0_g1_i1	1.93472e-30	1.25236e-29	1.98178	0.172826	6.59691	1.17334	0.0015168	0.0582211	0.00813071	0.0582211
TRINITY_DN32208_c0_g1_i1	1.93779e-30	1.25401e-29	1.91367	0.166888	4.28575	1.0581	0.015931	-0.00219398	0.0397725	0.0397725
TRINITY_DN2566_c0_g1_i8	1.99463e-30	1.29008e-29	0.750363	0.0654524	6.75282	0.16314	0.0011782	0.00147071	0.00738982	0.00738982
TRINITY_DN52407_c0_g1_i1	2.00931e-30	1.29922e-29	1.88657	0.164571	8.40885	1.06333	0.000254083	0.0539128	0.00531563	0.0539128
TRINITY_DN1750_c0_g3_i2	2.01166e-30	1.30038e-29	0.875563	0.0763782	8.01373	0.229032	0.000338638	0.0113286	0.00515964	0.0113286
TRINITY_DN48574_c0_g1_i1	2.02947e-30	1.31153e-29	2.67482	0.233349	6.22741	2.13753	0.00207003	0.106833	0.0105139	0.106833
TRINITY_DN599_c0_g1_i4	2.38662e-30	1.54108e-29	0.61943	0.0541048	7.60667	0.111469	0.000518912	0.00163014	0.00533575	0.00533575
TRINITY_DN1353_c1_g1_i4	2.41835e-30	1.56071e-29	0.661252	0.0577635	7.65062	0.13065	0.000514857	0.00615839	0.00529655	0.00615839
TRINITY_DN990_c1_g2_i1	2.54578e-30	1.6407e-29	0.681345	0.0595419	7.09903	0.135387	0.00086568	0.00234181	0.0062248	0.0062248
TRINITY_DN369_c0_g2_i2	2.87296e-30	1.84752e-29	0.933834	0.0816815	7.65937	0.260593	0.000517028	0.0128267	0.00528935	0.0128267
TRINITY_DN21_c0_g3_i8	2.96633e-30	1.90704e-29	0.612106	0.0535533	7.76019	0.108215	0.000515211	0.000843967	0.00522071	0.00522071
TRINITY_DN6800_c0_g1_i5	3.09243e-30	1.98757e-29	1.82113	0.159381	4.60517	0.962682	0.0196019	-0.00197428	0.0312028	0.0312028
TRINITY_DN4213_c0_g1_i7	3.31203e-30	2.12813e-29	1.88173	0.164771	5.87635	1.05823	0.0056361	0.048663	0.0135368	0.048663
TRINITY_DN5011_c0_g1_i5	3.31963e-30	2.13243e-29	0.761079	0.066644	6.8799	0.172433	0.00197076	0.00612078	0.00691207	0.00691207
TRINITY_DN210_c0_g1_i2	3.39358e-30	2.17934e-29	0.599887	0.052538	8.20516	0.104565	0.000319356	0.00171883	0.00520112	0.00520112
TRINITY_DN9447_c0_g1_i1	3.77472e-30	2.42147e-29	2.09905	0.183983	4.56562	1.31688	0.0115006	0.0561991	0.03208	0.0561991
TRINITY_DN1174_c0_g1_i4	3.97046e-30	2.54496e-29	1.00908	0.0884807	10.0923	0.304346	4.58055e-05	0.0156119	0.0102235	0.0156119
TRINITY_DN808_c0_g1_i2	4.05146e-30	2.59547e-29	0.684207	0.0600037	7.30385	0.139926	0.000822253	0.00637864	0.00575397	0.00637864
TRINITY_DN5815_c0_g1_i6	4.06961e-30	2.60568e-29	0.611571	0.0536355	7.6734	0.108892	0.000475297	0.00189219	0.00527823	0.00527823
TRINITY_DN14519_c0_g1_i1	4.8407e-30	3.09519e-29	2.58961	0.227413	3.65539	1.99685	0.0352096	0.059092	0.0682239	0.0682239
TRINITY_DN7454_c0_g3_i1	5.40838e-30	3.45348e-29	0.743448	0.0653433	6.86512	0.165238	0.0012943	0.00724519	0.0069647	0.00724519
TRINITY_DN895_c0_g1_i10	5.93871e-30	3.78597e-29	4.25243	0.374024	8.11267	5.40644	0.000880206	0.278908	0.00517321	0.278908
TRINITY_DN6213_c0_g1_i4	6.11635e-30	3.89816e-29	0.933518	0.0821265	6.12235	0.252889	0.00220123	0.00235032	0.0112883	0.0112883
TRINITY_DN3401_c0_g2_i1	6.82992e-30	4.34824e-29	0.846857	0.0745657	8.25023	0.214436	0.00027256	0.0108475	0.00522011	0.0108475
TRINITY_DN3593_c0_g1_i1	7.44132e-30	4.72728e-29	0.796253	0.0701562	6.58649	0.182664	0.00165659	0.00011239	0.0081872	0.0081872
TRINITY_DN42221_c0_g1_i1	7.56918e-30	4.80591e-29	1.17828	0.10383	6.19777	0.415153	0.00186648	0.0196948	0.0107249	0.0196948
TRINITY_DN12636_c0_g1_i2	7.97231e-30	5.05778e-29	4.97148	0.43826	2.87522	7.39088	0.106051	0.278093	0.126875	0.278093
TRINITY_DN2672_c2_g1_i1	8.24115e-30	5.22412e-29	2.7351	0.241174	3.49926	2.20413	0.0383886	0.0395013	0.0779415	0.0779415
TRINITY_DN145_c0_g1_i2	8.50213e-30	5.38811e-29	0.594248	0.0524119	8.25738	0.103784	0.000270557	0.00310078	0.00522345	0.00522345
TRINITY_DN2363_c0_g1_i13	8.67594e-30	5.49679e-29	1.411	0.124467	5.03362	0.574263	0.00719279	-0.000857084	0.0237915	0.0237915
TRINITY_DN3059_c0_g1_i2	8.92912e-30	5.65111e-29	0.731564	0.0645473	6.82181	0.1561	0.00120946	0.00251185	0.00712325	0.00712325
TRINITY_DN2145_c0_g1_i3	9.05677e-30	5.73036e-29	1.14667	0.101184	6.16242	0.393224	0.00176752	0.018709	0.0109813	0.018709
TRINITY_DN1464_c0_g1_i10	9.36375e-30	5.92301e-29	1.16287	0.10264	6.72579	0.404421	0.00137872	0.0196912	0.00750351	0.0196912
TRINITY_DN429_c0_g2_i1	1.10235e-29	6.95983e-29	0.647177	0.0571949	7.37878	0.125276	0.000717426	0.00582508	0.00562489	0.00582508
TRINITY_DN14332_c0_g1_i1	1.13832e-29	7.18304e-29	0.609721	0.0538981	8.6922	0.109508	0.000206734	0.00363267	0.00560329	0.00560329
TRINITY_DN58_c0_g1_i7	1.14044e-29	7.19449e-29	1.04298	0.092199	7.45908	0.325377	0.000652318	0.016349	0.00550599	0.016349
TRINITY_DN1456_c4_g1_i2	1.14454e-29	7.21845e-29	1.27688	0.112879	5.58003	0.487679	0.00422703	0.0212561	0.016886	0.0212561
TRINITY_DN29111_c0_g1_i1	1.19173e-29	7.51206e-29	1.26992	0.112299	6.82968	0.482392	0.00105785	0.0241641	0.00709397	0.0241641
TRINITY_DN1829_c0_g1_i1	1.25637e-29	7.91105e-29	0.597974	0.0529002	8.05716	0.104287	0.000433328	0.00204435	0.00516354	0.00516354
TRINITY_DN1920_c0_g2_i1	1.30211e-29	8.19687e-29	0.782848	0.0692744	8.78194	0.183327	0.000164172	0.00943372	0.00572799	0.00943372
TRINITY_DN46807_c0_g1_i1	1.4039e-29	8.83526e-29	1.90404	0.168588	6.56557	1.08454	0.00161238	0.0552311	0.00830297	0.0552311
TRINITY_DN10012_c0_g1_i2	1.40587e-29	8.84532e-29	0.951821	0.0842772	6.00793	0.264371	0.00194576	0.00449911	0.0122595	0.0122595
TRINITY_DN1957_c0_g1_i1	1.43764e-29	9.0428e-29	0.890065	0.0788228	6.75059	0.236998	0.00120101	0.011225	0.00739898	0.011225
TRINITY_DN15457_c0_g2_i3	1.57155e-29	9.86926e-29	4.47939	0.396963	1.86681	5.84616	0.0806738	0.0515359	0.234485	0.234485
TRINITY_DN14574_c0_g1_i4	1.67919e-29	1.05341e-28	0.596721	0.0529087	7.84895	0.104433	0.000417151	0.00272919	0.00518151	0.00518151
TRINITY_DN3837_c0_g1_i2	1.73445e-29	1.08778e-28	0.728132	0.0645766	7.48242	0.158628	0.000592827	0.00774745	0.005475	0.00774745
TRINITY_DN16298_c0_g1_i2	1.85786e-29	1.16456e-28	2.8344	0.251512	3.6081	2.34797	0.055466	0.00588735	0.071051	0.071051
TRINITY_DN10959_c0_g2_i2	1.87484e-29	1.17458e-28	0.971554	0.0862177	6.58633	0.282434	0.00205398	0.012813	0.00818806	0.012813
TRINITY_DN8791_c0_g1_i8	1.90828e-29	1.19521e-28	1.31621	0.116819	5.4714	0.518365	0.00420597	0.0230873	0.0181949	0.0230873
TRINITY_DN3979_c0_g2_i4	2.01107e-29	1.25825e-28	0.595437	0.0528693	7.87635	0.103135	0.000416984	0.00172536	0.00517334	0.00517334
TRINITY_DN15663_c0_g1_i1	2.0744e-29	1.29753e-28	1.01511	0.0901541	5.93724	0.308347	0.00290752	0.013348	0.0129257	0.013348
TRINITY_DN47302_c0_g1_i1	2.09e-29	1.30694e-28	6.49797	0.577133	5.34707	12.6349	0.0414588	0.624706	0.0197036	0.624706
TRINITY_DN297_c0_g1_i6	2.13194e-29	1.33246e-28	7.33525	0.6516	4.70841	16.101	0.306243	0.542921	0.0291031	0.542921
TRINITY_DN3754_c0_g1_i3	2.20106e-29	1.3753e-28	0.591914	0.0525936	8.17906	0.104433	0.000340439	0.00471099	0.00519174	0.00519174
TRINITY_DN1974_c0_g1_i10	2.26648e-29	1.41543e-28	0.713867	0.0634441	6.9451	0.151617	0.0013613	0.00565718	0.006689	0.006689
TRINITY_DN1038_c0_g1_i1	2.36104e-29	1.47409e-28	0.932301	0.0828837	7.81664	0.260115	0.000455293	0.0132841	0.00519351	0.0132841
TRINITY_DN184_c0_g1_i2	2.58885e-29	1.61546e-28	0.666006	0.0592524	7.10475	0.132532	0.000812376	0.0059539	0.00620931	0.00620931
TRINITY_DN33176_c0_g1_i1	2.65255e-29	1.65433e-28	2.5413	0.226134	4.7418	1.93286	0.0107083	0.0915648	0.028476	0.0915648
TRINITY_DN17879_c0_g3_i2	3.03882e-29	1.89324e-28	4.43325	0.394908	1.73846	5.74914	0.0606526	0.0954474	0.251253	0.251253
TRINITY_DN2441_c0_g1_i5	3.41728e-29	2.12622e-28	0.633789	0.0565094	8.14839	0.120242	0.000293236	0.00609338	0.00518224	0.00609338
TRINITY_DN4202_c0_g1_i7	3.50962e-29	2.18137e-28	1.21764	0.108589	7.1385	0.443829	0.00107764	0.0225056	0.0061206	0.0225056
TRINITY_DN42904_c0_g1_i1	3.53782e-29	2.19832e-28	0.620153	0.0553088	7.50909	0.112718	0.000676646	0.0026312	0.00544148	0.00544148
TRINITY_DN2946_c1_g2_i3	3.54381e-29	2.20146e-28	0.59117	0.0527246	7.93311	0.104229	0.000397548	0.00470926	0.00516222	0.00516222
TRINITY_DN1509_c0_g1_i1	3.68202e-29	2.28671e-28	2.64632	0.236089	6.55498	2.09642	0.00181464	0.109661	0.00836284	0.109661
TRINITY_DN13464_c0_g1_i1	3.78706e-29	2.35133e-28	0.624258	0.0557048	7.39961	0.11438	0.00061386	0.00292958	0.00559219	0.00559219
TRINITY_DN9640_c0_g2_i3	3.79617e-29	2.35636e-28	2.49903	0.223002	3.96078	1.86958	0.0337526	0.0657068	0.0523616	0.0657068
TRINITY_DN47478_c0_g1_i1	3.85583e-29	2.39277e-28	0.597405	0.0533162	7.78275	0.102689	0.000476344	0.000363153	0.00520888	0.00520888
TRINITY_DN5419_c1_g1_i1	4.11011e-29	2.54654e-28	1.9163	0.171109	5.50129	1.0994	0.00422936	0.0543274	0.0178345	0.0543274
TRINITY_DN1417_c0_g1_i1	4.19311e-29	2.5966e-28	0.980652	0.0875777	7.93503	0.287914	0.000444126	0.0148956	0.00516198	0.0148956
TRINITY_DN11212_c0_g1_i3	4.76629e-29	2.9469e-28	4.10649	0.367104	3.12144	4.87712	0.163689	-0.0947986	0.105842	0.105842
TRINITY_DN9858_c0_g1_i3	4.76525e-29	2.9469e-28	1.12512	0.100581	5.6342	0.374355	0.00399299	0.0107878	0.0162403	0.0162403
TRINITY_DN8106_c1_g2_i1	4.86468e-29	3.00695e-28	1.28273	0.11469	5.2603	0.492353	0.00552637	0.0204157	0.0207813	0.0207813
TRINITY_DN415_c0_g1_i1	5.03021e-29	3.10844e-28	1.62551	0.145376	6.04184	0.791167	0.00216433	0.0401043	0.0119574	0.0401043
TRINITY_DN2141_c0_g1_i2	5.87752e-29	3.6235e-28	0.643036	0.0575807	7.82024	0.123825	0.000456146	0.00617493	0.00519205	0.00617493
TRINITY_DN2456_c1_g2_i1	6.13836e-29	3.78232e-28	0.722774	0.0647433	6.83107	0.151228	0.00129456	0.00100369	0.00708882	0.00708882
TRINITY_DN13835_c0_g1_i1	6.37218e-29	3.92435e-28	0.608918	0.0545607	7.57641	0.107913	0.000588003	0.00171629	0.00536575	0.00536575
TRINITY_DN2010_c0_g1_i3	6.49213e-29	3.99613e-28	1.51353	0.135636	7.13511	0.686042	0.000772133	0.0360223	0.00612931	0.0360223
TRINITY_DN2246_c0_g2_i4	6.54383e-29	4.02691e-28	0.66028	0.0591754	7.1441	0.125457	0.000897101	0.00014588	0.00610635	0.00610635
TRINITY_DN7605_c0_g2_i3	6.56094e-29	4.03638e-28	0.70525	0.0632071	6.80898	0.142945	0.000818859	0.000158076	0.0071714	0.0071714
TRINITY_DN8641_c0_g1_i1	6.63167e-29	4.07883e-28	4.36046	0.390833	2.21935	5.60942	0.113375	0.0930839	0.192127	0.192127
TRINITY_DN743_c0_g4_i2	6.91679e-29	4.25087e-28	0.632207	0.0566845	7.31977	0.119126	0.00070145	0.0050503	0.00572482	0.00572482
TRINITY_DN183_c0_g1_i1	7.10518e-29	4.36437e-28	0.671894	0.0602558	7.06257	0.131957	0.000934998	0.00253397	0.00632653	0.00632653
TRINITY_DN2882_c0_g1_i2	7.1737e-29	4.40422e-28	1.44915	0.129971	4.88144	0.620056	0.00770545	0.0156776	0.0260794	0.0260794
TRINITY_DN4284_c0_g1_i5	7.17379e-29	4.40422e-28	0.607475	0.0544829	7.6541	0.108741	0.000643108	0.00321245	0.00529366	0.00529366
TRINITY_DN406_c0_g1_i5	7.19898e-29	4.41854e-28	0.606714	0.0544161	7.58586	0.107775	0.000566117	0.00247132	0.00535611	0.00535611
TRINITY_DN3356_c0_g1_i7	7.59282e-29	4.65663e-28	0.600838	0.0539121	7.65882	0.107576	0.000523223	0.00464712	0.0052898	0.0052898
TRINITY_DN13815_c0_g1_i2	8.25388e-29	5.05942e-28	3.80341	0.3415	2.76045	4.2713	0.0960283	0.0651808	0.137217	0.137217
TRINITY_DN27093_c0_g1_i1	8.72287e-29	5.34273e-28	1.76975	0.158972	5.0602	0.938183	0.0065319	0.0440125	0.0234181	0.0440125
TRINITY_DN15650_c0_g1_i1	9.96437e-29	6.09207e-28	1.08927	0.0979511	5.6662	0.346507	0.00332515	0.00542939	0.0158637	0.0158637
TRINITY_DN3872_c1_g1_i1	1.04087e-28	6.35877e-28	0.582683	0.0524153	8.2296	0.101083	0.000283746	0.00447275	0.00521097	0.00521097
TRINITY_DN14439_c0_g1_i1	1.1194e-28	6.83572e-28	2.58002	0.232221	6.10166	1.9943	0.00248426	0.105369	0.0114537	0.105369
TRINITY_DN29149_c0_g1_i1	1.1314e-28	6.90648e-28	4.99936	0.450019	4.19744	7.4882	0.0463605	0.358674	0.0427861	0.358674
TRINITY_DN2046_c0_g2_i1	1.18085e-28	7.2046e-28	1.44696	0.130293	6.01726	0.627296	0.00244043	0.0315121	0.0121752	0.0315121
TRINITY_DN11551_c0_g1_i2	1.18244e-28	7.21055e-28	3.3942	0.305638	3.9194	3.43317	0.132557	0.0326106	0.0542729	0.0542729
TRINITY_DN5211_c0_g2_i1	1.33251e-28	8.11517e-28	2.36924	0.213548	3.92415	1.68197	0.0243173	0.0668886	0.0540498	0.0668886
TRINITY_DN2481_c0_g1_i14	1.37354e-28	8.36078e-28	1.15741	0.104348	5.50303	0.390562	0.0039634	0.00515677	0.0178135	0.0178135
TRINITY_DN1635_c0_g2_i2	1.41274e-28	8.59273e-28	1.16208	0.104792	7.57484	0.404663	0.000467071	0.0214958	0.00536738	0.0214958
TRINITY_DN367_c0_g1_i2	1.43912e-28	8.75092e-28	3.7519	0.338383	6.01835	4.21821	0.0164415	0.212565	0.0121654	0.212565
TRINITY_DN18828_c0_g1_i1	1.56677e-28	9.51975e-28	2.94373	0.265677	3.49472	2.59688	0.0444351	0.0967337	0.0782406	0.0967337
TRINITY_DN2262_c0_g1_i1	1.60647e-28	9.75594e-28	1.97432	0.178222	6.1209	1.16814	0.00239657	0.0611294	0.0112997	0.0611294
TRINITY_DN323_c0_g1_i2	1.62301e-28	9.85387e-28	0.60454	0.0545763	8.74264	0.109526	0.000196103	0.00576105	0.00567128	0.00576105
TRINITY_DN2148_c0_g1_i6	1.8386e-28	1.11427e-27	0.675367	0.0610321	7.28411	0.136706	0.000637204	0.00681262	0.00579166	0.00681262
TRINITY_DN39180_c0_g1_i1	1.85422e-28	1.12345e-27	2.51726	0.227497	3.95328	1.89918	0.022626	0.0808841	0.0527029	0.0808841
TRINITY_DN51682_c0_g1_i1	1.88364e-28	1.14098e-27	2.20967	0.199724	3.90751	1.43433	0.0249441	0.0208956	0.0548352	0.0548352
TRINITY_DN497_c0_g1_i1	1.99983e-28	1.21073e-27	1.66901	0.150929	5.86519	0.834938	0.00296443	0.0425949	0.0136523	0.0425949
TRINITY_DN2011_c0_g1_i10	2.07533e-28	1.2558e-27	0.580167	0.0524804	8.00864	0.0976867	0.000348999	0.00142093	0.0051594	0.0051594
TRINITY_DN2979_c0_g3_i1	2.15668e-28	1.30469e-27	1.01959	0.0922581	5.83574	0.302048	0.00306106	0.0028084	0.0139621	0.0139621
TRINITY_DN1781_c0_g2_i1	2.2151e-28	1.33934e-27	0.595843	0.053927	7.64948	0.106014	0.000518739	0.00482122	0.0052975	0.0052975
TRINITY_DN7028_c0_g2_i11	2.21888e-28	1.34129e-27	0.906679	0.0820605	8.077	0.24642	0.000375201	0.0130927	0.00516639	0.0130927
TRINITY_DN15331_c1_g1_i2	2.22023e-28	1.34176e-27	1.61836	0.146473	4.63119	0.785093	0.0118032	0.0311057	0.0306489	0.0311057
TRINITY_DN5102_c0_g1_i1	2.28122e-28	1.3772e-27	0.589396	0.0533563	7.79273	0.104134	0.000426193	0.0052676	0.00520406	0.0052676
TRINITY_DN3057_c0_g1_i5	2.305e-28	1.3912e-27	0.939659	0.0850717	7.091	0.264681	0.00100748	0.0134669	0.00624675	0.0134669
TRINITY_DN8544_c0_g1_i2	2.37599e-28	1.43368e-27	1.99774	0.180909	5.06313	1.19638	0.00627064	0.0591858	0.0233774	0.0591858
TRINITY_DN6214_c0_g1_i1	2.52879e-28	1.52393e-27	1.72434	0.15623	4.93649	0.891372	0.00795514	0.0408607	0.0252188	0.0408607
TRINITY_DN7608_c0_g1_i2	2.57028e-28	1.54854e-27	2.19253	0.198676	6.05014	1.44115	0.00258225	0.0763619	0.0118854	0.0763619
TRINITY_DN9543_c0_g1_i2	2.64065e-28	1.58972e-27	0.732941	0.0664301	6.7146	0.157332	0.00127347	0.00321257	0.00755244	0.00755244
TRINITY_DN9175_c0_g1_i1	2.98407e-28	1.79463e-27	1.06152	0.0963071	7.29931	0.337853	0.000567695	0.0179824	0.0057625	0.0179824
TRINITY_DN2672_c0_g1_i2	3.00602e-28	1.80737e-27	3.67297	0.333251	6.20054	4.04486	0.0039479	0.218165	0.0107052	0.218165
TRINITY_DN1104_c1_g1_i2	3.06083e-28	1.83938e-27	0.767856	0.0696784	6.75918	0.176781	0.00128834	0.00842183	0.00736403	0.00842183
TRINITY_DN6735_c0_g1_i1	3.24799e-28	1.95086e-27	1.96712	0.178591	4.96679	1.16027	0.00671844	0.0570714	0.0247618	0.0570714
TRINITY_DN17173_c0_g1_i1	3.37407e-28	2.02556e-27	2.48872	0.226017	3.72256	1.77951	0.0377866	-0.0262679	0.0643806	0.0643806
TRINITY_DN1212_c0_g2_i1	3.68967e-28	2.2139e-27	3.77364	0.34296	6.69973	4.27031	0.00218479	0.233058	0.00761915	0.233058
TRINITY_DN13911_c0_g1_i1	3.74662e-28	2.24692e-27	1.15298	0.104799	5.48987	0.392515	0.00399348	0.010821	0.0179723	0.0179723
TRINITY_DN13905_c0_g1_i1	3.80104e-28	2.27898e-27	4.32925	0.393551	1.47148	5.47934	0.021274	0.12382	0.288491	0.288491
TRINITY_DN933_c0_g3_i1	3.8686e-28	2.31772e-27	1.99076	0.180996	6.73515	1.18848	0.00130884	0.0642106	0.0074634	0.0642106
TRINITY_DN5167_c0_g1_i4	4.07915e-28	2.44262e-27	1.12768	0.102572	7.59087	0.38137	0.000531331	0.0205105	0.00535111	0.0205105
TRINITY_DN6106_c0_g1_i2	4.21412e-28	2.52216e-27	0.592381	0.0538961	7.69861	0.101781	0.000550042	0.00122267	0.00525953	0.00525953
TRINITY_DN2315_c0_g1_i1	4.2554e-28	2.54622e-27	8.38894	0.763304	8.53342	21.1057	0.0134526	1.15181	0.00542297	1.15181
TRINITY_DN2572_c0_g1_i8	4.25787e-28	2.54705e-27	0.578873	0.0526716	8.0199	0.0990058	0.000388595	0.00341997	0.00516	0.00516
TRINITY_DN12794_c0_g1_i1	4.30254e-28	2.57312e-27	1.73043	0.157465	4.3764	0.878052	0.0126168	0.0136465	0.0369737	0.0369737
TRINITY_DN9844_c0_g1_i1	4.34107e-28	2.5955e-27	1.65521	0.150632	4.52016	0.788877	0.0122351	-0.0051226	0.0331446	0.0331446
TRINITY_DN447_c0_g1_i4	4.96869e-28	2.96775e-27	0.72698	0.0662318	9.81425	0.154387	5.16709e-05	0.00390037	0.00872163	0.00872163
TRINITY_DN11042_c0_g2_i9	5.06193e-28	3.02191e-27	1.10031	0.10026	5.8528	0.351378	0.00632231	5.54513e-05	0.0137818	0.0137818
TRINITY_DN2894_c0_g1_i4	5.07083e-28	3.02645e-27	1.10173	0.100391	7.19716	0.364081	0.00729485	0.0128617	0.00597746	0.0128617
TRINITY_DN29369_c0_g1_i1	6.06047e-28	3.60524e-27	1.78372	0.162773	5.98177	0.954462	0.00274987	0.05024	0.0125005	0.05024
TRINITY_DN3940_c0_g1_i2	6.25221e-28	3.71742e-27	0.614185	0.0560617	7.38759	0.110232	0.000674931	0.00218838	0.0056109	0.0056109
TRINITY_DN649_c0_g1_i6	6.29586e-28	3.74243e-27	0.577895	0.0527523	7.97631	0.0963417	0.000406635	0.000671033	0.00515897	0.00515897
TRINITY_DN43_c1_g2_i2	6.70059e-28	3.98101e-27	0.863117	0.078829	6.95102	0.223502	0.0010882	0.0113398	0.00666949	0.0113398
TRINITY_DN4987_c0_g1_i5	6.72459e-28	3.99426e-27	1.38978	0.126933	6.32324	0.579475	0.00222939	0.0299947	0.0098402	0.0299947
TRINITY_DN7268_c0_g1_i2	6.88487e-28	4.08844e-27	0.596942	0.0545313	7.58802	0.103206	0.00059337	0.0010338	0.00535395	0.00535395
TRINITY_DN1479_c0_g1_i1	7.33056e-28	4.34981e-27	1.10047	0.100581	5.57706	0.362487	0.00331151	0.0159134	0.0169216	0.0169216
TRINITY_DN3869_c0_g1_i1	7.90039e-28	4.68676e-27	0.841124	0.0769252	7.21737	0.212284	0.000699969	0.011135	0.00593142	0.011135
TRINITY_DN49792_c0_g1_i1	8.14206e-28	4.82527e-27	0.711141	0.0650538	6.77483	0.150083	0.00116186	0.00536125	0.00730215	0.00730215
TRINITY_DN637_c0_g1_i6	8.39804e-28	4.97572e-27	0.587081	0.0537189	8.63909	0.102113	0.000234071	0.00400989	0.00553737	0.00553737
TRINITY_DN9140_c0_g1_i1	8.66073e-28	5.13007e-27	0.625706	0.0572678	7.26799	0.113579	0.000735523	0.00127074	0.00582367	0.00582367
TRINITY_DN5276_c0_g1_i4	9.3992e-28	5.5633e-27	2.71167	0.248354	5.27688	2.20664	0.00932421	0.114036	0.0205731	0.114036
TRINITY_DN7106_c0_g1_i1	9.54374e-28	5.64743e-27	0.796628	0.0729703	6.85188	0.190447	0.00114149	0.00950783	0.00701251	0.00950783
TRINITY_DN17097_c0_g2_i1	9.57039e-28	5.66178e-27	2.02386	0.185388	4.06461	1.2031	0.0208548	0.0174253	0.0478825	0.0478825
TRINITY_DN8625_c1_g1_i3	9.57552e-28	5.66339e-27	0.582822	0.0533874	8.09155	0.100116	0.000531517	0.00304275	0.00516891	0.00516891
TRINITY_DN5495_c0_g1_i4	1.05985e-27	6.26689e-27	0.850715	0.0779927	6.33417	0.215089	0.00240089	0.00729806	0.00976483	0.00976483
TRINITY_DN2416_c0_g1_i5	1.08169e-27	6.39279e-27	0.758057	0.0695097	6.91013	0.172468	0.00121125	0.00845194	0.00680677	0.00845194
TRINITY_DN14649_c0_g2_i1	1.08674e-27	6.4194e-27	2.11188	0.193656	3.90802	1.32433	0.0201939	0.0381739	0.054811	0.054811
TRINITY_DN13503_c0_g1_i1	1.09962e-27	6.49226e-27	2.55226	0.234061	5.48377	1.95507	0.00512746	0.104441	0.018046	0.104441
TRINITY_DN3808_c0_g2_i2	1.13514e-27	6.69859e-27	1.04621	0.09597	7.32746	0.328517	0.00088803	0.0175325	0.00571115	0.0175325
TRINITY_DN9966_c0_g1_i4	1.17822e-27	6.94933e-27	1.87553	0.172099	4.67582	1.05266	0.0294976	0.0260595	0.0297384	0.0297384
TRINITY_DN4403_c0_g1_i4	1.21524e-27	7.16413e-27	8.07315	0.740983	6.10578	19.5629	0.0443975	1.05371	0.0114204	1.05371
TRINITY_DN6648_c0_g1_i2	1.23723e-27	7.28648e-27	0.797729	0.0732294	6.41038	0.190353	0.00147303	0.00848154	0.00925208	0.00925208
TRINITY_DN4538_c0_g1_i2	1.27219e-27	7.48862e-27	0.962053	0.0883346	6.22446	0.277818	0.00174519	0.0138608	0.0105349	0.0138608
TRINITY_DN2634_c0_g1_i2	1.27524e-27	7.50468e-27	0.573827	0.0526892	8.36252	0.097801	0.000269251	0.00407283	0.00528305	0.00528305
TRINITY_DN7264_c0_g1_i2	1.29272e-27	7.60566e-27	4.61671	0.423958	2.23191	6.34093	0.168765	0.124315	0.190715	0.190715
TRINITY_DN1138_c1_g1_i1	1.3308e-27	7.82187e-27	4.31814	0.396636	1.65472	5.48583	0.0520525	0.132646	0.262587	0.262587
TRINITY_DN16912_c0_g2_i1	1.35292e-27	7.94794e-27	1.65095	0.151667	6.70287	0.818189	0.00136431	0.0446412	0.00760494	0.0446412
TRINITY_DN6603_c0_g1_i4	1.44729e-27	8.4875e-27	0.713618	0.0655944	6.77445	0.15198	0.00130163	0.00625807	0.00730361	0.00730361
TRINITY_DN8608_c0_g1_i2	1.49899e-27	8.78636e-27	0.573449	0.0527258	7.96948	0.096161	0.000400832	0.00217238	0.00515919	0.00515919
TRINITY_DN3601_c0_g1_i2	1.51806e-27	8.89593e-27	0.896496	0.0824371	8.43568	0.24128	0.000226444	0.0133653	0.00533629	0.0133653
TRINITY_DN3080_c0_g1_i7	1.69596e-27	9.92117e-27	0.783253	0.0720908	6.67356	0.184191	0.00159737	0.00879681	0.00774118	0.00879681
TRINITY_DN4401_c0_g2_i15	1.75891e-27	1.02843e-26	0.604616	0.0556661	8.41405	0.109758	0.000276584	0.00592084	0.00531953	0.00592084
TRINITY_DN6759_c0_g1_i3	1.81843e-27	1.0627e-26	0.817777	0.0753127	6.36665	0.200483	0.00180063	0.00917582	0.00954336	0.00954336
TRINITY_DN2382_c0_g1_i1	1.8346e-27	1.07189e-26	0.605928	0.0558067	7.6351	0.110239	0.000525104	0.00570367	0.00530981	0.00570367
TRINITY_DN4399_c0_g2_i1	1.8583e-27	1.0852e-26	5.04097	0.464329	4.67639	7.63	0.0375162	0.393687	0.0297271	0.393687
TRINITY_DN1200_c0_g1_i8	1.89791e-27	1.10778e-26	1.13869	0.104905	7.1369	0.389327	0.000896007	0.021114	0.00612472	0.021114
TRINITY_DN10625_c0_g1_i1	1.97136e-27	1.15036e-26	2.51186	0.231485	3.97414	1.89456	0.0241673	0.0830036	0.0517604	0.0830036
TRINITY_DN13968_c0_g1_i15	2.06864e-27	1.20654e-26	0.649164	0.0598492	7.07616	0.12454	0.000875859	0.00394965	0.006288	0.006288
TRINITY_DN18599_c0_g1_i1	2.12058e-27	1.23591e-26	1.8033	0.166289	5.1853	0.97652	0.00557846	0.0497258	0.0217394	0.0497258
TRINITY_DN2470_c0_g1_i1	2.1549e-27	1.2553e-26	0.686473	0.0633107	7.08842	0.141513	0.000938094	0.00707841	0.00625386	0.00707841
TRINITY_DN818_c0_g1_i2	2.25103e-27	1.31064e-26	0.589271	0.0543662	7.56073	0.103484	0.000529102	0.00445489	0.00538227	0.00538227
TRINITY_DN491_c2_g1_i2	2.27723e-27	1.32524e-26	0.621162	0.0573141	9.16424	0.112323	0.000103423	0.00232552	0.00646638	0.00646638
TRINITY_DN11644_c0_g1_i1	2.32485e-27	1.35263e-26	3.05837	0.282242	3.24685	2.76922	0.0633932	0.0494877	0.095928	0.095928
TRINITY_DN4044_c0_g1_i2	2.33762e-27	1.35972e-26	0.679047	0.0626689	6.88549	0.137925	0.000962419	0.00624815	0.00689237	0.00689237
TRINITY_DN12162_c0_g1_i1	2.39156e-27	1.39041e-26	0.896934	0.0827935	7.34111	0.241605	0.000788223	0.0129213	0.0056874	0.0129213
TRINITY_DN1979_c0_g1_i3	2.42086e-27	1.40675e-26	0.804202	0.0742413	6.39684	0.188711	0.00168223	0.00290086	0.00934132	0.00934132
TRINITY_DN6357_c0_g1_i7	2.42375e-27	1.40808e-26	0.582554	0.0537801	7.68218	0.0974522	0.000513054	5.80835e-05	0.00527153	0.00527153
TRINITY_DN52597_c0_g1_i1	2.52562e-27	1.46654e-26	1.45419	0.134294	5.15489	0.635104	0.00664436	0.0294253	0.0221371	0.0294253
TRINITY_DN3354_c0_g1_i2	2.62104e-27	1.52082e-26	1.0603	0.0979495	5.68688	0.325307	0.00356547	0.00121285	0.0156227	0.0156227
TRINITY_DN11027_c0_g1_i4	2.91933e-27	1.69099e-26	0.650318	0.0601305	7.09298	0.12619	0.000990024	0.00526056	0.00624132	0.00624132
TRINITY_DN2880_c0_g1_i1	2.92211e-27	1.69218e-26	0.779589	0.0720838	6.5099	0.17916	0.00176597	0.00466756	0.00862619	0.00862619
TRINITY_DN7244_c0_g2_i1	2.99176e-27	1.73167e-26	1.57343	0.145515	5.42876	0.743639	0.00490844	0.0374407	0.0187092	0.0374407
TRINITY_DN3008_c0_g1_i3	3.06545e-27	1.77388e-26	0.597877	0.0553045	7.49498	0.103992	0.000658218	0.00151309	0.00545896	0.00545896
TRINITY_DN4146_c0_g1_i1	3.37269e-27	1.94976e-26	4.31587	0.399549	2.10797	5.49254	0.114347	0.08469	0.204932	0.204932
[truncated: 2,544 more rows]

## Sheet: B
target_id	pval	qval	b	se_b	mean_obs	var_obs	tech_var	sigma_sq	smooth_sigma_sq	final_sigma_sq
TRINITY_DN1031_c0_g2_i1	0	0	-2.92368	0.0611123	8.76952	2.44866	0.000698453	0.00677098	0.00570971	0.00677098
TRINITY_DN1090_c0_g1_i6	0	0	-3.74076	0.0949318	9.14107	4.01353	0.000638859	0.0173852	0.00641115	0.0173852
TRINITY_DN1298_c0_g1_i2	0	0	-3.51264	0.091614	6.68749	3.53972	0.00835021	0.00843603	0.00767551	0.00843603
TRINITY_DN2514_c1_g1_i3	0	0	-4.46572	0.116909	8.44662	5.72134	0.00201951	0.0253161	0.00534511	0.0253161
TRINITY_DN3082_c0_g1_i3	0	0	-4.97832	0.08344	9.24583	7.09298	0.000896622	0.0130279	0.00667273	0.0130279
TRINITY_DN3489_c0_g1_i1	0	0	-2.20291	0.0575441	7.82789	1.39112	0.00143361	0.0039393	0.00518904	0.00518904
TRINITY_DN3744_c0_g1_i4	0	0	-3.9318	0.083353	9.32908	4.42878	0.000611397	0.013284	0.00690322	0.013284
TRINITY_DN375_c0_g1_i1	0	0	-3.51614	0.0856693	7.7625	3.54494	0.00258725	0.0120912	0.00521944	0.0120912
TRINITY_DN3764_c0_g1_i6	0	0	-3.14635	0.0633921	7.41741	2.83368	0.00247183	0.00364369	0.00556529	0.00556529
TRINITY_DN4499_c0_g1_i4	0	0	-2.54369	0.0567156	8.94	1.85261	0.000442739	0.00415157	0.00599059	0.00599059
TRINITY_DN52484_c0_g1_i1	0	0	-3.35926	0.0766129	7.46652	3.23424	0.00280572	0.00893334	0.00549595	0.00893334
TRINITY_DN5846_c1_g1_i5	0	0	-4.79982	0.0933106	7.63708	6.59728	0.00502937	0.0123844	0.00530808	0.0123844
TRINITY_DN7220_c0_g1_i1	0	0	-5.26764	0.100941	6.84307	7.94547	0.0130096	0.00736863	0.00704464	0.00736863
TRINITY_DN7842_c0_g1_i1	0	0	-2.6663	0.0675817	7.10328	2.03701	0.00292129	0.00386518	0.00621327	0.00621327
TRINITY_DN855_c0_g1_i5	0	0	-4.46567	0.11016	7.37438	5.71858	0.00538466	0.0188859	0.00563197	0.0188859
TRINITY_DN11729_c0_g1_i1	8.10843e-307	2.69234e-304	-2.77248	0.0740474	7.99921	2.20559	0.00183072	0.0091353	0.00515906	0.0091353
TRINITY_DN10774_c0_g1_i1	1.31336e-306	4.30034e-304	-2.59738	0.0693945	7.16329	1.93579	0.00315493	0.00647626	0.00605839	0.00647626
TRINITY_DN3098_c0_g1_i4	9.85909e-305	3.14092e-302	-2.09815	0.05623	7.69604	1.26076	0.00106226	0.00242015	0.00526136	0.00526136
TRINITY_DN1431_c0_g2_i2	2.84927e-292	8.19165e-290	-3.78788	0.103672	7.31099	4.11786	0.00431547	0.0171803	0.00574076	0.0171803
TRINITY_DN10882_c0_g1_i1	6.44354e-292	1.8302e-289	-4.74784	0.130025	6.1267	6.46584	0.0225588	0.00692109	0.0112541	0.0112541
TRINITY_DN2021_c0_g2_i1	1.86814e-280	4.68526e-278	-2.01194	0.0562226	8.66593	1.16197	0.000511076	0.00581088	0.00556996	0.00581088
TRINITY_DN3109_c0_g1_i6	7.96062e-279	1.97549e-276	-2.65996	0.0745496	6.87341	2.028	0.00418018	0.0033559	0.00693511	0.00693511
TRINITY_DN4570_c0_g1_i1	1.90914e-277	4.68832e-275	-2.80191	0.0787246	9.10792	2.25369	0.00043104	0.0119641	0.00633468	0.0119641
TRINITY_DN13743_c0_g1_i1	4.36249e-268	1.02846e-265	-2.46892	0.0705788	6.98783	1.74303	0.00341161	-0.00173474	0.00655113	0.00655113
TRINITY_DN1137_c0_g1_i2	1.8423e-261	3.98462e-259	-2.66903	0.0772677	8.12547	2.04558	0.00135273	0.0105879	0.00517619	0.0105879
TRINITY_DN3599_c0_g1_i4	2.22442e-258	4.7244e-256	-3.99434	0.116329	9.44341	4.5817	0.000564676	0.0265	0.00725502	0.0265
TRINITY_DN5350_c0_g4_i1	9.46658e-257	1.99263e-254	-2.03972	0.0595933	9.13605	1.19479	0.000257684	0.00684503	0.00639939	0.00684503
TRINITY_DN3851_c0_g2_i3	6.07759e-252	1.24591e-249	-2.27581	0.0671276	7.25783	1.48753	0.00299402	0.00601822	0.00584444	0.00601822
TRINITY_DN17388_c0_g5_i1	4.15172e-251	8.43765e-249	-4.25923	0.125841	6.52345	5.2103	0.0125998	0.0190723	0.00854559	0.0190723
TRINITY_DN740_c0_g1_i3	3.52352e-244	6.59261e-242	-2.37291	0.0711054	7.04713	1.6146	0.00374079	0.00306157	0.00637116	0.00637116
TRINITY_DN3342_c0_g2_i2	1.05468e-243	1.92746e-241	-2.20456	0.0661258	7.21098	1.39471	0.00279947	0.00432841	0.00594578	0.00594578
TRINITY_DN3784_c0_g1_i2	5.5695e-242	1.0023e-239	-2.64367	0.0795812	6.7496	2.00601	0.00526331	0.00540733	0.00740303	0.00740303
TRINITY_DN313_c0_g1_i7	1.35506e-239	2.36634e-237	-2.05385	0.0621358	8.29697	1.21185	0.000616283	0.00710544	0.00524357	0.00710544
TRINITY_DN1298_c1_g3_i3	4.20096e-236	7.17665e-234	-3.01307	0.091833	6.94357	2.60834	0.00533981	0.0115268	0.00669406	0.0115268
TRINITY_DN6671_c0_g1_i1	1.04237e-235	1.76791e-233	-3.28661	0.100255	6.33393	3.09518	0.0103356	9.56581e-05	0.00976645	0.00976645
TRINITY_DN6164_c0_g1_i4	5.06486e-227	8.12273e-225	-2.08696	0.0648784	7.08083	1.2515	0.00214349	0.00614144	0.00627493	0.00627493
TRINITY_DN7614_c0_g1_i1	1.91615e-225	3.05224e-223	-4.61116	0.143855	8.87271	6.11056	0.00166539	0.0397231	0.00587186	0.0397231
TRINITY_DN1835_c0_g1_i2	3.6553e-224	5.74491e-222	-2.31794	0.0725213	8.62349	1.54412	0.000635089	0.00988359	0.00551909	0.00988359
TRINITY_DN9308_c0_g1_i2	1.33706e-222	2.0875e-220	-4.46549	0.140206	7.08885	5.73102	0.00897931	0.0303362	0.00625266	0.0303362
TRINITY_DN5493_c0_g1_i2	9.57858e-222	1.46633e-219	-2.01155	0.0632809	7.21273	1.16133	0.00206709	0.00403405	0.00594185	0.00594185
TRINITY_DN1469_c0_g1_i1	1.1076e-219	1.67383e-217	-2.20753	0.0697746	6.97096	1.39985	0.00313224	0.00563041	0.00660476	0.00660476
TRINITY_DN892_c0_g1_i1	2.92627e-219	4.39406e-217	-5.36741	0.169815	8.0134	8.28061	0.00506473	0.0526098	0.00515962	0.0526098
TRINITY_DN37927_c0_g1_i1	2.26603e-214	3.23768e-212	-4.18117	0.1338	7.57496	5.02561	0.00420245	0.0316022	0.00536725	0.0316022
TRINITY_DN1003_c0_g1_i2	1.22267e-212	1.69556e-210	-2.32459	0.0746935	6.72208	1.55271	0.00363865	0.0066093	0.00751959	0.00751959
TRINITY_DN3744_c0_g1_i1	1.71366e-209	2.32182e-207	-3.72118	0.120472	7.33585	3.98123	0.00557692	0.0234502	0.00569648	0.0234502
TRINITY_DN1157_c0_g1_i1	1.79032e-208	2.41181e-206	-3.09936	0.100588	6.14039	2.75447	0.00908809	0.00245631	0.0111479	0.0111479
TRINITY_DN12630_c0_g1_i1	6.5792e-208	8.81277e-206	-1.77079	0.057549	7.57005	0.901335	0.00125142	0.00507205	0.00537237	0.00537237
TRINITY_DN14213_c0_g2_i1	2.03685e-207	2.71293e-205	-2.96129	0.0963541	6.85533	2.52141	0.00460381	0.0139644	0.00699999	0.0139644
TRINITY_DN13981_c0_g1_i2	2.0451e-205	2.64908e-203	-1.63251	0.0533793	8.21478	0.76472	0.000493822	0.00331502	0.00520487	0.00520487
TRINITY_DN32769_c0_g1_i1	8.0703e-205	1.03966e-202	-1.66795	0.0546182	7.96624	0.798244	0.000806959	0.00312665	0.00515933	0.00515933
TRINITY_DN1517_c1_g1_i1	1.14125e-203	1.45432e-201	-3.88401	0.127547	7.61832	4.33804	0.00436046	0.028176	0.00532486	0.028176
TRINITY_DN3478_c0_g1_i2	2.55451e-203	3.23777e-201	-2.50692	0.0823965	9.47994	1.80726	0.000267325	0.013311	0.0073765	0.013311
TRINITY_DN3988_c0_g1_i3	1.00107e-202	1.24869e-200	-2.13154	0.0701619	7.40949	1.30657	0.00181082	0.00803456	0.00557714	0.00803456
TRINITY_DN1027_c0_g1_i10	2.79131e-201	3.40959e-199	-2.54025	0.0839181	6.89197	1.84886	0.00721485	-0.00117254	0.00686963	0.00686963
TRINITY_DN21892_c0_g1_i2	9.4487e-196	1.0866e-193	-4.88162	0.163552	7.82615	6.85448	0.00468262	0.0488157	0.00518971	0.0488157
TRINITY_DN2383_c0_g1_i7	5.1223e-193	5.72314e-191	-3.5209	0.118804	6.57374	3.56611	0.00856438	0.0196645	0.00825739	0.0196645
TRINITY_DN8880_c0_g1_i1	1.70804e-191	1.87289e-189	-2.73822	0.0927653	6.23894	2.15687	0.00677884	0.0102888	0.010432	0.010432
TRINITY_DN9867_c0_g2_i1	4.65462e-191	5.08021e-189	-1.96344	0.066594	8.00027	1.10906	0.00102385	0.00784567	0.00515909	0.00784567
TRINITY_DN485_c0_g2_i5	9.3918e-191	1.01101e-188	-1.93387	0.0656439	7.01726	1.06986	0.00215808	-0.000597917	0.00646017	0.00646017
TRINITY_DN981_c0_g2_i3	1.62022e-190	1.73621e-188	-1.83234	0.0622368	8.54977	0.965919	0.000454495	0.00729234	0.00543925	0.00729234
TRINITY_DN8651_c0_g1_i2	3.24973e-189	3.45101e-187	-1.61967	0.0552045	8.21878	0.75475	0.00057946	0.0055156	0.00520648	0.0055156
TRINITY_DN6100_c0_g1_i2	3.75506e-189	3.93447e-187	-2.44818	0.0834571	6.72355	1.7244	0.00360458	0.0103256	0.0075132	0.0103256
TRINITY_DN38112_c0_g1_i1	7.03529e-189	7.3388e-187	-7.24898	0.247294	2.93134	15.0362	0.000384411	0.0259091	0.121924	0.121924
TRINITY_DN7314_c0_g1_i3	4.44435e-187	4.55546e-185	-2.62697	0.0900524	6.79335	1.98561	0.00355813	0.0126607	0.00723077	0.0126607
TRINITY_DN4285_c0_g1_i1	3.89917e-186	3.96219e-184	-2.44541	0.0840429	6.60032	1.71529	0.00601403	0.00181977	0.00811238	0.00811238
TRINITY_DN6780_c0_g1_i2	3.19112e-185	3.17429e-183	-2.19658	0.0756792	6.69664	1.38806	0.00382143	0.00726105	0.00763325	0.00763325
TRINITY_DN9040_c0_g1_i1	1.17571e-184	1.15489e-182	-2.04859	0.0706898	8.80718	1.20763	0.000419181	0.0095749	0.00576618	0.0095749
TRINITY_DN52311_c0_g1_i1	1.06347e-183	1.036e-181	-4.22789	0.146274	5.804	5.12633	0.0284885	-0.00612455	0.0143034	0.0143034
TRINITY_DN301_c0_g2_i6	2.22252e-183	2.14738e-181	-1.56226	0.0540977	8.1679	0.701748	0.000665019	0.00448873	0.00518809	0.00518809
TRINITY_DN14538_c0_g1_i1	7.31281e-182	6.99912e-180	-2.67647	0.0930705	7.52491	2.06156	0.00233887	0.0149854	0.00542256	0.0149854
TRINITY_DN41805_c0_g1_i1	7.33312e-182	6.99912e-180	-5.66275	0.196915	6.20656	9.2284	0.0376712	0.0398798	0.0106623	0.0398798
TRINITY_DN1106_c0_g1_i6	8.9018e-182	8.46209e-180	-2.29628	0.0798688	8.11878	1.51747	0.0007574	0.0120007	0.0051746	0.0120007
TRINITY_DN2681_c0_g2_i1	2.65137e-178	2.50024e-176	-6.06065	0.212868	6.26341	10.5724	0.0393715	0.0512544	0.0102587	0.0512544
TRINITY_DN69_c0_g1_i9	4.95904e-176	4.63926e-174	-2.53555	0.0896357	8.0153	1.85063	0.00159872	0.0144704	0.00515973	0.0144704
TRINITY_DN467_c3_g2_i1	2.12845e-174	1.98333e-172	-2.60227	0.092429	6.20481	1.94893	0.00641149	0.0100736	0.0106748	0.0106748
TRINITY_DN11076_c0_g1_i2	5.18559e-174	4.813e-172	-2.77316	0.0986096	6.54334	2.21393	0.0049697	0.014478	0.00842953	0.014478
TRINITY_DN1459_c0_g3_i4	7.08952e-174	6.55433e-172	-1.61728	0.0575311	8.57583	0.752991	0.000466478	0.00615317	0.00546625	0.00615317
TRINITY_DN2397_c0_g1_i1	1.05987e-173	9.76031e-172	-1.75149	0.0623367	7.2711	0.881715	0.00195431	0.00414467	0.00581742	0.00581742
TRINITY_DN2825_c0_g1_i3	1.63164e-173	1.49093e-171	-2.01959	0.0719181	7.30508	1.17423	0.00173683	0.00860759	0.00575169	0.00860759
TRINITY_DN15386_c0_g1_i3	1.76032e-172	1.58396e-170	-2.38913	0.0853348	7.41524	1.64333	0.00209846	0.0124656	0.00556852	0.0124656
TRINITY_DN8255_c0_g1_i2	2.04664e-172	1.83459e-170	-3.22403	0.115178	7.87129	2.99256	0.00178552	0.0247464	0.00517471	0.0247464
TRINITY_DN737_c0_g2_i2	2.83787e-171	2.51514e-169	-3.05035	0.10934	5.84865	2.67686	0.0100852	0.0113735	0.0138254	0.0138254
TRINITY_DN2313_c0_g1_i4	8.76901e-169	7.57251e-167	-3.07599	0.11108	5.97984	2.72285	0.0121589	0.0105969	0.0125185	0.0125185
TRINITY_DN2825_c1_g2_i2	1.86418e-168	1.60395e-166	-1.69684	0.0613361	7.83474	0.829094	0.00107781	0.00644643	0.00518647	0.00644643
TRINITY_DN1964_c0_g1_i6	8.7894e-166	7.37403e-164	-1.55932	0.0568235	7.60876	0.699948	0.00112406	0.00498876	0.00533377	0.00533377
TRINITY_DN5924_c0_g1_i1	4.31338e-165	3.58056e-163	-2.83821	0.103647	6.37914	2.31997	0.00782468	0.0136607	0.00945929	0.0136607
TRINITY_DN920_c0_g1_i1	8.23632e-164	6.76555e-162	-2.20868	0.0809761	9.69525	1.40503	0.000191562	0.0129227	0.00819136	0.0129227
TRINITY_DN7903_c0_g3_i5	1.77681e-162	1.43453e-160	-1.71975	0.0633121	8.7517	0.851882	0.000364715	0.00765214	0.00568407	0.00765214
TRINITY_DN10138_c0_g2_i2	2.91425e-162	2.33685e-160	-3.10007	0.114205	5.99576	2.7682	0.012392	0.0136935	0.0123707	0.0136935
TRINITY_DN36976_c0_g1_i1	2.75734e-161	2.17406e-159	-3.38828	0.125204	5.93672	3.29453	0.0184213	-0.00160579	0.0129308	0.0129308
TRINITY_DN1098_c0_g2_i5	5.04787e-161	3.9536e-159	-1.89515	0.0700876	7.98524	1.03459	0.000778654	0.00904588	0.00515886	0.00904588
TRINITY_DN4126_c0_g1_i2	1.12224e-160	8.73162e-159	-4.17657	0.154629	5.99903	5.02491	0.0284764	0.0193441	0.0123408	0.0193441
TRINITY_DN4114_c0_g1_i4	1.23914e-158	9.48469e-157	-2.09899	0.0782165	8.04909	1.26928	0.000858734	0.0113769	0.00516257	0.0113769
TRINITY_DN2263_c0_g2_i1	2.45671e-158	1.87433e-156	-1.75014	0.0652787	7.33327	0.882441	0.00185898	0.00666364	0.00570096	0.00666364
TRINITY_DN2141_c1_g1_i1	4.33262e-157	3.28429e-155	-3.07717	0.115237	6.94957	2.72819	0.00562295	0.020936	0.00667427	0.020936
TRINITY_DN1255_c0_g1_i11	6.73835e-157	5.09156e-155	-2.06685	0.077449	6.9244	1.23081	0.00318268	0.008814	0.00675818	0.008814
TRINITY_DN5748_c0_g2_i1	2.88098e-156	2.16303e-154	-1.88433	0.0707538	6.65847	1.01508	0.00219805	-0.00149593	0.00781415	0.00781415
TRINITY_DN140_c3_g1_i1	3.15946e-156	2.36458e-154	-3.39153	0.127364	6.34171	3.31423	0.00977752	0.0226655	0.00971308	0.0226655
TRINITY_DN4853_c0_g1_i1	3.624e-156	2.70366e-154	-1.68971	0.0634666	7.99521	0.82265	0.0008777	0.00717832	0.00515896	0.00717832
TRINITY_DN1202_c0_g1_i4	7.9182e-156	5.85177e-154	-3.61767	0.136032	5.72455	3.76193	0.0218202	0.00458744	0.0151893	0.0151893
TRINITY_DN37_c1_g1_i1	1.79934e-155	1.32561e-153	-1.76158	0.066316	7.05713	0.894091	0.0024535	0.00626631	0.00634214	0.00634214
TRINITY_DN4469_c0_g1_i1	6.2726e-155	4.60675e-153	-2.04908	0.0772761	6.55379	1.20637	0.00357359	0.00427432	0.00836961	0.00836961
TRINITY_DN1426_c0_g2_i1	8.86287e-154	6.42899e-152	-5.19511	0.196662	6.71311	7.77749	0.0123023	0.0650494	0.00755904	0.0650494
TRINITY_DN3810_c0_g1_i1	1.52089e-153	1.09648e-151	-5.80011	0.219734	6.20335	9.69455	0.0300442	0.0665217	0.0106852	0.0665217
TRINITY_DN3599_c0_g3_i1	3.28578e-152	2.3332e-150	-2.69688	0.102623	7.85207	2.0961	0.00146876	0.0195941	0.00518049	0.0195941
TRINITY_DN11866_c0_g1_i1	1.14445e-151	8.078e-150	-3.87232	0.147618	6.35908	4.32161	0.0135372	0.0300448	0.00959463	0.0300448
TRINITY_DN3415_c0_g4_i2	2.58341e-149	1.80724e-147	-4.73659	0.182002	6.78303	6.46688	0.0146533	0.051596	0.00727041	0.051596
TRINITY_DN10466_c0_g1_i1	1.65204e-148	1.14214e-146	-2.59793	0.100099	6.36105	1.94553	0.00635669	0.0136828	0.00958124	0.0136828
TRINITY_DN8201_c0_g1_i1	2.22481e-147	1.5247e-145	-5.0656	0.195935	6.13328	7.39734	0.0270722	0.049709	0.0112028	0.049709
TRINITY_DN863_c0_g1_i2	1.39972e-146	9.42808e-145	-2.44311	0.094759	6.19365	1.71634	0.00720433	0.00559521	0.0107542	0.0107542
TRINITY_DN17616_c0_g1_i1	2.97536e-146	1.98708e-144	-1.94736	0.0756164	7.23252	1.09329	0.00187961	0.00955607	0.00589805	0.00955607
TRINITY_DN814_c0_g1_i1	7.10008e-146	4.70181e-144	-1.70028	0.0661091	7.00151	0.83322	0.00223239	0.00620282	0.00650843	0.00650843
TRINITY_DN300_c0_g1_i1	7.92444e-146	5.23302e-144	-2.87544	0.111819	6.03714	2.38377	0.010237	0.0147701	0.0119987	0.0147701
TRINITY_DN5730_c0_g2_i1	5.55877e-145	3.64022e-143	-2.70327	0.105434	7.0769	2.10696	0.00368382	0.018549	0.00628592	0.018549
TRINITY_DN5664_c0_g2_i1	4.11409e-144	2.67927e-142	-2.51275	0.0983031	7.05037	1.82055	0.00242682	0.0169002	0.00636172	0.0169002
TRINITY_DN51908_c0_g1_i1	7.99093e-144	5.1897e-142	-1.912	0.0748768	6.69084	1.04948	0.00355311	0.00225889	0.00765996	0.00765996
TRINITY_DN8316_c0_g1_i2	1.18883e-143	7.69966e-142	-3.02603	0.118576	5.86505	2.62517	0.0144667	-0.00406509	0.0136538	0.0136538
TRINITY_DN4565_c0_g1_i4	1.50061e-143	9.69228e-142	-2.31595	0.0907834	7.16847	1.54659	0.00227158	0.0142117	0.00604571	0.0142117
TRINITY_DN10551_c0_g1_i1	1.83323e-143	1.17761e-141	-3.68293	0.144413	7.62628	3.91118	0.00304318	0.0386668	0.00531763	0.0386668
TRINITY_DN8171_c0_g1_i1	5.35709e-143	3.41333e-141	-2.1528	0.0845534	6.33177	1.33221	0.0045172	0.004878	0.00978134	0.00978134
TRINITY_DN2509_c0_g1_i1	3.04393e-142	1.92388e-140	-1.53141	0.0603094	7.31168	0.672553	0.00153496	0.00136849	0.0057395	0.0057395
TRINITY_DN6048_c0_g1_i1	3.44831e-142	2.17364e-140	-1.78224	0.0702011	7.75591	0.915989	0.00128054	0.00857584	0.0052231	0.00857584
TRINITY_DN1642_c0_g1_i2	3.85946e-142	2.42632e-140	-4.59243	0.180924	5.60496	6.08195	0.031278	0.0341887	0.0165878	0.0341887
TRINITY_DN4915_c0_g2_i1	8.13496e-142	5.0602e-140	-4.16347	0.164214	5.78821	4.9805	0.0394565	-0.00704406	0.0144761	0.0144761
TRINITY_DN2513_c0_g1_i5	1.19529e-141	7.4155e-140	-4.86841	0.192133	6.48554	6.83513	0.0165662	0.0572641	0.00877406	0.0572641
TRINITY_DN212_c0_g2_i1	1.82762e-140	1.11912e-138	-1.67749	0.0664852	6.9696	0.811573	0.00214408	0.00669648	0.00660915	0.00669648
TRINITY_DN8551_c0_g1_i4	3.03576e-140	1.85409e-138	-1.96138	0.0777986	6.60569	1.10802	0.00402149	0.00632643	0.00808376	0.00808376
TRINITY_DN9723_c1_g1_i1	4.47934e-140	2.7287e-138	-2.28513	0.0906956	9.13601	1.50605	0.000276549	0.0161748	0.00639931	0.0161748
TRINITY_DN5098_c0_g1_i4	7.44595e-139	4.41051e-137	-1.70606	0.0680141	7.03849	0.838581	0.00285527	0.00527324	0.00639657	0.00639657
TRINITY_DN3887_c0_g1_i4	7.6454e-139	4.5173e-137	-2.33298	0.0930109	7.86189	1.56992	0.00109694	0.0162051	0.00517742	0.0162051
TRINITY_DN1799_c0_g1_i6	1.36061e-138	7.97922e-137	-1.71063	0.0682615	6.99927	0.842073	0.00280386	0.00419892	0.0065154	0.0065154
TRINITY_DN6996_c0_g1_i3	9.46874e-138	5.51174e-136	-1.67592	0.0670838	7.00751	0.808867	0.00251053	0.00492772	0.00648995	0.00648995
TRINITY_DN1153_c0_g1_i1	1.10877e-137	6.43822e-136	-1.88093	0.0753088	8.67362	1.02055	0.00089428	0.0104485	0.00557958	0.0104485
TRINITY_DN11357_c0_g3_i2	5.454e-137	3.13605e-135	-5.494	0.220532	6.59393	8.70737	0.0225807	0.0746882	0.00814679	0.0746882
TRINITY_DN13089_c0_g1_i1	1.20341e-136	6.86933e-135	-5.16252	0.207491	5.78197	7.68855	0.0474964	0.0386085	0.0145448	0.0386085
TRINITY_DN28934_c0_g1_i1	4.8595e-135	2.68926e-133	-3.95745	0.160014	5.42122	4.48694	0.0324088	-0.0181282	0.0188004	0.0188004
TRINITY_DN2346_c0_g1_i4	7.58881e-135	4.18984e-133	-4.26944	0.172755	6.12637	5.2592	0.0199243	0.0397642	0.0112567	0.0397642
TRINITY_DN1119_c0_g2_i3	1.9339e-134	1.06523e-132	-2.88748	0.117015	6.0772	2.40563	0.0110066	0.0163787	0.0116551	0.0163787
TRINITY_DN319_c0_g1_i3	5.48575e-133	3.00061e-131	-1.55103	0.0632035	7.25462	0.694192	0.00182444	0.00616491	0.00585108	0.00616491
TRINITY_DN2713_c0_g1_i1	1.29444e-132	7.064e-131	-3.29383	0.134413	8.87622	3.13078	0.000678682	0.0354549	0.00587781	0.0354549
TRINITY_DN10942_c0_g1_i2	4.07632e-132	2.20918e-130	-4.34938	0.177826	6.8027	5.4591	0.0124207	0.0508237	0.00719514	0.0508237
TRINITY_DN5959_c0_g1_i2	3.1049e-131	1.65982e-129	-1.33807	0.054894	7.80748	0.513841	0.000829306	0.00183963	0.00519739	0.00519739
TRINITY_DN3529_c0_g2_i1	3.5345e-131	1.8852e-129	-2.38237	0.097757	6.48507	1.638	0.00518591	0.013927	0.00877694	0.013927
TRINITY_DN51546_c0_g1_i1	3.7388e-131	1.98967e-129	-5.93466	0.243544	6.7401	10.1646	0.0166851	0.101942	0.0074425	0.101942
TRINITY_DN10931_c0_g1_i1	4.41501e-131	2.33896e-129	-1.85019	0.0759481	10.2755	0.985786	8.67936e-05	0.00893492	0.0114494	0.0114494
TRINITY_DN3010_c0_g1_i7	5.70979e-131	3.00465e-129	-2.83209	0.116305	6.05175	2.31483	0.0128933	0.0141603	0.0118714	0.0141603
TRINITY_DN10028_c0_g1_i2	4.31758e-130	2.242e-128	-2.24937	0.0926906	6.29591	1.45178	0.00715285	3.35058e-05	0.0100302	0.0100302
TRINITY_DN1858_c0_g1_i1	5.79899e-130	3.00464e-128	-2.95774	0.121942	7.10028	2.52499	0.00352545	0.026214	0.00622141	0.026214
TRINITY_DN532_c0_g2_i2	2.11261e-129	1.08744e-127	-3.07541	0.127072	6.31499	2.73	0.00964054	0.0226539	0.00989731	0.0226539
TRINITY_DN922_c0_g1_i3	3.12954e-129	1.60041e-127	-3.12241	0.1291	5.5678	2.79826	0.0163009	-0.00148261	0.0170328	0.0170328
TRINITY_DN4402_c0_g1_i7	6.82534e-128	3.45295e-126	-2.96563	0.123268	6.788	2.5287	0.0231388	-0.00464352	0.00725128	0.00725128
TRINITY_DN15816_c1_g1_i5	8.28292e-128	4.17243e-126	-2.9892	0.124289	5.70462	2.56752	0.0154781	0.00152898	0.0154176	0.0154176
TRINITY_DN39295_c0_g1_i1	8.64074e-128	4.3434e-126	-6.61907	0.275238	2.61639	12.535	0.000827026	0.0193378	0.150685	0.150685
TRINITY_DN8104_c0_g2_i1	1.24195e-127	6.20318e-126	-1.28477	0.0534573	7.95746	0.473614	0.000555519	0.00178704	0.00515984	0.00515984
TRINITY_DN1762_c0_g1_i3	4.0282e-127	2.00771e-125	-1.93969	0.0808722	6.55837	1.08618	0.00419933	0.0088813	0.0083436	0.0088813
TRINITY_DN32397_c0_g1_i1	5.84088e-127	2.89892e-125	-2.14012	0.0892864	6.30882	1.31925	0.00600389	0.00642883	0.00994023	0.00994023
TRINITY_DN5476_c0_g1_i1	7.56603e-127	3.74725e-125	-1.36443	0.0569503	7.61242	0.534166	0.00115634	0.00147729	0.00533033	0.00533033
TRINITY_DN1955_c0_g1_i15	2.62208e-126	1.28782e-124	-1.41942	0.0593739	8.91428	0.581689	0.000289184	0.00676134	0.00594396	0.00676134
TRINITY_DN4375_c0_g1_i5	3.83607e-126	1.88015e-124	-3.33092	0.139424	6.83457	3.20334	0.00603135	0.0328468	0.00707588	0.0328468
TRINITY_DN1087_c0_g1_i2	4.29491e-126	2.10067e-124	-3.4333	0.143738	7.08286	3.40328	0.0049167	0.0364042	0.00626927	0.0364042
TRINITY_DN8448_c0_g1_i1	1.32708e-125	6.4507e-124	-2.7959	0.117284	5.93429	2.24682	0.0145565	0.00105857	0.0129546	0.0129546
TRINITY_DN8764_c0_g1_i1	5.65725e-125	2.7274e-123	-2.37873	0.10004	6.76963	1.63383	0.0043937	0.0156221	0.00732247	0.0156221
TRINITY_DN8817_c0_g1_i1	6.06706e-125	2.919e-123	-2.53892	0.10679	6.90455	1.8613	0.00341874	0.0193894	0.00682597	0.0193894
TRINITY_DN3393_c0_g1_i3	1.02261e-124	4.9e-123	-2.99042	0.125896	5.64263	2.57268	0.015559	0.0050419	0.0161407	0.0161407
TRINITY_DN12539_c0_g1_i3	1.94093e-124	9.24393e-123	-2.01515	0.0849339	7.95152	1.1726	0.000971635	0.0134559	0.00516029	0.0134559
TRINITY_DN4238_c0_g1_i1	3.8905e-124	1.84174e-122	-1.98274	0.0836712	6.57821	1.13522	0.00422207	0.00977967	0.00823265	0.00977967
TRINITY_DN12064_c0_g1_i1	4.51303e-124	2.13216e-122	-6.56895	0.277282	2.59133	12.3324	0.000659501	0.00340999	0.153111	0.153111
TRINITY_DN14444_c0_g1_i1	6.77776e-124	3.19571e-122	-2.43633	0.102914	7.38552	1.71407	0.00193402	0.0192486	0.00561417	0.0192486
TRINITY_DN12840_c0_g1_i1	9.7697e-124	4.58806e-122	-5.83011	0.246433	5.48491	9.81558	0.0860214	0.0354371	0.0180321	0.0354371
TRINITY_DN9054_c0_g2_i1	6.63113e-123	3.0895e-121	-2.16767	0.0919398	8.66697	1.357	0.000501183	0.0164047	0.00557125	0.0164047
TRINITY_DN6134_c0_g2_i1	8.24571e-123	3.83417e-121	-2.1094	0.0895036	7.78727	1.28504	0.00113105	0.0148908	0.00520667	0.0148908
TRINITY_DN3823_c0_g1_i4	1.57686e-122	7.31779e-121	-2.73883	0.116346	7.25681	2.1664	0.00255901	0.0245139	0.00584653	0.0245139
TRINITY_DN1199_c0_g1_i6	1.93774e-122	8.97491e-121	-4.27279	0.181577	6.18073	5.27273	0.0180617	0.0478785	0.0108469	0.0478785
TRINITY_DN1269_c0_g2_i3	2.9303e-122	1.35189e-120	-3.42523	0.145667	5.52915	3.35929	0.0249396	-0.016496	0.0174983	0.0174983
TRINITY_DN2903_c0_g1_i10	3.41905e-122	1.5743e-120	-1.62392	0.069081	8.29724	0.761644	0.000678753	0.00886562	0.00524372	0.00886562
TRINITY_DN13738_c0_g1_i1	7.51169e-122	3.45201e-120	-1.91743	0.0816832	6.8006	1.06188	0.00271447	0.0106298	0.00720312	0.0106298
TRINITY_DN37633_c0_g1_i1	1.01706e-121	4.66484e-120	-3.59841	0.153377	6.70499	3.73992	0.00823378	0.0388154	0.00759536	0.0388154
TRINITY_DN7866_c0_g1_i2	1.27409e-121	5.83237e-120	-2.41513	0.102984	6.05491	1.67523	0.0093671	0.000781994	0.0118442	0.0118442
TRINITY_DN1787_c0_g1_i1	1.46583e-121	6.69708e-120	-2.62586	0.111998	6.55759	1.99154	0.00606847	0.0190186	0.00834803	0.0190186
TRINITY_DN4196_c0_g1_i4	2.48402e-121	1.12617e-119	-1.70526	0.0728025	6.66631	0.833322	0.00282442	7.73324e-05	0.00777599	0.00777599
TRINITY_DN8203_c0_g1_i2	5.7093e-121	2.57355e-119	-1.91474	0.0818696	6.4928	1.05159	0.00467567	0.000107049	0.00872958	0.00872958
TRINITY_DN292_c2_g1_i1	1.80085e-120	8.07128e-119	-2.3549	0.100902	5.98174	1.58839	0.0078615	-0.00325078	0.0125008	0.0125008
TRINITY_DN317_c0_g1_i12	3.33478e-120	1.48335e-118	-2.10574	0.0903279	6.87675	1.28089	0.00244678	0.0138715	0.00692324	0.0138715
TRINITY_DN3552_c0_g1_i3	5.61366e-120	2.48296e-118	-2.08797	0.0896512	6.73989	1.25938	0.00331615	0.0127585	0.00744339	0.0127585
TRINITY_DN414_c0_g1_i4	5.75805e-120	2.54206e-118	-1.26573	0.0543494	8.60609	0.459505	0.000408432	0.00165568	0.00549928	0.00549928
TRINITY_DN9489_c0_g2_i1	1.73481e-119	7.61606e-118	-1.25477	0.0539885	8.38987	0.454176	0.000527714	0.00452611	0.00530181	0.00530181
TRINITY_DN2916_c0_g1_i3	1.90858e-119	8.36332e-118	-2.57582	0.110848	6.47515	1.91674	0.00487445	0.0197002	0.0088382	0.0197002
TRINITY_DN1874_c0_g1_i1	4.03763e-119	1.76599e-117	-2.71342	0.116932	6.39526	2.12705	0.00718706	0.0201589	0.00935183	0.0201589
TRINITY_DN8004_c0_g1_i1	6.75779e-119	2.94482e-117	-2.25202	0.0971411	8.38102	1.46521	0.000866745	0.018006	0.00529559	0.018006
TRINITY_DN6607_c0_g2_i1	9.39279e-119	4.07799e-117	-2.14583	0.092617	6.62616	1.3303	0.00338263	0.0137732	0.00797658	0.0137732
TRINITY_DN1389_c0_g1_i3	1.00685e-118	4.36332e-117	-1.85862	0.0802311	6.51222	0.997101	0.00426175	0.00753255	0.00861232	0.00861232
TRINITY_DN244_c0_g1_i2	1.03189e-118	4.46364e-117	-2.08125	0.0898457	6.45504	1.25144	0.00350548	0.012639	0.00896426	0.012639
TRINITY_DN8483_c0_g1_i1	1.45685e-118	6.29032e-117	-3.25308	0.140522	5.98094	3.05743	0.0146617	0.0248315	0.0125082	0.0248315
TRINITY_DN2372_c0_g1_i1	4.06231e-118	1.73809e-116	-5.04539	0.218362	6.45674	7.35486	0.0192608	0.0761028	0.00895351	0.0761028
TRINITY_DN901_c0_g1_i1	4.16121e-118	1.77718e-116	-1.25786	0.0544419	7.90535	0.455935	0.000761162	0.00375972	0.00516668	0.00516668
TRINITY_DN1265_c0_g1_i3	6.88717e-118	2.93078e-116	-2.13685	0.092573	6.14767	1.30762	0.00604734	-0.00253484	0.0110922	0.0110922
TRINITY_DN53044_c0_g1_i1	9.37706e-118	3.98314e-116	-2.52231	0.109336	7.04743	1.83823	0.00292351	0.020985	0.00637031	0.020985
TRINITY_DN3851_c0_g2_i1	2.64395e-117	1.11905e-115	-1.49786	0.0650547	8.14571	0.648277	0.000585136	0.00787909	0.00518148	0.00787909
TRINITY_DN5290_c0_g1_i1	1.14065e-116	4.76786e-115	-1.2858	0.0559989	7.61158	0.477313	0.000940644	0.00483187	0.00533112	0.00533112
TRINITY_DN882_c0_g1_i4	3.03277e-116	1.25655e-114	-2.68558	0.117179	5.82978	2.08421	0.011579	0.0158829	0.0140255	0.0158829
TRINITY_DN200_c0_g1_i1	3.93543e-116	1.62768e-114	-1.23919	0.0540959	8.0127	0.440637	0.000693145	0.00152125	0.00515959	0.00515959
TRINITY_DN4571_c0_g1_i5	7.84375e-116	3.2328e-114	-1.34591	0.0588318	9.1529	0.523494	0.00023561	0.00668676	0.00643917	0.00668676
TRINITY_DN39_c0_g1_i3	1.0463e-115	4.29731e-114	-2.06857	0.0904706	7.1496	1.2366	0.00219447	0.0141754	0.00609244	0.0141754
TRINITY_DN3579_c0_g1_i1	1.87764e-115	7.67164e-114	-3.89402	0.170498	7.3687	4.38223	0.0050191	0.0531203	0.00564117	0.0531203
TRINITY_DN10306_c0_g1_i1	2.81226e-115	1.14309e-113	-1.43902	0.0630557	7.02127	0.596729	0.00150405	0.00442116	0.006448	0.006448
TRINITY_DN2855_c0_g2_i7	1.93112e-114	7.78226e-113	-2.59943	0.114326	8.22659	1.95299	0.000968286	0.0251726	0.0052097	0.0251726
TRINITY_DN2492_c0_g1_i2	3.85226e-114	1.54189e-112	-2.01292	0.0886489	6.19207	1.16568	0.00495173	0.00439501	0.0107655	0.0107655
TRINITY_DN12530_c0_g1_i1	6.53042e-114	2.6094e-112	-2.45019	0.108017	5.83864	1.7231	0.00940411	-0.000269555	0.0139312	0.0139312
TRINITY_DN4849_c0_g1_i2	1.00916e-113	4.02553e-112	-1.63893	0.0723133	7.16573	0.776417	0.00246859	0.00798983	0.00605241	0.00798983
TRINITY_DN7411_c0_g1_i3	1.59969e-113	6.3704e-112	-4.45911	0.196922	6.12662	5.74751	0.0326712	0.0448856	0.0112547	0.0448856
TRINITY_DN28744_c0_g1_i1	3.82484e-113	1.51802e-111	-3.67504	0.162573	6.46381	3.90414	0.00962404	0.0432357	0.00890899	0.0432357
TRINITY_DN29029_c0_g1_i1	4.80184e-113	1.89938e-111	-2.24194	0.0992206	6.03337	1.445	0.00765767	0.00274824	0.0120318	0.0120318
TRINITY_DN887_c0_g1_i1	6.51003e-113	2.56217e-111	-6.41591	0.284116	2.51481	11.7812	0.000769942	0.0227048	0.160674	0.160674
TRINITY_DN10197_c0_g1_i1	8.16342e-113	3.20221e-111	-1.36362	0.060412	7.25594	0.535829	0.00145088	0.0038632	0.00584833	0.00584833
TRINITY_DN4165_c0_g1_i4	1.21446e-112	4.74809e-111	-2.50252	0.110955	5.74353	1.8018	0.00964802	0.00490544	0.0149739	0.0149739
TRINITY_DN13774_c0_g1_i1	1.553e-112	6.06158e-111	-1.45607	0.0645893	9.69359	0.609504	0.000159179	0.00421272	0.00818437	0.00818437
TRINITY_DN1845_c0_g3_i1	2.67042e-112	1.04058e-110	-4.36745	0.19394	7.62556	5.51436	0.00510193	0.0701237	0.00531827	0.0701237
TRINITY_DN1893_c1_g2_i2	7.16249e-112	2.78181e-110	-2.75515	0.122583	5.61156	2.17289	0.0135442	-0.00879251	0.0165091	0.0165091
TRINITY_DN1601_c0_g3_i2	7.28585e-112	2.82506e-110	-2.0947	0.0932011	6.28307	1.26854	0.00545909	0.0119138	0.0101203	0.0119138
TRINITY_DN52270_c0_g1_i1	9.6468e-112	3.72825e-110	-2.50024	0.111307	6.13872	1.80729	0.00844488	0.0163336	0.0111607	0.0163336
TRINITY_DN2706_c0_g2_i2	1.42889e-111	5.49528e-110	-1.58549	0.0706384	6.7146	0.723061	0.00242712	0.00322328	0.00755244	0.00755244
TRINITY_DN8995_c0_g1_i2	1.67392e-111	6.42713e-110	-1.27497	0.0568217	9.05911	0.469786	0.000230063	0.0060061	0.00622734	0.00622734
TRINITY_DN47115_c0_g1_i1	3.06032e-111	1.16932e-109	-4.92556	0.219781	8.19005	7.01457	0.00374845	0.0928592	0.00519554	0.0928592
TRINITY_DN19199_c0_g2_i2	3.31813e-111	1.26577e-109	-1.56429	0.0698107	7.05799	0.707499	0.00173818	0.00800888	0.00633966	0.00800888
TRINITY_DN7877_c0_g1_i3	3.67131e-111	1.39824e-109	-1.65594	0.0739159	7.58535	0.792838	0.0012628	0.00966431	0.00535663	0.00966431
TRINITY_DN3155_c0_g1_i8	4.30511e-111	1.63172e-109	-3.01198	0.134487	5.42737	2.59522	0.0174476	-0.0136916	0.018726	0.018726
TRINITY_DN2627_c0_g1_i1	7.73902e-111	2.91916e-109	-5.17937	0.231533	5.18935	7.7198	0.0855285	-0.021051	0.021687	0.021687
TRINITY_DN6937_c0_g1_i1	1.13507e-110	4.26783e-109	-3.51327	0.157174	7.38951	3.56894	0.00313771	0.0462696	0.00560788	0.0462696
TRINITY_DN5359_c0_g1_i1	7.9555e-110	2.98173e-108	-2.06787	0.0928728	7.83067	1.23653	0.00146719	0.0157835	0.00518798	0.0157835
TRINITY_DN4075_c0_g1_i2	1.15471e-109	4.32098e-108	-4.32817	0.194534	5.42159	5.39378	0.0568908	-0.00849429	0.0187959	0.0187959
TRINITY_DN10784_c0_g1_i1	2.34544e-109	8.72143e-108	-3.98285	0.179269	7.4214	4.58741	0.00489926	0.0593757	0.0055594	0.0593757
TRINITY_DN5429_c0_g1_i4	3.09934e-109	1.15066e-107	-2.04922	0.0922881	6.08313	1.20813	0.00542848	0.00428762	0.0116057	0.0116057
TRINITY_DN51966_c0_g1_i1	8.85697e-109	3.28307e-107	-3.04015	0.137207	5.53874	2.67299	0.0194588	0.0181928	0.0173826	0.0181928
TRINITY_DN942_c0_g1_i1	1.58696e-108	5.86403e-107	-1.81105	0.0818328	8.68102	0.948594	0.0004984	0.0128948	0.00558894	0.0128948
TRINITY_DN51529_c0_g1_i1	2.54121e-108	9.36079e-107	-1.25705	0.0568545	7.45129	0.456021	0.000948182	0.00435599	0.00551669	0.00551669
TRINITY_DN9412_c0_g1_i2	2.90082e-108	1.06688e-106	-3.7399	0.169197	5.30703	4.03542	0.0370576	0.00864054	0.0201975	0.0201975
TRINITY_DN36_c0_g1_i7	5.89963e-108	2.16305e-106	-5.03549	0.228141	8.63016	7.33385	0.00190147	0.102196	0.00552684	0.102196
TRINITY_DN3400_c0_g1_i6	7.29056e-108	2.66887e-106	-5.54701	0.251426	6.47315	8.89961	0.0296693	0.0967605	0.00885064	0.0967605
TRINITY_DN2697_c0_g3_i1	3.60656e-107	1.30807e-105	-2.4531	0.111556	6.10393	1.74067	0.00748216	0.0174074	0.0114353	0.0174074
TRINITY_DN2422_c0_g1_i1	6.59905e-107	2.37879e-105	-2.69778	0.122836	5.9863	2.1053	0.0108911	0.0192865	0.0124582	0.0192865
TRINITY_DN42288_c0_g1_i1	1.2469e-106	4.48789e-105	-4.14795	0.189116	5.44019	4.97717	0.0488073	0.0227222	0.0185711	0.0227222
TRINITY_DN4913_c0_g1_i7	1.89993e-106	6.80711e-105	-2.8285	0.129071	7.01158	2.31439	0.00368097	0.0296378	0.00647746	0.0296378
TRINITY_DN15194_c0_g3_i1	2.70433e-106	9.67444e-105	-1.83003	0.0835701	6.39376	0.96328	0.00460619	0.00288138	0.00936174	0.00936174
TRINITY_DN1459_c0_g3_i2	4.86717e-106	1.73854e-104	-1.47702	0.0675321	9.87238	0.626968	0.000117506	0.00415002	0.00900365	0.00900365
TRINITY_DN3006_c1_g1_i1	7.59253e-106	2.70384e-104	-2.66207	0.121828	6.08567	2.05019	0.0087935	0.0208906	0.0115846	0.0208906
TRINITY_DN798_c0_g2_i2	9.7791e-106	3.47202e-104	-1.30759	0.0598728	7.25776	0.491056	0.00132492	0.00164098	0.00584458	0.00584458
TRINITY_DN52576_c0_g1_i1	1.70154e-105	6.03216e-104	-1.61701	0.0741265	6.55929	0.75617	0.0026511	0.00797368	0.00833838	0.00833838
TRINITY_DN6616_c1_g1_i6	3.91163e-105	1.37842e-103	-1.16269	0.0533931	8.14201	0.388668	0.000521185	0.00230633	0.00518046	0.00518046
TRINITY_DN9199_c0_g1_i1	5.17532e-105	1.82102e-103	-1.33494	0.0613393	7.21874	0.510766	0.00159665	0.000273105	0.00592837	0.00592837
TRINITY_DN4026_c0_g1_i7	6.97973e-105	2.44862e-103	-2.28543	0.10508	6.60155	1.51127	0.00440683	0.0176766	0.00810579	0.0176766
TRINITY_DN46945_c0_g1_i1	1.9509e-104	6.8137e-103	-3.87857	0.178717	6.31978	4.35285	0.0130672	0.0508123	0.00986417	0.0508123
TRINITY_DN6988_c0_g1_i4	3.21342e-104	1.11406e-102	-1.5821	0.0729773	7.61968	0.724286	0.00117959	0.0094718	0.00532362	0.0094718
TRINITY_DN1725_c0_g1_i7	7.14937e-104	2.46413e-102	-5.06303	0.233939	5.31204	7.41791	0.0891675	0.0202876	0.0201353	0.0202876
TRINITY_DN1586_c0_g1_i3	8.64803e-104	2.97197e-102	-1.36397	0.0630484	7.10064	0.534784	0.00172977	0.00204429	0.00622043	0.00622043
TRINITY_DN4236_c0_g1_i1	2.66372e-103	9.12749e-102	-2.03295	0.0941974	6.53103	1.19603	0.00433919	0.0134071	0.00850102	0.0134071
TRINITY_DN4994_c0_g1_i1	3.36838e-103	1.15253e-101	-2.28841	0.106088	5.87975	1.51205	0.00900723	0.00945064	0.0135019	0.0135019
TRINITY_DN1276_c0_g1_i1	1.04355e-102	3.54492e-101	-1.30185	0.0604988	7.28019	0.488637	0.00152087	0.00362037	0.00579935	0.00579935
TRINITY_DN3354_c0_g3_i1	2.74678e-102	9.27725e-101	-2.31218	0.107675	5.75442	1.53908	0.00833655	0.00520049	0.0148514	0.0148514
TRINITY_DN3270_c0_g1_i1	3.10068e-102	1.04576e-100	-6.25785	0.291497	2.43578	11.2068	0.00120707	0.0198067	0.168734	0.168734
TRINITY_DN2141_c1_g2_i1	5.41808e-102	1.82213e-100	-1.50052	0.0699801	6.85872	0.647102	0.00280669	0.00162932	0.00698773	0.00698773
TRINITY_DN1825_c0_g3_i2	1.56517e-101	5.24133e-100	-1.28297	0.0599725	9.36212	0.472902	0.000192823	0.00285574	0.00700058	0.00700058
TRINITY_DN4533_c0_g1_i1	3.18565e-101	1.06376e-99	-1.20383	0.0563605	8.32989	0.419504	0.000501548	0.00585146	0.00526243	0.00585146
TRINITY_DN3009_c0_g2_i1	6.03838e-101	2.01066e-99	-4.12839	0.193553	5.31316	4.88963	0.0548038	-0.0314366	0.0201215	0.0201215
TRINITY_DN8192_c0_g1_i1	6.07617e-101	2.02039e-99	-2.25648	0.105793	5.95061	1.46168	0.00958818	-0.00153971	0.0127961	0.0127961
TRINITY_DN3939_c0_g1_i3	9.75638e-101	3.23498e-99	-1.81092	0.0849914	10.6177	0.942825	7.14304e-05	0.00674856	0.0143756	0.0143756
TRINITY_DN541_c2_g1_i2	1.48394e-100	4.90659e-99	-1.37608	0.0646426	9.7084	0.544736	0.000110369	0.00421969	0.00824697	0.00824697
TRINITY_DN293_c1_g1_i8	1.50818e-100	4.97974e-99	-1.30417	0.0612671	7.53152	0.491991	0.00209247	0.00494054	0.00541485	0.00541485
TRINITY_DN12161_c0_g1_i1	1.61742e-100	5.33297e-99	-1.82072	0.0855465	6.32776	0.958203	0.0048274	0.00806702	0.00980901	0.00980901
TRINITY_DN8554_c0_g1_i1	1.74375e-100	5.74148e-99	-3.78925	0.178067	5.95253	4.15676	0.0174098	0.0460062	0.0127776	0.0460062
TRINITY_DN6384_c0_g1_i1	2.29678e-100	7.54672e-99	-2.73894	0.128789	9.47963	2.17181	0.000355386	0.0328176	0.00737546	0.0328176
TRINITY_DN33691_c0_g1_i1	4.42949e-100	1.45035e-98	-1.44098	0.0678552	6.87524	0.596513	0.00228008	0.00150866	0.00692858	0.00692858
TRINITY_DN4612_c0_g1_i1	5.38946e-100	1.76223e-98	-5.90395	0.278135	5.19343	10.0821	0.133084	0.010491	0.0216342	0.0216342
TRINITY_DN14019_c0_g1_i1	1.11108e-99	3.62292e-98	-1.14953	0.0542415	7.8662	0.379901	0.000708128	0.00203388	0.00517615	0.00517615
TRINITY_DN12197_c0_g1_i1	4.52835e-99	1.46041e-97	-1.97719	0.0935879	7.22014	1.13196	0.0024197	0.0150977	0.00592524	0.0150977
TRINITY_DN12826_c0_g1_i1	8.81398e-99	2.83478e-97	-1.38186	0.0655062	7.37262	0.55294	0.00126882	0.0073133	0.00563481	0.0073133
TRINITY_DN8412_c0_g1_i1	1.04149e-98	3.34511e-97	-6.46769	0.306711	6.06177	12.113	0.067902	0.120241	0.0117855	0.120241
TRINITY_DN7824_c0_g1_i1	1.30126e-98	4.17378e-97	-1.81323	0.0860301	6.72723	0.952062	0.00374975	0.0110526	0.00749728	0.0110526
TRINITY_DN32346_c0_g1_i1	2.26413e-98	7.24244e-97	-1.47229	0.0699409	7.63662	0.62771	0.000944156	0.0088393	0.00530848	0.0088393
TRINITY_DN676_c0_g1_i5	2.45659e-98	7.83682e-97	-2.38949	0.113533	7.02358	1.65343	0.0030315	0.0227482	0.00644103	0.0227482
TRINITY_DN1824_c0_g1_i1	3.06308e-98	9.75839e-97	-1.13195	0.0538096	8.40179	0.370904	0.000480531	0.00514063	0.00531041	0.00531041
TRINITY_DN4046_c0_g1_i1	4.04061e-98	1.28034e-96	-2.09209	0.0995143	6.99124	1.2675	0.00337058	0.0164356	0.00654045	0.0164356
TRINITY_DN10649_c0_g1_i1	4.20264e-98	1.32989e-96	-2.7421	0.130445	7.55462	2.17748	0.00240461	0.0316271	0.00538889	0.0316271
TRINITY_DN481_c0_g2_i3	5.11638e-98	1.61471e-96	-1.14272	0.0543845	8.18195	0.376996	0.000722617	0.00383989	0.00519272	0.00519272
TRINITY_DN2390_c0_g1_i4	5.48902e-98	1.72999e-96	-2.10591	0.100241	8.44342	1.28432	0.000635005	0.0194614	0.00534251	0.0194614
TRINITY_DN3385_c0_g1_i2	1.06409e-97	3.33146e-96	-1.65552	0.0789206	6.66444	0.793746	0.00323816	0.00921877	0.00778507	0.00921877
TRINITY_DN32451_c0_g1_i1	1.10783e-97	3.46382e-96	-5.1444	0.245262	5.34872	7.6503	0.100624	0.00312197	0.0196834	0.0196834
TRINITY_DN11683_c0_g1_i1	1.53432e-97	4.78461e-96	-3.10825	0.148298	5.51813	2.78508	0.0263531	0.00249486	0.0176312	0.0176312
TRINITY_DN13510_c0_g1_i1	1.60369e-97	4.99431e-96	-2.28146	0.108862	6.92228	1.50748	0.00317517	0.0205265	0.00676535	0.0205265
TRINITY_DN46783_c0_g1_i1	2.43934e-97	7.56676e-96	-6.17535	0.294942	2.39453	10.8978	0.00093963	0.0014399	0.173042	0.173042
TRINITY_DN10263_c0_g1_i1	2.66616e-97	8.2595e-96	-1.30089	0.0621445	7.3384	0.490136	0.00133211	0.00639177	0.00569206	0.00639177
TRINITY_DN3899_c0_g1_i2	2.76571e-97	8.55664e-96	-6.17548	0.295033	2.39459	10.9037	0.00105338	0.00770398	0.173035	0.173035
TRINITY_DN6268_c0_g1_i4	3.7545e-97	1.15702e-95	-2.8671	0.137071	5.99723	2.38085	0.0150857	0.0224911	0.0123573	0.0224911
TRINITY_DN2398_c0_g1_i3	5.91557e-97	1.81825e-95	-2.0161	0.0964861	7.21412	1.17729	0.00238605	0.0162331	0.00593871	0.0162331
TRINITY_DN2437_c0_g1_i4	5.97783e-97	1.83499e-95	-1.13472	0.0543064	8.0782	0.368681	0.000731783	0.000201784	0.00516658	0.00516658
TRINITY_DN4796_c0_g1_i7	7.09787e-97	2.17597e-95	-1.28779	0.0616564	7.18542	0.477443	0.00159805	0.0026193	0.00600497	0.00600497
TRINITY_DN1191_c0_g1_i3	1.34213e-96	4.09324e-95	-1.33899	0.0642015	7.21002	0.519322	0.00134358	0.00690008	0.00594796	0.00690008
TRINITY_DN2854_c0_g1_i3	1.41246e-96	4.30216e-95	-3.14227	0.150682	9.24889	2.86002	0.00036537	0.0450447	0.00668083	0.0450447
TRINITY_DN2319_c0_g1_i3	1.70864e-96	5.19758e-95	-1.57281	0.0754543	7.27859	0.716539	0.00140994	0.00997676	0.00580249	0.00997676
TRINITY_DN10937_c0_g1_i1	2.14624e-96	6.50356e-95	-1.25231	0.0601101	7.59686	0.454275	0.00112509	0.00610137	0.00534521	0.00610137
TRINITY_DN3674_c0_g1_i1	4.56507e-96	1.37624e-94	-1.25324	0.0602593	7.21759	0.45348	0.00133143	0.00419313	0.00593093	0.00593093
TRINITY_DN8763_c0_g1_i1	5.55121e-96	1.67139e-94	-2.38464	0.114712	6.72507	1.64727	0.00412338	0.0221942	0.00750662	0.0221942
TRINITY_DN5128_c0_g1_i2	6.20821e-96	1.86682e-94	-2.26989	0.10922	5.79603	1.49016	0.00946779	0.0115841	0.0143904	0.0143904
TRINITY_DN15187_c0_g1_i1	6.36778e-96	1.91236e-94	-1.24445	0.0598829	8.2019	0.448624	0.000526961	0.00664496	0.00519988	0.00664496
TRINITY_DN2301_c0_g1_i1	7.29306e-96	2.18745e-94	-1.19045	0.0573021	9.12121	0.407101	0.000202059	0.00236078	0.00636499	0.00636499
TRINITY_DN2245_c0_g1_i2	1.05147e-95	3.14974e-94	-1.30398	0.0628203	7.66433	0.492587	0.000954626	0.00693815	0.00528536	0.00693815
TRINITY_DN6936_c0_g1_i1	1.23001e-95	3.6799e-94	-1.84177	0.0887606	6.61838	0.98268	0.0035303	0.0122266	0.00801692	0.0122266
TRINITY_DN1155_c0_g2_i2	1.35568e-95	4.04558e-94	-4.79578	0.231176	5.07999	6.63761	0.0837402	-0.0063704	0.0231444	0.0231444
TRINITY_DN4440_c0_g1_i2	1.49964e-95	4.46954e-94	-2.46231	0.118721	6.81369	1.75645	0.00361312	0.0245763	0.00715365	0.0245763
TRINITY_DN3440_c0_g1_i1	1.56364e-95	4.65439e-94	-5.41824	0.261268	5.21588	8.48354	0.115176	-0.00350428	0.0213452	0.0213452
TRINITY_DN1484_c0_g1_i2	1.66773e-95	4.95173e-94	-1.70571	0.0822618	6.36168	0.840817	0.003957	0.00717554	0.009577	0.009577
TRINITY_DN6650_c0_g2_i1	1.82467e-95	5.41091e-94	-1.37172	0.0661682	7.12269	0.545114	0.00212061	0.00663586	0.0061616	0.00663586
TRINITY_DN1879_c0_g3_i3	1.91527e-95	5.67243e-94	-3.47193	0.167495	7.33243	3.49217	0.00458845	0.0515207	0.00570242	0.0515207
TRINITY_DN4826_c0_g1_i2	3.1177e-95	9.21051e-94	-1.93645	0.0935256	6.65601	1.08638	0.00397766	0.0135164	0.00782622	0.0135164
TRINITY_DN8070_c0_g2_i5	4.13782e-95	1.21784e-93	-1.23233	0.0595574	7.34474	0.439075	0.00141299	0.00462981	0.00568118	0.00568118
TRINITY_DN2748_c0_g1_i5	4.24585e-95	1.24808e-93	-1.25483	0.0606487	7.98015	0.456193	0.000720884	0.00663564	0.0051589	0.00663564
TRINITY_DN7806_c0_g1_i4	6.699e-95	1.95942e-93	-2.70402	0.13083	5.73157	2.11841	0.011704	0.0225291	0.0151094	0.0225291
TRINITY_DN3521_c0_g1_i2	8.7388e-95	2.54972e-93	-1.4403	0.0697301	6.76431	0.598774	0.00238106	0.00470167	0.0073435	0.0073435
TRINITY_DN1426_c0_g1_i5	1.49737e-94	4.36347e-93	-2.93733	0.142386	6.46862	2.49988	0.00737667	0.0331711	0.00887887	0.0331711
TRINITY_DN9058_c1_g4_i2	2.06962e-94	6.02361e-93	-1.10783	0.0537425	7.89961	0.3514	0.000608687	0.000262124	0.00516783	0.00516783
TRINITY_DN1757_c0_g1_i1	2.09533e-94	6.09092e-93	-1.13034	0.054836	7.88137	0.368392	0.000841933	0.00306039	0.00517204	0.00517204
TRINITY_DN1876_c0_g1_i1	4.93163e-94	1.42479e-92	-3.49372	0.169832	9.89523	3.5369	0.000310402	0.0573757	0.00911886	0.0573757
TRINITY_DN49505_c0_g1_i1	1.48435e-93	4.26231e-92	-4.35675	0.212337	6.87517	5.5005	0.0102666	0.0799073	0.00692884	0.0799073
TRINITY_DN2427_c0_g3_i1	3.23637e-93	9.25939e-92	-4.5083	0.22013	5.06892	5.86829	0.0736177	-0.00220824	0.0232971	0.0232971
TRINITY_DN29315_c0_g1_i1	8.27703e-93	2.36236e-91	-1.92144	0.09403	7.29152	1.07	0.00168858	0.0159947	0.00577731	0.0159947
TRINITY_DN12702_c0_g1_i1	1.65805e-92	4.71513e-91	-1.27089	0.0622972	7.0955	0.465408	0.00152747	0.00306183	0.00623442	0.00623442
TRINITY_DN1843_c0_g1_i2	2.41847e-92	6.86933e-91	-1.14419	0.0561375	7.64652	0.378723	0.00100285	0.00444983	0.00529999	0.00529999
TRINITY_DN583_c0_g1_i2	3.13909e-92	8.89472e-91	-1.10266	0.0541338	8.06144	0.350608	0.000696847	0.00305802	0.00516409	0.00516409
TRINITY_DN1243_c0_g1_i1	3.41823e-92	9.67403e-91	-1.86508	0.0915827	6.13674	0.999395	0.00559876	0.000852993	0.011176	0.011176
TRINITY_DN53042_c0_g1_i1	6.20706e-92	1.74828e-90	-3.81119	0.187413	7.06054	4.21026	0.0065574	0.06369	0.00633233	0.06369
TRINITY_DN6088_c0_g1_i3	9.42125e-92	2.64727e-90	-3.17787	0.156428	6.89342	2.92734	0.00479554	0.0441436	0.00686457	0.0441436
TRINITY_DN7256_c0_g2_i1	1.13936e-91	3.19387e-90	-4.13601	0.203685	4.91458	4.92773	0.0574186	-0.0105962	0.0255564	0.0255564
TRINITY_DN9724_c0_g1_i4	1.5035e-91	4.19467e-90	-1.12809	0.0555919	8.92057	0.366393	0.000225689	0.00303887	0.00595522	0.00595522
TRINITY_DN665_c0_g1_i2	6.8794e-91	1.90354e-89	-1.45092	0.0717659	6.6987	0.603894	0.00267684	0.000141534	0.00762386	0.00762386
TRINITY_DN7449_c0_g1_i1	7.96264e-91	2.2007e-89	-6.0661	0.30015	2.3399	10.5286	0.00132431	0.0161802	0.178856	0.178856
TRINITY_DN935_c0_g1_i4	9.74582e-91	2.68722e-89	-4.11987	0.203952	5.18743	4.8935	0.0614809	-0.0101849	0.0217119	0.0217119
TRINITY_DN5988_c0_g1_i2	1.04096e-90	2.8669e-89	-1.14138	0.0565127	7.53011	0.374467	0.000970882	0.00165425	0.00541648	0.00541648
TRINITY_DN9928_c0_g1_i2	1.3401e-90	3.68215e-89	-1.48825	0.0737326	7.34998	0.642149	0.001742	0.00913099	0.00567228	0.00913099
TRINITY_DN1920_c0_g1_i2	1.37745e-90	3.78038e-89	-3.26398	0.161718	6.96368	3.08871	0.00415034	0.0481553	0.00662824	0.0481553
TRINITY_DN3132_c0_g1_i4	2.11709e-90	5.79007e-89	-5.54066	0.274809	5.49254	8.90059	0.0887207	0.0623192	0.0179401	0.0623192
TRINITY_DN37452_c0_g1_i1	2.18655e-90	5.97309e-89	-2.06543	0.10245	6.02641	1.22717	0.00889868	0.000803795	0.0120934	0.0120934
TRINITY_DN2903_c0_g1_i2	2.52496e-90	6.88957e-89	-2.34349	0.116284	7.04816	1.59231	0.00303281	0.0240112	0.00636818	0.0240112
TRINITY_DN47618_c0_g1_i1	3.34883e-90	9.12702e-89	-3.39423	0.168539	5.75591	3.34035	0.0186441	0.0381665	0.0148347	0.0381665
TRINITY_DN1639_c1_g1_i5	4.17191e-90	1.13571e-88	-1.62909	0.0809353	8.45383	0.769496	0.000513882	0.0125872	0.00535103	0.0125872
TRINITY_DN3755_c0_g1_i2	7.62869e-90	2.07196e-88	-1.49017	0.0741437	6.63618	0.636545	0.00306927	-0.00063244	0.00792531	0.00792531
TRINITY_DN1308_c0_g1_i4	1.41412e-89	3.82314e-88	-1.48859	0.0741782	8.60286	0.642544	0.00038416	0.0106207	0.00549567	0.0106207
TRINITY_DN3209_c0_g1_i1	1.67245e-89	4.50605e-88	-2.48783	0.124023	6.75363	1.79474	0.00379408	0.0269696	0.00738652	0.0269696
TRINITY_DN1307_c1_g1_i2	1.69967e-89	4.57416e-88	-1.659	0.0827079	6.75039	0.798094	0.00200352	0.0116777	0.00739977	0.0116777
TRINITY_DN3846_c0_g1_i1	3.36267e-89	8.96774e-88	-1.07948	0.0539079	8.02071	0.336859	0.000652067	0.00392179	0.00516005	0.00516005
TRINITY_DN6507_c0_g1_i1	4.30491e-89	1.14289e-87	-1.97287	0.0985831	6.86487	1.12873	0.00300615	0.0164311	0.00696562	0.0164311
TRINITY_DN1750_c0_g5_i1	4.8496e-89	1.28604e-87	-2.05924	0.102929	5.94423	1.21753	0.00833105	-0.00136228	0.0128578	0.0128578
TRINITY_DN12537_c0_g1_i3	7.08494e-89	1.87671e-87	-1.21683	0.0608797	7.22706	0.429044	0.00150272	0.00549093	0.00590997	0.00590997
TRINITY_DN8603_c0_g2_i1	1.00218e-88	2.6487e-87	-2.84562	0.142494	5.27459	2.33408	0.0200072	0.00389825	0.0206018	0.0206018
TRINITY_DN39064_c0_g1_i1	1.463e-88	3.84936e-87	-1.96674	0.0985773	6.5016	1.12182	0.00393234	0.0155026	0.00867616	0.0155026
TRINITY_DN8652_c0_g1_i7	2.56645e-88	6.73763e-87	-2.68441	0.134739	5.52019	2.06242	0.0187026	-0.014565	0.0176064	0.0176064
TRINITY_DN1180_c0_g1_i2	2.8214e-88	7.39871e-87	-6.08799	0.305647	5.82537	10.7498	0.0655046	0.121336	0.0140727	0.121336
TRINITY_DN4439_c0_g1_i2	3.73404e-88	9.77026e-87	-1.06316	0.0534133	8.17903	0.326374	0.000514239	0.00348831	0.00519173	0.00519173
TRINITY_DN17332_c0_g1_i1	5.01784e-88	1.31148e-86	-1.81428	0.0912179	6.85391	0.954722	0.00259772	0.0140437	0.00700512	0.0140437
TRINITY_DN2761_c0_g2_i1	5.83429e-88	1.52318e-86	-1.56375	0.0786519	7.65131	0.709268	0.000974438	0.0113978	0.00529598	0.0113978
TRINITY_DN13140_c0_g2_i1	7.46462e-88	1.94451e-86	-1.10138	0.0554304	7.65401	0.347825	0.000851324	0.000599797	0.00529373	0.00529373
TRINITY_DN6911_c0_g3_i1	8.35412e-88	2.17382e-86	-2.63769	0.132788	5.36039	2.00953	0.015725	0.00959461	0.0195403	0.0195403
TRINITY_DN37746_c0_g1_i1	1.04884e-87	2.72618e-86	-1.13529	0.0571864	7.44175	0.373088	0.00101053	0.00462908	0.00553004	0.00553004
TRINITY_DN134_c0_g1_i1	1.32953e-87	3.44814e-86	-5.48641	0.276525	5.0361	8.70476	0.129175	-0.00716392	0.0237564	0.0237564
TRINITY_DN10317_c1_g3_i1	1.71045e-87	4.42634e-86	-2.01349	0.101549	5.97327	1.16666	0.0080441	0.00166891	0.0125801	0.0125801
TRINITY_DN10615_c0_g1_i2	2.14749e-87	5.54512e-86	-2.27846	0.114978	5.88468	1.50592	0.00904542	0.0173946	0.0134513	0.0173946
TRINITY_DN3783_c0_g1_i9	2.25705e-87	5.81529e-86	-3.23931	0.163486	7.33109	3.04385	0.00507012	0.0483854	0.00570477	0.0483854
TRINITY_DN4409_c0_g1_i1	2.47799e-87	6.37758e-86	-4.20832	0.212442	6.9727	5.13736	0.00796293	0.0823005	0.00659919	0.0823005
TRINITY_DN4138_c0_g1_i1	2.61779e-87	6.72269e-86	-4.23616	0.213877	8.05705	5.20557	0.00285016	0.088637	0.00516352	0.088637
TRINITY_DN2681_c0_g3_i1	2.67501e-87	6.86218e-86	-3.95467	0.199677	5.10088	4.53676	0.0523222	0.0274192	0.0228591	0.0274192
TRINITY_DN692_c0_g1_i3	5.90712e-87	1.51206e-85	-1.14388	0.0578725	8.07244	0.379585	0.000576055	0.00612241	0.00516567	0.00612241
TRINITY_DN4126_c0_g1_i8	8.07357e-87	2.0599e-85	-3.30998	0.167597	5.58663	3.17843	0.0219286	0.0342488	0.0168069	0.0342488
TRINITY_DN1261_c0_g1_i1	1.06921e-86	2.72211e-85	-1.51384	0.0767067	6.47191	0.660984	0.00290949	0.00432962	0.00885836	0.00885836
TRINITY_DN5662_c0_g2_i2	1.11436e-86	2.83399e-85	-1.46101	0.0740376	7.80059	0.619271	0.000831859	0.0101313	0.00520044	0.0101313
TRINITY_DN4130_c0_g1_i1	1.20388e-86	3.05507e-85	-1.08365	0.0549254	8.79773	0.339418	0.00028188	0.00427355	0.00575172	0.00575172
TRINITY_DN4119_c0_g1_i10	1.69248e-86	4.27656e-85	-2.17016	0.110092	9.35766	1.36637	0.000280112	0.0239603	0.00698723	0.0239603
TRINITY_DN9135_c1_g1_i1	2.26011e-86	5.69861e-85	-1.34714	0.068391	7.38935	0.526528	0.0012444	0.00811026	0.00560813	0.00811026
TRINITY_DN7256_c0_g1_i5	2.7249e-86	6.84127e-85	-4.57979	0.232617	6.13568	6.08548	0.0208089	0.0874122	0.0111842	0.0874122
TRINITY_DN8157_c0_g1_i1	3.43632e-86	8.59992e-85	-3.24622	0.16498	5.21755	3.03813	0.0331132	-0.00126087	0.0213238	0.0213238
TRINITY_DN8011_c0_g1_i2	7.24635e-86	1.80967e-84	-5.86313	0.298553	5.25311	9.8727	0.157395	-0.0980234	0.0208719	0.0208719
TRINITY_DN794_c2_g1_i7	9.11e-86	2.2631e-84	-1.91142	0.0973879	6.71425	1.06013	0.00356283	0.015406	0.00755397	0.015406
TRINITY_DN43046_c0_g1_i1	1.1123e-85	2.76026e-84	-2.99726	0.152791	8.51082	2.60676	0.000728407	0.0459618	0.00540132	0.0459618
TRINITY_DN3851_c0_g2_i4	1.3744e-85	3.4071e-84	-1.59615	0.0814113	6.98279	0.739274	0.00303564	0.0102199	0.00656706	0.0102199
TRINITY_DN2911_c0_g1_i4	1.68299e-85	4.1677e-84	-2.00316	0.102224	6.78699	1.16438	0.00335109	0.0175486	0.00725517	0.0175486
TRINITY_DN12837_c0_g1_i1	1.96208e-85	4.84865e-84	-1.933	0.0986833	6.81208	1.08426	0.00297874	0.0164981	0.00715971	0.0164981
TRINITY_DN2590_c0_g1_i2	3.1132e-85	7.67716e-84	-1.9679	0.100586	5.98942	1.12381	0.00680597	0.0134291	0.0124292	0.0134291
TRINITY_DN495_c0_g1_i4	6.12747e-85	1.50631e-83	-1.45553	0.0745286	6.61515	0.606778	0.00307521	-0.00135616	0.00803381	0.00803381
TRINITY_DN37460_c0_g1_i1	6.94754e-85	1.70613e-83	-2.90989	0.149046	7.05201	2.45735	0.00422105	0.0402084	0.00635697	0.0402084
TRINITY_DN47304_c0_g1_i1	8.27042e-85	2.02888e-83	-1.04856	0.0537324	8.16438	0.316196	0.000587353	0.00181533	0.00518699	0.00518699
TRINITY_DN4435_c0_g1_i1	8.9364e-85	2.18998e-83	-1.37335	0.0703901	6.81123	0.547374	0.00215933	0.00775019	0.0071629	0.00775019
TRINITY_DN3437_c1_g1_i8	1.34515e-84	3.2828e-83	-1.73201	0.0888684	6.8975	0.870641	0.00233263	0.0134626	0.00685038	0.0134626
TRINITY_DN1459_c0_g4_i1	2.44846e-84	5.96923e-83	-1.4999	0.0770804	8.17239	0.652958	0.000598046	0.0112847	0.00518954	0.0112847
TRINITY_DN14391_c0_g2_i1	2.74104e-84	6.66872e-83	-1.20897	0.0621477	7.11293	0.422776	0.00153727	0.00449995	0.0061874	0.0061874
TRINITY_DN7952_c0_g1_i1	2.99406e-84	7.2768e-83	-2.56515	0.131894	5.48012	1.90631	0.0167019	0.0140013	0.0180899	0.0180899
TRINITY_DN1106_c0_g3_i1	3.94896e-84	9.58771e-83	-2.17485	0.111907	7.69483	1.37288	0.00108088	0.0239654	0.00526223	0.0239654
TRINITY_DN7638_c0_g2_i1	4.90139e-84	1.18757e-82	-2.68911	0.138447	5.28769	2.07579	0.0178973	-0.00657806	0.020438	0.020438
TRINITY_DN1603_c0_g1_i1	5.20003e-84	1.25863e-82	-1.11405	0.0573655	7.39613	0.356949	0.000984042	0.00175031	0.00559756	0.00559756
TRINITY_DN4676_c0_g2_i1	5.72971e-84	1.38542e-82	-1.38928	0.071556	7.3463	0.560236	0.00144786	0.00879267	0.00567853	0.00879267
TRINITY_DN3988_c0_g2_i2	5.84004e-84	1.41065e-82	-1.6095	0.0829025	8.49591	0.751918	0.000519405	0.0132262	0.00538757	0.0132262
TRINITY_DN14780_c0_g1_i1	9.62058e-84	2.31907e-82	-4.81457	0.248319	4.88555	6.70737	0.0973107	0.00126459	0.0260137	0.0260137
TRINITY_DN5315_c1_g1_i3	1.33718e-83	3.22002e-82	-1.38232	0.0713576	7.37348	0.554674	0.00138636	0.00879746	0.00563342	0.00879746
TRINITY_DN52232_c0_g1_i1	1.8102e-83	4.34135e-82	-1.52442	0.0787563	6.43603	0.664963	0.00331964	-0.00214581	0.00908549	0.00908549
TRINITY_DN9780_c0_g1_i1	1.99394e-83	4.77229e-82	-1.06347	0.0549564	7.71419	0.325475	0.000791612	0.00194096	0.0052488	0.0052488
TRINITY_DN15784_c0_g1_i1	2.28894e-83	5.4728e-82	-5.92851	0.306478	2.27111	10.1767	0.00150307	0.155503	0.186354	0.186354
TRINITY_DN1835_c0_g1_i1	2.49993e-83	5.97122e-82	-1.49383	0.0772427	10.3294	0.64359	8.08214e-05	0.00692904	0.011852	0.011852
TRINITY_DN8011_c0_g1_i3	2.85279e-83	6.79339e-82	-1.97115	0.101959	7.90306	1.12794	0.00116018	0.0196312	0.00516713	0.0196312
TRINITY_DN52075_c0_g1_i1	3.06591e-83	7.28616e-82	-1.39928	0.0723932	6.72599	0.567971	0.00297891	0.0069883	0.00750264	0.00750264
TRINITY_DN269_c0_g2_i1	3.65036e-83	8.6664e-82	-5.92476	0.306665	2.26923	10.0475	0.00152544	0.0196072	0.186562	0.186562
TRINITY_DN7882_c0_g1_i2	3.84766e-83	9.1256e-82	-1.0583	0.0547855	7.80157	0.324576	0.000802914	0.00453264	0.0052	0.0052
TRINITY_DN28776_c0_g1_i1	4.04146e-83	9.57563e-82	-2.96207	0.153358	5.13108	2.52103	0.0245847	-0.0079907	0.0224528	0.0224528
TRINITY_DN12940_c0_g1_i4	5.163e-83	1.21962e-81	-5.94123	0.307803	2.27747	10.1814	0.00383265	0.108352	0.185653	0.185653
TRINITY_DN3760_c0_g1_i2	5.15939e-83	1.21962e-81	-1.67535	0.0867962	6.55894	0.811986	0.00672678	0.00499477	0.00834038	0.00834038
TRINITY_DN462_c0_g1_i1	6.43671e-83	1.51443e-81	-1.0338	0.0535909	8.43969	0.309228	0.000404469	0.00411207	0.0053395	0.0053395
TRINITY_DN9650_c0_g2_i1	6.53713e-83	1.53652e-81	-1.8718	0.0970356	6.50527	1.01718	0.00464533	0.0141865	0.00865401	0.0141865
TRINITY_DN8484_c0_g1_i1	6.61142e-83	1.55243e-81	-1.8396	0.0953689	6.01184	0.972568	0.00596636	0.000658316	0.0122241	0.0122241
TRINITY_DN1202_c0_g1_i7	7.29208e-83	1.70885e-81	-2.06153	0.106902	5.7789	1.22009	0.00827751	-0.00146749	0.0145788	0.0145788
TRINITY_DN223_c0_g1_i1	8.59562e-83	2.01233e-81	-2.39075	0.12403	5.54353	1.64912	0.0134417	0.00529863	0.0173249	0.0173249
TRINITY_DN11469_c0_g1_i1	1.22617e-82	2.86491e-81	-1.04293	0.0541577	7.95963	0.312211	0.00070641	0.000972098	0.00515969	0.00515969
TRINITY_DN3056_c0_g1_i4	1.28546e-82	3.00047e-81	-1.04667	0.0543586	7.84102	0.313828	0.000725507	0.000236601	0.00518422	0.00518422
TRINITY_DN2724_c0_g1_i3	1.30346e-82	3.03947e-81	-1.96098	0.101847	5.98091	1.11648	0.00776496	0.0129807	0.0125084	0.0129807
TRINITY_DN3759_c0_g1_i3	1.39175e-82	3.23894e-81	-1.29993	0.0675263	6.91696	0.490046	0.00233618	0.00611084	0.00678342	0.00678342
TRINITY_DN1232_c1_g1_i2	1.48688e-82	3.45692e-81	-1.04125	0.0540986	7.87191	0.311727	0.000678777	0.00160058	0.00517453	0.00517453
TRINITY_DN3352_c0_g1_i4	2.45661e-82	5.69465e-81	-3.67211	0.191044	6.21405	3.91524	0.0145542	0.0584413	0.0106089	0.0584413
TRINITY_DN10694_c0_g2_i1	3.81233e-82	8.80272e-81	-1.20857	0.0629516	7.62359	0.424122	0.000867676	0.00705814	0.00532005	0.00705814
TRINITY_DN11367_c0_g1_i1	4.1568e-82	9.57933e-81	-3.12264	0.162689	5.35595	2.81869	0.0333405	0.00483226	0.0195948	0.0195948
TRINITY_DN7970_c0_g1_i1	5.01644e-82	1.15491e-80	-2.67825	0.139607	6.42045	2.08285	0.0115763	0.027404	0.00918627	0.027404
TRINITY_DN11968_c0_g2_i2	6.46221e-82	1.48486e-80	-2.03863	0.106339	6.26665	1.20681	0.00466902	0.0179469	0.0102358	0.0179469
TRINITY_DN855_c0_g1_i4	1.2831e-81	2.94538e-80	-2.44157	0.127595	6.38211	1.73113	0.00494332	0.0276177	0.00943943	0.0276177
TRINITY_DN9778_c0_g1_i1	1.39248e-81	3.19335e-80	-2.31721	0.121123	6.49453	1.55928	0.00537705	0.0239644	0.00871907	0.0239644
TRINITY_DN6062_c0_g1_i4	1.55917e-81	3.57216e-80	-1.06938	0.0559149	7.60087	0.331307	0.000911636	0.00442187	0.00534131	0.00534131
TRINITY_DN3072_c0_g1_i1	1.92128e-81	4.3975e-80	-1.50987	0.078992	8.01849	0.662045	0.000715732	0.0117638	0.00515991	0.0117638
TRINITY_DN4682_c0_g1_i1	2.26586e-81	5.18115e-80	-3.25049	0.170132	5.54763	3.06839	0.0173325	0.0405575	0.0172755	0.0405575
TRINITY_DN42157_c0_g1_i1	2.45802e-81	5.60423e-80	-5.88902	0.308303	2.25136	9.97407	0.00155891	0.0746635	0.188543	0.188543
TRINITY_DN4635_c0_g1_i5	3.80473e-81	8.64961e-80	-1.78974	0.093809	6.97673	0.93028	0.00204032	0.0155599	0.00658632	0.0155599
TRINITY_DN4163_c0_g1_i5	4.23601e-81	9.62081e-80	-2.96591	0.155503	5.27889	2.53042	0.0278145	-0.00785325	0.0205479	0.0205479
TRINITY_DN7107_c0_g1_i2	7.57742e-81	1.71767e-79	-1.9508	0.102444	7.06332	1.10531	0.00260249	0.0183872	0.00632439	0.0183872
TRINITY_DN10345_c0_g1_i1	1.09186e-80	2.4703e-79	-1.64874	0.0866693	6.22607	0.786512	0.00449973	0.00697841	0.0105234	0.0105234
TRINITY_DN14199_c0_g3_i2	1.41256e-80	3.18367e-79	-5.87182	0.308882	2.24276	9.85228	0.00131526	0.000259079	0.189501	0.189501
TRINITY_DN3337_c0_g1_i1	1.5687e-80	3.52547e-79	-1.99938	0.105206	5.78499	1.15285	0.0076252	0.00485761	0.0145116	0.0145116
TRINITY_DN3535_c0_g2_i1	1.59404e-80	3.57786e-79	-1.68179	0.0884985	6.16448	0.81598	0.00469801	0.00447793	0.010966	0.010966
TRINITY_DN4120_c0_g1_i1	1.59505e-80	3.57786e-79	-2.60945	0.137314	7.08189	1.97782	0.00353141	0.0341789	0.00627195	0.0341789
TRINITY_DN12_c0_g1_i1	1.75132e-80	3.91351e-79	-1.42459	0.0749837	7.12405	0.58948	0.00185564	0.00938947	0.00615802	0.00938947
TRINITY_DN2535_c0_g1_i5	2.47851e-80	5.51234e-79	-1.23692	0.0651682	7.19328	0.444413	0.00140203	0.00709177	0.00598648	0.00709177
TRINITY_DN10129_c0_g1_i1	3.71162e-80	8.23932e-79	-1.25525	0.0662079	6.96103	0.454472	0.00213017	0.002873	0.00663682	0.00663682
TRINITY_DN7081_c0_g1_i1	3.74928e-80	8.31508e-79	-2.43963	0.128682	5.46966	1.72552	0.0149021	0.0142768	0.0182159	0.0182159
TRINITY_DN14000_c0_g1_i1	6.09875e-80	1.35003e-78	-2.16555	0.11438	5.73345	1.35032	0.0110774	0.00109792	0.015088	0.015088
TRINITY_DN9217_c0_g1_i2	6.92331e-80	1.53112e-78	-1.75286	0.0926149	6.42542	0.892566	0.00517725	0.0119778	0.00915396	0.0119778
TRINITY_DN5228_c0_g1_i5	8.06856e-80	1.78105e-78	-2.79105	0.147532	5.20454	2.23539	0.0220408	-0.0107458	0.0214908	0.0214908
TRINITY_DN5307_c0_g1_i1	8.84636e-80	1.95092e-78	-1.37139	0.0725088	8.24003	0.546357	0.00051509	0.00999996	0.0052155	0.00999996
TRINITY_DN6920_c0_g1_i9	1.56191e-79	3.43489e-78	-1.01817	0.0539188	8.22684	0.301176	0.000484662	0.00532982	0.00520981	0.00532982
TRINITY_DN11357_c0_g2_i5	1.66472e-79	3.65756e-78	-6.61015	0.350113	2.61193	12.5028	0.0940439	-0.0721666	0.151115	0.151115
TRINITY_DN9303_c0_g1_i1	1.80017e-79	3.9515e-78	-3.6995	0.19599	4.98427	3.95131	0.0523211	-0.00455443	0.0245034	0.0245034
TRINITY_DN2563_c0_g2_i1	2.02617e-79	4.43932e-78	-1.70906	0.0905721	6.92839	0.848605	0.00212895	0.0142776	0.00674474	0.0142776
TRINITY_DN1935_c0_g1_i5	2.32289e-79	5.07997e-78	-1.05291	0.0558205	8.9369	0.319836	0.000246958	0.00335508	0.00598489	0.00598489
TRINITY_DN4953_c0_g1_i1	2.39967e-79	5.24303e-78	-2.59619	0.13765	5.41688	1.94876	0.0190424	0.00778249	0.018853	0.018853
TRINITY_DN4275_c0_g1_i2	2.49976e-79	5.45161e-78	-5.84786	0.31009	2.23078	9.79475	0.00147021	0.0266053	0.190842	0.190842
TRINITY_DN4598_c0_g1_i3	2.98759e-79	6.49746e-78	-1.02099	0.0541664	7.82243	0.302275	0.000676821	0.00450444	0.00519117	0.00519117
TRINITY_DN10377_c0_g5_i1	3.14758e-79	6.8328e-78	-2.9738	0.157792	6.15813	2.56939	0.00847819	0.0413183	0.0110133	0.0413183
TRINITY_DN2292_c0_g1_i1	4.68969e-79	1.01711e-77	-1.07165	0.0569264	9.07944	0.332017	0.000209944	0.00432836	0.00627129	0.00627129
TRINITY_DN1119_c1_g1_i3	9.12892e-79	1.97626e-77	-2.53512	0.134919	5.36517	1.85412	0.0169244	0.00393772	0.0194818	0.0194818
TRINITY_DN10475_c0_g1_i2	1.01147e-78	2.18765e-77	-2.68306	0.142834	7.80428	2.09177	0.00153827	0.0392647	0.00519879	0.0392647
TRINITY_DN1268_c0_g1_i2	1.01814e-78	2.20005e-77	-1.35983	0.0723924	6.97808	0.537309	0.00166586	0.00881546	0.00658202	0.00881546
TRINITY_DN1000_c0_g1_i1	1.26098e-78	2.7223e-77	-2.07363	0.110459	6.94399	1.24947	0.00259801	0.0218045	0.00669266	0.0218045
TRINITY_DN2233_c0_g1_i4	1.66699e-78	3.59226e-77	-2.38597	0.127198	7.67022	1.65426	0.00160004	0.0307585	0.0052807	0.0307585
TRINITY_DN1557_c0_g2_i1	1.8404e-78	3.95871e-77	-1.05191	0.0560939	7.7028	0.320202	0.00103647	0.0036938	0.00525658	0.00525658
TRINITY_DN5646_c0_g1_i6	1.85767e-78	3.99221e-77	-3.36947	0.179684	5.53062	3.29291	0.0470921	0.0101935	0.0174806	0.0174806
TRINITY_DN2596_c0_g1_i4	2.40385e-78	5.15657e-77	-1.95624	0.104397	6.17343	1.11207	0.00540651	0.0163908	0.0109	0.0163908
TRINITY_DN1092_c0_g2_i2	2.74372e-78	5.88029e-77	-1.13147	0.0604047	8.27015	0.372032	0.000534744	0.00676272	0.00522964	0.00676272
TRINITY_DN28952_c0_g1_i1	2.78968e-78	5.97335e-77	-0.997849	0.0532738	8.20713	0.286748	0.000474329	0.0021649	0.00520187	0.00520187
TRINITY_DN9973_c0_g1_i1	3.05323e-78	6.53176e-77	-1.47777	0.0789167	8.36466	0.634624	0.000577747	0.0118779	0.00528447	0.0118779
TRINITY_DN5179_c0_g1_i5	4.06209e-78	8.66641e-77	-2.63151	0.140643	7.24043	2.01244	0.0028481	0.036713	0.005881	0.036713
TRINITY_DN37607_c0_g1_i1	5.10918e-78	1.08415e-76	-3.52035	0.188271	5.69873	3.60158	0.023519	0.0473728	0.0154855	0.0473728
TRINITY_DN5745_c0_g1_i2	6.20548e-78	1.31323e-76	-2.07495	0.111032	6.07276	1.25126	0.00904521	0.0156108	0.0116924	0.0156108
TRINITY_DN5698_c1_g1_i5	7.16129e-78	1.51144e-76	-1.59302	0.085278	6.28549	0.731201	0.00444144	0.00272298	0.0101032	0.0101032
TRINITY_DN2825_c1_g2_i3	1.01823e-77	2.14711e-76	-2.1441	0.114894	5.76379	1.33611	0.0105158	0.0158857	0.0147465	0.0158857
TRINITY_DN32385_c0_g1_i1	1.84192e-77	3.86672e-76	-1.65229	0.0886909	6.57507	0.793507	0.00307794	0.0126542	0.00825002	0.0126542
TRINITY_DN8181_c0_g1_i1	1.96153e-77	4.11415e-76	-3.51635	0.188783	5.03866	3.58193	0.0475577	0.00978518	0.0237202	0.0237202
TRINITY_DN7145_c0_g1_i1	2.58998e-77	5.42262e-76	-1.64417	0.0883415	7.35977	0.785752	0.00130213	0.0143063	0.00565588	0.0143063
TRINITY_DN11711_c0_g1_i1	3.64458e-77	7.61036e-76	-1.58379	0.0851808	7.26254	0.729119	0.00147941	0.0130321	0.00583476	0.0130321
TRINITY_DN7207_c0_g1_i2	3.66462e-77	7.64544e-76	-1.06161	0.0570975	7.48908	0.326274	0.00105381	0.00392677	0.00546643	0.00546643
TRINITY_DN1377_c0_g1_i2	4.2941e-77	8.95078e-76	-1.18588	0.0638105	9.65205	0.404478	0.000129975	0.00298844	0.00801358	0.00801358
TRINITY_DN11721_c0_g1_i1	4.32386e-77	9.00486e-76	-1.65872	0.0892548	7.83742	0.799756	0.000950316	0.0149825	0.0051855	0.0149825
TRINITY_DN5350_c0_g3_i1	9.09871e-77	1.88822e-75	-1.47981	0.0797995	6.52283	0.636585	0.00350998	0.00922593	0.00854925	0.00922593
TRINITY_DN118_c0_g1_i4	1.04493e-76	2.1666e-75	-2.02546	0.109268	5.71665	1.18904	0.00859948	0.0111136	0.0152795	0.0152795
TRINITY_DN6554_c0_g1_i1	1.78188e-76	3.69137e-75	-1.19654	0.0646499	6.96772	0.413683	0.00174404	0.00365357	0.00661517	0.00661517
TRINITY_DN10701_c0_g1_i1	2.33411e-76	4.83114e-75	-2.94667	0.159336	6.18479	2.52434	0.010692	0.0400842	0.0108176	0.0400842
TRINITY_DN43814_c0_g1_i1	4.81569e-76	9.88075e-75	-1.27826	0.0692664	9.56145	0.47507	0.000120466	0.00947521	0.00766454	0.00947521
TRINITY_DN10386_c0_g1_i1	6.53825e-76	1.33918e-74	-1.98594	0.10771	5.86304	1.14673	0.00734289	0.0158602	0.0136747	0.0158602
TRINITY_DN12625_c0_g1_i1	6.568e-76	1.3441e-74	-2.50255	0.135731	5.19595	1.81632	0.0152445	0.0162144	0.0216016	0.0216016
TRINITY_DN3036_c0_g1_i3	7.32042e-76	1.49548e-74	-1.03224	0.0560038	7.6527	0.30494	0.000978036	-0.000389933	0.00529482	0.00529482
TRINITY_DN6200_c0_g1_i5	8.49448e-76	1.73383e-74	-2.22729	0.120893	6.66323	1.44244	0.00364937	0.0255811	0.00779091	0.0255811
TRINITY_DN4039_c0_g2_i1	1.30024e-75	2.64707e-74	-2.87584	0.156291	5.63435	2.3842	0.0326153	-0.0078735	0.0162386	0.0162386
TRINITY_DN10205_c0_g1_i1	1.31659e-75	2.67804e-74	-1.8477	0.100419	5.94997	0.984335	0.00736584	0.00302104	0.0128023	0.0128023
TRINITY_DN9457_c0_g1_i4	3.53833e-75	7.16633e-74	-2.21289	0.120618	7.03283	1.42405	0.00306761	0.02603	0.00641335	0.02603
TRINITY_DN39237_c0_g1_i1	4.00502e-75	8.09069e-74	-2.57473	0.140393	5.76478	1.92786	0.0120083	0.027412	0.0147355	0.027412
TRINITY_DN6285_c0_g1_i4	4.54728e-75	9.15475e-74	-1.86971	0.101988	7.09822	1.01663	0.00169298	0.0191102	0.00622698	0.0191102
TRINITY_DN32423_c0_g1_i1	4.71098e-75	9.47622e-74	-1.90858	0.104119	5.85457	1.046	0.00791845	-0.00180852	0.0137632	0.0137632
TRINITY_DN37196_c0_g1_i1	4.82728e-75	9.69362e-74	-5.71147	0.311603	5.26362	9.35807	0.173453	-0.129331	0.0207395	0.0207395
TRINITY_DN47087_c0_g1_i1	5.28863e-75	1.0611e-73	-4.32103	0.235808	5.69144	5.42998	0.0217477	0.0894629	0.0155698	0.0894629
TRINITY_DN14995_c0_g1_i1	6.72988e-75	1.34912e-73	-1.16979	0.0638836	6.99623	0.394352	0.00163738	0.00230502	0.00652485	0.00652485
TRINITY_DN335_c0_g1_i3	6.75147e-75	1.3523e-73	-1.22687	0.0670015	6.86433	0.435032	0.00201086	0.00379027	0.00696754	0.00696754
TRINITY_DN10410_c0_g1_i2	8.06146e-75	1.61195e-73	-1.69844	0.0928038	6.06871	0.827954	0.00549861	-0.0011207	0.0117265	0.0117265
TRINITY_DN6658_c0_g1_i2	1.30346e-74	2.59975e-73	-4.45026	0.243513	4.96538	5.67673	0.0938147	-0.0725841	0.0247829	0.0247829
TRINITY_DN33289_c0_g1_i1	1.90329e-74	3.78969e-73	-1.1676	0.0639623	7.04275	0.391728	0.00179835	0.000784448	0.00638401	0.00638401
TRINITY_DN1669_c0_g1_i1	1.99454e-74	3.96469e-73	-5.74597	0.314813	2.17984	9.57213	0.00160557	0.160498	0.196609	0.196609
TRINITY_DN3488_c0_g1_i1	2.1792e-74	4.32811e-73	-1.7955	0.0983987	6.02245	0.937687	0.00540085	0.0139638	0.0121288	0.0139638
TRINITY_DN15483_c0_g2_i1	2.22813e-74	4.42155e-73	-1.04592	0.0573235	7.4719	0.314733	0.00108318	0.00145505	0.00548878	0.00548878
TRINITY_DN776_c0_g1_i2	2.4676e-74	4.88855e-73	-0.983493	0.0539185	7.93379	0.280342	0.000652269	0.00399388	0.00516213	0.00516213
TRINITY_DN493_c0_g3_i1	3.23423e-74	6.40193e-73	-3.36084	0.184402	5.68096	3.2855	0.0211329	0.0468753	0.0156914	0.0468753
TRINITY_DN13149_c0_g1_i1	4.05365e-74	8.01046e-73	-1.39793	0.0767536	7.08802	0.568445	0.00196008	0.00982216	0.00625495	0.00982216
TRINITY_DN10027_c0_g1_i2	4.8636e-74	9.59493e-73	-0.993043	0.0545531	7.81114	0.28608	0.000756262	0.00429173	0.00519582	0.00519582
TRINITY_DN10591_c0_g1_i2	6.80872e-74	1.33986e-72	-3.4661	0.190604	4.86456	3.43809	0.0463079	-0.0398062	0.0263519	0.0263519
TRINITY_DN80_c0_g2_i1	7.366e-74	1.44832e-72	-1.01769	0.055977	8.97661	0.300274	0.000207198	0.00488112	0.00605965	0.00605965
TRINITY_DN12824_c0_g1_i1	8.82195e-74	1.73315e-72	-4.32175	0.237843	4.97759	5.43341	0.0757532	0.0373852	0.0246018	0.0373852
TRINITY_DN9203_c0_g1_i3	1.19096e-73	2.33003e-72	-4.07125	0.22426	6.14003	4.82194	0.020895	0.0796901	0.0111507	0.0796901
TRINITY_DN173_c0_g2_i1	1.29477e-73	2.53104e-72	-2.02117	0.111362	6.09375	1.18844	0.00574238	0.0190607	0.0115181	0.0190607
TRINITY_DN4479_c0_g1_i2	1.83679e-73	3.58463e-72	-1.76061	0.0971086	5.97008	0.894103	0.00624991	0.003622	0.0126102	0.0126102
TRINITY_DN5747_c0_g1_i10	1.93929e-73	3.78153e-72	-1.89353	0.104457	5.85767	1.03099	0.00809177	-0.000418675	0.0137307	0.0137307
TRINITY_DN48153_c0_g1_i1	2.13192e-73	4.15373e-72	-1.88074	0.103782	5.9052	1.02803	0.0082981	0.0120095	0.0132431	0.0132431
TRINITY_DN1438_c0_g2_i1	2.86072e-73	5.5553e-72	-0.99836	0.0551399	8.81145	0.286963	0.000308046	0.00224095	0.00577277	0.00577277
TRINITY_DN10649_c0_g3_i2	4.20407e-73	8.15056e-72	-0.977063	0.054027	8.53506	0.276419	0.000413251	0.00385852	0.00542457	0.00542457
TRINITY_DN295_c0_g1_i4	4.69717e-73	9.09907e-72	-3.19827	0.176909	5.00214	2.94521	0.0383511	-0.011922	0.0242426	0.0242426
TRINITY_DN2211_c0_g1_i15	1.07661e-72	2.07701e-71	-2.75442	0.152745	9.33468	2.20766	0.000322686	0.0463392	0.00691948	0.0463392
TRINITY_DN550_c1_g4_i1	1.14674e-72	2.20869e-71	-0.978198	0.0542559	7.79773	0.274732	0.000685672	0.000878084	0.00520174	0.00520174
TRINITY_DN13119_c0_g1_i1	2.14451e-72	4.12036e-71	-2.2777	0.126576	6.29865	1.50972	0.00704551	0.0249975	0.0100111	0.0249975
TRINITY_DN2379_c0_g1_i3	2.21896e-72	4.253e-71	-5.72563	0.318218	7.31865	9.54013	0.0120717	0.190454	0.00572684	0.190454
TRINITY_DN1217_c0_g2_i1	2.28045e-72	4.36731e-71	-2.72783	0.15162	9.61943	2.16543	0.000250932	0.0457262	0.00788427	0.0457262
TRINITY_DN1175_c0_g1_i3	2.5405e-72	4.86139e-71	-1.19509	0.0664484	8.03342	0.41564	0.00060468	0.0082261	0.00516101	0.0082261
TRINITY_DN3549_c0_g1_i1	2.57312e-72	4.9198e-71	-1.06978	0.0594833	7.24336	0.329878	0.00120178	0.00217834	0.00587474	0.00587474
TRINITY_DN1211_c1_g1_i1	2.59189e-72	4.95169e-71	-2.0869	0.116041	5.7446	1.25374	0.0119691	-0.000992626	0.0149619	0.0149619
TRINITY_DN8422_c0_g1_i1	3.21145e-72	6.13037e-71	-1.30748	0.0727498	6.76971	0.497503	0.0020432	0.00854186	0.00732214	0.00854186
TRINITY_DN292_c0_g3_i1	3.6377e-72	6.93842e-71	-2.17902	0.12129	5.55456	1.37304	0.0122305	0.00694194	0.017192	0.017192
TRINITY_DN10343_c0_g1_i1	5.35568e-72	1.01823e-70	-1.45464	0.081066	6.38426	0.615831	0.00347451	0.00966888	0.00942507	0.00966888
TRINITY_DN602_c0_g3_i1	5.5266e-72	1.04988e-70	-2.19481	0.122327	5.98614	1.40199	0.0072211	0.0227066	0.0124597	0.0227066
TRINITY_DN48320_c0_g1_i1	6.0942e-72	1.15584e-70	-5.24974	0.292681	5.33878	7.97899	0.151519	-0.0292776	0.0198054	0.0198054
TRINITY_DN4317_c0_g1_i5	6.8715e-72	1.30117e-70	-1.11365	0.062111	7.21911	0.360963	0.00148909	0.00622646	0.00592754	0.00622646
TRINITY_DN90_c0_g1_i4	7.9295e-72	1.5003e-70	-3.45458	0.192755	5.0869	3.47344	0.0433187	0.0309906	0.0230496	0.0309906
TRINITY_DN11327_c0_g3_i2	7.96977e-72	1.50671e-70	-1.20308	0.0671293	6.89945	0.418361	0.00216909	0.00345305	0.0068436	0.0068436
TRINITY_DN12838_c0_g2_i1	1.20441e-71	2.26789e-70	-1.0175	0.0568473	7.48174	0.298898	0.000987365	0.00262478	0.00547587	0.00547587
TRINITY_DN1153_c0_g1_i2	1.45923e-71	2.73896e-70	-1.51788	0.0848542	8.29513	0.67062	0.000588113	0.0138124	0.00524258	0.0138124
TRINITY_DN10419_c0_g1_i1	2.00632e-71	3.75688e-70	-0.966412	0.054079	8.03947	0.269707	0.000687515	0.0026533	0.00516156	0.00516156
TRINITY_DN1137_c0_g1_i19	2.73035e-71	5.09643e-70	-1.77651	0.0995064	6.55982	0.918681	0.00409506	0.015708	0.00833541	0.015708
TRINITY_DN3529_c0_g1_i3	2.80518e-71	5.23197e-70	-5.60561	0.31401	5.78373	9.14699	0.155358	0.0418474	0.0145254	0.0418474
TRINITY_DN14778_c0_g1_i1	3.04385e-71	5.67263e-70	-2.19035	0.122728	5.54352	1.38618	0.0127996	0.00519673	0.017325	0.017325
TRINITY_DN6432_c0_g3_i3	3.1122e-71	5.79542e-70	-0.984525	0.0551682	7.70031	0.280917	0.000828731	0.00381145	0.00525833	0.00525833
TRINITY_DN589_c0_g1_i1	3.98999e-71	7.41245e-70	-2.0962	0.117553	5.70982	1.25906	0.0122796	-0.00806834	0.0153578	0.0153578
TRINITY_DN8297_c0_g1_i1	4.20349e-71	7.80294e-70	-3.4455	0.193252	4.75159	3.42285	0.0463961	-0.0102353	0.0282964	0.0282964
TRINITY_DN4689_c0_g1_i5	4.23284e-71	7.85123e-70	-2.4399	0.136852	5.66725	1.7328	0.0216057	0.0156325	0.0158514	0.0158514
TRINITY_DN6709_c0_g1_i5	4.86157e-71	9.01033e-70	-1.10393	0.0619457	7.13528	0.35289	0.00154566	0.0039388	0.00612889	0.00612889
TRINITY_DN8827_c0_g1_i3	8.49025e-71	1.56496e-69	-1.68135	0.0945122	6.22899	0.823005	0.00486589	0.0129992	0.0105027	0.0129992
TRINITY_DN3317_c0_g1_i6	9.12405e-71	1.68046e-69	-1.68509	0.0947441	8.79999	0.826681	0.000353583	0.0175993	0.00575516	0.0175993
TRINITY_DN2670_c0_g4_i1	9.38463e-71	1.72576e-69	-1.63835	0.0921244	6.24227	0.78146	0.00404249	0.0129313	0.0104084	0.0129313
TRINITY_DN3635_c0_g1_i1	9.70476e-71	1.78324e-69	-1.81298	0.101955	7.3458	0.956934	0.0015511	0.0192384	0.00567938	0.0192384
TRINITY_DN1239_c0_g3_i3	1.02197e-70	1.87639e-69	-1.92141	0.10807	6.82404	1.07483	0.00317406	0.0201841	0.00711493	0.0201841
TRINITY_DN46787_c0_g1_i1	1.17899e-70	2.16301e-69	-1.28517	0.0723172	7.04976	0.48087	0.00188096	0.0085786	0.00636351	0.0085786
TRINITY_DN2817_c0_g2_i2	1.34771e-70	2.46871e-69	-5.66484	0.318898	2.13928	9.17037	0.00211287	-0.000169766	0.201279	0.201279
TRINITY_DN162_c0_g1_i2	1.40569e-70	2.57292e-69	-1.63983	0.0923254	6.04932	0.776225	0.00515557	0.00408946	0.0118924	0.0118924
TRINITY_DN15766_c0_g1_i1	1.65675e-70	3.0301e-69	-2.77455	0.156293	5.07248	2.24134	0.0251293	0.0237258	0.0232479	0.0237258
TRINITY_DN9809_c0_g1_i1	1.6773e-70	3.06292e-69	-1.29589	0.0730018	6.59148	0.48858	0.0024985	0.00773152	0.00816002	0.00816002
TRINITY_DN1022_c0_g2_i4	2.01165e-70	3.6678e-69	-1.8111	0.102084	7.19759	0.95503	0.00182412	0.019018	0.00597645	0.019018
TRINITY_DN733_c0_g2_i1	2.52196e-70	4.59114e-69	-2.04801	0.11552	5.70803	1.21715	0.0113114	0.0105786	0.0153784	0.0153784
TRINITY_DN52305_c0_g1_i1	2.53517e-70	4.61162e-69	-5.66257	0.319408	2.13814	9.17757	0.0026322	0.0162969	0.201411	0.201411
TRINITY_DN263_c0_g1_i4	2.75509e-70	5.00781e-69	-1.02836	0.0580217	7.37948	0.304805	0.00110928	0.00199164	0.00562376	0.00562376
TRINITY_DN10458_c0_g1_i1	2.99956e-70	5.44796e-69	-1.14577	0.0646637	7.02197	0.378985	0.0019169	0.00263789	0.0064459	0.0064459
TRINITY_DN4623_c0_g1_i2	3.27909e-70	5.95107e-69	-0.976949	0.0551517	7.67768	0.2752	0.000808492	0.00211496	0.00527494	0.00527494
TRINITY_DN488_c2_g1_i1	5.51735e-70	9.99781e-69	-2.39248	0.135287	6.84849	1.66679	0.00452147	0.0320834	0.00702485	0.0320834
TRINITY_DN3599_c0_g1_i5	5.89749e-70	1.06703e-68	-3.13123	0.177098	8.61461	2.85508	0.000851687	0.0618757	0.00550891	0.0618757
TRINITY_DN6127_c0_g1_i4	6.34039e-70	1.14628e-68	-5.84593	0.330714	2.22982	9.78534	0.027794	-0.00320107	0.190949	0.190949
TRINITY_DN6775_c0_g1_i1	9.17103e-70	1.6517e-68	-2.08143	0.117889	5.5891	1.24866	0.0110182	0.00163948	0.0167773	0.0167773
TRINITY_DN2394_c0_g1_i1	1.29707e-69	2.32889e-68	-5.64075	0.319838	2.12723	9.12787	0.00191273	0.0412495	0.20268	0.20268
TRINITY_DN1938_c0_g1_i1	1.56399e-69	2.80602e-68	-1.85024	0.104974	6.6705	0.997003	0.00342191	0.0186172	0.00775584	0.0186172
TRINITY_DN10673_c0_g2_i6	1.59917e-69	2.86694e-68	-1.18633	0.0673116	6.89887	0.406218	0.00221607	0.00257923	0.00684563	0.00684563
TRINITY_DN13649_c0_g1_i7	1.69438e-69	3.03534e-68	-2.23099	0.126608	5.51293	1.44858	0.0143653	0.0165353	0.0176941	0.0176941
TRINITY_DN9457_c0_g2_i3	1.84384e-69	3.29807e-68	-4.29035	0.243543	5.85094	5.36084	0.023122	0.0955042	0.0138013	0.0955042
TRINITY_DN718_c0_g1_i4	1.91964e-69	3.43106e-68	-1.45913	0.0828389	8.46166	0.62007	0.000389911	0.0133346	0.00535758	0.0133346
TRINITY_DN16961_c0_g1_i1	2.07368e-69	3.70076e-68	-1.86315	0.105802	8.43566	1.011	0.000493096	0.0218951	0.00533628	0.0218951
TRINITY_DN12080_c0_g1_i1	2.63275e-69	4.69139e-68	-1.18531	0.0673613	6.94178	0.403248	0.00237509	-0.000235004	0.00670001	0.00670001
TRINITY_DN996_c3_g1_i1	2.6663e-69	4.74758e-68	-1.84096	0.104627	8.04644	0.987094	0.000863905	0.0210297	0.00516227	0.0210297
TRINITY_DN2961_c0_g1_i3	3.12737e-69	5.56436e-68	-1.59195	0.0905214	7.01647	0.738136	0.00207625	0.014312	0.00646255	0.014312
TRINITY_DN6425_c0_g2_i1	3.47839e-69	6.17958e-68	-2.37976	0.135364	6.22841	1.64949	0.00549431	0.0311526	0.0105068	0.0311526
TRINITY_DN11684_c0_g1_i1	3.76525e-69	6.68417e-68	-2.10165	0.119575	7.3941	1.28649	0.00187989	0.0267166	0.00560072	0.0267166
TRINITY_DN8764_c0_g2_i1	4.139e-69	7.33661e-68	-2.35136	0.133824	5.97121	1.61039	0.00793228	0.0278854	0.0125996	0.0278854
TRINITY_DN4253_c0_g1_i1	4.69785e-69	8.32095e-68	-0.946992	0.0539185	7.93341	0.2566	0.000652232	-0.000216832	0.00516218	0.00516218
TRINITY_DN7246_c0_g1_i6	5.03885e-69	8.91823e-68	-3.67397	0.20923	5.16458	3.93162	0.0546586	0.0328962	0.0220097	0.0328962
TRINITY_DN41867_c0_g1_i1	5.42187e-69	9.58894e-68	-1.51772	0.0864539	7.85916	0.670949	0.000921412	0.0140271	0.00517825	0.0140271
TRINITY_DN3960_c0_g1_i2	6.1693e-69	1.08945e-67	-3.2275	0.183925	5.79688	3.03422	0.0188653	0.0487916	0.0143811	0.0487916
TRINITY_DN42920_c0_g1_i1	7.29788e-69	1.28682e-67	-1.00765	0.0574538	7.40068	0.295157	0.00101133	0.00488869	0.00559054	0.00559054
TRINITY_DN11107_c0_g1_i1	7.3487e-69	1.29481e-67	-0.935678	0.0533515	8.12188	0.254517	0.000517439	0.0045878	0.00517533	0.00517533
TRINITY_DN7335_c2_g1_i1	7.48296e-69	1.31748e-67	-2.61733	0.149246	6.67863	1.99544	0.00450179	0.0400471	0.00771709	0.0400471
TRINITY_DN2314_c0_g1_i2	9.0693e-69	1.5944e-67	-1.13959	0.0650228	6.96129	0.37502	0.00181995	0.00281351	0.00663598	0.00663598
TRINITY_DN37871_c0_g1_i1	9.41914e-69	1.65467e-67	-3.12642	0.178409	6.69477	2.84728	0.00642481	0.0572349	0.00764185	0.0572349
TRINITY_DN8106_c0_g1_i2	1.07284e-68	1.88186e-67	-1.70142	0.0971327	6.88487	0.84327	0.00268389	0.0161856	0.00689453	0.0161856
TRINITY_DN9156_c0_g1_i2	1.34835e-68	2.35811e-67	-2.60025	0.148556	5.51097	1.96963	0.0156333	0.0285047	0.0177177	0.0285047
TRINITY_DN2372_c0_g6_i1	1.61968e-68	2.82635e-67	-2.54921	0.145727	5.41206	1.89311	0.015207	0.0272658	0.0189114	0.0272658
TRINITY_DN44191_c0_g1_i1	1.81485e-68	3.15757e-67	-4.4549	0.254762	5.93325	5.7816	0.0237164	0.106091	0.0129647	0.106091
TRINITY_DN13847_c0_g1_i1	2.62116e-68	4.5537e-67	-2.21833	0.127012	5.43512	1.41326	0.0136318	-0.00516773	0.0186323	0.0186323
TRINITY_DN1919_c0_g1_i1	2.739e-68	4.75493e-67	-1.15684	0.0662451	7.78413	0.389889	0.000828433	0.00794839	0.00520821	0.00794839
TRINITY_DN32911_c0_g1_i1	2.85123e-68	4.94613e-67	-1.18294	0.0677485	7.03073	0.407682	0.00164601	0.0075337	0.0064196	0.0075337
TRINITY_DN2262_c0_g2_i20	2.87638e-68	4.98608e-67	-1.1529	0.06603	8.11689	0.38724	0.00048149	0.00823843	0.00517416	0.00823843
TRINITY_DN678_c0_g1_i2	3.37273e-68	5.83361e-67	-4.59313	0.263199	4.87783	6.14071	0.11241	0.0194715	0.0261373	0.0261373
TRINITY_DN6895_c0_g1_i3	3.48774e-68	6.02811e-67	-1.33333	0.0764121	6.45254	0.514422	0.00269754	0.00486883	0.00898007	0.00898007
TRINITY_DN2348_c2_g1_i1	3.68357e-68	6.36191e-67	-3.39428	0.194558	6.33982	3.35665	0.00791595	0.0677896	0.00972604	0.0677896
TRINITY_DN4163_c0_g3_i1	3.77857e-68	6.52121e-67	-1.99674	0.114461	6.26976	1.1616	0.00587729	0.0203255	0.0102139	0.0203255
TRINITY_DN1935_c0_g2_i8	4.71503e-68	8.13144e-67	-2.04689	0.117421	8.06349	1.22071	0.000916842	0.0266586	0.00516437	0.0266586
TRINITY_DN7173_c0_g2_i2	5.35345e-68	9.2257e-67	-0.926774	0.0531872	8.34095	0.248946	0.000388548	0.00374526	0.00526921	0.00526921
TRINITY_DN3503_c0_g2_i1	9.86306e-68	1.69107e-66	-4.21608	0.242446	5.02221	5.17944	0.0447407	0.0728197	0.0239538	0.0728197
TRINITY_DN7553_c0_g1_i4	1.01792e-67	1.74401e-66	-1.19147	0.0685229	6.88118	0.413652	0.00226098	0.0071298	0.00690754	0.0071298
TRINITY_DN11357_c0_g2_i2	1.22438e-67	2.0962e-66	-1.76769	0.101724	8.96192	0.910516	0.000294775	0.0204006	0.00603156	0.0204006
TRINITY_DN12488_c0_g2_i1	1.25847e-67	2.15301e-66	-1.13311	0.0652117	6.9281	0.37092	0.00175942	0.00300481	0.00674572	0.00674572
TRINITY_DN29416_c0_g1_i1	1.37939e-67	2.35646e-66	-2.84956	0.164046	5.56179	2.36613	0.015965	0.0378569	0.017105	0.0378569
TRINITY_DN3241_c0_g1_i6	1.45877e-67	2.48846e-66	-4.17507	0.240398	6.49414	5.07941	0.0156524	0.0999299	0.00872145	0.0999299
TRINITY_DN9975_c0_g1_i1	1.47219e-67	2.50954e-66	-2.72636	0.156987	5.06517	2.14873	0.0259409	0.00322906	0.023349	0.023349
TRINITY_DN134_c0_g3_i3	1.51155e-67	2.57291e-66	-1.69671	0.0977072	6.80667	0.838891	0.00329021	0.0158032	0.0071801	0.0158032
TRINITY_DN6371_c1_g1_i1	2.31659e-67	3.92338e-66	-3.95629	0.22815	4.60668	4.55207	0.0729347	0.0203967	0.0311702	0.0311702
TRINITY_DN3746_c0_g1_i3	2.76711e-67	4.67968e-66	-5.58831	0.322454	2.10101	8.95434	0.00220393	0.0348022	0.20575	0.20575
TRINITY_DN6954_c0_g1_i2	2.99548e-67	5.06226e-66	-1.79226	0.103443	6.19073	0.936113	0.0046248	0.0167763	0.0107751	0.0167763
TRINITY_DN7035_c0_g1_i3	3.42571e-67	5.7769e-66	-1.84335	0.106439	5.87536	0.986815	0.00911166	0.00953148	0.013547	0.013547
TRINITY_DN3422_c0_g4_i2	4.30113e-67	7.24279e-66	-0.919715	0.0531468	8.16151	0.246072	0.000463072	0.0046625	0.0051861	0.0051861
TRINITY_DN2742_c0_g1_i4	7.09991e-67	1.19302e-65	-3.80591	0.220297	7.64713	4.22174	0.00407482	0.0929865	0.00529948	0.0929865
TRINITY_DN6838_c1_g2_i2	8.07817e-67	1.35546e-65	-2.61817	0.151612	5.13477	1.98359	0.0235691	0.00569132	0.0224035	0.0224035
TRINITY_DN2497_c0_g1_i4	8.13736e-67	1.36443e-65	-1.61426	0.0934808	7.53711	0.759507	0.00149304	0.0159843	0.00540843	0.0159843
TRINITY_DN43606_c0_g1_i1	9.22098e-67	1.54393e-65	-1.38108	0.0800106	6.44185	0.552492	0.00375523	0.00502754	0.00904816	0.00904816
TRINITY_DN5269_c0_g1_i3	9.66722e-67	1.61749e-65	-1.59781	0.0925814	7.4796	0.744123	0.00142813	0.0157145	0.00547865	0.0157145
TRINITY_DN12007_c0_g2_i1	1.03364e-66	1.72334e-65	-1.04705	0.0606826	8.34163	0.319547	0.000447916	0.00691684	0.00526963	0.00691684
TRINITY_DN37079_c0_g1_i1	1.33034e-66	2.21332e-65	-2.40636	0.13958	5.32801	1.66606	0.0190271	-0.00548047	0.019938	0.019938
TRINITY_DN11562_c0_g1_i1	1.34872e-66	2.24232e-65	-1.56443	0.0907482	7.34501	0.713383	0.00179193	0.0146785	0.00568072	0.0146785
TRINITY_DN52000_c0_g1_i1	1.51425e-66	2.51575e-65	-4.12315	0.239266	5.97459	4.95539	0.0302065	0.0842897	0.0125677	0.0842897
TRINITY_DN5015_c0_g1_i1	1.51867e-66	2.52132e-65	-2.21111	0.128312	5.88313	1.42509	0.0110287	0.0218992	0.0134671	0.0218992
TRINITY_DN1784_c1_g1_i1	1.74139e-66	2.88296e-65	-2.22859	0.129385	5.44724	1.42605	0.014995	-0.00680764	0.0184861	0.0184861
TRINITY_DN3308_c0_g1_i3	1.76192e-66	2.9149e-65	-1.16448	0.0676092	7.57238	0.395271	0.00229277	0.00684923	0.00536993	0.00684923
TRINITY_DN37507_c0_g1_i1	1.83787e-66	3.03841e-65	-1.21225	0.0703922	6.68694	0.424619	0.00223207	0.00331035	0.00767806	0.00767806
TRINITY_DN2718_c0_g1_i4	2.06768e-66	3.41356e-65	-3.5662	0.207163	5.89633	3.70722	0.0197395	0.0660931	0.0133327	0.0660931
TRINITY_DN10980_c0_g1_i2	3.46793e-66	5.70129e-65	-1.99609	0.116157	6.02225	1.16153	0.00751578	0.0194689	0.0121305	0.0194689
TRINITY_DN404_c0_g5_i1	3.57422e-66	5.87194e-65	-1.22299	0.0711751	7.20764	0.436026	0.00165842	0.00847338	0.00595336	0.00847338
TRINITY_DN11929_c0_g1_i1	3.90411e-66	6.40496e-65	-1.41355	0.0822903	7.47698	0.582505	0.00150873	0.0120347	0.00548208	0.0120347
TRINITY_DN34110_c0_g1_i1	4.4654e-66	7.3207e-65	-4.87087	0.283687	5.96115	6.91664	0.0283485	0.132608	0.012695	0.132608
TRINITY_DN8196_c1_g1_i5	4.79688e-66	7.84777e-65	-0.913561	0.0532201	8.33113	0.242022	0.00040158	0.00375999	0.00526318	0.00526318
TRINITY_DN11198_c0_g2_i1	5.60575e-66	9.16473e-65	-2.74733	0.160132	5.05499	2.19645	0.0277937	0.018799	0.0234908	0.0234908
TRINITY_DN11492_c0_g1_i1	6.45302e-66	1.05353e-64	-2.38038	0.13881	7.14219	1.65195	0.00276277	0.0357738	0.00611119	0.0357738
TRINITY_DN7817_c0_g1_i7	7.03696e-66	1.14728e-64	-5.55818	0.324217	2.08595	8.83141	0.00270636	0.00280086	0.207526	0.207526
TRINITY_DN1939_c1_g1_i1	7.96509e-66	1.2968e-64	-1.75627	0.102489	6.85137	0.899289	0.00250298	0.0185049	0.00701436	0.0185049
TRINITY_DN2263_c0_g1_i2	9.98962e-66	1.6253e-64	-0.912711	0.053303	8.11889	0.241729	0.000507802	0.00382894	0.00517462	0.00517462
TRINITY_DN3813_c0_g1_i1	1.0308e-65	1.67594e-64	-1.07991	0.0630743	7.0901	0.340021	0.00165666	0.00630007	0.00624923	0.00630007
TRINITY_DN12615_c0_g1_i1	1.18478e-65	1.92496e-64	-1.46174	0.0854164	8.46475	0.62299	0.000430928	0.014161	0.0053602	0.014161
TRINITY_DN28897_c0_g1_i1	1.38792e-65	2.24881e-64	-5.54584	0.324244	2.07977	8.81206	0.00201111	0.0266202	0.208257	0.208257
TRINITY_DN15408_c0_g1_i1	1.57367e-65	2.54802e-64	-2.06252	0.120639	5.86582	1.24037	0.0090409	0.0200667	0.0136458	0.0200667
TRINITY_DN6792_c0_g1_i1	1.71177e-65	2.76593e-64	-3.60707	0.211043	4.88662	3.79377	0.0523347	0.0367432	0.0259966	0.0367432
TRINITY_DN2903_c0_g1_i5	3.30192e-65	5.32441e-64	-1.04153	0.0610747	9.45839	0.316183	0.000155957	0.00713211	0.00730427	0.00730427
TRINITY_DN30_c0_g1_i12	3.45801e-65	5.56848e-64	-0.917767	0.053826	8.60858	0.244849	0.000292399	0.00459942	0.00550208	0.00550208
TRINITY_DN5157_c0_g1_i5	4.08878e-65	6.57075e-64	-1.63002	0.0956535	7.42461	0.774813	0.00150003	0.0167992	0.00555467	0.0167992
TRINITY_DN95_c0_g1_i1	4.84038e-65	7.77329e-64	-1.88292	0.110559	5.73202	1.01902	0.00934226	-0.00227903	0.0151042	0.0151042
TRINITY_DN7836_c0_g2_i1	6.45604e-65	1.03398e-63	-1.92851	0.113348	5.65003	1.07028	0.0096419	-0.000702753	0.0160535	0.0160535
TRINITY_DN37029_c0_g1_i1	6.8634e-65	1.09847e-63	-2.74808	0.161552	7.2011	2.20244	0.00340044	0.0487976	0.00596836	0.0487976
TRINITY_DN11965_c0_g1_i4	7.16564e-65	1.14529e-63	-0.908979	0.0534442	8.08325	0.237621	0.000545148	0.00126562	0.00516743	0.00516743
TRINITY_DN1340_c0_g1_i1	8.56845e-65	1.3658e-63	-2.15165	0.126586	5.40057	1.33004	0.0129976	-0.00449352	0.0190507	0.0190507
TRINITY_DN3904_c0_g1_i3	8.71219e-65	1.38777e-63	-0.942816	0.0554711	7.85082	0.259247	0.00071936	0.00543473	0.00518089	0.00543473
TRINITY_DN54439_c0_g1_i1	8.92021e-65	1.41995e-63	-3.8763	0.228083	6.55599	4.38225	0.0110346	0.093009	0.00835712	0.093009
TRINITY_DN1819_c0_g1_i1	1.24596e-64	1.97935e-63	-1.88539	0.111065	6.80697	1.03678	0.00328931	0.0213817	0.00717899	0.0213817
TRINITY_DN8365_c0_g1_i3	1.36191e-64	2.16209e-63	-3.01783	0.17783	7.02009	2.6563	0.00565683	0.0575901	0.00645157	0.0575901
TRINITY_DN5691_c0_g1_i3	1.42619e-64	2.26109e-63	-1.18505	0.0698418	6.72064	0.409602	0.00220833	0.00754742	0.00752587	0.00754742
TRINITY_DN21131_c0_g1_i2	1.47157e-64	2.33147e-63	-1.47519	0.0869512	6.2492	0.625515	0.00476183	-0.000393134	0.0103592	0.0103592
TRINITY_DN4693_c0_g3_i6	1.66583e-64	2.63747e-63	-0.933832	0.0550658	7.74841	0.251877	0.000837092	0.00233804	0.00522739	0.00522739
TRINITY_DN20900_c0_g1_i1	2.53874e-64	4.00877e-63	-5.51855	0.325891	2.06613	8.75313	0.00253123	0.0580026	0.209879	0.209879
TRINITY_DN2994_c0_g1_i2	2.79332e-64	4.40484e-63	-2.04091	0.120564	5.57654	1.19847	0.0121434	-0.0023739	0.0169278	0.0169278
TRINITY_DN1604_c0_g1_i7	2.98498e-64	4.70394e-63	-0.930409	0.0549752	8.74616	0.250453	0.000368303	0.00327276	0.00567624	0.00567624
TRINITY_DN2289_c0_g1_i1	3.92091e-64	6.15416e-63	-2.70898	0.160218	5.05155	2.1166	0.0278007	-0.00463074	0.0235389	0.0235389
TRINITY_DN6393_c0_g1_i1	4.09702e-64	6.42629e-63	-3.43378	0.203116	5.32602	3.43953	0.0255294	0.0569826	0.0199626	0.0569826
TRINITY_DN7983_c0_g1_i1	5.46775e-64	8.56493e-63	-2.77667	0.164412	5.56175	2.24917	0.0164047	0.0376579	0.0171055	0.0376579
TRINITY_DN3891_c0_g1_i1	5.96866e-64	9.34336e-63	-1.42904	0.0846424	8.43839	0.595759	0.000596969	0.0137317	0.00533846	0.0137317
TRINITY_DN11587_c0_g3_i4	7.13146e-64	1.11414e-62	-1.22614	0.0726694	6.61634	0.435141	0.00253412	0.00399169	0.00802757	0.00802757
TRINITY_DN1105_c0_g3_i1	7.25781e-64	1.13313e-62	-2.53553	0.150283	5.24719	1.85612	0.024223	-0.00172768	0.0209467	0.0209467
TRINITY_DN69_c0_g1_i15	9.25761e-64	1.44153e-62	-1.32702	0.0787202	7.85856	0.51376	0.00104849	0.0113453	0.00517843	0.0113453
TRINITY_DN1456_c0_g1_i1	1.11494e-63	1.73497e-62	-1.46831	0.0871584	6.25419	0.624471	0.00486933	0.00503973	0.0103239	0.0103239
TRINITY_DN1087_c0_g1_i4	1.19808e-63	1.86311e-62	-2.93294	0.174143	8.75197	2.50973	0.000778011	0.0598733	0.00568445	0.0598733
TRINITY_DN4339_c0_g2_i2	1.40079e-63	2.17546e-62	-0.941126	0.0559099	7.59185	0.255867	0.000901694	0.00237097	0.00535014	0.00535014
TRINITY_DN6449_c0_g1_i1	1.52643e-63	2.36904e-62	-1.97734	0.117504	5.88889	1.14077	0.00827684	0.0193376	0.0134083	0.0193376
TRINITY_DN8626_c0_g1_i3	1.59384e-63	2.47203e-62	-1.07942	0.0641547	6.9857	0.334733	0.00167379	0.0004659	0.00655786	0.00655786
TRINITY_DN33531_c0_g1_i1	1.59719e-63	2.47559e-62	-5.49839	0.326796	2.05605	8.64184	0.00250908	0.00222904	0.211082	0.211082
TRINITY_DN2718_c0_g1_i1	1.69297e-63	2.6206e-62	-2.5098	0.1492	5.20966	1.8379	0.0195185	0.0250029	0.0214249	0.0250029
TRINITY_DN28996_c0_g1_i1	1.76137e-63	2.72291e-62	-0.896515	0.0533026	8.29388	0.233832	0.000440438	0.0044504	0.0052419	0.0052419
TRINITY_DN8814_c0_g1_i7	1.83867e-63	2.84054e-62	-5.49281	0.326627	2.05326	8.63379	0.00195414	0.0138113	0.211416	0.211416
TRINITY_DN51617_c0_g1_i1	1.99321e-63	3.07727e-62	-2.32002	0.137998	5.44948	1.5705	0.0140112	0.0240756	0.018459	0.0240756
TRINITY_DN12072_c0_g1_i1	2.34431e-63	3.61696e-62	-1.21341	0.0722166	6.67077	0.427777	0.00267598	0.00560764	0.00775451	0.00775451
TRINITY_DN5201_c0_g3_i1	2.73059e-63	4.20468e-62	-0.927046	0.0552032	8.80963	0.250771	0.000236077	0.00585872	0.00576995	0.00585872
TRINITY_DN12179_c0_g1_i1	4.03818e-63	6.19793e-62	-2.50553	0.149405	5.17795	1.80408	0.0228085	-0.0106093	0.021835	0.021835
TRINITY_DN7313_c0_g1_i1	5.87623e-63	9.00729e-62	-5.48213	0.327334	2.04792	8.59227	0.00224011	0.00415856	0.212056	0.212056
TRINITY_DN8603_c0_g2_i2	6.13466e-63	9.39731e-62	-2.88903	0.172529	5.36393	2.43575	0.0227254	0.0368069	0.019497	0.0368069
TRINITY_DN12082_c0_g2_i1	7.03839e-63	1.07747e-61	-2.38057	0.142234	5.27141	1.6296	0.0198192	-0.00766497	0.0206417	0.0206417
TRINITY_DN13398_c0_g1_i1	7.5075e-63	1.14854e-61	-5.47944	0.327459	2.04657	8.59417	0.00224188	0.0162036	0.212217	0.212217
TRINITY_DN5642_c0_g1_i1	8.55761e-63	1.30749e-61	-2.10328	0.125754	6.48103	1.29105	0.00416716	0.0274609	0.00880183	0.0274609
TRINITY_DN4193_c0_g3_i4	8.83991e-63	1.34975e-61	-1.14742	0.0686112	6.78861	0.382746	0.00216607	0.00551509	0.00724892	0.00724892
TRINITY_DN19942_c0_g1_i3	9.57165e-63	1.45958e-61	-2.07688	0.124225	6.78062	1.25887	0.00323365	0.02763	0.0072797	0.02763
TRINITY_DN422_c0_g2_i1	1.1144e-62	1.69607e-61	-4.01439	0.240244	8.44402	4.70333	0.00181964	0.113614	0.00534299	0.113614
TRINITY_DN39672_c0_g1_i1	1.19806e-62	1.82221e-61	-2.42571	0.145206	5.96772	1.71731	0.00935461	0.0328147	0.0126326	0.0328147
TRINITY_DN3530_c0_g1_i3	1.24304e-62	1.88941e-61	-0.966807	0.0578817	7.45159	0.268776	0.0011843	0.000815207	0.00551628	0.00551628
TRINITY_DN1792_c0_g1_i3	1.28915e-62	1.95696e-61	-1.90668	0.114166	5.76856	1.06104	0.0079829	0.0180848	0.0146934	0.0180848
TRINITY_DN42913_c0_g1_i1	1.38579e-62	2.10232e-61	-1.14018	0.068288	6.80703	0.37895	0.00214776	0.00662171	0.00717876	0.00717876
TRINITY_DN8907_c0_g2_i1	1.43179e-62	2.1707e-61	-5.18303	0.310459	4.8321	7.79327	0.165882	-0.0283407	0.0268883	0.0268883
TRINITY_DN4803_c0_g1_i6	1.4579e-62	2.20887e-61	-0.998431	0.0598091	7.23138	0.287251	0.00125373	0.00158398	0.00590051	0.00590051
TRINITY_DN1343_c0_g1_i2	1.49927e-62	2.27009e-61	-0.991558	0.0594033	7.57481	0.28696	0.00085683	0.00620067	0.00536741	0.00620067
TRINITY_DN80_c0_g2_i9	1.75632e-62	2.65589e-61	-1.07258	0.0642937	7.02925	0.335781	0.0014291	0.00683827	0.00642402	0.00683827
TRINITY_DN2385_c0_g2_i4	2.07463e-62	3.1332e-61	-0.903623	0.0541982	7.78776	0.236485	0.000668448	0.00305319	0.00520643	0.00520643
TRINITY_DN3375_c0_g1_i4	2.65202e-62	3.99753e-61	-2.8088	0.168617	4.87712	2.29881	0.0307145	0.0214508	0.0261487	0.0261487
TRINITY_DN858_c0_g3_i5	2.91768e-62	4.39516e-61	-1.4203	0.0852921	6.82977	0.588828	0.00564475	0.00890473	0.00709363	0.00890473
TRINITY_DN1189_c0_g1_i3	3.07699e-62	4.63219e-61	-1.80231	0.108253	7.93875	0.948183	0.00114188	0.0222957	0.00516154	0.0222957
TRINITY_DN4796_c0_g1_i2	4.35888e-62	6.54109e-61	-1.31172	0.0788855	6.46772	0.502271	0.00353648	0.00890937	0.00888448	0.00890937
TRINITY_DN101_c0_g1_i6	4.87833e-62	7.31594e-61	-3.89405	0.234279	5.78976	4.42656	0.0194874	0.0902863	0.014459	0.0902863
TRINITY_DN8155_c0_g1_i4	5.25067e-62	7.86434e-61	-1.29687	0.078045	6.8439	0.490979	0.00213084	0.0100512	0.00704159	0.0100512
TRINITY_DN351_c0_g1_i6	5.52051e-62	8.258e-61	-5.47915	0.329791	2.04643	8.59484	0.0052905	0.0149996	0.212234	0.212234
TRINITY_DN12337_c0_g1_i1	6.76647e-62	1.01026e-60	-0.880905	0.0530609	8.28906	0.225278	0.000391589	0.00376769	0.00523933	0.00523933
TRINITY_DN13974_c0_g1_i1	7.10239e-62	1.05974e-60	-1.75496	0.105728	5.79685	0.897066	0.00797533	0.0119704	0.0143814	0.0143814
TRINITY_DN5247_c0_g1_i1	8.26154e-62	1.23192e-60	-1.47054	0.0886411	6.28275	0.628729	0.00559198	0.00709891	0.0101225	0.0101225
TRINITY_DN47_c1_g1_i1	8.27194e-62	1.23269e-60	-1.37025	0.0825966	6.38215	0.547434	0.00420521	0.00860405	0.00943917	0.00943917
TRINITY_DN1425_c1_g1_i1	9.4343e-62	1.40501e-60	-1.12761	0.068003	6.78131	0.365515	0.00197176	0.000626022	0.00727705	0.00727705
TRINITY_DN79_c0_g4_i1	1.15814e-61	1.7226e-60	-1.12967	0.0681777	6.84503	0.369962	0.00225893	0.00397901	0.00703748	0.00703748
TRINITY_DN5836_c0_g1_i6	1.35629e-61	2.01605e-60	-1.18802	0.0717402	7.88839	0.412075	0.000840394	0.00945291	0.00517032	0.00945291
TRINITY_DN12976_c0_g2_i2	1.41163e-61	2.09698e-60	-1.03449	0.0624783	7.03723	0.310414	0.00140678	0.00402101	0.00640029	0.00640029
TRINITY_DN3288_c0_g1_i1	1.65509e-61	2.454e-60	-1.97675	0.119455	5.53677	1.1381	0.0111327	0.0141404	0.0174064	0.0174064
TRINITY_DN36_c0_g1_i2	1.80448e-61	2.67048e-60	-3.84324	0.232321	8.42034	4.31266	0.00175432	0.106192	0.00532432	0.106192
TRINITY_DN272_c0_g1_i7	1.99424e-61	2.9476e-60	-1.13569	0.0686765	7.00573	0.374621	0.00293749	0.00419246	0.00649542	0.00649542
TRINITY_DN7539_c0_g1_i2	2.05106e-61	3.02969e-60	-1.11411	0.0673785	7.97605	0.362422	0.000658609	0.00842112	0.00515898	0.00842112
TRINITY_DN9681_c0_g2_i3	2.06343e-61	3.04415e-60	-1.00329	0.0606777	7.88265	0.293909	0.000660858	0.00670272	0.00517171	0.00670272
TRINITY_DN16248_c0_g3_i7	2.36232e-61	3.48291e-60	-2.28563	0.138301	6.16455	1.5254	0.00652218	0.0317319	0.0109654	0.0317319
TRINITY_DN29244_c0_g1_i1	2.85886e-61	4.20447e-60	-2.07333	0.125542	5.55819	1.25448	0.0143729	0.0162984	0.0171484	0.0171484
TRINITY_DN4325_c0_g2_i3	3.05882e-61	4.49574e-60	-5.97646	0.361969	2.29508	10.37	0.0783246	0.113927	0.183719	0.183719
TRINITY_DN7807_c0_g1_i1	3.63042e-61	5.32258e-60	-1.81702	0.110118	5.7019	0.945792	0.00880315	-0.00590359	0.015449	0.015449
TRINITY_DN7607_c0_g1_i3	3.85414e-61	5.64707e-60	-5.43671	0.329557	2.02521	8.44727	0.0024252	0.000123297	0.21479	0.21479
TRINITY_DN14159_c0_g1_i1	3.86581e-61	5.66065e-60	-0.899814	0.0545446	7.83692	0.235841	0.000764552	0.00449432	0.00518568	0.00518568
TRINITY_DN2870_c0_g1_i2	4.06009e-61	5.93775e-60	-1.64721	0.0998677	8.42242	0.792322	0.000558143	0.019389	0.00532591	0.019389
TRINITY_DN16_c0_g2_i1	6.27318e-61	9.14596e-60	-1.24828	0.075802	7.57791	0.455047	0.000920365	0.0105715	0.0053642	0.0105715
TRINITY_DN2697_c0_g5_i1	8.03132e-61	1.16948e-59	-1.37138	0.0833533	6.67801	0.549249	0.00299471	0.0109008	0.00772001	0.0109008
TRINITY_DN23697_c0_g1_i1	8.41896e-61	1.22441e-59	-5.42647	0.329881	2.02009	8.46733	0.00223414	0.0607786	0.215409	0.215409
TRINITY_DN2600_c0_g1_i1	9.41569e-61	1.36768e-59	-4.40604	0.267958	6.38621	5.6697	0.0132593	0.130344	0.00941204	0.130344
TRINITY_DN9926_c0_g1_i1	9.55419e-61	1.38695e-59	-4.59284	0.279334	5.40475	6.16066	0.0661605	0.0898942	0.019	0.0898942
TRINITY_DN48961_c0_g1_i1	1.05889e-60	1.5362e-59	-4.2437	0.258197	5.27269	5.25971	0.0488104	0.0845213	0.0206257	0.0845213
TRINITY_DN16501_c0_g1_i1	1.1791e-60	1.7085e-59	-5.42426	0.330156	2.01898	8.41132	0.00246302	0.00322559	0.215544	0.215544
TRINITY_DN1519_c0_g1_i1	1.41068e-60	2.04279e-59	-1.66159	0.101202	8.0428	0.806378	0.000603947	0.0198799	0.00516189	0.0198799
TRINITY_DN7018_c0_g2_i1	1.53909e-60	2.22738e-59	-1.44289	0.0879105	6.7196	0.608088	0.0028904	0.0125661	0.00753045	0.0125661
TRINITY_DN16278_c0_g1_i2	1.54304e-60	2.23173e-59	-1.98808	0.121128	5.49941	1.15331	0.0114869	0.0165474	0.0178572	0.0178572
TRINITY_DN1340_c0_g1_i2	1.56857e-60	2.26726e-59	-2.38231	0.145156	5.17811	1.65239	0.0203077	0.0156755	0.021833	0.021833
TRINITY_DN10926_c0_g1_i1	1.65356e-60	2.38864e-59	-0.903545	0.0550646	7.68992	0.236902	0.000798423	0.00345559	0.00526579	0.00526579
TRINITY_DN8961_c0_g1_i1	2.33898e-60	3.37256e-59	-1.41222	0.0861755	6.201	0.579888	0.00415053	0.0075931	0.0107019	0.0107019
TRINITY_DN1629_c0_g1_i1	2.89199e-60	4.16231e-59	-1.09513	0.0668788	6.88313	0.343468	0.00204489	-0.00110185	0.00690065	0.00690065
TRINITY_DN8347_c0_g1_i1	2.90425e-60	4.17741e-59	-1.22895	0.0750524	7.52217	0.441178	0.00118812	0.0100776	0.00542578	0.0100776
TRINITY_DN10841_c0_g1_i3	3.18654e-60	4.58065e-59	-2.36245	0.144325	5.18232	1.59938	0.0198811	-0.0143165	0.0217782	0.0217782
TRINITY_DN8653_c0_g1_i1	3.23327e-60	4.645e-59	-2.33992	0.142956	5.77149	1.59938	0.010792	0.030081	0.0146608	0.030081
TRINITY_DN14287_c0_g1_i1	3.25249e-60	4.66975e-59	-2.76328	0.168825	5.90365	2.2305	0.011329	0.0456751	0.0132588	0.0456751
TRINITY_DN6967_c0_g1_i3	3.4109e-60	4.88827e-59	-0.875323	0.0534881	8.05962	0.22344	0.000558106	0.00472562	0.00516385	0.00516385
TRINITY_DN5571_c0_g1_i1	3.79973e-60	5.44221e-59	-2.67662	0.163625	8.6687	2.09284	0.00085883	0.0526877	0.00557341	0.0526877
TRINITY_DN37498_c0_g1_i1	3.83969e-60	5.49609e-59	-2.15322	0.131634	5.85955	1.35438	0.00888229	0.0257728	0.013711	0.0257728
TRINITY_DN5351_c0_g1_i2	4.05526e-60	5.80114e-59	-2.11964	0.129608	8.28636	1.31248	0.000760997	0.0328354	0.00523791	0.0328354
TRINITY_DN7617_c0_g1_i1	4.48285e-60	6.40504e-59	-2.42925	0.148595	6.60558	1.72393	0.00492714	0.0392337	0.00808434	0.0392337
TRINITY_DN14070_c0_g1_i1	4.70714e-60	6.71736e-59	-1.14635	0.070134	6.72449	0.377706	0.00232843	0.000286749	0.00750912	0.00750912
TRINITY_DN2019_c0_g1_i1	4.83912e-60	6.90153e-59	-0.878691	0.053764	8.45607	0.22333	0.000428226	0.00275722	0.0053529	0.0053529
TRINITY_DN37755_c0_g1_i1	4.99996e-60	7.1266e-59	-2.38904	0.146194	8.08514	1.66735	0.000832223	0.0419134	0.00516775	0.0419134
TRINITY_DN9643_c1_g1_i1	5.20179e-60	7.40532e-59	-2.04277	0.125023	5.92812	1.21905	0.00861863	0.022643	0.0130152	0.022643
TRINITY_DN28719_c0_g1_i1	7.04632e-60	1.0001e-58	-1.66375	0.101942	5.88118	0.804642	0.00729722	0.00876084	0.0134871	0.0134871
TRINITY_DN7200_c0_g1_i1	8.571e-60	1.21504e-58	-2.05743	0.126156	5.80462	1.23672	0.00706226	0.0247685	0.0142967	0.0247685
TRINITY_DN8887_c0_g1_i2	9.1978e-60	1.30233e-58	-1.14923	0.0704865	8.27189	0.385871	0.000376021	0.00956067	0.0052305	0.00956067
TRINITY_DN11898_c0_g2_i1	1.00433e-59	1.41948e-58	-2.8484	0.17476	5.85079	2.37046	0.0119652	0.0491168	0.0138029	0.0491168
TRINITY_DN1430_c0_g1_i1	1.00851e-59	1.42454e-58	-5.52766	0.339148	2.07068	8.78812	0.0207052	0.0471044	0.209337	0.209337
TRINITY_DN7370_c0_g1_i1	1.24151e-59	1.75052e-58	-1.36294	0.0836883	6.34504	0.538198	0.00431715	0.00437395	0.00969031	0.00969031
TRINITY_DN3428_c0_g1_i6	1.45984e-59	2.0559e-58	-1.39038	0.0854246	7.1364	0.564836	0.00184066	0.0127541	0.006126	0.0127541
TRINITY_DN389_c0_g1_i1	1.6558e-59	2.3277e-58	-2.21534	0.136175	5.27835	1.43022	0.0165326	0.0161439	0.0205547	0.0205547
TRINITY_DN521_c0_g1_i6	1.78615e-59	2.50795e-58	-1.19482	0.0734657	6.65985	0.417116	0.00298702	0.00777973	0.0078074	0.0078074
TRINITY_DN8958_c0_g1_i5	1.91031e-59	2.67751e-58	-1.50323	0.0924518	6.40502	0.660279	0.00342163	0.013673	0.0092873	0.013673
TRINITY_DN6426_c0_g1_i1	1.97642e-59	2.76687e-58	-1.50597	0.0926322	7.32743	0.662693	0.00114442	0.016017	0.00571118	0.016017
TRINITY_DN41795_c0_g1_i1	2.08899e-59	2.92272e-58	-2.35346	0.144791	5.16904	1.58576	0.0199778	-0.0161787	0.0219514	0.0219514
TRINITY_DN53_c0_g1_i1	2.09709e-59	2.93232e-58	-2.73275	0.168129	8.03391	2.18215	0.00114522	0.0553896	0.00516105	0.0553896
TRINITY_DN266_c0_g1_i3	2.2017e-59	3.07677e-58	-0.9877	0.0607782	9.4232	0.282528	0.00019825	0.00423451	0.00718973	0.00718973
TRINITY_DN28832_c0_g1_i1	2.22206e-59	3.10338e-58	-5.39011	0.331693	2.00191	8.32318	0.00242124	0.0235235	0.217619	0.217619
TRINITY_DN8093_c0_g1_i7	2.46173e-59	3.43608e-58	-2.40884	0.148291	5.82126	1.66854	0.0298634	-0.0174035	0.0141169	0.0141169
TRINITY_DN35295_c0_g1_i1	2.47596e-59	3.45184e-58	-5.39098	0.331882	2.00234	8.31147	0.00272548	0.00642835	0.217566	0.217566
TRINITY_DN2946_c1_g3_i2	2.516e-59	3.5056e-58	-1.42422	0.0876839	6.21078	0.58999	0.00474473	0.00743878	0.0106322	0.0106322
TRINITY_DN7818_c0_g1_i1	2.53369e-59	3.52815e-58	-4.13445	0.254549	5.01002	4.99499	0.0557533	0.0738369	0.0241287	0.0738369
TRINITY_DN37211_c0_g1_i1	3.31929e-59	4.61393e-58	-1.54584	0.0952709	6.03159	0.6931	0.00610555	0.00597324	0.0120475	0.0120475
TRINITY_DN30602_c0_g1_i1	3.33308e-59	4.63037e-58	-0.981683	0.0605027	7.22047	0.278219	0.00139662	0.00195907	0.00592452	0.00592452
TRINITY_DN1897_c1_g2_i3	3.5195e-59	4.88071e-58	-1.52001	0.0936996	6.81794	0.67517	0.00260006	0.0149592	0.0071377	0.0149592
TRINITY_DN2303_c0_g1_i9	3.53983e-59	4.90602e-58	-2.04312	0.12595	5.45045	1.20445	0.0132793	0.000460643	0.0184473	0.0184473
TRINITY_DN42739_c0_g1_i1	4.68144e-59	6.47301e-58	-1.54215	0.0951678	6.87737	0.695022	0.00248286	0.0156309	0.00692105	0.0156309
TRINITY_DN334_c0_g1_i4	5.43251e-59	7.48518e-58	-2.50535	0.154695	6.12286	1.83439	0.0103502	0.0375108	0.0112843	0.0375108
TRINITY_DN7258_c0_g1_i3	8.53571e-59	1.17335e-57	-1.03486	0.0640083	7.00017	0.307585	0.00168155	0.000188213	0.00651258	0.00651258
TRINITY_DN51887_c0_g1_i1	9.25419e-59	1.27063e-57	-5.37351	0.332465	1.99361	8.26186	0.00243383	0.0115395	0.218632	0.218632
TRINITY_DN8992_c0_g1_i6	9.52877e-59	1.30757e-57	-1.31252	0.081216	6.43059	0.493809	0.00407153	-0.00219407	0.00912054	0.00912054
TRINITY_DN6553_c1_g1_i1	1.02206e-58	1.40006e-57	-0.984155	0.0609139	7.21634	0.280598	0.00148728	0.00302267	0.00593373	0.00593373
TRINITY_DN42085_c0_g1_i1	1.23418e-58	1.68867e-57	-3.30176	0.204508	4.71256	3.15071	0.0546234	-0.0126705	0.0290239	0.0290239
TRINITY_DN3784_c0_g1_i1	1.31643e-58	1.80016e-57	-2.57412	0.159478	6.32197	1.93677	0.00745359	0.043413	0.00984895	0.043413
TRINITY_DN10171_c0_g1_i1	1.89401e-58	2.58698e-57	-3.19308	0.198102	5.16023	2.98035	0.0359525	0.0425359	0.0220668	0.0425359
TRINITY_DN1245_c0_g2_i2	2.09669e-58	2.85885e-57	-0.947089	0.0587811	7.34105	0.259301	0.00122294	0.00230249	0.00568749	0.00568749
TRINITY_DN32251_c0_g1_i1	3.63374e-58	4.93181e-57	-1.01735	0.0632754	7.08806	0.302402	0.0017527	0.00605144	0.00625484	0.00625484
TRINITY_DN8672_c0_g1_i1	3.70713e-58	5.02852e-57	-2.54214	0.158124	7.40156	1.88929	0.00271937	0.0472873	0.0055892	0.0472873
TRINITY_DN344_c0_g1_i1	4.02051e-58	5.4442e-57	-4.07393	0.253482	5.15745	4.85211	0.0474177	0.081089	0.0221034	0.081089
TRINITY_DN12331_c0_g1_i1	4.05555e-58	5.48849e-57	-2.74731	0.170945	4.85038	2.16396	0.0318605	-0.0231515	0.0265842	0.0265842
TRINITY_DN3368_c0_g1_i4	4.47277e-58	6.04619e-57	-0.954245	0.0593982	8.47366	0.266215	0.000406672	0.00664962	0.00536783	0.00664962
TRINITY_DN5245_c0_g1_i9	4.86857e-58	6.57745e-57	-0.905424	0.0563777	7.54591	0.237616	0.000958384	0.00299618	0.00539851	0.00539851
TRINITY_DN88_c0_g1_i1	5.05026e-58	6.81901e-57	-0.87364	0.0544063	7.83796	0.221794	0.000734793	0.00360894	0.0051853	0.0051853
TRINITY_DN4437_c0_g1_i8	6.57788e-58	8.87149e-57	-0.862636	0.053776	8.06348	0.214962	0.000619345	0.0021227	0.00516437	0.00516437
TRINITY_DN29033_c0_g1_i1	7.8876e-58	1.06318e-56	-3.76579	0.234921	4.83291	4.11462	0.0835015	-0.010169	0.0268746	0.0268746
TRINITY_DN12802_c0_g1_i1	8.42824e-58	1.13476e-56	-2.44774	0.152737	6.65436	1.75183	0.00407851	0.0425786	0.0078343	0.0425786
TRINITY_DN1564_c0_g1_i1	9.05402e-58	1.21692e-56	-1.45969	0.0911087	7.06831	0.623002	0.00196077	0.0146408	0.00631016	0.0146408
TRINITY_DN9777_c0_g1_i1	9.48394e-58	1.27398e-56	-0.887296	0.0553918	7.5866	0.227721	0.000781127	0.00246187	0.00535537	0.00535537
TRINITY_DN60_c0_g1_i1	9.92313e-58	1.33222e-56	-2.17127	0.135571	6.11308	1.37849	0.00778786	0.0289713	0.0113618	0.0289713
TRINITY_DN4910_c0_g1_i1	1.04407e-57	1.40091e-56	-2.20792	0.137886	7.29571	1.42542	0.00161722	0.0364081	0.00576932	0.0364081
TRINITY_DN935_c0_g1_i3	1.05583e-57	1.41588e-56	-1.47429	0.0920746	7.24978	0.635539	0.00178935	0.0151661	0.00586118	0.0151661
TRINITY_DN5036_c0_g1_i1	1.15917e-57	1.55357e-56	-0.891634	0.055706	7.62839	0.229731	0.000890575	0.00212522	0.00531574	0.00531574
TRINITY_DN4526_c0_g1_i2	1.16714e-57	1.56337e-56	-1.29197	0.0807196	6.42303	0.479512	0.00386184	-0.000826284	0.00916949	0.00916949
TRINITY_DN7798_c0_g1_i2	1.29669e-57	1.73493e-56	-5.34257	0.33393	1.97814	8.16841	0.0024896	0.0129666	0.220529	0.220529
TRINITY_DN4633_c0_g1_i2	1.39956e-57	1.8715e-56	-5.34346	0.334084	1.97858	8.16185	0.00275038	0.00190305	0.220474	0.220474
TRINITY_DN269_c0_g1_i1	1.4966e-57	2.00014e-56	-5.55415	0.347348	2.36623	8.95862	0.0652622	0.103601	0.176039	0.176039
TRINITY_DN1109_c0_g3_i2	1.62562e-57	2.17134e-56	-1.47931	0.0925433	6.21418	0.639923	0.0043489	0.0127796	0.010608	0.0127796
TRINITY_DN10540_c0_g1_i1	1.72242e-57	2.29932e-56	-1.71227	0.107142	7.08648	0.85736	0.00234648	0.0206122	0.00625922	0.0206122
TRINITY_DN1305_c0_g1_i2	2.04231e-57	2.72327e-56	-1.51566	0.0949022	6.91154	0.671791	0.00215643	0.0158564	0.00680194	0.0158564
TRINITY_DN10043_c0_g1_i1	2.15757e-57	2.87371e-56	-1.08309	0.0678315	7.63423	0.343054	0.00102336	0.00817887	0.00531057	0.00817887
TRINITY_DN37038_c0_g1_i1	2.18702e-57	2.91129e-56	-2.31089	0.144734	5.23649	1.53847	0.0208134	-0.00600526	0.0210824	0.0210824
TRINITY_DN6497_c0_g1_i3	2.32974e-57	3.09953e-56	-1.98834	0.124563	6.56402	1.15617	0.00370626	0.0273255	0.00831172	0.0273255
TRINITY_DN7155_c0_g1_i3	2.48898e-57	3.30951e-56	-1.92513	0.120634	5.46702	1.06082	0.0108573	-0.00860316	0.0182477	0.0182477
TRINITY_DN9517_c1_g1_i1	2.63277e-57	3.49873e-56	-0.882882	0.055336	8.01857	0.227958	0.000648932	0.00547521	0.00515992	0.00547521
TRINITY_DN212_c0_g1_i7	2.71799e-57	3.60792e-56	-0.991719	0.0621653	9.54783	0.2836	0.000114301	0.00291731	0.00761475	0.00761475
TRINITY_DN2728_c1_g3_i1	2.85175e-57	3.78121e-56	-0.867229	0.0543719	8.72272	0.219458	0.000268824	0.00506956	0.00564379	0.00564379
TRINITY_DN10268_c0_g1_i1	2.95141e-57	3.91116e-56	-2.4171	0.151563	5.15506	1.70673	0.0238081	0.0199158	0.0221349	0.0221349
TRINITY_DN4082_c0_g1_i12	3.2211e-57	4.26375e-56	-2.39026	0.149932	5.09747	1.63872	0.0220535	-0.0146589	0.0229055	0.0229055
TRINITY_DN8906_c0_g2_i1	3.22102e-57	4.26375e-56	-1.55378	0.0974625	6.64422	0.706065	0.00287229	0.0161256	0.00788472	0.0161256
TRINITY_DN1458_c0_g1_i4	3.97477e-57	5.24959e-56	-1.14058	0.0716033	8.74583	0.380483	0.00033946	0.00991461	0.00567576	0.00991461
TRINITY_DN2618_c0_g1_i2	4.31088e-57	5.68395e-56	-1.07816	0.0677064	9.88473	0.334738	0.000102691	0.00294551	0.00906563	0.00906563
TRINITY_DN919_c1_g1_i1	4.99325e-57	6.56896e-56	-1.12846	0.0709056	6.67112	0.37167	0.00230236	0.00684108	0.00775284	0.00775284
TRINITY_DN692_c0_g1_i2	5.50337e-57	7.23199e-56	-1.11492	0.0700819	6.74125	0.356468	0.00238527	-0.00085477	0.00743767	0.00743767
TRINITY_DN32926_c0_g1_i1	6.64449e-57	8.70728e-56	-0.847124	0.0532882	8.1693	0.207978	0.000490725	0.00294414	0.00518854	0.00518854
TRINITY_DN10694_c0_g1_i1	8.05998e-57	1.05446e-55	-1.41472	0.0890606	7.56998	0.585436	0.00115414	0.0147094	0.00537244	0.0147094
TRINITY_DN1749_c0_g2_i1	8.26092e-57	1.08015e-55	-1.58297	0.0996623	6.64916	0.732973	0.00324478	0.0166204	0.00786009	0.0166204
TRINITY_DN219_c1_g3_i1	8.3514e-57	1.09138e-55	-1.03385	0.0650927	6.88367	0.308167	0.00157536	0.00167294	0.00689875	0.00689875
TRINITY_DN39157_c0_g1_i1	8.79309e-57	1.14846e-55	-5.43344	0.342168	2.30587	8.57591	0.0516167	0.112861	0.182541	0.182541
TRINITY_DN8220_c0_g1_i2	9.22755e-57	1.20454e-55	-0.852925	0.0537227	8.53521	0.211299	0.000347533	0.00367417	0.00542473	0.00542473
TRINITY_DN52269_c0_g1_i1	1.00807e-56	1.31445e-55	-2.00863	0.12656	6.6853	1.18019	0.00429415	0.0277409	0.00768573	0.0277409
TRINITY_DN2991_c0_g1_i2	1.14511e-56	1.49232e-55	-3.89399	0.245478	5.71422	4.43562	0.0303306	0.0901881	0.0153074	0.0901881
TRINITY_DN3237_c1_g1_i1	1.18411e-56	1.54229e-55	-1.50234	0.0947202	7.07431	0.660242	0.00232332	0.0156205	0.00629319	0.0156205
TRINITY_DN9638_c0_g1_i2	1.24742e-56	1.62384e-55	-1.44346	0.0910268	6.87236	0.60951	0.00209013	0.0144816	0.00693883	0.0144816
TRINITY_DN9611_c1_g1_i2	1.58011e-56	2.05467e-55	-3.20869	0.202535	7.27461	3.01195	0.0163479	0.0656929	0.00581039	0.0656929
TRINITY_DN636_c0_g1_i1	1.67633e-56	2.17739e-55	-1.42086	0.089707	6.16382	0.589294	0.00512385	0.00943478	0.0109708	0.0109708
TRINITY_DN12651_c0_g1_i1	1.88889e-56	2.45213e-55	-5.44313	0.343818	5.33974	8.66769	0.163125	0.0732965	0.0197936	0.0732965
TRINITY_DN243_c0_g1_i1	2.02556e-56	2.6281e-55	-1.14928	0.0726148	6.62297	0.379628	0.0025528	6.76858e-05	0.00799303	0.00799303
TRINITY_DN42754_c0_g1_i1	2.07264e-56	2.68771e-55	-6.0241	0.380656	5.27273	10.5235	0.269173	-0.0883873	0.0206252	0.0206252
TRINITY_DN7986_c0_g1_i1	2.14338e-56	2.77638e-55	-1.41611	0.0894946	9.1105	0.586696	0.00020233	0.0158162	0.00634052	0.0158162
TRINITY_DN33005_c0_g1_i1	2.40086e-56	3.10649e-55	-6.09148	0.385139	4.82367	10.856	0.246272	0.0503915	0.0270303	0.0503915
TRINITY_DN4169_c0_g3_i2	2.63229e-56	3.4022e-55	-1.09258	0.0691043	6.73999	0.346518	0.00210784	0.00425576	0.00744297	0.00744297
TRINITY_DN1379_c0_g1_i5	2.82323e-56	3.64699e-55	-1.28865	0.0815284	6.499	0.485708	0.00460188	0.00851938	0.00869188	0.00869188
TRINITY_DN1451_c0_g1_i1	2.90575e-56	3.75154e-55	-3.43905	0.217602	6.12552	3.46034	0.012841	0.0818604	0.0112633	0.0818604
TRINITY_DN7165_c0_g1_i1	2.92065e-56	3.76871e-55	-5.30522	0.335689	1.95946	8.04339	0.00254159	-0.000373519	0.222832	0.222832
TRINITY_DN1157_c0_g2_i1	2.97851e-56	3.83916e-55	-1.02418	0.06481	7.46041	0.306896	0.00108408	0.00731659	0.00550419	0.00731659
TRINITY_DN2659_c0_g1_i1	3.3988e-56	4.37373e-55	-2.45394	0.155368	5.00759	1.72584	0.0241144	-0.0179128	0.0241638	0.0241638
TRINITY_DN1500_c0_g1_i3	3.42123e-56	4.40019e-55	-1.44279	0.0913506	6.38276	0.609063	0.0035809	0.013109	0.00943505	0.013109
TRINITY_DN8668_c0_g1_i3	3.43555e-56	4.4162e-55	-1.2518	0.0792592	6.51812	0.449579	0.00398689	-0.00181188	0.00857715	0.00857715
TRINITY_DN134_c0_g3_i1	4.38059e-56	5.62792e-55	-1.82931	0.115938	5.61039	0.979153	0.00849038	0.0183927	0.016523	0.0183927
TRINITY_DN1695_c0_g1_i5	4.51709e-56	5.80013e-55	-0.98543	0.062462	7.06237	0.280334	0.00147592	0.00188921	0.00632708	0.00632708
TRINITY_DN7525_c0_g3_i1	5.2213e-56	6.69707e-55	-2.68258	0.170136	4.86826	2.10114	0.0316004	0.0209798	0.0262919	0.0262919
TRINITY_DN2910_c1_g2_i1	5.72368e-56	7.33746e-55	-1.74789	0.110896	5.68781	0.885904	0.00898412	0.00619161	0.0156119	0.0156119
TRINITY_DN34472_c0_g1_i1	7.56344e-56	9.67488e-55	-1.99493	0.126711	6.09586	1.16459	0.0086382	0.0234733	0.0115009	0.0234733
TRINITY_DN2195_c1_g1_i1	7.94838e-56	1.01618e-54	-5.09696	0.323806	4.98866	7.60231	0.116119	0.0935821	0.0244389	0.0935821
TRINITY_DN430_c0_g1_i1	7.95641e-56	1.01665e-54	-0.840734	0.0534115	8.0371	0.20419	0.000544232	0.0020665	0.00516134	0.00516134
TRINITY_DN887_c0_g5_i1	9.09669e-56	1.1611e-54	-5.77611	0.367152	4.76394	9.55127	0.241528	-0.219525	0.0280728	0.0280728
TRINITY_DN9345_c0_g1_i2	9.44503e-56	1.20425e-54	-1.07203	0.0681525	6.78487	0.330817	0.00202622	0.000844799	0.00726331	0.00726331
TRINITY_DN37807_c0_g1_i1	1.06354e-55	1.35529e-54	-1.00851	0.064145	7.22804	0.297651	0.00119298	0.00703619	0.00590781	0.00703619
TRINITY_DN4916_c0_g1_i1	1.29819e-55	1.65164e-54	-1.78518	0.113636	6.07659	0.93267	0.00687916	0.0189469	0.0116602	0.0189469
TRINITY_DN9210_c0_g1_i1	1.40808e-55	1.78952e-54	-5.2876	0.336692	1.95065	8.01075	0.00279945	0.0235047	0.223924	0.223924
TRINITY_DN46941_c0_g1_i1	1.72309e-55	2.18632e-54	-2.24042	0.142777	5.52241	1.46909	0.0124888	0.028282	0.0175796	0.028282
TRINITY_DN10970_c0_g1_i1	1.82024e-55	2.30711e-54	-1.10197	0.0702418	6.70945	0.354249	0.00229249	0.00621843	0.00757533	0.00757533
TRINITY_DN2038_c0_g1_i1	1.85291e-55	2.34725e-54	-4.41692	0.281564	4.7757	5.62373	0.130694	-0.0727533	0.0278623	0.0278623
TRINITY_DN51681_c0_g1_i1	2.01058e-55	2.54425e-54	-2.00189	0.127656	8.54993	1.17295	0.00050856	0.0320834	0.0054394	0.0320834
TRINITY_DN10138_c0_g1_i2	2.58745e-55	3.26897e-54	-3.28233	0.209521	4.58282	3.1049	0.0561048	-0.0249504	0.0316931	0.0316931
TRINITY_DN15536_c0_g1_i2	2.59088e-55	3.27156e-54	-2.04744	0.130695	7.28256	1.227	0.00249803	0.0316642	0.0057947	0.0316642
TRINITY_DN5828_c0_g1_i1	2.73109e-55	3.44491e-54	-2.02383	0.129215	5.96965	1.19888	0.00842449	0.0249688	0.0126144	0.0249688
TRINITY_DN6485_c0_g1_i5	2.86192e-55	3.60608e-54	-4.58726	0.292938	5.64528	6.15937	0.0489783	0.122647	0.0161094	0.122647
TRINITY_DN16932_c0_g1_i1	3.54767e-55	4.46537e-54	-0.986353	0.0630426	7.06223	0.284174	0.00162123	0.00561797	0.0063275	0.0063275
TRINITY_DN4511_c0_g1_i7	3.60965e-55	4.54095e-54	-0.856189	0.054727	8.68123	0.210007	0.000400895	0.000254462	0.0055892	0.0055892
TRINITY_DN51952_c0_g1_i1	4.02106e-55	5.05042e-54	-2.06623	0.13213	5.42874	1.24973	0.0147951	0.0201217	0.0187095	0.0201217
TRINITY_DN3691_c0_g1_i1	4.10939e-55	5.15862e-54	-6.19226	0.396014	5.27916	11.1606	0.29311	-0.0538205	0.0205445	0.0205445
TRINITY_DN32808_c0_g1_i1	4.47198e-55	5.61079e-54	-1.7	0.108758	6.51231	0.845992	0.00332966	0.0203268	0.00861178	0.0203268
TRINITY_DN14337_c0_g1_i1	5.23738e-55	6.56064e-54	-1.2922	0.0827219	6.252	0.480807	0.00334646	0.001001	0.0103394	0.0103394
TRINITY_DN11279_c0_g1_i1	5.51638e-55	6.90647e-54	-1.40845	0.0901828	6.55155	0.58072	0.00316246	0.0131034	0.0083824	0.0131034
TRINITY_DN3294_c0_g1_i5	5.57745e-55	6.97921e-54	-1.80301	0.115452	5.61533	0.945387	0.010194	0.0091436	0.0164643	0.0164643
TRINITY_DN6045_c0_g1_i6	6.25462e-55	7.82243e-54	-2.68273	0.171863	5.0147	2.0873	0.0350125	0.00115366	0.0240614	0.0240614
TRINITY_DN6557_c0_g1_i2	6.92247e-55	8.65309e-54	-1.99238	0.12769	5.45319	1.13741	0.0141954	-0.0104081	0.0184144	0.0184144
TRINITY_DN647_c0_g1_i1	7.62243e-55	9.5129e-54	-2.23305	0.143172	5.17486	1.44831	0.0191208	0.00839274	0.0218754	0.0218754
TRINITY_DN41850_c0_g1_i1	7.87848e-55	9.82205e-54	-1.53967	0.098729	5.86996	0.684232	0.00589199	0.00217953	0.0136029	0.0136029
TRINITY_DN6890_c0_g1_i1	1.06488e-54	1.32618e-53	-5.26428	0.33798	1.93899	7.93351	0.00308709	0.0151252	0.225374	0.225374
TRINITY_DN1762_c0_g1_i1	1.27353e-54	1.58185e-53	-2.58648	0.166181	7.47011	1.95874	0.00451052	0.0507217	0.00549115	0.0507217
TRINITY_DN571_c0_g1_i1	1.31393e-54	1.63116e-53	-1.96565	0.126309	6.29052	1.13129	0.00622144	0.0256864	0.010068	0.0256864
TRINITY_DN5115_c0_g1_i2	1.34973e-54	1.67473e-53	-0.942499	0.0605698	9.4285	0.258129	0.000130687	0.00491835	0.00720672	0.00720672
TRINITY_DN32973_c0_g1_i1	1.41921e-54	1.75909e-53	-1.68379	0.108232	6.37769	0.830128	0.00352306	0.0199051	0.00946904	0.0199051
TRINITY_DN3640_c1_g1_i1	1.5432e-54	1.91177e-53	-1.06193	0.0682826	6.81165	0.329146	0.0021637	0.00594329	0.00716133	0.00716133
TRINITY_DN12471_c0_g1_i1	2.11139e-54	2.61291e-53	-2.71453	0.174772	4.84408	2.10995	0.0344021	-0.0290238	0.0266884	0.0266884
TRINITY_DN467_c1_g1_i2	2.43024e-54	3.00435e-53	-1.24716	0.0803434	7.12884	0.455467	0.00147529	0.0114348	0.00614553	0.0114348
TRINITY_DN7186_c0_g1_i3	2.69405e-54	3.32699e-53	-2.82204	0.181877	5.14775	2.33211	0.025152	0.0410062	0.0222313	0.0410062
TRINITY_DN3567_c0_g2_i1	2.93604e-54	3.62015e-53	-2.14863	0.138526	5.22255	1.34646	0.0171188	0.0148866	0.0212598	0.0212598
TRINITY_DN29635_c0_g1_i1	3.3115e-54	4.08095e-53	-2.57944	0.166384	6.67526	1.94846	0.00599461	0.0493724	0.00773309	0.0493724
TRINITY_DN13038_c0_g1_i1	3.36758e-54	4.14789e-53	-1.87461	0.120928	5.54848	1.00862	0.011982	-0.00665438	0.0172652	0.0172652
TRINITY_DN9192_c0_g1_i3	4.52825e-54	5.57169e-53	-5.2423	0.338587	1.928	7.8667	0.00253596	0.0147056	0.226747	0.226747
TRINITY_DN4165_c0_g1_i2	4.84707e-54	5.96086e-53	-2.50094	0.161575	5.11555	1.80942	0.029552	-0.00345748	0.0226608	0.0226608
TRINITY_DN341_c0_g1_i4	5.05555e-54	6.21077e-53	-1.27138	0.0821527	7.15494	0.473399	0.00171394	0.0117842	0.00607907	0.0117842
TRINITY_DN61_c0_g1_i1	5.06556e-54	6.21982e-53	-2.18379	0.141111	8.80499	1.39669	0.000444053	0.0393808	0.0057628	0.0393808
TRINITY_DN7203_c0_g1_i4	5.66892e-54	6.95704e-53	-1.39485	0.0901741	6.98252	0.569827	0.00229883	0.0139639	0.00656792	0.0139639
TRINITY_DN8225_c0_g1_i1	6.5745e-54	8.05582e-53	-5.24247	0.339124	1.92809	7.85639	0.00327392	0.00134992	0.226736	0.226736
TRINITY_DN1450_c0_g1_i4	7.62386e-54	9.3319e-53	-3.38718	0.219245	8.97672	3.3604	0.000755424	0.095381	0.00605986	0.095381
TRINITY_DN3219_c0_g1_i3	8.78127e-54	1.0743e-52	-5.29343	0.342834	1.95357	8.03045	0.0115073	0.0172294	0.223563	0.223563
TRINITY_DN1413_c0_g1_i1	9.23277e-54	1.12896e-52	-0.84308	0.0546143	7.93496	0.208194	0.000482087	0.00548336	0.00516199	0.00548336
TRINITY_DN14250_c0_g1_i4	1.07795e-53	1.31536e-52	-5.23035	0.339039	1.92203	7.82095	0.00239908	0.00320989	0.227496	0.227496
TRINITY_DN7249_c0_g2_i3	1.60569e-53	1.95326e-52	-2.60389	0.16907	4.91441	1.96729	0.0316104	0.00348571	0.025559	0.025559
TRINITY_DN1270_c0_g1_i3	1.92284e-53	2.33785e-52	-2.83431	0.184171	6.09138	2.35338	0.010546	0.0572917	0.0115375	0.0572917
TRINITY_DN3985_c0_g1_i1	2.31945e-53	2.81716e-52	-2.05283	0.133496	7.34145	1.23458	0.00253248	0.0331101	0.00568682	0.0331101
TRINITY_DN1491_c0_g2_i1	2.82955e-53	3.42612e-52	-5.51844	0.359167	4.71113	8.89043	0.228951	-0.00785261	0.0290511	0.0290511
TRINITY_DN6647_c0_g1_i1	3.16428e-53	3.8275e-52	-2.38323	0.155185	6.47957	1.66408	0.00397695	0.0441881	0.00881086	0.0441881
TRINITY_DN5615_c0_g1_i1	3.1795e-53	3.84393e-52	-1.16521	0.0758751	6.51715	0.392029	0.00293115	0.00186229	0.00858291	0.00858291
TRINITY_DN4942_c0_g2_i2	3.44653e-53	4.16463e-52	-2.29257	0.149336	6.63061	1.5399	0.00399323	0.040609	0.00795367	0.040609
TRINITY_DN9042_c0_g1_i1	3.61043e-53	4.36044e-52	-0.943447	0.0614673	7.08545	0.260046	0.00129441	0.00539551	0.00626206	0.00626206
TRINITY_DN1222_c0_g2_i1	3.87015e-53	4.67173e-52	-2.86433	0.186671	4.76805	2.37813	0.0416935	-0.00200202	0.0279989	0.0279989
TRINITY_DN12422_c0_g1_i1	4.10701e-53	4.95258e-52	-1.63133	0.106342	5.81584	0.773395	0.00844216	0.00676878	0.0141752	0.0141752
TRINITY_DN2071_c0_g1_i4	4.93527e-53	5.94831e-52	-1.16244	0.0758352	6.68677	0.395933	0.00201204	0.00948991	0.00767886	0.00948991
TRINITY_DN5612_c0_g1_i2	5.03735e-53	6.06514e-52	-1.25195	0.0816818	6.42891	0.457142	0.00421245	0.00666275	0.00913137	0.00913137
TRINITY_DN4225_c0_g1_i2	5.06889e-53	6.10001e-52	-2.91998	0.190516	5.5373	2.49831	0.0219383	0.0506542	0.0174	0.0506542
TRINITY_DN866_c0_g1_i1	5.22411e-53	6.28359e-52	-1.43694	0.0937661	6.01715	0.602731	0.00540788	0.00951005	0.0121763	0.0121763
TRINITY_DN119_c0_g2_i1	5.96187e-53	7.16732e-52	-5.13938	0.335552	4.9112	7.63601	0.199582	-0.0953099	0.0256089	0.0256089
TRINITY_DN14988_c0_g1_i1	6.1774e-53	7.42264e-52	-2.60869	0.170348	4.93924	1.9941	0.0255461	0.0324908	0.0251767	0.0324908
TRINITY_DN11650_c0_g1_i1	6.39897e-53	7.68104e-52	-0.828638	0.0541184	7.75585	0.199003	0.000634477	0.00265544	0.00522313	0.00522313
TRINITY_DN2372_c0_g2_i1	6.45293e-53	7.74187e-52	-1.3374	0.0873485	6.28989	0.524117	0.00436507	0.0108945	0.0100724	0.0108945
TRINITY_DN1261_c0_g2_i2	8.51162e-53	1.0191e-51	-1.69696	0.110963	5.61961	0.842616	0.00821233	0.0149439	0.0164134	0.0164134
TRINITY_DN15357_c0_g1_i1	8.83231e-53	1.05536e-51	-0.814549	0.0532712	8.25635	0.190051	0.000452688	0.000110431	0.00522296	0.00522296
TRINITY_DN13383_c0_g1_i4	9.62276e-53	1.14864e-51	-5.2321	0.342302	1.9229	7.82612	0.00695635	-0.00143863	0.227386	0.227386
TRINITY_DN8121_c0_g1_i1	9.77308e-53	1.16599e-51	-5.20393	0.340482	1.90882	7.75304	0.00270068	0.015545	0.229155	0.229155
TRINITY_DN4895_c0_g1_i5	9.98544e-53	1.19073e-51	-1.60081	0.104747	5.70235	0.733981	0.00650024	-0.00438759	0.0154437	0.0154437
TRINITY_DN4994_c0_g1_i8	1.02388e-52	1.21971e-51	-2.24113	0.146661	4.94919	1.46047	0.0179931	0.0116752	0.0250259	0.0250259
TRINITY_DN3691_c0_g1_i2	1.19979e-52	1.4271e-51	-6.69777	0.438604	5.22542	13.1195	0.363524	-0.0107766	0.0212233	0.0212233
TRINITY_DN12019_c0_g1_i1	1.2717e-52	1.51111e-51	-1.17045	0.0766663	6.45711	0.400006	0.0028043	0.00721646	0.00895114	0.00895114
TRINITY_DN28849_c0_g1_i1	1.31874e-52	1.56621e-51	-1.08945	0.0713714	6.66127	0.34628	0.0023873	0.0059749	0.00780045	0.00780045
TRINITY_DN1166_c0_g2_i3	1.42691e-52	1.69212e-51	-1.0147	0.0664969	6.84083	0.301416	0.00179084	0.00665717	0.00705283	0.00705283
TRINITY_DN5783_c0_g1_i2	1.42648e-52	1.69212e-51	-1.73461	0.113675	5.60728	0.861877	0.00928395	-0.00671881	0.0165602	0.0165602
TRINITY_DN1893_c1_g1_i1	1.63144e-52	1.9337e-51	-2.32512	0.152461	5.10189	1.5839	0.0236433	0.0221828	0.0228453	0.0228453
TRINITY_DN3035_c0_g2_i1	2.44187e-52	2.88557e-51	-1.58199	0.103913	7.38104	0.733568	0.00121172	0.020384	0.00562127	0.020384
TRINITY_DN16411_c0_g1_i4	2.62125e-52	3.09599e-51	-0.816333	0.053637	8.42314	0.191603	0.000427376	0.000976367	0.00532647	0.00532647
TRINITY_DN5951_c0_g4_i1	2.87246e-52	3.39099e-51	-1.2102	0.0795472	6.67781	0.4293	0.00293619	0.00971931	0.00772095	0.00971931
TRINITY_DN13029_c0_g1_i1	3.09262e-52	3.64724e-51	-4.3126	0.28356	5.64826	5.45171	0.0341718	0.126641	0.0160743	0.126641
TRINITY_DN6155_c0_g1_i4	3.41909e-52	4.03025e-51	-0.834703	0.0549067	7.62616	0.202864	0.000711766	0.00372021	0.00531773	0.00531773
TRINITY_DN7965_c0_g1_i6	3.47599e-52	4.09527e-51	-2.43858	0.160421	5.00885	1.70747	0.0273244	-0.0175021	0.0241455	0.0241455
TRINITY_DN9463_c0_g1_i2	3.51882e-52	4.14159e-51	-1.77551	0.116808	6.17727	0.92409	0.0112803	0.0160078	0.010872	0.0160078
TRINITY_DN2090_c0_g1_i1	4.3168e-52	5.07574e-51	-1.34401	0.0884976	6.78795	0.529528	0.0032006	0.0124631	0.00725149	0.0124631
TRINITY_DN1124_c0_g1_i4	4.56817e-52	5.36061e-51	-1.4956	0.0985033	6.02774	0.642577	0.00732414	-0.00325451	0.0120817	0.0120817
TRINITY_DN3663_c1_g1_i3	5.02968e-52	5.89631e-51	-0.855716	0.0563828	7.45748	0.209567	0.000849864	-0.000438584	0.00550817	0.00550817
TRINITY_DN1484_c0_g1_i3	5.10998e-52	5.98747e-51	-2.2331	0.147148	5.18813	1.4302	0.0216024	-0.0152767	0.0217027	0.0217027
TRINITY_DN4601_c0_g1_i4	5.34001e-52	6.25389e-51	-0.810977	0.0534487	7.99905	0.19048	0.000554484	0.00244505	0.00515905	0.00515905
TRINITY_DN5862_c0_g1_i1	5.36246e-52	6.27706e-51	-2.17078	0.143071	5.32985	1.36374	0.0210234	-0.000744641	0.0199154	0.0199154
TRINITY_DN1763_c0_g2_i1	5.76555e-52	6.73886e-51	-3.39554	0.223863	6.25284	3.38012	0.0101354	0.090094	0.0103334	0.090094
TRINITY_DN1790_c0_g1_i1	5.78482e-52	6.75804e-51	-2.20103	0.145113	5.18877	1.41042	0.020421	0.0102269	0.0216945	0.0216945
TRINITY_DN10468_c0_g2_i2	5.81908e-52	6.79469e-51	-1.08612	0.071609	8.12125	0.345834	0.000572789	0.00968291	0.00517518	0.00968291
TRINITY_DN72_c0_g1_i1	6.28695e-52	7.33374e-51	-1.52393	0.100508	6.97924	0.68085	0.00259777	0.017606	0.00657831	0.017606
TRINITY_DN9359_c0_g1_i2	6.94725e-52	8.09197e-51	-0.80399	0.0530487	8.25066	0.186997	0.000408022	0.0022889	0.00522031	0.00522031
TRINITY_DN2799_c0_g1_i4	7.50117e-52	8.72853e-51	-0.966446	0.063789	8.28311	0.273838	0.00051927	0.00761881	0.00523621	0.00761881
TRINITY_DN4123_c1_g1_i1	7.4984e-52	8.72853e-51	-2.7144	0.17916	4.81685	2.1289	0.0370506	-0.00932382	0.0271463	0.0271463
TRINITY_DN5112_c0_g1_i2	7.84462e-52	9.12368e-51	-2.11817	0.139834	8.31017	1.31542	0.000549859	0.0385573	0.00525091	0.0385573
TRINITY_DN664_c0_g2_i4	8.00056e-52	9.29129e-51	-1.90331	0.125661	5.40091	1.04859	0.0125345	0.00329931	0.0190466	0.0190466
TRINITY_DN5113_c0_g1_i4	8.59627e-52	9.96838e-51	-0.834359	0.0551034	8.88411	0.199559	0.000181507	0.00058578	0.00589125	0.00589125
TRINITY_DN33389_c0_g1_i1	1.19495e-51	1.38433e-50	-4.57641	0.302672	5.81097	6.14091	0.0338121	0.149409	0.0142279	0.149409
TRINITY_DN7653_c0_g1_i1	1.44386e-51	1.67186e-50	-5.2261	0.345926	4.86901	7.96304	0.21305	-0.026874	0.0262796	0.0262796
TRINITY_DN4975_c0_g2_i1	1.46415e-51	1.69452e-50	-2.00939	0.133014	6.48727	1.18395	0.00448182	0.0309035	0.00876344	0.0309035
TRINITY_DN12141_c0_g1_i2	1.49309e-51	1.72632e-50	-4.9613	0.328447	5.16072	7.21766	0.10061	0.115145	0.0220604	0.115145
TRINITY_DN14069_c0_g2_i2	1.6332e-51	1.88646e-50	-1.05751	0.0700367	6.67954	0.320912	0.00209749	-0.000478725	0.00771277	0.00771277
TRINITY_DN6837_c0_g1_i1	1.65511e-51	1.91083e-50	-1.40267	0.0929006	6.01806	0.569708	0.00509297	0.00374257	0.0121681	0.0121681
TRINITY_DN46899_c0_g1_i1	2.52402e-51	2.90262e-50	-0.846939	0.0561977	8.98834	0.206834	0.000233893	0.00197095	0.00608246	0.00608246
TRINITY_DN1970_c0_g1_i3	2.76466e-51	3.17472e-50	-3.74932	0.248881	4.84387	4.106	0.0971918	0.0073474	0.0266919	0.0266919
TRINITY_DN574_c0_g1_i1	3.69874e-51	4.24527e-50	-1.69813	0.112866	5.99867	0.845732	0.00547538	0.0200023	0.0123441	0.0200023
TRINITY_DN33023_c0_g1_i1	3.80807e-51	4.36863e-50	-1.78638	0.118748	5.43468	0.914071	0.00956428	-0.00686644	0.0186377	0.0186377
TRINITY_DN962_c0_g2_i1	3.88918e-51	4.4595e-50	-5.15667	0.342815	1.88519	7.62121	0.00290022	0.0247722	0.232144	0.232144
TRINITY_DN12381_c0_g1_i1	4.12716e-51	4.72779e-50	-1.10567	0.0735239	7.42152	0.358552	0.00132126	0.00949028	0.00555922	0.00949028
TRINITY_DN216_c6_g1_i1	4.13464e-51	4.73405e-50	-1.84527	0.122707	5.44943	0.982947	0.0116543	0.000104272	0.0184596	0.0184596
TRINITY_DN377_c2_g1_i2	4.66691e-51	5.34089e-50	-0.836321	0.0556433	7.61143	0.203876	0.000861102	0.00385018	0.00533125	0.00533125
TRINITY_DN123_c0_g1_i3	5.25814e-51	6.00585e-50	-0.847029	0.0563854	7.52956	0.210373	0.000941505	0.00534046	0.00541712	0.00541712
TRINITY_DN5749_c0_g3_i2	5.73892e-51	6.55181e-50	-1.09738	0.0730792	6.64977	0.349405	0.00282411	0.00339907	0.00785702	0.00785702
TRINITY_DN3939_c0_g1_i4	6.15405e-51	7.01895e-50	-1.70257	0.113416	8.74591	0.850265	0.000492364	0.0252341	0.00567588	0.0252341
TRINITY_DN4217_c0_g1_i4	6.41523e-51	7.3133e-50	-1.71594	0.114328	5.61069	0.854389	0.00962233	0.00567825	0.0165194	0.0165194
TRINITY_DN4272_c0_g1_i1	6.51401e-51	7.42232e-50	-0.788689	0.0525514	8.06535	0.181968	0.000358674	0.00459406	0.00516463	0.00516463
TRINITY_DN4824_c0_g1_i2	9.69307e-51	1.10234e-49	-1.42852	0.0953521	5.91666	0.596919	0.00505549	0.0111249	0.0131285	0.0131285
TRINITY_DN94_c0_g1_i1	1.18551e-50	1.34496e-49	-1.83767	0.122772	6.00508	0.990702	0.00700553	0.0231402	0.0122855	0.0231402
TRINITY_DN437_c1_g1_i1	1.49665e-50	1.69469e-49	-1.03165	0.0689947	6.75316	0.305425	0.0021321	-0.00057314	0.00738843	0.00738843
TRINITY_DN8752_c0_g1_i2	1.66797e-50	1.88687e-49	-4.96173	0.33199	6.0412	7.22288	0.0467268	0.173708	0.0119631	0.173708
TRINITY_DN10114_c1_g1_i5	1.95398e-50	2.20936e-49	-1.375	0.0920661	6.26598	0.554706	0.00422996	0.0127224	0.0102405	0.0127224
TRINITY_DN453_c0_g3_i7	2.12432e-50	2.4008e-49	-0.880523	0.0589795	8.4733	0.227484	0.000307985	0.00664917	0.00536752	0.00664917
TRINITY_DN12607_c0_g1_i1	2.26029e-50	2.55203e-49	-1.01041	0.0676985	7.44685	0.299552	0.00106357	0.00810261	0.00552287	0.00810261
TRINITY_DN4683_c0_g2_i1	2.28729e-50	2.58127e-49	-5.13468	0.344046	1.87419	7.54458	0.00319195	0.0105177	0.233543	0.233543
TRINITY_DN47734_c0_g1_i1	2.52239e-50	2.84523e-49	-1.85739	0.124508	5.47688	0.99965	0.0128755	0.00341625	0.0181289	0.0181289
TRINITY_DN4706_c0_g2_i2	2.54232e-50	2.86634e-49	-1.07952	0.0723667	7.89809	0.341938	0.000751376	0.00972251	0.00516815	0.00972251
TRINITY_DN14441_c0_g2_i1	3.18708e-50	3.58813e-49	-1.26408	0.0848247	6.1757	0.464898	0.00350701	0.0062429	0.0108834	0.0108834
TRINITY_DN1805_c0_g2_i1	3.21122e-50	3.61358e-49	-2.11763	0.142106	6.08903	1.31587	0.00641976	0.0339687	0.0115569	0.0339687
TRINITY_DN9497_c0_g1_i2	3.45863e-50	3.89014e-49	-1.96623	0.13199	5.51066	1.13445	0.0137004	0.0211423	0.0177214	0.0211423
TRINITY_DN5767_c0_g1_i2	3.89805e-50	4.38228e-49	-0.819367	0.0550325	7.67254	0.196729	0.000778266	0.00495111	0.00527889	0.00527889
TRINITY_DN7752_c0_g2_i2	4.45493e-50	5.00595e-49	-1.38239	0.0929035	7.64518	0.560797	0.00100974	0.0162524	0.00530112	0.0162524
TRINITY_DN5604_c0_g1_i7	4.57534e-50	5.13755e-49	-0.791259	0.0531829	8.10984	0.183003	0.000484255	0.00432215	0.00517259	0.00517259
TRINITY_DN19_c0_g4_i2	4.94559e-50	5.54673e-49	-0.971175	0.0652984	9.74746	0.273409	0.000111287	0.00447203	0.00841649	0.00841649
TRINITY_DN9561_c0_g1_i1	7.34312e-50	8.20835e-49	-0.909491	0.0612601	7.13049	0.240586	0.00136435	0.00359428	0.00614125	0.00614125
TRINITY_DN12923_c0_g1_i1	7.35469e-50	8.21738e-49	-1.58497	0.106759	5.76611	0.720258	0.00807423	-0.00514983	0.0147206	0.0147206
TRINITY_DN7398_c0_g1_i2	7.49646e-50	8.36785e-49	-0.939348	0.0632771	7.0446	0.258266	0.00162941	0.00555641	0.00637857	0.00637857
TRINITY_DN8973_c0_g1_i1	9.2644e-50	1.03218e-48	-1.45224	0.0979207	8.99963	0.61901	0.000273986	0.0189029	0.00610476	0.0189029
TRINITY_DN4973_c0_g1_i4	1.15619e-49	1.28693e-48	-0.796484	0.0537587	7.83541	0.182469	0.000593764	0.000824821	0.00518623	0.00518623
TRINITY_DN11905_c0_g2_i2	1.31866e-49	1.46639e-48	-0.948833	0.0640797	6.94717	0.258773	0.00153026	0.000276215	0.00668217	0.00668217
TRINITY_DN2375_c0_g1_i2	1.51667e-49	1.68261e-48	-2.45097	0.165632	5.04797	1.75557	0.0312789	0.0144713	0.023589	0.023589
TRINITY_DN9775_c0_g1_i1	1.53828e-49	1.70498e-48	-2.56209	0.173153	4.9343	1.92692	0.0292462	0.0307176	0.0252522	0.0307176
TRINITY_DN7440_c0_g1_i2	1.64368e-49	1.82094e-48	-5.10443	0.345075	1.85907	7.44536	0.00267698	-0.00150022	0.235476	0.235476
TRINITY_DN5465_c0_g1_i1	1.64463e-49	1.82115e-48	-1.68012	0.113581	5.90348	0.828631	0.0066554	0.0191461	0.0132605	0.0191461
TRINITY_DN3227_c0_g1_i4	1.98345e-49	2.1953e-48	-0.87634	0.0592939	7.27847	0.222815	0.0012288	0.00273135	0.00580273	0.00580273
TRINITY_DN11826_c0_g3_i3	2.11995e-49	2.34528e-48	-2.09684	0.141917	5.80259	1.29074	0.00957749	0.0307033	0.0143188	0.0307033
TRINITY_DN38470_c0_g1_i1	2.15814e-49	2.38641e-48	-5.10226	0.345356	1.85798	7.44013	0.00292619	-0.000457951	0.235615	0.235615
TRINITY_DN6646_c1_g1_i1	2.36739e-49	2.6141e-48	-1.87994	0.127301	5.85914	1.03754	0.00991903	0.0224919	0.0137154	0.0224919
TRINITY_DN878_c0_g5_i2	2.46998e-49	2.72484e-48	-0.890182	0.0602908	7.20214	0.230868	0.00130401	0.00390006	0.00596594	0.00596594
TRINITY_DN8180_c0_g1_i2	2.51576e-49	2.77404e-48	-5.10575	0.345834	1.85973	7.4696	0.00381071	0.0211693	0.235392	0.235392
TRINITY_DN2890_c0_g1_i1	2.8758e-49	3.16512e-48	-1.6746	0.113497	6.90891	0.823311	0.00242723	0.0233361	0.00681096	0.0233361
TRINITY_DN36961_c0_g1_i1	2.99167e-49	3.29111e-48	-5.10245	0.345885	1.85808	7.50467	0.00366953	0.0734374	0.235603	0.235603
TRINITY_DN658_c0_g3_i1	3.03378e-49	3.33588e-48	-5.09993	0.345736	1.85682	7.4544	0.0033018	0.0237306	0.235765	0.235765
TRINITY_DN2503_c1_g1_i1	3.3691e-49	3.70114e-48	-6.12636	0.415519	2.78154	11.0195	0.0843045	0.261007	0.135298	0.261007
TRINITY_DN479_c0_g1_i1	3.71905e-49	4.08368e-48	-1.66674	0.113098	7.91744	0.81565	0.000905414	0.0246767	0.00516451	0.0246767
TRINITY_DN5741_c0_g1_i3	3.75703e-49	4.12346e-48	-2.0722	0.140617	5.17679	1.23267	0.0176961	-0.0109188	0.0218501	0.0218501
TRINITY_DN8092_c0_g1_i2	4.3358e-49	4.75647e-48	-0.897514	0.0609442	7.87866	0.236519	0.000610248	0.00681814	0.00517273	0.00681814
TRINITY_DN2533_c0_g1_i1	4.47997e-49	4.91234e-48	-1.25369	0.0851425	7.55859	0.461496	0.00111974	0.0133788	0.00538458	0.0133788
TRINITY_DN5846_c0_g1_i5	4.48678e-49	4.91751e-48	-2.79715	0.189966	9.18225	2.29731	0.000342693	0.0718313	0.00651033	0.0718313
TRINITY_DN9006_c0_g1_i1	4.96343e-49	5.43488e-48	-1.47047	0.0999117	5.87494	0.628777	0.00641336	0.00639931	0.0135513	0.0135513
TRINITY_DN2820_c1_g1_i11	5.17672e-49	5.66579e-48	-1.56258	0.106191	5.70923	0.712165	0.00718831	0.00978526	0.0153646	0.0153646
TRINITY_DN15069_c0_g1_i1	5.2208e-49	5.71138e-48	-2.1811	0.14823	5.05974	1.37361	0.0205198	-0.00370547	0.0234246	0.0234246
TRINITY_DN14383_c0_g4_i1	5.33598e-49	5.82927e-48	-2.9268	0.198929	4.65877	2.50509	0.0490652	0.018148	0.0300805	0.0300805
TRINITY_DN4260_c0_g1_i1	5.79109e-49	6.31768e-48	-1.0905	0.0741474	6.63302	0.347457	0.00305428	0.00591238	0.00794139	0.00794139
TRINITY_DN19_c0_g1_i4	5.79614e-49	6.32026e-48	-3.2142	0.218546	5.84226	3.03362	0.0153822	0.0801428	0.0138929	0.0801428
TRINITY_DN10652_c0_g1_i2	6.08608e-49	6.63335e-48	-0.976754	0.0664283	9.3307	0.28015	0.00014613	0.0086793	0.00690793	0.0086793
TRINITY_DN46975_c0_g1_i1	6.52647e-49	7.11005e-48	-5.51272	0.375036	5.16003	8.92399	0.132875	0.148429	0.0220695	0.148429
TRINITY_DN32642_c0_g1_i1	6.55635e-49	7.13931e-48	-6.62271	0.45056	3.05008	12.8795	0.122409	0.283599	0.111741	0.283599
TRINITY_DN10241_c0_g1_i4	7.2023e-49	7.83545e-48	-5.38633	0.366605	2.28232	8.4303	0.0836787	0.0808122	0.185119	0.185119
TRINITY_DN1552_c0_g1_i6	7.61607e-49	8.28177e-48	-1.12752	0.0767607	6.46477	0.369069	0.00288144	0.00393574	0.00890299	0.00890299
TRINITY_DN7607_c0_g1_i7	7.72963e-49	8.40138e-48	-5.13731	0.34977	1.87551	7.58778	0.0113021	0.0437888	0.233375	0.233375
TRINITY_DN5304_c0_g1_i1	8.85381e-49	9.60997e-48	-2.14967	0.14645	6.45291	1.35707	0.00634381	0.0365515	0.00897772	0.0365515
TRINITY_DN4761_c0_g1_i3	8.96793e-49	9.72935e-48	-1.74764	0.119068	5.64078	0.896945	0.011746	0.0166085	0.0161626	0.0166085
TRINITY_DN5366_c0_g1_i3	1.04613e-48	1.13391e-47	-1.88678	0.128639	5.51338	1.03928	0.0154076	0.0104417	0.0176886	0.0176886
TRINITY_DN1090_c0_g1_i2	1.08073e-48	1.1698e-47	-2.38697	0.162767	10.9704	1.67331	6.34557e-05	0.0529226	0.0185142	0.0529226
TRINITY_DN24_c0_g1_i2	1.10601e-48	1.19661e-47	-1.71704	0.117097	7.3158	0.865854	0.00158567	0.0258377	0.00573199	0.0258377
TRINITY_DN13237_c0_g1_i1	1.12871e-48	1.22061e-47	-3.64	0.24826	4.46254	3.8766	0.0886769	0.0174904	0.0345895	0.0345895
TRINITY_DN878_c0_g1_i1	1.15288e-48	1.24618e-47	-0.974038	0.0664392	6.91764	0.278619	0.00204724	0.00675868	0.00678111	0.00678111
TRINITY_DN2414_c0_g1_i1	1.3762e-48	1.48348e-47	-2.69512	0.183985	5.17492	2.12466	0.0458265	0.0117281	0.0218746	0.0218746
TRINITY_DN3769_c1_g2_i1	1.44365e-48	1.55478e-47	-0.81774	0.0558364	8.59505	0.196402	0.000257349	0.00597805	0.00548702	0.00597805
TRINITY_DN5245_c0_g1_i1	1.54582e-48	1.66254e-47	-2.15932	0.147488	6.16823	1.36949	0.00742672	0.0360789	0.0109382	0.0360789
TRINITY_DN200_c0_g1_i2	1.73334e-48	1.86336e-47	-0.959959	0.0656029	7.05525	0.269214	0.0022599	0.00464935	0.00634759	0.00634759
TRINITY_DN2536_c0_g1_i1	1.94546e-48	2.09044e-47	-1.98921	0.136014	5.24373	1.15049	0.0160092	0.00725018	0.0209905	0.0209905
TRINITY_DN7737_c0_g1_i2	2.03473e-48	2.18437e-47	-1.35651	0.092772	7.03428	0.540501	0.00202131	0.015192	0.00640904	0.015192
TRINITY_DN1867_c0_g1_i8	2.35084e-48	2.52144e-47	-0.840615	0.0575286	9.13888	0.204299	0.000213067	0.00259078	0.00640601	0.00640601
TRINITY_DN43386_c0_g1_i1	2.72933e-48	2.92207e-47	-0.794763	0.0544286	7.74206	0.184704	0.0006938	0.00424421	0.00523114	0.00523114
TRINITY_DN4467_c0_g1_i2	3.07387e-48	3.28647e-47	-2.50419	0.171592	9.4327	1.84218	0.000250251	0.0586375	0.00722025	0.0586375
TRINITY_DN944_c1_g1_i2	3.79585e-48	4.05469e-47	-0.785746	0.0538941	8.61767	0.177702	0.000296749	0.00122323	0.00551239	0.00551239
TRINITY_DN7112_c0_g1_i1	4.36279e-48	4.65187e-47	-5.06523	0.34765	1.83947	7.35652	0.00372442	0.0266855	0.237996	0.237996
TRINITY_DN11785_c0_g1_i4	5.04636e-48	5.3783e-47	-0.982684	0.0674921	6.89193	0.28289	0.00224057	0.00590859	0.00686978	0.00686978
TRINITY_DN567_c0_g1_i1	5.74023e-48	6.11228e-47	-0.79702	0.0547735	7.71328	0.184524	0.000750876	0.00278069	0.00524941	0.00524941
TRINITY_DN37203_c0_g1_i1	6.38694e-48	6.79784e-47	-2.45229	0.168613	4.92439	1.76695	0.0281475	0.0287134	0.0254043	0.0287134
TRINITY_DN10646_c1_g1_i2	6.45149e-48	6.86344e-47	-1.93043	0.132738	5.6892	1.09494	0.00962178	0.0256168	0.0155958	0.0256168
TRINITY_DN325_c0_g1_i4	6.63297e-48	7.05014e-47	-1.18304	0.0813574	6.42086	0.410329	0.00405446	0.00813386	0.00918358	0.00918358
TRINITY_DN2372_c0_g5_i1	6.67539e-48	7.09204e-47	-2.00464	0.137863	5.3041	1.17032	0.0177785	0.00806193	0.0202338	0.0202338
TRINITY_DN8420_c0_g1_i2	7.40224e-48	7.85717e-47	-1.54803	0.106513	5.67383	0.696533	0.0069154	0.00690303	0.0157746	0.0157746
TRINITY_DN1910_c0_g2_i1	8.30168e-48	8.80001e-47	-1.76853	0.12175	5.43628	0.913782	0.0110278	0.0124839	0.0186183	0.0186183
TRINITY_DN53441_c0_g1_i1	8.66503e-48	9.18104e-47	-6.42958	0.442718	3.6922	12.1123	0.325905	0.0252401	0.0660925	0.0660925
TRINITY_DN4196_c0_g1_i3	8.72461e-48	9.24001e-47	-1.56282	0.107614	7.57301	0.717684	0.00104455	0.0221169	0.00536928	0.0221169
TRINITY_DN4290_c0_g1_i2	9.50362e-48	1.00605e-46	-1.24434	0.0857182	6.80316	0.454992	0.00207078	0.0126244	0.00719341	0.0126244
TRINITY_DN286_c1_g3_i1	1.05488e-47	1.1147e-46	-4.30844	0.296939	4.64953	5.34932	0.146077	-0.0927439	0.0302689	0.0302689
TRINITY_DN2383_c0_g1_i6	1.09414e-47	1.15566e-46	-1.6376	0.112883	7.51352	0.788051	0.00122511	0.0242602	0.00543612	0.0242602
TRINITY_DN429_c0_g1_i5	1.30194e-47	1.3733e-46	-2.37386	0.16377	5.65752	1.65604	0.0127533	0.0408882	0.0159654	0.0408882
TRINITY_DN11128_c0_g1_i1	1.36471e-47	1.43886e-46	-1.69264	0.116799	5.67379	0.841963	0.00708906	0.0201951	0.015775	0.0201951
TRINITY_DN9142_c0_g1_i1	1.43038e-47	1.50675e-46	-1.19885	0.0827445	6.36189	0.413706	0.0041177	-0.000542849	0.0095756	0.0095756
TRINITY_DN3156_c0_g2_i1	1.55195e-47	1.6319e-46	-1.6505	0.113961	7.70513	0.80059	0.00115814	0.0248161	0.00525496	0.0248161
TRINITY_DN20042_c0_g1_i6	1.9166e-47	2.01085e-46	-6.44341	0.445341	2.94006	12.2021	0.0488063	0.347851	0.121162	0.347851
TRINITY_DN4807_c0_g1_i16	1.92132e-47	2.0149e-46	-1.08356	0.0748917	9.19568	0.345071	0.000212875	0.0110047	0.00654366	0.0110047
TRINITY_DN6606_c0_g1_i1	1.9941e-47	2.08938e-46	-2.05231	0.141874	5.85338	1.23793	0.00686277	0.0333936	0.0137757	0.0333936
TRINITY_DN1569_c0_g1_i1	2.22774e-47	2.33106e-46	-0.773608	0.0535068	8.33521	0.173894	0.000460291	0.00292577	0.00526566	0.00526566
TRINITY_DN2449_c0_g1_i4	2.38296e-47	2.49238e-46	-2.10054	0.145331	7.42901	1.29685	0.00194107	0.0403011	0.00554827	0.0403011
TRINITY_DN12524_c0_g2_i1	2.56042e-47	2.6768e-46	-2.72475	0.188583	4.61051	2.12401	0.0400394	-0.0367853	0.0310877	0.0310877
TRINITY_DN2497_c1_g1_i2	2.71533e-47	2.83499e-46	-1.86495	0.129112	5.14498	0.99999	0.0110716	-0.00376443	0.022268	0.022268
TRINITY_DN46908_c0_g1_i1	2.71902e-47	2.83758e-46	-0.960871	0.066522	6.84134	0.265353	0.00179938	2.17857e-05	0.00705097	0.00705097
TRINITY_DN628_c0_g1_i4	3.306e-47	3.44405e-46	-6.40844	0.444077	2.94885	12.0718	0.123739	0.27067	0.120396	0.27067
TRINITY_DN7817_c0_g1_i3	3.4415e-47	3.58205e-46	-5.0403	0.349338	1.827	7.27223	0.00446645	0.0115881	0.239608	0.239608
TRINITY_DN7793_c0_g1_i2	3.52301e-47	3.66527e-46	-5.88859	0.408178	4.53135	10.0489	0.300341	-0.135163	0.0328767	0.0328767
TRINITY_DN5394_c0_g1_i9	4.55935e-47	4.73927e-46	-3.04435	0.211285	5.87039	2.72455	0.0211929	0.06809	0.0135984	0.06809
TRINITY_DN10585_c0_g1_i1	4.56317e-47	4.74115e-46	-1.85605	0.128815	5.3546	1.00658	0.0135752	0.0124607	0.0196112	0.0196112
TRINITY_DN12160_c0_g1_i1	4.61579e-47	4.7916e-46	-0.769421	0.0534027	8.0882	0.171614	0.000535413	0.00234513	0.00516829	0.00516829
TRINITY_DN3299_c0_g1_i1	4.64559e-47	4.82041e-46	-5.0323	0.349284	1.823	7.26212	0.00387238	0.0272733	0.240127	0.240127
TRINITY_DN2081_c0_g1_i1	4.97521e-47	5.15563e-46	-1.07253	0.0744672	7.69952	0.338169	0.000795747	0.010295	0.00525889	0.010295
TRINITY_DN6238_c0_g1_i6	5.2349e-47	5.42236e-46	-0.837374	0.0581542	7.28742	0.204352	0.000978602	0.00370048	0.00578522	0.00578522
TRINITY_DN6710_c0_g1_i2	5.51678e-47	5.71182e-46	-4.61089	0.320299	6.69409	6.25023	0.0179878	0.187195	0.00764497	0.187195
TRINITY_DN2697_c0_g4_i4	5.97633e-47	6.18218e-46	-0.767109	0.0533083	8.53235	0.170896	0.000261635	0.00296528	0.00542192	0.00542192
TRINITY_DN7324_c0_g1_i1	6.03353e-47	6.23588e-46	-1.18282	0.0822006	6.31575	0.411135	0.00362182	0.0096843	0.00989207	0.00989207
TRINITY_DN1083_c0_g1_i6	6.06386e-47	6.26448e-46	-1.27782	0.0888049	9.21217	0.480038	0.000212218	0.0155604	0.00658531	0.0155604
TRINITY_DN467_c0_g1_i1	6.10025e-47	6.29932e-46	-1.17697	0.0817985	6.33714	0.399895	0.00363755	0.00115507	0.00974445	0.00974445
TRINITY_DN1119_c0_g1_i3	7.24171e-47	7.47148e-46	-1.89662	0.131923	6.68732	1.05759	0.00365381	0.0311533	0.00767631	0.0311533
TRINITY_DN51723_c0_g1_i1	7.5531e-47	7.78934e-46	-1.796	0.12495	5.3824	0.93626	0.0119531	0.00513887	0.0192717	0.0192717
TRINITY_DN810_c0_g1_i1	9.36265e-47	9.64283e-46	-1.46375	0.10194	5.81442	0.621285	0.00659284	0.00405569	0.0141905	0.0141905
TRINITY_DN2796_c0_g1_i1	9.49404e-47	9.77388e-46	-1.81729	0.12657	5.29446	0.965815	0.0116864	0.0142476	0.0203536	0.0203536
TRINITY_DN9186_c0_g1_i1	9.60336e-47	9.88211e-46	-1.69133	0.117803	8.63764	0.841101	0.000389449	0.0273658	0.00553565	0.0273658
TRINITY_DN3270_c0_g2_i1	1.3159e-46	1.35115e-45	-5.85285	0.408281	4.56829	10.0731	0.22393	0.109456	0.0320193	0.109456
TRINITY_DN12510_c0_g1_i2	1.34194e-46	1.37668e-45	-4.42747	0.308879	6.03942	5.76425	0.0248082	0.166004	0.0119787	0.166004
TRINITY_DN1033_c0_g1_i10	1.6128e-46	1.65312e-45	-0.771549	0.0538746	7.97428	0.173486	0.000645918	0.00332446	0.00515902	0.00515902
TRINITY_DN4744_c0_g1_i12	1.75744e-46	1.79981e-45	-1.08581	0.0758501	6.50781	0.337608	0.00286777	-0.00198852	0.00863871	0.00863871
TRINITY_DN3600_c0_g2_i1	1.7635e-46	1.80523e-45	-0.83296	0.0581879	7.33298	0.203413	0.00107018	0.00497061	0.00570147	0.00570147
TRINITY_DN6512_c0_g1_i5	1.76509e-46	1.80608e-45	-0.824093	0.0575687	7.42574	0.196004	0.00107528	0.00122038	0.00555303	0.00555303
TRINITY_DN51674_c0_g1_i1	1.95419e-46	1.9961e-45	-0.913504	0.0638463	7.96899	0.245414	0.00057646	0.00757624	0.00515921	0.00757624
TRINITY_DN6239_c0_g1_i3	2.02866e-46	2.07127e-45	-3.58435	0.250562	4.54459	3.72357	0.0929979	-0.0313712	0.0325646	0.0325646
TRINITY_DN887_c0_g2_i2	2.42735e-46	2.47405e-45	-6.39217	0.447231	2.93481	12.0171	0.117173	0.282858	0.121621	0.282858
TRINITY_DN3832_c0_g1_i5	2.68717e-46	2.7365e-45	-5.00121	0.350085	1.80746	7.15111	0.00297019	0.00263196	0.242149	0.242149
TRINITY_DN5941_c0_g1_i2	2.72895e-46	2.77785e-45	-2.66968	0.186892	4.68785	2.09302	0.0403558	0.0257784	0.0295012	0.0295012
TRINITY_DN53074_c0_g1_i1	2.804e-46	2.85178e-45	-2.17895	0.152559	4.9698	1.39642	0.0200211	0.0265271	0.0247171	0.0265271
TRINITY_DN6119_c0_g1_i2	2.87717e-46	2.92494e-45	-6.4252	0.449915	2.96306	12.1422	0.138243	0.266604	0.119163	0.266604
TRINITY_DN3620_c0_g2_i1	2.97274e-46	3.02079e-45	-1.17874	0.0825528	6.25628	0.401994	0.00332083	0.00252662	0.0103091	0.0103091
TRINITY_DN1855_c0_g1_i5	2.9795e-46	3.02636e-45	-1.40734	0.0985635	6.69959	0.582541	0.00309051	0.016339	0.00761979	0.016339
TRINITY_DN727_c0_g3_i1	3.0207e-46	3.06556e-45	-1.38179	0.0967807	5.92849	0.561584	0.00468715	0.0140459	0.0130115	0.0140459
TRINITY_DN141_c0_g3_i1	3.16592e-46	3.21156e-45	-0.85225	0.0597053	7.54258	0.213634	0.000908308	0.00622114	0.00540224	0.00622114
TRINITY_DN175_c0_g2_i2	3.6738e-46	3.72195e-45	-1.14466	0.080249	7.77259	0.385398	0.000914808	0.011965	0.00521405	0.011965
TRINITY_DN10545_c0_g1_i1	3.92767e-46	3.97744e-45	-1.025	0.0718835	6.6747	0.307155	0.00259873	0.0055387	0.00773573	0.00773573
TRINITY_DN1298_c1_g2_i1	3.95363e-46	4.00201e-45	-0.815292	0.0571783	7.44733	0.190492	0.00101652	-0.000343233	0.0055222	0.0055222
TRINITY_DN13115_c0_g1_i1	4.19714e-46	4.24304e-45	-1.38276	0.0970044	6.32304	0.562423	0.00438904	0.0144307	0.00984158	0.0144307
TRINITY_DN7932_c0_g1_i1	4.24239e-46	4.28694e-45	-2.16408	0.151824	4.97955	1.34506	0.0215284	-0.0133689	0.0245727	0.0245727
TRINITY_DN15276_c0_g1_i4	4.55962e-46	4.60553e-45	-1.09057	0.0765373	7.61716	0.349852	0.000889196	0.0108267	0.00532593	0.0108267
TRINITY_DN12813_c0_g1_i1	4.79345e-46	4.83757e-45	-2.62362	0.184174	7.28133	2.02483	0.00242771	0.0654127	0.00579711	0.0654127
TRINITY_DN10838_c0_g1_i1	5.8503e-46	5.90162e-45	-1.8442	0.129587	8.34755	1.00053	0.00050742	0.0330782	0.00527335	0.0330782
TRINITY_DN2672_c0_g1_i4	5.89847e-46	5.94766e-45	-3.26421	0.229376	7.41418	3.13451	0.00429954	0.100927	0.00557011	0.100927
TRINITY_DN16932_c0_g2_i1	6.48484e-46	6.53613e-45	-1.93417	0.135977	5.24089	1.08481	0.0159532	0.00265445	0.0210265	0.0210265
TRINITY_DN877_c0_g3_i1	6.57351e-46	6.62267e-45	-1.22503	0.0861288	6.78477	0.441489	0.00254257	0.0122938	0.0072637	0.0122938
TRINITY_DN11103_c0_g1_i3	8.32437e-46	8.38304e-45	-0.754263	0.053092	7.99084	0.165412	0.000478631	0.00286455	0.00515889	0.00515889
TRINITY_DN10263_c0_g2_i2	1.11909e-45	1.12554e-44	-1.00148	0.0705965	6.8162	0.295104	0.0019482	0.00801952	0.00714424	0.00801952
TRINITY_DN10866_c0_g1_i1	1.1302e-45	1.13623e-44	-4.98068	0.351116	1.79719	7.14133	0.00307549	0.0594248	0.24349	0.24349
TRINITY_DN9429_c0_g1_i3	1.1365e-45	1.14207e-44	-1.28693	0.0907255	6.0581	0.481486	0.0046454	0.00502479	0.0118168	0.0118168
TRINITY_DN286_c2_g1_i1	1.20696e-45	1.21236e-44	-2.40644	0.169698	4.77983	1.66106	0.0298059	-0.0222135	0.0277891	0.0277891
TRINITY_DN2472_c0_g1_i4	1.43038e-45	1.43433e-44	-0.908894	0.0641478	9.67366	0.238014	0.000128316	0.00219228	0.00810156	0.00810156
TRINITY_DN667_c0_g1_i3	1.45339e-45	1.45679e-44	-4.71778	0.332997	5.12763	6.54935	0.0920935	0.12968	0.0224988	0.12968
TRINITY_DN5652_c0_g1_i5	1.45544e-45	1.45822e-44	-1.60938	0.113597	5.6167	0.758339	0.00936046	0.011997	0.0164479	0.0164479
TRINITY_DN2456_c0_g1_i3	1.79711e-45	1.79749e-44	-0.939615	0.0663912	7.24313	0.259807	0.00112148	0.0076941	0.00587522	0.0076941
TRINITY_DN10996_c0_g1_i1	2.11071e-45	2.10936e-44	-2.5783	0.182323	5.26058	1.95632	0.0198889	0.0465946	0.0207778	0.0465946
TRINITY_DN9635_c0_g1_i1	2.23179e-45	2.22848e-44	-0.783185	0.0553979	8.42287	0.180512	0.000339455	0.00579839	0.00532626	0.00579839
TRINITY_DN249_c0_g1_i1	2.43965e-45	2.43398e-44	-1.9362	0.137016	6.17193	1.10329	0.00686793	0.0306787	0.010911	0.0306787
TRINITY_DN3277_c0_g2_i1	2.51742e-45	2.5105e-44	-1.19549	0.0846126	6.2931	0.415577	0.00426866	0.00417264	0.0100499	0.0100499
TRINITY_DN10131_c0_g1_i1	2.59804e-45	2.58652e-44	-0.838615	0.0593636	7.90286	0.206977	0.000574605	0.00647346	0.00516717	0.00647346
TRINITY_DN575_c0_g1_i17	3.23867e-45	3.22023e-44	-0.787434	0.0558019	7.60737	0.18242	0.000892621	0.00524629	0.00533509	0.00533509
TRINITY_DN2949_c0_g2_i1	3.27273e-45	3.25136e-44	-1.82167	0.129101	6.39382	0.976714	0.00411024	0.0292237	0.00936135	0.0292237
TRINITY_DN10125_c0_g1_i2	3.36697e-45	3.34357e-44	-0.812523	0.0575911	7.41848	0.193295	0.00106976	0.00437621	0.00556371	0.00556371
TRINITY_DN28732_c0_g1_i1	4.03914e-45	4.00096e-44	-1.32184	0.0937766	6.60615	0.514295	0.00261106	0.0149771	0.0080813	0.0149771
TRINITY_DN21705_c0_g1_i1	4.91697e-45	4.86436e-44	-4.9664	0.352683	1.79005	7.0551	0.00434513	0.00490695	0.244425	0.244425
TRINITY_DN2429_c0_g2_i1	5.32211e-45	5.26295e-44	-1.26548	0.0899024	6.10061	0.470704	0.00470273	0.0106375	0.0114622	0.0114622
TRINITY_DN1119_c1_g1_i1	5.33148e-45	5.27001e-44	-2.46796	0.17533	4.85864	1.79293	0.0305628	0.0309187	0.0264484	0.0309187
TRINITY_DN161_c0_g2_i1	5.69576e-45	5.62537e-44	-1.20721	0.085792	6.21433	0.42677	0.00411357	0.00799905	0.010607	0.010607
TRINITY_DN1245_c0_g1_i1	6.41094e-45	6.32906e-44	-2.35739	0.167631	9.58223	1.63597	0.000207895	0.0559922	0.00774183	0.0559922
TRINITY_DN742_c0_g1_i10	7.34824e-45	7.23923e-44	-5.00741	0.356315	4.98809	7.3817	0.157896	0.096024	0.0244473	0.096024
TRINITY_DN12045_c0_g1_i4	7.54175e-45	7.42677e-44	-1.80378	0.128369	5.27176	0.938413	0.01232	-0.00204602	0.0206373	0.0206373
TRINITY_DN11187_c0_g2_i4	9.72729e-45	9.56699e-44	-1.12953	0.0804885	6.34588	0.375403	0.00327226	0.00941606	0.00968456	0.00968456
TRINITY_DN2903_c0_g1_i3	9.84795e-45	9.68162e-44	-0.961877	0.0685459	8.90199	0.272399	0.000280692	0.00911638	0.00592223	0.00911638
TRINITY_DN15267_c0_g1_i1	1.11205e-44	1.09281e-43	-1.21611	0.0867166	7.05131	0.435441	0.00192622	0.0131133	0.006359	0.0131133
TRINITY_DN1207_c0_g1_i1	1.1901e-44	1.16805e-43	-0.748786	0.0534116	7.99668	0.162293	0.000546603	0.00190163	0.00515899	0.00515899
TRINITY_DN1676_c0_g1_i2	1.25472e-44	1.23097e-43	-2.06258	0.147165	9.67248	1.25262	0.000183156	0.0431319	0.0080967	0.0431319
TRINITY_DN5456_c0_g1_i1	1.28598e-44	1.2611e-43	-0.796708	0.0568522	7.42608	0.186669	0.000911826	0.00528721	0.00555253	0.00555253
TRINITY_DN5526_c0_g1_i1	1.3711e-44	1.34402e-43	-1.84935	0.13201	5.73419	1.00704	0.00804021	0.0268133	0.0150797	0.0268133
TRINITY_DN5923_c0_g1_i4	1.47538e-44	1.44443e-43	-0.870581	0.062167	7.87545	0.223171	0.00062618	0.0071033	0.00517358	0.0071033
TRINITY_DN19346_c0_g1_i2	1.56216e-44	1.52877e-43	-4.94265	0.35305	1.77818	6.99165	0.0033028	0.0103667	0.245986	0.245986
TRINITY_DN6831_c0_g2_i13	1.6958e-44	1.65817e-43	-0.932246	0.0666175	6.84582	0.249931	0.00184123	5.03532e-05	0.00703456	0.00703456
TRINITY_DN1610_c1_g1_i1	1.74055e-44	1.70122e-43	-0.823393	0.0588468	9.28085	0.194797	0.000158741	0.00111165	0.00676715	0.00676715
TRINITY_DN4987_c1_g1_i2	1.95239e-44	1.9059e-43	-0.95449	0.068256	6.80515	0.26262	0.00213187	0.000574636	0.00718588	0.00718588
TRINITY_DN8_c1_g1_i6	2.02198e-44	1.97302e-43	-0.88293	0.0631499	7.03238	0.228732	0.00156114	0.00543788	0.00641467	0.00641467
TRINITY_DN14843_c0_g1_i1	2.08247e-44	2.03037e-43	-0.901001	0.0644521	7.5078	0.239065	0.000913914	0.00739422	0.00544306	0.00739422
TRINITY_DN1119_c0_g1_i2	2.64603e-44	2.57344e-43	-2.09828	0.150281	5.21155	1.29665	0.0205447	0.0246242	0.0214007	0.0246242
TRINITY_DN16326_c0_g2_i1	2.89413e-44	2.81241e-43	-1.4203	0.10177	5.84022	0.59226	0.00679991	0.0117514	0.0139145	0.0139145
TRINITY_DN1095_c0_g1_i3	3.13464e-44	3.04362e-43	-1.06113	0.0760649	7.03274	0.331629	0.00170303	0.00986872	0.0064136	0.00986872
TRINITY_DN5053_c0_g1_i3	3.7171e-44	3.6062e-43	-4.9388	0.354338	1.77625	7.02564	0.00487145	0.0611271	0.24624	0.24624
TRINITY_DN7579_c0_g1_i1	3.74851e-44	3.63518e-43	-5.04137	0.361713	2.10984	7.4235	0.05696	0.131967	0.204713	0.204713
TRINITY_DN6393_c0_g1_i4	3.95117e-44	3.82541e-43	-1.87825	0.134799	5.5453	1.0391	0.0122823	0.0240592	0.0173036	0.0240592
TRINITY_DN17506_c0_g1_i4	4.65579e-44	4.49837e-43	-1.3999	0.100553	5.9426	0.56487	0.00734819	-0.00157119	0.0128735	0.0128735
TRINITY_DN867_c1_g1_i2	4.65882e-44	4.49946e-43	-2.00009	0.143664	5.7889	1.17834	0.00844855	0.0328303	0.0144685	0.0328303
TRINITY_DN1627_c0_g1_i1	5.97918e-44	5.76992e-43	-0.963919	0.0693261	6.83376	0.271893	0.00253333	0.00496162	0.00707888	0.00707888
TRINITY_DN52_c0_g2_i1	6.11228e-44	5.89595e-43	-1.58236	0.113818	8.63379	0.737594	0.000370002	0.0255389	0.00553111	0.0255389
TRINITY_DN5350_c0_g1_i4	6.18909e-44	5.9676e-43	-2.20724	0.158775	7.93983	1.43518	0.00124967	0.0491693	0.00516142	0.0491693
TRINITY_DN7273_c0_g1_i2	7.27233e-44	6.99776e-43	-0.830604	0.0597982	7.25954	0.199371	0.00131075	0.00132139	0.0058409	0.0058409
TRINITY_DN5714_c1_g1_i4	7.72377e-44	7.42307e-43	-0.751998	0.0541559	7.74881	0.165568	0.000638573	0.0040235	0.00522716	0.00522716
TRINITY_DN163_c0_g1_i4	7.75029e-44	7.44552e-43	-2.26807	0.16334	6.60444	1.51549	0.00435999	0.0490002	0.00809039	0.0490002
TRINITY_DN5067_c0_g1_i4	7.97218e-44	7.65557e-43	-1.51067	0.10881	7.31103	0.672335	0.00130852	0.0223709	0.00574069	0.0223709
TRINITY_DN3352_c0_g1_i1	8.01685e-44	7.69533e-43	-3.55161	0.255822	5.43918	3.71618	0.047409	0.0834811	0.0185833	0.0834811
TRINITY_DN13075_c0_g1_i1	8.25812e-44	7.9237e-43	-1.56543	0.112775	5.61807	0.711956	0.00900484	0.00475	0.0164317	0.0164317
TRINITY_DN1939_c1_g3_i1	8.94692e-44	8.57413e-43	-2.81559	0.202922	5.99278	2.33561	0.0102935	0.072061	0.0123982	0.072061
TRINITY_DN119_c0_g1_i1	9.04096e-44	8.66073e-43	-5.47058	0.39429	4.8658	8.81715	0.172487	0.138442	0.0263317	0.138442
TRINITY_DN37950_c0_g1_i1	9.38975e-44	8.9912e-43	-0.908567	0.0654974	6.91241	0.240051	0.00178086	0.00311429	0.00679896	0.00679896
TRINITY_DN914_c0_g1_i1	9.68283e-44	9.26432e-43	-0.746475	0.053821	7.92186	0.163355	0.000629595	0.00420977	0.0051638	0.0051638
TRINITY_DN888_c0_g1_i2	9.96109e-44	9.52281e-43	-1.28038	0.0923295	6.72467	0.483009	0.00245846	0.014591	0.00750833	0.014591
TRINITY_DN37915_c0_g1_i1	1.02345e-43	9.78022e-43	-2.36971	0.170905	6.25195	1.65451	0.00583689	0.0525804	0.0103398	0.0525804
TRINITY_DN37012_c0_g1_i1	1.04619e-43	9.98941e-43	-1.34257	0.0968381	5.90312	0.525836	0.0054911	0.00715461	0.0132641	0.0132641
TRINITY_DN257_c0_g1_i1	1.08174e-43	1.03206e-42	-0.767335	0.0553568	7.59405	0.171147	0.00078078	0.00262288	0.00534796	0.00534796
TRINITY_DN658_c0_g5_i1	1.0825e-43	1.03236e-42	-4.92118	0.355022	1.76744	6.96665	0.00467895	0.0504207	0.247403	0.247403
TRINITY_DN800_c0_g1_i2	1.11394e-43	1.06191e-42	-0.749703	0.054093	8.01906	0.165603	0.000544231	0.00530787	0.00515995	0.00530787
TRINITY_DN736_c0_g1_i2	1.24394e-43	1.18489e-42	-1.1286	0.0814782	7.85772	0.375309	0.000908591	0.0123688	0.00517869	0.0123688
TRINITY_DN3306_c0_g1_i1	1.38399e-43	1.31722e-42	-3.57875	0.258506	4.93188	3.70227	0.108362	-0.0581963	0.0252893	0.0252893
[truncated: 4,618 more rows]

## Sheet: C
GO.ID	Term	Annotated	Significant	Expected	weight01Fisher	Percentage_of_Differentially_Expressed_Genes_from_number_of_DEGs	Percentage_of_Differentially_Expressed_Genes_from_Number_Of_Annotated_Genes
[truncated: 82 more rows]

[truncated: 5 more sheets: D, E, F, G, H]
