# Supplementary material for: Transcriptomic Insights into Mechanisms of Early Seed Maturation in the Garden Pea (Pisum sativum L.)
Source: Cells. 2020 Mar 23;9(3):779. doi: 10.3390/cells9030779 (PMC7140803; doi:10.3390/cells9030779)
Supplement: Supplementary file 1 [file cells-09-00779-s001.zip › Supplementary materials/TableS7.xlsx]

## Sheet: Table S7
Table S7. Differential expression in Sprint-2 seeds estimated by alignment to the combined transcriptome assembly
Sheet	Content	Direction of change
A	DEGs	up
B	downregulated transcripts	down
C	Biological Process GO terms	up
D		down
E	Cellular Component GO terms	up
F		down
G	Molecular Function GO terms	up
H		down

## Sheet: A
target_id	pval	qval	b	se_b	mean_obs	var_obs	tech_var	sigma_sq	smooth_sigma_sq	final_sigma_sq
comp23279_c0_seq1	0	0	3.15057	0.0714909	6.60862	2.84395	0.00207073	0.00716287	0.00815117	0.00815117
TRINITY_DN1002_c0_g1_i4	0	0	4.4019	0.0947347	6.30091	5.5419	0.00790157	-0.00124939	0.0100478	0.0100478
TRINITY_DN10745_c0_g1_i5	0	0	4.29181	0.11343	9.33306	5.2848	0.000200615	0.025532	0.00689535	0.025532
TRINITY_DN11093_c0_g1_i2	0	0	7.29736	0.19378	6.08671	15.2791	0.0211461	0.0539557	0.0115979	0.0539557
TRINITY_DN1112_c0_g1_i2	0	0	2.75267	0.0589022	7.6776	2.16864	0.00157856	0.00276473	0.00536038	0.00536038
TRINITY_DN11122_c0_g2_i3	0	0	3.24186	0.0710876	10.0785	3.01052	6.57237e-05	0.00900029	0.0100412	0.0100412
TRINITY_DN1257_c0_g1_i1	0	0	2.67865	0.0611001	7.19387	2.05638	0.00138336	0.00599283	0.00608308	0.00608308
TRINITY_DN1277_c1_g1_i1	0	0	4.33398	0.104616	6.16444	5.38543	0.00517499	0.0167142	0.0110195	0.0167142
TRINITY_DN1283_c1_g1_i1	0	0	5.17376	0.110661	5.88319	7.65447	0.0110972	-0.0034813	0.0133943	0.0133943
TRINITY_DN1355_c0_g2_i4	0	0	2.97644	0.0697179	7.98347	2.53953	0.00038616	0.00933501	0.00522771	0.00933501
TRINITY_DN13902_c1_g1_i4	0	0	2.7429	0.0636143	7.20206	2.15651	0.00115246	0.00694109	0.00606401	0.00694109
TRINITY_DN1422_c0_g1_i2	0	0	2.53314	0.0529121	8.17297	1.83469	0.000353046	0.00119442	0.00524634	0.00524634
TRINITY_DN1524_c0_g1_i7	0	0	3.03103	0.0713472	7.85499	2.63362	0.00058217	0.00959867	0.00525537	0.00959867
TRINITY_DN1732_c0_g1_i10	0	0	2.38539	0.0597888	9.38582	1.63047	0.000100586	0.00542696	0.00704882	0.00704882
TRINITY_DN1875_c0_g1_i1	0	0	4.94924	0.0776253	8.54444	7.0089	0.00069492	0.0113565	0.0054677	0.0113565
TRINITY_DN1893_c0_g1_i5	0	0	4.88009	0.109509	7.61671	6.82493	0.00139381	0.0225905	0.00541476	0.0225905
TRINITY_DN2129_c0_g1_i3	0	0	2.5099	0.0614307	7.0348	1.80468	0.0010379	0.004561	0.00650956	0.00650956
TRINITY_DN2163_c0_g1_i5	0	0	3.04537	0.0767688	10.3306	2.65845	6.31031e-05	0.0100247	0.0117238	0.0117238
TRINITY_DN2520_c0_g1_i1	0	0	7.21679	0.161907	9.07033	14.9255	0.000945269	0.0514827	0.00625163	0.0514827
TRINITY_DN2624_c0_g1_i11	0	0	5.04958	0.132361	7.65348	7.31526	0.00180164	0.033237	0.00538079	0.033237
TRINITY_DN2720_c0_g1_i4	0	0	4.8597	0.0766271	9.20769	6.7577	0.000267259	0.0114762	0.00656417	0.0114762
TRINITY_DN3075_c0_g1_i2	0	0	2.57325	0.0534894	7.96683	1.89503	0.000493179	0.00316493	0.00522906	0.00522906
TRINITY_DN30989_c0_g1_i1	0	0	7.90902	0.186284	8.54099	17.9317	0.00224063	0.0671628	0.00546448	0.0671628
TRINITY_DN3128_c0_g1_i4	0	0	5.33797	0.126242	5.85186	8.16845	0.0137756	0.0180985	0.0137049	0.0180985
TRINITY_DN3144_c0_g1_i1	0	0	2.43709	0.0531275	7.92532	1.70063	0.000409808	0.00385851	0.00523526	0.00523526
TRINITY_DN3214_c0_g1_i2	0	0	3.55109	0.0704492	6.66891	3.60965	0.00206928	0.00578863	0.00785691	0.00785691
TRINITY_DN3217_c0_g1_i2	0	0	4.62647	0.103484	6.82764	6.13385	0.00258861	0.0188293	0.00721098	0.0188293
TRINITY_DN343_c0_g1_i1	0	0	4.21738	0.0978254	7.73973	5.0982	0.00120066	0.0179389	0.00531465	0.0179389
TRINITY_DN3476_c0_g2_i1	0	0	5.47443	0.103553	8.81607	8.58108	0.000601092	0.0208455	0.00579696	0.0208455
TRINITY_DN3511_c0_g2_i1	0	0	4.58408	0.119761	7.92495	6.02853	0.00106448	0.027621	0.00523533	0.027621
TRINITY_DN3683_c0_g1_i1	0	0	2.94132	0.062674	7.4666	2.47856	0.000808323	0.00704775	0.0055906	0.00704775
TRINITY_DN37174_c0_g1_i1	0	0	2.17905	0.0541553	7.68729	1.35891	0.000512981	0.00213318	0.0053526	0.0053526
TRINITY_DN4034_c0_g1_i5	0	0	3.58328	0.0858675	8.43519	3.68119	0.000445209	0.0143012	0.00537638	0.0143012
TRINITY_DN4335_c0_g1_i1	0	0	7.01584	0.174539	6.69502	14.1156	0.0104214	0.0505064	0.00773905	0.0505064
TRINITY_DN4762_c0_g2_i2	0	0	4.98036	0.0686799	7.05528	7.09276	0.00298503	0.00389649	0.00644883	0.00644883
TRINITY_DN47700_c0_g1_i1	0	0	3.81918	0.0965688	8.60814	4.18346	0.000363389	0.0182877	0.00553152	0.0182877
TRINITY_DN51672_c0_g1_i1	0	0	3.57701	0.0546237	7.795	3.65883	0.000685396	0.00294986	0.00528211	0.00528211
TRINITY_DN51705_c0_g1_i1	0	0	4.18941	0.109993	7.47863	5.03535	0.00144495	0.0227518	0.00557425	0.0227518
TRINITY_DN51797_c0_g1_i1	0	0	7.9815	0.209351	3.2976	18.2255	0.000673209	0.0276175	0.0869822	0.0869822
TRINITY_DN51957_c0_g1_i1	0	0	3.33939	0.0555681	8.25663	3.19145	0.000437236	0.00573839	0.00527449	0.00573839
TRINITY_DN5399_c0_g1_i1	0	0	4.40674	0.0960071	6.08765	5.55286	0.00684407	-0.00163871	0.0115907	0.0115907
TRINITY_DN5399_c0_g1_i3	0	0	4.37541	0.0830528	6.4606	5.48117	0.00480369	0.00848995	0.00899185	0.00899185
TRINITY_DN544_c0_g1_i2	0	0	2.95382	0.0697794	6.64118	2.49637	0.00174981	0.00233691	0.00798852	0.00798852
TRINITY_DN5509_c0_g1_i3	0	0	2.31289	0.0539292	7.77756	1.5334	0.000525171	0.00529107	0.00529156	0.00529156
TRINITY_DN5957_c0_g1_i5	0	0	3.26962	0.0780846	8.53669	3.06486	0.000324844	0.0118696	0.00546048	0.0118696
TRINITY_DN6503_c0_g1_i1	0	0	4.30805	0.109334	6.17512	5.32315	0.004815	0.0190927	0.0109426	0.0190927
TRINITY_DN6749_c0_g1_i1	0	0	2.33996	0.0547202	8.83499	1.5685	0.000162942	0.00461196	0.00582566	0.00582566
TRINITY_DN726_c0_g1_i1	0	0	5.40112	0.117842	7.64799	8.3587	0.00192294	0.0258504	0.00538563	0.0258504
TRINITY_DN7913_c0_g1_i1	0	0	4.62619	0.107575	8.4667	6.13459	0.000576332	0.0225685	0.0054004	0.0225685
TRINITY_DN8189_c0_g1_i1	0	0	4.18228	0.0786963	6.64032	5.00797	0.00439353	0.00776259	0.00799268	0.00799268
TRINITY_DN8189_c0_g1_i16	0	0	7.51467	0.104626	8.36791	16.1531	0.00283118	0.0190621	0.0053312	0.0190621
TRINITY_DN836_c0_g1_i3	0	0	3.95091	0.091865	7.09923	4.47437	0.00170657	0.0151718	0.00632421	0.0151718
TRINITY_DN867_c0_g1_i14	0	0	2.31435	0.0602387	7.10615	1.53649	0.000952119	0.00620707	0.00630528	0.00630528
TRINITY_DN895_c1_g1_i1	0	0	5.35863	0.0878688	7.17978	8.21751	0.00349437	0.0119475	0.00611656	0.0119475
TRINITY_DN910_c0_g2_i1	0	0	2.83416	0.0588531	7.53375	2.30093	0.000668423	0.00625896	0.00550446	0.00625896
TRINITY_DN1213_c1_g1_i5	5.15325396646949e-308	1.75683e-305	2.03738	0.0543077	8.76687	1.18888	0.000172687	0.00320948	0.00572597	0.00572597
TRINITY_DN29529_c0_g1_i1	9.16708e-304	3.04075e-301	4.80361	0.128942	6.74578	6.62126	0.00407114	0.0291812	0.00752713	0.0291812
TRINITY_DN29902_c0_g1_i1	4.81028e-303	1.57431e-300	1.99984	0.0537456	7.77233	1.14639	0.000482634	0.00384968	0.00529453	0.00529453
TRINITY_DN2780_c0_g1_i4	5.57792e-301	1.77812e-298	3.42904	0.092473	5.93694	3.36425	0.00422086	0.00129829	0.0128817	0.0128817
TRINITY_DN2307_c0_g2_i1	1.48123e-298	4.66131e-296	2.77813	0.0752253	7.74845	2.21485	0.000488189	0.0108295	0.00530901	0.0108295
TRINITY_DN1949_c0_g2_i12	1.1726e-297	3.64337e-295	2.34448	0.0635795	9.66412	1.5735	7.12299e-05	0.0034839	0.00801348	0.00801348
TRINITY_DN51765_c0_g1_i1	9.31083e-297	2.8568e-294	1.93936	0.0526735	8.15008	1.0755	0.000308208	0.000733526	0.00524078	0.00524078
TRINITY_DN7264_c0_g1_i1	1.28455e-296	3.89267e-294	4.98687	0.135477	7.79369	7.13686	0.00115662	0.0355512	0.0052828	0.0355512
TRINITY_DN2495_c0_g1_i1	3.18261e-292	9.41208e-290	2.97754	0.0815001	9.47441	2.54445	0.000125288	0.0131592	0.00732659	0.0131592
TRINITY_DN1085_c0_g1_i1	1.08006e-288	3.1561e-286	3.73968	0.10299	7.40093	4.01395	0.00205535	0.0191584	0.00568696	0.0191584
TRINITY_DN5706_c0_g1_i1	1.65566e-287	4.78117e-285	2.48351	0.0685372	7.04876	1.77029	0.00104361	0.00835109	0.00646798	0.00835109
TRINITY_DN6180_c0_g1_i1	2.69071e-287	7.67978e-285	2.56977	0.0709438	6.51491	1.89073	0.0014007	0.003215	0.00866536	0.00866536
TRINITY_DN1688_c0_g1_i1	8.34913e-287	2.35561e-284	8.25915	0.228208	6.21435	19.5789	0.0376136	0.0665445	0.0106606	0.0665445
TRINITY_DN5005_c0_g1_i2	6.86363e-285	1.91449e-282	2.66736	0.0739508	7.84507	2.04217	0.000446359	0.0104911	0.00525918	0.0104911
TRINITY_DN6668_c0_g1_i4	2.35543e-284	6.49622e-282	3.016	0.0836959	6.96893	2.61093	0.00133706	0.012673	0.00671583	0.012673
TRINITY_DN2652_c0_g1_i2	3.82546e-284	1.04333e-281	3.28082	0.0910789	7.92728	3.08958	0.000595551	0.0159952	0.00523487	0.0159952
TRINITY_DN3918_c0_g1_i2	1.58326e-283	4.27061e-281	1.91786	0.0533001	8.58446	1.05306	0.000174937	0.0023321	0.00550687	0.00550687
TRINITY_DN19638_c0_g1_i5	4.55848e-280	1.21622e-277	7.62708	0.213283	5.78101	16.6987	0.0589424	0.0320368	0.0144373	0.0320368
TRINITY_DN5576_c0_g1_i4	2.62093e-276	6.77193e-274	1.8807	0.052951	8.01031	1.01269	0.00038105	0.0020782	0.00522657	0.00522657
TRINITY_DN1680_c0_g1_i4	9.10055e-276	2.3269e-273	4.67772	0.131831	7.82824	6.28152	0.00274406	0.0320148	0.0052662	0.0320148
TRINITY_DN3566_c0_g1_i2	1.85021e-270	4.6342e-268	8.29726	0.236142	7.50068	19.7654	0.0111179	0.100408	0.00554533	0.100408
TRINITY_DN3327_c0_g1_i4	1.88873e-270	4.6829e-268	1.85145	0.0526934	8.23882	0.982476	0.00028572	0.00331953	0.00526747	0.00526747
comp40744_c0_seq5	1.09492e-268	2.68758e-266	2.54415	0.0726474	6.52155	1.8584	0.00160269	0.00895261	0.00862678	0.00895261
TRINITY_DN11700_c0_g1_i7	1.52324e-267	3.70193e-265	4.25066	0.121637	6.9307	5.18768	0.0022636	0.0273276	0.00684297	0.0273276
TRINITY_DN5237_c0_g1_i16	1.09219e-266	2.6028e-264	3.40876	0.0977031	6.22538	3.33627	0.00283974	0.0162521	0.0105816	0.0162521
TRINITY_DN4884_c0_g1_i2	2.78285e-265	6.56806e-263	4.66121	0.133958	5.24862	6.23262	0.0151805	0.0139268	0.0207088	0.0207088
TRINITY_DN28759_c0_g1_i1	9.39178e-263	2.17482e-260	8.64103	0.249535	6.55569	21.4403	0.0321215	0.0924136	0.00843351	0.0924136
TRINITY_DN14861_c0_g1_i4	2.20803e-262	5.06527e-260	2.07509	0.0599671	9.39778	1.23505	0.000107266	0.00544304	0.00708483	0.00708483
TRINITY_DN5025_c0_g1_i4	4.14362e-262	9.41752e-260	1.85754	0.0537082	7.78182	0.990785	0.000400373	0.00536877	0.00528918	0.00536877
TRINITY_DN3058_c0_g1_i1	5.15243e-262	1.16029e-259	2.67467	0.0773485	6.98349	2.05421	0.00127486	0.0106907	0.00666882	0.0106907
TRINITY_DN997_c0_g1_i1	1.34172e-260	2.99399e-258	3.98127	0.115449	6.48817	4.55157	0.00320464	0.0234523	0.00882369	0.0234523
TRINITY_DN11474_c0_g1_i1	1.31224e-257	2.82546e-255	2.72546	0.0794941	7.33181	2.13315	0.000833604	0.011805	0.00580177	0.011805
TRINITY_DN1680_c0_g1_i6	8.82036e-254	1.86642e-251	4.63707	0.136275	8.23547	6.17538	0.00137522	0.0357667	0.00526621	0.0357667
TRINITY_DN11700_c0_g2_i4	9.42166e-254	1.95986e-251	4.53134	0.133176	5.54035	5.88632	0.0182978	0.00472854	0.0171738	0.0171738
TRINITY_DN1950_c0_g1_i4	2.31126e-249	4.72768e-247	7.29135	0.216186	6.1936	15.2698	0.0264365	0.0670366	0.0108096	0.0670366
TRINITY_DN3813_c1_g1_i3	4.42544e-248	8.97743e-246	2.24559	0.0667544	7.40132	1.4484	0.000568663	0.00834364	0.00568635	0.00834364
TRINITY_DN186_c0_g1_i2	7.53202e-248	1.51542e-245	6.22326	0.185085	6.73811	11.1241	0.00746268	0.0610501	0.00755775	0.0610501
TRINITY_DN37430_c0_g1_i1	7.07872e-247	1.41264e-244	8.4761	0.252587	5.07298	20.5692	0.104686	-0.0553302	0.0229145	0.0229145
TRINITY_DN6570_c0_g1_i1	7.84902e-247	1.55373e-244	2.15729	0.064293	6.87396	1.33592	0.00122602	0.00603812	0.00704116	0.00704116
TRINITY_DN1902_c0_g1_i7	2.63667e-246	5.17758e-244	2.86307	0.0854189	6.85209	2.35455	0.00189984	0.0126929	0.00712047	0.0126929
TRINITY_DN10861_c0_g1_i1	1.8527e-245	3.60924e-243	6.0299	0.180213	5.8119	10.4441	0.0148738	0.0500797	0.014113	0.0500797
TRINITY_DN216_c0_g1_i2	8.60224e-245	1.6626e-242	2.0735	0.0620548	9.5635	1.23128	6.88177e-05	0.00330009	0.00763279	0.00763279
TRINITY_DN6263_c0_g1_i1	1.03898e-243	1.99241e-241	5.21933	0.156552	7.49803	7.82527	0.00237557	0.0466412	0.00554874	0.0466412
comp39002_c0_seq39	2.54161e-243	4.83615e-241	2.83391	0.0850704	6.79069	2.30699	0.00180871	0.0126653	0.00735126	0.0126653
TRINITY_DN32237_c0_g1_i1	2.85294e-243	5.38679e-241	4.40607	0.132278	5.35803	5.5767	0.0119508	0.0230444	0.019377	0.0230444
comp10149_c0_seq1	2.14697e-242	4.02287e-240	4.06322	0.122208	6.32515	4.74267	0.00328735	0.0265821	0.00988	0.0265821
TRINITY_DN16106_c0_g1_i1	8.33811e-242	1.55051e-239	8.25734	0.248657	6.93621	19.587	0.0160277	0.107633	0.00682432	0.107633
TRINITY_DN7093_c0_g1_i4	1.52876e-240	2.80037e-238	3.63237	0.109673	7.30978	3.79036	0.00121935	0.0228369	0.00584134	0.0228369
TRINITY_DN3045_c2_g1_i1	2.20814e-240	4.0149e-238	1.78184	0.0538176	8.65363	0.910419	0.000210669	0.00362124	0.005582	0.005582
TRINITY_DN881_c0_g1_i2	3.82517e-240	6.90387e-238	2.04187	0.0617021	9.03735	1.19773	0.00014128	0.00747301	0.00618389	0.00747301
TRINITY_DN4964_c0_g1_i1	1.62873e-239	2.89701e-237	3.43035	0.103797	7.45525	3.38055	0.00112439	0.0204233	0.00560639	0.0204233
TRINITY_DN2623_c0_g1_i6	1.26579e-233	2.21928e-231	1.805	0.0553069	7.51774	0.933053	0.000593828	0.00196441	0.00552388	0.00552388
TRINITY_DN1143_c0_g1_i11	3.00195e-233	5.22595e-231	3.4714	0.106453	7.46127	3.46246	0.00110573	0.021559	0.00559797	0.021559
TRINITY_DN37375_c0_g1_i1	5.31724e-233	9.19133e-231	3.7786	0.115936	5.33007	4.08286	0.00716645	-0.00310691	0.019716	0.019716
TRINITY_DN4278_c0_g1_i3	6.92353e-233	1.18843e-230	2.35764	0.0723558	7.75658	1.5971	0.00052708	0.00994364	0.00530392	0.00994364
TRINITY_DN2201_c0_g1_i4	9.8093e-233	1.67208e-230	5.05138	0.155078	7.92771	7.33165	0.000985831	0.0471123	0.00523479	0.0471123
TRINITY_DN14997_c0_g2_i1	1.29831e-232	2.19781e-230	1.95795	0.0601249	7.10843	1.09879	0.000930887	0.00314305	0.00629912	0.00629912
TRINITY_DN3654_c0_g1_i3	7.06625e-230	1.188e-227	3.00904	0.0929552	6.63283	2.60176	0.0014744	0.0158069	0.00802941	0.0158069
TRINITY_DN3703_c0_g4_i3	1.14318e-226	1.88325e-224	13.4924	0.419774	6.46862	52.3146	0.0358912	0.316529	0.00894241	0.316529
TRINITY_DN2278_c0_g1_i3	4.04646e-226	6.62163e-224	1.82812	0.0569459	7.33096	0.959835	0.000682409	0.00512214	0.00580327	0.00580327
TRINITY_DN283_c0_g2_i1	1.52955e-225	2.45388e-223	1.70011	0.053027	7.81961	0.830205	0.000353654	0.00475823	0.00527007	0.00527007
comp24441_c0_seq1	2.34649e-225	3.74006e-223	3.94973	0.123245	6.26535	4.48329	0.00403675	0.0263417	0.0102973	0.0263417
TRINITY_DN1775_c0_g1_i3	4.46264e-222	7.0218e-220	8.5689	0.269363	10.1342	21.1032	0.00100406	0.144109	0.0103799	0.144109
TRINITY_DN699_c0_g3_i1	9.31972e-222	1.45708e-219	5.277	0.166003	8.24263	8.00346	0.00110244	0.0540117	0.00526892	0.0540117
TRINITY_DN1950_c0_g1_i7	2.24802e-221	3.4924e-219	6.18469	0.194727	7.61368	10.9937	0.0029809	0.0728561	0.00541772	0.0728561
TRINITY_DN5395_c0_g1_i1	8.5989e-219	1.31918e-216	2.99276	0.0947877	5.91746	2.57443	0.0031828	0.0147866	0.0130644	0.0147866
TRINITY_DN2283_c0_g1_i4	5.49558e-218	8.37854e-216	5.29227	0.167931	8.50783	8.05066	0.000647465	0.0557542	0.00543458	0.0557542
TRINITY_DN600_c0_g1_i2	2.64152e-217	4.00239e-215	6.41226	0.203792	7.62183	11.8189	0.00374336	0.0793191	0.00540982	0.0793191
TRINITY_DN4005_c0_g1_i2	3.70555e-216	5.54612e-214	8.56728	0.273011	6.52033	21.0987	0.0264292	0.122641	0.00863388	0.122641
TRINITY_DN1551_c0_g2_i6	6.28684e-216	9.35253e-214	7.74722	0.24701	3.18314	17.253	0.00766906	0.114359	0.095499	0.114359
TRINITY_DN7801_c0_g1_i3	7.77749e-216	1.15004e-213	3.01349	0.0961022	6.37417	2.61044	0.00213867	0.0163326	0.009548	0.0163326
TRINITY_DN4633_c0_g1_i3	1.27958e-214	1.88076e-212	4.921	0.157383	4.88604	6.94406	0.0240639	0.00523896	0.0254746	0.0254746
TRINITY_DN7917_c0_g1_i1	1.31544e-214	1.92195e-212	2.38857	0.0763929	7.39932	1.64008	0.000639512	0.0110322	0.00568947	0.0110322
TRINITY_DN11593_c0_g1_i1	2.46565e-213	3.56011e-211	5.63531	0.180775	5.00141	9.11036	0.041499	0.00170031	0.0238599	0.0238599
TRINITY_DN6882_c0_g1_i3	6.02129e-213	8.54327e-211	2.9649	0.0951981	7.62211	2.52714	0.000575946	0.0175494	0.00540955	0.0175494
TRINITY_DN932_c0_g1_i13	1.74022e-212	2.45491e-210	2.04609	0.0657687	8.76076	1.20356	0.000166976	0.00848407	0.00571753	0.00848407
TRINITY_DN848_c0_g5_i1	9.13448e-212	1.28123e-209	2.47405	0.0796613	6.5769	1.75972	0.00168116	0.0110107	0.0083178	0.0110107
TRINITY_DN467_c0_g5_i1	2.11166e-209	2.9284e-207	3.71597	0.12033	7.10651	3.97008	0.00165421	0.0273042	0.00630431	0.0273042
TRINITY_DN54_c0_g1_i1	3.10044e-209	4.27548e-207	6.18897	0.200491	6.06359	11.0127	0.0125565	0.0678364	0.0117816	0.0678364
TRINITY_DN37281_c0_g1_i1	7.43262e-209	1.01356e-206	5.31445	0.172319	7.1983	8.12045	0.00264976	0.0567377	0.00607273	0.0567377
TRINITY_DN1100_c0_g1_i3	1.05939e-206	1.42097e-204	1.61692	0.052703	8.13123	0.747239	0.000318318	-1.16723e-05	0.00523689	0.00523689
TRINITY_DN1915_c0_g1_i2	6.34448e-206	8.46367e-204	2.57532	0.0841018	6.10104	1.90604	0.00265931	0.0103006	0.0114869	0.0114869
TRINITY_DN6912_c0_g1_i1	8.2129e-206	1.0897e-203	4.20985	0.137518	7.27389	5.0961	0.00140703	0.0364156	0.00590968	0.0364156
TRINITY_DN11700_c0_g2_i3	4.85055e-205	6.36693e-203	4.30913	0.141029	5.76812	5.33942	0.0113962	0.028382	0.0145748	0.028382
TRINITY_DN37774_c0_g1_i1	5.81536e-205	7.59275e-203	8.70561	0.284971	6.2321	21.7928	0.0509302	0.111487	0.0105336	0.111487
TRINITY_DN47520_c0_g1_i1	5.42525e-204	6.93584e-202	5.9939	0.196676	4.65331	10.3311	0.0444351	0.0329282	0.0292583	0.0329282
TRINITY_DN37188_c0_g1_i1	2.40413e-201	3.04185e-199	7.30084	0.241146	5.30892	15.3289	0.0548684	0.0614347	0.019973	0.0614347
TRINITY_DN4828_c0_g1_i1	7.39043e-200	9.25539e-198	5.52592	0.183206	5.49231	8.78204	0.0225483	0.0445805	0.0177508	0.0445805
TRINITY_DN457_c0_g1_i4	1.79848e-199	2.24089e-197	2.64963	0.0879316	6.91331	2.01913	0.00518591	0.010278	0.00690252	0.010278
TRINITY_DN1147_c1_g2_i2	2.61051e-199	3.23624e-197	1.95897	0.0650378	6.83564	1.0998	0.00127866	0.00263565	0.00718117	0.00718117
TRINITY_DN3801_c1_g1_i2	2.1148e-198	2.59549e-196	4.9612	0.165092	5.68565	7.07915	0.0124574	0.0420535	0.015482	0.0420535
TRINITY_DN7032_c0_g1_i1	6.35001e-198	7.7162e-196	6.32974	0.210889	5.42569	11.5236	0.0341675	0.0547812	0.0185571	0.0547812
TRINITY_DN5866_c0_g1_i1	2.04407e-197	2.47161e-195	1.85094	0.0617483	7.78125	0.985387	0.000543486	0.00708222	0.00528949	0.00708222
TRINITY_DN1299_c0_g1_i1	4.69778e-197	5.65253e-195	1.5807	0.0527817	8.1047	0.717914	0.00033936	0.0043595	0.00523246	0.00523246
TRINITY_DN2209_c0_g1_i3	2.17153e-196	2.58749e-194	1.70849	0.0571466	8.73989	0.839585	0.000173663	0.0063578	0.00568925	0.0063578
TRINITY_DN5905_c0_g1_i1	3.4165e-196	4.05127e-194	2.538	0.0849352	6.55245	1.85277	0.00173982	0.0126882	0.00845153	0.0126882
TRINITY_DN735_c0_g1_i1	7.20174e-196	8.49874e-194	5.90463	0.197766	6.46058	10.0284	0.00703673	0.0711862	0.00899197	0.0711862
TRINITY_DN4600_c0_g1_i7	5.81411e-195	6.79587e-193	2.36016	0.0792355	8.22017	1.60229	0.000318517	0.012238	0.00526071	0.012238
TRINITY_DN15793_c0_g1_i1	1.74577e-194	2.0213e-192	4.78218	0.160747	5.03431	6.57836	0.0187067	0.0329722	0.0234209	0.0329722
TRINITY_DN6255_c0_g1_i4	4.87188e-194	5.61432e-192	1.8723	0.0630081	6.94241	1.00838	0.00109293	0.00684712	0.00680346	0.00684712
TRINITY_DN4295_c0_g1_i2	4.34832e-193	4.96436e-191	1.87534	0.0632673	7.23919	1.0117	0.00072398	0.00728151	0.00598134	0.00728151
TRINITY_DN1257_c0_g1_i16	1.06347e-192	1.20852e-190	3.32915	0.112428	5.42238	3.18245	0.00668268	0.0117632	0.0185973	0.0185973
TRINITY_DN2652_c0_g2_i1	2.43737e-192	2.75704e-190	8.3205	0.281255	6.90551	19.9158	0.0210316	0.137177	0.0069296	0.137177
TRINITY_DN1480_c0_g1_i5	5.81664e-192	6.54932e-190	1.6066	0.0543614	8.78977	0.741956	0.000151959	0.00507254	0.00575837	0.00575837
TRINITY_DN6436_c0_g1_i2	9.51361e-192	1.06631e-189	1.60352	0.0542876	7.94028	0.7397	0.000406156	0.00548813	0.00523254	0.00548813
TRINITY_DN12237_c0_g1_i10	4.56032e-191	5.06506e-189	2.14584	0.0727787	6.72272	1.32183	0.0029729	0.00428285	0.00762059	0.00762059
comp37400_c0_seq3	1.82485e-190	2.00864e-188	2.67157	0.0907544	5.95069	2.05282	0.00371797	0.0121395	0.0127547	0.0127547
TRINITY_DN1167_c0_g1_i17	3.25694e-189	3.55311e-187	2.04184	0.0695936	9.24208	1.19948	0.000106394	0.00958016	0.00665048	0.00958016
TRINITY_DN1598_c0_g1_i3	4.17602e-189	4.5356e-187	1.68267	0.0573682	9.1713	0.813469	0.000105785	0.00515215	0.00647644	0.00647644
TRINITY_DN2219_c0_g1_i3	9.79371e-189	1.05901e-186	2.25312	0.0768931	7.25156	1.46058	0.00079551	0.0110296	0.00595517	0.0110296
TRINITY_DN7147_c0_g1_i2	1.12201e-188	1.20793e-186	7.8794	0.268946	4.94661	17.8231	0.120053	-0.0214678	0.0246108	0.0246108
TRINITY_DN2272_c0_g1_i1	5.96552e-188	6.36651e-186	2.49647	0.0853777	7.21782	1.79317	0.000786993	0.0137917	0.00602817	0.0137917
TRINITY_DN2430_c1_g1_i1	6.61008e-188	7.02385e-186	1.98787	0.0679922	7.6732	1.13697	0.00111228	0.00813361	0.005364	0.00813361
TRINITY_DN3845_c0_g2_i1	6.67289e-188	7.06003e-186	3.16006	0.108086	5.90821	2.87316	0.00363048	0.0197348	0.0131525	0.0197348
TRINITY_DN2331_c0_g1_i5	2.09902e-187	2.21127e-185	2.31153	0.0791695	8.73811	1.53737	0.000303086	0.0122325	0.00568689	0.0122325
TRINITY_DN8991_c0_g2_i2	2.86399e-187	3.00425e-185	1.80078	0.0616988	7.42223	0.933045	0.000771105	0.00684238	0.00565436	0.00684238
TRINITY_DN1510_c0_g1_i1	9.65796e-187	1.00451e-184	8.0684	0.276836	7.44923	18.7311	0.00796981	0.145307	0.0056149	0.145307
TRINITY_DN7934_c0_g1_i2	1.85645e-186	1.92272e-184	1.94976	0.0669501	8.93345	1.09385	0.00013415	0.00883049	0.00598799	0.00883049
TRINITY_DN4481_c0_g1_i1	3.94022e-185	4.06373e-183	6.44129	0.221978	7.03529	11.9388	0.00632141	0.0922273	0.00650808	0.0922273
TRINITY_DN1348_c0_g1_i6	8.31862e-185	8.54346e-183	1.55606	0.0536723	7.75888	0.695502	0.000458921	0.00384904	0.00530251	0.00530251
TRINITY_DN28995_c0_g1_i1	5.8256e-183	5.95813e-181	3.23011	0.111981	5.38787	2.99905	0.00606393	0.0149553	0.0190156	0.0190156
TRINITY_DN2178_c0_g3_i4	6.0527e-183	6.16471e-181	2.1516	0.0745949	7.76969	1.33223	0.0014922	0.00963661	0.00529606	0.00963661
TRINITY_DN1178_c0_g4_i4	3.90328e-182	3.89472e-180	2.57757	0.0895637	7.74511	1.91201	0.000430182	0.0156131	0.00531115	0.0156131
TRINITY_DN3978_c0_g1_i1	7.94795e-182	7.86655e-180	8.6744	0.301671	8.29388	21.6546	0.0043289	0.177681	0.005291	0.177681
TRINITY_DN7049_c0_g1_i4	1.2732e-181	1.2551e-179	2.81815	0.0980629	6.59897	2.28562	0.00202644	0.0172062	0.00820105	0.0172062
TRINITY_DN1524_c0_g1_i2	4.28973e-181	4.19505e-179	3.36893	0.117401	5.28781	3.26033	0.00733623	0.0131411	0.0202298	0.0202298
TRINITY_DN11331_c0_g1_i1	7.09648e-181	6.88498e-179	1.62708	0.0567356	7.34998	0.759046	0.000667625	0.00241812	0.00577022	0.00577022
TRINITY_DN86_c0_g1_i4	5.25864e-177	5.00305e-175	2.39993	0.0846047	7.90697	1.65789	0.000430198	0.0138857	0.00523934	0.0138857
TRINITY_DN7052_c0_g1_i1	9.10702e-177	8.63093e-175	5.15344	0.181798	5.46982	7.63748	0.0480786	0.00968213	0.0180225	0.0180225
TRINITY_DN7275_c0_g1_i1	6.1236e-176	5.78115e-174	2.36224	0.083531	6.12836	1.60416	0.00267382	0.00878242	0.011281	0.011281
TRINITY_DN242_c0_g1_i1	5.92665e-175	5.53139e-173	3.67618	0.130363	7.16085	3.89037	0.00186274	0.0321264	0.00616287	0.0321264
TRINITY_DN4090_c0_g3_i1	3.14111e-173	2.89856e-171	7.33973	0.261586	6.72407	15.5092	0.00945862	0.127396	0.00761499	0.127396
TRINITY_DN2293_c0_g1_i3	8.99344e-173	8.23705e-171	1.69119	0.0603541	7.22555	0.82342	0.000870004	0.00641523	0.006011	0.00641523
TRINITY_DN2306_c0_g1_i1	1.56085e-172	1.42426e-170	5.50973	0.196766	6.30974	8.73983	0.00732696	0.0701067	0.00998642	0.0701067
TRINITY_DN2982_c0_g1_i2	9.50406e-171	8.57671e-169	8.56067	0.307336	7.30893	21.1005	0.0134099	0.1755	0.0058429	0.1755
TRINITY_DN7390_c0_g1_i1	2.48521e-170	2.22635e-168	2.06664	0.0742861	8.024	1.22975	0.00040332	0.0106335	0.00522647	0.0106335
TRINITY_DN522_c0_g1_i6	2.5194e-170	2.24877e-168	2.7179	0.0976976	6.09627	2.12693	0.00249346	0.0165962	0.0115237	0.0165962
TRINITY_DN12357_c0_g1_i2	4.34418e-170	3.86349e-168	4.33177	0.155819	5.31534	5.40283	0.0117818	0.0367776	0.0198949	0.0367776
TRINITY_DN3370_c0_g1_i4	1.27212e-169	1.12728e-167	7.95262	0.286464	7.9544	18.2104	0.00456173	0.159562	0.00523048	0.159562
TRINITY_DN1116_c0_g1_i1	2.70235e-169	2.38604e-167	2.24036	0.0807798	7.69071	1.44525	0.000474677	0.0125761	0.00534991	0.0125761
TRINITY_DN519_c0_g1_i3	5.75766e-169	5.0655e-167	1.47304	0.0531649	7.81734	0.62275	0.0003819	0.00288043	0.00527111	0.00527111
TRINITY_DN11_c0_g2_i5	6.17306e-169	5.41157e-167	9.74743	0.351837	8.33816	27.3586	0.00821144	0.239366	0.00531386	0.239366
TRINITY_DN11_c0_g1_i4	7.39393e-168	6.45877e-166	8.40587	0.304397	9.7082	20.347	0.000998253	0.184317	0.0081926	0.184317
TRINITY_DN5646_c0_g1_i16	8.12867e-168	7.0754e-166	5.31418	0.192464	5.5676	8.13223	0.0134579	0.0606266	0.0168496	0.0606266
TRINITY_DN11681_c0_g1_i1	9.65314e-167	8.37265e-165	5.42597	0.197153	5.786	8.4784	0.0122611	0.0654771	0.0143845	0.0654771
TRINITY_DN737_c1_g1_i8	1.14266e-166	9.87592e-165	8.72025	0.31692	11.3541	21.8987	0.000307074	0.20057	0.0243592	0.20057
TRINITY_DN2711_c0_g1_i5	3.34081e-166	2.86726e-164	1.47344	0.053625	7.65831	0.623862	0.000374714	0.00379381	0.00537658	0.00537658
TRINITY_DN9241_c1_g1_i2	6.37283e-166	5.45043e-164	2.34632	0.0854662	7.83863	1.58544	0.000449037	0.0141599	0.00526178	0.0141599
TRINITY_DN1091_c0_g1_i1	4.83093e-165	4.10312e-163	3.09842	0.113166	7.8999	2.76487	0.000529645	0.0250836	0.00524113	0.0250836
TRINITY_DN791_c0_g1_i2	6.76575e-165	5.72662e-163	1.65183	0.0603583	9.43066	0.785496	0.000100052	0.00679811	0.0071862	0.0071862
TRINITY_DN980_c0_g1_i6	1.55863e-164	1.31471e-162	1.82011	0.0665815	7.14988	0.954117	0.000899089	0.00796711	0.00619042	0.00796711
TRINITY_DN1381_c0_g1_i12	1.03844e-163	8.69954e-162	2.17936	0.079926	9.10326	1.36798	0.000119978	0.0126564	0.00632201	0.0126564
TRINITY_DN4855_c0_g1_i2	5.54451e-162	4.58234e-160	1.63305	0.0602131	7.12394	0.768171	0.000850314	0.00640091	0.00625759	0.00640091
TRINITY_DN5536_c0_g1_i8	5.64051e-162	4.64604e-160	3.32186	0.122485	5.79985	3.17851	0.00495205	0.0250532	0.0142387	0.0250532
TRINITY_DN2910_c0_g1_i1	3.9021e-161	3.1927e-159	2.0212	0.0747231	6.90316	1.17679	0.000994533	0.0101726	0.00693778	0.0101726
TRINITY_DN5211_c0_g1_i12	1.56165e-160	1.26509e-158	3.63506	0.134642	4.98966	3.79214	0.0122381	0.00738638	0.0240187	0.0240187
TRINITY_DN14342_c0_g3_i2	1.71002e-160	1.38073e-158	2.32597	0.0861641	8.39244	1.55848	0.000283533	0.014565	0.00534671	0.014565
TRINITY_DN4081_c0_g3_i1	5.52751e-160	4.44847e-158	4.67823	0.173582	5.94975	6.30475	0.0072506	0.0530107	0.0127634	0.0530107
TRINITY_DN7093_c0_g1_i5	6.62882e-160	5.30003e-158	2.09905	0.0779029	6.49548	1.26926	0.00205172	0.010086	0.00877993	0.010086
TRINITY_DN10559_c0_g1_i1	2.30996e-159	1.83496e-157	6.92787	0.25756	2.77079	13.7241	0.00196166	0.0110571	0.130712	0.130712
comp6145_c0_seq2	2.52104e-159	1.99617e-157	3.59539	0.133683	5.41335	3.72402	0.00691422	0.0288282	0.0187067	0.0288282
TRINITY_DN988_c0_g1_i13	3.19951e-159	2.52525e-157	2.39488	0.0890752	5.94595	1.6523	0.00295986	0.0129089	0.0127983	0.0129089
TRINITY_DN41826_c0_g1_i1	4.23196e-159	3.31878e-157	1.99326	0.0741661	7.03079	1.1446	0.000859432	0.0101418	0.00652165	0.0101418
TRINITY_DN29266_c0_g1_i1	1.20519e-158	9.42118e-157	1.41874	0.0528655	7.91974	0.577351	0.000353117	0.00228345	0.00523641	0.00523641
TRINITY_DN1355_c0_g1_i3	2.39045e-158	1.86273e-156	1.4365	0.0535784	8.38054	0.593064	0.00040225	0.00365848	0.00533905	0.00533905
TRINITY_DN3621_c0_g1_i1	2.85452e-158	2.21731e-156	2.55115	0.0951759	6.93309	1.87507	0.0011712	0.0169457	0.00683488	0.0169457
TRINITY_DN932_c0_g1_i14	3.04876e-158	2.36072e-156	4.40866	0.164489	7.5437	5.5996	0.00146444	0.0526487	0.00549273	0.0526487
TRINITY_DN11551_c0_g1_i3	3.05102e-157	2.33304e-155	2.19297	0.082084	9.11816	1.38559	0.000120471	0.0133551	0.00635478	0.0133551
TRINITY_DN1617_c0_g1_i2	1.69312e-156	1.28667e-154	2.31275	0.0867754	6.21887	1.53825	0.00443178	0.00725942	0.0106282	0.0106282
TRINITY_DN3630_c1_g1_i5	2.9608e-156	2.24308e-154	7.10535	0.266806	5.51775	14.5466	0.0492996	0.0930716	0.0174446	0.0930716
TRINITY_DN5803_c0_g1_i1	2.84234e-155	2.14671e-153	2.84339	0.107111	6.73292	2.32962	0.0016717	0.0212738	0.00757872	0.0212738
TRINITY_DN8521_c0_g1_i1	5.25884e-155	3.95961e-153	2.37472	0.0895344	7.1869	1.62498	0.000828382	0.0152045	0.00609953	0.0152045
TRINITY_DN4510_c0_g1_i5	7.02192e-155	5.27095e-153	6.19403	0.23363	4.51026	11.0131	0.0770547	-0.0171291	0.032111	0.032111
TRINITY_DN1913_c0_g1_i1	5.48447e-154	4.10433e-152	4.65969	0.176272	6.91	6.2569	0.00466381	0.0574801	0.00691399	0.0574801
TRINITY_DN4003_c0_g1_i11	6.83723e-153	5.05502e-151	2.14832	0.0815638	9.46823	1.33005	8.39812e-05	0.0132213	0.00730637	0.0132213
TRINITY_DN9461_c0_g1_i2	2.48636e-152	1.82725e-150	2.52014	0.0958589	6.85101	1.83036	0.00149013	0.0168877	0.00712442	0.0168877
TRINITY_DN6026_c0_g1_i6	3.24064e-151	2.3674e-149	2.34391	0.089488	5.89118	1.57815	0.00269975	0.00716897	0.0133165	0.0133165
TRINITY_DN2773_c2_g1_i1	5.62828e-151	4.09946e-149	1.38411	0.0528865	7.85651	0.551766	0.000339166	0.00479799	0.00525481	0.00525481
TRINITY_DN3126_c0_g1_i1	1.78549e-150	1.29282e-148	1.44474	0.0552962	7.48499	0.601338	0.000549559	0.00525379	0.00556578	0.00556578
TRINITY_DN2518_c0_g1_i8	2.55589e-150	1.8452e-148	8.79936	0.336965	11.4042	22.3171	0.000436149	0.226654	0.0253272	0.226654
TRINITY_DN5208_c0_g1_i2	2.75292e-150	1.98162e-148	4.2687	0.163484	4.656	5.23906	0.0242452	0.0140585	0.0292091	0.0292091
TRINITY_DN10683_c0_g2_i1	4.29175e-149	3.07129e-147	1.3957	0.0536696	7.75866	0.558307	0.000458194	0.00157069	0.00530265	0.00530265
TRINITY_DN1713_c0_g1_i2	8.23356e-149	5.858e-147	8.53871	0.328659	7.08314	21.0165	0.0185762	0.197457	0.00636893	0.197457
TRINITY_DN1335_c0_g1_i2	1.83299e-148	1.29662e-146	2.2998	0.0886255	6.92117	1.52463	0.0010903	0.0146186	0.00687547	0.0146186
TRINITY_DN1879_c0_g4_i2	2.33341e-148	1.64586e-146	1.51766	0.0585056	7.23087	0.663834	0.000846481	0.00586409	0.00599932	0.00599932
TRINITY_DN576_c0_g2_i1	3.22718e-148	2.26975e-146	6.49737	0.250594	7.52844	12.1693	0.00531475	0.12028	0.00551082	0.12028
TRINITY_DN144_c1_g1_i1	8.85144e-148	6.18996e-146	7.24788	0.27996	4.66064	15.0843	0.12763	-0.0398761	0.0291247	0.0291247
TRINITY_DN47280_c0_g1_i1	4.77707e-147	3.31237e-145	1.37216	0.0531353	8.53009	0.541495	0.000192313	0.00394146	0.00545442	0.00545442
TRINITY_DN1732_c0_g1_i2	5.57168e-147	3.85247e-145	2.5158	0.0974437	9.23985	1.82463	0.000168568	0.018822	0.00664479	0.018822
TRINITY_DN2016_c0_g1_i4	1.4534e-146	1.00211e-144	8.00251	0.310405	5.90301	18.4624	0.0387774	0.153925	0.0132023	0.153925
TRINITY_DN767_c0_g1_i7	4.65698e-145	3.16649e-143	1.77969	0.0693938	8.1237	0.913196	0.000515261	0.00911573	0.00523551	0.00911573
TRINITY_DN9565_c0_g1_i2	5.5225e-145	3.74462e-143	2.18481	0.0852123	6.02851	1.37001	0.00245169	0.00476477	0.0120706	0.0120706
TRINITY_DN3631_c0_g1_i1	8.87573e-145	6.00176e-143	7.50904	0.29308	6.81395	16.2574	0.0125253	0.159267	0.00726245	0.159267
TRINITY_DN1637_c0_g1_i2	9.01232e-145	6.07737e-143	1.35167	0.0527573	8.0216	0.522915	0.000340197	0.000724433	0.00522647	0.00522647
TRINITY_DN10802_c0_g1_i2	3.95162e-144	2.62863e-142	1.6645	0.0651141	7.10554	0.798858	0.000787516	0.00769216	0.00630695	0.00769216
TRINITY_DN4131_c0_g1_i4	4.23429e-144	2.80905e-142	8.64671	0.338289	9.33092	21.5578	0.00145023	0.227428	0.00688931	0.227428
TRINITY_DN1640_c0_g2_i4	7.70443e-144	5.08368e-142	8.64667	0.338597	11.6165	21.5579	0.000130248	0.229166	0.0299403	0.229166
TRINITY_DN2002_c1_g1_i5	2.557e-143	1.67819e-141	1.3448	0.0527583	8.42157	0.520973	0.000200313	0.00477415	0.00536656	0.00536656
TRINITY_DN24452_c1_g1_i1	2.81932e-143	1.8405e-141	1.44248	0.056599	7.36906	0.599498	0.000668722	0.00516148	0.00573817	0.00573817
TRINITY_DN17687_c0_g1_i1	4.04085e-143	2.63095e-141	7.36383	0.289097	9.6196	15.6364	0.000862126	0.166291	0.0078403	0.166291
TRINITY_DN7437_c1_g2_i1	6.5481e-143	4.25211e-141	4.83358	0.189902	6.82647	6.7371	0.00359532	0.0685306	0.00721533	0.0685306
TRINITY_DN2815_c0_g2_i3	3.59832e-142	2.32432e-140	8.54295	0.336522	6.70069	21.0461	0.0298489	0.196645	0.00771425	0.196645
TRINITY_DN2486_c0_g2_i1	4.14712e-142	2.67179e-140	3.29033	0.12964	5.01385	3.11363	0.00992032	0.0138926	0.0236929	0.0236929
TRINITY_DN3370_c0_g1_i8	1.2497e-141	7.96755e-140	7.03476	0.277647	3.07758	14.2615	0.0503071	0.0921776	0.103869	0.103869
TRINITY_DN8857_c0_g1_i4	1.33027e-141	8.45929e-140	5.67843	0.224138	6.08241	9.29887	0.0221064	0.0783693	0.0116317	0.0783693
TRINITY_DN228_c0_g1_i6	5.22969e-141	3.317e-139	1.43319	0.0566916	9.10278	0.591314	0.000106913	0.00507723	0.00632096	0.00632096
TRINITY_DN5095_c0_g1_i1	1.55508e-139	9.76241e-138	4.92612	0.195899	8.21467	6.99912	0.000779006	0.0759739	0.00525883	0.0759739
TRINITY_DN737_c1_g1_i23	2.24579e-139	1.40625e-137	8.70101	0.346218	12.2163	21.8362	0.000150368	0.239583	0.0487659	0.239583
TRINITY_DN7481_c0_g1_i2	2.99325e-139	1.86952e-137	6.64298	0.264448	5.63568	12.7282	0.0331473	0.106718	0.0160523	0.106718
TRINITY_DN2080_c1_g1_i3	3.56953e-139	2.2238e-137	2.69058	0.107138	5.48428	2.08803	0.00500874	0.0179485	0.0178477	0.0179485
TRINITY_DN5712_c0_g1_i2	3.74233e-139	2.32555e-137	1.33218	0.0530509	7.85791	0.511696	0.000374508	0.00503803	0.00525429	0.00525429
TRINITY_DN19094_c0_g2_i1	4.87453e-139	3.02147e-137	1.34759	0.0536873	7.8119	0.519956	0.00049097	0.000787705	0.00527368	0.00527368
TRINITY_DN442_c0_g4_i2	7.36484e-139	4.55358e-137	1.45597	0.058043	8.39282	0.611449	0.000272437	0.00646555	0.00534696	0.00646555
TRINITY_DN2183_c0_g1_i2	1.48223e-138	9.073e-137	3.22763	0.128814	6.46481	3.00491	0.00177242	0.0314138	0.00896584	0.0314138
TRINITY_DN2805_c0_g1_i6	3.1989e-138	1.95324e-136	8.42284	0.336566	6.52836	20.464	0.0422014	0.184351	0.00858759	0.184351
TRINITY_DN9030_c0_g1_i1	3.95714e-138	2.41022e-136	1.32217	0.0528501	8.40563	0.503752	0.000230772	0.00476811	0.0053555	0.0053555
TRINITY_DN3099_c2_g1_i1	4.89027e-138	2.9712e-136	8.52861	0.341023	8.00155	20.9814	0.00895969	0.223633	0.00522681	0.223633
TRINITY_DN51602_c0_g1_i1	7.62627e-138	4.62209e-136	3.22953	0.129227	5.42401	3.00858	0.00571618	0.0276829	0.0185776	0.0276829
TRINITY_DN6429_c0_g1_i8	1.21651e-137	7.3367e-136	1.65782	0.0663857	9.83742	0.789873	4.95641e-05	0.00534993	0.00876456	0.00876456
TRINITY_DN560_c0_g1_i4	3.54273e-137	2.12616e-135	1.31664	0.0528141	7.88238	0.499939	0.000332561	0.00508102	0.0052461	0.0052461
TRINITY_DN2518_c0_g1_i6	5.62156e-137	3.35735e-135	8.58612	0.344669	10.2578	21.2669	0.00158085	0.236012	0.0111967	0.236012
TRINITY_DN30141_c0_g1_i1	5.78182e-137	3.44468e-135	1.464	0.0587715	7.1753	0.615534	0.000780788	0.00290668	0.00612738	0.00612738
TRINITY_DN6740_c0_g3_i2	7.49592e-137	4.45508e-135	1.32626	0.0532639	7.8532	0.506028	0.000418059	0.00362917	0.00525604	0.00525604
TRINITY_DN1225_c0_g1_i6	8.86053e-137	5.25339e-135	2.07327	0.0832871	6.13564	1.23807	0.00264599	0.0089607	0.0112275	0.0112275
TRINITY_DN250_c0_g1_i1	9.3502e-137	5.53036e-135	1.83605	0.073764	8.35723	0.972492	0.000218104	0.0106642	0.00532479	0.0106642
TRINITY_DN823_c0_g1_i6	2.90013e-136	1.71122e-134	1.31309	0.0528504	7.9955	0.496769	0.000359274	0.00447127	0.00522705	0.00522705
TRINITY_DN5515_c0_g1_i2	4.1494e-136	2.44248e-134	2.65495	0.106921	5.57062	2.03353	0.00544379	0.0174203	0.0168138	0.0174203
TRINITY_DN2563_c1_g1_i3	4.54877e-136	2.67115e-134	1.98675	0.0800227	8.23803	1.13874	0.000281225	0.012526	0.00526717	0.012526
TRINITY_DN3358_c1_g1_i1	1.59305e-135	9.31024e-134	1.37405	0.0554569	7.52423	0.541457	0.000635021	0.00172919	0.00551592	0.00551592
TRINITY_DN3104_c0_g1_i1	2.80074e-135	1.63294e-133	1.61519	0.0652493	7.57577	0.752678	0.000477669	0.00803727	0.00545675	0.00803727
TRINITY_DN10869_c0_g1_i1	9.56492e-135	5.53728e-133	8.8352	0.357635	6.09743	22.5224	0.0976471	0.158159	0.0115147	0.158159
TRINITY_DN11779_c0_g1_i6	9.59562e-135	5.54198e-133	1.58748	0.0642591	8.99408	0.727107	0.000134099	0.00812437	0.00609914	0.00812437
TRINITY_DN28763_c0_g1_i1	1.05986e-134	6.10687e-133	3.49648	0.141556	9.56257	3.52731	0.000131782	0.0399443	0.00762945	0.0399443
TRINITY_DN3023_c0_g1_i1	1.2828e-134	7.37415e-133	2.18311	0.0884112	6.39627	1.3751	0.00177983	0.0138532	0.00940195	0.0138532
TRINITY_DN4824_c1_g1_i1	1.96879e-134	1.12648e-132	2.00619	0.0813035	6.67632	1.16128	0.00145604	0.0117645	0.00782288	0.0117645
TRINITY_DN7894_c0_g1_i2	1.98679e-134	1.13413e-132	1.38308	0.0560521	7.4114	0.550082	0.000612906	0.00350949	0.00567077	0.00567077
TRINITY_DN457_c1_g1_i14	2.09619e-134	1.19381e-132	1.46296	0.0592944	7.12365	0.616944	0.000773294	0.00557801	0.00625837	0.00625837
TRINITY_DN37519_c0_g1_i1	5.54783e-134	3.15224e-132	1.3085	0.053119	8.50419	0.491434	0.000211819	0.00240488	0.00543143	0.00543143
TRINITY_DN980_c0_g2_i1	7.27896e-134	4.12631e-132	3.1295	0.1271	8.34703	2.82591	0.000274573	0.0320342	0.00531886	0.0320342
TRINITY_DN2419_c0_g1_i6	1.92201e-133	1.08454e-131	1.4302	0.0581785	7.21985	0.587397	0.000745817	0.00272799	0.00602365	0.00602365
TRINITY_DN3142_c0_g1_i1	2.21598e-133	1.24755e-131	1.29225	0.0525791	8.1776	0.480228	0.000281542	0.00335131	0.00524758	0.00524758
TRINITY_DN473_c0_g1_i6	2.79032e-133	1.5673e-131	1.29958	0.0528978	7.88643	0.486153	0.000351479	0.00385338	0.00524488	0.00524488
TRINITY_DN3099_c1_g1_i3	2.90799e-133	1.62967e-131	8.66116	0.352565	10.4947	21.6461	0.000578561	0.248025	0.0130497	0.248025
TRINITY_DN2378_c1_g1_i9	2.26323e-132	1.25686e-130	1.28843	0.0526264	8.18262	0.478758	0.000290104	0.00490991	0.00524897	0.00524897
TRINITY_DN14823_c0_g1_i1	2.45155e-132	1.35837e-130	3.03382	0.123934	5.66788	2.65606	0.00497692	0.0257422	0.0156832	0.0257422
TRINITY_DN737_c0_g1_i1	7.32288e-132	4.03927e-130	8.57737	0.351033	9.33118	21.2316	0.00141526	0.245033	0.00689003	0.245033
TRINITY_DN6241_c0_g7_i2	3.46029e-131	1.8959e-129	7.12945	0.292537	5.84929	14.6693	0.0267332	0.144422	0.0137308	0.144422
TRINITY_DN32224_c0_g1_i1	3.50145e-131	1.91418e-129	3.86688	0.15867	6.27669	4.31538	0.00363253	0.0467196	0.0102173	0.0467196
TRINITY_DN83_c0_g2_i5	4.40873e-131	2.40482e-129	1.44016	0.0591168	7.2218	0.597664	0.000970298	0.00495317	0.00601929	0.00601929
TRINITY_DN2939_c0_g1_i6	5.48893e-131	2.98078e-129	1.28202	0.0526448	7.96263	0.470249	0.00031346	0.000452667	0.0052295	0.0052295
TRINITY_DN256_c0_g1_i4	1.09784e-130	5.93559e-129	1.57736	0.0648484	7.06196	0.717887	0.00198125	0.00619818	0.00642938	0.00642938
TRINITY_DN33048_c0_g1_i1	1.21422e-130	6.55036e-129	7.59718	0.312388	4.86769	16.6579	0.106408	0.0887655	0.0257444	0.0887655
TRINITY_DN4876_c0_g1_i1	1.66376e-130	8.95585e-129	1.40238	0.0576951	7.52685	0.567612	0.000520619	0.00613683	0.00551274	0.00613683
comp41007_c0_seq6	1.6723e-130	8.9821e-129	2.41794	0.0994771	5.69253	1.67785	0.00438676	0.00428683	0.0154046	0.0154046
TRINITY_DN2721_c0_g1_i7	1.93679e-130	1.038e-128	6.69239	0.275401	4.82402	12.9266	0.0637459	0.0879458	0.0264029	0.0879458
TRINITY_DN16303_c0_g3_i2	2.27399e-130	1.21607e-128	1.75759	0.0723471	6.83996	0.891583	0.00123425	0.00923397	0.00716513	0.00923397
TRINITY_DN14031_c0_g1_i1	2.52764e-130	1.34877e-128	3.18006	0.130923	4.98789	2.89715	0.0102388	-0.00115486	0.0240428	0.0240428
TRINITY_DN5675_c0_g1_i2	1.14835e-129	6.08797e-128	1.96674	0.0811789	6.26689	1.11087	0.00289358	0.00376829	0.0102864	0.0102864
TRINITY_DN5934_c0_g1_i3	8.77147e-129	4.64018e-127	1.71449	0.0710129	7.52773	0.848494	0.000564365	0.0095213	0.00551168	0.0095213
TRINITY_DN4312_c0_g1_i1	1.46436e-128	7.71334e-127	1.26752	0.052546	8.19988	0.461801	0.000268098	0.00296355	0.00525406	0.00525406
TRINITY_DN1738_c0_g1_i10	1.56737e-128	8.23825e-127	2.97346	0.123281	7.69535	2.55219	0.00073713	0.0296594	0.00534632	0.0296594
TRINITY_DN2588_c0_g2_i1	2.73345e-128	1.43366e-126	7.9079	0.328179	9.06555	18.0517	0.00130602	0.214097	0.00624164	0.214097
TRINITY_DN6029_c0_g1_i1	2.88762e-128	1.51129e-126	3.70402	0.153732	5.82523	3.96045	0.00539224	0.0418748	0.0139755	0.0418748
TRINITY_DN6378_c0_g2_i4	3.54168e-128	1.84966e-126	1.72028	0.0714237	6.96781	0.852152	0.0034832	0.00423909	0.0067195	0.0067195
TRINITY_DN13902_c1_g1_i12	1.32682e-127	6.87362e-126	3.85978	0.160618	5.41556	4.30076	0.0133693	0.0382271	0.0186801	0.0382271
TRINITY_DN7247_c0_g1_i3	1.32734e-127	6.87362e-126	1.474	0.061338	7.00796	0.62375	0.000933099	0.00255214	0.0065916	0.0065916
TRINITY_DN1972_c0_g2_i2	2.99652e-127	1.54848e-125	1.32096	0.055047	8.03214	0.503746	0.000361703	0.00569865	0.00522656	0.00569865
TRINITY_DN7331_c0_g1_i1	3.15451e-127	1.62328e-125	1.65303	0.0688914	8.90364	0.788854	0.000162952	0.00932909	0.00593652	0.00932909
TRINITY_DN37_c0_g1_i7	8.45974e-127	4.33513e-125	8.63927	0.360666	10.2096	21.5478	0.000784797	0.259374	0.0108671	0.259374
TRINITY_DN5136_c0_g1_i2	1.19123e-126	6.09165e-125	1.26353	0.0527804	8.24919	0.459648	0.000300063	0.00378457	0.00527149	0.00527149
TRINITY_DN4361_c0_g1_i2	1.4074e-126	7.18215e-125	1.43552	0.0599823	7.08167	0.593254	0.000822683	0.00439667	0.00637307	0.00637307
TRINITY_DN654_c0_g1_i2	4.74781e-126	2.39301e-124	4.40621	0.184501	7.61567	5.6054	0.00140887	0.0666727	0.00541577	0.0666727
TRINITY_DN3802_c0_g3_i4	5.84531e-126	2.94014e-124	1.26798	0.0531134	8.51058	0.463782	0.000205081	0.00495355	0.00543698	0.00543698
TRINITY_DN1461_c0_g1_i4	5.96677e-126	2.9951e-124	3.42006	0.143266	8.17272	3.37712	0.000462765	0.0405873	0.00524628	0.0405873
TRINITY_DN4254_c0_g1_i1	8.85689e-126	4.43676e-124	4.57938	0.191962	5.79084	6.0548	0.0185479	0.0551512	0.0143333	0.0551512
TRINITY_DN2912_c0_g1_i2	1.01885e-125	5.09341e-124	1.35592	0.0568526	8.28653	0.530831	0.000237028	0.0062274	0.00528755	0.0062274
TRINITY_DN11244_c0_g1_i2	6.509e-125	3.23421e-123	2.08537	0.087724	6.49011	1.2557	0.00198826	0.0134027	0.00881204	0.0134027
TRINITY_DN4650_c0_g1_i1	7.16237e-125	3.55167e-123	7.79591	0.328001	7.11075	17.5491	0.0119716	0.203197	0.00629283	0.203197
TRINITY_DN312_c0_g1_i1	4.30384e-124	2.11284e-122	3.67887	0.155276	5.69029	3.90822	0.00601788	0.0422031	0.0154297	0.0422031
TRINITY_DN9489_c0_g1_i11	5.34034e-124	2.61645e-122	1.91195	0.0807295	6.18578	1.04889	0.00216869	0.00301794	0.0108658	0.0108658
comp29492_c1_seq1	6.90711e-124	3.37733e-122	1.42974	0.0603964	7.92663	0.590297	0.000287701	0.00700774	0.005235	0.00700774
TRINITY_DN1009_c0_g1_i2	1.28413e-123	6.25404e-122	1.34079	0.0567017	7.6702	0.519149	0.000518963	0.00591121	0.00536648	0.00591121
TRINITY_DN3031_c1_g3_i1	1.54249e-123	7.49744e-122	3.52992	0.149328	7.50247	3.59831	0.0010049	0.0435927	0.00554305	0.0435927
TRINITY_DN4709_c0_g2_i1	2.13547e-123	1.03387e-121	1.23913	0.0524501	8.13733	0.441079	0.000263941	0.00251327	0.00523808	0.00523808
TRINITY_DN206_c0_g2_i1	2.28607e-123	1.10461e-121	1.48416	0.0628295	7.59202	0.636122	0.000475065	0.00742002	0.00543956	0.00742002
TRINITY_DN47286_c0_g1_i1	2.56179e-123	1.23297e-121	1.64485	0.0696459	7.59381	0.781321	0.000498423	0.00920269	0.00543771	0.00920269
TRINITY_DN980_c0_g4_i1	1.04697e-122	4.99009e-121	3.26431	0.138567	8.22025	3.0774	0.000307408	0.038094	0.00526074	0.038094
TRINITY_DN5598_c0_g1_i1	1.76742e-122	8.4076e-121	1.26173	0.0536097	7.76104	0.458234	0.000446788	0.0035053	0.0053012	0.0053012
TRINITY_DN6881_c0_g1_i2	3.07001e-122	1.45757e-120	1.32812	0.0564866	7.65826	0.509439	0.000425082	0.00595639	0.00537662	0.00595639
TRINITY_DN1028_c0_g1_i1	4.36317e-121	2.04777e-119	8.57329	0.366394	10.1944	21.2305	0.00072666	0.267762	0.0107656	0.267762
TRINITY_DN4869_c0_g1_i4	6.60746e-121	3.08927e-119	2.23	0.0953748	5.76387	1.43593	0.00357229	0.0140541	0.0146204	0.0146204
TRINITY_DN4741_c0_g1_i1	9.78667e-121	4.55832e-119	1.50111	0.0642471	9.70944	0.648914	5.76034e-05	0.00589816	0.00819778	0.00819778
TRINITY_DN6674_c0_g1_i4	1.23381e-120	5.71415e-119	4.08392	0.174865	6.17386	4.81767	0.00507148	0.0560839	0.0109516	0.0560839
TRINITY_DN8216_c0_g1_i4	1.59317e-120	7.3646e-119	1.67755	0.0718629	7.16696	0.812907	0.000807282	0.00952129	0.00614774	0.00952129
TRINITY_DN8189_c0_g1_i3	2.24366e-120	1.03326e-118	6.85986	0.294047	5.07859	13.5879	0.150085	0.016589	0.0228419	0.0228419
TRINITY_DN1837_c0_g1_i5	2.36932e-120	1.08909e-118	8.71113	0.373438	9.07428	21.9202	0.00209149	0.276821	0.00625993	0.276821
TRINITY_DN931_c1_g1_i8	4.85536e-120	2.22766e-118	1.654	0.0709992	6.5449	0.788576	0.00158808	0.00650734	0.00849369	0.00849369
TRINITY_DN9797_c0_g1_i1	6.27877e-120	2.87e-118	5.80482	0.249294	4.57733	9.73396	0.0584092	0.0658855	0.030711	0.0658855
TRINITY_DN2092_c0_g1_i5	7.28215e-120	3.31628e-118	4.15712	0.17858	7.78148	4.99229	0.000971382	0.0628104	0.00528937	0.0628104
TRINITY_DN1929_c0_g1_i5	1.12322e-119	5.09622e-118	2.49337	0.107195	9.47112	1.79596	0.000106892	0.0228747	0.00731579	0.0228747
TRINITY_DN1381_c0_g1_i6	1.23853e-119	5.60905e-118	3.04394	0.130889	5.07436	2.66014	0.011367	0.00361438	0.0228967	0.0228967
TRINITY_DN1304_c0_g1_i6	1.29699e-119	5.86296e-118	2.7917	0.120053	11.5682	2.23999	1.178e-05	0.0154398	0.0288136	0.0288136
TRINITY_DN4037_c0_g1_i1	1.80394e-119	8.10981e-118	1.72498	0.0742251	8.17021	0.859599	0.000285302	0.0107334	0.00524563	0.0107334
comp15249_c0_seq2	2.53325e-119	1.13677e-117	2.11008	0.0908531	6.97878	1.28628	0.00094182	0.0155668	0.00668395	0.0155668
TRINITY_DN3681_c0_g2_i4	3.47405e-119	1.55326e-117	1.93566	0.0833919	6.08438	1.07454	0.00229219	0.00240643	0.0116162	0.0116162
TRINITY_DN3449_c0_g2_i9	4.08592e-119	1.82351e-117	1.24435	0.0536252	7.94681	0.447334	0.000422138	0.00532918	0.00523153	0.00532918
TRINITY_DN13531_c0_g1_i1	5.28231e-119	2.34891e-117	4.11401	0.177377	4.40514	4.86811	0.0283551	0.00941292	0.03457	0.03457
TRINITY_DN3401_c0_g1_i4	2.23477e-118	9.84825e-117	1.32125	0.057119	9.14643	0.504143	0.000106611	0.0061635	0.00641855	0.00641855
TRINITY_DN1153_c0_g1_i4	3.13288e-118	1.37566e-116	1.26771	0.0548393	8.84139	0.461907	0.000179136	0.00301375	0.00583556	0.00583556
TRINITY_DN1780_c0_g1_i1	5.56536e-118	2.43507e-116	8.39043	0.363347	9.21554	20.3404	0.00160223	0.26244	0.00658359	0.26244
TRINITY_DN42572_c0_g1_i1	7.2403e-118	3.15667e-116	7.94191	0.344093	5.90245	18.2241	0.0353126	0.201488	0.0132076	0.201488
TRINITY_DN7435_c0_g1_i1	7.58092e-118	3.29931e-116	1.7194	0.0745018	6.93301	0.854185	0.000927829	0.0101732	0.00683513	0.0101732
TRINITY_DN9760_c0_g1_i1	8.57495e-118	3.72532e-116	6.97922	0.30248	3.71071	14.0043	0.121716	-0.0198352	0.061272	0.061272
TRINITY_DN6087_c1_g2_i1	1.09663e-117	4.75582e-116	8.62109	0.373811	10.8186	21.4747	0.000420258	0.279048	0.0163273	0.279048
TRINITY_DN4016_c0_g1_i4	4.05183e-117	1.74791e-115	1.98786	0.0864058	6.35849	1.14182	0.00230543	0.0126265	0.00965304	0.0126265
TRINITY_DN3099_c1_g1_i2	4.31736e-117	1.85919e-115	8.39961	0.365148	10.627	20.3867	0.000405559	0.26626	0.0142731	0.26626
TRINITY_DN1551_c0_g1_i7	5.5308e-117	2.37757e-115	8.57096	0.372771	9.57994	21.2271	0.00114248	0.276773	0.00769237	0.276773
TRINITY_DN299_c0_g1_i1	1.85529e-116	7.93377e-115	8.56271	0.373266	11.1561	21.1874	0.000301354	0.278353	0.0209324	0.278353
TRINITY_DN2913_c0_g1_i1	2.51275e-116	1.07266e-114	6.94713	0.303014	8.9551	13.9467	0.00113167	0.182503	0.00602666	0.182503
TRINITY_DN3699_c0_g1_i1	3.69119e-116	1.57298e-114	2.19673	0.0958853	8.03818	1.39452	0.000344795	0.0180432	0.00522671	0.0180432
TRINITY_DN10745_c0_g1_i12	1.79246e-115	7.59891e-114	1.85111	0.0810431	8.55433	0.990292	0.000202925	0.012933	0.00547709	0.012933
TRINITY_DN631_c0_g1_i2	3.05803e-115	1.29195e-113	8.73041	0.382615	10.3975	22.0281	0.000525058	0.292264	0.0122399	0.292264
TRINITY_DN3612_c0_g1_i4	5.24886e-115	2.21372e-113	1.29935	0.057004	7.30917	0.485163	0.000656467	0.00259258	0.00584245	0.00584245
TRINITY_DN413_c1_g1_i1	8.25175e-115	3.46235e-113	2.65001	0.11636	6.3186	2.02965	0.00233974	0.0247395	0.00992514	0.0247395
TRINITY_DN791_c0_g1_i4	1.17467e-114	4.91202e-113	1.84419	0.0810322	8.47969	0.982986	0.000506826	0.0126256	0.00541085	0.0126256
TRINITY_DN3099_c2_g1_i5	2.65769e-114	1.10945e-112	8.66032	0.381127	9.64285	21.6779	0.00138631	0.289129	0.00792977	0.289129
TRINITY_DN7758_c0_g1_i1	3.16023e-114	1.317e-112	2.31215	0.101788	5.60767	1.5337	0.00434373	0.00297098	0.0163778	0.0163778
TRINITY_DN4715_c0_g1_i1	9.43633e-114	3.91257e-112	7.95465	0.350932	5.28947	18.2901	0.0751793	0.171127	0.0202097	0.171127
TRINITY_DN3645_c0_g1_i3	1.12008e-113	4.62852e-112	5.15429	0.227465	6.12994	7.67918	0.00846903	0.0950119	0.0112694	0.0950119
TRINITY_DN12578_c0_g1_i1	1.5185e-113	6.25387e-112	1.69692	0.0749314	7.66219	0.832347	0.000776595	0.0104528	0.00537325	0.0104528
TRINITY_DN6186_c0_g1_i4	1.19124e-112	4.86526e-111	1.23519	0.0547629	7.55591	0.441056	0.000478351	0.0055196	0.00547871	0.0055196
TRINITY_DN5595_c0_g1_i13	1.41605e-112	5.77381e-111	1.63147	0.0723565	6.4747	0.768931	0.00156567	0.00829087	0.00890524	0.00890524
TRINITY_DN1837_c0_g1_i8	1.44433e-112	5.87934e-111	8.58406	0.380722	8.28759	21.3016	0.00523874	0.28466	0.00528804	0.28466
TRINITY_DN5676_c1_g1_i1	2.55033e-112	1.03472e-110	3.94472	0.175153	5.38654	4.49855	0.00956688	0.0517902	0.0190316	0.0517902
TRINITY_DN20085_c0_g2_i1	2.98897e-112	1.21068e-110	1.27595	0.0566722	7.26783	0.469589	0.000501676	0.00466974	0.0059218	0.0059218
TRINITY_DN13896_c0_g1_i2	4.53221e-112	1.82973e-110	3.87097	0.172073	4.47685	4.311	0.0263633	0.00832048	0.0328551	0.0328551
TRINITY_DN2253_c0_g1_i5	7.13049e-112	2.86926e-110	8.70627	0.387359	10.6662	21.9141	0.000485723	0.299608	0.014665	0.299608
TRINITY_DN9255_c0_g1_i2	1.19006e-111	4.78089e-110	7.92995	0.353177	6.60627	18.1807	0.0198297	0.229638	0.00816325	0.229638
TRINITY_DN4660_c0_g4_i6	1.24017e-111	4.97407e-110	2.23965	0.0997555	6.64559	1.45021	0.00158976	0.0183125	0.00796716	0.0183125
TRINITY_DN754_c0_g1_i8	3.16147e-111	1.25977e-109	1.23923	0.0552986	7.51978	0.441433	0.000594503	0.00251511	0.00552137	0.00552137
TRINITY_DN4252_c0_g1_i2	5.63528e-111	2.23825e-109	2.39636	0.107057	9.56655	1.66037	8.10328e-05	0.0228413	0.00764376	0.0228413
TRINITY_DN480_c0_g1_i6	1.72958e-110	6.83642e-109	1.4387	0.0644176	6.90162	0.597665	0.00135609	0.00596756	0.00694317	0.00694317
TRINITY_DN984_c2_g1_i4	1.77815e-110	7.01712e-109	2.88995	0.129404	5.10219	2.41494	0.0107323	0.0227588	0.0225381	0.0227588
TRINITY_DN1519_c0_g2_i1	2.83864e-110	1.11841e-108	1.30592	0.0585304	7.2099	0.490623	0.000805553	0.00311452	0.00604605	0.00604605
TRINITY_DN2024_c0_g1_i1	3.75281e-110	1.47386e-108	1.67341	0.0750433	6.91396	0.809744	0.00116167	0.0101013	0.00690031	0.0101013
TRINITY_DN15928_c1_g1_i5	3.78755e-110	1.48513e-108	1.86889	0.0838111	6.1862	1.00997	0.00254487	0.0115037	0.0108628	0.0115037
TRINITY_DN12283_c0_g1_i1	4.36662e-110	1.70946e-108	1.35285	0.0606861	7.41311	0.529226	0.000596292	0.00676932	0.00566816	0.00676932
TRINITY_DN4098_c0_g1_i3	8.32888e-110	3.25543e-108	1.44603	0.0649504	6.8139	0.600981	0.00117448	0.0029689	0.00726263	0.00726263
TRINITY_DN16106_c0_g1_i3	9.08697e-110	3.54608e-108	5.89477	0.264818	3.99052	10.0075	0.0920436	0.000587951	0.0482136	0.0482136
TRINITY_DN15770_c0_g1_i5	2.37908e-109	9.24e-108	1.44824	0.0651874	8.51488	0.606539	0.000196124	0.00830268	0.00544076	0.00830268
TRINITY_DN5534_c0_g1_i1	2.42685e-109	9.41065e-108	4.6289	0.208363	6.54003	6.19635	0.00570833	0.0811216	0.00852116	0.0811216
TRINITY_DN4932_c0_g1_i13	2.64944e-109	1.02576e-107	1.19321	0.0537198	7.80358	0.409699	0.000493881	0.00290909	0.00527774	0.00527774
TRINITY_DN12184_c0_g1_i5	5.79669e-109	2.24072e-107	1.45826	0.0657572	6.79613	0.612523	0.00131769	0.004449	0.00733034	0.00733034
TRINITY_DN6470_c0_g2_i4	5.94817e-109	2.29566e-107	6.85873	0.309296	4.49134	13.6046	0.0999221	0.0914062	0.0325283	0.0914062
TRINITY_DN3392_c0_g1_i1	9.71715e-109	3.74438e-107	1.577	0.071186	6.9891	0.719237	0.000866351	0.00926855	0.00665092	0.00926855
TRINITY_DN1310_c0_g1_i18	2.24764e-108	8.63389e-107	2.05846	0.0930783	7.81254	1.2255	0.000486698	0.0168404	0.00527337	0.0168404
TRINITY_DN8232_c0_g3_i2	3.2133e-108	1.2324e-106	3.38279	0.153073	4.77347	3.30492	0.0196644	0.021652	0.027198	0.027198
TRINITY_DN6854_c0_g1_i1	1.11856e-107	4.24362e-106	1.17396	0.0532579	8.29636	0.398625	0.000245641	0.00542716	0.00529219	0.00542716
comp16018_c0_seq2	1.59884e-107	6.04703e-106	4.62825	0.21012	4.27055	6.19589	0.0394114	0.0488898	0.0382975	0.0488898
TRINITY_DN6746_c0_g1_i3	2.74573e-107	1.03369e-105	6.49501	0.295199	4.48076	12.2023	0.0916436	0.0826412	0.0327663	0.0826412
TRINITY_DN11459_c0_g1_i1	7.26371e-107	2.72622e-105	1.35194	0.0615694	8.14788	0.528711	0.000302668	0.00727892	0.0052403	0.00727892
TRINITY_DN2315_c0_g1_i9	8.3973e-107	3.14687e-105	8.83901	0.402663	8.13538	22.6003	0.0099862	0.314288	0.00523769	0.314288
TRINITY_DN3438_c0_g1_i1	1.17967e-106	4.40734e-105	4.52654	0.206352	9.27769	5.92715	0.000203404	0.0849593	0.00674342	0.0849593
TRINITY_DN2948_c0_g1_i1	1.36485e-106	5.09144e-105	1.95882	0.0893242	5.92712	1.10555	0.00298434	0.00783395	0.0129733	0.0129733
TRINITY_DN6864_c0_g4_i1	1.43326e-106	5.33851e-105	2.08673	0.0951669	6.47139	1.25965	0.00189395	0.0162195	0.00892545	0.0162195
TRINITY_DN3315_c0_g1_i3	1.7512e-106	6.50301e-105	8.05206	0.367373	5.23113	18.7558	0.095492	0.174433	0.0209235	0.174433
TRINITY_DN6896_c0_g2_i1	2.61463e-106	9.66743e-105	3.06478	0.139946	5.65173	2.71725	0.00447833	0.0346914	0.0158676	0.0346914
TRINITY_DN37_c0_g1_i6	2.71854e-106	1.00345e-104	8.41116	0.384108	10.183	20.4665	0.00062504	0.294452	0.010691	0.294452
TRINITY_DN124_c0_g1_i1	8.66877e-106	3.19016e-104	3.5511	0.162559	6.72901	3.64824	0.00234906	0.0505016	0.00759464	0.0505016
comp4173_c0_seq1	1.10881e-105	4.07439e-104	3.13456	0.143565	4.80864	2.84261	0.0140829	0.0271387	0.0266409	0.0271387
TRINITY_DN7893_c1_g1_i2	1.68302e-105	6.16589e-104	2.3064	0.105727	5.50893	1.53121	0.00480587	0.00843537	0.0175506	0.0175506
TRINITY_DN1598_c0_g1_i10	2.18057e-105	7.9768e-104	1.14613	0.0525679	8.10179	0.377531	0.000294725	0.00228716	0.00523204	0.00523204
TRINITY_DN10235_c0_g1_i3	4.00295e-105	1.45781e-103	1.54411	0.0709122	7.57865	0.689846	0.000456736	0.00960035	0.00545365	0.00960035
TRINITY_DN5459_c0_g1_i2	7.81138e-105	2.83636e-103	9.01899	0.414774	4.83138	23.5355	0.0792612	0.264813	0.0262903	0.264813
TRINITY_DN1259_c0_g1_i1	1.5719e-104	5.68244e-103	8.44047	0.388742	7.81064	20.6138	0.00693643	0.295305	0.00527429	0.295305
TRINITY_DN7226_c0_g1_i1	1.99042e-104	7.18482e-103	1.55653	0.071725	8.43921	0.701046	0.00022579	0.0100632	0.00537934	0.0100632
TRINITY_DN6699_c0_g1_i2	2.4458e-104	8.81564e-103	1.75299	0.0808132	8.02706	0.889192	0.000322278	0.0127393	0.00522649	0.0127393
TRINITY_DN7908_c0_g1_i1	4.56158e-104	1.63697e-102	4.44151	0.205026	7.09017	5.70836	0.0017895	0.0822815	0.00634925	0.0822815
TRINITY_DN4960_c0_g1_i1	6.43689e-104	2.30321e-102	8.40212	0.388136	5.96644	20.4284	0.0480494	0.253249	0.0126116	0.253249
TRINITY_DN2106_c0_g1_i4	6.59599e-104	2.3567e-102	2.36379	0.109201	7.48506	1.61688	0.000590412	0.0232594	0.00556569	0.0232594
TRINITY_DN2942_c0_g2_i8	6.91404e-104	2.46674e-102	2.22813	0.102944	7.0625	1.43661	0.00330666	0.0178884	0.00642782	0.0178884
TRINITY_DN2987_c0_g1_i4	8.13572e-104	2.89001e-102	6.1331	0.28346	11.3448	10.8849	7.16668e-05	0.160628	0.0241853	0.160628
TRINITY_DN710_c0_g1_i6	2.14598e-103	7.60102e-102	5.4576	0.252763	5.37886	8.61964	0.0198969	0.107881	0.0191246	0.107881
TRINITY_DN1476_c0_g1_i1	2.80483e-103	9.90611e-102	1.62536	0.0753198	7.76633	0.76452	0.000462928	0.0108832	0.00529804	0.0108832
TRINITY_DN640_c0_g2_i2	4.74387e-103	1.67063e-101	2.64762	0.122831	5.09069	2.01414	0.00748891	0.00570769	0.0226858	0.0226858
TRINITY_DN5735_c0_g1_i2	6.07484e-103	2.13629e-101	8.12642	0.377208	4.14681	19.1121	0.0748049	0.209766	0.0423173	0.209766
TRINITY_DN8441_c0_g1_i1	3.09706e-102	1.08291e-100	1.26554	0.0589501	7.66055	0.463557	0.000554973	0.00639525	0.00537465	0.00639525
TRINITY_DN499_c0_g2_i3	4.0676e-102	1.42025e-100	7.69441	0.358624	3.48004	17.1359	0.0764811	0.180741	0.0746537	0.180741
TRINITY_DN4720_c0_g1_i3	4.77814e-102	1.66361e-100	2.1791	0.1016	7.6441	1.37441	0.000539541	0.0201055	0.00538912	0.0201055
TRINITY_DN11_c0_g1_i1	5.25464e-102	1.82692e-100	7.59843	0.354347	3.44783	16.7113	0.0936935	0.15743	0.0767177	0.15743
TRINITY_DN4277_c0_g1_i1	6.27686e-102	2.17923e-100	2.58994	0.120826	5.65167	1.94154	0.00678276	0.0224153	0.0158683	0.0224153
TRINITY_DN3284_c0_g1_i4	7.00726e-102	2.42596e-100	2.03732	0.0950682	6.7303	1.2014	0.00144104	0.0166349	0.00758938	0.0166349
TRINITY_DN434_c0_g1_i1	9.53487e-102	3.29174e-100	1.54506	0.0721461	7.22276	0.690984	0.00080553	0.00960459	0.00601717	0.00960459
comp36505_c0_seq2	9.90894e-102	3.41608e-100	1.2853	0.0600219	7.09106	0.475633	0.000858461	0.00337796	0.00634679	0.00634679
TRINITY_DN2279_c0_g3_i3	9.94013e-102	3.42203e-100	4.68071	0.218584	7.40805	6.34163	0.00583515	0.0897226	0.00567591	0.0897226
TRINITY_DN6348_c0_g1_i1	1.55495e-101	5.33815e-100	2.83429	0.132487	9.604	2.32529	9.08359e-05	0.035015	0.00778141	0.035015
TRINITY_DN2537_c0_g1_i2	7.73983e-101	2.64231e-99	1.41021	0.0661515	6.72244	0.571454	0.0011303	0.00266451	0.00762175	0.00762175
TRINITY_DN3528_c0_g1_i2	1.33004e-100	4.52805e-99	2.01066	0.0944301	6.67916	1.17036	0.00163091	0.0162032	0.00780997	0.0162032
TRINITY_DN3128_c0_g1_i2	2.34045e-100	7.95689e-99	5.33127	0.250694	5.73795	8.22844	0.0126979	0.112997	0.0149013	0.112997
TRINITY_DN1304_c0_g1_i1	2.36293e-100	8.02221e-99	3.55575	0.167207	6.62276	3.66033	0.0097223	0.0461938	0.0080795	0.0461938
TRINITY_DN4809_c0_g1_i1	4.73531e-100	1.60101e-98	1.81395	0.0854309	6.01265	0.951316	0.0023917	0.0106685	0.0122052	0.0122052
TRINITY_DN8857_c0_g1_i2	5.23661e-100	1.76563e-98	3.31238	0.156036	4.87231	3.15615	0.0230185	0.0018725	0.0256761	0.0256761
TRINITY_DN4276_c0_g1_i1	1.79571e-99	6.00512e-98	1.64848	0.0778677	7.17526	0.786819	0.00073363	0.0113931	0.00612747	0.0113931
TRINITY_DN2645_c0_g1_i2	1.92648e-99	6.43366e-98	1.19909	0.0566493	9.08474	0.412981	0.000136223	0.00240021	0.00628207	0.00628207
TRINITY_DN37363_c0_g1_i1	2.18389e-99	7.26365e-98	1.83766	0.0868419	5.97186	0.975102	0.00252023	0.00942986	0.0125628	0.0125628
TRINITY_DN3280_c0_g1_i4	2.2545e-99	7.48836e-98	1.15688	0.0546742	7.81723	0.387516	0.000426479	0.00555205	0.00527117	0.00555205
TRINITY_DN3393_c0_g2_i1	2.91513e-99	9.64352e-98	2.67255	0.126377	5.09875	2.05997	0.00936009	0.0130981	0.0225823	0.0225823
TRINITY_DN16191_c0_g1_i1	4.96325e-99	1.6309e-97	2.41483	0.114326	5.80237	1.68852	0.00374284	0.0223981	0.0142123	0.0223981
TRINITY_DN14052_c0_g1_i1	6.86313e-99	2.25217e-97	1.41833	0.0671971	6.7328	0.582498	0.00122654	0.00780436	0.00757918	0.00780436
TRINITY_DN8179_c0_g1_i1	1.44347e-98	4.70536e-97	1.8138	0.086077	6.20636	0.952662	0.00255402	0.0122645	0.0107179	0.0122645
TRINITY_DN33_c0_g1_i3	1.8459e-98	6.00921e-97	8.66115	0.411258	9.53022	21.7229	0.00123064	0.337035	0.00751512	0.337035
TRINITY_DN1510_c0_g2_i2	2.73164e-98	8.84577e-97	8.6292	0.410102	8.15737	21.5635	0.00634395	0.330024	0.00524246	0.330024
TRINITY_DN3438_c0_g3_i2	4.52854e-98	1.4626e-96	1.51748	0.0722005	10.1351	0.662215	4.02755e-05	0.00496149	0.0103855	0.0103855
TRINITY_DN11202_c0_g1_i1	5.7291e-98	1.84307e-96	1.17344	0.0558609	8.99631	0.39788	0.000137492	0.00507026	0.0061034	0.0061034
TRINITY_DN2316_c0_g1_i4	5.95904e-98	1.91454e-96	1.45639	0.069337	6.76455	0.613868	0.00216233	0.00698969	0.00745293	0.00745293
TRINITY_DN1085_c0_g1_i7	6.25977e-98	2.00853e-96	3.67412	0.17494	5.59984	3.90937	0.0401864	0.0210214	0.0164695	0.0210214
TRINITY_DN3963_c0_g3_i1	8.09384e-98	2.59362e-96	1.71585	0.0817459	7.77273	0.852636	0.000419725	0.0129451	0.00529431	0.0129451
TRINITY_DN12578_c0_g1_i7	1.13551e-97	3.62919e-96	2.3147	0.110361	5.44478	1.5517	0.00423041	0.0201288	0.0183257	0.0201288
TRINITY_DN8122_c0_g1_i3	1.48866e-97	4.74555e-96	6.56296	0.313103	3.42964	12.4745	0.0870145	0.109053	0.0779048	0.109053
TRINITY_DN14820_c0_g1_i1	1.68514e-97	5.3649e-96	4.857	0.231781	4.4052	6.83222	0.0373617	0.0700832	0.0345684	0.0700832
TRINITY_DN2808_c0_g1_i4	2.11349e-97	6.71993e-96	1.76465	0.0842542	6.44324	0.901878	0.00156966	0.0126279	0.00910014	0.0126279
TRINITY_DN4123_c0_g1_i1	2.47169e-97	7.84865e-96	3.48769	0.166581	4.45596	3.50587	0.0221613	0.0133495	0.0333374	0.0333374
comp40907_c3_seq19	2.55312e-97	8.09675e-96	1.18637	0.0566684	7.34814	0.407474	0.000649229	0.00557811	0.00577338	0.00577338
TRINITY_DN1913_c0_g1_i2	3.11561e-97	9.86785e-96	5.06363	0.24198	5.5487	7.4242	0.100034	0.0147562	0.0170743	0.0170743
TRINITY_DN1004_c0_g1_i1	7.50154e-97	2.35123e-95	1.94785	0.0932704	6.87651	1.09895	0.00110075	0.016298	0.00703203	0.016298
TRINITY_DN6844_c0_g1_i1	8.04399e-97	2.51526e-95	1.18145	0.0565815	9.08024	0.402444	0.000130439	0.00411002	0.0062725	0.0062725
TRINITY_DN895_c0_g1_i11	1.5048e-96	4.68743e-95	3.05546	0.14654	8.05532	2.70419	0.00050253	0.0424456	0.00522746	0.0424456
TRINITY_DN52123_c0_g1_i1	1.80217e-96	5.59242e-95	6.36985	0.305626	5.63141	11.753	0.0227997	0.164014	0.0161017	0.164014
TRINITY_DN4171_c0_g1_i9	2.10587e-96	6.52659e-95	1.11675	0.0536009	7.76235	0.358691	0.000445708	0.00231661	0.00530041	0.00530041
TRINITY_DN1248_c0_g1_i1	2.66185e-96	8.21858e-95	3.29617	0.158293	5.95174	3.14717	0.0128279	0.0372851	0.0127451	0.0372851
TRINITY_DN1960_c0_g1_i1	3.87295e-96	1.19279e-94	1.31965	0.0634285	7.31347	0.504462	0.000542512	0.00750383	0.00583462	0.00750383
TRINITY_DN2335_c0_g2_i3	4.41908e-96	1.35928e-94	1.09736	0.0527604	8.35077	0.345163	0.000246313	0.00104077	0.00532101	0.00532101
TRINITY_DN2864_c0_g1_i20	1.17913e-95	3.5954e-94	2.59653	0.125123	7.53204	1.95312	0.000811056	0.0305003	0.00550649	0.0305003
TRINITY_DN8002_c0_g1_i1	1.47595e-95	4.48376e-94	1.37089	0.0660955	8.50734	0.544445	0.000258886	0.00847836	0.00543416	0.00847836
TRINITY_DN5434_c0_g1_i1	1.64665e-95	4.99612e-94	1.09756	0.0529307	8.24206	0.348985	0.000242924	0.00536039	0.0052687	0.00536039
TRINITY_DN11977_c0_g1_i1	2.31869e-95	7.02649e-94	6.25833	0.302053	2.62546	11.3224	0.03795	0.115933	0.144522	0.144522
TRINITY_DN1443_c0_g1_i1	2.3684e-95	7.16829e-94	8.54923	0.412641	9.30723	21.1746	0.0016565	0.338889	0.00682333	0.338889
TRINITY_DN3021_c0_g1_i4	3.32628e-95	1.00427e-93	2.68726	0.129807	6.2509	2.09213	0.00241292	0.0312868	0.0103997	0.0312868
TRINITY_DN6053_c1_g1_i1	6.04813e-95	1.81933e-93	2.81829	0.136327	4.81508	2.28301	0.010629	0.00529085	0.0265409	0.0265409
TRINITY_DN12171_c0_g1_i1	7.31558e-95	2.1979e-93	1.28336	0.0621062	6.96771	0.471601	0.000994547	0.000203485	0.00671982	0.00671982
TRINITY_DN1069_c0_g1_i5	8.19575e-95	2.45632e-93	2.91279	0.140997	7.70905	2.45817	0.000698342	0.0390621	0.00533601	0.0390621
TRINITY_DN386_c1_g1_i1	1.14255e-94	3.42013e-93	1.25351	0.0607248	7.63015	0.455258	0.000506754	0.00686825	0.00540194	0.00686825
TRINITY_DN37020_c0_g1_i1	1.32302e-94	3.95554e-93	8.41516	0.407804	10.2146	20.5179	0.000640293	0.331968	0.0109005	0.331968
TRINITY_DN5737_c0_g1_i1	2.15281e-94	6.42858e-93	1.08383	0.0525832	8.32201	0.337851	0.00022488	0.00237037	0.00530512	0.00530512
TRINITY_DN17616_c0_g2_i3	2.21136e-94	6.5954e-93	1.10785	0.0537516	7.71924	0.353714	0.000449819	0.00310961	0.00532865	0.00532865
TRINITY_DN7015_c0_g1_i1	2.64612e-94	7.88249e-93	2.49742	0.121224	7.29765	1.80722	0.000749401	0.028641	0.0058638	0.028641
TRINITY_DN833_c0_g1_i1	5.8507e-94	1.73653e-92	3.07725	0.149648	6.43544	2.74396	0.00245191	0.042337	0.00914939	0.042337
TRINITY_DN9427_c0_g1_i1	9.25994e-94	2.74179e-92	3.16148	0.15391	6.99436	2.8963	0.00139183	0.045985	0.00663425	0.045985
TRINITY_DN3099_c1_g1_i4	1.465e-93	4.32731e-92	8.45892	0.412254	10.167	20.7352	0.000899481	0.339007	0.0105874	0.339007
TRINITY_DN1382_c0_g1_i4	2.90802e-93	8.5588e-92	1.12537	0.0549353	8.13782	0.367019	0.000292564	0.00574322	0.00523818	0.00574322
TRINITY_DN2362_c0_g1_i6	3.31702e-93	9.75084e-92	1.07652	0.0525673	8.22039	0.332768	0.000265852	0.00166319	0.00526079	0.00526079
TRINITY_DN2408_c0_g1_i1	3.58346e-93	1.05215e-91	1.4568	0.0711496	7.1663	0.61504	0.000763893	0.00936062	0.00614938	0.00936062
TRINITY_DN12865_c0_g1_i2	4.14593e-93	1.21439e-91	6.27127	0.306393	2.44249	11.2871	0.0245011	0.0341365	0.163252	0.163252
TRINITY_DN2710_c0_g1_i4	6.85551e-93	2.00328e-91	1.17705	0.0575755	9.15022	0.401524	0.000104247	0.00652564	0.00642728	0.00652564
TRINITY_DN9798_c0_g1_i1	7.09439e-93	2.07062e-91	1.70593	0.0834525	6.06698	0.839392	0.00217428	0.0070557	0.0117543	0.0117543
TRINITY_DN7816_c0_g1_i1	7.86989e-93	2.29423e-91	1.62845	0.079682	6.17826	0.768537	0.00177847	0.0109007	0.01092	0.01092
TRINITY_DN5817_c0_g1_i1	8.04766e-93	2.34327e-91	1.79458	0.0878158	8.47381	0.933368	0.000281227	0.015142	0.00540609	0.015142
TRINITY_DN1066_c0_g1_i1	8.68329e-93	2.52536e-91	1.76301	0.0862864	7.90601	0.900817	0.000369394	0.0145213	0.00523958	0.0145213
TRINITY_DN2774_c0_g1_i3	1.93891e-92	5.62559e-91	3.3503	0.164289	6.94877	3.25328	0.00157776	0.0524039	0.00678223	0.0524039
TRINITY_DN20729_c0_g1_i1	2.40788e-92	6.9698e-91	1.39504	0.0684443	6.64847	0.560488	0.00141592	0.00377291	0.00795331	0.00795331
TRINITY_DN782_c0_g1_i1	3.55636e-92	1.02579e-90	2.4062	0.118165	6.87333	1.67816	0.0013062	0.0266196	0.00704345	0.0266196
TRINITY_DN3904_c0_g4_i2	4.12724e-92	1.18905e-90	2.68696	0.132	9.30009	2.09266	0.000118258	0.0347297	0.00680378	0.0347297
TRINITY_DN37104_c0_g1_i1	4.59826e-92	1.3232e-90	1.35193	0.0664326	6.70009	0.524601	0.0011097	0.00168238	0.00771689	0.00771689
TRINITY_DN2240_c0_g1_i8	7.45947e-92	2.14152e-90	8.52551	0.419423	6.71437	21.0685	0.0207233	0.331108	0.00765559	0.331108
TRINITY_DN218_c0_g1_i3	2.35735e-91	6.75975e-90	3.78429	0.186692	6.16945	4.15141	0.00402402	0.0656839	0.0109834	0.0656839
TRINITY_DN6437_c0_g1_i4	2.66683e-91	7.63828e-90	1.23988	0.0611861	7.00013	0.442092	0.000871407	0.00246743	0.00661606	0.00661606
TRINITY_DN188_c0_g1_i1	2.72612e-91	7.79898e-90	2.01357	0.0993716	5.65963	1.17245	0.00397225	0.012399	0.0157772	0.0157772
TRINITY_DN9005_c0_g1_i1	4.65468e-91	1.32699e-89	2.1322	0.105363	7.03939	1.31796	0.000911953	0.0212908	0.00649579	0.0212908
TRINITY_DN737_c0_g2_i1	4.74753e-91	1.35032e-89	7.52077	0.371659	3.6127	16.3974	0.0847551	0.191505	0.0666593	0.191505
TRINITY_DN2352_c0_g2_i7	1.06659e-90	3.01968e-89	1.06268	0.0526188	8.22408	0.326988	0.000275406	0.00478214	0.00526208	0.00526208
TRINITY_DN5577_c0_g1_i2	1.20459e-90	3.40643e-89	1.14939	0.0569293	7.68893	0.383011	0.000421111	0.00606078	0.00535132	0.00606078
TRINITY_DN3923_c0_g2_i3	1.29174e-90	3.64869e-89	8.45312	0.418755	10.0315	20.7164	0.000689087	0.350022	0.00976873	0.350022
TRINITY_DN46817_c0_g1_i1	2.31513e-90	6.49452e-89	7.61694	0.377872	5.91145	16.8213	0.0281812	0.257394	0.0131215	0.257394
TRINITY_DN10956_c0_g1_i1	3.33413e-90	9.3424e-89	4.89562	0.243087	4.53481	6.94903	0.0350836	0.0830986	0.0315848	0.0830986
TRINITY_DN2532_c0_g1_i12	3.80531e-90	1.06505e-88	1.50887	0.0749456	6.45915	0.655588	0.0022329	0.00372519	0.00900079	0.00900079
TRINITY_DN4402_c0_g1_i5	4.19067e-90	1.17157e-88	3.02408	0.150242	5.34819	2.65157	0.00844317	0.0367021	0.0194962	0.0367021
TRINITY_DN6519_c0_g1_i2	4.92294e-90	1.37473e-88	1.97253	0.0980379	8.19376	1.12816	0.000338396	0.0188845	0.00525219	0.0188845
TRINITY_DN2206_c0_g1_i4	1.55751e-89	4.32964e-88	2.53687	0.126446	5.81339	1.86619	0.00370777	0.0282695	0.0140976	0.0282695
TRINITY_DN5972_c0_g1_i2	2.17663e-89	6.04384e-88	2.85139	0.142241	9.1069	2.35766	0.000130074	0.0403347	0.00632995	0.0403347
TRINITY_DN1596_c0_g1_i2	3.18412e-89	8.82139e-88	2.53018	0.126337	6.8585	1.85645	0.00112105	0.0308008	0.00709709	0.0308008
TRINITY_DN5146_c0_g1_i1	3.39105e-89	9.38406e-88	4.54993	0.227222	7.02522	6.00332	0.00246155	0.100798	0.00653853	0.100798
TRINITY_DN2603_c0_g1_i3	3.78523e-89	1.04631e-87	8.41424	0.420319	5.9233	20.5313	0.119811	0.233525	0.0130092	0.233525
TRINITY_DN699_c0_g3_i4	4.59255e-89	1.26662e-87	5.22833	0.261298	5.26161	7.92717	0.0508171	0.0857364	0.0205497	0.0857364
TRINITY_DN2510_c0_g1_i2	4.97907e-89	1.37168e-87	4.43127	0.221508	9.21112	5.69445	0.00020519	0.0979264	0.00657264	0.0979264
TRINITY_DN794_c0_g1_i1	5.73234e-89	1.57742e-87	1.62037	0.0810267	6.43001	0.761427	0.00166758	0.0114631	0.00918389	0.0114631
TRINITY_DN2315_c0_g1_i20	6.17925e-89	1.6985e-87	7.07094	0.353649	7.56643	14.4996	0.0137422	0.236392	0.00546694	0.236392
TRINITY_DN3871_c0_g1_i6	6.31678e-89	1.73242e-87	1.51648	0.0758499	6.8031	0.666922	0.00106457	0.0104418	0.00730367	0.0104418
TRINITY_DN7661_c0_g1_i7	8.29396e-89	2.27214e-87	1.23273	0.0616994	8.45102	0.440702	0.000211303	0.00740232	0.00538822	0.00740232
TRINITY_DN6281_c0_g1_i1	1.42697e-88	3.90048e-87	1.08827	0.0545429	8.83163	0.340408	0.000129354	0.00223931	0.00582051	0.00582051
TRINITY_DN7528_c0_g1_i1	1.46809e-88	4.00842e-87	7.18134	0.359948	4.24206	14.9568	0.128738	0.130388	0.0391746	0.130388
comp44543_c0_seq1	1.75079e-88	4.77499e-87	4.49014	0.225158	4.89305	5.84731	0.0192461	0.0821457	0.0253726	0.0821457
TRINITY_DN4870_c0_g1_i4	1.8463e-88	5.02989e-87	1.16407	0.0583799	7.21153	0.390937	0.000774074	0.00363236	0.00604235	0.00604235
TRINITY_DN4204_c0_g1_i2	2.00596e-88	5.45879e-87	6.4267	0.322376	3.7293	11.9789	0.124999	0.0828533	0.0602991	0.0828533
TRINITY_DN1464_c0_g1_i2	2.51223e-88	6.82138e-87	1.41989	0.0712648	6.65911	0.582771	0.00225463	0.00561487	0.0079027	0.0079027
TRINITY_DN3491_c0_g1_i8	3.35713e-88	9.10542e-87	1.90533	0.0956987	5.79792	1.04686	0.00405755	0.00718528	0.0142589	0.0142589
TRINITY_DN4396_c0_g1_i10	4.48421e-88	1.21088e-86	3.07278	0.154449	7.50121	2.73859	0.0016326	0.0460761	0.00554466	0.0460761
TRINITY_DN12420_c0_g1_i1	5.15228e-88	1.38976e-86	2.08075	0.104622	8.76784	1.25577	0.000203419	0.0216882	0.00572733	0.0216882
TRINITY_DN37752_c0_g1_i1	6.36124e-88	1.71209e-86	7.25925	0.365197	5.42819	15.2848	0.0373762	0.229362	0.0185269	0.229362
TRINITY_DN1028_c0_g1_i3	1.01189e-87	2.72047e-86	5.02378	0.253033	6.8655	7.32072	0.00369037	0.124361	0.00707167	0.124361
TRINITY_DN3424_c0_g1_i2	1.23426e-87	3.31107e-86	1.09698	0.0552795	8.10002	0.34906	0.000296439	0.00581522	0.0052318	0.00581522
TRINITY_DN2939_c0_g1_i18	1.56665e-87	4.19815e-86	1.84846	0.0932043	6.27105	0.991119	0.00188473	0.0154894	0.0102571	0.0154894
TRINITY_DN5336_c0_g1_i3	3.48228e-87	9.25066e-86	2.33923	0.11819	5.21013	1.57575	0.00675537	0.00761771	0.0211824	0.0211824
TRINITY_DN4283_c0_g2_i1	3.50691e-87	9.306e-86	8.70687	0.439924	10.3926	21.9917	0.00070312	0.386364	0.0122014	0.386364
TRINITY_DN3424_c0_g3_i2	4.04463e-87	1.07098e-85	1.17568	0.0594239	9.35952	0.39678	9.11502e-05	0.00208095	0.00697125	0.00697125
TRINITY_DN2485_c0_g1_i4	5.68071e-87	1.50257e-85	1.04189	0.0527075	8.27406	0.312117	0.000274256	0.0020158	0.00528191	0.00528191
comp53055_c0_seq1	6.42211e-87	1.69502e-85	5.99947	0.303598	2.30659	10.3526	0.00608302	0.0741138	0.178261	0.178261
TRINITY_DN1754_c1_g2_i3	9.87925e-87	2.60468e-85	1.04577	0.0529784	7.90458	0.314992	0.000373482	0.00257556	0.00523993	0.00523993
TRINITY_DN9834_c0_g2_i1	1.25469e-86	3.29738e-85	2.22593	0.112835	5.32722	1.43748	0.0053956	0.0200677	0.0197506	0.0200677
TRINITY_DN11791_c0_g1_i3	1.2806e-86	3.36188e-85	7.60507	0.385528	3.72997	16.7797	0.112176	0.185088	0.0602642	0.185088
TRINITY_DN321_c0_g1_i6	1.89284e-86	4.95327e-85	1.08202	0.0549063	7.76904	0.338475	0.000732967	0.00390088	0.00529644	0.00529644
TRINITY_DN2719_c0_g2_i2	2.12823e-86	5.55149e-85	1.55267	0.0788129	6.2706	0.697748	0.0021627	0.00828513	0.0102603	0.0102603
TRINITY_DN14484_c0_g1_i1	2.15618e-86	5.61842e-85	2.15278	0.109278	5.77238	1.3446	0.00322885	0.0206546	0.0145292	0.0206546
TRINITY_DN8303_c0_g2_i1	2.17817e-86	5.66972e-85	1.37727	0.069914	7.89485	0.550343	0.000357613	0.00941832	0.00524249	0.00941832
TRINITY_DN795_c0_g1_i1	2.31053e-86	6.00786e-85	2.08325	0.105768	7.73191	1.25916	0.000482774	0.0218908	0.00531987	0.0218908
TRINITY_DN442_c0_g6_i1	4.0726e-86	1.05672e-84	1.37695	0.0700102	10.0301	0.543512	4.19128e-05	0.00206307	0.00976095	0.00976095
TRINITY_DN3514_c0_g1_i5	4.52938e-86	1.17276e-84	1.47732	0.0751345	8.43731	0.633245	0.000238143	0.0110523	0.00537794	0.0110523
TRINITY_DN383_c0_g1_i3	4.99905e-86	1.29165e-84	1.09163	0.0555327	7.6396	0.345758	0.000508217	0.00565954	0.0053932	0.00565954
TRINITY_DN1831_c0_g1_i6	5.30159e-86	1.36838e-84	3.44284	0.175169	7.90272	3.43921	0.000642899	0.0607253	0.0052404	0.0607253
TRINITY_DN51537_c0_g1_i1	5.50288e-86	1.41884e-84	1.4813	0.0753746	6.3471	0.634048	0.00163256	0.00667385	0.0097301	0.0097301
TRINITY_DN4712_c0_g1_i1	1.14758e-85	2.93421e-84	2.56788	0.130913	9.85258	1.91338	6.69674e-05	0.0342094	0.00883649	0.0342094
TRINITY_DN85_c0_g1_i1	1.59056e-85	4.06263e-84	8.11075	0.413844	5.53307	19.0891	0.0606699	0.281864	0.0172609	0.281864
TRINITY_DN29193_c0_g1_i1	2.22807e-85	5.67915e-84	1.07506	0.0549023	8.87011	0.334859	0.000147468	0.00526785	0.00588105	0.00588105
TRINITY_DN510_c0_g2_i1	2.82344e-85	7.16692e-84	1.34429	0.0686938	6.75357	0.52441	0.00118893	0.00824874	0.00749624	0.00824874
TRINITY_DN576_c0_g1_i1	3.48168e-85	8.82866e-84	2.53516	0.129618	6.82448	1.8651	0.00120078	0.032401	0.0072228	0.032401
TRINITY_DN42162_c0_g1_i1	5.11738e-85	1.2923e-83	1.12306	0.0574779	7.53514	0.366025	0.00051644	0.00609098	0.0055028	0.00609098
TRINITY_DN1531_c0_g1_i4	5.41819e-85	1.36685e-83	1.10934	0.0567844	7.38794	0.356124	0.00074147	0.00452108	0.00570747	0.00570747
TRINITY_DN7978_c0_g1_i4	7.62998e-85	1.92088e-83	1.03612	0.053084	8.23917	0.309888	0.000368214	0.0033168	0.0052676	0.0052676
comp11691_c0_seq1	1.05196e-84	2.64294e-83	3.61448	0.185337	4.29272	3.79158	0.0275941	0.0411055	0.0376345	0.0411055
TRINITY_DN7682_c0_g2_i1	1.23476e-84	3.09903e-83	2.30333	0.118156	7.02308	1.53975	0.000901978	0.0270198	0.00654505	0.0270198
TRINITY_DN6518_c0_g1_i1	1.35198e-84	3.38975e-83	3.11943	0.160058	7.17522	2.82416	0.00124949	0.0499878	0.00612758	0.0499878
TRINITY_DN2393_c0_g1_i1	1.46373e-84	3.66621e-83	1.04402	0.05358	7.98329	0.316344	0.00037706	0.00536457	0.00522773	0.00536457
TRINITY_DN542_c1_g1_i3	2.85546e-84	7.12298e-83	1.03071	0.0529901	7.88066	0.305276	0.000369277	0.00166348	0.00524663	0.00524663
TRINITY_DN12447_c0_g1_i2	3.30118e-84	8.22647e-83	1.05082	0.0540443	7.84359	0.317286	0.000581798	0.00151382	0.00525977	0.00525977
TRINITY_DN42146_c0_g1_i1	4.00766e-84	9.95669e-83	2.14161	0.110201	7.02607	1.33125	0.000814799	0.0234738	0.00653595	0.0234738
TRINITY_DN2496_c0_g1_i3	4.67187e-84	1.15951e-82	1.02931	0.0529866	7.88584	0.3035	0.000370103	0.000555494	0.00524506	0.00524506
TRINITY_DN32819_c0_g1_i1	6.23194e-84	1.53892e-82	3.65554	0.188323	6.13033	3.87879	0.00408949	0.0668418	0.0112665	0.0668418
TRINITY_DN4834_c0_g1_i3	9.40174e-84	2.31702e-82	1.38416	0.0713859	6.54676	0.554313	0.0017086	0.00635577	0.00848329	0.00848329
TRINITY_DN2815_c0_g2_i2	9.51317e-84	2.34213e-82	8.51898	0.439367	5.06494	20.8385	0.363067	-0.242535	0.023019	0.023019
TRINITY_DN694_c0_g1_i1	1.06469e-83	2.61602e-82	3.38774	0.174775	4.28851	3.32796	0.0233334	0.0336816	0.0377593	0.0377593
TRINITY_DN13451_c0_g1_i3	1.31615e-83	3.23063e-82	3.43574	0.177351	4.23296	3.38654	0.0234462	-0.0072592	0.0394608	0.0394608
TRINITY_DN3039_c0_g1_i1	1.75158e-83	4.29514e-82	2.8823	0.148896	4.61397	2.41163	0.0117319	0.0326083	0.0299941	0.0326083
TRINITY_DN6036_c0_g1_i1	2.17718e-83	5.32281e-82	1.573	0.0813061	7.39687	0.718282	0.00061702	0.0126044	0.00569332	0.0126044
TRINITY_DN2361_c0_g1_i2	2.84189e-83	6.92034e-82	1.58659	0.0820672	6.77534	0.730769	0.000982383	0.0124877	0.00741071	0.0124877
TRINITY_DN3368_c0_g2_i1	3.91955e-83	9.51625e-82	4.27611	0.221373	5.0194	5.30832	0.0176844	0.0803278	0.0236188	0.0803278
comp40568_c0_seq2	4.02506e-83	9.76276e-82	1.21231	0.0627658	7.06706	0.42667	0.000805145	0.00707394	0.00641468	0.00707394
TRINITY_DN1054_c0_g1_i4	5.62016e-83	1.36048e-81	8.25427	0.427734	5.19721	19.7802	0.0763641	0.289549	0.0213424	0.289549
TRINITY_DN3845_c0_g1_i1	6.06211e-83	1.46602e-81	3.5107	0.18196	5.50682	3.57818	0.00656543	0.0596537	0.0175759	0.0596537
TRINITY_DN49_c0_g1_i4	6.7178e-83	1.62139e-81	2.78232	0.144248	8.27147	2.24747	0.000305273	0.0413097	0.00528077	0.0413097
TRINITY_DN11053_c0_g1_i5	9.06524e-83	2.18581e-81	2.72616	0.14145	4.90016	2.15771	0.0110105	0.0290057	0.0252698	0.0290057
TRINITY_DN42079_c0_g1_i1	1.26306e-82	3.03653e-81	5.90321	0.306568	3.91716	10.1176	0.103744	0.0842243	0.0513159	0.0842243
TRINITY_DN3371_c0_g1_i2	1.73569e-82	4.16057e-81	2.0444	0.106262	7.39739	1.21352	0.000676116	0.021907	0.0056925	0.021907
TRINITY_DN10693_c0_g1_i6	2.05113e-82	4.9119e-81	3.78365	0.196751	5.0603	4.15665	0.0144177	0.0630043	0.0230795	0.0630043
TRINITY_DN720_c1_g3_i1	2.1537e-82	5.14749e-81	1.31134	0.0681991	6.65755	0.49648	0.00139216	0.00463078	0.00791007	0.00791007
TRINITY_DN10472_c0_g1_i6	2.15624e-82	5.14855e-81	3.01572	0.156839	4.59748	2.64061	0.0147875	0.0344097	0.0303129	0.0344097
TRINITY_DN1740_c0_g1_i1	3.00234e-82	7.15491e-81	6.86662	0.357434	5.50572	13.6906	0.0411632	0.214355	0.0175892	0.214355
TRINITY_DN4962_c0_g1_i7	3.16976e-82	7.53924e-81	1.36957	0.071302	6.49058	0.540506	0.00135871	0.00398937	0.00880923	0.00880923
TRINITY_DN5641_c0_g1_i1	3.22308e-82	7.65864e-81	1.96312	0.102208	7.4644	1.11901	0.000617003	0.0202759	0.00559362	0.0202759
TRINITY_DN104_c0_g1_i3	3.42027e-82	8.1115e-81	1.05831	0.0551083	7.49695	0.324001	0.000523721	0.00414082	0.00555014	0.00555014
TRINITY_DN3518_c0_g1_i4	4.69709e-82	1.11074e-80	6.00796	0.313117	2.50027	10.4782	0.0389272	0.153775	0.157157	0.157157
TRINITY_DN767_c0_g1_i2	4.71738e-82	1.11446e-80	2.49699	0.130137	6.61421	1.81045	0.00616138	0.0277099	0.00812266	0.0277099
TRINITY_DN8745_c0_g3_i2	1.41793e-81	3.33181e-80	2.18659	0.114301	5.25308	1.38479	0.00547539	0.0163817	0.0206541	0.0206541
TRINITY_DN6378_c0_g2_i7	2.38132e-81	5.5828e-80	1.36075	0.0712318	7.43682	0.537735	0.00125662	0.00889133	0.00563278	0.00889133
TRINITY_DN1153_c0_g2_i11	3.72802e-81	8.69021e-80	1.01431	0.053162	8.49785	0.296503	0.00022641	0.00275007	0.005426	0.005426
TRINITY_DN13312_c0_g1_i1	6.0979e-81	1.41876e-79	4.99928	0.262375	5.53478	7.2588	0.0114809	0.126201	0.0172404	0.126201
TRINITY_DN5426_c0_g1_i2	8.57472e-81	1.99314e-79	1.40438	0.073775	7.03736	0.572843	0.00094661	0.00993888	0.00650187	0.00993888
TRINITY_DN33_c0_g1_i5	1.65259e-80	3.83044e-79	8.66946	0.456247	7.9444	21.831	0.00742966	0.408894	0.00523189	0.408894
TRINITY_DN2200_c0_g2_i8	3.3716e-80	7.77083e-79	1.0109	0.0533058	7.82718	0.294162	0.000416355	0.00213198	0.00526666	0.00526666
TRINITY_DN11078_c0_g1_i1	3.54114e-80	8.13866e-79	4.63495	0.244439	5.77181	6.24037	0.00836678	0.111134	0.0145354	0.111134
TRINITY_DN12482_c0_g1_i1	5.44711e-80	1.24958e-78	2.14967	0.113505	6.49886	1.34239	0.00147056	0.0242962	0.00875982	0.0242962
TRINITY_DN3703_c0_g4_i2	6.31278e-80	1.44681e-78	1.18302	0.0624903	7.58013	0.406559	0.000749181	0.0070609	0.00545207	0.0070609
TRINITY_DN1453_c0_g1_i4	7.09741e-80	1.62361e-78	3.98617	0.21063	4.99338	4.61593	0.0128201	0.0759099	0.0239684	0.0759099
TRINITY_DN3006_c0_g1_i2	7.48838e-80	1.71145e-78	1.8006	0.095158	6.81639	0.941853	0.00121611	0.016894	0.00725323	0.016894
TRINITY_DN2721_c0_g1_i4	8.8987e-80	2.03e-78	6.13548	0.324404	2.37459	10.7976	0.0398452	0.009301	0.17063	0.17063
TRINITY_DN8983_c0_g1_i4	9.0626e-80	2.06547e-78	3.60327	0.190527	9.55203	3.77181	0.000141866	0.072459	0.00759179	0.072459
TRINITY_DN968_c1_g1_i17	1.02422e-79	2.33214e-78	1.16835	0.061799	7.90669	0.39656	0.000361717	0.00727651	0.00523941	0.00727651
TRINITY_DN3690_c0_g1_i6	1.69415e-79	3.84331e-78	1.00468	0.0532164	8.53288	0.291024	0.000206992	0.00286205	0.00545697	0.00545697
TRINITY_DN10969_c0_g2_i1	2.00668e-79	4.53971e-78	1.58349	0.0839148	7.21644	0.72848	0.000723936	0.0133595	0.00603127	0.0133595
TRINITY_DN7961_c0_g2_i1	2.61122e-79	5.89108e-78	1.5983	0.0847622	7.29679	0.742189	0.00071597	0.0136533	0.0058654	0.0136533
TRINITY_DN328_c0_g1_i1	4.56671e-79	1.02839e-77	7.4888	0.397776	5.75434	16.2947	0.033188	0.283264	0.0147232	0.283264
TRINITY_DN5165_c1_g2_i3	5.11029e-79	1.14974e-77	0.992387	0.0527285	8.03685	0.283856	0.000333917	0.00255356	0.00522667	0.00522667
TRINITY_DN8461_c0_g1_i4	6.7502e-79	1.51592e-77	1.49933	0.0797264	7.79915	0.653181	0.000444089	0.0122685	0.00527998	0.0122685
TRINITY_DN21377_c0_g1_i1	8.66338e-79	1.94202e-77	3.62877	0.193094	4.69407	3.82619	0.0163022	0.0582687	0.0285296	0.0582687
TRINITY_DN3111_c0_g1_i4	9.92044e-79	2.21976e-77	1.06032	0.0564434	7.38069	0.324272	0.000652587	0.00290626	0.00571913	0.00571913
TRINITY_DN543_c0_g2_i3	1.13838e-78	2.54487e-77	2.42213	0.128986	10.1433	1.70473	4.30615e-05	0.0332319	0.0104369	0.0332319
TRINITY_DN3235_c0_g1_i1	1.19374e-78	2.6662e-77	3.30573	0.176064	4.65493	3.1403	0.0327687	-0.0117031	0.0292286	0.0292286
TRINITY_DN703_c0_g1_i1	1.67669e-78	3.73466e-77	4.07749	0.217378	5.18737	4.83127	0.0123502	0.0821559	0.0214645	0.0821559
TRINITY_DN2016_c0_g1_i2	2.89675e-78	6.42891e-77	7.63293	0.407556	4.75595	16.9309	0.121302	0.210902	0.0274828	0.210902
TRINITY_DN5198_c0_g1_i1	3.69133e-78	8.1702e-77	1.29562	0.0692265	9.24224	0.487823	0.000107274	0.00947734	0.00665088	0.00947734
TRINITY_DN2315_c0_g1_i11	4.1735e-78	9.22907e-77	7.13761	0.381505	8.97391	14.8054	0.00149412	0.289597	0.00606119	0.289597
TRINITY_DN16766_c1_g1_i1	4.2511e-78	9.39222e-77	1.63387	0.087335	6.29259	0.775802	0.00198613	0.0132687	0.0101058	0.0132687
TRINITY_DN52022_c0_g1_i1	7.7176e-78	1.7005e-76	5.64599	0.302308	4.638	9.26445	0.0586079	0.124172	0.0295406	0.124172
TRINITY_DN722_c0_g1_i2	8.86672e-78	1.9502e-76	1.10413	0.0591426	7.99225	0.35431	0.000340538	0.00665516	0.0052272	0.00665516
comp19661_c0_seq1	8.92762e-78	1.96184e-76	1.52406	0.0816377	7.39364	0.675067	0.000627585	0.0127018	0.00569841	0.0127018
TRINITY_DN19630_c0_g1_i1	9.7156e-78	2.13309e-76	2.50548	0.134241	4.82787	1.82413	0.00969769	0.0259663	0.0263438	0.0263438
TRINITY_DN549_c0_g1_i1	1.05729e-77	2.31511e-76	1.18159	0.0633236	9.64575	0.400287	7.8659e-05	0.00154074	0.00794109	0.00794109
TRINITY_DN1210_c0_g1_i4	1.24503e-77	2.72132e-76	1.06248	0.0569674	7.34664	0.325651	0.000714601	0.0029207	0.00577596	0.00577596
TRINITY_DN6339_c0_g2_i8	1.68818e-77	3.68667e-76	1.24183	0.0666418	8.31313	0.448228	0.000254462	0.00862779	0.00530051	0.00862779
TRINITY_DN14912_c0_g1_i1	1.71656e-77	3.74531e-76	1.53459	0.082356	6.15401	0.684174	0.00247042	0.0107465	0.0110946	0.0110946
TRINITY_DN8750_c0_g1_i2	2.32045e-77	5.05393e-76	1.25911	0.0676309	6.69256	0.453621	0.00139798	-0.000630572	0.00774991	0.00774991
TRINITY_DN2545_c0_g1_i2	2.56535e-77	5.58237e-76	3.93029	0.211169	4.81242	4.48991	0.0145946	0.0745898	0.0265821	0.0745898
TRINITY_DN943_c0_g1_i1	2.74174e-77	5.96091e-76	1.15521	0.0620795	7.01455	0.382154	0.00113654	-0.000125017	0.0065712	0.0065712
TRINITY_DN1423_c0_g1_i5	4.01371e-77	8.71092e-76	1.18372	0.0636816	9.66951	0.405004	7.57641e-05	0.00536566	0.00803494	0.00803494
TRINITY_DN499_c0_g2_i5	4.16346e-77	9.02794e-76	5.41212	0.291192	5.94275	8.51422	0.00922546	0.16036	0.0128278	0.16036
TRINITY_DN3043_c0_g1_i14	4.66585e-77	1.01084e-75	1.27636	0.0686956	6.89734	0.473548	0.00141703	0.00802114	0.00695815	0.00802114
TRINITY_DN14270_c0_g2_i2	5.36308e-77	1.15984e-75	2.57236	0.138503	8.05414	1.92346	0.000384669	0.0379817	0.00522739	0.0379817
TRINITY_DN2532_c0_g1_i1	6.75372e-77	1.45674e-75	1.41886	0.0764467	6.43987	0.585209	0.00243769	0.0092505	0.00912139	0.0092505
TRINITY_DN2694_c0_g1_i13	1.40278e-76	3.01511e-75	1.09806	0.0592881	7.11802	0.347674	0.000756847	0.00294744	0.00627332	0.00627332
comp38412_c1_seq11	1.44491e-76	3.10296e-75	1.72734	0.093273	7.16255	0.867404	0.000829036	0.0165707	0.00615864	0.0165707
TRINITY_DN1974_c0_g1_i22	1.85727e-76	3.98501e-75	1.23173	0.0665594	7.52888	0.441068	0.000640925	0.0082194	0.00551029	0.0082194
TRINITY_DN5773_c0_g2_i1	2.57042e-76	5.50075e-75	1.11302	0.0602016	8.93785	0.360159	0.000143864	0.0071046	0.00599576	0.0071046
TRINITY_DN3861_c0_g1_i1	2.5745e-76	5.50467e-75	1.51612	0.0820053	6.27657	0.668279	0.00210664	0.0113431	0.0102181	0.0113431
TRINITY_DN1408_c1_g1_i5	2.58399e-76	5.52015e-75	1.03917	0.0562082	9.03885	0.309137	0.000131808	0.000568432	0.00618692	0.00618692
comp6634_c0_seq2	2.88967e-76	6.1678e-75	1.10732	0.0599136	8.89112	0.356481	0.000172776	0.0070065	0.00591551	0.0070065
TRINITY_DN5138_c0_g1_i1	4.44023e-76	9.4282e-75	1.40061	0.0758784	6.34816	0.564972	0.00179215	0.0034342	0.0097229	0.0097229
TRINITY_DN6955_c0_g1_i4	6.23687e-76	1.32202e-74	2.32241	0.125942	5.46841	1.56822	0.00517807	0.0265447	0.0180395	0.0265447
TRINITY_DN9135_c0_g1_i1	7.34371e-76	1.5553e-74	2.80106	0.151972	4.45687	2.28129	0.0123728	0.0338179	0.0333161	0.0338179
TRINITY_DN7272_c0_g2_i1	1.14213e-75	2.40849e-74	1.13395	0.0616021	8.27481	0.373886	0.000269434	0.0073202	0.00528224	0.0073202
TRINITY_DN799_c0_g1_i9	1.28277e-75	2.69811e-74	1.0357	0.0562842	7.38932	0.308297	0.000630551	0.00149028	0.00570527	0.00570527
TRINITY_DN11720_c0_g1_i1	1.34652e-75	2.82977e-74	1.01906	0.0553875	7.47637	0.301165	0.00055825	0.00464238	0.0055773	0.0055773
TRINITY_DN4213_c0_g1_i1	1.60158e-75	3.36004e-74	1.29002	0.0701508	7.79346	0.483909	0.000447297	0.00939497	0.00528292	0.00939497
TRINITY_DN1618_c0_g1_i3	1.60394e-75	3.36212e-74	2.98625	0.162392	5.74486	2.59311	0.00691804	0.045824	0.0148259	0.045824
TRINITY_DN9883_c0_g1_i2	1.70403e-75	3.56887e-74	0.969522	0.0527318	7.95616	0.269621	0.000331034	0.000902685	0.00523025	0.00523025
TRINITY_DN20428_c0_g1_i9	1.7505e-75	3.66306e-74	2.02579	0.110191	5.40958	1.18581	0.00553139	0.00997435	0.0187525	0.0187525
TRINITY_DN576_c0_g2_i2	1.98653e-75	4.15345e-74	6.18213	0.336395	6.29599	11.1136	0.0388874	0.187436	0.0100821	0.187436
TRINITY_DN450_c0_g2_i1	2.29367e-75	4.79153e-74	1.4017	0.076305	6.56814	0.571346	0.00128249	0.0103624	0.00836519	0.0103624
TRINITY_DN20428_c0_g1_i2	2.49956e-75	5.21275e-74	1.80551	0.0983117	5.74959	0.946936	0.00455581	0.0135856	0.0147746	0.0147746
TRINITY_DN1551_c0_g2_i3	2.63801e-75	5.49682e-74	7.514	0.409211	3.66588	16.4185	0.11455	0.220357	0.0636822	0.220357
TRINITY_DN8085_c0_g1_i1	2.81725e-75	5.86533e-74	3.64199	0.198381	5.29714	3.85721	0.0105954	0.0681143	0.0201162	0.0681143
TRINITY_DN7843_c0_g1_i2	3.62137e-75	7.52668e-74	1.11292	0.0606662	7.12179	0.356509	0.00109747	0.00196692	0.0062633	0.0062633
TRINITY_DN7785_c0_g1_i2	4.10951e-75	8.5196e-74	4.83905	0.263879	3.61177	6.75565	0.0725519	0.00357895	0.0667128	0.0667128
TRINITY_DN15666_c0_g1_i1	4.62578e-75	9.58181e-74	1.14285	0.0623432	6.95577	0.377716	0.00101436	0.00428238	0.006759	0.006759
TRINITY_DN5739_c0_g1_i3	8.49193e-75	1.75015e-73	1.34789	0.0736608	6.42528	0.527485	0.00163772	0.00815899	0.00921412	0.00921412
TRINITY_DN110_c1_g2_i4	9.12492e-75	1.87745e-73	2.15487	0.117787	7.91608	1.35049	0.000455077	0.0272923	0.00523721	0.0272923
TRINITY_DN3193_c0_g2_i1	1.06039e-74	2.17811e-73	4.76431	0.260537	7.40948	6.60168	0.00220033	0.133559	0.00567371	0.133559
TRINITY_DN8401_c0_g1_i1	1.73813e-74	3.55535e-73	2.41372	0.132189	8.06772	1.69453	0.00035744	0.0345907	0.00522831	0.0345907
TRINITY_DN4898_c0_g1_i7	1.88357e-74	3.84643e-73	1.68021	0.0920404	6.79877	0.821123	0.00127517	0.0156677	0.00732022	0.0156677
TRINITY_DN7396_c0_g1_i2	1.93415e-74	3.94644e-73	5.95652	0.326319	4.728	10.3197	0.0587224	0.154245	0.0279474	0.154245
TRINITY_DN3417_c0_g1_i2	2.7027e-74	5.50542e-73	5.60647	0.30745	5.76329	9.14275	0.0137541	0.175296	0.0146267	0.175296
TRINITY_DN9225_c0_g1_i4	3.08716e-74	6.27816e-73	3.2186	0.176573	4.24765	3.00912	0.0233559	0.0341677	0.0390001	0.0390001
TRINITY_DN5805_c0_g1_i4	3.62985e-74	7.37569e-73	1.49584	0.0821023	7.70217	0.650855	0.000469341	0.0130122	0.00534113	0.0130122
TRINITY_DN7762_c0_g1_i6	4.37604e-74	8.86988e-73	1.98893	0.109227	5.39741	1.14737	0.00496127	0.0150316	0.0189	0.0189
TRINITY_DN4321_c2_g1_i1	4.94137e-74	9.99925e-73	0.968543	0.0532097	7.82119	0.26958	0.000393205	0.00142517	0.00526934	0.00526934
TRINITY_DN2109_c0_g1_i6	5.89814e-74	1.19157e-72	1.05776	0.0581419	7.20344	0.322121	0.000700112	0.00215835	0.00606084	0.00606084
TRINITY_DN2524_c0_g1_i2	6.1283e-74	1.23705e-72	1.04034	0.0571909	9.15032	0.311709	0.000114075	0.00278071	0.00642751	0.00642751
TRINITY_DN299_c0_g1_i2	6.16952e-74	1.24435e-72	8.23778	0.452869	10.6777	19.7405	0.000393407	0.409787	0.0147819	0.409787
TRINITY_DN17123_c0_g1_i1	6.59584e-74	1.32924e-72	3.44881	0.189635	5.56691	3.46001	0.00674676	0.0651761	0.0168578	0.0651761
TRINITY_DN2070_c0_g1_i6	8.93278e-74	1.79395e-72	0.962553	0.0529751	8.0187	0.267591	0.000386247	0.00296739	0.00522647	0.00522647
TRINITY_DN3610_c0_g1_i3	8.93833e-74	1.79395e-72	1.01307	0.0557556	7.39468	0.293797	0.000520612	0.000136748	0.00569677	0.00569677
TRINITY_DN2207_c0_g1_i12	9.16155e-74	1.83725e-72	1.84086	0.101322	6.06778	0.985821	0.00200007	0.018532	0.0117479	0.018532
TRINITY_DN2545_c0_g1_i1	9.96159e-74	1.99606e-72	3.0752	0.169302	7.35884	2.7511	0.000961896	0.0563648	0.00575521	0.0563648
TRINITY_DN1316_c0_g1_i3	1.02336e-73	2.0489e-72	0.975572	0.0537136	7.76007	0.273298	0.00046852	0.00113264	0.00530179	0.00530179
TRINITY_DN38238_c0_g1_i1	1.52461e-73	3.04748e-72	5.39116	0.297188	3.64338	8.39401	0.111715	-0.00690253	0.0649262	0.0649262
TRINITY_DN1961_c0_g1_i29	2.20585e-73	4.3913e-72	0.953774	0.0526358	8.0405	0.26096	0.000314278	0.000910326	0.00522678	0.00522678
TRINITY_DN2553_c0_g1_i4	2.58186e-73	5.13568e-72	0.956735	0.0528244	7.85195	0.263248	0.000324334	0.00168512	0.00525651	0.00525651
TRINITY_DN2616_c1_g2_i1	3.86501e-73	7.67561e-72	1.01997	0.0563852	8.11034	0.302691	0.000277216	0.00608137	0.0052333	0.00608137
TRINITY_DN4424_c0_g1_i3	4.19612e-73	8.32644e-72	1.29939	0.0718497	6.91557	0.491254	0.00115984	0.00916492	0.00689473	0.00916492
TRINITY_DN14757_c0_g1_i1	4.2356e-73	8.39799e-72	7.8075	0.431728	3.58159	17.7358	0.0542431	0.318535	0.068461	0.318535
TRINITY_DN5059_c0_g1_i3	6.08223e-73	1.20205e-71	1.19074	0.0659164	8.04446	0.41255	0.000339707	0.00835024	0.00522692	0.00835024
TRINITY_DN1995_c0_g1_i1	7.20788e-73	1.41994e-71	2.07902	0.115149	5.33244	1.24582	0.00683148	0.00584752	0.0196873	0.0196873
TRINITY_DN792_c0_g1_i5	7.92191e-73	1.5581e-71	1.56791	0.0868658	5.98034	0.707789	0.00260417	0.00370537	0.0124872	0.0124872
comp39754_c0_seq3	1.07084e-72	2.10278e-71	5.46645	0.303134	2.35092	8.66677	0.010522	0.140022	0.173258	0.173258
TRINITY_DN3373_c0_g1_i4	1.14251e-72	2.23994e-71	1.75667	0.0974327	9.82113	0.897954	5.41719e-05	0.0189321	0.00868847	0.0189321
TRINITY_DN15314_c0_g1_i1	1.19454e-72	2.34008e-71	1.02188	0.0566858	7.47079	0.303862	0.00061106	0.0058155	0.00558486	0.0058155
TRINITY_DN6472_c0_g1_i3	1.58688e-72	3.10125e-71	1.15441	0.0640937	7.58264	0.387805	0.000512391	0.0077036	0.0054494	0.0077036
TRINITY_DN44687_c0_g1_i1	1.68325e-72	3.28696e-71	6.21327	0.345026	3.32166	11.234	0.0784783	0.159608	0.0852683	0.159608
TRINITY_DN29976_c0_g1_i1	3.34061e-72	6.48724e-71	3.93618	0.21904	3.92186	4.45348	0.0448468	-0.0136281	0.0511107	0.0511107
TRINITY_DN996_c0_g3_i8	3.83995e-72	7.45103e-71	2.34529	0.130567	7.96098	1.60077	0.00044491	0.0336505	0.00522968	0.0336505
TRINITY_DN5353_c0_g1_i2	6.91216e-72	1.33385e-70	0.971817	0.0542015	7.57778	0.272385	0.00042101	0.00255149	0.00545459	0.00545459
TRINITY_DN3343_c1_g2_i11	7.00398e-72	1.35051e-70	1.05986	0.0591145	7.13616	0.321444	0.000763442	-0.000182378	0.00622561	0.00622561
TRINITY_DN10164_c0_g2_i2	8.05057e-72	1.54988e-70	2.15667	0.120341	5.17571	1.35374	0.00542201	0.0235421	0.0216097	0.0235421
TRINITY_DN393_c0_g1_i9	1.15443e-71	2.21553e-70	1.01692	0.0568075	9.1117	0.297123	0.000113688	0.00181967	0.0063405	0.0063405
TRINITY_DN1551_c0_g2_i2	1.33738e-71	2.56463e-70	8.63479	0.48258	4.84852	21.702	0.159622	0.306144	0.0260304	0.306144
TRINITY_DN1103_c0_g1_i1	1.51212e-71	2.89295e-70	1.00127	0.0559804	9.02094	0.291396	0.000116403	0.00566206	0.00615121	0.00615121
TRINITY_DN4834_c0_g1_i4	1.55689e-71	2.97627e-70	1.93452	0.108167	5.46369	1.07239	0.00530364	-0.00163151	0.0180966	0.0180966
TRINITY_DN13633_c0_g1_i3	1.65724e-71	3.16318e-70	5.83074	0.326085	2.61818	9.89587	0.0523527	0.16031	0.145235	0.16031
TRINITY_DN4170_c0_g1_i4	1.7037e-71	3.24934e-70	1.36751	0.0764847	7.89575	0.544336	0.000392958	0.0113069	0.00524224	0.0113069
TRINITY_DN15279_c0_g2_i1	2.47826e-71	4.71195e-70	4.10653	0.229947	5.34584	4.90882	0.0116817	0.0940697	0.0195247	0.0940697
TRINITY_DN6772_c0_g1_i1	2.55108e-71	4.84666e-70	1.53407	0.0859088	8.24403	0.685044	0.00029303	0.0144676	0.00526946	0.0144676
TRINITY_DN4329_c0_g1_i3	3.52263e-71	6.66151e-70	6.84281	0.383588	3.09939	13.6305	0.059328	0.234951	0.1021	0.234951
TRINITY_DN19009_c0_g1_i2	4.52049e-71	8.52333e-70	1.60308	0.0899346	5.88698	0.742597	0.00281917	0.00691722	0.0133573	0.0133573
TRINITY_DN12088_c0_g1_i1	5.54591e-71	1.04234e-69	1.30858	0.0734597	6.42719	0.49724	0.00159078	0.00772894	0.00920188	0.00920188
TRINITY_DN3812_c0_g1_i3	5.85157e-71	1.09895e-69	1.10703	0.0621555	6.95862	0.354034	0.000977022	0.00356131	0.0067496	0.0067496
TRINITY_DN9173_c0_g1_i4	5.93813e-71	1.11435e-69	0.955622	0.0536573	7.75374	0.26201	0.000452523	0.000821699	0.00530568	0.00530568
TRINITY_DN4248_c0_g1_i1	6.43117e-71	1.20596e-69	1.7632	0.0990269	5.63318	0.901561	0.00353143	0.0119969	0.0160812	0.0160812
TRINITY_DN5234_c0_g2_i1	1.00478e-70	1.87839e-69	1.04472	0.0587572	7.17054	0.315256	0.000765841	0.00322025	0.00613897	0.00613897
TRINITY_DN6848_c0_g1_i2	1.10507e-70	2.06431e-69	2.77662	0.15621	5.07922	2.24458	0.00685276	0.0419503	0.0228337	0.0419503
TRINITY_DN37705_c0_g1_i1	1.22449e-70	2.28392e-69	1.91408	0.107719	7.56506	1.06666	0.000625361	0.0225814	0.00546847	0.0225814
TRINITY_DN1974_c0_g1_i16	1.28073e-70	2.38701e-69	0.99169	0.0558174	7.45018	0.282801	0.000617617	0.00150032	0.00561356	0.00561356
TRINITY_DN2278_c0_g1_i2	1.37952e-70	2.56917e-69	3.02613	0.170366	4.26477	2.64579	0.0195761	0.0146874	0.0384733	0.0384733
TRINITY_DN8374_c0_g1_i1	1.57555e-70	2.93203e-69	4.59565	0.258837	6.26815	6.14914	0.00516493	0.128828	0.0102775	0.128828
TRINITY_DN3184_c0_g1_i1	1.7394e-70	3.23449e-69	7.99629	0.450508	7.32135	18.6167	0.00904876	0.396867	0.00582038	0.396867
TRINITY_DN18610_c0_g1_i3	2.29491e-70	4.26104e-69	3.35576	0.189229	4.01956	3.26789	0.0245691	0.0342572	0.0470458	0.0470458
TRINITY_DN1066_c0_g1_i2	2.30787e-70	4.28185e-69	1.95541	0.110266	7.93057	1.1133	0.000365634	0.0239514	0.00523425	0.0239514
TRINITY_DN32270_c0_g1_i1	2.3689e-70	4.39177e-69	1.23658	0.0697367	6.83298	0.445231	0.00120254	0.00852387	0.00719105	0.00852387
TRINITY_DN15627_c0_g1_i1	2.43549e-70	4.51182e-69	1.67309	0.0943619	5.95822	0.815045	0.0024935	0.0153148	0.012686	0.0153148
TRINITY_DN39014_c0_g1_i1	2.5788e-70	4.7737e-69	2.81912	0.159027	4.6506	2.31405	0.012072	0.0385069	0.0293078	0.0385069
TRINITY_DN6277_c0_g1_i3	3.23725e-70	5.97904e-69	0.997332	0.0563001	7.36111	0.289143	0.000588009	0.00518833	0.00575139	0.00575139
TRINITY_DN1617_c0_g1_i6	3.27779e-70	6.04938e-69	0.968628	0.0546819	7.54927	0.270961	0.000493938	0.00288102	0.00548629	0.00548629
TRINITY_DN1464_c0_g1_i7	3.69103e-70	6.7967e-69	0.949422	0.0536179	7.83184	0.262309	0.00048512	0.00507486	0.00526464	0.00526464
TRINITY_DN1660_c0_g1_i1	3.83201e-70	7.05102e-69	1.04479	0.0590107	9.32289	0.312883	9.7785e-05	0.00107152	0.00686674	0.00686674
TRINITY_DN1742_c0_g1_i23	4.74083e-70	8.71022e-69	1.10459	0.0624307	6.96102	0.35156	0.00105347	0.00239235	0.00674172	0.00674172
TRINITY_DN1829_c0_g3_i1	8.53498e-70	1.56226e-68	1.31848	0.0746593	8.51198	0.506236	0.000248309	0.0108997	0.00543821	0.0108997
TRINITY_DN3182_c0_g4_i1	9.49545e-70	1.73677e-68	5.11839	0.28993	4.49059	7.62923	0.0457934	0.122325	0.0325451	0.122325
TRINITY_DN4943_c0_g1_i1	1.54351e-69	2.81479e-68	0.938533	0.0532457	8.5669	0.251876	0.000180906	5.97795e-05	0.0054893	0.0054893
TRINITY_DN625_c0_g1_i2	1.64485e-69	2.99736e-68	1.53061	0.0868536	5.98023	0.677403	0.00259897	0.00678303	0.0124881	0.0124881
TRINITY_DN10551_c0_g2_i9	2.63098e-69	4.76958e-68	2.35034	0.13357	8.27655	1.6089	0.000273191	0.0354089	0.00528302	0.0354089
TRINITY_DN32203_c0_g1_i1	2.72648e-69	4.93541e-68	4.99068	0.283654	4.87589	7.25417	0.027595	0.133324	0.0256233	0.133324
TRINITY_DN5968_c0_g1_i2	3.31425e-69	5.98613e-68	0.98142	0.0558158	9.00256	0.278831	0.000115435	0.00412546	0.00611538	0.00611538
TRINITY_DN4596_c0_g1_i4	4.82028e-69	8.67438e-68	2.51532	0.143226	8.88732	1.84283	0.000161583	0.0408655	0.00590919	0.0408655
TRINITY_DN11417_c0_g2_i1	6.37715e-69	1.14676e-67	1.12337	0.0640244	6.83265	0.366292	0.00100595	0.00567788	0.00719229	0.00719229
TRINITY_DN6468_c0_g1_i1	7.20984e-69	1.29461e-67	4.27847	0.243939	5.70664	5.33209	0.00809412	0.110919	0.0152468	0.110919
TRINITY_DN5867_c0_g1_i1	7.70206e-69	1.38198e-67	1.19868	0.0683578	7.38364	0.418532	0.000638743	0.00870685	0.00571437	0.00870685
TRINITY_DN6553_c0_g1_i4	1.04897e-68	1.87123e-67	2.18629	0.124804	8.42596	1.39238	0.000293051	0.0308593	0.00536968	0.0308593
TRINITY_DN11344_c0_g1_i1	1.10097e-68	1.96256e-67	1.50003	0.0856429	6.4025	0.655461	0.00154291	0.0131265	0.0093612	0.0131265
TRINITY_DN8413_c0_g1_i1	1.16738e-68	2.07944e-67	1.07837	0.0615803	8.69473	0.338755	0.000175388	0.00740889	0.00563119	0.00740889
TRINITY_DN2674_c0_g1_i1	1.24915e-68	2.22346e-67	1.84	0.105096	5.52912	0.984312	0.00478222	0.0150463	0.0173081	0.0173081
TRINITY_DN531_c0_g1_i1	2.06696e-68	3.66851e-67	0.926948	0.0530318	8.47524	0.249412	0.000217496	0.00435245	0.00540724	0.00540724
TRINITY_DN4924_c0_g3_i2	2.56579e-68	4.54232e-67	6.42294	0.367723	10.7986	12.0187	0.000140789	0.2703	0.016095	0.2703
TRINITY_DN3916_c0_g1_i1	2.61141e-68	4.61813e-67	1.43824	0.0823461	6.14363	0.595832	0.00239239	0.00323461	0.0111694	0.0111694
TRINITY_DN1726_c0_g1_i5	2.6508e-68	4.68442e-67	4.90706	0.280967	4.57289	7.01512	0.0321738	0.125711	0.0308001	0.125711
TRINITY_DN1876_c0_g1_i6	4.2576e-68	7.50768e-67	3.43767	0.197138	9.81792	3.44307	0.000101386	0.0776255	0.00867362	0.0776255
TRINITY_DN186_c0_g3_i4	4.81651e-68	8.48715e-67	5.96283	0.342086	4.71355	10.3593	0.0554042	0.178642	0.0281927	0.178642
TRINITY_DN4985_c0_g2_i1	5.96196e-68	1.0498e-66	1.3365	0.0767286	7.70734	0.520448	0.000874764	0.0108998	0.00533728	0.0108998
TRINITY_DN5462_c0_g1_i3	6.12845e-68	1.07693e-66	1.12179	0.0644075	6.97102	0.366656	0.00110408	0.00719257	0.00670902	0.00719257
TRINITY_DN2405_c1_g1_i1	7.59728e-68	1.33012e-66	1.2622	0.0725203	6.47639	0.463659	0.00162345	0.00826565	0.00889494	0.00889494
TRINITY_DN7473_c0_g1_i2	1.0013e-67	1.74808e-66	1.09211	0.0628053	6.95305	0.347538	0.0010809	0.00680811	0.00676802	0.00680811
TRINITY_DN2883_c0_g1_i4	1.18796e-67	2.07248e-66	2.54778	0.1466	8.00397	1.89147	0.000457369	0.042526	0.00522673	0.042526
TRINITY_DN13815_c0_g1_i1	1.75073e-67	3.04992e-66	1.52689	0.0879702	7.18207	0.679375	0.000976976	0.0145005	0.00611106	0.0145005
TRINITY_DN1829_c1_g1_i9	1.8336e-67	3.19202e-66	1.41645	0.0816199	7.2307	0.584655	0.000702926	0.0126207	0.00599971	0.0126207
TRINITY_DN166_c0_g1_i9	2.5116e-67	4.36923e-66	1.02549	0.0591532	9.33855	0.301492	8.72937e-05	0.00111157	0.00691092	0.00691092
TRINITY_DN788_c0_g1_i4	2.51412e-67	4.37051e-66	2.14005	0.123445	6.57592	1.33464	0.00162347	0.0288539	0.00832306	0.0288539
TRINITY_DN4432_c0_g1_i1	2.54251e-67	4.41673e-66	0.95006	0.0548046	7.58468	0.260125	0.000559854	0.00204755	0.00544723	0.00544723
TRINITY_DN1507_c0_g1_i3	2.91816e-67	5.06571e-66	0.909527	0.0524904	8.21663	0.240876	0.000250991	0.00502465	0.0052595	0.0052595
TRINITY_DN409_c0_g1_i14	3.04404e-67	5.28049e-66	0.918452	0.0530129	8.26251	0.243466	0.000343806	0.00251555	0.00527693	0.00527693
TRINITY_DN23465_c0_g1_i4	3.23323e-67	5.60472e-66	0.948053	0.0547325	7.57754	0.258482	0.000536444	0.00142451	0.00545484	0.00545484
TRINITY_DN17450_c1_g1_i1	3.41786e-67	5.9206e-66	7.90502	0.456452	5.00199	18.2113	0.0797732	0.336924	0.0238522	0.336924
TRINITY_DN11979_c0_g1_i1	3.86696e-67	6.68911e-66	1.1126	0.0642703	7.03396	0.360762	0.000815634	0.00744571	0.00651209	0.00744571
TRINITY_DN669_c0_g1_i1	3.8837e-67	6.71333e-66	1.14231	0.0659871	7.59352	0.380282	0.00058323	0.00812537	0.00543801	0.00812537
TRINITY_DN47935_c0_g1_i1	4.09252e-67	7.06931e-66	3.83336	0.221479	4.69417	4.28256	0.0202173	0.0778883	0.028528	0.0778883
TRINITY_DN13702_c0_g1_i1	5.79258e-67	9.9569e-66	1.64553	0.0951833	7.62386	0.789179	0.0005406	0.0175791	0.00540788	0.0175791
TRINITY_DN6615_c0_g1_i2	6.38401e-67	1.09505e-65	1.55141	0.0897681	5.90671	0.690757	0.00294985	0.000645069	0.0131668	0.0131668
comp31209_c0_seq1	7.33839e-67	1.257e-65	5.72732	0.33155	3.36769	9.43138	0.137788	-0.0685654	0.0820629	0.0820629
TRINITY_DN685_c0_g3_i1	8.29789e-67	1.41937e-65	4.72619	0.273708	6.60004	6.5104	0.00385032	0.145982	0.00819549	0.145982
TRINITY_DN11130_c0_g1_i1	8.71752e-67	1.48908e-65	1.22711	0.0710775	6.52314	0.434707	0.00148642	0.0037373	0.0086176	0.0086176
TRINITY_DN1409_c0_g1_i3	9.3604e-67	1.59556e-65	4.81996	0.279251	6.66922	6.77139	0.00419497	0.151767	0.0078555	0.151767
TRINITY_DN1903_c0_g3_i1	1.69181e-66	2.8679e-65	1.36276	0.0791101	7.13005	0.541332	0.000952655	0.0115642	0.00624152	0.0115642
TRINITY_DN1784_c0_g1_i5	1.76886e-66	2.99644e-65	1.46574	0.0851013	6.36819	0.626245	0.0018512	0.0126333	0.00958796	0.0126333
TRINITY_DN4801_c0_g1_i1	1.79388e-66	3.03464e-65	1.10206	0.063989	6.8695	0.351126	0.00113196	0.00366776	0.00705722	0.00705722
TRINITY_DN17521_c0_g2_i6	2.28667e-66	3.86561e-65	2.83802	0.164918	5.72178	2.34787	0.0041501	0.0502458	0.0150789	0.0502458
TRINITY_DN8379_c0_g1_i1	3.37301e-66	5.67081e-65	2.99834	0.174463	6.75838	2.62076	0.00184343	0.0590311	0.00747723	0.0590311
TRINITY_DN2963_c0_g1_i9	4.06335e-66	6.81744e-65	2.62238	0.152683	5.08431	1.98812	0.0238563	0.00331201	0.022768	0.022768
TRINITY_DN15164_c0_g2_i1	4.21219e-66	7.0575e-65	2.46024	0.14326	4.61297	1.76319	0.0110339	0.0284226	0.0300132	0.0300132
TRINITY_DN249_c1_g1_i1	4.48049e-66	7.50192e-65	3.16618	0.184405	5.53046	2.92249	0.00607974	0.061931	0.0172921	0.061931
TRINITY_DN14757_c0_g1_i4	4.80895e-66	8.04638e-65	7.16918	0.417649	3.26355	14.9839	0.0355342	0.313327	0.0894539	0.313327
TRINITY_DN6367_c0_g1_i2	5.32307e-66	8.90055e-65	1.14153	0.0665239	6.81813	0.379896	0.00126378	0.00758707	0.00724667	0.00758707
TRINITY_DN844_c0_g2_i1	5.65032e-66	9.44131e-65	1.38396	0.080668	7.17982	0.558393	0.000649771	0.0123649	0.00611645	0.0123649
TRINITY_DN8601_c0_g1_i1	6.09886e-66	1.01838e-64	1.02162	0.0595638	7.11582	0.302174	0.000816481	0.00381523	0.0062792	0.0062792
TRINITY_DN16711_c0_g4_i2	7.42043e-66	1.23654e-64	1.34224	0.0783085	6.22262	0.52106	0.00166308	0.00570778	0.0106014	0.0106014
TRINITY_DN47370_c0_g1_i1	7.64309e-66	1.27278e-64	0.937274	0.0546878	7.56443	0.25186	0.000512358	0.000497315	0.00546915	0.00546915
TRINITY_DN1927_c0_g1_i4	8.14194e-66	1.35493e-64	0.903957	0.0527552	8.225	0.238239	0.000298792	0.00526742	0.0052624	0.00526742
TRINITY_DN1059_c0_g1_i13	8.1575e-66	1.3566e-64	1.03659	0.0604961	7.14308	0.312051	0.00111181	0.00477396	0.00620775	0.00620775
TRINITY_DN575_c1_g1_i2	1.08733e-65	1.8058e-64	1.17493	0.0686367	8.54296	0.402494	0.000186651	0.00923534	0.00546632	0.00923534
TRINITY_DN3118_c0_g2_i2	1.11685e-65	1.85357e-64	1.43713	0.0839612	8.84808	0.602181	0.000159809	0.0139392	0.00584599	0.0139392
TRINITY_DN7872_c0_g1_i3	1.20426e-65	1.99728e-64	3.07501	0.179697	4.74541	2.75698	0.0134222	0.0511599	0.0276563	0.0511599
TRINITY_DN1995_c0_g1_i9	1.44128e-65	2.38877e-64	0.950431	0.0555752	7.52976	0.263261	0.000667978	0.00536325	0.00550923	0.00550923
TRINITY_DN10342_c0_g1_i1	1.46816e-65	2.43168e-64	0.972736	0.0568831	7.33757	0.272455	0.000679697	0.00177922	0.00579167	0.00579167
TRINITY_DN8656_c0_g1_i1	1.52669e-65	2.52692e-64	1.71623	0.100374	6.01019	0.858824	0.00436312	0.0157867	0.0122263	0.0157867
TRINITY_DN781_c0_g1_i7	2.18947e-65	3.61904e-64	1.86807	0.109389	5.58981	1.01757	0.00367433	0.0202575	0.0165873	0.0202575
TRINITY_DN12914_c0_g1_i1	2.54954e-65	4.20572e-64	2.04922	0.120059	5.601	1.22451	0.00409964	0.0247288	0.0164558	0.0247288
TRINITY_DN12212_c0_g1_i1	2.67952e-65	4.41716e-64	0.904472	0.053	7.92615	0.236023	0.000382894	0.0022867	0.0052351	0.0052351
TRINITY_DN9719_c0_g1_i1	3.45731e-65	5.68788e-64	5.58063	0.327297	2.09717	8.95832	0.0109246	0.0593202	0.203322	0.203322
TRINITY_DN3351_c0_g1_i1	3.67485e-65	6.04172e-64	1.06049	0.0622095	6.9844	0.325693	0.00107415	0.00402117	0.0066659	0.0066659
TRINITY_DN2898_c0_g1_i3	4.40252e-65	7.21872e-64	0.900344	0.0528479	8.27447	0.233469	0.000303714	0.0018704	0.00528209	0.00528209
TRINITY_DN33387_c0_g1_i1	5.8581e-65	9.5926e-64	5.74234	0.337392	2.36746	9.61641	0.0408608	0.186806	0.171419	0.186806
TRINITY_DN6797_c0_g1_i3	6.20279e-65	1.01367e-63	1.07675	0.063277	6.85857	0.337089	0.000911138	0.00589664	0.00709682	0.00709682
TRINITY_DN28718_c0_g1_i1	7.45501e-65	1.2175e-63	1.19457	0.0702453	6.54279	0.411519	0.00136323	0.00307729	0.00850558	0.00850558
TRINITY_DN4739_c0_g3_i1	8.69955e-65	1.41792e-63	0.903081	0.053133	8.51382	0.23586	0.000206396	0.00311181	0.00543983	0.00543983
TRINITY_DN5057_c0_g1_i5	1.02296e-64	1.66509e-63	1.27062	0.0747993	7.46172	0.470874	0.000620768	0.0105691	0.00559734	0.0105691
TRINITY_DN1474_c0_g1_i2	1.03804e-64	1.68851e-63	1.09039	0.0641927	7.36867	0.346767	0.000883966	0.00735745	0.0057388	0.00735745
TRINITY_DN5503_c0_g1_i4	1.14085e-64	1.85453e-63	1.48073	0.0872005	6.16623	0.639479	0.00217181	0.0130361	0.0110066	0.0130361
TRINITY_DN17388_c0_g1_i1	1.31763e-64	2.14047e-63	3.99242	0.235232	5.08358	4.64898	0.0148633	0.095805	0.0227774	0.095805
TRINITY_DN4939_c0_g1_i1	1.42502e-64	2.31187e-63	8.5109	0.501596	6.4547	21.1272	0.0273174	0.475879	0.00902843	0.475879
TRINITY_DN6246_c0_g1_i1	1.45624e-64	2.36095e-63	1.11118	0.065493	6.75707	0.354934	0.00109629	0.00142039	0.00748238	0.00748238
TRINITY_DN482_c0_g1_i20	1.48899e-64	2.41246e-63	1.94821	0.114837	5.87439	1.0894	0.0128942	-0.00710612	0.0134807	0.0134807
TRINITY_DN3602_c0_g1_i2	1.7087e-64	2.76479e-63	0.900303	0.0530933	7.93942	0.233452	0.000405122	0.00177395	0.00523268	0.00523268
TRINITY_DN29502_c0_g1_i1	1.75188e-64	2.83279e-63	5.26681	0.310625	5.92007	8.09091	0.011113	0.181863	0.0130397	0.181863
TRINITY_DN8061_c0_g1_i2	2.19971e-64	3.54757e-63	0.901295	0.0531984	8.06247	0.233605	0.000432223	0.00132894	0.00522792	0.00522792
TRINITY_DN7134_c0_g1_i1	2.42211e-64	3.90112e-63	1.88264	0.111159	5.81068	1.03385	0.00554875	0.0191639	0.0141257	0.0191639
TRINITY_DN1448_c0_g1_i1	2.99803e-64	4.81923e-63	2.43699	0.143997	5.4357	1.72584	0.0230342	0.0108083	0.0184358	0.0184358
TRINITY_DN37419_c0_g1_i1	3.15808e-64	5.07318e-63	4.97997	0.294309	3.54332	7.15735	0.102497	-0.0189396	0.0707386	0.0707386
TRINITY_DN9885_c0_g4_i2	4.38114e-64	7.02873e-63	2.0216	0.11961	7.91795	1.1922	0.000369021	0.0282442	0.0052368	0.0282442
TRINITY_DN2527_c0_g1_i2	6.56308e-64	1.05224e-62	1.42067	0.0841742	6.08941	0.587924	0.00259373	0.0105506	0.0115769	0.0115769
TRINITY_DN1141_c0_g1_i4	7.89071e-64	1.26344e-62	2.20392	0.130666	4.8909	1.41694	0.00874344	0.0252575	0.0254038	0.0254038
TRINITY_DN1280_c0_g1_i10	8.31703e-64	1.33083e-62	1.4754	0.0874895	6.01258	0.626458	0.00310302	0.00216386	0.0122058	0.0122058
TRINITY_DN6723_c0_g1_i6	9.48618e-64	1.51495e-62	1.40113	0.083124	6.09728	0.563467	0.00230335	0.000681802	0.0115158	0.0115158
TRINITY_DN3518_c0_g1_i6	1.11166e-63	1.77302e-62	5.53195	0.328372	2.07283	8.83843	0.00926353	0.101437	0.206393	0.206393
TRINITY_DN2995_c0_g1_i4	1.11938e-63	1.78417e-62	1.68858	0.100236	6.90602	0.831886	0.000970437	0.0191239	0.00692783	0.0191239
TRINITY_DN12458_c0_g1_i1	1.17107e-63	1.86535e-62	0.890765	0.0528848	8.4226	0.230591	0.00022632	0.00430951	0.00536729	0.00536729
TRINITY_DN8358_c0_g1_i1	1.18325e-63	1.88354e-62	2.9122	0.172904	4.48041	2.47438	0.0152388	0.0445529	0.0327743	0.0445529
TRINITY_DN14410_c0_g1_i1	1.19482e-63	1.90072e-62	1.27567	0.0757421	6.35004	0.468472	0.00176359	0.00234084	0.00971015	0.00971015
TRINITY_DN13224_c0_g1_i1	1.20199e-63	1.91089e-62	1.52848	0.0907542	5.87343	0.675796	0.00298249	0.00669775	0.0134902	0.0134902
TRINITY_DN4215_c0_g1_i1	1.38162e-63	2.19504e-62	1.45139	0.0862195	6.4105	0.614613	0.00183722	0.0130304	0.0093092	0.0130304
TRINITY_DN8190_c0_g1_i1	1.50691e-63	2.38945e-62	1.0414	0.0618829	6.98493	0.314165	0.000994754	0.00402624	0.00666423	0.00666423
TRINITY_DN6908_c0_g1_i1	1.66602e-63	2.64004e-62	1.05658	0.0628072	9.61158	0.324769	7.95648e-05	0.00669567	0.00780992	0.00780992
TRINITY_DN8187_c0_g1_i5	1.72247e-63	2.72773e-62	2.26876	0.13488	6.29693	1.50184	0.00190161	0.0344834	0.0100755	0.0344834
TRINITY_DN1655_c0_g1_i3	2.20728e-63	3.49097e-62	0.947466	0.0563768	7.38259	0.261185	0.000640623	0.00484492	0.00571606	0.00571606
TRINITY_DN12124_c1_g5_i1	2.28298e-63	3.60837e-62	3.95544	0.235387	4.36157	4.56513	0.0261949	0.0846196	0.035699	0.0846196
TRINITY_DN8020_c0_g1_i1	2.62528e-63	4.1414e-62	3.17042	0.188764	5.87907	2.93295	0.00462731	0.0666364	0.0134347	0.0666364
TRINITY_DN128_c0_g1_i1	2.76899e-63	4.36529e-62	2.71271	0.161543	7.14537	2.14724	0.000968225	0.0512239	0.0062019	0.0512239
TRINITY_DN4603_c0_g1_i2	7.86681e-63	1.22758e-61	1.01266	0.0605278	7.09815	0.297187	0.00100006	0.00389346	0.00632717	0.00632717
TRINITY_DN8928_c0_g1_i2	7.91982e-63	1.23507e-61	0.94027	0.0562025	7.43543	0.257129	0.000682629	0.00459888	0.00563481	0.00563481
TRINITY_DN910_c0_g4_i1	8.96799e-63	1.39675e-61	0.900991	0.0538786	7.67666	0.233348	0.000444656	0.00119894	0.00536115	0.00536115
TRINITY_DN1448_c0_g1_i6	9.72249e-63	1.51235e-61	2.20071	0.131638	5.70923	1.41345	0.0125969	0.0220605	0.015218	0.0220605
TRINITY_DN5010_c0_g1_i1	1.75933e-62	2.72286e-61	1.36414	0.0817709	6.18939	0.538912	0.00253308	0.00590782	0.0108399	0.0108399
TRINITY_DN5804_c0_g1_i3	2.02205e-62	3.12355e-61	1.95578	0.117295	5.6563	1.11647	0.0037667	0.0237494	0.0158153	0.0237494
TRINITY_DN4578_c0_g1_i1	2.26192e-62	3.49189e-61	1.83466	0.110075	5.39232	0.970035	0.00527118	0.0044449	0.0189617	0.0189617
TRINITY_DN3015_c0_g1_i9	2.3513e-62	3.62759e-61	6.1408	0.368483	4.91789	11.0069	0.0374805	0.234078	0.0250157	0.234078
TRINITY_DN4881_c0_g1_i1	2.40208e-62	3.7036e-61	1.65719	0.0994486	5.80054	0.800264	0.00554856	0.0126634	0.0142315	0.0142315
TRINITY_DN3245_c0_g1_i13	2.63825e-62	4.06264e-61	0.900258	0.0540429	8.52953	0.236568	0.000233813	0.00560746	0.0054539	0.00560746
TRINITY_DN5331_c0_g1_i1	2.82857e-62	4.34754e-61	1.57478	0.0945586	7.91635	0.723882	0.000398853	0.0174838	0.00523715	0.0174838
TRINITY_DN9517_c1_g1_i3	3.04611e-62	4.67603e-61	3.62413	0.217671	4.28636	3.8339	0.0363632	0.0583981	0.037823	0.0583981
TRINITY_DN1052_c0_g1_i1	3.34006e-62	5.12087e-61	1.35113	0.0811778	6.13601	0.528341	0.00195488	0.00592508	0.0112248	0.0112248
TRINITY_DN6944_c0_g1_i1	3.46637e-62	5.3112e-61	1.34242	0.080665	6.17706	0.525669	0.00208512	0.0105016	0.0109286	0.0109286
TRINITY_DN3211_c1_g1_i1	3.47775e-62	5.32532e-61	0.941808	0.0565933	8.91095	0.25892	0.00015462	0.00625099	0.00594894	0.00625099
TRINITY_DN13163_c0_g1_i1	3.66402e-62	5.60705e-61	3.37687	0.202955	4.17577	3.31641	0.0410547	0.0269918	0.0413267	0.0413267
TRINITY_DN1587_c0_g1_i2	4.81473e-62	7.3588e-61	6.62155	0.398356	5.20255	12.7991	0.0556969	0.261678	0.0212762	0.261678
TRINITY_DN8523_c0_g2_i3	7.37337e-62	1.12344e-60	1.22489	0.0738034	7.52646	0.438008	0.000631489	0.0102624	0.00551321	0.0102624
TRINITY_DN8112_c0_g1_i4	9.29881e-62	1.4133e-60	0.945146	0.056996	7.63221	0.260798	0.000505057	0.00599203	0.00540001	0.00599203
TRINITY_DN9486_c0_g2_i5	9.50615e-62	1.44392e-60	2.51175	0.15148	4.42453	1.82677	0.0118032	0.0164645	0.0340895	0.0340895
TRINITY_DN29806_c0_g1_i1	9.995e-62	1.51724e-60	2.63174	0.158745	4.38912	2.01103	0.0154233	0.0220969	0.0349769	0.0349769
TRINITY_DN3956_c0_g1_i11	1.10224e-61	1.66907e-60	1.19003	0.0718077	7.20536	0.41346	0.00075627	0.00955643	0.00605642	0.00955643
TRINITY_DN3412_c0_g1_i2	1.36154e-61	2.05663e-60	2.24966	0.135851	5.2383	1.47763	0.00643158	0.0304796	0.0208354	0.0304796
TRINITY_DN5034_c0_g1_i2	1.41406e-61	2.13465e-60	1.34023	0.0809438	6.68556	0.524433	0.00126527	0.0118385	0.00778107	0.0118385
TRINITY_DN4106_c0_g2_i1	1.48085e-61	2.23273e-60	3.38511	0.20448	5.93705	3.34566	0.00561713	0.0780071	0.0128806	0.0780071
TRINITY_DN996_c1_g2_i1	1.54346e-61	2.3257e-60	1.19294	0.0720712	6.47152	0.412737	0.00146388	0.00569503	0.00892465	0.00892465
TRINITY_DN32376_c0_g1_i1	1.55431e-61	2.34062e-60	1.10741	0.0669061	6.69826	0.356234	0.00122798	0.0055891	0.00772486	0.00772486
TRINITY_DN7153_c0_g1_i1	1.65024e-61	2.48356e-60	0.994516	0.0600982	7.07877	0.286265	0.000842336	0.00344684	0.00638125	0.00638125
TRINITY_DN321_c0_g1_i13	2.52155e-61	3.78788e-60	1.57434	0.0952836	7.12292	0.723716	0.00192862	0.0162293	0.00626029	0.0162293
TRINITY_DN338_c0_g1_i7	3.12451e-61	4.68505e-60	0.96102	0.0582094	8.5377	0.269683	0.000192643	0.00658403	0.00546141	0.00658403
comp40691_c1_seq2	3.56075e-61	5.33266e-60	0.955472	0.057901	7.23729	0.26348	0.000719633	0.00236445	0.00598543	0.00598543
TRINITY_DN17836_c0_g1_i1	3.77146e-61	5.64478e-60	1.14902	0.0696448	8.02766	0.385531	0.000386931	0.00931387	0.0052265	0.00931387
TRINITY_DN46997_c0_g1_i1	5.09345e-61	7.60486e-60	1.27853	0.0775796	7.67705	0.477354	0.000483648	0.0115535	0.00536083	0.0115535
TRINITY_DN9323_c0_g1_i1	6.47754e-61	9.64793e-60	2.53978	0.154247	5.95757	1.88379	0.00335073	0.0442338	0.0126919	0.0442338
TRINITY_DN4284_c0_g4_i1	7.10129e-61	1.05577e-59	1.02948	0.0625442	9.59869	0.308444	6.19791e-05	0.00651173	0.00776156	0.00776156
TRINITY_DN6146_c0_g1_i4	7.09723e-61	1.05577e-59	2.27084	0.13796	5.33736	1.50597	0.00469505	0.0333709	0.0196277	0.0333709
TRINITY_DN3941_c0_g1_i6	8.30435e-61	1.23314e-59	5.3889	0.327581	7.17548	8.48117	0.00314668	0.211472	0.00612694	0.211472
TRINITY_DN4051_c0_g1_i1	9.40676e-61	1.396e-59	0.899141	0.0546822	7.5775	0.234731	0.000525396	0.00384256	0.00545488	0.00545488
TRINITY_DN3690_c1_g1_i7	1.25668e-60	1.85933e-59	1.05085	0.0639769	7.4135	0.322528	0.000609843	0.00757625	0.00566756	0.00757625
TRINITY_DN3225_c0_g1_i1	1.72716e-60	2.54471e-59	0.984969	0.0600364	7.11632	0.279198	0.000930885	0.00141156	0.00627786	0.00627786
TRINITY_DN839_c0_g1_i1	2.10396e-60	3.0906e-59	2.80998	0.171401	6.20394	2.30636	0.00278362	0.055973	0.0107352	0.055973
TRINITY_DN5041_c0_g1_i1	2.22034e-60	3.25959e-59	1.91943	0.117103	6.44844	1.07614	0.0018181	0.0256081	0.00906749	0.0256081
TRINITY_DN2339_c1_g1_i13	2.35115e-60	3.44752e-59	1.77209	0.108137	5.42297	0.907024	0.00479699	0.00663337	0.0185902	0.0185902
TRINITY_DN41974_c0_g1_i1	2.38951e-60	3.50166e-59	8.32442	0.508006	6.00578	20.2412	0.0609255	0.455214	0.0122643	0.455214
TRINITY_DN4283_c0_g3_i1	3.28997e-60	4.80974e-59	5.44599	0.332742	2.02985	8.631	0.00953713	0.173697	0.211897	0.211897
TRINITY_DN791_c0_g1_i1	3.63339e-60	5.30233e-59	1.81551	0.110966	7.81177	0.96284	0.000750093	0.0238767	0.00527374	0.0238767
TRINITY_DN7252_c0_g2_i1	3.7102e-60	5.408e-59	3.07916	0.188217	7.53393	2.76966	0.000761981	0.070089	0.00550424	0.070089
TRINITY_DN14003_c0_g1_i2	4.09497e-60	5.95468e-59	1.0131	0.0619496	9.55321	0.294809	7.95104e-05	0.00173852	0.00759599	0.00759599
TRINITY_DN712_c0_g1_i10	4.54242e-60	6.60144e-59	0.862676	0.0527716	8.39058	0.214668	0.000224192	0.00215133	0.00534549	0.00534549
TRINITY_DN6067_c0_g1_i1	5.79246e-60	8.40815e-59	4.25796	0.260704	8.80557	5.29657	0.000305481	0.135628	0.00578138	0.135628
TRINITY_DN2288_c0_g1_i4	6.37157e-60	9.24329e-59	0.998613	0.0611643	7.79576	0.291335	0.000384898	0.00709724	0.00528172	0.00709724
TRINITY_DN2873_c0_g1_i5	6.93662e-60	1.00571e-58	1.35029	0.0827307	6.58449	0.531237	0.00541151	0.00660201	0.00827723	0.00827723
TRINITY_DN14967_c0_g1_i1	8.03152e-60	1.16171e-58	0.884991	0.054252	7.66125	0.227286	0.000512525	0.00358405	0.00537404	0.00537404
TRINITY_DN12482_c1_g1_i1	9.87586e-60	1.42596e-58	1.33117	0.081667	9.55347	0.517722	9.25002e-05	0.0132465	0.00759691	0.0132465
TRINITY_DN7823_c0_g1_i1	1.11613e-59	1.60871e-58	3.61437	0.221843	4.90124	3.81684	0.010792	0.0876362	0.0252542	0.0876362
TRINITY_DN3312_c0_g1_i6	1.23085e-59	1.77199e-58	0.962364	0.0590897	9.11748	0.270598	0.000124799	0.00685838	0.00635328	0.00685838
TRINITY_DN7802_c0_g1_i1	1.23373e-59	1.7751e-58	0.894506	0.0549237	7.55531	0.232226	0.000553835	0.00366226	0.00547938	0.00547938
TRINITY_DN11313_c0_g1_i1	1.318e-59	1.89524e-58	1.11086	0.0682247	7.70784	0.360551	0.00044915	0.00886008	0.0053369	0.00886008
TRINITY_DN19835_c0_g1_i1	1.38262e-59	1.98582e-58	2.46693	0.151537	4.56145	1.77814	0.0124149	0.0335119	0.0310319	0.0335119
TRINITY_DN6723_c0_g1_i8	2.08624e-59	2.98943e-58	2.64641	0.162814	7.68579	2.04644	0.000604707	0.0524123	0.00535379	0.0524123
TRINITY_DN7182_c0_g1_i2	2.86891e-59	4.0942e-58	3.33709	0.205554	3.83609	3.2431	0.0294985	0.0420555	0.0550061	0.0550061
TRINITY_DN2805_c0_g1_i2	3.10255e-59	4.42248e-58	5.47709	0.33747	5.45947	8.76622	0.0203055	0.207467	0.0181477	0.207467
TRINITY_DN626_c0_g1_i10	3.33795e-59	4.75527e-58	0.857291	0.0528365	8.26238	0.210509	0.000306514	0.000304815	0.00527688	0.00527688
TRINITY_DN6521_c0_g2_i1	4.60244e-59	6.54148e-58	2.32816	0.143664	4.70789	1.58404	0.0100368	0.0312417	0.0282899	0.0312417
TRINITY_DN4430_c0_g1_i6	6.38681e-59	9.07238e-58	1.08089	0.0667817	6.87921	0.338229	0.0018972	0.00326052	0.00702238	0.00702238
TRINITY_DN1991_c0_g1_i2	6.48827e-59	9.21117e-58	1.21229	0.0749047	8.48255	0.429521	0.000218994	0.0110024	0.0054132	0.0110024
TRINITY_DN602_c0_g3_i2	6.89897e-59	9.7829e-58	1.23895	0.0765693	8.00142	0.448619	0.000369892	0.0113558	0.00522681	0.0113558
TRINITY_DN19_c0_g2_i1	6.99048e-59	9.90694e-58	0.863341	0.0533589	7.83272	0.21366	0.00043008	0.000386922	0.00526426	0.00526426
TRINITY_DN5173_c0_g1_i8	7.2078e-59	1.0209e-57	1.02177	0.063158	6.88877	0.304547	0.000989506	0.00630905	0.00698837	0.00698837
TRINITY_DN1533_c0_g1_i2	8.47222e-59	1.19861e-57	3.11784	0.192839	6.80848	2.84115	0.00142722	0.0729468	0.00728317	0.0729468
TRINITY_DN5349_c0_g1_i5	8.65152e-59	1.22327e-57	2.307	0.1427	5.96847	1.55556	0.0035597	0.0371671	0.0125933	0.0371671
TRINITY_DN2730_c0_g1_i18	9.68889e-59	1.36916e-57	1.33899	0.0828593	6.11617	0.52092	0.00235941	0.0077491	0.0113719	0.0113719
TRINITY_DN7787_c0_g1_i1	1.10299e-58	1.55419e-57	2.30062	0.142438	8.32226	1.54703	0.000307064	0.0402699	0.00530524	0.0402699
TRINITY_DN47120_c0_g1_i1	1.10541e-58	1.55671e-57	1.6815	0.104107	5.58521	0.826418	0.00461851	0.0170579	0.0166414	0.0170579
TRINITY_DN5280_c0_g1_i2	1.12736e-58	1.58671e-57	0.922536	0.0571214	7.82481	0.248757	0.000442674	0.00608304	0.00526771	0.00608304
TRINITY_DN1261_c1_g2_i1	1.13298e-58	1.59371e-57	1.09791	0.0679816	6.69127	0.345874	0.00148739	0.000228415	0.00775561	0.00775561
TRINITY_DN5046_c0_g1_i3	1.16381e-58	1.63613e-57	1.5044	0.0931602	9.76896	0.661508	5.60535e-05	0.0173016	0.00845259	0.0173016
TRINITY_DN999_c0_g1_i3	1.211e-58	1.7015e-57	1.23823	0.0766892	6.32846	0.445027	0.00190522	0.00622356	0.00985726	0.00985726
TRINITY_DN3324_c0_g1_i4	1.74851e-58	2.45251e-57	1.42777	0.0885532	6.90933	0.595882	0.00105884	0.0146245	0.00691631	0.0146245
TRINITY_DN2651_c0_g1_i1	1.75061e-58	2.45406e-57	0.900784	0.0558686	7.43983	0.235048	0.000614181	0.00313805	0.00562841	0.00562841
TRINITY_DN12994_c0_g1_i1	2.75452e-58	3.84162e-57	0.971474	0.0603578	9.43237	0.272102	9.45797e-05	0.00277073	0.00719155	0.00719155
TRINITY_DN12553_c0_g1_i3	2.85084e-58	3.97144e-57	2.40524	0.149457	5.71375	1.69119	0.00327687	0.0413981	0.0151677	0.0413981
TRINITY_DN5200_c0_g1_i2	2.94263e-58	4.09466e-57	1.48846	0.0925015	6.0821	0.647669	0.00281073	0.0143023	0.0116341	0.0143023
TRINITY_DN4709_c1_g1_i5	2.96568e-58	4.1244e-57	1.37439	0.0854151	6.32814	0.552204	0.00365881	0.0109327	0.00985951	0.0109327
TRINITY_DN5436_c0_g1_i4	3.99426e-58	5.52961e-57	1.92436	0.119732	7.60615	1.08262	0.000529118	0.0281423	0.00542517	0.0281423
TRINITY_DN6479_c0_g1_i5	4.19116e-58	5.79584e-57	1.14077	0.0709911	9.46798	0.380458	8.65519e-05	0.00999293	0.00730556	0.00999293
comp40291_c1_seq23	4.30596e-58	5.95125e-57	0.85218	0.0530372	7.94679	0.210193	0.000394366	0.00276075	0.00523153	0.00523153
TRINITY_DN3197_c0_g3_i2	4.40536e-58	6.08519e-57	1.2765	0.0794526	6.92584	0.476378	0.000937956	0.0116875	0.00685951	0.0116875
TRINITY_DN2069_c2_g2_i2	4.44093e-58	6.12744e-57	1.23105	0.076626	7.86294	0.443059	0.000405026	0.011338	0.00525249	0.011338
TRINITY_DN7048_c0_g1_i9	4.78807e-58	6.59898e-57	0.890249	0.0554293	8.94173	0.231708	0.000132485	0.00601232	0.00600266	0.00601232
TRINITY_DN1025_c0_g1_i2	5.2911e-58	7.28408e-57	1.08976	0.0678773	6.67184	0.342501	0.00137126	0.00235679	0.00784341	0.00784341
TRINITY_DN24589_c0_g2_i1	5.65243e-58	7.7728e-57	2.78829	0.173717	4.30296	2.27303	0.0205195	0.039836	0.0373343	0.039836
TRINITY_DN618_c1_g1_i1	5.82731e-58	8.00432e-57	3.46382	0.21583	8.38068	3.50786	0.000378054	0.0927872	0.00533914	0.0927872
TRINITY_DN3070_c0_g1_i1	5.9339e-58	8.14617e-57	0.853411	0.0531797	8.49459	0.212646	0.000232932	0.00508426	0.00542323	0.00542323
TRINITY_DN4845_c0_g1_i1	5.96484e-58	8.18407e-57	8.54769	0.532654	6.8389	21.3615	0.0242373	0.543203	0.00716905	0.543203
comp4916_c0_seq1	6.33188e-58	8.67796e-57	5.40832	0.3371	2.01101	8.35937	0.0129304	-0.0103	0.214343	0.214343
TRINITY_DN1510_c0_g1_i3	6.60753e-58	9.04565e-57	8.37974	0.522395	4.30002	20.5307	0.1175	0.428293	0.03742	0.428293
TRINITY_DN41962_c0_g1_i1	7.26861e-58	9.93403e-57	3.66886	0.228802	5.59886	3.93561	0.00740242	0.0972983	0.0164809	0.0972983
TRINITY_DN14120_c0_g1_i6	7.54935e-58	1.0312e-56	0.8974	0.055973	7.40449	0.232853	0.000584536	0.00263423	0.00568143	0.00568143
TRINITY_DN6090_c0_g1_i2	8.01618e-58	1.09314e-56	1.56694	0.0977565	7.80138	0.717897	0.000402281	0.0187104	0.00527884	0.0187104
comp26309_c0_seq1	8.57977e-58	1.16935e-56	1.00285	0.062581	6.92813	0.293178	0.000981083	0.00582535	0.00685169	0.00685169
TRINITY_DN11481_c0_g1_i1	1.03195e-57	1.40567e-56	2.632	0.164363	5.52649	2.02558	0.00447057	0.0495601	0.0173397	0.0495601
TRINITY_DN1363_c0_g1_i5	1.22923e-57	1.67255e-56	0.874421	0.0546431	8.82467	0.221353	0.00016182	0.00321233	0.00580992	0.00580992
TRINITY_DN7527_c0_g2_i1	1.29944e-57	1.76611e-56	1.02331	0.0639608	6.85939	0.302338	0.00108813	0.00258801	0.00709383	0.00709383
TRINITY_DN494_c0_g2_i1	1.89168e-57	2.56678e-56	1.40955	0.0882314	8.75317	0.581007	0.000222876	0.0153467	0.00570714	0.0153467
TRINITY_DN52187_c0_g1_i1	2.02016e-57	2.73961e-56	2.69753	0.168897	4.31477	2.12795	0.0160663	0.040986	0.0369934	0.040986
TRINITY_DN33303_c0_g1_i1	2.24125e-57	3.03608e-56	0.845183	0.0529398	8.11571	0.20859	0.000371102	0.00487219	0.00523415	0.00523415
TRINITY_DN5719_c0_g1_i1	4.19045e-57	5.65158e-56	1.15183	0.0723242	6.94862	0.388025	0.00101061	0.00945097	0.00678272	0.00945097
TRINITY_DN9489_c0_g1_i6	4.30589e-57	5.80409e-56	1.59002	0.0998492	5.65328	0.73102	0.00408984	0.00604952	0.0158499	0.0158499
TRINITY_DN6824_c0_g1_i1	4.38994e-57	5.91413e-56	0.841389	0.0528412	8.12615	0.206483	0.00034843	0.00456976	0.00523595	0.00523595
TRINITY_DN8660_c0_g1_i1	4.46759e-57	6.01544e-56	0.843939	0.053005	8.45999	0.208283	0.000223921	0.0053618	0.00539513	0.00539513
TRINITY_DN984_c0_g4_i1	4.52609e-57	6.09086e-56	2.53464	0.1592	5.7889	1.87899	0.00423417	0.0464552	0.0143538	0.0464552
TRINITY_DN2066_c1_g1_i3	4.65783e-57	6.26472e-56	1.23603	0.0776436	6.28425	0.4431	0.00189282	0.0058011	0.0101642	0.0101642
TRINITY_DN109_c0_g2_i2	6.03659e-57	8.10137e-56	0.949271	0.0596911	7.396	0.261432	0.00143138	0.00320157	0.00569469	0.00569469
TRINITY_DN2981_c0_g1_i1	6.62214e-57	8.87266e-56	2.92265	0.183846	5.4187	2.49848	0.00709101	0.0605079	0.018642	0.0605079
TRINITY_DN29852_c0_g1_i1	6.85657e-57	9.18174e-56	4.57981	0.288128	4.90781	6.13507	0.0281753	0.13786	0.0251597	0.13786
TRINITY_DN2497_c1_g1_i1	7.99875e-57	1.06879e-55	3.59193	0.226115	6.42712	3.77392	0.0028289	0.0994272	0.00920236	0.0994272
TRINITY_DN1883_c0_g1_i1	1.24794e-56	1.66388e-55	0.880994	0.055557	7.50555	0.224156	0.000634027	0.00216418	0.00553914	0.00553914
TRINITY_DN6595_c1_g1_i10	1.25432e-56	1.67148e-55	0.836684	0.0527638	8.15419	0.202962	0.000326317	0.00311661	0.00524171	0.00524171
TRINITY_DN17619_c0_g1_i1	1.2593e-56	1.6772e-55	3.59852	0.226937	4.56571	3.78811	0.0281189	0.0748821	0.0309452	0.0748821
TRINITY_DN1928_c0_g2_i3	1.2977e-56	1.72741e-55	1.43498	0.0905064	5.85527	0.590182	0.00271208	-0.000557077	0.0136707	0.0136707
TRINITY_DN7754_c0_g1_i2	1.30282e-56	1.73328e-55	1.23173	0.0776881	6.29764	0.439232	0.00200035	0.00472025	0.0100705	0.0100705
TRINITY_DN7728_c0_g1_i1	1.3146e-56	1.74801e-55	1.94777	0.122855	6.57635	1.10982	0.00196677	0.0282199	0.00832078	0.0282199
TRINITY_DN10033_c0_g1_i1	1.44576e-56	1.91929e-55	1.22554	0.0773297	7.3847	0.439379	0.000538909	0.0114209	0.00571266	0.0114209
TRINITY_DN3235_c0_g1_i4	1.56104e-56	2.07008e-55	2.98571	0.188451	4.39465	2.59655	0.0361924	0.0216223	0.0348355	0.0348355
TRINITY_DN1320_c0_g1_i2	1.58194e-56	2.09667e-55	0.857671	0.0541371	7.62507	0.214532	0.00045491	0.00463265	0.00540674	0.00540674
TRINITY_DN4065_c0_g1_i5	1.78134e-56	2.35586e-55	8.07057	0.509663	9.86124	19.0551	0.000601806	0.518911	0.00887805	0.518911
TRINITY_DN5492_c0_g1_i8	1.8019e-56	2.38048e-55	2.44058	0.154132	5.36414	1.74257	0.00602556	0.0414876	0.019303	0.0414876
TRINITY_DN487_c0_g1_i4	2.56551e-56	3.38201e-55	1.00961	0.0638502	7.2341	0.298221	0.000837468	0.00731623	0.0059923	0.00731623
TRINITY_DN2237_c0_g1_i1	2.66469e-56	3.50898e-55	1.10404	0.069833	8.41327	0.35662	0.000209248	0.00954405	0.00536074	0.00954405
TRINITY_DN47517_c0_g1_i1	4.02097e-56	5.27801e-55	4.35115	0.275672	4.56492	5.53957	0.0286309	0.123359	0.0309612	0.123359
TRINITY_DN2963_c0_g1_i1	4.90838e-56	6.43596e-55	1.81233	0.114914	7.03039	0.961075	0.00132222	0.025088	0.00652284	0.025088
TRINITY_DN14227_c0_g1_i4	5.03462e-56	6.59796e-55	5.11581	0.324409	4.08619	7.65798	0.0545279	0.155954	0.0444918	0.155954
TRINITY_DN37816_c0_g1_i1	5.0457e-56	6.60895e-55	4.35573	0.276213	9.52576	5.55148	0.000155034	0.152432	0.00749967	0.152432
TRINITY_DN3993_c0_g1_i3	7.57825e-56	9.89445e-55	0.829662	0.0526978	8.04747	0.198964	0.000327068	0.00235046	0.00522705	0.00522705
TRINITY_DN2050_c0_g1_i9	8.0617e-56	1.05201e-54	1.44936	0.092082	6.99005	0.614718	0.00141653	0.0155417	0.00664789	0.0155417
TRINITY_DN496_c0_g1_i3	8.74117e-56	1.14007e-54	0.869606	0.0552666	7.53142	0.221118	0.00060156	0.00529824	0.00550723	0.00550723
TRINITY_DN442_c0_g1_i3	9.74312e-56	1.2694e-54	0.856278	0.0544434	8.80449	0.213568	0.000148372	0.0046099	0.00577979	0.00577979
TRINITY_DN2806_c0_g1_i4	1.09541e-55	1.4249e-54	2.90815	0.184992	7.53705	2.47505	0.00063659	0.0678071	0.00550054	0.0678071
TRINITY_DN63_c0_g3_i2	1.13375e-55	1.47321e-54	0.934447	0.0594498	7.13984	0.253146	0.000852464	0.00342028	0.00621608	0.00621608
TRINITY_DN53079_c0_g1_i1	1.25622e-55	1.62891e-54	2.51815	0.160271	4.40924	1.8425	0.0169066	0.0189826	0.0344673	0.0344673
TRINITY_DN4039_c0_g2_i2	1.51085e-55	1.95804e-54	1.12021	0.0713506	6.59955	0.362093	0.0019838	0.00216853	0.00819801	0.00819801
TRINITY_DN12076_c0_g1_i7	1.80197e-55	2.3341e-54	1.04206	0.0664203	6.9096	0.317817	0.00111064	0.00771267	0.00691537	0.00771267
TRINITY_DN25543_c0_g1_i1	2.32136e-55	3.00369e-54	2.83489	0.18088	4.86053	2.35226	0.0135812	0.0518536	0.0258506	0.0518536
TRINITY_DN1784_c0_g3_i2	2.82328e-55	3.64546e-54	0.99964	0.0638325	9.68153	0.290058	6.59049e-05	0.00524225	0.00808328	0.00808328
TRINITY_DN4123_c1_g1_i2	3.29761e-55	4.24899e-54	3.41114	0.217958	4.61725	3.40597	0.0149435	0.0800675	0.0299314	0.0800675
TRINITY_DN1096_c0_g3_i9	3.64418e-55	4.69061e-54	0.938301	0.0599779	7.0764	0.252752	0.000806728	0.000600899	0.00638798	0.00638798
TRINITY_DN6210_c0_g1_i1	3.96579e-55	5.10191e-54	1.00834	0.064477	8.48494	0.297625	0.000254162	0.00806039	0.00541517	0.00806039
TRINITY_DN8_c1_g1_i2	4.24429e-55	5.45733e-54	0.878664	0.0562006	7.39146	0.223119	0.000615164	0.0023408	0.00570186	0.00570186
TRINITY_DN221_c1_g1_i2	5.12287e-55	6.58011e-54	0.96333	0.0616633	6.97607	0.270904	0.000912027	0.0058084	0.0066927	0.0066927
TRINITY_DN47663_c0_g1_i1	5.96476e-55	7.65347e-54	1.34834	0.086362	6.89027	0.532224	0.00105393	0.0138628	0.00698308	0.0138628
TRINITY_DN2805_c0_g1_i1	6.29495e-55	8.07292e-54	7.28496	0.466707	3.72573	15.4401	0.375146	-0.0519022	0.060485	0.060485
TRINITY_DN500_c0_g1_i1	6.55064e-55	8.39207e-54	1.52328	0.0976043	9.10043	0.679301	0.000109502	0.0189437	0.00631584	0.0189437
TRINITY_DN2818_c0_g1_i6	6.56948e-55	8.41181e-54	0.879237	0.0563377	8.30578	0.226315	0.000271271	0.00607661	0.0052968	0.00607661
TRINITY_DN2041_c0_g2_i1	6.91062e-55	8.84401e-54	1.20264	0.0770759	6.29116	0.415326	0.00176556	0.000667716	0.0101158	0.0101158
TRINITY_DN2079_c0_g1_i1	7.0008e-55	8.95474e-54	0.855511	0.0548317	7.57592	0.211571	0.000556449	0.00230926	0.00545659	0.00545659
TRINITY_DN4931_c0_g1_i1	7.96123e-55	1.01726e-53	3.32379	0.213142	5.77133	3.23433	0.00438655	0.0864722	0.0145404	0.0864722
TRINITY_DN9491_c0_g1_i12	7.98554e-55	1.01984e-53	0.875727	0.0561576	7.43743	0.223531	0.000675465	0.00447778	0.0056319	0.0056319
TRINITY_DN1746_c0_g1_i7	8.30031e-55	1.05949e-53	1.21126	0.0776863	7.80001	0.429529	0.000414232	0.0116561	0.00527954	0.0116561
TRINITY_DN1962_c0_g1_i9	8.69686e-55	1.10953e-53	1.02907	0.0660138	6.82286	0.309215	0.00148678	0.00627241	0.00722886	0.00722886
TRINITY_DN848_c0_g2_i1	9.61473e-55	1.22472e-53	5.33305	0.342252	2.34246	8.24738	0.0600671	0.0814149	0.174206	0.174206
TRINITY_DN105_c0_g1_i1	1.03677e-54	1.31994e-53	0.827936	0.0531498	8.26452	0.199682	0.000372019	0.004098	0.00527778	0.00527778
TRINITY_DN2016_c0_g1_i6	1.204e-54	1.52968e-53	5.56798	0.357659	2.09084	9.07711	0.0213991	0.234441	0.204117	0.234441
comp29973_c0_seq1	1.45041e-54	1.83989e-53	6.69988	0.430697	3.16828	13.1433	0.0619815	0.309017	0.0966477	0.309017
TRINITY_DN2247_c0_g1_i1	1.47845e-54	1.87449e-53	1.23104	0.0791428	6.55446	0.443728	0.00139585	0.0111313	0.00844034	0.0111313
TRINITY_DN2376_c0_g1_i3	1.92586e-54	2.43796e-53	1.18054	0.075979	7.57478	0.408091	0.000437565	0.011108	0.00545782	0.011108
TRINITY_DN14301_c0_g1_i2	2.17688e-54	2.75301e-53	1.88036	0.12108	5.08364	1.02601	0.00654407	0.0118881	0.0227766	0.0227766
TRINITY_DN6266_c0_g1_i1	2.17697e-54	2.75301e-53	1.07338	0.0691171	7.66769	0.337375	0.000452548	0.00910181	0.00536858	0.00910181
TRINITY_DN4985_c0_g1_i1	2.53808e-54	3.20307e-53	0.822226	0.0529783	7.98671	0.196185	0.000385881	0.00314492	0.00522751	0.00522751
TRINITY_DN12608_c0_g1_i1	2.91504e-54	3.67494e-53	0.977102	0.0629934	7.2446	0.279582	0.000823558	0.00711279	0.0059698	0.00711279
TRINITY_DN8277_c0_g1_i2	2.91647e-54	3.67494e-53	1.12376	0.0724488	6.71677	0.369811	0.00127494	0.00922271	0.00764544	0.00922271
TRINITY_DN6553_c0_g1_i5	4.26004e-54	5.35692e-53	2.53144	0.163458	5.33764	1.87671	0.0114328	0.0420041	0.0196243	0.0420041
TRINITY_DN5185_c0_g1_i3	4.86678e-54	6.11048e-53	1.01065	0.0652948	6.77754	0.29701	0.00112466	0.00491745	0.00740216	0.00740216
TRINITY_DN4639_c0_g1_i1	6.09363e-54	7.63913e-53	1.56017	0.100892	5.63422	0.706679	0.00428922	0.00879221	0.0160692	0.0160692
TRINITY_DN8688_c0_g1_i4	6.25948e-54	7.84305e-53	1.1182	0.0723191	6.49523	0.3601	0.00167868	0.00164761	0.00878142	0.00878142
TRINITY_DN4713_c0_g1_i2	9.46221e-54	1.18258e-52	1.02541	0.0664323	6.92875	0.307983	0.00109933	0.00772716	0.00684958	0.00772716
TRINITY_DN18754_c0_g1_i1	1.00072e-53	1.24942e-52	4.43897	0.287651	3.74974	5.7717	0.0550161	0.110471	0.059247	0.110471
comp41117_c0_seq20	1.08568e-53	1.35344e-52	1.33428	0.0864929	7.13648	0.521486	0.000796647	0.0141654	0.00622477	0.0141654
TRINITY_DN701_c0_g1_i8	1.45671e-53	1.81321e-52	1.54707	0.10041	6.28589	0.701116	0.00200912	0.0181551	0.0101527	0.0181551
TRINITY_DN2112_c0_g1_i1	1.491e-53	1.85495e-52	0.823468	0.053451	8.56612	0.198177	0.00022549	0.00494806	0.00548853	0.00548853
TRINITY_DN473_c0_g2_i4	1.54783e-53	1.92467e-52	0.844441	0.054821	8.30789	0.208889	0.000248161	0.00576251	0.00529785	0.00576251
TRINITY_DN9496_c0_g1_i7	1.97454e-53	2.44783e-52	2.00003	0.129974	5.67099	1.17185	0.00461485	0.0291718	0.0156478	0.0291718
TRINITY_DN6401_c0_g1_i1	2.00797e-53	2.48802e-52	2.66996	0.173523	4.16773	2.04225	0.0186217	-0.0122238	0.0415987	0.0415987
TRINITY_DN1933_c0_g1_i1	2.02724e-53	2.51063e-52	0.895891	0.0582271	7.25641	0.230941	0.000835688	0.00105559	0.0059451	0.0059451
comp32474_c0_seq1	2.15774e-53	2.6709e-52	1.32318	0.0860205	8.21401	0.512913	0.000290681	0.0145084	0.00525861	0.0145084
TRINITY_DN5159_c0_g1_i3	2.22046e-53	2.74576e-52	2.53703	0.164954	6.62596	1.88566	0.00174852	0.0526711	0.00806347	0.0526711
TRINITY_DN3099_c2_g1_i4	2.31889e-53	2.86603e-52	0.809874	0.0526663	8.01912	0.188784	0.000321018	0.00129447	0.00522647	0.00522647
comp22451_c0_seq1	2.40289e-53	2.96836e-52	3.33936	0.217192	3.74047	3.22852	0.0346227	0.0148693	0.0597222	0.0597222
TRINITY_DN682_c0_g1_i3	2.53732e-53	3.13285e-52	1.05438	0.0685927	8.06874	0.3257	0.000258761	0.00915115	0.0052284	0.00915115
TRINITY_DN5506_c0_g1_i3	3.67972e-53	4.53653e-52	2.40441	0.156664	7.17059	1.69384	0.00080459	0.0482827	0.00613885	0.0482827
TRINITY_DN5646_c0_g1_i2	4.36192e-53	5.3668e-52	6.62708	0.432112	3.82072	12.8682	0.0768342	0.296608	0.055737	0.296608
TRINITY_DN10487_c0_g1_i3	5.18023e-53	6.36088e-52	4.12172	0.268948	5.81575	4.97787	0.00637729	0.138289	0.0140731	0.138289
TRINITY_DN8198_c0_g1_i4	6.49808e-53	7.96315e-52	1.15693	0.0755638	6.49768	0.39221	0.00177373	0.00964605	0.00876685	0.00964605
TRINITY_DN2892_c0_g1_i12	6.72509e-53	8.23723e-52	0.810359	0.0529357	8.27367	0.189678	0.000322651	0.00207432	0.00528174	0.00528174
TRINITY_DN2405_c0_g1_i1	7.22844e-53	8.84935e-52	1.83392	0.119836	6.60091	0.985553	0.00144004	0.0272811	0.00819095	0.0272811
TRINITY_DN3730_c0_g1_i1	7.72443e-53	9.44713e-52	1.5866	0.103704	8.56825	0.737662	0.000182251	0.0213267	0.00549063	0.0213267
TRINITY_DN11579_c0_g1_i1	1.03248e-52	1.25898e-51	1.35687	0.0887976	6.28793	0.539542	0.00211495	0.0136551	0.0101384	0.0136551
TRINITY_DN34146_c0_g1_i1	1.04756e-52	1.2761e-51	2.38307	0.155965	5.95641	1.66428	0.00278131	0.045869	0.0127025	0.045869
TRINITY_DN4096_c0_g1_i10	1.04749e-52	1.2761e-51	1.30504	0.0854114	6.2109	0.499116	0.00236426	0.0122259	0.0106854	0.0122259
TRINITY_DN2316_c0_g1_i2	1.12188e-52	1.3646e-51	7.04258	0.461052	5.74959	14.2446	0.410363	-0.324314	0.0147746	0.0147746
TRINITY_DN7628_c0_g1_i3	1.3946e-52	1.69297e-51	0.811123	0.0531507	7.86595	0.192611	0.000398551	0.00500708	0.00525144	0.00525144
TRINITY_DN13512_c0_g1_i4	1.63354e-52	1.98107e-51	2.08501	0.136717	7.58793	1.27412	0.000515556	0.0368677	0.00544382	0.0368677
TRINITY_DN21015_c0_g1_i1	1.68355e-52	2.04072e-51	3.44423	0.225873	3.91282	3.4768	0.0316289	0.070408	0.0515068	0.070408
TRINITY_DN2532_c0_g1_i10	1.73072e-52	2.09686e-51	2.42861	0.159287	4.35486	1.71914	0.0148658	0.0247504	0.0358791	0.0358791
TRINITY_DN2632_c0_g2_i3	2.0682e-52	2.50325e-51	0.86017	0.0564598	8.69024	0.216862	0.000189885	0.00618553	0.00562565	0.00618553
TRINITY_DN2652_c0_g1_i1	2.13631e-52	2.58441e-51	3.18497	0.209084	4.93206	2.97323	0.0334225	0.0540095	0.0248149	0.0540095
TRINITY_DN10219_c0_g1_i7	2.26902e-52	2.74227e-51	0.820351	0.0538676	8.69653	0.194255	0.000169996	0.00213501	0.00563343	0.00563343
TRINITY_DN12183_c0_g1_i1	2.65254e-52	3.19947e-51	2.83087	0.186011	6.32746	2.34899	0.00257098	0.0666295	0.00986415	0.0666295
TRINITY_DN51844_c0_g1_i1	2.93629e-52	3.53999e-51	0.825891	0.0542914	7.62708	0.197173	0.000490291	0.00217986	0.00540483	0.00540483
TRINITY_DN9125_c0_g1_i2	3.38857e-52	4.08124e-51	0.820935	0.0539989	7.72351	0.195082	0.000506123	0.00244471	0.00532565	0.00532565
TRINITY_DN2684_c0_g1_i8	3.65112e-52	4.39315e-51	0.86026	0.0566039	7.61421	0.214446	0.000990794	0.00251343	0.0054172	0.0054172
TRINITY_DN4881_c0_g1_i4	5.4166e-52	6.50469e-51	1.69706	0.111855	5.31922	0.840225	0.00517515	0.0150811	0.0198477	0.0198477
TRINITY_DN5551_c0_g1_i1	5.72906e-52	6.87655e-51	5.65553	0.37285	3.56487	9.24086	0.208587	-0.0892492	0.0694482	0.0694482
TRINITY_DN7350_c0_g2_i2	6.30868e-52	7.56118e-51	0.811381	0.053514	8.61156	0.189899	0.00019233	0.00191017	0.00553517	0.00553517
TRINITY_DN8985_c0_g1_i1	6.33724e-52	7.5917e-51	2.88868	0.190525	4.02575	2.42008	0.0257982	0.0161361	0.046801	0.046801
TRINITY_DN9715_c0_g2_i1	6.55285e-52	7.84616e-51	1.43124	0.0944118	7.84398	0.600551	0.000434368	0.0173928	0.00525961	0.0173928
TRINITY_DN1803_c0_g2_i1	6.65084e-52	7.95961e-51	0.94022	0.0620256	6.98879	0.25845	0.00104244	0.0058119	0.00665192	0.00665192
TRINITY_DN13830_c0_g1_i1	7.43732e-52	8.89218e-51	1.65822	0.109444	5.34966	0.792265	0.00447772	0.0032706	0.0194785	0.0194785
TRINITY_DN8553_c0_g1_i4	8.35597e-52	9.98081e-51	0.908188	0.0599719	7.08994	0.238207	0.000843345	0.00212941	0.0063499	0.0063499
TRINITY_DN8799_c0_g1_i3	1.13946e-51	1.35971e-50	1.06533	0.0704433	6.5585	0.331213	0.00150651	0.006602	0.00841801	0.00841801
TRINITY_DN14265_c0_g1_i1	1.36167e-51	1.6225e-50	1.37961	0.0912957	6.84783	0.558093	0.00120254	0.0154673	0.00713611	0.0154673
TRINITY_DN13470_c0_g1_i3	1.55534e-51	1.85057e-50	1.40045	0.0927289	6.18629	0.575103	0.00253203	0.0146653	0.0108622	0.0146653
TRINITY_DN24087_c0_g1_i1	1.6615e-51	1.97593e-50	1.63562	0.108332	5.40422	0.772351	0.00465401	0.00466692	0.0188175	0.0188175
TRINITY_DN3045_c3_g1_i1	2.10612e-51	2.49984e-50	2.56644	0.170159	5.57576	1.93153	0.00493038	0.0529775	0.0167529	0.0529775
comp27121_c0_seq1	2.20776e-51	2.61796e-50	2.88938	0.191609	4.53611	2.44823	0.0151829	0.0582453	0.0315572	0.0582453
TRINITY_DN7726_c0_g1_i2	2.63788e-51	3.12196e-50	0.902549	0.0598992	7.98006	0.238892	0.000316673	0.00685916	0.00522795	0.00685916
TRINITY_DN1261_c1_g1_i9	3.00576e-51	3.55392e-50	1.14988	0.0763574	6.38961	0.387772	0.00190497	0.00975593	0.0094457	0.00975593
TRINITY_DN482_c0_g1_i4	3.24197e-51	3.82952e-50	1.22875	0.0816223	8.72194	0.442803	0.000158039	0.0131663	0.00566567	0.0131663
TRINITY_DN2832_c0_g1_i2	3.55625e-51	4.19874e-50	0.950608	0.0631716	7.52449	0.265028	0.000593635	0.00738766	0.0055156	0.00738766
TRINITY_DN4508_c0_g1_i1	3.64924e-51	4.30645e-50	1.37675	0.0915008	6.17352	0.555908	0.00209588	0.0146489	0.0109541	0.0146489
TRINITY_DN4104_c0_g1_i33	3.71162e-51	4.37796e-50	1.07113	0.0711942	6.53179	0.335841	0.00156925	0.00780382	0.00856797	0.00856797
TRINITY_DN4461_c0_g1_i4	4.07892e-51	4.80428e-50	0.847161	0.0563311	9.00591	0.210492	0.000126497	0.00621988	0.00612185	0.00621988
TRINITY_DN720_c0_g1_i3	4.28461e-51	5.04413e-50	0.865277	0.0575481	8.33209	0.219593	0.000230339	0.00639324	0.00531052	0.00639324
TRINITY_DN11266_c0_g1_i1	4.68587e-51	5.50596e-50	0.895411	0.0595758	7.12436	0.234717	0.00084207	0.00574155	0.00625648	0.00625648
TRINITY_DN4392_c0_g1_i4	5.09323e-51	5.98174e-50	0.817135	0.0543877	8.78266	0.194359	0.00016786	0.00401445	0.00574819	0.00574819
TRINITY_DN5547_c0_g1_i1	6.69803e-51	7.85147e-50	1.37733	0.0917849	6.13925	0.556455	0.00251549	0.0143335	0.0112012	0.0143335
TRINITY_DN4400_c0_g1_i3	7.53405e-51	8.82725e-50	0.869973	0.0580049	7.2686	0.219057	0.000808885	0.00247332	0.00592024	0.00592024
TRINITY_DN3043_c0_g1_i6	8.09629e-51	9.48146e-50	0.79379	0.0529422	7.99642	0.18372	0.000378751	0.00392757	0.00522701	0.00522701
TRINITY_DN4384_c0_g1_i1	8.56656e-51	1.00274e-49	0.820022	0.0547055	7.56844	0.19387	0.000520648	0.00151541	0.00546473	0.00546473
TRINITY_DN4252_c0_g1_i4	9.38413e-51	1.09792e-49	1.7928	0.11965	5.71439	0.94287	0.00359939	0.025033	0.0151607	0.025033
TRINITY_DN8782_c0_g2_i1	1.00274e-50	1.1715e-49	2.05074	0.136905	4.7174	1.23212	0.00935895	0.0262695	0.028127	0.028127
TRINITY_DN335_c1_g1_i3	1.00461e-50	1.17312e-49	0.870317	0.0581018	9.24547	0.21879	9.24525e-05	0.00267816	0.00665919	0.00665919
TRINITY_DN7100_c0_g1_i2	1.01594e-50	1.18579e-49	1.24987	0.0834447	8.39412	0.458272	0.000233086	0.0136929	0.00534781	0.0136929
TRINITY_DN1136_c0_g1_i1	1.04222e-50	1.21588e-49	1.95445	0.130499	5.05329	1.12059	0.00717514	0.0268851	0.0231711	0.0268851
TRINITY_DN5895_c0_g1_i1	1.08511e-50	1.26412e-49	1.12557	0.0751679	8.61768	0.371658	0.000180465	0.01112	0.00554177	0.01112
TRINITY_DN5639_c0_g1_i1	1.23255e-50	1.4352e-49	1.08405	0.0724359	6.47131	0.3447	0.00156798	0.00886351	0.00892595	0.00892595
TRINITY_DN8937_c1_g1_i3	1.2844e-50	1.49487e-49	0.946979	0.0632888	6.92005	0.258893	0.00113162	0.00198659	0.00687931	0.00687931
TRINITY_DN37348_c0_g1_i1	1.29583e-50	1.50746e-49	1.00846	0.0674005	7.98852	0.298359	0.000334846	0.00875082	0.0052274	0.00875082
TRINITY_DN4366_c0_g2_i3	1.33313e-50	1.54939e-49	1.63249	0.109121	8.15894	0.781845	0.000277626	0.0235371	0.00524283	0.0235371
TRINITY_DN10017_c0_g2_i1	1.34692e-50	1.56393e-49	8.42423	0.563129	5.79362	20.8201	0.0527615	0.581468	0.014304	0.581468
TRINITY_DN7637_c0_g1_i10	1.38568e-50	1.60817e-49	1.68524	0.112666	5.30696	0.829767	0.00539068	0.0159924	0.0199968	0.0199968
TRINITY_DN2626_c0_g1_i1	1.60087e-50	1.85704e-49	0.848024	0.0567309	7.37337	0.209831	0.000705736	0.004382	0.00573106	0.00573106
TRINITY_DN15280_c0_g1_i1	1.60811e-50	1.86456e-49	0.817109	0.0546639	7.60506	0.193535	0.000550012	0.00268538	0.00542627	0.00542627
TRINITY_DN12328_c0_g1_i1	1.76669e-50	2.04746e-49	0.787264	0.0526894	8.24626	0.178426	0.000282012	0.00128632	0.00527033	0.00527033
TRINITY_DN13772_c0_g1_i1	1.77698e-50	2.05841e-49	2.09232	0.140037	6.42307	1.28442	0.00161599	0.0376046	0.00922824	0.0376046
TRINITY_DN12858_c0_g1_i1	1.91463e-50	2.21264e-49	0.868427	0.0581423	8.8701	0.221271	0.00013791	0.00662313	0.00588104	0.00662313
TRINITY_DN14814_c0_g1_i1	2.05474e-50	2.37232e-49	2.43394	0.163007	4.34797	1.73582	0.0170766	0.0333569	0.0360659	0.0360659
TRINITY_DN1353_c1_g4_i1	2.11092e-50	2.43604e-49	0.991968	0.0664424	7.8347	0.288711	0.000429473	0.00839971	0.00526342	0.00839971
TRINITY_DN1964_c0_g1_i5	2.11634e-50	2.44115e-49	0.949205	0.0635789	7.27775	0.264356	0.00079321	0.00729134	0.00590204	0.00729134
TRINITY_DN5196_c0_g1_i1	2.22174e-50	2.56032e-49	2.5926	0.173693	5.27613	1.97218	0.00608549	0.0542533	0.0203722	0.0542533
TRINITY_DN4179_c0_g1_i1	2.98449e-50	3.43286e-49	1.53649	0.103075	6.45614	0.692731	0.001524	0.0197247	0.00901949	0.0197247
TRINITY_DN206_c0_g1_i1	3.26665e-50	3.75389e-49	2.14539	0.14398	7.59723	1.35059	0.000555335	0.0409053	0.0054342	0.0409053
TRINITY_DN3274_c0_g1_i8	3.37464e-50	3.87617e-49	0.786975	0.0528227	8.18839	0.178145	0.000329864	0.00106337	0.00525061	0.00525061
comp53219_c0_seq1	3.7081e-50	4.25123e-49	3.54239	0.23787	3.56203	3.63968	0.0435474	0.019906	0.0696168	0.0696168
TRINITY_DN5760_c0_g1_i1	3.87345e-50	4.43874e-49	2.2524	0.151277	4.65506	1.48874	0.0101112	0.0356584	0.0292263	0.0356584
TRINITY_DN7869_c0_g1_i2	4.24934e-50	4.86494e-49	1.37432	0.0923414	5.8449	0.547358	0.00327884	0.00572156	0.013775	0.013775
TRINITY_DN4044_c0_g3_i1	4.97678e-50	5.6898e-49	1.2796	0.0860381	6.5062	0.480509	0.00154077	0.0132643	0.00871639	0.0132643
TRINITY_DN12486_c0_g1_i1	5.32217e-50	6.07619e-49	5.83428	0.392406	3.17945	9.98933	0.108775	0.19919	0.0957832	0.19919
TRINITY_DN11480_c2_g2_i1	6.3095e-50	7.19335e-49	2.14092	0.144106	4.58623	1.32106	0.0109993	0.00239309	0.0305339	0.0305339
TRINITY_DN1538_c0_g1_i32	6.30778e-50	7.19335e-49	0.846756	0.0569954	7.34959	0.208522	0.000726055	0.00355031	0.00577091	0.00577091
TRINITY_DN9254_c0_g1_i1	6.33134e-50	7.2149e-49	0.876531	0.0590006	7.18515	0.220703	0.000858442	0.000525716	0.0061037	0.0061037
TRINITY_DN9148_c0_g1_i1	6.95761e-50	7.91755e-49	1.04339	0.0702617	6.60287	0.317866	0.00169266	0.00626643	0.00818076	0.00818076
TRINITY_DN43360_c0_g1_i1	7.19515e-50	8.18406e-49	3.64811	0.245701	6.67109	3.90597	0.00226734	0.118471	0.00784686	0.118471
TRINITY_DN7787_c0_g1_i3	7.3126e-50	8.3138e-49	4.65811	0.313748	4.57972	6.36817	0.0265585	0.170317	0.0306633	0.170317
TRINITY_DN1258_c0_g1_i1	7.60484e-50	8.64206e-49	0.785439	0.0529128	8.09638	0.178393	0.00036821	0.0021185	0.00523132	0.00523132
comp40946_c0_seq18	8.00815e-50	9.09195e-49	3.20905	0.216235	5.46938	3.02244	0.00650258	0.0870127	0.0180277	0.0870127
TRINITY_DN4016_c0_g1_i3	8.5221e-50	9.66206e-49	2.29463	0.154662	4.62455	1.54219	0.0180479	0.0260677	0.0297929	0.0297929
TRINITY_DN9263_c0_g3_i3	1.09866e-49	1.24275e-48	0.879849	0.0593717	7.13582	0.224738	0.000823517	0.00332589	0.00622647	0.00622647
TRINITY_DN1954_c0_g1_i4	1.31503e-49	1.48545e-48	6.44957	0.435568	3.66968	12.2101	0.166091	0.213349	0.0634744	0.213349
TRINITY_DN1035_c0_g2_i1	1.32598e-49	1.49713e-48	0.909001	0.0613912	6.98441	0.239555	0.000871877	0.00318149	0.00666588	0.00666588
TRINITY_DN8695_c0_g1_i1	1.3266e-49	1.49714e-48	0.891614	0.0602171	7.68738	0.233352	0.000481153	0.00677104	0.00535253	0.00677104
TRINITY_DN16423_c0_g1_i3	1.43832e-49	1.62023e-48	0.897846	0.0606602	7.02131	0.234618	0.000808877	0.00420289	0.00655045	0.00655045
TRINITY_DN17173_c0_g1_i4	1.45804e-49	1.6417e-48	2.78833	0.188397	4.81791	2.28221	0.0146609	0.0563256	0.0264971	0.0563256
TRINITY_DN933_c1_g1_i2	1.50743e-49	1.69575e-48	1.19178	0.080536	7.45075	0.416928	0.000561805	0.0124103	0.00561274	0.0124103
TRINITY_DN7642_c0_g2_i2	1.53266e-49	1.72334e-48	1.49612	0.10111	7.79453	0.657064	0.000418288	0.0200282	0.00528236	0.0200282
TRINITY_DN8326_c0_g1_i3	1.59269e-49	1.79003e-48	0.876241	0.059228	7.1155	0.22392	0.000735853	0.00457212	0.00628005	0.00628005
TRINITY_DN1123_c0_g1_i1	1.62618e-49	1.82432e-48	1.45038	0.098045	5.69125	0.607708	0.00380663	0.00398821	0.015419	0.015419
TRINITY_DN9062_c0_g1_i1	2.03122e-49	2.27249e-48	2.10218	0.14225	4.59019	1.27641	0.0100145	0.00608217	0.0304558	0.0304558
comp38447_c0_seq3	2.20542e-49	2.46288e-48	0.791119	0.0535537	7.77515	0.182135	0.000443069	0.00342499	0.00529292	0.00529292
TRINITY_DN33171_c0_g1_i1	2.21663e-49	2.47428e-48	5.33874	0.361407	3.00447	8.19846	0.151287	-0.0871294	0.109942	0.109942
TRINITY_DN3904_c0_g1_i2	2.41325e-49	2.69253e-48	1.53288	0.103809	10.1518	0.689827	3.61867e-05	0.0215165	0.0104903	0.0215165
TRINITY_DN4477_c0_g1_i1	2.77567e-49	3.09267e-48	1.47122	0.0996965	9.89908	0.63546	5.13331e-05	0.0198274	0.00906371	0.0198274
TRINITY_DN2054_c0_g1_i6	3.44312e-49	3.83113e-48	1.03246	0.0700336	7.6137	0.312974	0.000517	0.0092924	0.0054177	0.0092924
TRINITY_DN4329_c0_g1_i4	3.7717e-49	4.19484e-48	1.86043	0.126249	5.91964	1.01624	0.00647832	0.0253991	0.0130438	0.0253991
TRINITY_DN3988_c0_g3_i1	3.84688e-49	4.27458e-48	1.18675	0.08054	8.43329	0.413513	0.000194037	0.0127794	0.00537499	0.0127794
TRINITY_DN9348_c0_g1_i2	4.75591e-49	5.2799e-48	1.5168	0.103039	5.52942	0.670662	0.00392957	0.0116178	0.0173046	0.0173046
TRINITY_DN46802_c0_g1_i1	4.76371e-49	5.28617e-48	1.3745	0.0933734	6.82503	0.554732	0.00100528	0.0164319	0.00722074	0.0164319
TRINITY_DN14826_c0_g1_i1	4.85528e-49	5.38291e-48	1.32889	0.0902832	5.89616	0.518312	0.00303387	0.0130099	0.0132683	0.0132683
TRINITY_DN1519_c0_g2_i11	5.76721e-49	6.38529e-48	1.64742	0.112012	6.53721	0.796934	0.00160358	0.0234898	0.00853712	0.0234898
TRINITY_DN2853_c0_g1_i2	7.25373e-49	8.02027e-48	2.13278	0.145166	5.71552	1.33576	0.00320286	0.0389434	0.0151481	0.0389434
TRINITY_DN2036_c0_g1_i6	9.06796e-49	1.00127e-47	0.98202	0.0669093	8.00105	0.283207	0.00278034	0.00617337	0.00522683	0.00617337
TRINITY_DN733_c0_g1_i4	9.45668e-49	1.04325e-47	0.782069	0.0532961	7.96868	0.177793	0.000452076	0.00309618	0.00522888	0.00522888
TRINITY_DN1211_c0_g1_i7	1.00215e-48	1.10457e-47	1.04171	0.071009	8.10925	0.318689	0.000358242	0.00972632	0.00523313	0.00972632
TRINITY_DN7341_c0_g1_i2	1.08247e-48	1.19256e-47	2.74141	0.186937	5.27258	2.20714	0.00626752	0.0636236	0.0204156	0.0636236
TRINITY_DN7148_c1_g1_i2	1.21239e-48	1.3351e-47	0.773643	0.0527826	7.96473	0.175006	0.000342739	0.0043229	0.00522927	0.00522927
TRINITY_DN2512_c1_g1_i3	1.45524e-48	1.59966e-47	2.48352	0.169584	4.2608	1.80986	0.0189232	0.0366291	0.0385944	0.0385944
comp39877_c0_seq11	1.6482e-48	1.81095e-47	1.56702	0.107064	7.70495	0.721239	0.000438812	0.0224867	0.00533905	0.0224867
TRINITY_DN12343_c0_g4_i1	1.66608e-48	1.82979e-47	2.08122	0.142203	6.65282	1.27223	0.00128705	0.0391563	0.00793247	0.0391563
TRINITY_DN6369_c0_g1_i5	1.7144e-48	1.882e-47	0.769151	0.0525606	8.11739	0.171265	0.000290804	0.00232092	0.00523442	0.00523442
TRINITY_DN2894_c0_g1_i5	2.11545e-48	2.31709e-47	1.28892	0.0881658	7.14765	0.481984	0.00935034	-0.000809579	0.00619609	0.00619609
TRINITY_DN299_c4_g1_i1	2.19354e-48	2.40047e-47	8.28038	0.566496	8.05352	20.14	0.00489747	0.636937	0.00522735	0.636937
TRINITY_DN1122_c0_g1_i1	2.7971e-48	3.05145e-47	0.896396	0.0613958	9.02151	0.236041	0.000127688	0.00741121	0.00615233	0.00741121
TRINITY_DN287_c0_g1_i1	2.88927e-48	3.15061e-47	0.885287	0.0606442	7.06714	0.228361	0.000941002	0.00423598	0.00641443	0.00641443
TRINITY_DN2671_c0_g1_i1	2.93497e-48	3.19901e-47	0.771946	0.0528839	8.41572	0.173924	0.000230965	0.00404746	0.00536244	0.00536244
TRINITY_DN15804_c0_g2_i1	3.62769e-48	3.94879e-47	1.33584	0.0916058	5.83283	0.519473	0.00288558	0.00833949	0.0138977	0.0138977
TRINITY_DN2530_c0_g1_i1	3.73429e-48	4.06302e-47	1.3054	0.0895301	5.95144	0.50037	0.00328341	0.0124592	0.0127479	0.0127479
TRINITY_DN51721_c0_g1_i1	3.90028e-48	4.24175e-47	1.2793	0.0877583	7.03897	0.480808	0.000838624	0.0145644	0.00649707	0.0145644
TRINITY_DN3800_c0_g2_i4	4.20271e-48	4.56864e-47	1.10503	0.0758296	6.75819	0.358738	0.00135797	0.0101423	0.00747797	0.0101423
TRINITY_DN6629_c0_g1_i2	4.44244e-48	4.82496e-47	1.49003	0.102276	6.43942	0.652276	0.00166492	0.019256	0.0091242	0.019256
comp14317_c0_seq1	5.70745e-48	6.18249e-47	5.29127	0.363622	2.05811	8.04382	0.0561766	-0.00424174	0.208265	0.208265
TRINITY_DN4132_c0_g1_i1	5.88829e-48	6.37556e-47	1.57006	0.107912	6.72252	0.724278	0.00134056	0.0219496	0.00762142	0.0219496
TRINITY_DN1232_c1_g3_i1	6.38981e-48	6.91249e-47	0.986657	0.0678401	6.95565	0.28603	0.00100277	0.0082018	0.00675938	0.0082018
TRINITY_DN6979_c0_g1_i3	7.07024e-48	7.6452e-47	0.908148	0.0624718	7.75053	0.242328	0.000426331	0.00737912	0.00530769	0.00737912
comp38871_c1_seq15	7.47441e-48	8.07868e-47	1.91343	0.13166	5.00974	1.05768	0.0109209	0.0026241	0.023748	0.023748
TRINITY_DN9970_c0_g1_i4	8.19692e-48	8.84792e-47	2.06325	0.14203	4.68543	1.22865	0.011664	0.00276424	0.0286813	0.0286813
TRINITY_DN42362_c0_g1_i1	9.7083e-48	1.04701e-46	2.81921	0.194225	7.44451	2.33551	0.000796236	0.0746503	0.00562165	0.0746503
TRINITY_DN10985_c0_g1_i5	9.92164e-48	1.06861e-46	1.67086	0.115123	5.25368	0.81368	0.00585964	0.0128474	0.0206468	0.0206468
TRINITY_DN4784_c0_g1_i3	1.01528e-47	1.09255e-46	1.04183	0.0717901	8.8903	0.31895	0.000138144	0.0101695	0.00591413	0.0101695
TRINITY_DN3828_c0_g1_i5	1.07409e-47	1.15482e-46	0.986662	0.0680069	6.68402	0.286072	0.00119777	0.00805211	0.00778797	0.00805211
TRINITY_DN12684_c1_g1_i3	1.11928e-47	1.20288e-46	2.52143	0.173827	4.18694	1.85096	0.0194785	0.020765	0.0409531	0.0409531
TRINITY_DN47015_c0_g1_i1	1.34775e-47	1.44589e-46	1.01177	0.0698126	6.55983	0.298012	0.00133695	0.00511656	0.00841066	0.00841066
TRINITY_DN32424_c0_g1_i1	1.45334e-47	1.5578e-46	0.843263	0.0582062	7.47712	0.208977	0.000513119	0.00626281	0.00557629	0.00626281
TRINITY_DN1242_c0_g1_i1	1.55538e-47	1.66645e-46	1.81843	0.125558	8.28589	0.971798	0.000257761	0.0312718	0.00528725	0.0312718
TRINITY_DN99_c0_g1_i1	1.60857e-47	1.72193e-46	0.765586	0.0528701	8.3716	0.170581	0.000257025	0.00338004	0.00533346	0.00533346
TRINITY_DN8375_c0_g1_i1	1.62028e-47	1.73371e-46	1.88581	0.130235	6.53606	1.04516	0.001373	0.0325495	0.00854366	0.0325495
TRINITY_DN14630_c0_g2_i5	1.64091e-47	1.75502e-46	2.46979	0.170575	4.19722	1.75686	0.0175788	-0.0011926	0.0406131	0.0406131
TRINITY_DN5295_c0_g1_i1	1.76151e-47	1.88237e-46	1.07492	0.0742639	6.87182	0.339582	0.000942674	0.0100876	0.00704885	0.0100876
TRINITY_DN2563_c1_g1_i1	1.88802e-47	2.01668e-46	4.42209	0.305615	5.45343	5.74724	0.00994493	0.176856	0.0182209	0.176856
TRINITY_DN28956_c0_g1_i1	1.9015e-47	2.0302e-46	2.76403	0.191031	5.70931	2.24538	0.00339869	0.0695868	0.0152171	0.0695868
TRINITY_DN6021_c0_g1_i1	1.9585e-47	2.08924e-46	1.07159	0.0740711	6.64798	0.33749	0.00158225	0.0093908	0.00795565	0.0093908
TRINITY_DN7096_c0_g1_i1	2.55053e-47	2.71724e-46	1.53172	0.10601	5.4984	0.683422	0.00479905	0.0104685	0.0176773	0.0176773
TRINITY_DN7518_c0_g2_i8	2.73838e-47	2.91611e-46	1.561	0.108073	5.40925	0.701558	0.00460313	0.00164105	0.0187565	0.0187565
TRINITY_DN19444_c0_g1_i4	3.05326e-47	3.2486e-46	1.29906	0.0899848	6.86547	0.496038	0.00127787	0.0149166	0.00707179	0.0149166
TRINITY_DN2896_c0_g1_i4	3.21615e-47	3.41452e-46	1.62751	0.112765	5.3769	0.778597	0.00534791	0.0200838	0.0191484	0.0200838
TRINITY_DN413_c0_g3_i1	3.40426e-47	3.61267e-46	1.02506	0.0710418	7.78679	0.308863	0.000395685	0.0096982	0.00528647	0.0096982
TRINITY_DN37952_c0_g1_i1	3.43192e-47	3.64045e-46	1.41791	0.0982727	8.3766	0.590978	0.000228825	0.0190862	0.00533657	0.0190862
TRINITY_DN762_c0_g1_i1	3.63926e-47	3.85705e-46	1.43295	0.099343	6.99016	0.603591	0.000917539	0.0188205	0.00664754	0.0188205
TRINITY_DN1183_c1_g1_i3	4.514e-47	4.77177e-46	1.4948	0.103737	7.32109	0.656854	0.000682833	0.0208401	0.00582085	0.0208401
TRINITY_DN3027_c0_g2_i18	4.96633e-47	5.24768e-46	1.02461	0.0711397	6.51867	0.306296	0.00147824	0.00592303	0.00864349	0.00864349
TRINITY_DN4176_c0_g1_i15	5.12635e-47	5.4121e-46	0.79241	0.055026	7.67054	0.181388	0.000689526	0.00162515	0.0053662	0.0053662
TRINITY_DN117_c0_g1_i4	6.22792e-47	6.56942e-46	0.794212	0.0552027	7.89532	0.185445	0.000449954	0.00564473	0.00524236	0.00564473
TRINITY_DN568_c0_g1_i1	6.28158e-47	6.62318e-46	1.06723	0.0741823	6.41982	0.333225	0.00175693	0.00734517	0.00924909	0.00924909
TRINITY_DN1363_c0_g1_i1	7.54894e-47	7.95604e-46	0.968564	0.0673837	8.3007	0.275817	0.000280983	0.00880013	0.00529429	0.00880013
TRINITY_DN9543_c0_g1_i15	8.64238e-47	9.08894e-46	1.04898	0.0730258	7.12859	0.32353	0.000850676	0.00981486	0.00624533	0.00981486
TRINITY_DN674_c0_g1_i10	9.27159e-47	9.74232e-46	0.897497	0.0625014	6.94608	0.234205	0.00102165	0.00371693	0.00679119	0.00679119
TRINITY_DN24735_c0_g1_i1	9.47213e-47	9.94878e-46	5.64556	0.393196	3.55424	9.37142	0.110821	0.198385	0.0700817	0.198385
TRINITY_DN385_c0_g2_i1	9.65274e-47	1.01255e-45	2.17777	0.151689	5.33689	1.3945	0.00497702	0.041042	0.0196334	0.041042
TRINITY_DN500_c2_g4_i1	9.87715e-47	1.03476e-45	1.09471	0.0762584	7.1826	0.352365	0.000888902	0.0107418	0.00610979	0.0107418
TRINITY_DN2861_c0_g1_i5	1.03904e-46	1.08807e-45	0.759967	0.0529529	8.02916	0.168232	0.00038151	0.00337306	0.00522652	0.00522652
TRINITY_DN7337_c0_g1_i2	1.12531e-46	1.1774e-45	0.887034	0.0618305	6.97825	0.230322	0.00096037	0.00547242	0.00668566	0.00668566
TRINITY_DN4586_c0_g1_i4	1.17136e-46	1.22454e-45	0.902522	0.0629223	7.32183	0.239514	0.000692076	0.00722637	0.00581952	0.00722637
TRINITY_DN6892_c0_g2_i1	1.28849e-46	1.34584e-45	2.33087	0.16258	4.33495	1.59759	0.0145817	0.0382826	0.0364243	0.0382826
TRINITY_DN2682_c0_g1_i2	1.39467e-46	1.45613e-45	1.06276	0.0741562	6.42061	0.323962	0.00175427	-0.000281805	0.00924403	0.00924403
TRINITY_DN47154_c0_g1_i1	1.39611e-46	1.45701e-45	1.11254	0.0776306	6.88068	0.363974	0.000920778	0.0111322	0.00701715	0.0111322
TRINITY_DN2599_c1_g2_i1	1.42904e-46	1.49011e-45	1.53	0.106772	5.6566	0.688373	0.00365052	0.01915	0.0158119	0.01915
TRINITY_DN2167_c0_g1_i1	1.47677e-46	1.53923e-45	2.02458	0.141309	7.58519	1.20536	0.000500356	0.0394361	0.0054467	0.0394361
TRINITY_DN5028_c0_g1_i1	1.68907e-46	1.75827e-45	2.49963	0.17458	5.83269	1.83744	0.0032305	0.0577256	0.0138991	0.0577256
TRINITY_DN3639_c0_g1_i5	1.74797e-46	1.81881e-45	0.75572	0.0527899	8.02335	0.166537	0.000347074	0.00357556	0.00522647	0.00522647
TRINITY_DN3862_c0_g1_i1	1.93359e-46	2.00939e-45	1.37025	0.0957644	6.1513	0.552178	0.00213901	0.0162026	0.0111141	0.0162026
TRINITY_DN15080_c0_g1_i1	2.79309e-46	2.89524e-45	1.38473	0.0969497	5.69893	0.559852	0.00346561	0.0105337	0.0153329	0.0153329
TRINITY_DN12527_c0_g1_i2	2.8194e-46	2.92128e-45	1.31157	0.0918314	9.11022	0.505945	0.000115606	0.0167504	0.00633723	0.0167504
TRINITY_DN10869_c0_g1_i2	3.23744e-46	3.34877e-45	5.77549	0.404653	2.5842	9.81108	0.139941	0.187547	0.148601	0.187547
TRINITY_DN11047_c0_g1_i1	4.3898e-46	4.53502e-45	2.42053	0.169844	5.14009	1.72344	0.00733555	0.0503585	0.0220565	0.0503585
TRINITY_DN5579_c0_g1_i6	4.76727e-46	4.92084e-45	0.88084	0.0618319	7.00304	0.22729	0.00103942	0.00550566	0.00660696	0.00660696
TRINITY_DN3471_c0_g1_i5	4.82092e-46	4.97203e-45	0.979403	0.0687545	6.64851	0.282086	0.00150126	0.00785566	0.00795311	0.00795311
TRINITY_DN50_c0_g1_i2	4.90027e-46	5.05174e-45	2.36311	0.165905	7.5292	1.64269	0.000608696	0.05444	0.00550991	0.05444
TRINITY_DN777_c0_g1_i16	5.00501e-46	5.15756e-45	1.69475	0.118994	5.25559	0.833066	0.00769597	0.00681746	0.0206233	0.0206233
TRINITY_DN959_c2_g1_i1	5.0137e-46	5.16434e-45	0.756252	0.0530995	7.89336	0.166897	0.000396204	0.00367832	0.0052429	0.0052429
TRINITY_DN2278_c1_g1_i10	5.2216e-46	5.37623e-45	1.17546	0.0825502	6.16126	0.401987	0.00258673	0.00582902	0.0110424	0.0110424
TRINITY_DN694_c0_g1_i3	6.17422e-46	6.34907e-45	1.6953	0.119155	5.5051	0.845492	0.0044193	0.0239767	0.0175966	0.0239767
TRINITY_DN1225_c0_g1_i1	6.55164e-46	6.73436e-45	0.791018	0.0556135	7.45055	0.180626	0.000572705	0.00158814	0.00561303	0.00561303
TRINITY_DN37279_c0_g1_i1	7.35525e-46	7.55406e-45	2.02645	0.142553	6.60355	1.20812	0.00154057	0.0391022	0.00817728	0.0391022
TRINITY_DN296_c0_g4_i2	7.63403e-46	7.83709e-45	0.811453	0.0570932	7.62869	0.193718	0.000495561	0.00602372	0.00540331	0.00602372
TRINITY_DN8232_c0_g1_i6	8.10013e-46	8.31211e-45	2.68242	0.188788	4.38277	2.11692	0.0342074	0.0370746	0.0351409	0.0370746
TRINITY_DN2847_c0_g1_i5	8.61677e-46	8.83858e-45	0.783647	0.0551697	7.51589	0.176728	0.000561222	0.000920787	0.00552617	0.00552617
TRINITY_DN7474_c0_g2_i4	9.21787e-46	9.44725e-45	0.933596	0.0657482	6.84853	0.253661	0.00151214	0.00389105	0.00713352	0.00713352
TRINITY_DN298_c0_g1_i6	1.07797e-45	1.10387e-44	0.745979	0.052576	8.27889	0.161136	0.000244409	0.00225227	0.00528406	0.00528406
TRINITY_DN438_c0_g1_i4	1.09682e-45	1.12271e-44	1.13681	0.0801284	6.91954	0.380247	0.00108788	0.0117532	0.00688107	0.0117532
TRINITY_DN1352_c0_g1_i4	1.12511e-45	1.15119e-44	1.32589	0.0934676	6.35172	0.507747	0.00777363	-0.00140012	0.00969875	0.00969875
TRINITY_DN4731_c0_g1_i5	1.16281e-45	1.18927e-44	1.28952	0.0909186	9.26304	0.489277	9.31878e-05	0.0164392	0.00670474	0.0164392
TRINITY_DN3043_c0_g1_i12	1.24628e-45	1.27357e-44	1.75965	0.124108	5.43458	0.91108	0.0105842	0.0202212	0.0184494	0.0202212
TRINITY_DN4458_c1_g1_i1	1.54901e-45	1.57833e-44	0.878959	0.0620596	6.96332	0.225484	0.000968636	0.00457357	0.00673414	0.00673414
TRINITY_DN10581_c0_g1_i1	1.60212e-45	1.63109e-44	0.86138	0.0608286	7.01738	0.21605	0.000837747	0.00389569	0.00656249	0.00656249
TRINITY_DN1510_c0_g2_i1	1.78611e-45	1.8154e-44	8.3236	0.58811	5.13712	20.3879	0.196268	0.495478	0.022094	0.495478
TRINITY_DN302_c0_g2_i2	1.81636e-45	1.84462e-44	0.991687	0.0700742	6.52386	0.28852	0.00120733	0.00758503	0.00861345	0.00861345
comp26646_c0_seq4	2.01481e-45	2.04361e-44	1.31958	0.0932919	6.07643	0.512433	0.00246455	0.0149422	0.0116789	0.0149422
TRINITY_DN13896_c0_g1_i1	2.06203e-45	2.08978e-44	3.29281	0.232822	3.70385	3.15944	0.0467773	0.0250318	0.0616349	0.0616349
TRINITY_DN12560_c0_g1_i1	2.20014e-45	2.22699e-44	0.978058	0.0691771	6.58683	0.279727	0.00130615	0.00617595	0.00826478	0.00826478
TRINITY_DN8209_c1_g1_i1	2.23445e-45	2.25986e-44	1.4198	0.100428	5.63568	0.585805	0.00411945	0.00737917	0.0160523	0.0160523
TRINITY_DN5711_c0_g1_i2	2.36696e-45	2.39092e-44	6.85232	0.484834	3.49497	13.8185	0.0872457	0.382883	0.0737135	0.382883
TRINITY_DN43600_c0_g1_i1	2.9092e-45	2.93142e-44	4.89351	0.346595	7.82695	7.04776	0.00120599	0.23905	0.00526676	0.23905
TRINITY_DN11454_c0_g1_i1	3.15685e-45	3.17835e-44	1.2194	0.0864026	6.00614	0.433736	0.00266959	0.00770771	0.0122612	0.0122612
TRINITY_DN3873_c0_g2_i1	3.25416e-45	3.27497e-44	0.805144	0.0570583	7.33473	0.189317	0.000714668	0.00406936	0.00579664	0.00579664
TRINITY_DN1248_c0_g1_i2	3.4144e-45	3.43342e-44	3.61379	0.256161	5.35295	3.84377	0.0876162	0.0436205	0.0194386	0.0436205
TRINITY_DN4137_c0_g1_i5	3.73044e-45	3.74969e-44	0.771097	0.0546828	8.82467	0.172631	0.000170513	0.0030359	0.00580991	0.00580991
TRINITY_DN3792_c0_g1_i7	4.80362e-45	4.81657e-44	1.48808	0.105662	7.46625	0.651816	0.000507783	0.021821	0.00559108	0.021821
TRINITY_DN420_c0_g1_i2	5.73386e-45	5.74228e-44	1.44912	0.102987	7.5857	0.618164	0.000467349	0.0207452	0.00544616	0.0207452
TRINITY_DN3548_c0_g1_i1	5.82654e-45	5.83272e-44	3.25206	0.231138	7.90136	3.11326	0.000637981	0.106212	0.00524075	0.106212
TRINITY_DN14845_c0_g1_i1	6.22067e-45	6.22219e-44	0.817786	0.0581428	7.26011	0.194782	0.000823699	0.00349761	0.00593747	0.00593747
TRINITY_DN6828_c0_g2_i1	6.32681e-45	6.32578e-44	5.00671	0.355996	1.81021	7.17014	0.0117511	-0.00229556	0.241716	0.241716
TRINITY_DN1392_c0_g1_i1	6.36804e-45	6.36441e-44	1.38617	0.0985649	6.0919	0.565641	0.00201657	0.0174135	0.0115575	0.0174135
TRINITY_DN3594_c0_g1_i7	8.24434e-45	8.22959e-44	7.50104	0.534065	3.23702	16.5649	0.0299233	0.540527	0.0914165	0.540527
TRINITY_DN1758_c0_g1_i9	8.41656e-45	8.39808e-44	2.03002	0.14455	6.16161	1.21324	0.00196526	0.039824	0.0110398	0.039824
TRINITY_DN13401_c0_g1_i1	1.16296e-44	1.15852e-43	1.10761	0.0789974	6.20598	0.354732	0.00176059	0.00316234	0.0107206	0.0107206
TRINITY_DN7078_c0_g1_i3	1.32358e-44	1.31747e-43	0.82737	0.0590489	7.19046	0.201449	0.000882446	0.00596065	0.00609109	0.00609109
TRINITY_DN9410_c1_g1_i1	1.34722e-44	1.34045e-43	5.01772	0.358143	1.81571	7.27016	0.0156002	0.0737607	0.240933	0.240933
TRINITY_DN10377_c0_g4_i1	1.46043e-44	1.45074e-43	2.99593	0.213924	4.60037	2.64291	0.0141956	0.0773316	0.0302566	0.0773316
TRINITY_DN546_c0_g1_i1	1.78562e-44	1.7709e-43	1.6635	0.118904	7.38132	0.814876	0.000672276	0.0276039	0.00571812	0.0276039
TRINITY_DN13555_c0_g1_i1	2.07604e-44	2.05561e-43	0.772653	0.05527	7.54738	0.175806	0.000497133	0.00561241	0.00548846	0.00561241
comp36918_c2_seq9	2.22771e-44	2.20401e-43	0.894635	0.0640187	8.1626	0.235704	0.000275878	0.0079209	0.00524371	0.0079209
TRINITY_DN5907_c0_g1_i2	2.25939e-44	2.23444e-43	0.809358	0.0579205	8.08073	0.192911	0.000320058	0.00638951	0.0052295	0.00638951
TRINITY_DN7520_c0_g1_i1	2.30182e-44	2.27549e-43	1.45559	0.104177	7.4866	0.623956	0.000467058	0.0212385	0.00556365	0.0212385
TRINITY_DN9860_c0_g2_i2	2.63362e-44	2.6014e-43	2.4882	0.178204	5.06246	1.82334	0.00753993	0.0559733	0.0230514	0.0559733
comp31082_c0_seq2	2.95153e-44	2.91425e-43	2.18898	0.156865	4.4851	1.39384	0.0165451	0.0123841	0.0326683	0.0326683
comp39862_c0_seq7	2.99281e-44	2.95382e-43	1.58592	0.113657	5.29554	0.728732	0.00570009	0.00610787	0.0201357	0.0201357
TRINITY_DN1587_c0_g1_i4	3.36693e-44	3.31906e-43	6.65616	0.47731	3.04669	13.049	0.0717986	0.38385	0.106408	0.38385
TRINITY_DN82_c0_g1_i4	3.80258e-44	3.73801e-43	3.12341	0.224117	6.51828	2.87344	0.00231185	0.0981453	0.00864575	0.0981453
TRINITY_DN6849_c0_g1_i3	3.85634e-44	3.78934e-43	0.800341	0.0574319	7.28465	0.188442	0.000708277	0.0056257	0.00588857	0.00588857
TRINITY_DN8189_c0_g1_i17	3.98715e-44	3.91631e-43	7.96941	0.571977	4.26741	18.707	0.205887	0.448429	0.0383928	0.448429
TRINITY_DN7828_c0_g1_i1	6.12155e-44	5.98644e-43	1.1637	0.083705	6.05644	0.391019	0.00217356	0.00261268	0.0118395	0.0118395
TRINITY_DN4043_c0_g2_i5	6.35708e-44	6.21429e-43	0.789333	0.0567876	7.32456	0.18068	0.000635031	0.00247608	0.00581464	0.00581464
TRINITY_DN1281_c0_g1_i2	6.38444e-44	6.23855e-43	0.731018	0.0525934	8.20489	0.152823	0.000276493	-0.000112193	0.00525563	0.00525563
TRINITY_DN7651_c0_g1_i5	6.70663e-44	6.54817e-43	4.77224	0.343428	7.65455	6.70912	0.00200111	0.233884	0.00537985	0.233884
TRINITY_DN13741_c0_g1_i2	7.14489e-44	6.9733e-43	0.939857	0.0676576	8.60952	0.260227	0.000178671	0.00897642	0.005533	0.00897642
TRINITY_DN2458_c0_g1_i3	7.67426e-44	7.48103e-43	1.07856	0.0776709	6.28877	0.34219	0.00193298	0.00952664	0.0101326	0.0101326
TRINITY_DN6383_c0_g1_i4	7.98002e-44	7.77292e-43	2.32413	0.167403	4.32915	1.59135	0.0154857	0.0405618	0.036586	0.0405618
TRINITY_DN24070_c0_g2_i1	8.66556e-44	8.43398e-43	0.959644	0.0691508	7.74952	0.271316	0.000422875	0.0091408	0.00530833	0.0091408
TRINITY_DN903_c0_g1_i1	9.62919e-44	9.36072e-43	1.74688	0.125947	7.32237	0.89908	0.000717212	0.0310081	0.00581856	0.0310081
comp9616_c0_seq1	1.13963e-43	1.1061e-42	5.15828	0.372227	2.79275	7.64202	0.148424	-0.102029	0.128682	0.128682
TRINITY_DN1563_c0_g1_i1	1.27438e-43	1.2364e-42	0.727712	0.0525428	8.19823	0.15599	0.000267955	0.00519855	0.00525355	0.00525355
TRINITY_DN18495_c0_g1_i1	1.32256e-43	1.28213e-42	2.70043	0.195016	4.71361	2.14872	0.0119539	0.0641089	0.0281918	0.0641089
TRINITY_DN2328_c0_g1_i1	1.41186e-43	1.36816e-42	0.915724	0.066153	7.69302	0.247088	0.000435712	0.00831673	0.00534812	0.00831673
TRINITY_DN4397_c0_g1_i1	1.43323e-43	1.38777e-42	0.827341	0.0597728	7.12498	0.198264	0.000890733	0.00225245	0.00625484	0.00625484
comp62588_c0_seq1	1.67472e-43	1.61969e-42	5.15285	0.372578	2.21292	7.80197	0.0884557	0.163232	0.189173	0.189173
TRINITY_DN24247_c0_g1_i1	1.85922e-43	1.79671e-42	1.76796	0.127903	4.9102	0.904371	0.00759279	0.00560889	0.0251254	0.0251254
TRINITY_DN551_c0_g1_i4	1.89479e-43	1.83036e-42	0.732735	0.0530147	7.85918	0.157192	0.000367282	0.00405648	0.00525383	0.00525383
TRINITY_DN6082_c0_g1_i2	2.13072e-43	2.05584e-42	1.60754	0.116379	8.39788	0.761555	0.00021462	0.0268737	0.00535029	0.0268737
TRINITY_DN4132_c0_g1_i10	2.30081e-43	2.21734e-42	1.44479	0.104639	7.44426	0.615179	0.000599304	0.0212995	0.00562201	0.0212995
TRINITY_DN3612_c0_g2_i3	2.85263e-43	2.74591e-42	1.01148	0.0733391	7.57506	0.301534	0.000530249	0.010227	0.00545752	0.010227
TRINITY_DN3533_c0_g2_i4	2.87375e-43	2.76515e-42	1.32501	0.0960752	10.9866	0.506553	1.60628e-05	0.00574938	0.0184448	0.0184448
TRINITY_DN6396_c0_g1_i2	2.97433e-43	2.86081e-42	0.842031	0.061066	7.03917	0.203919	0.000961666	0.000605533	0.00649646	0.00649646
TRINITY_DN2481_c0_g1_i1	2.98956e-43	2.87433e-42	1.01725	0.0737756	6.41535	0.29778	0.00160781	0.000866626	0.00927787	0.00927787
TRINITY_DN1730_c0_g1_i1	3.01306e-43	2.89531e-42	0.740549	0.05371	8.65313	0.15834	0.000188102	0.00173792	0.00558142	0.00558142
TRINITY_DN5573_c0_g4_i1	3.08315e-43	2.95968e-42	0.736395	0.0534151	7.8145	0.15643	0.000433898	0.0013088	0.00527245	0.00527245
TRINITY_DN14202_c0_g1_i4	3.2913e-43	3.15456e-42	1.85065	0.134284	4.75353	0.996691	0.00854208	0.0126351	0.0275224	0.0275224
TRINITY_DN17179_c0_g1_i1	3.40689e-43	3.26279e-42	1.09078	0.0791622	6.22431	0.345356	0.00194406	0.00437029	0.0105893	0.0105893
TRINITY_DN6555_c0_g1_i1	3.49616e-43	3.34698e-42	1.37174	0.0995663	7.19187	0.554618	0.000839694	0.0189872	0.00608778	0.0189872
TRINITY_DN38637_c0_g1_i1	3.58714e-43	3.43274e-42	4.50751	0.327216	4.68718	5.98859	0.0251765	0.188964	0.0286505	0.188964
TRINITY_DN1405_c0_g1_i1	3.91151e-43	3.74169e-42	0.832991	0.0604972	7.07608	0.203105	0.000930948	0.00473397	0.00638888	0.00638888
TRINITY_DN8067_c0_g1_i1	4.17046e-43	3.9863e-42	4.93705	0.358681	4.59807	7.18469	0.0354988	0.221806	0.0303013	0.221806
TRINITY_DN10964_c0_g1_i1	4.50653e-43	4.30418e-42	0.725757	0.0527484	8.06397	0.153929	0.000336756	0.00367317	0.00522803	0.00522803
TRINITY_DN1954_c0_g1_i2	4.56919e-43	4.36233e-42	6.18954	0.449891	3.08415	11.2928	0.159561	0.245243	0.103334	0.245243
TRINITY_DN2035_c1_g1_i1	5.55393e-43	5.2963e-42	1.41844	0.103206	5.7804	0.593108	0.00291605	0.018387	0.0144438	0.018387
TRINITY_DN899_c0_g1_i3	6.52471e-43	6.20277e-42	0.994734	0.0724387	6.45357	0.285599	0.00145925	0.00190855	0.00903549	0.00903549
TRINITY_DN1807_c0_g1_i8	6.78539e-43	6.44809e-42	1.82746	0.133107	5.1197	0.984337	0.0131202	0.0220748	0.0223148	0.0223148
TRINITY_DN10426_c0_g1_i4	6.80486e-43	6.46409e-42	0.934373	0.0680583	7.62407	0.257384	0.000614587	0.00864927	0.00540769	0.00864927
TRINITY_DN29198_c0_g1_i1	7.19482e-43	6.82924e-42	0.755381	0.055037	7.57885	0.165202	0.000604695	0.00193074	0.00545344	0.00545344
TRINITY_DN8978_c0_g1_i1	7.27556e-43	6.90054e-42	1.39953	0.101976	8.57427	0.577454	0.000208653	0.0205895	0.0054966	0.0205895
TRINITY_DN29045_c0_g1_i1	7.43811e-43	7.05198e-42	1.076	0.0784111	7.22649	0.341334	0.000755673	0.0115409	0.00600893	0.0115409
TRINITY_DN3518_c0_g1_i12	7.47399e-43	7.08326e-42	4.98712	0.363434	2.01594	7.24774	0.0504669	0.114776	0.213701	0.213701
TRINITY_DN2942_c0_g2_i2	8.10385e-43	7.67723e-42	2.0292	0.147941	6.31203	1.214	0.0111319	0.0326409	0.00997055	0.0326409
TRINITY_DN94_c1_g1_i1	8.62603e-43	8.16877e-42	0.749972	0.0546953	7.61037	0.162192	0.000562164	0.00117588	0.00542098	0.00542098
TRINITY_DN42201_c0_g1_i1	1.0166e-42	9.61231e-42	0.850906	0.0621103	7.16011	0.213482	0.000672608	0.00704278	0.00616473	0.00704278
TRINITY_DN24388_c0_g1_i1	1.12935e-42	1.06661e-41	3.53085	0.257872	3.46411	3.62807	0.0573278	0.0197823	0.0756682	0.0756682
TRINITY_DN5381_c0_g2_i3	1.13991e-42	1.07617e-41	0.854384	0.0624021	6.97602	0.209435	0.00109521	-7.91767e-05	0.00669284	0.00669284
TRINITY_DN2110_c0_g1_i7	1.27083e-42	1.19883e-41	0.770044	0.0562746	7.39892	0.172996	0.000643564	0.00352907	0.00569009	0.00569009
TRINITY_DN8614_c0_g1_i1	1.2759e-42	1.20316e-41	0.90963	0.0664769	7.23849	0.243983	0.000786872	0.00805149	0.00598285	0.00805149
comp39070_c0_seq11	1.45437e-42	1.36935e-41	0.724956	0.0530176	8.40645	0.152271	0.000265673	0.00219657	0.00535606	0.00535606
TRINITY_DN9242_c0_g2_i4	1.70765e-42	1.60474e-41	1.86016	0.136154	4.77438	1.01335	0.00989233	0.0189437	0.0271835	0.0271835
TRINITY_DN4321_c1_g1_i1	1.87714e-42	1.76335e-41	1.23624	0.0905316	5.90731	0.450702	0.00312436	0.0132676	0.013161	0.0132676
TRINITY_DN9036_c0_g1_i1	2.07802e-42	1.9513e-41	1.51724	0.111171	6.8268	0.678909	0.00114752	0.0235703	0.00721411	0.0235703
TRINITY_DN7132_c0_g4_i2	2.17756e-42	2.04321e-41	1.18898	0.0871399	8.28158	0.416923	0.000216735	0.01497	0.00528528	0.01497
TRINITY_DN893_c0_g3_i1	2.4429e-42	2.29043e-41	1.72575	0.126557	4.9698	0.868111	0.0077437	0.0123158	0.0242899	0.0242899
TRINITY_DN1438_c0_g1_i5	2.5872e-42	2.4248e-41	1.93339	0.141829	7.87518	1.10249	0.000352651	0.039878	0.00524836	0.039878
TRINITY_DN9310_c0_g1_i5	2.59851e-42	2.43446e-41	0.82834	0.0607662	7.06105	0.201559	0.000953045	0.0054836	0.00643202	0.00643202
TRINITY_DN10247_c0_g1_i1	2.73534e-42	2.56168e-41	2.09087	0.153427	4.67026	1.28943	0.0106592	0.0364202	0.0289511	0.0364202
TRINITY_DN149_c0_g1_i1	2.89162e-42	2.707e-41	0.817823	0.0600291	7.106	0.193293	0.000901268	0.00166235	0.00630571	0.00630571
TRINITY_DN402_c0_g1_i2	3.0595e-42	2.86308e-41	1.23982	0.0910319	7.31553	0.453396	0.000706823	0.0158668	0.00583087	0.0158668
TRINITY_DN14498_c0_g1_i1	3.12873e-42	2.92675e-41	5.45649	0.400681	2.64783	8.78186	0.0650738	0.256017	0.142343	0.256017
TRINITY_DN616_c0_g1_i2	3.19942e-42	2.99173e-41	0.717606	0.0527016	8.28158	0.149068	0.000269639	0.00198988	0.00528528	0.00528528
TRINITY_DN5125_c0_g1_i4	3.88321e-42	3.62561e-41	2.16534	0.15919	6.21915	1.38306	0.00229462	0.048388	0.0106262	0.048388
TRINITY_DN3313_c0_g1_i4	4.19744e-42	3.9175e-41	1.09534	0.0805602	7.17144	0.353918	0.000774777	0.0122051	0.00613676	0.0122051
TRINITY_DN5449_c0_g1_i1	4.23186e-42	3.94663e-41	0.739212	0.05437	8.30093	0.161192	0.000277892	0.0056343	0.00529441	0.0056343
TRINITY_DN9183_c0_g1_i3	4.24686e-42	3.95911e-41	3.16805	0.233019	4.15003	2.96067	0.0228613	0.0857342	0.0422057	0.0857342
TRINITY_DN1615_c0_g1_i4	4.43515e-42	4.13307e-41	1.26968	0.0934099	7.82216	0.475551	0.00790374	0.00954706	0.00526891	0.00954706
TRINITY_DN1884_c0_g1_i1	5.04707e-42	4.69618e-41	1.2617	0.0928878	6.28157	0.469616	0.001626	0.0156303	0.010183	0.0156303
TRINITY_DN2250_c0_g1_i5	5.07037e-42	4.71608e-41	0.861428	0.0634209	6.91065	0.216517	0.00113268	0.00411745	0.00691173	0.00691173
TRINITY_DN15312_c0_g1_i4	5.70724e-42	5.30242e-41	2.41706	0.178064	5.16788	1.72355	0.00669979	0.0567141	0.0217075	0.0567141
TRINITY_DN1029_c0_g1_i4	5.71819e-42	5.31058e-41	0.719365	0.0529961	7.84414	0.148453	0.000357634	0.000341619	0.00525955	0.00525955
TRINITY_DN6581_c0_g1_i5	5.84513e-42	5.42232e-41	1.28437	0.0946316	5.80586	0.475245	0.0037344	0.000849525	0.0141759	0.0141759
TRINITY_DN32758_c0_g1_i1	5.88969e-42	5.46159e-41	0.970861	0.0715354	6.52576	0.27514	0.00163212	0.00517425	0.00860251	0.00860251
TRINITY_DN3646_c0_g2_i1	5.89284e-42	5.46245e-41	0.723229	0.0532894	7.89398	0.153115	0.000436799	0.00384454	0.00524273	0.00524273
TRINITY_DN1452_c0_g4_i3	6.06918e-42	5.62378e-41	0.715967	0.0527627	8.16338	0.147692	0.00032391	0.0011134	0.0052439	0.0052439
TRINITY_DN638_c0_g1_i6	6.80538e-42	6.29645e-41	0.851282	0.0627736	6.9466	0.211705	0.00109158	0.00433671	0.00678946	0.00678946
TRINITY_DN1074_c0_g1_i1	6.9474e-42	6.42301e-41	1.86861	0.137807	6.67416	1.03019	0.00151757	0.0364639	0.00783277	0.0364639
TRINITY_DN3502_c0_g1_i5	6.95003e-42	6.42302e-41	2.06284	0.152131	5.41646	1.25548	0.00538126	0.0409065	0.0186691	0.0409065
TRINITY_DN14265_c1_g1_i1	7.2057e-42	6.6568e-41	1.36217	0.100478	7.36938	0.547455	0.000678059	0.0195135	0.00573763	0.0195135
TRINITY_DN10999_c0_g2_i4	9.91028e-42	9.13473e-41	1.58544	0.117149	5.22257	0.722991	0.00641881	-0.000805161	0.0210289	0.0210289
TRINITY_DN3241_c0_g1_i7	1.03634e-41	9.54879e-41	1.06074	0.0783972	9.63511	0.332011	6.06586e-05	0.0122316	0.00789975	0.0122316
TRINITY_DN2548_c0_g1_i1	1.17429e-41	1.08077e-40	1.06926	0.0790806	6.67723	0.33738	0.00131876	0.0111887	0.00781872	0.0111887
TRINITY_DN2940_c0_g1_i1	1.41138e-41	1.29752e-40	0.749481	0.0554861	7.50424	0.164981	0.000616622	0.00462004	0.00554079	0.00554079
TRINITY_DN7096_c0_g2_i1	1.56664e-41	1.43917e-40	1.60295	0.118739	5.24402	0.758301	0.00494837	0.0232493	0.0207652	0.0232493
TRINITY_DN221_c1_g1_i3	1.56908e-41	1.44087e-40	0.765753	0.0567235	7.66244	0.173052	0.00052554	0.00590957	0.00537303	0.00590957
TRINITY_DN10656_c0_g1_i1	1.78074e-41	1.63402e-40	2.43679	0.180631	4.05091	1.71228	0.0194327	-0.00109338	0.0458226	0.0458226
TRINITY_DN11701_c0_g1_i1	2.16342e-41	1.97925e-40	3.53783	0.262527	4.61466	3.69423	0.0159296	0.121911	0.0299808	0.121911
TRINITY_DN9641_c0_g1_i2	2.8099e-41	2.5602e-40	0.913306	0.0678697	7.40008	0.246219	0.000586696	0.0086259	0.00568829	0.0086259
TRINITY_DN16473_c0_g2_i1	3.26785e-41	2.97304e-40	4.75831	0.353894	2.59459	6.68371	0.0875237	0.162958	0.147566	0.162958
comp20702_c0_seq1	3.40739e-41	3.09885e-40	1.30773	0.0972834	6.04746	0.504842	0.00228065	0.0166475	0.0119129	0.0166475
TRINITY_DN12467_c0_g1_i1	3.48459e-41	3.16788e-40	0.864449	0.0643151	7.59966	0.220597	0.000569148	0.00770372	0.00543172	0.00770372
TRINITY_DN5982_c0_g2_i1	3.49102e-41	3.17255e-40	1.15049	0.0855974	6.01088	0.387196	0.00243346	0.00808635	0.0122204	0.0122204
TRINITY_DN5646_c0_g1_i15	4.1409e-41	3.75758e-40	3.36895	0.250889	3.69952	3.35071	0.0567968	0.0690934	0.0618654	0.0690934
TRINITY_DN20428_c0_g1_i13	5.28961e-41	4.79641e-40	2.14239	0.159761	4.70729	1.35513	0.0162459	0.0348015	0.0283003	0.0348015
TRINITY_DN7507_c0_g1_i2	6.1451e-41	5.57007e-40	3.00402	0.224201	4.66136	2.66449	0.0143148	0.0862171	0.0291117	0.0862171
TRINITY_DN5211_c0_g1_i4	6.15384e-41	5.57593e-40	1.40646	0.10497	5.55341	0.584072	0.00366976	0.0183677	0.0170181	0.0183677
TRINITY_DN234_c0_g1_i4	6.58238e-41	5.95764e-40	1.82506	0.136263	9.9876	0.9835	4.59997e-05	0.037089	0.00952519	0.037089
TRINITY_DN6103_c0_g1_i2	6.94533e-41	6.28151e-40	1.12423	0.0839625	6.1022	0.369157	0.00262137	0.00676124	0.011478	0.011478
TRINITY_DN9540_c0_g1_i9	6.97358e-41	6.30473e-40	1.66181	0.124114	5.04108	0.801764	0.00747704	0.00737619	0.0233314	0.0233314
TRINITY_DN2050_c0_g1_i4	7.21202e-41	6.5179e-40	1.2486	0.0932701	7.38012	0.460341	0.000869697	0.0165289	0.00572005	0.0165289
TRINITY_DN3806_c0_g1_i3	7.62927e-41	6.88486e-40	0.828508	0.0619088	7.86039	0.202692	0.00035953	0.00730586	0.0052534	0.00730586
TRINITY_DN3137_c0_g1_i8	7.75587e-41	6.99396e-40	0.721661	0.0539297	8.69948	0.15054	0.000179738	0.00185163	0.0056371	0.0056371
TRINITY_DN212_c2_g1_i1	8.02493e-41	7.23127e-40	2.15816	0.16131	5.44752	1.37536	0.004243	0.0477986	0.0182925	0.0477986
TRINITY_DN2181_c0_g1_i3	8.07275e-41	7.2717e-40	0.784738	0.0586565	7.21276	0.18114	0.000841602	0.00521681	0.00603957	0.00603957
TRINITY_DN5569_c0_g1_i1	9.33314e-41	8.39162e-40	2.48684	0.186033	5.65718	1.82629	0.00353578	0.0656807	0.0158052	0.0656807
TRINITY_DN2657_c0_g2_i1	9.40696e-41	8.4549e-40	0.721046	0.0539416	8.67076	0.151667	0.000217306	0.00342564	0.00560209	0.00560209
TRINITY_DN53135_c0_g1_i1	9.55956e-41	8.58891e-40	1.27778	0.0955996	6.59735	0.48216	0.00137989	0.0168987	0.00820947	0.0168987
TRINITY_DN2198_c0_g1_i3	1.09553e-40	9.83576e-40	0.744235	0.0557237	8.02783	0.163576	0.000369328	0.00584093	0.0052265	0.00584093
TRINITY_DN895_c0_g1_i3	1.10597e-40	9.92581e-40	2.92312	0.218877	8.24174	2.52345	0.000335289	0.0954786	0.00526858	0.0954786
TRINITY_DN4793_c0_g1_i13	1.17738e-40	1.05513e-39	0.819311	0.0613695	7.01982	0.197956	0.000977445	0.00621427	0.006555	0.006555
TRINITY_DN4065_c0_g1_i1	1.18151e-40	1.05844e-39	8.1075	0.607295	7.34352	19.4127	0.0113423	0.726271	0.00578133	0.726271
TRINITY_DN2033_c0_g1_i5	1.28383e-40	1.14885e-39	0.736298	0.0551782	7.50329	0.156372	0.000547275	0.00117459	0.005542	0.005542
TRINITY_DN6800_c0_g2_i3	1.28991e-40	1.15387e-39	2.14412	0.160684	4.37587	1.35363	0.0163184	0.0305085	0.0353207	0.0353207
TRINITY_DN12637_c1_g1_i1	1.31964e-40	1.1796e-39	2.55363	0.191399	4.06839	1.89637	0.0281097	0.0106514	0.0451571	0.0451571
TRINITY_DN500_c0_g1_i2	1.3479e-40	1.20443e-39	2.56791	0.192491	4.59003	1.94756	0.027257	0.0468489	0.030459	0.0468489
TRINITY_DN9358_c0_g1_i3	1.47921e-40	1.3208e-39	0.884851	0.0663633	7.02409	0.231253	0.00103415	0.00777402	0.00654197	0.00777402
comp44875_c0_seq1	1.59397e-40	1.42171e-39	2.07667	0.155814	4.35905	1.24894	0.0127896	0.00679026	0.0357664	0.0357664
TRINITY_DN3043_c0_g1_i1	1.6117e-40	1.43701e-39	1.23051	0.0923317	6.14112	0.447229	0.00517495	0.0118754	0.0111876	0.0118754
TRINITY_DN19801_c0_g1_i1	1.61372e-40	1.43829e-39	1.20878	0.0907018	5.86036	0.428004	0.00283384	0.00945643	0.0136198	0.0136198
TRINITY_DN28927_c0_g1_i1	1.71455e-40	1.5276e-39	4.99035	0.374583	2.64316	7.31768	0.137829	0.098256	0.142796	0.142796
TRINITY_DN15311_c0_g1_i1	1.71863e-40	1.53013e-39	1.91346	0.143629	4.59928	1.05335	0.0109806	-0.00250662	0.0302778	0.0302778
TRINITY_DN21085_c0_g1_i1	1.72089e-40	1.53158e-39	1.5998	0.120085	5.11012	0.747995	0.0064042	0.0131419	0.0224368	0.0224368
comp64546_c0_seq1	1.8261e-40	1.62463e-39	1.91526	0.143813	4.63472	1.07438	0.0117625	0.0189422	0.0296017	0.0296017
comp39373_c0_seq2	1.89356e-40	1.68404e-39	8.29824	0.623224	7.19791	20.3403	0.0124404	0.764377	0.00607364	0.764377
TRINITY_DN932_c0_g1_i8	2.12949e-40	1.89317e-39	5.14508	0.386667	4.68574	7.61648	0.270346	-0.208391	0.0286759	0.0286759
TRINITY_DN4319_c0_g2_i1	2.2742e-40	2.02036e-39	1.72875	0.129969	4.84715	0.871616	0.00773266	0.0129561	0.026051	0.026051
TRINITY_DN5282_c0_g1_i3	2.52312e-40	2.23825e-39	1.68695	0.1269	7.45658	0.84069	0.000571722	0.0316354	0.00560452	0.0316354
TRINITY_DN1940_c0_g1_i1	2.67525e-40	2.37064e-39	0.791392	0.0595516	7.2634	0.185023	0.000787386	0.00630541	0.00593076	0.00630541
TRINITY_DN32476_c0_g1_i1	2.87818e-40	2.54862e-39	7.40992	0.557821	3.58432	16.2211	0.0488298	0.573498	0.0683011	0.573498
TRINITY_DN1352_c0_g1_i10	3.10369e-40	2.74633e-39	0.997514	0.075125	7.53274	0.29397	0.00102164	0.0102659	0.00550566	0.0102659
TRINITY_DN5187_c0_g2_i3	3.1255e-40	2.76463e-39	0.782054	0.0589005	7.17038	0.179243	0.000799193	0.00444807	0.00613936	0.00613936
TRINITY_DN852_c0_g1_i6	3.13061e-40	2.76815e-39	0.776767	0.0585029	7.45323	0.173275	0.00123594	-0.000203749	0.00560924	0.00560924
TRINITY_DN425_c0_g4_i1	4.26967e-40	3.76584e-39	0.711575	0.053687	7.75691	0.14749	0.000460873	0.00283059	0.00530372	0.00530372
TRINITY_DN8671_c0_g1_i11	4.41034e-40	3.88851e-39	1.04322	0.0787235	7.10351	0.32157	0.000841168	0.0115536	0.00631248	0.0115536
TRINITY_DN198_c1_g1_i1	4.48539e-40	3.95184e-39	0.929418	0.0701424	8.59505	0.255239	0.000196904	0.009643	0.00551776	0.009643
TRINITY_DN14817_c0_g1_i6	4.53695e-40	3.99584e-39	4.5033	0.339882	3.03123	5.89775	0.123346	-0.00254373	0.107694	0.107694
TRINITY_DN11297_c0_g3_i1	5.09856e-40	4.48242e-39	4.5903	0.346678	2.88925	6.12141	0.12043	-0.00240518	0.119941	0.119941
TRINITY_DN2399_c0_g1_i4	5.16739e-40	4.54131e-39	8.51527	0.643156	6.812	21.4262	0.017881	0.809418	0.00726984	0.809418
TRINITY_DN8316_c0_g2_i2	5.92423e-40	5.19901e-39	2.84068	0.214723	6.91541	2.3846	0.00120398	0.0910076	0.00689529	0.0910076
TRINITY_DN24877_c0_g1_i4	6.03815e-40	5.2952e-39	1.57659	0.119185	6.09255	0.734533	0.00234904	0.026061	0.0115525	0.026061
TRINITY_DN5730_c0_g1_i4	6.25118e-40	5.48005e-39	1.03593	0.0783282	6.26766	0.310263	0.00198962	0.00226641	0.010281	0.010281
TRINITY_DN12196_c0_g2_i1	6.32543e-40	5.54316e-39	0.836702	0.0632685	6.93549	0.203921	0.00117906	0.00337226	0.00682674	0.00682674
comp39865_c0_seq1	6.34709e-40	5.56016e-39	1.06652	0.0806483	6.21215	0.336142	0.0021957	0.0108126	0.0106764	0.0108126
TRINITY_DN2130_c0_g1_i4	7.31814e-40	6.3994e-39	0.908506	0.0687551	7.14728	0.243928	0.000980897	0.00847362	0.00619703	0.00847362
TRINITY_DN29387_c0_g1_i1	8.00446e-40	6.99706e-39	3.8796	0.293755	3.36263	4.36294	0.090174	-0.0171765	0.0824106	0.0824106
TRINITY_DN10799_c0_g1_i1	8.18675e-40	7.15132e-39	0.949394	0.0718954	6.4886	0.263499	0.00151683	0.00544948	0.00882107	0.00882107
TRINITY_DN1250_c0_g1_i2	9.04597e-40	7.89624e-39	1.2345	0.093539	8.40022	0.450425	0.000239914	0.0172592	0.00535185	0.0172592
TRINITY_DN1256_c0_g3_i1	9.07515e-40	7.9189e-39	0.926067	0.0701701	6.55554	0.251728	0.00141333	0.00640237	0.00843436	0.00843436
TRINITY_DN52540_c0_g1_i1	9.34577e-40	8.14924e-39	1.8186	0.137822	5.77859	0.977506	0.0033123	0.0346777	0.0144631	0.0346777
TRINITY_DN3045_c0_g2_i5	9.67376e-40	8.42925e-39	0.726875	0.055097	7.76316	0.15154	0.000771429	-9.00562e-05	0.00529993	0.00529993
TRINITY_DN10007_c0_g1_i3	1.0095e-39	8.79316e-39	1.85756	0.140837	5.66354	1.01987	0.00366722	0.0360029	0.0157326	0.0360029
TRINITY_DN3623_c0_g2_i3	1.02978e-39	8.9635e-39	1.14997	0.0871989	6.19916	0.390874	0.0021862	0.0130211	0.0107696	0.0130211
TRINITY_DN2124_c0_g1_i1	1.10817e-39	9.64233e-39	0.752548	0.0570873	7.32156	0.163581	0.000697921	0.00137001	0.00582001	0.00582001
TRINITY_DN1974_c0_g3_i1	1.12194e-39	9.75185e-39	0.903728	0.0685606	6.62324	0.240414	0.00132405	0.00691766	0.00807705	0.00807705
TRINITY_DN5761_c0_g1_i1	1.17222e-39	1.0178e-38	0.815522	0.0618844	6.9846	0.191213	0.000994078	0.000395246	0.00666527	0.00666527
TRINITY_DN4881_c0_g1_i7	1.17585e-39	1.02032e-38	1.17956	0.0895102	5.90576	0.402659	0.00284833	0.00313503	0.0131758	0.0131758
TRINITY_DN26718_c0_g1_i2	1.22555e-39	1.06298e-38	4.91912	0.373373	2.19756	7.06287	0.0878069	0.0862921	0.191009	0.191009
TRINITY_DN4107_c0_g1_i6	1.29135e-39	1.11847e-38	0.744717	0.0565429	7.37607	0.159597	0.000667537	0.000660845	0.00572665	0.00572665
TRINITY_DN4790_c0_g1_i1	1.38207e-39	1.19494e-38	0.93205	0.0707937	6.51715	0.249741	0.00137116	0.000421065	0.00865234	0.00865234
TRINITY_DN6732_c0_g1_i4	1.39913e-39	1.20884e-38	0.830508	0.0630855	8.1572	0.203892	0.000306601	0.00765297	0.00524242	0.00765297
TRINITY_DN526_c0_g1_i1	1.40111e-39	1.21012e-38	0.71371	0.054214	8.75304	0.149224	0.000171342	0.00412975	0.00570697	0.00570697
TRINITY_DN2219_c0_g2_i1	1.46495e-39	1.26392e-38	1.28592	0.0977048	6.76915	0.488823	0.00131214	0.0177803	0.0074349	0.0177803
TRINITY_DN8389_c0_g1_i2	1.49224e-39	1.28702e-38	3.55785	0.270355	3.81641	3.74195	0.0549401	0.091243	0.055944	0.091243
TRINITY_DN9955_c0_g1_i2	1.50691e-39	1.29921e-38	1.77748	0.135076	5.40532	0.933978	0.0051693	0.0313215	0.0188041	0.0313215
TRINITY_DN11022_c0_g1_i2	1.55116e-39	1.33642e-38	1.86829	0.141999	4.64336	1.0166	0.0108864	0.0116487	0.0294412	0.0294412
TRINITY_DN7933_c0_g1_i1	1.64838e-39	1.41919e-38	1.37922	0.104864	6.48307	0.56235	0.00165314	0.02034	0.00885443	0.02034
TRINITY_DN42057_c0_g1_i1	2.48744e-39	2.13038e-38	1.69728	0.129353	5.60613	0.851759	0.00333692	0.0301277	0.0163959	0.0301277
TRINITY_DN3046_c0_g1_i2	2.53723e-39	2.17226e-38	0.884359	0.0674066	7.03469	0.231244	0.00112379	0.00796352	0.00650989	0.00796352
TRINITY_DN5267_c0_g1_i3	2.54922e-39	2.18177e-38	4.81733	0.367191	3.33529	6.86161	0.0857671	0.183892	0.0843092	0.183892
TRINITY_DN3297_c0_g1_i7	2.55645e-39	2.18719e-38	1.39067	0.106003	6.31153	0.571824	0.00235749	0.0201157	0.009974	0.0201157
TRINITY_DN629_c0_g2_i1	2.58452e-39	2.21044e-38	0.824051	0.0628166	6.96805	0.199869	0.00117314	0.00565454	0.0067187	0.0067187
TRINITY_DN933_c0_g1_i1	2.6297e-39	2.2483e-38	0.89879	0.0685208	6.66561	0.237742	0.00151794	0.00657281	0.00787224	0.00787224
TRINITY_DN1587_c0_g1_i1	2.77572e-39	2.37066e-38	7.52331	0.573731	4.37079	16.7358	0.0708132	0.587522	0.0354541	0.587522
TRINITY_DN1974_c0_g1_i23	2.80714e-39	2.39666e-38	1.67223	0.127533	5.39995	0.82684	0.0118228	0.0207067	0.0188692	0.0207067
TRINITY_DN8104_c0_g3_i1	2.97479e-39	2.53803e-38	0.866315	0.0660921	9.62253	0.221917	7.32462e-05	0.00866307	0.00785147	0.00866307
TRINITY_DN2285_c0_g1_i2	3.16329e-39	2.69698e-38	1.19114	0.0909058	5.89756	0.413773	0.00327299	0.00652258	0.0132547	0.0132547
TRINITY_DN2047_c0_g1_i7	3.18773e-39	2.71687e-38	0.705426	0.0538392	8.66565	0.144698	0.000201296	0.00273755	0.00559603	0.00559603
TRINITY_DN1463_c0_g2_i2	3.28077e-39	2.79423e-38	1.43521	0.109556	7.78036	0.6091	0.00129058	0.0227144	0.00528999	0.0227144
TRINITY_DN10488_c0_g2_i1	3.53522e-39	3.00886e-38	1.89624	0.144811	5.99453	1.0633	0.00266261	0.0392778	0.0123621	0.0392778
comp38403_c2_seq6	3.55335e-39	3.02324e-38	1.24362	0.0949747	7.38487	0.457345	0.000652174	0.0173882	0.00571239	0.0173882
TRINITY_DN3496_c0_g1_i4	3.85545e-39	3.27687e-38	0.988884	0.0755564	7.12134	0.289184	0.000823087	0.0105945	0.00626447	0.0105945
TRINITY_DN14367_c1_g1_i3	3.99279e-39	3.39125e-38	1.25382	0.0958186	7.3439	0.464901	0.000695024	0.0176674	0.00578068	0.0176674
TRINITY_DN2400_c1_g1_i1	4.51973e-39	3.83217e-38	0.946853	0.0724119	9.025	0.265141	0.00013682	0.0103501	0.00615924	0.0103501
TRINITY_DN13601_c0_g1_i1	4.71664e-39	3.99774e-38	2.2983	0.175809	5.37166	1.56218	0.00612203	0.0556958	0.0192118	0.0556958
TRINITY_DN4396_c0_g1_i6	4.74712e-39	4.02219e-38	3.05472	0.233681	6.41907	2.7597	0.00846477	0.100749	0.00925389	0.100749
TRINITY_DN19235_c0_g2_i2	5.01446e-39	4.24723e-38	0.720819	0.0551589	7.56206	0.150017	0.000613214	0.0012132	0.0054718	0.0054718
TRINITY_DN13824_c0_g1_i1	5.36362e-39	4.5414e-38	0.852079	0.0652289	7.54044	0.214734	0.000506867	0.00800275	0.00549655	0.00800275
TRINITY_DN7154_c0_g1_i3	5.37316e-39	4.54792e-38	0.686108	0.0525239	8.15796	0.137672	0.000274917	0.00342786	0.0052426	0.0052426
TRINITY_DN2239_c0_g2_i8	5.70938e-39	4.83084e-38	0.687772	0.0526699	7.95103	0.135434	0.000317321	1.24244e-05	0.00523093	0.00523093
TRINITY_DN5316_c0_g1_i4	5.93281e-39	5.01815e-38	0.848789	0.0650152	7.51556	0.213087	0.000523	0.00793097	0.00552657	0.00793097
TRINITY_DN7647_c0_g1_i2	6.28085e-39	5.30887e-38	3.1152	0.238696	5.42768	2.87038	0.00570459	0.108247	0.0185331	0.108247
TRINITY_DN11567_c0_g1_i3	7.01451e-39	5.92085e-38	0.768144	0.0588956	7.23503	0.171888	0.000947082	0.00290771	0.00599029	0.00599029
TRINITY_DN5536_c0_g1_i5	7.13447e-39	6.01796e-38	5.36528	0.41141	2.93733	8.51479	0.0650748	0.273442	0.115708	0.273442
TRINITY_DN1601_c0_g2_i1	7.58954e-39	6.39961e-38	0.713304	0.054716	7.70141	0.149396	0.000645984	0.00404849	0.0053417	0.0053417
TRINITY_DN2588_c0_g1_i2	9.03089e-39	7.59933e-38	1.21504	0.0932983	7.59037	0.43673	0.000616104	0.016793	0.00544127	0.016793
comp10042_c0_seq1	9.30819e-39	7.82998e-38	2.67989	0.205815	3.79366	2.10766	0.0276701	0.0373346	0.0570491	0.0570491
comp41013_c0_seq15	1.03312e-38	8.68162e-38	1.02936	0.0791033	7.47469	0.313467	0.000487772	0.0120269	0.00557956	0.0120269
TRINITY_DN1721_c0_g1_i2	1.05503e-38	8.85967e-38	0.705274	0.0542046	7.62162	0.144032	0.000466255	0.00176756	0.00541003	0.00541003
TRINITY_DN9573_c0_g2_i3	1.10403e-38	9.26479e-38	0.690629	0.0530933	7.88021	0.138537	0.000391025	0.00224562	0.00524676	0.00524676
TRINITY_DN5515_c1_g1_i1	1.13822e-38	9.54514e-38	1.24763	0.0959311	7.12402	0.460516	0.000761209	0.0176443	0.00625739	0.0176443
TRINITY_DN3570_c0_g1_i1	1.13928e-38	9.55078e-38	0.690305	0.0530781	8.36404	0.140235	0.000305726	0.00446129	0.00532885	0.00532885
TRINITY_DN2055_c0_g1_i5	1.21711e-38	1.01998e-37	2.56221	0.197087	4.34971	1.909	0.0416677	-0.00280035	0.0360187	0.0360187
TRINITY_DN1974_c0_g2_i1	1.23156e-38	1.03113e-37	0.690015	0.0530802	7.92234	0.137655	0.000399141	0.00149182	0.00523587	0.00523587
TRINITY_DN3678_c1_g2_i1	1.32517e-38	1.10752e-37	2.43241	0.187197	3.95494	1.70182	0.0203947	-0.00714478	0.0496905	0.0496905
TRINITY_DN979_c0_g1_i16	1.36222e-38	1.13809e-37	1.00114	0.0770596	8.56501	0.296547	0.000322535	0.0115538	0.00548745	0.0115538
TRINITY_DN4753_c0_g1_i1	1.36349e-38	1.13876e-37	0.832597	0.0640868	7.90989	0.205103	0.000524246	0.00768999	0.00523864	0.00768999
TRINITY_DN480_c1_g1_i6	1.37579e-38	1.14864e-37	1.13731	0.0875458	6.01324	0.379347	0.00312835	0.00828572	0.0122002	0.0122002
TRINITY_DN12865_c0_g1_i6	1.40566e-38	1.17318e-37	5.35366	0.412157	2.3059	8.48026	0.149149	0.190597	0.178339	0.190597
TRINITY_DN8133_c0_g1_i1	1.53354e-38	1.27818e-37	2.56636	0.197675	6.32683	1.94876	0.00199393	0.0761569	0.00986846	0.0761569
TRINITY_DN552_c0_g1_i1	1.62221e-38	1.35116e-37	1.63473	0.125958	6.73665	0.790723	0.00121814	0.0305125	0.00756362	0.0305125
TRINITY_DN8267_c0_g1_i9	1.63329e-38	1.35993e-37	3.93474	0.303188	5.24246	4.58106	0.00876188	0.175084	0.0207844	0.175084
TRINITY_DN12239_c0_g1_i4	1.74563e-38	1.45297e-37	2.61016	0.201202	3.87148	1.98214	0.0276039	0.0139234	0.0533609	0.0533609
TRINITY_DN4818_c0_g3_i2	1.86164e-38	1.54849e-37	0.706754	0.0545005	7.61493	0.144314	0.000524107	0.00134174	0.0054165	0.0054165
TRINITY_DN1292_c0_g1_i1	1.90004e-38	1.57989e-37	0.681324	0.0525458	8.19896	0.134281	0.000268349	0.00165819	0.00525377	0.00525377
TRINITY_DN7248_c0_g1_i1	2.20911e-38	1.83316e-37	1.06532	0.0822342	6.16172	0.333529	0.00248583	0.00832708	0.0110391	0.0110391
TRINITY_DN902_c0_g1_i8	2.21896e-38	1.84071e-37	1.29195	0.0997307	6.85857	0.493947	0.00114306	0.0187494	0.00709681	0.0187494
TRINITY_DN4178_c0_g1_i4	2.93405e-38	2.42571e-37	1.53091	0.118373	5.19096	0.68049	0.00660437	0.00607256	0.0214199	0.0214199
TRINITY_DN4602_c0_g2_i2	3.13091e-38	2.58671e-37	0.846544	0.0654817	8.47936	0.212104	0.000214778	0.00836094	0.00541058	0.00836094
TRINITY_DN5777_c0_g1_i2	3.1845e-38	2.62922e-37	2.01836	0.15614	6.65727	1.20573	0.0012946	0.0474647	0.00791137	0.0474647
TRINITY_DN9575_c0_g1_i1	3.25633e-38	2.68672e-37	1.5307	0.11843	5.18836	0.67758	0.00659913	0.0028998	0.0214522	0.0214522
TRINITY_DN2838_c0_g1_i1	3.5475e-38	2.92499e-37	0.949575	0.073506	7.51054	0.266889	0.000466746	0.0103395	0.00553283	0.0103395
TRINITY_DN6521_c0_g3_i1	3.62253e-38	2.98484e-37	1.37193	0.106214	7.75235	0.55711	0.000407093	0.0221556	0.00530655	0.0221556
TRINITY_DN1813_c0_g1_i7	3.75299e-38	3.0913e-37	0.798779	0.0618537	6.99699	0.186318	0.0010258	0.00366228	0.00662596	0.00662596
TRINITY_DN13370_c0_g1_i1	4.06458e-38	3.34347e-37	1.205	0.093354	7.45231	0.429805	0.000583383	0.0168466	0.00561053	0.0168466
TRINITY_DN10320_c0_g1_i1	4.12913e-38	3.3943e-37	1.39616	0.108174	6.14337	0.57699	0.00228551	0.0211175	0.0111713	0.0211175
TRINITY_DN1945_c0_g4_i2	4.31731e-38	3.54661e-37	1.16693	0.0904374	5.86894	0.396178	0.00282331	0.00547331	0.0135345	0.0135345
TRINITY_DN8490_c0_g1_i4	4.52064e-38	3.71116e-37	1.10511	0.0856697	6.00845	0.355069	0.00243732	0.00472003	0.0122413	0.0122413
TRINITY_DN86_c0_g1_i3	4.95401e-38	4.06285e-37	1.12788	0.0874827	7.4049	0.376581	0.00060603	0.0147004	0.00568079	0.0147004
TRINITY_DN2378_c0_g1_i2	5.0939e-38	4.17479e-37	2.19085	0.169959	7.5265	1.4209	0.00064619	0.0571259	0.00551316	0.0571259
TRINITY_DN1766_c0_g1_i1	5.10929e-38	4.18601e-37	2.65524	0.205989	5.94801	2.08711	0.00353291	0.0813298	0.0127794	0.0813298
TRINITY_DN6664_c0_g1_i3	5.20575e-38	4.2636e-37	0.961118	0.0745701	6.37881	0.267684	0.00160424	0.0027772	0.00951717	0.00951717
TRINITY_DN1104_c2_g1_i2	5.46892e-38	4.47765e-37	1.41372	0.109719	6.20705	0.591669	0.0023722	0.0217042	0.010713	0.0217042
TRINITY_DN4748_c0_g1_i5	6.00943e-38	4.91692e-37	0.736382	0.0571827	7.34114	0.158281	0.000754262	0.00315409	0.00578546	0.00578546
TRINITY_DN1496_c0_g2_i2	6.39641e-38	5.22831e-37	0.693493	0.0538724	8.65484	0.141562	0.000221069	0.00462357	0.0055834	0.0055834
TRINITY_DN51562_c0_g1_i1	6.60211e-38	5.39466e-37	1.63443	0.126991	7.79108	0.790893	0.000413561	0.0318399	0.00528417	0.0318399
TRINITY_DN5090_c0_g2_i1	6.93131e-38	5.65988e-37	0.717001	0.0557254	7.50708	0.150977	0.000673443	0.00410329	0.0055372	0.0055372
TRINITY_DN20245_c0_g1_i1	7.69957e-38	6.28095e-37	2.01704	0.156864	4.34549	1.18861	0.0130786	0.0174795	0.0361338	0.0361338
TRINITY_DN1353_c1_g5_i1	8.06715e-38	6.57425e-37	0.677587	0.0527101	8.28555	0.134078	0.000269623	0.00311299	0.00528709	0.00528709
TRINITY_DN1253_c0_g1_i2	8.18261e-38	6.66613e-37	0.756269	0.0588359	7.18909	0.165851	0.000829003	0.00201577	0.00609433	0.00609433
TRINITY_DN12673_c0_g1_i7	8.8923e-38	7.24188e-37	3.66744	0.285461	5.96662	3.98258	0.00454156	0.158434	0.01261	0.158434
TRINITY_DN1348_c0_g1_i10	9.70927e-38	7.89936e-37	1.49439	0.11638	5.1994	0.651613	0.0057735	0.0100375	0.0213152	0.0213152
TRINITY_DN781_c0_g1_i1	1.07404e-37	8.73537e-37	2.42712	0.189134	5.1867	1.74445	0.00640906	0.0651345	0.0214729	0.0651345
TRINITY_DN47040_c0_g1_i1	1.19416e-37	9.7027e-37	1.62397	0.126629	4.94078	0.769593	0.00737762	0.0113894	0.0246923	0.0246923
TRINITY_DN6484_c0_g2_i2	1.22832e-37	9.97362e-37	0.952417	0.0742776	6.42424	0.2678	0.00181355	0.00825332	0.00922077	0.00922077
TRINITY_DN2622_c0_g1_i5	1.23538e-37	1.00277e-36	0.859652	0.0670453	7.81227	0.218849	0.000418651	0.00857149	0.0052735	0.00857149
TRINITY_DN315_c0_g1_i1	1.27628e-37	1.03563e-36	0.964998	0.0752762	6.36056	0.271393	0.0016939	0.00452414	0.00963911	0.00963911
TRINITY_DN13024_c0_g1_i2	1.31114e-37	1.06355e-36	1.58272	0.123483	5.0478	0.718822	0.00725288	-0.00362949	0.0232431	0.0232431
TRINITY_DN41_c0_g1_i2	1.50719e-37	1.22137e-36	0.942513	0.0735963	9.69033	0.263094	5.50337e-05	0.0107778	0.00811904	0.0107778
TRINITY_DN2184_c0_g1_i4	1.52137e-37	1.23246e-36	0.710781	0.0555046	7.54014	0.145973	0.000664627	0.00123379	0.0054969	0.0054969
TRINITY_DN4860_c0_g1_i6	1.52426e-37	1.2344e-36	0.992834	0.0775308	6.334	0.285577	0.00220272	0.00239816	0.00981934	0.00981934
TRINITY_DN42933_c0_g1_i1	1.57169e-37	1.27196e-36	1.02032	0.0796923	6.22205	0.305268	0.0020963	0.00702978	0.0106054	0.0106054
TRINITY_DN1621_c0_g1_i1	1.61717e-37	1.30834e-36	0.676299	0.0528315	8.27626	0.134037	0.000299443	0.00361719	0.00528289	0.00528289
TRINITY_DN11332_c0_g1_i1	1.6356e-37	1.32281e-36	0.791332	0.0618219	7.62526	0.185468	0.000487434	0.00715647	0.00540655	0.00715647
TRINITY_DN1771_c0_g1_i1	1.76774e-37	1.4278e-36	0.721217	0.0563708	7.36172	0.152571	0.00060497	0.00400992	0.00575037	0.00575037
TRINITY_DN2133_c0_g1_i3	1.82257e-37	1.47161e-36	0.686389	0.0536586	7.79322	0.136088	0.000475444	0.00125081	0.00528304	0.00528304
TRINITY_DN4413_c0_g1_i4	1.85e-37	1.49326e-36	0.816537	0.0638387	6.99011	0.197448	0.00150305	0.00660941	0.00664771	0.00664771
TRINITY_DN5395_c0_g1_i3	1.95413e-37	1.57679e-36	1.67517	0.131012	4.87052	0.821265	0.00862588	0.0141203	0.0257025	0.0257025
TRINITY_DN2200_c0_g2_i1	1.99432e-37	1.60869e-36	0.972616	0.0760761	6.59734	0.280202	0.0023029	0.00927225	0.00820952	0.00927225
TRINITY_DN1949_c0_g2_i6	2.01351e-37	1.62364e-36	2.57453	0.201386	4.43391	1.96329	0.0193846	0.0617282	0.0338615	0.0617282
TRINITY_DN895_c0_g1_i5	2.13645e-37	1.72052e-36	4.81979	0.377152	7.50421	6.88108	0.00360759	0.28088	0.00554083	0.28088
TRINITY_DN10363_c0_g1_i1	2.25843e-37	1.81696e-36	6.78414	0.531044	5.56889	13.6333	0.0502798	0.513735	0.0168343	0.513735
TRINITY_DN987_c0_g1_i2	2.33597e-37	1.87873e-36	1.21116	0.0948255	6.24874	0.434529	0.00214091	0.0158428	0.010415	0.0158428
TRINITY_DN15815_c0_g1_i1	2.76242e-37	2.21806e-36	0.728027	0.057058	7.59116	0.157016	0.000536468	0.00597477	0.00544046	0.00597477
TRINITY_DN6673_c0_g1_i5	2.81695e-37	2.26111e-36	0.696138	0.0545652	7.62104	0.141691	0.000544147	0.00322593	0.00541058	0.00541058
TRINITY_DN11378_c1_g1_i4	2.8542e-37	2.29027e-36	1.36327	0.106866	7.17367	0.550579	0.000832259	0.0220082	0.00613133	0.0220082
TRINITY_DN42296_c0_g1_i1	3.57522e-37	2.86414e-36	0.892305	0.0700434	6.56014	0.230337	0.00140317	0.00192049	0.00840899	0.00840899
TRINITY_DN5910_c0_g4_i2	4.18809e-37	3.35293e-36	1.70055	0.133618	4.81483	0.852716	0.00916285	0.0217122	0.0265448	0.0265448
TRINITY_DN10952_c0_g2_i1	4.22581e-37	3.38203e-36	1.6912	0.132891	5.14002	0.847463	0.00647484	0.028845	0.0220574	0.028845
TRINITY_DN54961_c0_g1_i1	4.54326e-37	3.63135e-36	1.37044	0.107734	5.43901	0.549144	0.00481763	0.00981281	0.0183956	0.0183956
TRINITY_DN9097_c0_g2_i1	4.77839e-37	3.81556e-36	1.03627	0.0814894	7.57125	0.318202	0.000525489	0.0127556	0.00546165	0.0127556
TRINITY_DN10681_c0_g1_i1	4.7976e-37	3.82965e-36	0.903374	0.0710404	6.57	0.241819	0.00135881	0.00873466	0.00835509	0.00873466
TRINITY_DN1101_c0_g2_i1	4.87051e-37	3.88533e-36	0.700398	0.0550837	7.71085	0.145361	0.000538205	0.00553022	0.00533469	0.00553022
TRINITY_DN42937_c0_g1_i1	5.11821e-37	4.0816e-36	1.05966	0.0833638	6.08672	0.324917	0.00230119	0.00247367	0.0115979	0.0115979
TRINITY_DN4957_c0_g2_i1	5.15181e-37	4.10706e-36	6.89389	0.542366	3.40567	14.0831	0.0545092	0.533812	0.0794929	0.533812
TRINITY_DN3988_c0_g1_i2	6.1029e-37	4.85581e-36	1.05421	0.0830244	6.22535	0.329345	0.0023102	0.0114759	0.0105818	0.0114759
TRINITY_DN23971_c0_g1_i1	6.126e-37	4.87262e-36	3.56506	0.280775	4.30163	3.76648	0.0353952	0.122274	0.0373729	0.122274
TRINITY_DN10957_c0_g2_i1	6.18179e-37	4.91539e-36	0.710817	0.0559852	8.57469	0.149733	0.000219064	0.00604962	0.00549702	0.00604962
TRINITY_DN2348_c1_g2_i1	6.62381e-37	5.26515e-36	1.13144	0.0891522	5.86085	0.370062	0.00228128	0.00273823	0.0136149	0.0136149
TRINITY_DN1059_c0_g1_i12	6.71462e-37	5.33561e-36	1.65067	0.130076	5.42919	0.807492	0.0110354	0.022804	0.0185147	0.022804
TRINITY_DN9111_c0_g1_i1	7.19112e-37	5.7124e-36	0.788279	0.0621442	7.41631	0.184158	0.000617417	0.00710638	0.0056633	0.00710638
TRINITY_DN1974_c0_g1_i1	7.19875e-37	5.71661e-36	1.23845	0.0976344	6.26324	0.45456	0.00437973	0.0146852	0.0103122	0.0146852
comp25191_c0_seq1	8.04286e-37	6.38487e-36	0.727737	0.0574111	7.29066	0.156205	0.000715059	0.00499071	0.00587701	0.00587701
TRINITY_DN17232_c0_g1_i1	8.41508e-37	6.67172e-36	2.54553	0.200873	6.06313	1.92052	0.0039351	0.0767645	0.0117853	0.0767645
TRINITY_DN8478_c0_g1_i2	8.71304e-37	6.89904e-36	2.21238	0.17462	4.98986	1.45073	0.00985532	0.0511293	0.024016	0.0511293
TRINITY_DN442_c0_g3_i1	1.03911e-36	8.20917e-36	0.731582	0.057806	9.2136	0.154915	0.000104294	0.00222608	0.00657878	0.00657878
TRINITY_DN4348_c0_g1_i1	1.12725e-36	8.89983e-36	0.674956	0.0533587	7.83489	0.133213	0.000430971	0.00312906	0.00526334	0.00526334
TRINITY_DN6567_c0_g1_i2	1.15707e-36	9.13229e-36	1.11972	0.0885343	7.89666	0.371661	0.000406969	0.0152697	0.00524199	0.0152697
TRINITY_DN3808_c0_g1_i1	1.1847e-36	9.34438e-36	0.674949	0.0533747	8.46741	0.130727	0.000296733	0.000365696	0.00540097	0.00540097
TRINITY_DN52171_c0_g1_i1	1.19983e-36	9.46066e-36	0.679002	0.0536994	7.70417	0.134602	0.000427625	0.00292694	0.00533963	0.00533963
TRINITY_DN12266_c0_g1_i1	1.2328e-36	9.71753e-36	0.983597	0.0778016	7.50428	0.286795	0.000560009	0.0115462	0.00554074	0.0115462
TRINITY_DN27857_c0_g1_i1	1.85169e-36	1.45538e-35	2.05292	0.162797	4.26443	1.24653	0.0145221	0.0349316	0.0384835	0.0384835
TRINITY_DN3423_c0_g2_i1	1.86924e-36	1.46871e-35	1.19936	0.0951147	7.98675	0.426498	0.000351911	0.0177417	0.00522751	0.0177417
TRINITY_DN219_c2_g1_i2	1.96035e-36	1.53931e-35	0.73111	0.0579976	9.23517	0.158239	9.45859e-05	0.00634391	0.00663287	0.00663287
TRINITY_DN1849_c1_g1_i1	2.06565e-36	1.62044e-35	1.04426	0.0828664	6.06538	0.321643	0.00196648	0.009791	0.0117672	0.0117672
TRINITY_DN12143_c0_g1_i1	2.22433e-36	1.74269e-35	1.74511	0.138546	4.69264	0.891688	0.00983519	0.0153345	0.0285547	0.0285547
TRINITY_DN2518_c0_g1_i12	2.24386e-36	1.75743e-35	7.84957	0.623219	9.19318	18.2703	0.278797	0.498006	0.00652876	0.498006
TRINITY_DN48600_c0_g1_i1	2.4815e-36	1.93983e-35	0.881238	0.0700103	7.15116	0.230282	0.000891133	0.00891175	0.00618717	0.00891175
TRINITY_DN87_c0_g1_i7	2.50174e-36	1.95504e-35	1.05563	0.0838697	6.41912	0.326279	0.00481464	0.00438877	0.0092536	0.0092536
TRINITY_DN4669_c0_g1_i1	2.62012e-36	2.0456e-35	1.59464	0.12673	6.37082	0.754071	0.00163404	0.0304871	0.00957034	0.0304871
TRINITY_DN4178_c0_g1_i5	2.86772e-36	2.23535e-35	1.75357	0.13944	4.8124	0.900821	0.0123046	0.0136477	0.0265824	0.0265824
TRINITY_DN216_c8_g1_i1	3.03584e-36	2.36489e-35	1.90179	0.15128	4.47955	1.06153	0.0129776	0.0198668	0.0327936	0.0327936
TRINITY_DN6499_c0_g2_i2	4.42513e-36	3.44058e-35	1.32377	0.105551	5.86742	0.519774	0.00241171	0.0198703	0.0135495	0.0198703
TRINITY_DN4399_c0_g1_i4	4.45626e-36	3.46259e-35	0.712579	0.0568201	9.11008	0.149913	0.000120116	0.00552218	0.00633694	0.00633694
TRINITY_DN1674_c0_g2_i2	5.04729e-36	3.91564e-35	0.703862	0.0561693	7.53527	0.146958	0.000643925	0.00566606	0.00550265	0.00566606
TRINITY_DN13156_c2_g1_i1	5.22601e-36	4.05173e-35	0.923193	0.0736885	6.41434	0.249023	0.00157559	0.00485668	0.0092844	0.0092844
TRINITY_DN3075_c0_g1_i6	6.0829e-36	4.71012e-35	0.667228	0.0533088	8.56238	0.130593	0.000198788	0.00376262	0.00548488	0.00548488
TRINITY_DN1678_c0_g1_i6	6.40743e-36	4.95672e-35	0.680373	0.054377	8.77391	0.135398	0.000177911	0.00348439	0.00573581	0.00573581
TRINITY_DN1921_c1_g1_i2	6.4397e-36	4.98011e-35	0.784684	0.0627158	6.93372	0.181124	0.0010338	0.00503442	0.00683274	0.00683274
TRINITY_DN1410_c0_g1_i3	6.56562e-36	5.0759e-35	0.795411	0.063581	6.87932	0.184829	0.0010631	0.0036775	0.00702199	0.00702199
TRINITY_DN3735_c0_g1_i1	7.81867e-36	6.03893e-35	3.47107	0.277767	4.01146	3.57464	0.0356131	0.118696	0.047368	0.118696
TRINITY_DN1601_c0_g5_i1	7.9127e-36	6.10771e-35	2.1918	0.175409	7.20401	1.42531	0.000950378	0.060586	0.00605953	0.060586
TRINITY_DN3937_c0_g1_i2	8.12377e-36	6.26866e-35	1.50794	0.1207	8.64482	0.674656	0.000195881	0.0289412	0.0055719	0.0289412
TRINITY_DN7454_c1_g1_i4	9.02687e-36	6.96335e-35	0.707464	0.0566656	7.43234	0.147786	0.000782632	0.00480002	0.00563935	0.00563935
TRINITY_DN1013_c1_g1_i5	9.97595e-36	7.69063e-35	1.0863	0.087065	6.13511	0.344889	0.00392927	0.00508992	0.0112313	0.0112313
TRINITY_DN12442_c0_g1_i1	1.05717e-35	8.14479e-35	1.43612	0.115145	7.7488	0.612001	0.000545122	0.0259716	0.00530878	0.0259716
TRINITY_DN4914_c0_g1_i6	1.06272e-35	8.18495e-35	0.955576	0.0766184	6.32191	0.265517	0.00183846	0.00355563	0.00990229	0.00990229
TRINITY_DN501_c0_g1_i3	1.11472e-35	8.58275e-35	0.658828	0.0528412	8.32484	0.128343	0.000277763	0.00477134	0.00530661	0.00530661
TRINITY_DN12237_c0_g1_i4	1.16404e-35	8.9597e-35	1.949	0.156363	5.38297	1.10407	0.0298237	-0.00794802	0.0190749	0.0190749
TRINITY_DN19810_c0_g1_i8	1.17884e-35	9.06794e-35	1.84979	0.148415	7.21458	1.01539	0.000779025	0.0432748	0.00603545	0.0432748
comp39038_c0_seq4	1.21e-35	9.30469e-35	0.958298	0.0769004	7.75618	0.272519	0.000398137	0.0114292	0.00530417	0.0114292
comp27203_c0_seq1	1.30539e-35	1.00351e-34	0.733814	0.0589148	7.1295	0.159503	0.000698953	0.00589328	0.00624296	0.00624296
TRINITY_DN7457_c0_g1_i1	1.31571e-35	1.01113e-34	0.661898	0.0531438	8.51095	0.126403	0.000211216	0.00122271	0.0054373	0.0054373
TRINITY_DN3027_c0_g3_i5	1.3373e-35	1.02708e-34	0.689564	0.0553708	7.58513	0.139888	0.000685093	0.00401795	0.00544676	0.00544676
TRINITY_DN3739_c0_g1_i1	1.39932e-35	1.07358e-34	5.18603	0.41655	5.37504	7.98172	0.0166667	0.330362	0.019171	0.330362
TRINITY_DN17247_c1_g2_i2	1.42673e-35	1.09405e-34	0.662787	0.0532427	7.89778	0.129338	0.000427881	0.00403717	0.00524169	0.00524169
TRINITY_DN1688_c0_g2_i1	1.53892e-35	1.17934e-34	5.88478	0.472964	7.35715	10.278	0.0039621	0.443427	0.00575806	0.443427
TRINITY_DN5458_c0_g1_i5	1.95833e-35	1.49842e-34	2.55606	0.20575	6.11502	1.93927	0.00314474	0.0815218	0.0113806	0.0815218
TRINITY_DN8016_c0_g1_i2	2.09099e-35	1.59942e-34	0.997734	0.0803467	8.62058	0.295487	0.00018711	0.0127241	0.00554491	0.0127241
TRINITY_DN2446_c0_g1_i1	2.31333e-35	1.76839e-34	0.715356	0.0576446	7.26546	0.149688	0.000719217	0.00333943	0.00592658	0.00592658
TRINITY_DN280_c0_g1_i1	2.41059e-35	1.84216e-34	0.864545	0.0696851	7.01499	0.221878	0.000909664	0.00880235	0.00656985	0.00880235
TRINITY_DN4517_c0_g1_i1	2.48104e-35	1.89482e-34	1.42749	0.115082	7.75567	0.604914	0.000432547	0.0260551	0.00530448	0.0260551
TRINITY_DN34032_c0_g1_i1	2.8038e-35	2.13932e-34	2.45999	0.198477	5.15027	1.79655	0.00707574	0.0717104	0.0219283	0.0717104
TRINITY_DN1071_c0_g1_i4	2.8984e-35	2.21082e-34	0.789989	0.0637514	7.26238	0.185276	0.000714047	0.00741445	0.00593284	0.00741445
TRINITY_DN12861_c0_g2_i1	2.95173e-35	2.2508e-34	0.670272	0.0540968	8.71816	0.131656	0.000192135	0.00365209	0.00566079	0.00566079
TRINITY_DN1618_c0_g1_i5	3.05071e-35	2.32482e-34	1.33599	0.107849	8.64998	0.529905	0.000208985	0.023054	0.00557779	0.023054
TRINITY_DN29122_c0_g1_i1	3.98735e-35	3.0339e-34	6.62674	0.53588	4.13506	13.0391	0.0718859	0.502449	0.0427279	0.502449
TRINITY_DN59_c0_g1_i6	4.1124e-35	3.12808e-34	0.712591	0.0576361	7.42382	0.150776	0.000746611	0.00589724	0.00565199	0.00589724
TRINITY_DN8550_c0_g1_i1	4.4354e-35	3.37167e-34	1.45829	0.118008	5.87014	0.631473	0.00306729	0.0247845	0.0135226	0.0247845
TRINITY_DN391_c0_g1_i5	4.4698e-35	3.39677e-34	0.731621	0.0592074	7.15671	0.156318	0.000837834	0.0031096	0.00617321	0.00617321
TRINITY_DN11464_c0_g1_i1	5.41003e-35	4.1062e-34	0.752335	0.0609595	7.05095	0.164968	0.000970587	0.00282231	0.00646154	0.00646154
TRINITY_DN5424_c0_g3_i1	6.22514e-35	4.71467e-34	2.00156	0.162329	5.79055	1.18982	0.00351361	0.049188	0.0143364	0.049188
TRINITY_DN3531_c0_g1_i3	6.31063e-35	4.77794e-34	0.812297	0.0658843	6.77129	0.195457	0.00125494	0.0068365	0.00742653	0.00742653
TRINITY_DN1674_c0_g1_i7	6.35416e-35	4.80941e-34	0.651358	0.0528331	8.16762	0.124615	0.000337701	0.0036238	0.00524496	0.00524496
TRINITY_DN1962_c0_g1_i21	6.54209e-35	4.94748e-34	0.799275	0.0648433	6.9531	0.185965	0.00164147	0.00237076	0.00676784	0.00676784
TRINITY_DN751_c0_g1_i1	6.54262e-35	4.94748e-34	0.674921	0.0547548	8.08193	0.135288	0.000380809	0.00561537	0.00522962	0.00561537
TRINITY_DN6595_c1_g1_i3	6.97348e-35	5.27167e-34	0.879688	0.0713969	6.54909	0.225797	0.00172482	0.0037542	0.00847021	0.00847021
TRINITY_DN10692_c0_g1_i1	7.70179e-35	5.81687e-34	0.701084	0.0569381	7.34451	0.142099	0.000704258	0.00123847	0.00577963	0.00577963
TRINITY_DN2044_c0_g1_i2	7.77166e-35	5.86783e-34	7.17834	0.583019	6.53302	15.3051	0.0220477	0.657774	0.00856096	0.657774
TRINITY_DN1543_c0_g1_i3	8.20534e-35	6.19146e-34	1.98717	0.161454	6.9488	1.17293	0.0134832	0.0386514	0.00678213	0.0386514
TRINITY_DN521_c0_g1_i5	8.50171e-35	6.41312e-34	0.692606	0.056286	9.05182	0.138156	0.000122954	0.00115799	0.00621328	0.00621328
TRINITY_DN2601_c0_g1_i2	8.6843e-35	6.54683e-34	0.759934	0.0617662	7.02352	0.171412	0.00108642	0.00639417	0.00654369	0.00654369
TRINITY_DN7307_c0_g1_i1	9.53325e-35	7.18022e-34	0.716638	0.0582828	7.23539	0.149178	0.000804252	0.00204671	0.00598953	0.00598953
TRINITY_DN724_c0_g2_i1	9.64804e-35	7.26222e-34	0.720509	0.0586023	7.44978	0.154211	0.000598617	0.00626984	0.00561412	0.00626984
TRINITY_DN5289_c0_g1_i2	9.69132e-35	7.29255e-34	1.63781	0.133215	4.80069	0.773432	0.00872686	-0.000530913	0.0267653	0.0267653
TRINITY_DN1617_c0_g1_i5	9.85991e-35	7.41487e-34	3.55253	0.288985	5.00122	3.74902	0.0794993	0.0875254	0.0238625	0.0875254
TRINITY_DN7623_c0_g1_i1	1.02089e-34	7.675e-34	0.677842	0.0551525	7.50316	0.136357	0.000541418	0.00538486	0.00554217	0.00554217
TRINITY_DN1354_c0_g1_i2	1.10265e-34	8.28709e-34	0.660584	0.0537755	8.67578	0.127594	0.000175532	0.00322675	0.00560809	0.00560809
TRINITY_DN2173_c0_g1_i10	1.14022e-34	8.56685e-34	1.14686	0.0933823	7.88315	0.390749	0.000342698	0.0170978	0.00524586	0.0170978
TRINITY_DN24014_c0_g1_i1	1.16684e-34	8.7615e-34	2.82634	0.230167	4.22434	2.37316	0.0189602	0.0869936	0.0397346	0.0869936
TRINITY_DN1141_c0_g2_i8	1.53966e-34	1.15221e-33	0.648452	0.0529043	8.381	0.123949	0.000258394	0.00418548	0.00533934	0.00533934
TRINITY_DN8762_c0_g1_i1	1.56443e-34	1.17039e-33	0.66101	0.0539346	7.71098	0.125344	0.000483274	0.000106875	0.0053346	0.0053346
TRINITY_DN12343_c0_g1_i1	1.58744e-34	1.18724e-33	1.58366	0.12923	5.53151	0.745195	0.00432994	0.0290708	0.0172795	0.0290708
TRINITY_DN9850_c0_g1_i2	1.73008e-34	1.29314e-33	0.925372	0.0755553	9.82916	0.254447	5.57033e-05	0.0113615	0.00872585	0.0113615
comp39525_c0_seq35	1.83449e-34	1.37034e-33	0.828645	0.067684	7.6429	0.20404	0.000566746	0.00859549	0.0053902	0.00859549
TRINITY_DN7201_c0_g1_i6	1.83682e-34	1.37167e-33	1.61535	0.131943	6.0844	0.775376	0.00231941	0.0324988	0.011616	0.0324988
TRINITY_DN7854_c0_g3_i8	1.92323e-34	1.43314e-33	0.825628	0.0674586	6.66222	0.19847	0.00121323	0.00311405	0.0078881	0.0078881
TRINITY_DN53666_c0_g1_i1	2.01311e-34	1.49966e-33	2.08389	0.170317	4.22141	1.29047	0.0165349	0.0414811	0.0398282	0.0414811
TRINITY_DN3499_c0_g2_i2	2.10605e-34	1.56747e-33	0.70921	0.0579816	7.25777	0.14849	0.000781431	0.00479714	0.00594229	0.00594229
TRINITY_DN32909_c0_g1_i1	2.18399e-34	1.62498e-33	1.41782	0.115942	5.86541	0.59739	0.00252422	0.0243608	0.0135695	0.0243608
TRINITY_DN5747_c0_g1_i6	2.44006e-34	1.81276e-33	0.644481	0.0527412	8.21913	0.122401	0.000302921	0.00404616	0.00526035	0.00526035
TRINITY_DN2067_c0_g1_i3	2.54686e-34	1.89096e-33	0.855618	0.0700395	10.0304	0.216906	4.84886e-05	0.00898144	0.00976258	0.00976258
TRINITY_DN8931_c0_g1_i4	2.58193e-34	1.91642e-33	2.05797	0.168478	4.48075	1.25873	0.0130298	0.0437398	0.0327664	0.0437398
TRINITY_DN2003_c0_g1_i10	2.58697e-34	1.91958e-33	1.46872	0.12024	7.40467	0.641112	0.000656496	0.0282587	0.00568114	0.0282587
TRINITY_DN5457_c0_g1_i1	3.10854e-34	2.30446e-33	0.727328	0.0596171	7.09982	0.154078	0.000785811	0.00263598	0.00632258	0.00632258
TRINITY_DN968_c0_g1_i4	3.10942e-34	2.30446e-33	0.64561	0.052919	8.10621	0.12389	0.000284115	0.00531673	0.00523267	0.00531673
TRINITY_DN3485_c0_g1_i1	3.17465e-34	2.3521e-33	1.00178	0.0821243	8.8598	0.298291	0.000156337	0.0133325	0.0058645	0.0133325
TRINITY_DN54681_c0_g1_i1	3.96156e-34	2.92893e-33	3.14156	0.257923	5.89281	2.93387	0.00426837	0.12878	0.0133006	0.12878
TRINITY_DN12896_c0_g1_i1	4.06819e-34	3.00686e-33	1.69192	0.138932	4.97948	0.850978	0.00795722	0.0306471	0.0241573	0.0306471
TRINITY_DN5857_c0_g1_i1	4.33635e-34	3.20313e-33	1.6161	0.132763	4.75574	0.775894	0.0077657	0.0268501	0.0274861	0.0274861
TRINITY_DN13489_c0_g1_i1	4.42773e-34	3.26965e-33	0.780957	0.0641646	6.84048	0.17746	0.00107099	0.00266785	0.0071632	0.0071632
TRINITY_DN36967_c0_g1_i1	4.48836e-34	3.31342e-33	1.26525	0.103964	5.49139	0.47013	0.00385527	0.0110119	0.0177618	0.0177618
TRINITY_DN2775_c0_g1_i3	4.54814e-34	3.35553e-33	2.19429	0.180319	6.66889	1.43143	0.00134818	0.0636814	0.007857	0.0636814
TRINITY_DN4470_c1_g1_i6	4.8838e-34	3.6021e-33	1.09199	0.0897787	5.98742	0.34518	0.00369594	0.00153275	0.0124245	0.0124245
TRINITY_DN5592_c0_g1_i1	4.88576e-34	3.60246e-33	1.11592	0.0917463	7.11637	0.370224	0.000955819	0.0158789	0.00627773	0.0158789
TRINITY_DN6607_c0_g1_i2	5.06792e-34	3.73341e-33	4.35638	0.358251	3.5465	5.64232	0.105626	0.151062	0.0705471	0.151062
TRINITY_DN6904_c0_g1_i1	5.44897e-34	4.0093e-33	0.699259	0.0575323	8.24757	0.145378	0.000308877	0.00631105	0.00527085	0.00631105
TRINITY_DN16210_c0_g1_i1	5.54702e-34	4.08023e-33	2.83712	0.233455	4.47792	2.39321	0.0150397	0.0939627	0.0328308	0.0939627
TRINITY_DN8519_c0_g3_i2	5.62849e-34	4.13891e-33	1.01784	0.0837621	6.05778	0.301568	0.00220357	0.00429354	0.0118286	0.0118286
TRINITY_DN556_c0_g1_i1	5.68218e-34	4.17589e-33	2.96179	0.243753	8.68282	2.6082	0.000259681	0.118572	0.00561658	0.118572
TRINITY_DN1885_c0_g1_i3	5.99566e-34	4.40364e-33	1.01875	0.0838728	7.27275	0.308589	0.000654079	0.0134152	0.00591193	0.0134152
TRINITY_DN816_c0_g1_i2	6.358e-34	4.66557e-33	1.3944	0.114845	6.0106	0.578137	0.00252333	0.0238553	0.0122228	0.0238553
TRINITY_DN14204_c0_g1_i1	6.48635e-34	4.75833e-33	0.688252	0.0566931	7.45352	0.14085	0.00068021	0.00574801	0.00560882	0.00574801
TRINITY_DN1093_c0_g1_i8	6.68651e-34	4.90224e-33	0.768285	0.0632986	7.94172	0.175515	0.000337738	0.00767569	0.00523231	0.00767569
TRINITY_DN12518_c0_g1_i5	6.77613e-34	4.96647e-33	0.646361	0.0532581	8.50882	0.120817	0.000237413	0.00145471	0.00543545	0.00543545
TRINITY_DN6517_c0_g3_i1	7.29793e-34	5.34572e-33	0.800534	0.0659946	7.60536	0.190568	0.000587666	0.0081229	0.00542596	0.0081229
TRINITY_DN5701_c0_g1_i5	7.39426e-34	5.41466e-33	1.40436	0.115783	7.77311	0.586478	0.000453782	0.0263578	0.00529409	0.0263578
TRINITY_DN3543_c0_g1_i1	7.47802e-34	5.47436e-33	0.653111	0.0538501	7.75108	0.123757	0.000492332	0.00170633	0.00530734	0.00530734
TRINITY_DN8328_c0_g1_i2	7.63753e-34	5.58947e-33	1.08524	0.0894925	7.03389	0.350227	0.000950655	0.0150671	0.00651229	0.0150671
TRINITY_DN1153_c0_g2_i12	7.69707e-34	5.63136e-33	1.53364	0.126476	7.02005	0.699437	0.00292189	0.0290705	0.00655431	0.0290705
TRINITY_DN5279_c0_g1_i9	8.0605e-34	5.8955e-33	1.11476	0.0919605	8.07942	0.369551	0.000379487	0.016534	0.00522937	0.016534
TRINITY_DN20328_c0_g1_i1	8.12069e-34	5.93776e-33	3.94055	0.325086	2.99393	4.5017	0.100526	-0.0245171	0.110836	0.110836
comp30749_c0_seq1	8.15918e-34	5.96413e-33	4.62597	0.381644	1.61984	6.18587	0.0213559	0.0622873	0.269949	0.269949
TRINITY_DN5719_c0_g2_i1	8.61094e-34	6.2906e-33	0.774047	0.0638824	6.86138	0.175491	0.00107532	0.00394805	0.0070866	0.0070866
TRINITY_DN12038_c0_g1_i4	8.63523e-34	6.30647e-33	1.68019	0.138669	4.67631	0.838849	0.00961524	0.0280334	0.028843	0.028843
TRINITY_DN1431_c0_g3_i4	8.91654e-34	6.50998e-33	7.08047	0.584492	7.27839	14.9094	0.0066936	0.676568	0.00590079	0.676568
comp40882_c0_seq1	9.02563e-34	6.58766e-33	1.94639	0.160687	4.29948	1.12108	0.0142052	0.0309128	0.0374357	0.0374357
TRINITY_DN30_c0_g1_i8	9.08038e-34	6.62565e-33	0.678592	0.0560246	9.02631	0.136513	0.000115682	0.00565366	0.00616182	0.00616182
TRINITY_DN303_c1_g1_i1	9.48108e-34	6.91392e-33	4.83288	0.39912	6.62559	6.94643	0.00466684	0.313926	0.00806531	0.313926
TRINITY_DN12378_c0_g1_i7	1.14836e-33	8.36429e-33	4.56134	0.377184	1.9566	6.04056	0.0630131	0.049046	0.221523	0.221523
TRINITY_DN1426_c0_g1_i4	1.18305e-33	8.61185e-33	2.58764	0.214019	6.06464	1.99163	0.00350873	0.0880997	0.0117731	0.0880997
TRINITY_DN47934_c0_g1_i1	1.4702e-33	1.06799e-32	4.67005	0.386824	1.64188	6.31069	0.0327027	0.0599809	0.266562	0.266562
TRINITY_DN1139_c0_g1_i2	1.61294e-33	1.16996e-32	1.50408	0.124663	8.14324	0.673	0.000285526	0.0307961	0.0052393	0.0307961
TRINITY_DN25_c0_g3_i1	1.63577e-33	1.18605e-32	0.754519	0.0625429	8.07184	0.169362	0.000301743	0.00752148	0.00522866	0.00752148
TRINITY_DN4864_c0_g1_i1	1.70061e-33	1.23172e-32	0.637977	0.0528966	8.3363	0.120667	0.000283277	0.00482334	0.00531283	0.00531283
TRINITY_DN4610_c0_g1_i1	1.77488e-33	1.28514e-32	4.5627	0.378417	6.97897	6.19354	0.00323502	0.283164	0.00668334	0.283164
TRINITY_DN1945_c0_g2_i4	2.11429e-33	1.52909e-32	1.10379	0.0916547	5.86726	0.352227	0.00325	0.00156559	0.0135512	0.0135512
TRINITY_DN48898_c0_g1_i1	2.20108e-33	1.59139e-32	3.49702	0.290461	4.50465	3.63867	0.0224399	0.146295	0.0322338	0.146295
TRINITY_DN7252_c0_g1_i2	2.21642e-33	1.60154e-32	0.637528	0.0529553	8.39719	0.11983	0.000258684	0.00406195	0.00534984	0.00534984
TRINITY_DN8397_c0_g1_i2	2.28176e-33	1.64827e-32	0.92092	0.07651	7.09729	0.252347	0.000834409	0.0108731	0.00632953	0.0108731
TRINITY_DN664_c0_g1_i2	2.33265e-33	1.68404e-32	1.44275	0.119882	6.26749	0.619358	0.0019232	0.02682	0.0102822	0.02682
TRINITY_DN3168_c0_g1_i3	2.55599e-33	1.84365e-32	0.694666	0.0577578	7.60345	0.141076	0.00124404	0.00249128	0.00542788	0.00542788
TRINITY_DN52241_c0_g1_i1	2.96604e-33	2.1369e-32	7.16283	0.59616	5.36314	15.2682	0.0356309	0.675184	0.0193151	0.675184
TRINITY_DN5766_c0_g1_i1	3.08289e-33	2.21914e-32	0.666838	0.0555155	7.46388	0.129628	0.000569602	0.00243843	0.00559435	0.00559435
comp39941_c0_seq17	3.13754e-33	2.25781e-32	0.692244	0.0576376	7.2362	0.138435	0.00065642	0.00111688	0.00598777	0.00598777
TRINITY_DN272_c0_g1_i2	3.50538e-33	2.52177e-32	0.931081	0.0775829	6.44361	0.251298	0.00294041	0.00127042	0.00909779	0.00909779
TRINITY_DN272_c0_g2_i2	3.77012e-33	2.71064e-32	0.649974	0.0541867	7.72969	0.123934	0.000551011	0.00321607	0.00532138	0.00532138
TRINITY_DN16298_c0_g1_i2	3.77587e-33	2.71399e-32	2.82594	0.235593	3.60798	2.33412	0.0440786	0.0170967	0.06693	0.06693
TRINITY_DN1383_c2_g1_i1	3.9923e-33	2.8687e-32	1.74253	0.145328	4.77445	0.903751	0.010534	0.0317063	0.0271824	0.0317063
comp36451_c1_seq1	4.32047e-33	3.10179e-32	1.21531	0.101413	7.94801	0.439625	0.000434918	0.0201342	0.00523135	0.0201342
TRINITY_DN979_c0_g1_i4	4.38783e-33	3.14923e-32	0.817449	0.0682202	6.89879	0.198899	0.00117584	0.00813214	0.00695307	0.00813214
TRINITY_DN7028_c0_g2_i9	5.52983e-33	3.95499e-32	2.64673	0.221237	6.29994	2.08539	0.00329862	0.0945931	0.0100545	0.0945931
TRINITY_DN2100_c0_g1_i2	5.5641e-33	3.97834e-32	4.61227	0.38555	4.20409	6.33284	0.0472253	0.250073	0.0403878	0.250073
TRINITY_DN3952_c0_g1_i1	5.99612e-33	4.28225e-32	0.688139	0.0575531	7.42868	0.140974	0.000623929	0.00600078	0.00564475	0.00600078
TRINITY_DN7805_c0_g1_i1	6.20591e-33	4.42949e-32	0.758372	0.0634422	7.31456	0.171222	0.000731387	0.00731843	0.00583263	0.00731843
TRINITY_DN8607_c0_g1_i2	6.6927e-33	4.77278e-32	0.671235	0.0561821	9.04651	0.129386	0.00011044	0.00065515	0.00620242	0.00620242
TRINITY_DN7571_c0_g1_i1	7.13266e-33	5.08357e-32	0.650904	0.0545046	7.61279	0.121585	0.000522902	0.000100563	0.0054186	0.0054186
TRINITY_DN2611_c1_g3_i1	7.42809e-33	5.29106e-32	0.635334	0.0532159	8.47741	0.118962	0.000254863	0.00398448	0.005409	0.005409
TRINITY_DN5159_c0_g1_i4	8.35687e-33	5.94573e-32	2.45842	0.206087	5.02158	1.79961	0.0145592	0.0703847	0.0235898	0.0703847
TRINITY_DN2381_c0_g4_i2	8.91281e-33	6.33576e-32	0.644122	0.0540206	8.70075	0.122312	0.000197751	0.00420155	0.00563869	0.00563869
TRINITY_DN39571_c0_g1_i1	8.99373e-33	6.39143e-32	1.79001	0.150133	4.47107	0.922371	0.0120923	-0.0040433	0.0329873	0.0329873
TRINITY_DN4877_c0_g1_i1	9.1611e-33	6.50849e-32	0.634838	0.0532522	8.07634	0.118654	0.000442517	0.00364752	0.00522907	0.00522907
TRINITY_DN14818_c0_g1_i1	9.58677e-33	6.80697e-32	1.05542	0.0885601	5.92085	0.322845	0.00265339	0.00269438	0.0130324	0.0130324
TRINITY_DN4532_c0_g2_i6	1.03038e-32	7.30975e-32	4.51578	0.379109	7.4837	6.07273	0.00139345	0.286054	0.00556749	0.286054
TRINITY_DN1600_c0_g2_i1	1.04255e-32	7.39397e-32	0.697422	0.0585549	7.20254	0.142156	0.000794435	0.00292188	0.00606291	0.00606291
TRINITY_DN9661_c0_g2_i3	1.06427e-32	7.54365e-32	1.15998	0.0974046	6.30725	0.400707	0.005383	0.0135923	0.0100037	0.0135923
TRINITY_DN3879_c0_g1_i2	1.08161e-32	7.6621e-32	1.8285	0.153558	5.37864	0.995679	0.00499904	0.0421612	0.0191274	0.0421612
TRINITY_DN768_c0_g1_i1	1.08821e-32	7.70438e-32	0.627248	0.0526789	8.17087	0.115214	0.000304342	0.00296504	0.0052458	0.0052458
TRINITY_DN20392_c0_g2_i3	1.32811e-32	9.38123e-32	2.28496	0.192169	4.41912	1.55503	0.0150923	0.0587653	0.0342222	0.0587653
TRINITY_DN32208_c0_g1_i1	1.50421e-32	1.06068e-31	1.90502	0.160356	4.28572	1.04874	0.0135858	0.000243397	0.0378422	0.0378422
comp40448_c1_seq5	1.71474e-32	1.20671e-31	0.974835	0.0821328	6.37353	0.28308	0.00189681	0.0115948	0.00955225	0.0115948
TRINITY_DN1638_c0_g1_i12	1.72347e-32	1.21251e-31	0.714986	0.0602418	7.13195	0.150876	0.0010216	0.0045987	0.00623656	0.00623656
TRINITY_DN8723_c0_g2_i5	1.76227e-32	1.23909e-31	0.643136	0.0541966	8.75139	0.12099	0.000169822	0.00311056	0.00570471	0.00570471
TRINITY_DN4735_c0_g1_i2	1.83036e-32	1.28623e-31	0.978162	0.082451	8.29057	0.285026	0.000256457	0.0133399	0.00528944	0.0133399
TRINITY_DN12202_c0_g1_i19	1.84665e-32	1.29693e-31	1.18172	0.0996154	6.77315	0.415999	0.00126457	0.0185819	0.00741924	0.0185819
TRINITY_DN6_c0_g1_i5	2.44037e-32	1.71e-31	1.05777	0.0893431	8.56219	0.333365	0.000187705	0.0157767	0.0054847	0.0157767
TRINITY_DN17173_c0_g1_i1	2.56894e-32	1.79753e-31	2.48021	0.209563	3.72249	1.76752	0.0271795	-0.0155445	0.0606536	0.0606536
TRINITY_DN5680_c0_g1_i5	2.74842e-32	1.92092e-31	0.930875	0.0786911	6.86917	0.258195	0.00104143	0.0113431	0.00705842	0.0113431
TRINITY_DN1519_c0_g3_i1	2.87392e-32	2.00692e-31	1.17106	0.0990265	5.91829	0.408634	0.00279417	0.0168183	0.0130565	0.0168183
TRINITY_DN7399_c0_g1_i3	2.906e-32	2.02817e-31	1.07284	0.0907278	5.90315	0.332142	0.00326218	0.000576692	0.0132009	0.0132009
TRINITY_DN1974_c0_g1_i6	3.147e-32	2.19325e-31	1.1337	0.0959288	5.97457	0.381079	0.0058661	0.0103038	0.0125386	0.0125386
TRINITY_DN4971_c0_g1_i1	3.22477e-32	2.24618e-31	0.695625	0.0588712	7.19333	0.141117	0.000847298	0.00249089	0.00608434	0.00608434
TRINITY_DN782_c2_g2_i1	3.23883e-32	2.25533e-31	0.856659	0.0725018	7.91074	0.218687	0.00034569	0.0101673	0.00523844	0.0101673
TRINITY_DN1691_c1_g1_i4	3.41483e-32	2.37653e-31	0.668121	0.0565665	7.35382	0.128823	0.000635845	0.000862137	0.00576369	0.00576369
TRINITY_DN11779_c0_g1_i5	3.85474e-32	2.68117e-31	2.23215	0.189149	4.56696	1.48491	0.0305059	0.0410485	0.0309198	0.0410485
TRINITY_DN6301_c0_g1_i4	4.0396e-32	2.80816e-31	1.00629	0.0853	6.47562	0.301795	0.0016565	0.0128957	0.0088996	0.0128957
TRINITY_DN12809_c0_g1_i3	4.2419e-32	2.94628e-31	2.98573	0.253178	8.2732	2.6569	0.000354793	0.127843	0.00528153	0.127843
TRINITY_DN5407_c0_g1_i1	4.24705e-32	2.94903e-31	0.694056	0.0588538	7.26373	0.143139	0.000997446	0.0054266	0.00593009	0.00593009
TRINITY_DN12052_c0_g2_i1	4.27299e-32	2.96617e-31	1.38715	0.117631	5.32325	0.573487	0.00502139	0.0226527	0.0197988	0.0226527
TRINITY_DN6931_c0_g1_i1	4.27416e-32	2.96617e-31	0.707468	0.0599937	7.13609	0.144679	0.000972727	0.000982475	0.00622577	0.00622577
TRINITY_DN8895_c2_g1_i2	4.33618e-32	3.00836e-31	1.212	0.102789	5.52571	0.43366	0.00378195	0.0125096	0.0173491	0.0173491
TRINITY_DN340_c0_g1_i3	4.36914e-32	3.02952e-31	0.620531	0.0526298	8.09999	0.113832	0.000307988	0.00414319	0.0052318	0.0052318
TRINITY_DN47857_c0_g1_i1	5.12997e-32	3.54905e-31	6.12956	0.52047	3.13474	11.1991	0.0622011	0.479577	0.0992771	0.479577
TRINITY_DN3651_c0_g2_i1	5.21318e-32	3.6056e-31	0.62952	0.0534596	7.7236	0.116987	0.000390274	0.00399594	0.00532559	0.00532559
TRINITY_DN654_c0_g1_i1	5.24e-32	3.62313e-31	0.926894	0.0787158	8.56013	0.256088	0.000227251	0.0121651	0.00548269	0.0121651
TRINITY_DN1946_c0_g1_i2	5.57597e-32	3.85326e-31	0.664239	0.0564351	7.4403	0.127616	0.000742128	0.00107173	0.00562772	0.00562772
TRINITY_DN7715_c0_g1_i1	5.71635e-32	3.94915e-31	0.740463	0.0629225	6.92165	0.160529	0.00104464	0.00347724	0.00687385	0.00687385
TRINITY_DN8048_c0_g2_i3	7.12483e-32	4.90977e-31	2.58893	0.220348	7.50573	1.99825	0.000725824	0.0963809	0.0055389	0.0963809
TRINITY_DN3585_c0_g1_i4	7.56219e-32	5.20823e-31	0.641256	0.0546019	8.81026	0.122514	0.000174407	0.00568929	0.00578832	0.00578832
TRINITY_DN7873_c0_g1_i2	7.65818e-32	5.27287e-31	1.13041	0.0962611	10.9917	0.369417	1.7399e-05	0.00502815	0.018515	0.018515
TRINITY_DN1104_c1_g1_i6	7.69812e-32	5.29888e-31	2.00376	0.170638	4.18772	1.1714	0.0173077	0.0109734	0.0409273	0.0409273
TRINITY_DN6915_c0_g4_i1	7.99277e-32	5.50015e-31	1.79307	0.152738	5.11819	0.958592	0.00590506	0.0407526	0.0223339	0.0407526
comp38175_c0_seq3	8.44084e-32	5.80361e-31	1.09284	0.0931268	5.8075	0.354131	0.00318641	0.0118697	0.0141588	0.0141588
TRINITY_DN5213_c0_g1_i2	8.62569e-32	5.92905e-31	0.672387	0.0573069	9.16017	0.132189	0.000117819	0.00340097	0.00645034	0.00645034
TRINITY_DN11158_c0_g1_i1	8.85406e-32	6.08432e-31	0.729903	0.0622206	7.81901	0.158853	0.000561567	0.00718125	0.00527034	0.00718125
TRINITY_DN2351_c0_g1_i3	9.17179e-32	6.29912e-31	1.19109	0.10156	5.60479	0.420584	0.0042176	0.013565	0.0164115	0.0164115
TRINITY_DN1702_c0_g1_i4	9.199e-32	6.31604e-31	0.717558	0.0611852	7.9788	0.153529	0.000361906	0.00712535	0.00522804	0.00712535
TRINITY_DN3803_c0_g3_i2	9.58635e-32	6.58016e-31	2.85039	0.243122	6.68315	2.42268	0.00194608	0.11627	0.00779192	0.11627
TRINITY_DN2525_c0_g1_i2	1.03115e-31	7.07594e-31	0.648503	0.0553426	7.51831	0.123594	0.000602436	0.00340549	0.00552317	0.00552317
TRINITY_DN5039_c0_g1_i1	1.04388e-31	7.16128e-31	0.621364	0.0530313	7.82825	0.114548	0.000358439	0.00458354	0.00526619	0.00526619
TRINITY_DN297_c0_g1_i3	1.06748e-31	7.31909e-31	8.13222	0.694169	4.35512	19.7212	0.329265	0.634476	0.035872	0.634476
TRINITY_DN2183_c0_g1_i3	1.16737e-31	7.99728e-31	2.98165	0.25468	6.75456	2.65126	0.00202823	0.127695	0.00749232	0.127695
TRINITY_DN5267_c0_g1_i2	1.18895e-31	8.14054e-31	1.04276	0.0890798	7.13838	0.324274	0.000881698	0.0149887	0.00621985	0.0149887
TRINITY_DN2274_c0_g1_i4	1.18986e-31	8.14457e-31	0.631632	0.0539587	7.66122	0.116531	0.000449014	0.0025178	0.00537408	0.00537408
TRINITY_DN3026_c0_g1_i4	1.19776e-31	8.19631e-31	0.679983	0.058092	7.22772	0.136056	0.00074315	0.00386309	0.00600622	0.00600622
TRINITY_DN3048_c0_g1_i4	1.25691e-31	8.59631e-31	1.14488	0.0978428	5.63044	0.378236	0.00303345	0.00132734	0.016113	0.016113
TRINITY_DN12731_c0_g2_i1	1.27904e-31	8.74276e-31	0.947251	0.0809637	7.75936	0.267604	0.000446345	0.0126639	0.00530222	0.0126639
TRINITY_DN4137_c0_g1_i2	1.32082e-31	9.02585e-31	0.919458	0.0786065	9.30429	0.252136	9.47892e-05	0.0122632	0.00681527	0.0122632
TRINITY_DN8438_c0_g1_i9	1.37892e-31	9.41238e-31	0.620358	0.0530523	7.99074	0.112814	0.000401821	0.00293265	0.00522728	0.00522728
TRINITY_DN11342_c0_g1_i2	1.45646e-31	9.9306e-31	0.820209	0.0701713	6.62435	0.200653	0.00145349	0.00839453	0.00807152	0.00839453
TRINITY_DN1974_c0_g1_i10	1.5131e-31	1.0314e-30	0.726309	0.0621551	7.01692	0.15433	0.00116259	0.00304826	0.00656391	0.00656391
TRINITY_DN12947_c0_g1_i1	1.72586e-31	1.17479e-30	1.40013	0.119933	5.06796	0.567186	0.00578805	0.00247872	0.0229797	0.0229797
TRINITY_DN4097_c0_g1_i2	1.91114e-31	1.29983e-30	1.11916	0.0959374	7.12871	0.373644	0.000773912	0.0176341	0.00624504	0.0176341
TRINITY_DN105_c0_g1_i5	1.99147e-31	1.35409e-30	0.614265	0.0526721	8.19247	0.108799	0.000296886	0.000861905	0.00525181	0.00525181
TRINITY_DN968_c1_g1_i4	2.01731e-31	1.37128e-30	0.866948	0.0743461	7.16488	0.224218	0.00433798	0.00671671	0.00615289	0.00671671
TRINITY_DN1758_c0_g1_i6	2.14872e-31	1.4598e-30	0.752165	0.0645325	7.26971	0.168782	0.000728727	0.00760016	0.00591801	0.00760016
TRINITY_DN934_c0_g1_i1	2.15592e-31	1.46428e-30	1.31521	0.112842	6.92576	0.516052	0.000910783	0.024556	0.00685978	0.024556
TRINITY_DN5977_c0_g1_i2	2.20762e-31	1.49816e-30	0.635196	0.0545079	7.63216	0.119111	0.000542151	0.00392894	0.00540006	0.00540006
TRINITY_DN3570_c0_g1_i5	2.27758e-31	1.5452e-30	1.52384	0.130795	5.38817	0.681314	0.0152025	0.00563493	0.0190119	0.0190119
TRINITY_DN9711_c0_g1_i4	2.60997e-31	1.76632e-30	0.906679	0.0778999	8.55715	0.245279	0.00024144	0.0118954	0.0054798	0.0118954
TRINITY_DN14519_c0_g1_i1	2.63022e-31	1.77953e-30	2.58111	0.221776	3.65529	1.98421	0.0341039	0.0601038	0.0642651	0.0642651
TRINITY_DN2179_c0_g1_i4	2.79027e-31	1.88574e-30	0.660139	0.0567456	7.36675	0.126753	0.000698127	0.0019195	0.00574199	0.00574199
TRINITY_DN16114_c0_g1_i1	2.95283e-31	1.99341e-30	1.82882	0.157271	5.04114	0.998	0.00624824	0.0432201	0.0233307	0.0432201
TRINITY_DN651_c0_g1_i3	3.14335e-31	2.12085e-30	0.619702	0.0533162	7.88897	0.11176	0.00044109	0.0019357	0.00524414	0.00524414
TRINITY_DN10122_c0_g1_i1	3.19206e-31	2.15313e-30	1.44476	0.124315	6.11707	0.622876	0.00210094	0.0288073	0.0113651	0.0288073
TRINITY_DN4207_c0_g1_i1	3.42296e-31	2.30634e-30	0.922018	0.0793757	6.35329	0.253692	0.00290007	0.00970094	0.00968815	0.00970094
TRINITY_DN2685_c0_g1_i2	3.46166e-31	2.33177e-30	0.827072	0.0712078	6.50583	0.196968	0.00142251	0.000357552	0.0087186	0.0087186
TRINITY_DN2301_c0_g2_i2	3.51864e-31	2.36885e-30	1.59323	0.137188	5.80011	0.757519	0.00301261	0.0346285	0.0142359	0.0346285
TRINITY_DN7288_c0_g1_i3	3.52717e-31	2.37395e-30	5.86818	0.505298	3.55819	10.2764	0.072525	0.438127	0.069846	0.438127
TRINITY_DN10893_c0_g2_i1	3.53321e-31	2.37736e-30	0.674824	0.0581086	7.23701	0.135641	0.000767203	0.00568432	0.00598601	0.00598601
TRINITY_DN14093_c0_g1_i2	3.53813e-31	2.38002e-30	0.662066	0.0570105	8.22612	0.130809	0.00029298	0.00620742	0.0052628	0.00620742
TRINITY_DN2257_c0_g2_i8	3.98637e-31	2.67861e-30	0.852517	0.0734749	7.91184	0.216907	0.000409894	0.0103872	0.00523818	0.0103872
TRINITY_DN4427_c0_g1_i2	4.01404e-31	2.69646e-30	1.00984	0.0870381	8.94398	0.30435	0.000151695	0.0149996	0.00600667	0.0149996
TRINITY_DN4750_c0_g1_i1	4.38271e-31	2.94251e-30	0.751644	0.0648264	6.8172	0.167122	0.00115473	0.00549769	0.00725019	0.00725019
TRINITY_DN16483_c0_g1_i3	4.44274e-31	2.98199e-30	0.638582	0.0550807	7.66087	0.121711	0.000552064	0.00551571	0.00537437	0.00551571
TRINITY_DN5690_c1_g2_i1	4.54803e-31	3.051e-30	1.45718	0.12571	5.85709	0.633769	0.00301196	0.0285943	0.0136525	0.0285943
TRINITY_DN5238_c0_g1_i2	4.5902e-31	3.07844e-30	2.39996	0.207058	4.91733	1.71916	0.00875107	0.0769951	0.0250236	0.0769951
TRINITY_DN15170_c0_g2_i2	4.60861e-31	3.08995e-30	1.25647	0.108406	7.40448	0.471206	0.000643915	0.0228597	0.00568143	0.0228597
TRINITY_DN32514_c0_g1_i1	4.74427e-31	3.17917e-30	0.820919	0.0708426	6.55148	0.198793	0.00158045	0.00570881	0.00845689	0.00845689
TRINITY_DN2624_c0_g1_i9	4.75998e-31	3.18883e-30	6.60863	0.570316	3.56018	13.0359	0.0657568	0.584765	0.0697268	0.584765
TRINITY_DN386_c2_g1_i1	5.08591e-31	3.40624e-30	0.756874	0.0653493	8.01923	0.170995	0.000331741	0.00820932	0.00522647	0.00820932
TRINITY_DN1085_c0_g2_i8	5.44507e-31	3.6448e-30	0.645277	0.055742	8.62171	0.124293	0.000161328	0.00605302	0.00554615	0.00605302
TRINITY_DN4132_c0_g1_i12	5.54207e-31	3.70771e-30	1.72899	0.149377	4.6196	0.880221	0.0147405	0.0157192	0.0298867	0.0298867
TRINITY_DN2382_c0_g3_i1	7.48142e-31	4.9997e-30	1.4875	0.128801	8.74509	0.66063	0.000181901	0.0329975	0.00569621	0.0329975
TRINITY_DN4535_c0_g1_i11	7.79328e-31	5.20244e-30	0.72216	0.0625499	8.69994	0.155711	0.000203704	0.00762128	0.00563768	0.00762128
TRINITY_DN41840_c0_g1_i1	7.98792e-31	5.33092e-30	0.606831	0.0525703	8.13013	0.108919	0.000290596	0.00403383	0.00523668	0.00523668
TRINITY_DN2111_c0_g1_i3	8.02911e-31	5.35696e-30	0.672493	0.0582609	9.25323	0.132608	0.000109483	0.00385159	0.00667918	0.00667918
TRINITY_DN29259_c0_g1_i1	8.39275e-31	5.59502e-30	1.93969	0.168099	8.14376	1.12341	0.000349805	0.0561648	0.00523941	0.0561648
TRINITY_DN14544_c0_g1_i1	8.89441e-31	5.92623e-30	0.764602	0.0662913	6.79587	0.174567	0.00129084	0.00749822	0.00733135	0.00749822
TRINITY_DN1868_c0_g1_i1	1.14385e-30	7.60684e-30	0.739503	0.0642359	6.84993	0.16214	0.00112409	0.00575089	0.00712841	0.00712841
TRINITY_DN4072_c0_g1_i1	1.20063e-30	7.98187e-30	0.799715	0.0694914	7.68151	0.191005	0.000479063	0.00917903	0.00535721	0.00917903
TRINITY_DN4942_c0_g1_i6	1.26754e-30	8.4226e-30	1.28475	0.111684	5.6568	0.49298	0.00363029	0.0213164	0.0158096	0.0213164
TRINITY_DN2416_c0_g3_i1	1.36348e-30	9.05518e-30	0.875054	0.0761105	7.55371	0.228707	0.000544273	0.0110413	0.0054812	0.0110413
TRINITY_DN96_c0_g1_i3	1.40947e-30	9.35306e-30	0.98836	0.0859871	7.37407	0.291776	0.000580075	0.0142075	0.00572991	0.0142075
TRINITY_DN51643_c0_g1_i1	1.45719e-30	9.66706e-30	1.07039	0.0931468	7.60329	0.342225	0.00052858	0.0168241	0.00542804	0.0168241
TRINITY_DN29281_c0_g1_i1	1.49114e-30	9.88427e-30	1.22267	0.106417	7.46067	0.446534	0.000628987	0.0220202	0.0055988	0.0220202
TRINITY_DN2473_c0_g1_i2	1.5297e-30	1.01344e-29	1.28527	0.111887	7.12988	0.493435	0.000769253	0.024268	0.00624195	0.024268
TRINITY_DN1672_c0_g1_i1	1.55469e-30	1.02972e-29	1.73673	0.151206	5.15426	0.900971	0.00603869	0.039688	0.0218781	0.039688
TRINITY_DN1081_c0_g1_i1	1.63341e-30	1.08069e-29	0.819797	0.0714013	6.80819	0.200759	0.00112137	0.00907491	0.00728429	0.00907491
TRINITY_DN2363_c0_g1_i13	1.7601e-30	1.16388e-29	1.4023	0.122203	5.03361	0.567215	0.00643723	-0.000164087	0.0234302	0.0234302
TRINITY_DN1166_c0_g4_i2	1.96177e-30	1.29619e-29	0.638349	0.0556747	8.6934	0.121739	0.000175591	0.00602375	0.00562954	0.00602375
TRINITY_DN4214_c0_g1_i8	2.00125e-30	1.32121e-29	0.784963	0.0684722	6.87365	0.184085	0.00135919	0.00801768	0.0070423	0.00801768
TRINITY_DN4706_c0_g2_i1	2.08517e-30	1.37625e-29	0.713782	0.0622824	7.55418	0.152217	0.000495167	0.00726302	0.00548067	0.00726302
TRINITY_DN1964_c0_g2_i2	2.2133e-30	1.46042e-29	0.6338	0.0553284	8.1867	0.12002	0.000263225	0.00585924	0.00525012	0.00585924
TRINITY_DN2674_c0_g1_i2	2.36846e-30	1.5607e-29	2.44034	0.213142	4.00715	1.71853	0.0433186	-0.0234551	0.0475404	0.0475404
TRINITY_DN1166_c0_g3_i1	2.57682e-30	1.69437e-29	0.896947	0.0783903	7.81515	0.240395	0.00045957	0.0118305	0.00527214	0.0118305
TRINITY_DN3955_c0_g1_i7	2.6982e-30	1.7737e-29	0.732932	0.0640783	7.19278	0.158318	0.00212642	0.00351444	0.00608564	0.00608564
TRINITY_DN4894_c1_g2_i2	2.73023e-30	1.79427e-29	0.619015	0.0541236	8.76034	0.112133	0.000141796	0.00295352	0.00571694	0.00571694
TRINITY_DN52407_c0_g1_i1	3.04287e-30	1.99653e-29	1.87787	0.164327	8.40876	1.05383	0.000230595	0.0537761	0.00535763	0.0537761
TRINITY_DN405_c0_g3_i6	3.14899e-30	2.06506e-29	1.49525	0.130879	6.90127	0.668156	0.0010757	0.033183	0.00694441	0.033183
TRINITY_DN1842_c0_g1_i2	3.32669e-30	2.18101e-29	0.682282	0.0597451	9.38554	0.137327	9.0978e-05	0.00495408	0.00704798	0.00704798
TRINITY_DN13433_c0_g2_i1	3.38965e-30	2.22169e-29	0.654068	0.0572826	9.16586	0.125603	9.89531e-05	0.00383627	0.00646365	0.00646365
TRINITY_DN1100_c0_g2_i1	3.6543e-30	2.39068e-29	0.936659	0.0820787	7.39678	0.262215	0.00062266	0.0128512	0.00569346	0.0128512
TRINITY_DN14412_c0_g1_i1	3.78075e-30	2.47078e-29	1.97431	0.173052	6.59628	1.16502	0.00125598	0.058638	0.00821507	0.058638
TRINITY_DN6140_c0_g1_i1	4.04103e-30	2.63736e-29	0.735075	0.0644634	8.12422	0.161505	0.000292667	0.00801841	0.0052356	0.00801841
TRINITY_DN1644_c0_g1_i1	4.11096e-30	2.68229e-29	1.24294	0.109015	6.23211	0.461771	0.00200598	0.0217628	0.0105335	0.0217628
TRINITY_DN47952_c0_g1_i1	4.87484e-30	3.17564e-29	0.930802	0.0817452	6.81019	0.258996	0.00131727	0.0120473	0.0072767	0.0120473
TRINITY_DN1059_c0_g1_i10	5.14147e-30	3.34666e-29	2.12141	0.186383	4.46949	1.33655	0.0364539	0.0227306	0.0330234	0.0330234
TRINITY_DN6897_c0_g1_i6	5.56146e-30	3.61812e-29	0.770961	0.067776	7.36455	0.177698	0.000670789	0.00851639	0.00574564	0.00851639
TRINITY_DN6800_c0_g1_i5	5.58379e-30	3.63168e-29	1.81258	0.159351	4.60492	0.953754	0.0206172	-0.00305694	0.0301682	0.0301682
TRINITY_DN15457_c0_g2_i3	5.59699e-30	3.6393e-29	4.47465	0.39339	1.86532	5.8344	0.075549	0.0570943	0.233962	0.233962
TRINITY_DN15744_c0_g1_i1	5.76987e-30	3.74973e-29	0.615356	0.0541118	7.84062	0.113209	0.00046854	0.00538764	0.00526096	0.00538764
TRINITY_DN63_c0_g2_i8	6.07828e-30	3.94911e-29	0.752709	0.0662166	6.99221	0.169394	0.0010719	0.00769737	0.00664106	0.00769737
TRINITY_DN51682_c0_g1_i1	6.10541e-30	3.96569e-29	2.20109	0.193638	3.90745	1.42347	0.0232481	0.022538	0.0517434	0.0517434
TRINITY_DN4213_c0_g1_i7	6.29861e-30	4.08685e-29	1.87317	0.16483	5.87643	1.04908	0.00528056	0.0490574	0.0134606	0.0490574
TRINITY_DN9447_c0_g1_i1	6.72944e-30	4.36294e-29	2.09045	0.184043	4.56556	1.30663	0.011255	0.0564884	0.0309483	0.0564884
TRINITY_DN8641_c0_g1_i1	6.88194e-30	4.46063e-29	4.35404	0.383395	2.21822	5.59443	0.10544	0.102177	0.188544	0.188544
TRINITY_DN6249_c0_g1_i3	6.92112e-30	4.48485e-29	0.636703	0.0560674	7.41821	0.11849	0.000626684	0.0024811	0.00566042	0.00566042
TRINITY_DN895_c0_g1_i10	7.19255e-30	4.65827e-29	4.24392	0.373826	8.11246	5.38553	0.00108882	0.278402	0.00523363	0.278402
TRINITY_DN1750_c0_g3_i2	7.74886e-30	5.0146e-29	0.867046	0.0764175	8.01362	0.224802	0.000369125	0.0113102	0.00522652	0.0113102
TRINITY_DN17097_c0_g2_i1	8.34747e-30	5.39628e-29	2.01524	0.177716	4.06456	1.19307	0.0178644	0.0203211	0.0453018	0.0453018
TRINITY_DN4699_c2_g1_i2	8.92606e-30	5.76273e-29	0.817756	0.0721521	6.93932	0.199989	0.00105305	0.00935879	0.00681386	0.00935879
TRINITY_DN3593_c0_g1_i1	9.22845e-30	5.95639e-29	0.787818	0.0695285	6.58634	0.178875	0.00140102	0.000401091	0.0082674	0.0082674
TRINITY_DN680_c0_g4_i3	9.78072e-30	6.31119e-29	0.612711	0.0540988	7.66634	0.111982	0.000483636	0.00502382	0.00536972	0.00536972
TRINITY_DN1353_c1_g1_i4	9.91886e-30	6.39696e-29	0.652624	0.0576292	7.65057	0.127384	0.000541046	0.0061012	0.00538335	0.0061012
TRINITY_DN369_c0_g2_i2	1.00209e-29	6.46106e-29	0.925255	0.08171	7.6588	0.256045	0.000471848	0.0128812	0.00537616	0.0128812
TRINITY_DN852_c0_g1_i3	1.07732e-29	6.93882e-29	0.80957	0.0715338	6.90462	0.193724	0.00330147	0.00424163	0.0069327	0.0069327
TRINITY_DN5011_c0_g1_i5	1.08768e-29	7.00005e-29	0.754087	0.0666363	6.87965	0.169453	0.00186	0.00628568	0.00702079	0.00702079
TRINITY_DN1988_c0_g1_i2	1.09837e-29	7.06699e-29	1.04197	0.0920825	6.21502	0.321782	0.00630258	0.00720938	0.0106558	0.0106558
TRINITY_DN812_c1_g1_i1	1.09881e-29	7.068e-29	0.596401	0.0527062	8.2153	0.103034	0.000296834	0.00134482	0.00525905	0.00525905
TRINITY_DN48574_c0_g1_i1	1.19243e-29	7.66414e-29	2.66809	0.235939	6.22482	2.12934	0.00236022	0.108974	0.0105857	0.108974
TRINITY_DN12636_c0_g1_i2	1.22595e-29	7.87545e-29	4.96453	0.439107	2.87434	7.37242	0.0631665	0.322464	0.121271	0.322464
TRINITY_DN1456_c4_g1_i2	1.45664e-29	9.35011e-29	1.27338	0.11278	5.57742	0.485086	0.00414316	0.0212953	0.0167334	0.0212953
TRINITY_DN13107_c0_g1_i1	1.52488e-29	9.78298e-29	0.688727	0.0610206	7.04643	0.137277	0.000972165	0.00106911	0.00647486	0.00647486
TRINITY_DN52291_c0_g1_i1	1.58476e-29	1.01645e-28	0.595149	0.0527455	8.22874	0.103816	0.00030043	0.00275056	0.00526374	0.00526374
TRINITY_DN4470_c1_g1_i3	1.63339e-29	1.04654e-28	0.942333	0.0835346	6.17767	0.26066	0.00303185	0.00507402	0.0109242	0.0109242
TRINITY_DN5005_c0_g1_i6	1.68321e-29	1.07818e-28	3.8974	0.345572	3.14285	4.4174	0.140203	-0.049808	0.0986368	0.0986368
TRINITY_DN1174_c0_g1_i4	1.82069e-29	1.16503e-28	1.00046	0.0887625	10.0922	0.299483	5.06013e-05	0.0157069	0.0101226	0.0157069
TRINITY_DN808_c0_g1_i2	1.92895e-29	1.23302e-28	0.675474	0.0599563	7.30385	0.136524	0.000698108	0.0064914	0.00585224	0.0064914
TRINITY_DN42221_c0_g1_i1	1.94505e-29	1.24266e-28	1.16956	0.103819	6.19776	0.409296	0.0022941	0.0192625	0.0107797	0.0192625
TRINITY_DN3401_c0_g2_i1	1.95027e-29	1.24567e-28	0.83812	0.0743994	8.25013	0.210188	0.000311391	0.0107591	0.00527186	0.0107591
TRINITY_DN2145_c0_g1_i3	2.00045e-29	1.2774e-28	1.13846	0.101081	6.16216	0.387828	0.002036	0.0183986	0.0110359	0.0183986
TRINITY_DN7454_c0_g3_i1	2.43028e-29	1.54864e-28	0.734746	0.0653355	6.86511	0.161561	0.00134807	0.00718938	0.00707309	0.00718938
TRINITY_DN990_c1_g2_i1	2.43886e-29	1.55371e-28	0.672613	0.0598121	7.09903	0.132015	0.000830202	0.00238518	0.00632476	0.00632476
TRINITY_DN21_c0_g3_i8	2.58479e-29	1.64582e-28	0.603597	0.0536993	7.75991	0.10525	0.00046535	0.000883443	0.00530189	0.00530189
TRINITY_DN47302_c0_g1_i1	2.74398e-29	1.74537e-28	6.48947	0.57761	5.34683	12.6043	0.0413859	0.625882	0.0195128	0.625882
TRINITY_DN210_c0_g1_i2	2.85896e-29	1.81709e-28	0.591152	0.0526338	8.20516	0.101587	0.000284917	0.00174706	0.00525572	0.00525572
TRINITY_DN46807_c0_g1_i1	2.87318e-29	1.82519e-28	1.89531	0.168758	6.56557	1.07517	0.00164817	0.0553101	0.0083792	0.0553101
TRINITY_DN29111_c0_g1_i1	2.88512e-29	1.83193e-28	1.26032	0.112222	6.82776	0.47542	0.00122182	0.0239657	0.00721051	0.0239657
TRINITY_DN4366_c0_g2_i2	2.88529e-29	1.83193e-28	1.97791	0.176118	4.63748	1.13817	0.0324848	-0.00865823	0.0295503	0.0295503
TRINITY_DN9966_c0_g1_i4	2.88778e-29	1.83303e-28	1.86682	0.166227	4.67593	1.04309	0.0245674	0.0306956	0.0288498	0.0306956
TRINITY_DN297_c0_g1_i6	3.01073e-29	1.90959e-28	7.32735	0.652664	4.70751	16.0703	0.317704	0.534237	0.0282965	0.534237
TRINITY_DN1464_c0_g1_i10	3.7043e-29	2.34284e-28	1.1542	0.102976	6.72576	0.398801	0.00149162	0.0197163	0.00760801	0.0197163
TRINITY_DN58_c0_g1_i7	3.79708e-29	2.40029e-28	1.03431	0.0922972	7.45902	0.320261	0.000761183	0.0162764	0.00560109	0.0162764
TRINITY_DN33176_c0_g1_i1	3.8026e-29	2.40316e-28	2.53264	0.226004	4.74177	1.92021	0.00945918	0.0926964	0.0277168	0.0926964
TRINITY_DN2566_c0_g1_i8	4.17292e-29	2.63448e-28	0.741632	0.0662293	6.75282	0.159444	0.00127345	0.00140564	0.00749918	0.00749918
TRINITY_DN11644_c0_g1_i1	4.25777e-29	2.68735e-28	3.05005	0.272419	3.24666	2.755	0.0577251	0.0555073	0.0906995	0.0906995
TRINITY_DN8791_c0_g1_i8	4.38849e-29	2.76915e-28	1.30749	0.116808	5.4714	0.511826	0.00458705	0.0227012	0.0180033	0.0227012
comp45569_c0_seq1	4.487e-29	2.83058e-28	1.58251	0.141403	6.21923	0.749803	0.00178322	0.0382063	0.0106256	0.0382063
TRINITY_DN1786_c0_g1_i5	4.59484e-29	2.89786e-28	0.730198	0.065258	6.97871	0.154806	0.00183303	0.00104364	0.00668418	0.00668418
TRINITY_DN6214_c0_g1_i1	4.67424e-29	2.94718e-28	1.71892	0.153641	4.93484	0.884662	0.007494	0.0397172	0.0247758	0.0397172
TRINITY_DN9858_c0_g1_i3	4.69144e-29	2.95727e-28	1.1164	0.0997898	5.6342	0.368771	0.00384654	0.0109337	0.0160694	0.0160694
TRINITY_DN6213_c0_g1_i4	5.09495e-29	3.20997e-28	0.924793	0.0827167	6.12235	0.248194	0.00235841	0.00212116	0.0113257	0.0113257
TRINITY_DN1509_c0_g1_i1	5.3345e-29	3.36004e-28	2.6376	0.236002	6.55497	2.08318	0.0016375	0.109757	0.00843751	0.109757
TRINITY_DN5434_c0_g1_i2	5.70678e-29	3.59176e-28	1.55607	0.139306	5.09497	0.722981	0.0161815	0.0201773	0.0226307	0.0226307
TRINITY_DN9640_c0_g2_i3	5.74214e-29	3.61309e-28	2.4905	0.222971	3.96073	1.85739	0.0224939	0.076938	0.0494469	0.076938
TRINITY_DN10959_c0_g2_i2	5.79768e-29	3.6471e-28	0.963014	0.0862238	6.58625	0.277715	0.00233406	0.012535	0.00826785	0.012535
TRINITY_DN1957_c0_g1_i1	6.21139e-29	3.90435e-28	0.881334	0.0789539	6.75059	0.232615	0.00118827	0.0112792	0.00750805	0.0112792
TRINITY_DN17879_c0_g3_i2	6.41492e-29	4.03022e-28	4.42838	0.396816	1.73657	5.73717	0.0625597	0.0939447	0.252367	0.252367
TRINITY_DN15663_c0_g1_i1	6.84853e-29	4.30154e-28	1.00639	0.0902268	5.93724	0.303331	0.00235629	0.0139254	0.0128789	0.0139254
TRINITY_DN9844_c0_g1_i1	7.11499e-29	4.46661e-28	1.64654	0.147664	4.52014	0.780735	0.0117123	-0.0045543	0.0318973	0.0318973
TRINITY_DN2979_c0_g3_i1	7.54265e-29	4.73344e-28	1.01611	0.0911687	5.8236	0.299229	0.00263128	0.00231028	0.0139922	0.0139922
TRINITY_DN1417_c0_g1_i1	7.7255e-29	4.84492e-28	0.972218	0.0872473	7.93463	0.283109	0.000381807	0.0148424	0.0052335	0.0148424
TRINITY_DN1038_c0_g1_i1	7.78259e-29	4.87947e-28	0.923783	0.0829056	7.81659	0.255604	0.000452628	0.0132941	0.00527146	0.0132941
TRINITY_DN145_c0_g1_i2	8.17639e-29	5.12245e-28	0.585745	0.0525889	8.25726	0.100906	0.000256439	0.00310136	0.00527475	0.00527475
TRINITY_DN4202_c0_g1_i7	8.26507e-29	5.17537e-28	1.20948	0.108598	7.13861	0.438169	0.000994632	0.0225922	0.00621925	0.0225922
TRINITY_DN1920_c0_g2_i1	8.45428e-29	5.29114e-28	0.774206	0.0695278	8.78189	0.179543	0.000145099	0.00952312	0.0057471	0.00952312
TRINITY_DN599_c0_g1_i4	8.54456e-29	5.34628e-28	0.610907	0.0548673	7.60657	0.108442	0.000596078	0.00151774	0.00542476	0.00542476
TRINITY_DN14332_c0_g1_i1	8.55471e-29	5.35127e-28	0.600894	0.0539685	8.69198	0.10645	0.000197413	0.00363646	0.00562779	0.00562779
TRINITY_DN3837_c0_g1_i2	8.85548e-29	5.53659e-28	0.719675	0.0646546	7.48228	0.155147	0.000528512	0.00783192	0.00556937	0.00783192
TRINITY_DN5419_c1_g1_i1	9.05915e-29	5.66105e-28	1.90759	0.171407	5.50128	1.09006	0.00398385	0.0547766	0.0176426	0.0547766
TRINITY_DN429_c0_g2_i1	1.14303e-28	7.13186e-28	0.638443	0.0574744	7.37878	0.122123	0.00072313	0.00588348	0.00572224	0.00588348
TRINITY_DN415_c0_g1_i1	1.16116e-28	7.24318e-28	1.61679	0.145566	6.04184	0.783182	0.00228732	0.0400916	0.0119593	0.0400916
TRINITY_DN2010_c0_g1_i3	1.18893e-28	7.41261e-28	1.50479	0.135509	7.13511	0.678452	0.000790439	0.0359347	0.00622832	0.0359347
TRINITY_DN2441_c0_g1_i5	1.24329e-28	7.74959e-28	0.625286	0.056328	8.14804	0.117149	0.000342187	0.00600351	0.00524033	0.00600351
TRINITY_DN5815_c0_g1_i6	1.24402e-28	7.75212e-28	0.602947	0.0543159	7.67334	0.105877	0.000536555	0.00180476	0.00536388	0.00536388
TRINITY_DN3912_c0_g1_i3	1.31965e-28	8.21925e-28	4.80251	0.432835	3.77544	6.85728	0.316742	-0.00461465	0.0579507	0.0579507
TRINITY_DN2456_c1_g2_i1	1.40188e-28	8.72477e-28	0.714043	0.0643859	6.83107	0.147663	0.00109291	0.00122756	0.00719817	0.00719817
TRINITY_DN29149_c0_g1_i1	1.47976e-28	9.20017e-28	4.99109	0.450247	4.19721	7.46495	0.0527649	0.35268	0.0406134	0.35268
TRINITY_DN27093_c0_g1_i1	1.55605e-28	9.66715e-28	1.76105	0.158929	5.06019	0.929387	0.00602594	0.0444911	0.023081	0.0444911
TRINITY_DN12794_c0_g1_i1	1.70374e-28	1.05793e-27	1.72177	0.155498	4.37638	0.869495	0.0130521	0.0131918	0.0353074	0.0353074
TRINITY_DN15331_c1_g1_i2	1.76312e-28	1.09369e-27	1.602	0.144721	4.63974	0.769162	0.0109383	0.0309502	0.0295082	0.0309502
TRINITY_DN1829_c0_g1_i1	1.76448e-28	1.09426e-27	0.589295	0.0532361	8.05713	0.101331	0.000440601	0.0020223	0.00522756	0.00522756
TRINITY_DN2262_c0_g1_i1	1.83219e-28	1.13482e-27	1.96628	0.177685	6.12055	1.15877	0.00228292	0.060861	0.0113391	0.060861
TRINITY_DN8106_c1_g2_i1	1.86538e-28	1.15509e-27	1.27403	0.115146	5.26029	0.48599	0.00595116	0.0199897	0.0205659	0.0205659
TRINITY_DN14439_c0_g1_i1	1.87715e-28	1.16208e-27	2.5713	0.232404	6.10165	1.98161	0.00271128	0.105312	0.0114822	0.105312
TRINITY_DN5211_c0_g2_i1	1.8785e-28	1.16262e-27	2.36066	0.213367	3.92408	1.67024	0.0214624	0.0695882	0.051014	0.0695882
TRINITY_DN11042_c0_g2_i9	2.09021e-28	1.293e-27	1.09155	0.0987447	5.8528	0.345955	0.00580557	0.000646831	0.0136955	0.0136955
TRINITY_DN3059_c0_g1_i2	2.11968e-28	1.3109e-27	0.722833	0.0653969	6.8218	0.152521	0.00132065	0.00245844	0.00723284	0.00723284
TRINITY_DN367_c0_g1_i2	2.13892e-28	1.32246e-27	3.74397	0.338753	6.01796	4.20167	0.0183401	0.211168	0.0121598	0.211168
TRINITY_DN47478_c0_g1_i1	2.19263e-28	1.35533e-27	0.588671	0.0532734	7.78275	0.0997223	0.000387456	0.000444233	0.00528867	0.00528867
TRINITY_DN18828_c0_g1_i1	2.26607e-28	1.40038e-27	2.93531	0.265711	3.49457	2.58276	0.0495882	0.0916162	0.073738	0.0916162
TRINITY_DN13911_c0_g1_i1	2.31745e-28	1.43177e-27	1.14522	0.103687	5.48939	0.387383	0.00371596	0.0110519	0.017786	0.017786
TRINITY_DN13464_c0_g1_i1	2.38189e-28	1.47121e-27	0.61637	0.0558178	7.39919	0.11163	0.000541572	0.00305586	0.00568968	0.00568968
TRINITY_DN39180_c0_g1_i1	2.44348e-28	1.50773e-27	2.50869	0.227231	3.95321	1.88667	0.0254369	0.0778314	0.0497641	0.0778314
TRINITY_DN3754_c0_g1_i3	2.44564e-28	1.50869e-27	0.583349	0.0528388	8.17898	0.101592	0.000335913	0.00475576	0.00524796	0.00524796
TRINITY_DN2141_c0_g1_i2	2.54004e-28	1.56653e-27	0.634503	0.0574899	7.82014	0.120693	0.000441206	0.00616898	0.00526982	0.00616898
TRINITY_DN42904_c0_g1_i1	2.576e-28	1.58831e-27	0.611548	0.0554164	7.50903	0.109727	0.000607228	0.00274387	0.00553473	0.00553473
TRINITY_DN184_c0_g1_i2	2.79028e-28	1.71827e-27	0.657649	0.0596328	7.10456	0.129326	0.000802525	0.00591012	0.00630961	0.00630961
TRINITY_DN2246_c0_g2_i4	2.86794e-28	1.76521e-27	0.651316	0.0590718	7.14392	0.122069	0.00077333	0.000236382	0.00620561	0.00620561
comp34162_c0_seq3	2.91092e-28	1.79076e-27	1.7011	0.154301	4.40309	0.844868	0.0129962	0.00810554	0.0346216	0.0346216
TRINITY_DN2882_c0_g1_i2	3.04187e-28	1.86992e-27	1.43017	0.129773	4.86909	0.605865	0.00795855	0.0170882	0.0257235	0.0257235
TRINITY_DN14574_c0_g1_i4	3.45638e-28	2.12207e-27	0.588154	0.0534246	7.84868	0.101546	0.00045061	0.0027117	0.00525776	0.00525776
TRINITY_DN497_c0_g1_i1	3.56037e-28	2.18537e-27	1.65997	0.150819	5.86461	0.826281	0.00301964	0.0424731	0.0135775	0.0424731
TRINITY_DN2046_c0_g2_i1	3.70241e-28	2.27141e-27	1.43824	0.130715	6.01726	0.620297	0.00235361	0.0318191	0.0121658	0.0318191
TRINITY_DN2672_c0_g1_i2	4.05885e-28	2.48636e-27	3.66503	0.333349	6.20134	4.02833	0.00406178	0.218182	0.010754	0.218182
TRINITY_DN1104_c1_g1_i2	4.10764e-28	2.515e-27	0.753787	0.0685667	6.72028	0.170401	0.00134322	0.00805957	0.00763077	0.00805957
TRINITY_DN1635_c0_g2_i2	4.12615e-28	2.52507e-27	1.15319	0.104901	7.57476	0.398819	0.000549629	0.0214589	0.00545784	0.0214589
TRINITY_DN7608_c0_g1_i2	4.50795e-28	2.7546e-27	2.18381	0.198798	6.05013	1.43033	0.00268043	0.0763605	0.011891	0.0763605
TRINITY_DN8544_c0_g1_i2	4.65999e-28	2.84608e-27	1.98905	0.181117	5.06312	1.18661	0.00681384	0.0587932	0.0230428	0.0587932
TRINITY_DN2315_c0_g1_i1	4.66434e-28	2.84803e-27	8.3799	0.763058	8.53408	21.0618	0.0186254	1.14589	0.00545807	1.14589
TRINITY_DN1212_c0_g2_i1	4.83504e-28	2.95006e-27	3.76492	0.342928	6.69972	4.2515	0.00248762	0.232712	0.00771846	0.232712
TRINITY_DN2946_c1_g2_i3	5.74839e-28	3.50124e-27	0.582517	0.0531343	7.93307	0.101374	0.00041272	0.00474775	0.00523379	0.00523379
TRINITY_DN933_c0_g3_i1	6.61107e-28	4.01871e-27	1.98356	0.181139	6.73438	1.1804	0.00138075	0.0642423	0.00757277	0.0642423
TRINITY_DN406_c0_g1_i5	6.83078e-28	4.15021e-27	0.59754	0.0545823	7.58564	0.104611	0.000512242	0.00251627	0.00544622	0.00544622
TRINITY_DN3979_c0_g2_i4	7.00848e-28	4.25606e-27	0.58679	0.0536118	7.87631	0.10021	0.000500453	0.00163645	0.005248	0.005248
TRINITY_DN15650_c0_g1_i1	7.46312e-28	4.52992e-27	1.08055	0.0987755	5.6662	0.341052	0.00381086	0.00488494	0.0157024	0.0157024
TRINITY_DN9175_c0_g1_i1	8.52398e-28	5.16234e-27	1.05339	0.0963991	7.29901	0.332969	0.000775618	0.0178099	0.00586125	0.0178099
TRINITY_DN2148_c0_g1_i6	8.82881e-28	5.34168e-27	0.666293	0.0609922	7.28394	0.133219	0.000830986	0.00660911	0.00588995	0.00660911
comp33849_c0_seq3	8.91849e-28	5.39461e-27	0.636626	0.0582815	8.56865	0.121621	0.000229386	0.00656407	0.00549103	0.00656407
TRINITY_DN10012_c0_g1_i2	9.0894e-28	5.49528e-27	0.943758	0.0864122	6.0076	0.260017	0.00268551	0.00377449	0.0122486	0.0122486
TRINITY_DN3872_c1_g1_i1	9.27721e-28	5.60469e-27	0.574115	0.0525759	8.22952	0.0982613	0.000264441	0.00450442	0.00526402	0.00526402
TRINITY_DN13835_c0_g1_i1	9.33288e-28	5.63554e-27	0.600303	0.0549769	7.57635	0.10497	0.000588798	0.00175454	0.00545612	0.00545612
TRINITY_DN183_c0_g1_i1	9.49416e-28	5.73152e-27	0.663354	0.0607599	7.06247	0.128698	0.000955618	0.00251235	0.00642791	0.00642791
TRINITY_DN3354_c0_g1_i2	1.04503e-27	6.29942e-27	1.05158	0.0963967	5.68687	0.320071	0.00311643	0.00169052	0.0154682	0.0154682
TRINITY_DN7028_c0_g2_i11	1.0985e-27	6.61362e-27	0.898014	0.0823535	8.0769	0.242035	0.000352216	0.013212	0.00522912	0.013212
TRINITY_DN12498_c0_g1_i1	1.14562e-27	6.89223e-27	2.54376	0.23336	3.51199	1.88748	0.0362602	0.00890032	0.0726538	0.0726538
TRINITY_DN323_c0_g1_i2	1.15144e-27	6.92557e-27	0.595953	0.0546742	8.7425	0.106599	0.000179076	0.00579946	0.00569274	0.00579946
TRINITY_DN4284_c0_g1_i5	1.26747e-27	7.61788e-27	0.599022	0.0549998	7.65395	0.10578	0.000669588	0.00313135	0.00538037	0.00538037
TRINITY_DN29369_c0_g1_i1	1.29543e-27	7.78401e-27	1.77623	0.163116	5.98115	0.947035	0.00270027	0.0505132	0.01248	0.0505132
TRINITY_DN5276_c0_g1_i4	1.37508e-27	8.25051e-27	2.7029	0.248339	5.27682	2.19306	0.0120386	0.111306	0.0203639	0.111306
TRINITY_DN447_c0_g1_i4	1.39442e-27	8.36245e-27	0.718408	0.066014	9.81415	0.150908	5.94983e-05	0.00396291	0.00865621	0.00865621
TRINITY_DN4403_c0_g1_i4	1.46077e-27	8.75393e-27	8.06479	0.741357	6.10549	19.5253	0.0393763	1.05985	0.0114529	1.05985
TRINITY_DN13503_c0_g1_i1	1.50092e-27	8.99012e-27	2.54356	0.233871	5.48375	1.94225	0.00478686	0.104604	0.0178541	0.104604
TRINITY_DN43_c1_g2_i2	1.52167e-27	9.10775e-27	0.854811	0.0786055	6.95049	0.219364	0.00118956	0.0111681	0.00677649	0.0111681
TRINITY_DN5495_c0_g1_i4	1.55668e-27	9.31503e-27	0.836461	0.0769328	6.33881	0.208221	0.00205084	0.00765122	0.00978648	0.00978648
TRINITY_DN4987_c0_g1_i5	1.58606e-27	9.48853e-27	1.38222	0.127149	6.32266	0.573581	0.0018642	0.0304693	0.00989716	0.0304693
TRINITY_DN2894_c0_g1_i4	1.6142e-27	9.65218e-27	1.09371	0.100624	7.19732	0.35913	0.00743688	0.0128134	0.00607501	0.0128134
[truncated: 2,698 more rows]

## Sheet: B
target_id	pval	qval	b	se_b	mean_obs	var_obs	tech_var	sigma_sq	smooth_sigma_sq	final_sigma_sq
TRINITY_DN1031_c0_g2_i1	0	0	-2.93231	0.0612672	8.76943	2.46313	0.000767043	0.00674031	0.00572955	0.00674031
TRINITY_DN1090_c0_g1_i6	0	0	-3.74938	0.0952925	9.14101	4.0321	0.000602668	0.0175586	0.00640617	0.0175586
TRINITY_DN11729_c0_g1_i1	0	0	-2.78134	0.0737601	7.99896	2.21957	0.00130484	0.00957626	0.0052269	0.00957626
TRINITY_DN1298_c0_g1_i2	0	0	-3.52128	0.09185	6.68745	3.55714	0.00581092	0.0110619	0.00777261	0.0110619
TRINITY_DN2514_c1_g1_i3	0	0	-4.47376	0.117287	8.44628	5.74201	0.00201995	0.0254927	0.00538462	0.0254927
TRINITY_DN3082_c0_g1_i3	0	0	-4.98693	0.0836997	9.24577	7.11757	0.00103695	0.0129743	0.00665996	0.0129743
TRINITY_DN3489_c0_g1_i1	0	0	-2.21146	0.056574	7.8278	1.40193	0.00113485	0.00426159	0.00526639	0.00526639
TRINITY_DN3744_c0_g1_i4	0	0	-3.94034	0.083507	9.32893	4.44802	0.000639736	0.0133071	0.00688371	0.0133071
TRINITY_DN375_c0_g1_i1	0	0	-3.52472	0.0853972	7.76243	3.56212	0.00336222	0.0112232	0.00530037	0.0112232
TRINITY_DN3764_c0_g1_i6	0	0	-3.15494	0.0661857	7.41734	2.84916	0.00309936	0.00304659	0.00566173	0.00566173
TRINITY_DN4499_c0_g1_i4	0	0	-2.55219	0.0568604	8.93989	1.86505	0.000466842	0.0041935	0.00599937	0.00599937
TRINITY_DN52484_c0_g1_i1	0	0	-3.36784	0.0767531	7.46645	3.25077	0.00315097	0.00863111	0.00559081	0.00863111
TRINITY_DN5846_c1_g1_i5	0	0	-4.7699	0.107681	7.34208	6.52044	0.0066685	0.0165217	0.00578382	0.0165217
TRINITY_DN7220_c0_g1_i1	0	0	-5.27604	0.103714	6.84293	7.97079	0.0143592	0.00602044	0.00715414	0.00715414
TRINITY_DN7842_c0_g1_i1	0	0	-2.67491	0.0701824	7.10322	2.05009	0.00353787	0.00318088	0.00631326	0.00631326
TRINITY_DN855_c0_g1_i5	0	0	-4.47435	0.11044	7.37436	5.74085	0.00645786	0.0179359	0.00572945	0.0179359
TRINITY_DN10774_c0_g1_i1	3.53443e-307	1.18844e-304	-2.60601	0.06956	7.16325	1.94866	0.00262122	0.00705598	0.00615692	0.00705598
TRINITY_DN3098_c0_g1_i4	1.26135e-301	4.07383e-299	-2.10675	0.0567528	7.69598	1.27112	0.00109593	0.00240564	0.00534584	0.00534584
TRINITY_DN1431_c0_g2_i2	2.12424e-293	6.35874e-291	-3.79624	0.103699	7.31081	4.13599	0.00416404	0.0173431	0.00583945	0.0173431
TRINITY_DN2021_c0_g2_i1	7.4516e-280	1.96674e-277	-2.02084	0.0565324	8.66574	1.17228	0.000570891	0.00582093	0.00559613	0.00582093
TRINITY_DN4570_c0_g1_i1	6.58772e-278	1.72024e-275	-2.81043	0.0788978	9.10781	2.2674	0.000382664	0.0120671	0.00633195	0.0120671
TRINITY_DN13743_c0_g1_i1	1.35883e-270	3.43855e-268	-2.47755	0.0704939	6.98778	1.75523	0.00328366	-0.00159798	0.00665511	0.00665511
TRINITY_DN740_c0_g1_i3	4.32677e-267	1.04122e-264	-2.38139	0.0682043	7.04701	1.62613	0.00283051	0.0039793	0.00647316	0.00647316
TRINITY_DN10882_c0_g1_i1	2.00394e-263	4.68463e-261	-4.75649	0.137181	6.1267	6.48948	0.0263439	0.00333081	0.0112933	0.0112933
TRINITY_DN3599_c0_g1_i4	9.80954e-259	2.16923e-256	-4.00288	0.116496	9.44332	4.60127	0.000613999	0.0265288	0.00722615	0.0265288
TRINITY_DN3109_c0_g1_i6	1.95193e-258	4.27786e-256	-2.6685	0.0777072	6.87332	2.04104	0.00503333	0.00254363	0.00704348	0.00704348
TRINITY_DN5350_c0_g4_i1	1.04145e-257	2.26224e-255	-2.04827	0.0597307	9.13595	1.2048	0.000304186	0.00683132	0.00639467	0.00683132
TRINITY_DN3784_c0_g1_i2	5.59425e-257	1.19406e-254	-2.65174	0.0774394	6.74948	2.01816	0.00448128	0.00613933	0.00751244	0.00751244
TRINITY_DN3851_c0_g2_i3	9.21653e-254	1.93358e-251	-2.28447	0.0671392	7.25763	1.49882	0.00263496	0.00638038	0.00594258	0.00638038
TRINITY_DN17388_c0_g5_i1	1.89469e-252	3.90816e-250	-4.2676	0.12575	6.52329	5.23064	0.0125968	0.0190295	0.00861673	0.0190295
TRINITY_DN1469_c0_g1_i1	5.86505e-241	1.08243e-238	-2.21562	0.0668385	6.97065	1.41001	0.00222451	0.00645669	0.00671025	0.00671025
TRINITY_DN313_c0_g1_i7	1.56522e-239	2.80437e-237	-2.06239	0.0624023	8.29689	1.22194	0.000840791	0.00694731	0.00529244	0.00694731
TRINITY_DN1298_c1_g3_i3	2.05098e-236	3.62183e-234	-3.02166	0.0920336	6.94351	2.62321	0.00557741	0.011363	0.00679979	0.011363
comp39834_c1_seq7	1.53653e-228	2.5657e-226	-2.04812	0.063457	7.16089	1.20285	0.00189082	0.00317804	0.00616276	0.00616276
TRINITY_DN6671_c0_g1_i1	2.32905e-228	3.86276e-226	-3.29527	0.102138	6.33391	3.11145	0.0110446	-0.000619767	0.00981991	0.00981991
TRINITY_DN1835_c0_g1_i2	1.30395e-225	2.11965e-223	-2.32648	0.0725524	8.62339	1.55546	0.000629696	0.00989802	0.00554799	0.00989802
TRINITY_DN7614_c0_g1_i1	1.51176e-225	2.4413e-223	-4.61974	0.144089	8.87263	6.1333	0.00115811	0.0403653	0.00588512	0.0403653
TRINITY_DN9308_c0_g1_i2	4.61207e-223	7.30373e-221	-4.47406	0.140328	7.08878	5.75296	0.00734842	0.0320354	0.00635312	0.0320354
TRINITY_DN892_c0_g1_i1	3.57972e-219	5.52627e-217	-5.37505	0.170091	8.01286	8.3042	0.00472731	0.0531347	0.00522653	0.0531347
TRINITY_DN1106_c0_g1_i6	2.09203e-216	3.15037e-214	-2.32494	0.0740453	7.80354	1.55379	0.00105047	0.00991494	0.00527776	0.00991494
TRINITY_DN37927_c0_g1_i1	2.77644e-214	4.03257e-212	-4.18948	0.134093	7.57475	5.04561	0.00461021	0.0313518	0.00545785	0.0313518
TRINITY_DN52311_c0_g1_i1	2.59457e-213	3.72434e-211	-4.23617	0.135899	5.80383	5.14636	0.02274	-0.00037495	0.014197	0.014197
TRINITY_DN5493_c0_g1_i2	3.33611e-213	4.76093e-211	-2.02018	0.0648253	7.21268	1.17128	0.00236489	0.00375716	0.00603976	0.00603976
TRINITY_DN3744_c0_g1_i1	6.05938e-210	8.45077e-208	-3.72934	0.120605	7.33589	3.99864	0.00621615	0.022875	0.0057946	0.022875
TRINITY_DN12630_c0_g1_i1	5.1296e-209	7.03415e-207	-1.77941	0.0576741	7.57	0.910097	0.00118959	0.00515493	0.00546302	0.00546302
TRINITY_DN14213_c0_g2_i1	1.44333e-207	1.95734e-205	-2.96999	0.096602	6.85532	2.53624	0.00435703	0.0143068	0.00710866	0.0143068
TRINITY_DN1003_c0_g1_i2	1.49024e-207	2.00986e-205	-2.33326	0.0758942	6.72206	1.56427	0.00389651	0.00638503	0.00762335	0.00762335
TRINITY_DN3988_c0_g1_i3	1.74965e-205	2.30897e-203	-2.14021	0.0699681	7.40946	1.3171	0.00174729	0.00804379	0.00567374	0.00804379
TRINITY_DN3478_c0_g1_i2	1.6807e-204	2.18278e-202	-2.51548	0.0824358	9.47984	1.81954	0.000261358	0.01333	0.00734446	0.01333
TRINITY_DN6164_c0_g1_i4	2.16147e-204	2.79239e-202	-2.09072	0.0685344	7.05644	1.25694	0.00242426	0.00696967	0.00644544	0.00696967
TRINITY_DN1517_c1_g1_i1	3.99116e-204	5.12916e-202	-3.89266	0.127687	7.61828	4.35732	0.00346407	0.0291437	0.00541324	0.0291437
TRINITY_DN1157_c0_g1_i1	7.62068e-204	9.69208e-202	-3.10786	0.102015	6.1403	2.76958	0.00962045	0.00195679	0.0111936	0.0111936
TRINITY_DN13981_c0_g1_i2	4.28574e-200	5.39475e-198	-1.64124	0.0543811	8.21442	0.77289	0.000655863	0.00315585	0.00525875	0.00525875
TRINITY_DN38112_c0_g1_i1	1.55729e-198	1.92086e-196	-7.25334	0.241286	2.93352	15.0543	0.000397551	0.0259958	0.11604	0.11604
TRINITY_DN32769_c0_g1_i1	4.19611e-198	5.12427e-196	-1.67632	0.0558248	7.96558	0.806292	0.00100363	0.00298486	0.00522919	0.00522919
TRINITY_DN21892_c0_g1_i2	1.76188e-196	2.10961e-194	-4.89021	0.163532	7.82609	6.87846	0.00573954	0.0477459	0.00526714	0.0477459
TRINITY_DN4285_c0_g1_i1	1.57228e-195	1.84656e-193	-2.45403	0.0822658	6.60031	1.72732	0.00534125	0.00244123	0.00819408	0.00819408
TRINITY_DN2383_c0_g1_i7	1.09028e-194	1.26835e-192	-3.5288	0.118553	6.57339	3.58193	0.00924101	0.0188687	0.00833669	0.0188687
TRINITY_DN981_c0_g2_i3	1.74168e-193	1.99772e-191	-1.84094	0.062042	8.54971	0.974899	0.000464642	0.00723378	0.00547268	0.00723378
TRINITY_DN9867_c0_g2_i1	1.16745e-191	1.30256e-189	-1.97198	0.0667777	8.00017	1.11871	0.000838139	0.00808039	0.00522686	0.00808039
TRINITY_DN8651_c0_g1_i2	1.80653e-190	1.99743e-188	-1.62834	0.0553148	8.21878	0.762817	0.000686808	0.00543265	0.00526023	0.00543265
TRINITY_DN6100_c0_g1_i2	8.54854e-190	9.36752e-188	-2.45674	0.0836055	6.72347	1.73644	0.00472082	0.00925893	0.00761746	0.00925893
TRINITY_DN7314_c0_g1_i3	3.54564e-188	3.80049e-186	-2.63555	0.0900794	6.79328	1.99852	0.00467252	0.0115561	0.00734128	0.0115561
TRINITY_DN9040_c0_g1_i1	8.87276e-187	9.26769e-185	-2.05716	0.0705765	8.8071	1.21766	0.000449855	0.00951224	0.00578363	0.00951224
TRINITY_DN1027_c0_g1_i10	7.02686e-183	7.12732e-181	-2.54926	0.0883972	6.89176	1.86196	0.00865033	-0.00260231	0.0069778	0.0069778
TRINITY_DN14538_c0_g1_i1	1.49886e-182	1.51403e-180	-2.68497	0.0931878	7.52479	2.07461	0.0020931	0.0152748	0.00551524	0.0152748
TRINITY_DN8880_c0_g1_i1	1.97666e-182	1.98848e-180	-2.74679	0.0953654	6.23888	2.17038	0.00770389	0.00945249	0.0104852	0.0104852
TRINITY_DN301_c0_g2_i6	2.71858e-182	2.72369e-180	-1.57086	0.0545595	8.16784	0.709503	0.000708451	0.00450663	0.00524502	0.00524502
TRINITY_DN41805_c0_g1_i1	6.28851e-182	6.2493e-180	-5.67118	0.197171	6.20649	9.25586	0.0401735	0.0375797	0.010717	0.0375797
TRINITY_DN485_c0_g2_i5	1.32445e-181	1.3004e-179	-1.94247	0.0675951	7.01719	1.07939	0.00257513	-0.00101712	0.00656306	0.00656306
TRINITY_DN36976_c0_g1_i1	6.67559e-181	6.50234e-179	-3.39676	0.118434	5.93663	3.31094	0.0151688	0.00160986	0.0128846	0.0128846
TRINITY_DN2397_c0_g1_i1	1.93928e-179	1.87408e-177	-1.76022	0.0616259	7.2711	0.890454	0.00168027	0.00439343	0.00591523	0.00591523
TRINITY_DN6780_c0_g1_i2	1.52737e-178	1.47023e-176	-2.20511	0.0773974	6.69655	1.39873	0.00424836	0.00677172	0.00773236	0.00773236
TRINITY_DN2681_c0_g2_i1	1.61113e-178	1.54479e-176	-6.06922	0.213038	6.26343	10.6022	0.0427483	0.0480225	0.0103109	0.0480225
TRINITY_DN69_c0_g1_i9	1.21488e-177	1.16033e-175	-2.54407	0.0895236	8.0153	1.86297	0.00146647	0.0145625	0.0052265	0.0145625
TRINITY_DN11076_c0_g1_i2	1.34068e-175	1.26086e-173	-2.78178	0.0984627	6.54329	2.22756	0.00571922	0.0136706	0.00850275	0.0136706
TRINITY_DN2825_c0_g1_i3	3.71595e-175	3.48137e-173	-2.0279	0.0718704	7.30486	1.18382	0.00176242	0.00856827	0.00585037	0.00856827
TRINITY_DN1459_c0_g3_i4	6.57515e-174	6.11339e-172	-1.62591	0.0578325	8.57578	0.761045	0.000455615	0.00623358	0.00549811	0.00623358
TRINITY_DN15386_c0_g1_i3	2.98759e-173	2.7673e-171	-2.39782	0.0854523	7.41522	1.65524	0.00225405	0.0123501	0.00566495	0.0123501
TRINITY_DN8255_c0_g1_i2	3.52891e-173	3.24422e-171	-3.23262	0.115227	7.87122	3.00842	0.00188244	0.0246719	0.00524965	0.0246719
TRINITY_DN2313_c0_g1_i4	5.95292e-171	5.41186e-169	-3.08422	0.11066	5.97961	2.73727	0.0119975	0.0106778	0.0124936	0.0124936
TRINITY_DN2825_c1_g2_i2	9.34372e-171	8.46313e-169	-1.70538	0.0612232	7.83464	0.837373	0.000881822	0.00661474	0.00526345	0.00661474
TRINITY_DN467_c3_g2_i1	1.29928e-170	1.16821e-168	-2.61066	0.0937625	6.20465	1.96144	0.00685266	0.00965489	0.0107302	0.0107302
TRINITY_DN5924_c0_g1_i1	2.10668e-166	1.8144e-164	-2.84655	0.103536	6.37897	2.33348	0.00909894	0.0123404	0.00951608	0.0123404
TRINITY_DN1964_c0_g1_i6	1.34555e-165	1.1468e-163	-1.56782	0.0571656	7.60864	0.70756	0.00111312	0.00501913	0.00542269	0.00542269
TRINITY_DN920_c0_g1_i1	9.63402e-164	8.09852e-162	-2.21718	0.0813047	9.6948	1.41587	0.000184656	0.0130362	0.00813734	0.0130362
TRINITY_DN7903_c0_g3_i5	1.25716e-163	1.0496e-161	-1.7284	0.0634037	8.75166	0.860423	0.000340327	0.00769972	0.00570509	0.00769972
TRINITY_DN737_c0_g2_i2	5.11566e-163	4.25657e-161	-3.05897	0.112426	5.84863	2.69205	0.0115418	0.0100797	0.0137374	0.0137374
TRINITY_DN10138_c0_g2_i2	2.45906e-162	2.03919e-160	-3.10878	0.114499	5.99578	2.78376	0.0116542	0.014566	0.0123512	0.014566
TRINITY_DN1098_c0_g2_i5	2.30332e-161	1.89088e-159	-1.90384	0.0703338	7.98523	1.04408	0.000841997	0.00905168	0.0052276	0.00905168
TRINITY_DN4126_c0_g1_i2	5.63794e-161	4.59763e-159	-4.18521	0.154804	5.99901	5.04565	0.0203654	0.0275629	0.012323	0.0275629
TRINITY_DN4915_c0_g2_i1	8.31501e-161	6.75828e-159	-4.17208	0.1544	5.7882	5.00091	0.0333174	-0.00100085	0.0143612	0.0143612
TRINITY_DN2263_c0_g2_i1	6.06488e-160	4.86498e-158	-1.75873	0.0652643	7.3332	0.891049	0.00179913	0.00671974	0.00579933	0.00671974
TRINITY_DN37_c1_g1_i1	1.87026e-159	1.4905e-157	-1.77317	0.0659026	7.05477	0.905773	0.00198559	0.00670072	0.00645032	0.00670072
TRINITY_DN4114_c0_g1_i4	3.58143e-159	2.81762e-157	-2.10754	0.0784	8.04899	1.2796	0.000991589	0.0113015	0.00522712	0.0113015
TRINITY_DN1255_c0_g1_i11	4.72868e-158	3.65001e-156	-2.07535	0.0774794	6.92437	1.24088	0.0034131	0.00859303	0.00686453	0.00859303
TRINITY_DN4853_c0_g1_i1	6.70242e-158	5.1573e-156	-1.69833	0.0634348	7.99515	0.830988	0.000876239	0.0071717	0.00522706	0.0071717
TRINITY_DN2141_c1_g1_i1	1.35918e-157	1.04258e-155	-3.08561	0.115365	6.94943	2.7431	0.00374484	0.0228735	0.00678001	0.0228735
TRINITY_DN140_c3_g1_i1	3.06659e-157	2.33766e-155	-3.40014	0.12727	6.34167	3.33089	0.00984685	0.0225482	0.00976701	0.0225482
TRINITY_DN1426_c0_g2_i1	1.11421e-153	8.31286e-152	-5.20365	0.19705	6.71305	7.80312	0.0162832	0.0613738	0.00766117	0.0613738
TRINITY_DN3810_c0_g1_i1	1.32662e-153	9.86762e-152	-5.80865	0.220014	6.20334	9.72309	0.0396932	0.0571194	0.0107396	0.0571194
comp39960_c0_seq1	4.12583e-153	3.0596e-151	-2.35235	0.0892453	6.44276	1.59107	0.00682626	0.00490005	0.00910319	0.00910319
TRINITY_DN11866_c0_g1_i1	2.1546e-152	1.5882e-150	-3.88081	0.147584	6.35898	4.34039	0.0119817	0.0315805	0.00964975	0.0315805
TRINITY_DN3599_c0_g3_i1	3.13754e-152	2.29893e-150	-2.70543	0.102941	7.85198	2.10942	0.00149759	0.0196963	0.0052565	0.0196963
TRINITY_DN1202_c0_g1_i4	9.29992e-151	6.75372e-149	-3.62632	0.138662	5.7245	3.7798	0.0234055	0.00296115	0.0150489	0.0150489
TRINITY_DN3415_c0_g4_i2	3.69364e-150	2.65099e-148	-4.74519	0.181812	6.78299	6.49006	0.0129362	0.0531747	0.00738099	0.0531747
TRINITY_DN1799_c0_g1_i6	7.02309e-149	5.0113e-147	-1.71928	0.0661603	6.99923	0.850573	0.00213547	0.00489165	0.0066189	0.0066189
TRINITY_DN10466_c0_g1_i1	8.54395e-149	6.06127e-147	-2.60629	0.100323	6.36088	1.95804	0.00634571	0.0137836	0.00963698	0.0137836
TRINITY_DN8201_c0_g1_i1	5.61964e-148	3.94113e-146	-5.07415	0.195864	6.13325	7.42206	0.0321223	0.0446029	0.011245	0.0446029
TRINITY_DN17616_c0_g1_i1	9.58403e-148	6.68323e-146	-1.95568	0.0755499	7.23231	1.10255	0.00192479	0.00949079	0.00599619	0.00949079
TRINITY_DN300_c0_g1_i1	1.92877e-147	1.34118e-145	-2.88416	0.111534	6.03715	2.398	0.0101024	0.0147773	0.0119982	0.0147773
TRINITY_DN863_c0_g1_i2	3.88827e-146	2.67343e-144	-2.45155	0.0952328	6.19352	1.72813	0.00732842	0.0054607	0.0108101	0.0108101
TRINITY_DN51908_c0_g1_i1	4.31489e-146	2.95847e-144	-1.92028	0.0746066	6.69061	1.05856	0.00337375	0.00246464	0.00775853	0.00775853
TRINITY_DN5730_c0_g2_i1	1.87452e-145	1.28167e-143	-2.71179	0.105593	7.0768	2.12021	0.00316739	0.0191322	0.00638683	0.0191322
TRINITY_DN5748_c0_g2_i1	4.55508e-145	3.10581e-143	-1.89305	0.0738116	6.65847	1.02451	0.0029906	-0.0022792	0.00790571	0.00790571
TRINITY_DN814_c0_g1_i1	2.05689e-144	1.38325e-142	-1.70888	0.0667833	7.00145	0.841606	0.00230809	0.00614704	0.00661194	0.00661194
TRINITY_DN4565_c0_g1_i4	2.24817e-144	1.50775e-142	-2.32467	0.0908612	7.16846	1.55818	0.00282102	0.0136905	0.00614406	0.0136905
TRINITY_DN5664_c0_g2_i1	2.47157e-144	1.65306e-142	-2.5214	0.0985647	7.05033	1.83307	0.00270481	0.0167252	0.00646335	0.0167252
TRINITY_DN4469_c0_g1_i1	2.83318e-144	1.88976e-142	-2.05773	0.0804561	6.55375	1.2165	0.0045021	0.00332309	0.00844427	0.00844427
TRINITY_DN10551_c0_g1_i1	7.21954e-144	4.77657e-142	-3.6913	0.144534	7.62611	3.92887	0.00352535	0.0382548	0.00540575	0.0382548
TRINITY_DN8316_c0_g1_i2	1.67838e-143	1.10449e-141	-3.03453	0.118972	5.86496	2.63981	0.0147345	-0.00440708	0.0135741	0.0135741
TRINITY_DN11357_c0_g3_i2	2.587e-143	1.69335e-141	-5.51197	0.216246	6.58888	8.7607	0.0190235	0.0745013	0.00825396	0.0745013
TRINITY_DN8171_c0_g1_i1	3.08014e-142	1.99486e-140	-2.16139	0.0851204	6.33171	1.34276	0.00465598	0.00470036	0.009835	0.009835
TRINITY_DN1642_c0_g1_i2	4.27803e-142	2.74892e-140	-4.60097	0.181289	5.60495	6.1046	0.0403736	0.0253577	0.0164096	0.0253577
TRINITY_DN6048_c0_g1_i1	4.39743e-142	2.81826e-140	-1.79091	0.0705692	7.75588	0.92493	0.00126954	0.00869048	0.00530436	0.00869048
TRINITY_DN2513_c0_g1_i5	1.18397e-141	7.56817e-140	-4.87704	0.192471	6.48552	6.85937	0.014246	0.0598439	0.00883961	0.0598439
TRINITY_DN9723_c1_g1_i1	7.22176e-141	4.5687e-139	-2.29364	0.0907731	9.1359	1.5172	0.000418793	0.0160607	0.00639456	0.0160607
TRINITY_DN8551_c0_g1_i4	1.17701e-140	7.42699e-139	-1.96986	0.0780189	6.60557	1.11759	0.00400702	0.00640404	0.00816688	0.00816688
TRINITY_DN3887_c0_g1_i4	1.54212e-140	9.70588e-139	-2.34148	0.0927767	7.86178	1.58119	0.0015685	0.0156465	0.0052529	0.0156465
TRINITY_DN8448_c0_g1_i1	1.01261e-138	6.24513e-137	-2.8039	0.111835	5.93395	2.25963	0.0121048	0.00350724	0.0129095	0.0129095
TRINITY_DN2509_c0_g1_i1	1.06567e-138	6.55585e-137	-1.53983	0.0614222	7.31153	0.679989	0.00170722	0.00125084	0.00583815	0.00583815
TRINITY_DN10028_c0_g1_i2	1.15938e-138	7.11456e-137	-2.25791	0.0900775	6.29582	1.46276	0.00614471	0.00102439	0.0100832	0.0100832
TRINITY_DN5098_c0_g1_i4	1.17274e-137	7.09017e-136	-1.71474	0.0686609	7.03846	0.847052	0.00293007	0.00519015	0.00649858	0.00649858
TRINITY_DN6996_c0_g1_i3	2.83106e-137	1.70321e-135	-1.68459	0.067549	7.00747	0.817173	0.00253261	0.0048928	0.00659313	0.00659313
TRINITY_DN13089_c0_g1_i1	5.12868e-137	3.07045e-135	-5.17102	0.207547	5.78194	7.71369	0.0516263	0.0345254	0.0144274	0.0345254
TRINITY_DN28934_c0_g1_i1	8.51835e-136	4.99025e-134	-3.96602	0.159907	5.4212	4.50633	0.0325288	-0.0182455	0.0186116	0.0186116
TRINITY_DN319_c0_g1_i3	3.43131e-135	1.99585e-133	-1.55947	0.0630193	7.25369	0.70165	0.00179997	0.00614289	0.00595072	0.00614289
TRINITY_DN2346_c0_g1_i4	5.68229e-135	3.29734e-133	-4.27695	0.172977	6.1258	5.27768	0.0225932	0.037249	0.0113	0.037249
TRINITY_DN1119_c0_g2_i3	1.73335e-134	9.94083e-133	-2.89306	0.117221	6.07565	2.41492	0.0117904	0.0156909	0.0116851	0.0156909
TRINITY_DN10931_c0_g1_i1	1.06446e-133	6.02035e-132	-1.85883	0.0755407	10.2754	0.994941	9.17095e-05	0.00892879	0.0113211	0.0113211
TRINITY_DN2713_c0_g1_i1	5.0341e-133	2.81474e-131	-3.30231	0.134547	8.8761	3.14682	0.00077839	0.0354277	0.00589076	0.0354277
TRINITY_DN10942_c0_g1_i2	7.65509e-133	4.26081e-131	-4.35799	0.177683	6.80266	5.48042	0.0115949	0.0515475	0.00730534	0.0515475
TRINITY_DN39295_c0_g1_i1	7.645e-133	4.26081e-131	-6.62344	0.270049	2.61857	12.5515	0.000655699	0.0195032	0.145197	0.145197
TRINITY_DN3010_c0_g1_i7	6.16666e-132	3.40916e-130	-2.84073	0.116225	6.05172	2.32879	0.0101427	0.0168736	0.011878	0.0168736
TRINITY_DN3529_c0_g2_i1	1.66427e-131	9.15946e-130	-2.39101	0.0979877	6.48503	1.64987	0.00487593	0.0143272	0.00884256	0.0143272
TRINITY_DN51546_c0_g1_i1	2.9335e-131	1.61086e-129	-5.94305	0.243788	6.73999	10.1933	0.0256857	0.0931799	0.00755025	0.0931799
TRINITY_DN7866_c0_g1_i2	4.69906e-131	2.5575e-129	-2.42341	0.0994889	6.0547	1.68671	0.0079424	0.00224678	0.0118537	0.0118537
TRINITY_DN5959_c0_g1_i2	6.72529e-131	3.64412e-129	-1.34647	0.0553102	7.80732	0.520301	0.000842551	0.00185022	0.0052759	0.0052759
TRINITY_DN532_c0_g2_i2	3.56986e-130	1.90077e-128	-3.08406	0.127045	6.31497	2.74521	0.00730984	0.0249709	0.00995021	0.0249709
TRINITY_DN212_c0_g2_i1	7.2505e-130	3.85218e-128	-1.68601	0.069537	6.96949	0.819721	0.00295679	0.00584152	0.00671401	0.00671401
TRINITY_DN12064_c0_g1_i1	1.31587e-128	6.9461e-127	-6.57331	0.272451	2.59351	12.3488	0.000785822	0.00330841	0.147674	0.147674
TRINITY_DN1955_c0_g1_i15	1.22101e-127	6.36327e-126	-1.42817	0.0594222	8.91413	0.588812	0.000319082	0.00674291	0.00595439	0.00674291
TRINITY_DN32397_c0_g1_i1	1.32566e-127	6.87362e-126	-2.14865	0.0894125	6.30873	1.32969	0.00599576	0.00641234	0.00999342	0.00999342
TRINITY_DN1762_c0_g1_i3	3.05113e-127	1.57338e-125	-1.94818	0.0811871	6.55825	1.0957	0.0034254	0.0097573	0.00841936	0.0097573
TRINITY_DN5476_c0_g1_i1	8.33518e-127	4.28024e-125	-1.37302	0.0573183	7.61235	0.540906	0.00115174	0.00151203	0.00541903	0.00541903
TRINITY_DN1087_c0_g1_i2	1.64322e-126	8.36816e-125	-3.44178	0.143851	7.08274	3.42	0.00515543	0.0362309	0.00637004	0.0362309
TRINITY_DN1858_c0_g1_i1	1.69242e-126	8.60084e-125	-2.96916	0.124104	7.09871	2.54524	0.00350865	0.027295	0.00632563	0.027295
TRINITY_DN15816_c1_g1_i5	1.6993e-126	8.61796e-125	-2.99776	0.1253	5.70457	2.58226	0.0161305	0.000980106	0.0152699	0.0152699
TRINITY_DN4375_c0_g1_i5	3.45163e-126	1.74688e-124	-3.33958	0.13976	6.83454	3.21999	0.00596735	0.0330986	0.00718523	0.0330986
TRINITY_DN8764_c0_g1_i1	3.53814e-126	1.78698e-124	-2.38842	0.0999592	6.76796	1.647	0.00395808	0.0160256	0.00743957	0.0160256
TRINITY_DN8817_c0_g1_i1	4.76786e-125	2.37869e-123	-2.54754	0.107107	6.9045	1.87395	0.00371607	0.0192277	0.00693312	0.0192277
TRINITY_DN4238_c0_g1_i1	4.78722e-125	2.38351e-123	-1.99106	0.0837113	6.57801	1.14468	0.0032816	0.0107335	0.00831184	0.0107335
TRINITY_DN9054_c0_g2_i1	1.5025e-124	7.43555e-123	-2.17623	0.0916814	8.66688	1.36754	0.000639506	0.0161715	0.00559748	0.0161715
TRINITY_DN1137_c0_g1_i2	2.20095e-124	1.08701e-122	-2.75256	0.11604	7.55629	2.18783	0.00210408	0.0248266	0.00547828	0.0248266
TRINITY_DN14444_c0_g1_i1	3.28311e-124	1.61822e-122	-2.44478	0.103138	7.38538	1.72594	0.00193054	0.0193444	0.00571157	0.0193444
TRINITY_DN1269_c0_g2_i3	3.55946e-124	1.75091e-122	-3.43382	0.144884	5.52913	3.3762	0.0246744	-0.0161433	0.0173081	0.0173081
TRINITY_DN12840_c0_g1_i1	7.66116e-124	3.73859e-122	-5.8383	0.246672	5.48484	9.84309	0.0645392	0.0571553	0.017841	0.0571553
TRINITY_DN292_c2_g1_i1	1.68691e-123	8.18318e-122	-2.36356	0.100003	5.98172	1.60013	0.00752629	-0.00284932	0.0124749	0.0124749
TRINITY_DN8203_c0_g1_i2	2.51397e-123	1.21234e-121	-1.92337	0.0814365	6.49276	1.06107	0.00446764	0.000331384	0.00879616	0.00879616
TRINITY_DN414_c0_g1_i4	2.79434e-123	1.34227e-121	-1.27437	0.0539676	8.60604	0.46581	0.000295708	0.00181057	0.00552929	0.00552929
TRINITY_DN8104_c0_g2_i1	3.68356e-123	1.76595e-121	-1.29297	0.0547825	7.95719	0.479673	0.000772125	0.00158723	0.00523013	0.00523013
TRINITY_DN1199_c0_g1_i6	4.42204e-123	2.11585e-121	-4.28106	0.181446	6.18053	5.29287	0.0208616	0.0449835	0.0109036	0.0449835
TRINITY_DN13738_c0_g1_i1	7.82786e-123	3.73819e-121	-1.92569	0.0817009	6.80037	1.07095	0.00305074	0.0102993	0.0073141	0.0102993
TRINITY_DN37633_c0_g1_i1	4.28394e-122	2.02999e-120	-3.60691	0.153499	6.70489	3.75749	0.0082817	0.0388424	0.00769608	0.0388424
TRINITY_DN3823_c0_g1_i4	7.27855e-122	3.44238e-120	-2.74527	0.116942	7.25567	2.17673	0.00269446	0.0246566	0.00594662	0.0246566
TRINITY_DN9489_c0_g2_i1	9.45901e-122	4.46501e-120	-1.26335	0.0538417	8.38979	0.460356	0.000452879	0.0046072	0.00534498	0.00534498
TRINITY_DN1787_c0_g1_i1	1.12117e-121	5.28219e-120	-2.63449	0.112311	6.55755	2.00463	0.00552246	0.0197052	0.00842327	0.0197052
TRINITY_DN12539_c0_g1_i3	1.65475e-121	7.78111e-120	-2.02799	0.0865169	7.96904	1.18791	0.000883968	0.0140864	0.00522885	0.0140864
TRINITY_DN3552_c0_g1_i3	4.5695e-121	2.14051e-119	-2.09662	0.0896102	6.73986	1.26972	0.0037313	0.0123287	0.00755076	0.0123287
TRINITY_DN922_c0_g1_i3	8.71115e-121	4.06509e-119	-3.1311	0.133982	5.56781	2.81378	0.0190553	-0.00425108	0.016847	0.016847
TRINITY_DN9412_c0_g1_i2	1.03275e-120	4.80114e-119	-3.74834	0.160444	5.30695	4.05347	0.0314874	0.0142164	0.0199969	0.0199969
TRINITY_DN317_c0_g1_i12	1.0808e-120	5.01499e-119	-2.11386	0.0904891	6.87645	1.29073	0.00272515	0.0136514	0.00703226	0.0136514
TRINITY_DN6607_c0_g2_i1	1.82279e-120	8.41018e-119	-2.15444	0.0923143	6.6261	1.34078	0.00391311	0.0131308	0.00806276	0.0131308
TRINITY_DN1874_c0_g1_i1	5.05106e-120	2.31312e-118	-2.72187	0.116847	6.39513	2.14014	0.00694233	0.0203639	0.00940942	0.0203639
TRINITY_DN6134_c0_g2_i1	7.16e-120	3.26672e-118	-2.1144	0.090827	7.78055	1.29149	0.00122479	0.0152743	0.00528988	0.0152743
TRINITY_DN8004_c0_g1_i1	8.16862e-120	3.71309e-118	-2.26067	0.0971337	8.38098	1.47636	0.000586372	0.0182835	0.00533932	0.0182835
TRINITY_DN2916_c0_g1_i3	1.51681e-119	6.84406e-118	-2.58443	0.111171	6.4751	1.92955	0.00651696	0.0182012	0.00890277	0.0182012
TRINITY_DN8483_c0_g1_i1	1.58379e-119	7.13314e-118	-3.26173	0.140317	5.98092	3.07343	0.0123259	0.027052	0.012482	0.027052
TRINITY_DN244_c0_g1_i2	2.71064e-119	1.21415e-117	-2.08981	0.0899914	6.45496	1.26168	0.0039068	0.0122901	0.00902685	0.0122901
TRINITY_DN53044_c0_g1_i1	4.89509e-119	2.18067e-117	-2.531	0.10911	7.04741	1.85069	0.00360223	0.0202076	0.00647197	0.0202076
TRINITY_DN3393_c0_g1_i3	5.62187e-119	2.49538e-117	-2.99827	0.129286	5.64222	2.58613	0.0174529	0.00316927	0.0159769	0.0159769
TRINITY_DN5290_c0_g1_i1	7.16329e-119	3.17383e-117	-1.29416	0.0558296	7.61139	0.483521	0.000813915	0.00501261	0.00541997	0.00541997
TRINITY_DN3851_c0_g2_i1	9.12579e-119	4.03607e-117	-1.50646	0.0650177	8.1456	0.655656	0.000610639	0.00784396	0.0052398	0.00784396
TRINITY_DN4165_c0_g1_i4	1.42377e-118	6.2856e-117	-2.51123	0.108472	5.74354	1.81424	0.00869225	0.00581743	0.0148403	0.0148403
TRINITY_DN2372_c0_g1_i1	2.3082e-118	1.01536e-116	-5.05363	0.218488	6.45654	7.37875	0.022548	0.0729257	0.009017	0.0729257
TRINITY_DN901_c0_g1_i1	3.75912e-118	1.6477e-116	-1.26636	0.0547995	7.90523	0.462059	0.00076621	0.0037444	0.00523977	0.00523977
TRINITY_DN200_c0_g1_i1	6.94724e-118	3.03429e-116	-1.24817	0.0540745	8.01205	0.447014	0.000621569	0.00158202	0.00522654	0.00522654
TRINITY_DN39_c0_g1_i3	1.25374e-117	5.42756e-116	-2.07833	0.0901393	7.14878	1.24806	0.00226524	0.0139849	0.00619321	0.0139849
TRINITY_DN4571_c0_g1_i5	3.35825e-117	1.45126e-115	-1.35447	0.0588535	9.15281	0.530104	0.000235133	0.00669233	0.00643325	0.00669233
TRINITY_DN887_c0_g1_i1	8.89086e-117	3.8153e-115	-6.41986	0.279465	2.51678	11.7955	0.000755109	0.0224955	0.155446	0.155446
TRINITY_DN4196_c0_g1_i4	9.0207e-117	3.86426e-115	-1.71539	0.0746751	6.66508	0.843373	0.00327805	-0.000192953	0.0078747	0.0078747
TRINITY_DN3579_c0_g1_i1	8.18807e-116	3.48326e-114	-3.90266	0.170606	7.36866	4.40153	0.00446508	0.0537476	0.00573881	0.0537476
TRINITY_DN10306_c0_g1_i1	1.5446e-115	6.55948e-114	-1.44722	0.0633423	7.02101	0.603536	0.00147311	0.00450633	0.00655137	0.00655137
TRINITY_DN10197_c0_g1_i1	2.33752e-115	9.89254e-114	-1.37221	0.0601068	7.25587	0.542596	0.00127945	0.00409896	0.0059462	0.0059462
TRINITY_DN13774_c0_g1_i1	6.3813e-115	2.68671e-113	-1.46463	0.0642789	9.6935	0.616674	0.000131549	0.00427586	0.008132	0.008132
TRINITY_DN4849_c0_g1_i2	6.98121e-115	2.93426e-113	-1.6475	0.072317	7.1657	0.784463	0.00203869	0.0084208	0.00615085	0.0084208
TRINITY_DN2855_c0_g2_i7	9.29597e-115	3.89384e-113	-2.60798	0.11454	8.2265	1.96579	0.00101187	0.0252272	0.00526293	0.0252272
TRINITY_DN7411_c0_g1_i3	4.43687e-114	1.84589e-112	-4.46775	0.196814	6.12662	5.76949	0.0196996	0.0577715	0.0112939	0.0577715
TRINITY_DN1389_c0_g1_i3	5.21286e-114	2.16506e-112	-1.86707	0.0822741	6.51208	1.00604	0.00485619	0.00687304	0.00868186	0.00868186
TRINITY_DN1265_c0_g1_i3	9.55347e-114	3.95446e-112	-2.1452	0.0946413	6.1475	1.31788	0.00677248	-0.00321264	0.0111415	0.0111415
TRINITY_DN28744_c0_g1_i1	1.17059e-113	4.82913e-112	-3.68346	0.16257	6.46368	3.92185	0.0105894	0.0422685	0.00897284	0.0422685
TRINITY_DN52270_c0_g1_i1	3.28602e-113	1.35107e-111	-2.50867	0.110943	6.13859	1.81923	0.00872365	0.0158932	0.011206	0.0158932
TRINITY_DN8995_c0_g1_i2	3.33962e-113	1.37081e-111	-1.2836	0.0567676	9.05906	0.476161	0.000216962	0.00609286	0.00622817	0.00622817
TRINITY_DN882_c0_g1_i4	4.72678e-113	1.93695e-111	-2.69395	0.119221	5.82962	2.09706	0.0144971	0.012959	0.0139304	0.0139304
TRINITY_DN12530_c0_g1_i1	5.71836e-113	2.33938e-111	-2.45878	0.108855	5.83859	1.73518	0.00985966	-0.000687405	0.013839	0.013839
TRINITY_DN1845_c0_g3_i1	1.60486e-112	6.522e-111	-4.37598	0.194125	7.62547	5.53581	0.00459888	0.07077	0.00540635	0.07077
TRINITY_DN7877_c0_g1_i3	4.07767e-112	1.64894e-110	-1.66418	0.0739611	7.5851	0.800665	0.00143214	0.00950836	0.00544679	0.00950836
TRINITY_DN1601_c0_g3_i2	6.36385e-112	2.56498e-110	-2.10331	0.0935592	6.28302	1.27898	0.00669988	0.0108068	0.0101729	0.0108068
TRINITY_DN47115_c0_g1_i1	1.31428e-111	5.2627e-110	-4.93418	0.219797	8.18999	7.03885	0.00354054	0.0930808	0.00525108	0.0930808
TRINITY_DN19199_c0_g2_i2	1.38722e-111	5.54572e-110	-1.5727	0.0700645	7.05783	0.715094	0.00175326	0.0080648	0.00644138	0.0080648
TRINITY_DN29029_c0_g1_i1	1.74967e-111	6.98332e-110	-2.25052	0.100308	6.03331	1.4561	0.00809308	0.00241164	0.0120303	0.0120303
TRINITY_DN15194_c0_g3_i1	5.24293e-111	2.08579e-109	-1.83849	0.0821225	6.39364	0.972107	0.004069	0.00336781	0.00941922	0.00941922
TRINITY_DN6937_c0_g1_i1	1.11677e-110	4.42847e-109	-3.52197	0.157558	7.3895	3.58664	0.00301915	0.04663	0.00570498	0.04663
TRINITY_DN5359_c0_g1_i1	1.23435e-110	4.88685e-109	-2.07648	0.0929114	7.8306	1.24673	0.0012944	0.0159707	0.00526517	0.0159707
TRINITY_DN2492_c0_g1_i2	3.54211e-110	1.39334e-108	-2.02132	0.0906344	6.19191	1.17541	0.00560745	0.00379755	0.0108217	0.0108217
TRINITY_DN10784_c0_g1_i1	1.12695e-109	4.39081e-108	-3.99133	0.179385	7.42128	4.60681	0.00391591	0.0604424	0.00565579	0.0604424
TRINITY_DN942_c0_g1_i1	1.97969e-109	7.70104e-108	-1.81956	0.081871	8.68091	0.957436	0.000513086	0.0128926	0.00561427	0.0128926
TRINITY_DN2697_c0_g3_i1	9.81183e-109	3.77494e-107	-2.46152	0.111115	6.10379	1.75232	0.00954882	0.0151445	0.0114658	0.0151445
TRINITY_DN36_c0_g1_i7	3.55736e-108	1.36011e-106	-5.04406	0.228293	8.63014	7.35865	0.00252593	0.10171	0.00555542	0.10171
TRINITY_DN51529_c0_g1_i1	3.5532e-108	1.36011e-106	-1.26517	0.0572614	7.45099	0.461921	0.00094532	0.00440763	0.00561241	0.00561241
TRINITY_DN1459_c0_g3_i2	3.69077e-108	1.40892e-106	-1.48567	0.067246	9.87227	0.634339	0.000112542	0.00421599	0.0089315	0.0089315
TRINITY_DN3400_c0_g1_i6	3.91786e-108	1.49329e-106	-5.55555	0.251493	6.47311	8.92676	0.0243022	0.102195	0.00891492	0.102195
TRINITY_DN2422_c0_g1_i1	6.26731e-108	2.38508e-106	-2.70641	0.122633	5.98627	2.11853	0.00998292	0.020095	0.0124347	0.020095
TRINITY_DN8011_c0_g1_i2	6.42329e-108	2.44065e-106	-5.87162	0.26607	5.25322	9.90134	0.120934	-0.0613537	0.0206524	0.0206524
TRINITY_DN8192_c0_g1_i1	1.12279e-107	4.25309e-106	-2.26506	0.102758	5.95055	1.47272	0.00836232	-0.000355524	0.012756	0.012756
TRINITY_DN2706_c0_g2_i2	1.89298e-107	7.14847e-106	-1.59399	0.0723915	6.71449	0.730791	0.00282599	0.00282901	0.00765507	0.00765507
TRINITY_DN2141_c1_g2_i1	2.57983e-107	9.72727e-106	-1.50886	0.0685691	6.85853	0.65432	0.00230649	0.00217801	0.00709696	0.00709696
TRINITY_DN42288_c0_g1_i1	6.47522e-107	2.43401e-105	-4.15661	0.189253	5.44023	4.9978	0.0275479	0.0440856	0.0183809	0.0440856
TRINITY_DN9199_c0_g1_i1	1.05116e-106	3.9332e-105	-1.34353	0.0612332	7.21866	0.517322	0.00147272	0.00037959	0.00602629	0.00602629
TRINITY_DN4913_c0_g1_i7	1.74748e-106	6.49902e-105	-2.83714	0.129443	7.01154	2.32854	0.0039223	0.0295886	0.0065805	0.0295886
TRINITY_DN293_c1_g1_i8	2.54609e-106	9.44054e-105	-1.31344	0.0599717	7.53103	0.498922	0.00168551	0.00535206	0.0055077	0.0055077
TRINITY_DN3006_c1_g1_i1	2.61516e-106	9.66743e-105	-2.67041	0.121938	6.08549	2.06294	0.0083201	0.0214177	0.0116075	0.0214177
TRINITY_DN6616_c1_g1_i6	7.58839e-106	2.79677e-104	-1.1713	0.0536037	8.14195	0.394465	0.00050769	0.00238629	0.00523903	0.00523903
TRINITY_DN3270_c0_g1_i1	1.6774e-105	6.15447e-104	-6.26221	0.287062	2.43796	11.2224	0.00107284	0.0200033	0.163736	0.163736
TRINITY_DN4026_c0_g1_i7	2.1902e-105	8.0001e-104	-2.29394	0.105214	6.60145	1.52245	0.00406974	0.0180702	0.00818815	0.0180702
TRINITY_DN798_c0_g2_i2	2.69292e-105	9.82177e-104	-1.31619	0.0603944	7.25769	0.497537	0.00135251	0.00165963	0.00594246	0.00594246
TRINITY_DN6988_c0_g1_i4	6.77682e-105	2.46435e-103	-1.59141	0.0731654	7.61929	0.732774	0.000982703	0.00972365	0.00541227	0.00972365
TRINITY_DN46945_c0_g1_i1	8.88508e-105	3.22146e-103	-3.88717	0.178815	6.31973	4.37197	0.0139267	0.0500231	0.00991731	0.0500231
TRINITY_DN1893_c1_g2_i2	1.4886e-104	5.38926e-103	-2.76385	0.12728	5.61158	2.18666	0.0160682	-0.0112577	0.0163322	0.0163322
TRINITY_DN3155_c0_g1_i8	3.34098e-104	1.20246e-102	-3.02049	0.139337	5.4273	2.60996	0.020292	-0.0164613	0.0185377	0.0185377
TRINITY_DN1276_c0_g1_i1	3.66863e-104	1.31845e-102	-1.30965	0.060427	7.27972	0.494505	0.00140468	0.00378922	0.00589817	0.00589817
TRINITY_DN1825_c0_g3_i2	5.47535e-104	1.96201e-102	-1.29158	0.0596438	9.36206	0.479277	0.000136139	0.00296543	0.00697862	0.00697862
TRINITY_DN3009_c0_g2_i1	7.25489e-104	2.5846e-102	-4.13684	0.19115	5.3131	4.90948	0.0531546	-0.0299023	0.0199221	0.0199221
TRINITY_DN4236_c0_g1_i1	7.75459e-104	2.75861e-102	-2.04097	0.0943199	6.53081	1.20541	0.00339804	0.0143944	0.00857357	0.0143944
TRINITY_DN32451_c0_g1_i1	9.64263e-104	3.42035e-102	-5.15256	0.238228	5.34857	7.67428	0.0940133	0.00968176	0.0194916	0.0194916
comp39703_c2_seq1	2.44654e-103	8.65315e-102	-1.19686	0.0554468	8.24231	0.414547	0.000685089	0.0054636	0.0052688	0.0054636
TRINITY_DN3939_c0_g1_i3	4.00253e-103	1.41158e-101	-1.81959	0.0843851	10.6175	0.951882	6.12791e-05	0.00682921	0.0141804	0.0141804
TRINITY_DN11367_c0_g1_i1	6.32793e-103	2.22211e-101	-3.13116	0.145353	5.35589	2.83399	0.022852	0.0154248	0.019403	0.019403
TRINITY_DN4075_c0_g1_i2	1.06662e-102	3.74019e-101	-4.33656	0.201536	5.42148	5.4145	0.0626253	-0.0142895	0.0186082	0.0186082
TRINITY_DN541_c2_g1_i2	2.79315e-102	9.78039e-101	-1.38465	0.0644839	9.70832	0.551563	0.000123236	0.0042786	0.00819311	0.00819311
comp24957_c0_seq1	4.75267e-102	1.65709e-100	-2.68646	0.125254	6.12946	2.08892	0.00793374	0.0234433	0.0112729	0.0234433
TRINITY_DN4533_c0_g1_i1	6.70581e-102	2.32487e-100	-1.21243	0.0565706	8.32982	0.42548	0.000501461	0.005899	0.00530928	0.005899
TRINITY_DN37452_c0_g1_i1	8.56961e-102	2.96267e-100	-2.07388	0.0968166	6.02629	1.23712	0.00665764	0.00299385	0.0120893	0.0120893
TRINITY_DN5429_c0_g1_i4	1.2898e-101	4.43409e-100	-2.05794	0.0961582	6.08313	1.21847	0.00686676	0.00297116	0.011626	0.011626
TRINITY_DN8554_c0_g1_i1	4.4571e-101	1.52799e-99	-3.79775	0.177932	5.95245	4.1751	0.0184482	0.0448718	0.0127386	0.0448718
TRINITY_DN1586_c0_g1_i3	4.84902e-101	1.66003e-99	-1.37252	0.0643173	7.10055	0.541489	0.00195285	0.00184701	0.00632059	0.00632059
TRINITY_DN4046_c0_g1_i1	7.17411e-101	2.45259e-99	-2.1018	0.0985768	6.99051	1.27882	0.00251417	0.0169206	0.00664645	0.0169206
TRINITY_DN6384_c0_g1_i1	1.02927e-100	3.50895e-99	-2.74754	0.128965	9.47956	2.18536	0.000310596	0.0329532	0.00734352	0.0329532
TRINITY_DN3899_c0_g1_i2	3.7652e-100	1.27653e-98	-6.17984	0.290902	2.39677	10.9191	0.00105404	0.00769187	0.168193	0.168193
TRINITY_DN4402_c0_g1_i7	4.5225e-100	1.53116e-98	-2.97423	0.140062	6.78775	2.54327	0.0318719	-0.0134097	0.00736258	0.00736258
TRINITY_DN3354_c0_g3_i1	4.85604e-100	1.63956e-98	-2.32066	0.109301	5.75431	1.55039	0.00916994	0.00446835	0.0147234	0.0147234
TRINITY_DN46783_c0_g1_i1	5.43727e-100	1.83077e-98	-6.17894	0.291096	2.39632	10.9105	0.00123078	0.0012568	0.168243	0.168243
TRINITY_DN1824_c0_g1_i1	9.04113e-100	3.04005e-98	-1.14045	0.0537881	8.40167	0.376447	0.0004335	0.00521521	0.00535283	0.00535283
TRINITY_DN12197_c0_g1_i1	1.13324e-99	3.80528e-98	-1.98553	0.0936928	7.21995	1.14143	0.00174075	0.0158159	0.00602343	0.0158159
TRINITY_DN1155_c0_g2_i2	1.35587e-99	4.54662e-98	-4.80418	0.226789	5.07999	6.66083	0.0800425	-0.0024595	0.0228238	0.0228238
TRINITY_DN14019_c0_g1_i1	1.63718e-99	5.48242e-98	-1.15781	0.0546793	7.86597	0.385372	0.000728229	0.00202808	0.00525143	0.00525143
TRINITY_DN51966_c0_g1_i1	1.9579e-99	6.52972e-98	-3.0479	0.143999	5.53829	2.68648	0.0242728	0.0133805	0.0171984	0.0171984
TRINITY_DN12161_c0_g1_i1	1.96675e-99	6.55033e-98	-1.82905	0.0864148	6.32756	0.966854	0.0050716	0.00778035	0.00986343	0.00986343
TRINITY_DN2437_c0_g1_i4	2.80101e-99	9.29104e-98	-1.14338	0.0540623	8.07816	0.374315	0.00061622	0.000313073	0.00522924	0.00522924
TRINITY_DN12826_c0_g1_i1	2.86363e-99	9.48591e-98	-1.3904	0.0657452	7.37252	0.559753	0.00122713	0.00741772	0.00573246	0.00741772
TRINITY_DN7824_c0_g1_i1	3.11935e-99	1.03052e-97	-1.82172	0.0861569	6.7272	0.960915	0.00463353	0.0102125	0.00760209	0.0102125
TRINITY_DN32346_c0_g1_i1	3.43755e-99	1.13412e-97	-1.4807	0.0700437	7.63646	0.63483	0.00109282	0.00871944	0.00539608	0.00871944
TRINITY_DN2390_c0_g1_i4	4.13725e-99	1.36313e-97	-2.11556	0.100117	8.44278	1.29593	0.000582114	0.0194648	0.00538199	0.0194648
TRINITY_DN8070_c0_g2_i5	4.5304e-99	1.49066e-97	-1.24093	0.0587377	7.34467	0.44515	0.00112088	0.00492122	0.00577935	0.00577935
TRINITY_DN10649_c0_g1_i1	8.23234e-99	2.69788e-97	-2.75041	0.130361	7.55441	2.19049	0.00228591	0.0317022	0.0054804	0.0317022
TRINITY_DN8412_c0_g1_i1	8.47118e-99	2.77245e-97	-6.47613	0.306969	6.06179	12.1445	0.0715886	0.116871	0.0117962	0.116871
TRINITY_DN676_c0_g1_i5	9.29536e-99	3.03813e-97	-2.39813	0.113695	7.02354	1.66531	0.00233784	0.0235153	0.00654364	0.0235153
TRINITY_DN5128_c0_g1_i2	1.28201e-98	4.1846e-97	-2.27844	0.108099	5.79596	1.50117	0.00909118	0.0118424	0.0142795	0.0142795
TRINITY_DN4994_c0_g1_i1	2.1285e-98	6.92001e-97	-2.29392	0.108957	5.87815	1.51951	0.0102996	0.00844146	0.0134437	0.0134437
TRINITY_DN9303_c0_g1_i1	2.22499e-98	7.22415e-97	-3.70737	0.176111	4.98393	3.96773	0.0379338	0.0095406	0.0240966	0.0240966
TRINITY_DN13510_c0_g1_i1	2.52637e-98	8.19185e-97	-2.28992	0.108809	6.92215	1.5185	0.00385598	0.0198228	0.00687213	0.0198228
TRINITY_DN481_c0_g2_i3	3.50616e-98	1.13389e-96	-1.15135	0.0547487	8.18194	0.38268	0.000746058	0.00384456	0.00524878	0.00524878
TRINITY_DN10263_c0_g1_i1	4.96779e-98	1.60236e-96	-1.30946	0.0623161	7.33832	0.496568	0.00139905	0.00636755	0.00579036	0.00636755
TRINITY_DN6268_c0_g1_i4	5.02851e-98	1.61981e-96	-2.87575	0.136858	5.99721	2.39494	0.00975089	0.0277094	0.0123387	0.0277094
TRINITY_DN2398_c0_g1_i3	9.83079e-98	3.14611e-96	-2.02462	0.0964988	7.214	1.18713	0.00170902	0.016915	0.00603675	0.016915
TRINITY_DN1191_c0_g1_i3	1.37749e-97	4.39686e-96	-1.34749	0.0642743	7.20991	0.525863	0.00124901	0.00701335	0.00604604	0.00701335
TRINITY_DN2301_c0_g1_i1	4.51522e-97	1.42823e-95	-1.1992	0.0573558	9.12085	0.41313	0.000218624	0.002404	0.00636075	0.00636075
TRINITY_DN2854_c0_g1_i3	4.57142e-97	1.44414e-95	-3.1509	0.150706	9.24884	2.87555	0.000408094	0.0450166	0.00666785	0.0450166
TRINITY_DN8763_c0_g1_i1	5.00798e-97	1.58002e-95	-2.39315	0.114487	6.72496	1.6588	0.00400253	0.0222122	0.00761129	0.0222122
TRINITY_DN1757_c0_g1_i1	6.40697e-97	2.01881e-95	-1.139	0.0545199	7.88133	0.374056	0.00069843	0.00326017	0.00524642	0.00524642
TRINITY_DN2319_c0_g1_i3	6.52535e-97	2.05348e-95	-1.58139	0.0756986	7.27852	0.724333	0.0016794	0.00978117	0.00590054	0.00978117
TRINITY_DN3385_c0_g1_i2	6.75512e-97	2.12306e-95	-1.66512	0.0797132	6.664	0.803072	0.00309479	0.00961359	0.00787975	0.00961359
TRINITY_DN11683_c0_g1_i1	7.36957e-97	2.31321e-95	-3.11681	0.149239	5.51808	2.80026	0.0271038	0.00169931	0.0174405	0.0174405
TRINITY_DN6650_c0_g2_i1	7.50983e-97	2.35123e-95	-1.3804	0.0660989	7.12266	0.551918	0.00165741	0.00708071	0.00626098	0.00708071
TRINITY_DN15187_c0_g1_i1	9.82466e-97	3.06814e-95	-1.25283	0.0600274	8.20172	0.454631	0.000543369	0.00666321	0.00525463	0.00666321
TRINITY_DN52576_c0_g1_i1	1.22831e-96	3.83101e-95	-1.62554	0.0779252	6.5592	0.764054	0.0037305	0.0068674	0.00841417	0.00841417
TRINITY_DN10937_c0_g1_i1	1.72917e-96	5.37951e-95	-1.26153	0.0605225	7.59647	0.46098	0.00112283	0.00620311	0.00543497	0.00620311
TRINITY_DN4796_c0_g1_i7	1.78238e-96	5.538e-95	-1.29645	0.0622024	7.18539	0.48383	0.00163516	0.00256898	0.00610312	0.00610312
TRINITY_DN4826_c0_g1_i2	2.45765e-96	7.60724e-95	-1.94465	0.0933712	6.65575	1.09542	0.00309641	0.0143399	0.00791859	0.0143399
TRINITY_DN2903_c0_g1_i2	2.51122e-96	7.76328e-95	-2.35364	0.113014	7.15242	1.60464	0.00275697	0.0227873	0.00618399	0.0227873
TRINITY_DN583_c0_g1_i2	3.11005e-96	9.59037e-95	-1.11103	0.053374	8.06126	0.355929	0.000469741	0.00332164	0.00522783	0.00522783
TRINITY_DN2748_c0_g1_i5	5.94309e-96	1.82577e-94	-1.26332	0.0607811	7.98003	0.462329	0.00072187	0.00666682	0.00522795	0.00666682
TRINITY_DN1879_c0_g3_i3	6.06939e-96	1.86224e-94	-3.48033	0.167454	7.33227	3.50884	0.00313267	0.0529491	0.00580096	0.0529491
TRINITY_DN2245_c0_g1_i2	6.10582e-96	1.87108e-94	-1.31243	0.0631478	7.66418	0.498972	0.00122275	0.00675254	0.00537155	0.00675254
TRINITY_DN6936_c0_g1_i1	6.88476e-96	2.10715e-94	-1.8502	0.0890474	6.61824	0.991663	0.00351282	0.012346	0.00810224	0.012346
TRINITY_DN4440_c0_g1_i2	8.4831e-96	2.5931e-94	-2.47093	0.11898	6.81364	1.7687	0.00443173	0.0238805	0.00726363	0.0238805
TRINITY_DN7806_c0_g1_i4	9.7233e-96	2.96851e-94	-2.71267	0.130661	5.73155	2.13172	0.0116749	0.0224698	0.0149713	0.0224698
TRINITY_DN2427_c0_g3_i1	1.18602e-95	3.61191e-94	-4.5169	0.217665	5.06899	5.89044	0.0717902	-0.000418474	0.0229663	0.0229663
TRINITY_DN1153_c0_g1_i1	1.31636e-95	4.00388e-94	-1.81076	0.0872798	8.93778	0.949872	0.000498763	0.0147368	0.00599563	0.0147368
TRINITY_DN1484_c0_g1_i2	2.54636e-95	7.69741e-94	-1.71421	0.0827529	6.36157	0.849087	0.00406373	0.00703121	0.00963235	0.00963235
TRINITY_DN3674_c0_g1_i1	3.6177e-95	1.09091e-93	-1.26096	0.0609223	7.21709	0.459055	0.00139324	0.00416047	0.00602982	0.00602982
TRINITY_DN8157_c0_g1_i1	3.93904e-95	1.18635e-93	-3.25471	0.157279	5.21749	3.05387	0.028382	0.00342424	0.0210915	0.0210915
TRINITY_DN1426_c0_g1_i5	7.69394e-95	2.30875e-93	-2.94612	0.14259	6.4686	2.51474	0.00743748	0.0332262	0.00894257	0.0332262
TRINITY_DN1876_c0_g1_i1	3.37715e-94	1.00479e-92	-3.50225	0.170095	9.89512	3.5541	0.000275531	0.0575892	0.00904398	0.0575892
TRINITY_DN9058_c1_g4_i2	4.26967e-94	1.26881e-92	-1.11635	0.0542481	7.8995	0.356813	0.000644475	0.000226079	0.00524124	0.00524124
TRINITY_DN29315_c0_g1_i1	9.22584e-94	2.735e-92	-1.92975	0.0939455	7.29132	1.07912	0.00177189	0.0158796	0.00587577	0.0158796
TRINITY_DN49505_c0_g1_i1	1.01393e-93	2.99855e-92	-4.3653	0.212562	6.8751	5.52199	0.00715983	0.0832053	0.00703708	0.0832053
TRINITY_DN1843_c0_g1_i2	2.09282e-93	6.17431e-92	-1.15278	0.0562295	7.64645	0.384395	0.000936508	0.00455484	0.00538701	0.00538701
TRINITY_DN7449_c0_g1_i1	2.42914e-93	7.15796e-92	-6.07046	0.296205	2.34208	10.5437	0.0012266	0.0163257	0.174248	0.174248
TRINITY_DN8652_c0_g1_i7	4.06785e-93	1.19294e-91	-2.69282	0.131556	5.51928	2.07537	0.0171877	-0.0130064	0.0174262	0.0174262
TRINITY_DN9724_c0_g1_i4	5.94145e-93	1.73825e-91	-1.13682	0.0555888	8.92043	0.372093	0.000214977	0.00310693	0.00596524	0.00596524
TRINITY_DN3521_c0_g1_i2	1.36808e-92	3.97408e-91	-1.44865	0.0709779	6.76412	0.605694	0.0026211	0.00449819	0.00745461	0.00745461
TRINITY_DN53042_c0_g1_i1	1.9647e-92	5.69367e-91	-3.81987	0.187321	7.06053	4.22913	0.00584196	0.0643364	0.00643354	0.0643364
TRINITY_DN3755_c0_g1_i2	2.71184e-92	7.84038e-91	-1.49879	0.0735554	6.63613	0.643871	0.00280761	-0.000415483	0.00801319	0.00801319
TRINITY_DN6088_c0_g1_i3	3.27135e-92	9.44688e-91	-3.18624	0.15644	6.89325	2.94256	0.00488269	0.0440643	0.00697256	0.0440643
TRINITY_DN33691_c0_g1_i1	5.65622e-92	1.62573e-90	-1.44922	0.0712486	6.875	0.603344	0.00311526	0.000707567	0.00703746	0.00703746
TRINITY_DN3846_c0_g1_i1	3.00293e-91	8.5809e-90	-1.08837	0.0537246	8.02045	0.342379	0.00054621	0.00404705	0.00522647	0.00522647
TRINITY_DN9928_c0_g1_i2	4.29198e-91	1.22501e-89	-1.49681	0.0739505	7.34989	0.6495	0.00166771	0.00926965	0.00577038	0.00926965
TRINITY_DN1308_c0_g1_i4	4.68246e-91	1.33336e-89	-1.49716	0.0739837	8.60278	0.64981	0.000389775	0.0105574	0.00552585	0.0105574
TRINITY_DN1639_c1_g1_i5	5.59004e-91	1.58811e-89	-1.63765	0.0809611	8.453	0.777496	0.000481046	0.0126284	0.00538973	0.0126284
TRINITY_DN12537_c0_g1_i3	7.23106e-91	2.05195e-89	-1.2254	0.0606185	7.22698	0.434993	0.00134135	0.00561438	0.00600786	0.00600786
TRINITY_DN1920_c0_g1_i2	7.24274e-91	2.05289e-89	-3.27255	0.161888	6.96361	3.10481	0.0041861	0.0482296	0.00673322	0.0482296
TRINITY_DN47618_c0_g1_i1	1.46244e-90	4.12611e-89	-3.40219	0.168591	5.75556	3.35583	0.0188357	0.0380098	0.0147099	0.0380098
TRINITY_DN3132_c0_g1_i4	1.49183e-90	4.20418e-89	-5.54921	0.274997	5.49262	8.92786	0.0727787	0.0784678	0.0177471	0.0784678
TRINITY_DN10317_c1_g3_i1	1.52619e-90	4.29607e-89	-2.02215	0.100215	5.97325	1.17662	0.00753581	0.00215499	0.0125504	0.0125504
TRINITY_DN12702_c0_g1_i1	1.54685e-90	4.34926e-89	-1.27957	0.0634158	7.09547	0.471779	0.00170857	0.00293792	0.00633455	0.00633455
TRINITY_DN2627_c0_g1_i1	2.28688e-90	6.42262e-89	-5.18787	0.25736	5.1894	7.74508	0.111029	-0.0464299	0.0214393	0.0214393
TRINITY_DN1307_c1_g1_i2	6.64501e-90	1.8535e-88	-1.66755	0.0829415	6.75031	0.80629	0.00321352	0.010545	0.00750915	0.010545
TRINITY_DN3209_c0_g1_i1	6.94074e-90	1.9338e-88	-2.49639	0.12418	6.75355	1.807	0.00417884	0.0266623	0.0074963	0.0266623
TRINITY_DN6507_c0_g1_i1	8.2017e-90	2.28253e-88	-1.98102	0.0985839	6.86458	1.13793	0.00279571	0.0166419	0.007075	0.0166419
TRINITY_DN17332_c0_g1_i1	3.10781e-89	8.61968e-88	-1.82276	0.0910084	6.85379	0.963474	0.00343706	0.013128	0.00711424	0.013128
TRINITY_DN39064_c0_g1_i1	3.91482e-89	1.08091e-87	-1.97519	0.0986755	6.50147	1.13137	0.00361112	0.0158626	0.00874435	0.0158626
TRINITY_DN8603_c0_g2_i1	6.23288e-89	1.71132e-87	-2.85391	0.14274	5.27442	2.34759	0.020356	0.00356521	0.0203932	0.0203932
TRINITY_DN2761_c0_g2_i1	1.35286e-88	3.70204e-87	-1.5723	0.0787916	7.65121	0.716962	0.000997791	0.0114184	0.00538278	0.0114184
TRINITY_DN1180_c0_g1_i2	2.24917e-88	6.11385e-87	-6.09646	0.305898	5.82541	10.7795	0.0989967	0.088151	0.0139736	0.088151
TRINITY_DN3783_c0_g1_i9	3.6814e-88	9.97391e-87	-3.24713	0.163131	7.33074	3.05815	0.00453923	0.0486844	0.00580366	0.0486844
TRINITY_DN10615_c0_g1_i2	3.69296e-88	9.9942e-87	-2.28698	0.114896	5.8846	1.517	0.00998528	0.0164167	0.0133806	0.0164167
TRINITY_DN935_c0_g1_i4	4.22097e-88	1.14106e-86	-4.12834	0.207474	5.18736	4.91351	0.0646259	-0.0132731	0.0214647	0.0214647
TRINITY_DN692_c0_g1_i3	5.54583e-88	1.49427e-86	-1.15243	0.0579561	8.07234	0.385211	0.000652104	0.00606571	0.0052287	0.00606571
TRINITY_DN4130_c0_g1_i1	1.018e-87	2.73391e-86	-1.09229	0.0550161	8.79753	0.344854	0.000283926	0.00434754	0.00576961	0.00576961
TRINITY_DN4138_c0_g1_i1	1.59023e-87	4.25669e-86	-4.24474	0.21404	8.05698	5.2265	0.00302871	0.0885974	0.00522755	0.0885974
TRINITY_DN4409_c0_g1_i1	1.70615e-87	4.56201e-86	-4.21688	0.212673	6.97263	5.15813	0.00713726	0.0833221	0.00670381	0.0833221
TRINITY_DN1243_c0_g1_i1	2.10496e-87	5.62222e-86	-1.8738	0.0945532	6.13674	1.00873	0.00666117	-0.000192391	0.0112194	0.0112194
TRINITY_DN5662_c0_g2_i2	2.1385e-87	5.70562e-86	-1.46955	0.0741572	7.80004	0.626447	0.000779335	0.0102192	0.00527952	0.0102192
TRINITY_DN5988_c0_g1_i2	2.19956e-87	5.86215e-86	-1.15007	0.0580395	7.53009	0.380183	0.00122834	0.00143286	0.00550884	0.00550884
TRINITY_DN4119_c0_g1_i10	2.55867e-87	6.81184e-86	-2.17877	0.109997	9.3576	1.37704	0.000320882	0.0238776	0.00696565	0.0238776
TRINITY_DN3851_c0_g2_i4	3.19685e-87	8.5016e-86	-1.60447	0.0810487	6.98285	0.746785	0.00327065	0.00986714	0.00667086	0.00986714
TRINITY_DN4126_c0_g1_i8	3.72905e-87	9.88481e-86	-3.31763	0.167653	5.58614	3.19295	0.0218676	0.0343476	0.0166304	0.0343476
TRINITY_DN13140_c0_g2_i1	6.02456e-87	1.59181e-85	-1.10984	0.0561531	7.65388	0.353177	0.000925918	0.000534631	0.00538043	0.00538043
TRINITY_DN3428_c0_g1_i6	1.09317e-86	2.87907e-85	-2.05658	0.104213	5.98896	1.22537	0.00930994	0.0104387	0.0124109	0.0124109
TRINITY_DN9135_c1_g1_i1	1.1198e-86	2.94605e-85	-1.35562	0.0686976	7.38923	0.533148	0.00128828	0.00815043	0.00570542	0.00815043
TRINITY_DN1261_c0_g1_i1	1.40154e-86	3.67544e-85	-1.56147	0.079175	6.4388	0.70372	0.00340924	0.00486411	0.00912812	0.00912812
TRINITY_DN794_c2_g1_i7	1.51567e-86	3.97049e-85	-1.91977	0.097362	6.71407	1.06925	0.00357763	0.0153811	0.00765687	0.0153811
TRINITY_DN7256_c0_g1_i5	1.92588e-86	5.03437e-85	-4.58863	0.232858	6.13561	6.10881	0.0283651	0.0800802	0.0112278	0.0800802
TRINITY_DN4163_c0_g1_i5	2.11675e-86	5.52741e-85	-2.97437	0.150976	5.27881	2.54472	0.025248	-0.00536658	0.0203396	0.0203396
TRINITY_DN47304_c0_g1_i1	2.34838e-86	6.09982e-85	-1.05672	0.0536525	8.16409	0.321137	0.000513102	0.00192628	0.00524408	0.00524408
TRINITY_DN4435_c0_g1_i1	4.22438e-86	1.09495e-84	-1.38199	0.0702733	6.81119	0.554149	0.00223519	0.00764147	0.00727291	0.00764147
TRINITY_DN4439_c0_g1_i2	4.8617e-86	1.25748e-84	-1.07111	0.054485	8.17866	0.33124	0.000689366	0.00333135	0.00524787	0.00524787
TRINITY_DN2911_c0_g1_i4	5.70647e-86	1.46979e-84	-2.01169	0.102372	6.78689	1.17422	0.00296651	0.0179937	0.0073659	0.0179937
TRINITY_DN37746_c0_g1_i1	6.51241e-86	1.67562e-84	-1.14363	0.058218	7.44155	0.378495	0.00115275	0.00445976	0.00562592	0.00562592
TRINITY_DN12837_c0_g1_i1	7.41353e-86	1.90547e-84	-1.94144	0.0988646	6.81194	1.09367	0.00266607	0.0168823	0.00727007	0.0168823
TRINITY_DN43046_c0_g1_i1	8.41272e-86	2.16003e-84	-3.00595	0.153123	8.51079	2.62183	0.00107387	0.0458194	0.00543717	0.0458194
TRINITY_DN1750_c0_g5_i1	8.7549e-86	2.24554e-84	-2.06759	0.105334	5.94405	1.22744	0.00937464	-0.00233765	0.0128158	0.0128158
TRINITY_DN2590_c0_g1_i2	9.15476e-86	2.34564e-84	-1.97597	0.100678	5.9891	1.13293	0.00710202	0.01317	0.0124097	0.01317
TRINITY_DN1202_c0_g1_i7	9.9344e-86	2.54275e-84	-2.0702	0.105502	5.77891	1.23034	0.00780153	-0.000982056	0.0144596	0.0144596
TRINITY_DN15784_c0_g1_i1	1.71509e-85	4.37615e-84	-5.93287	0.302779	2.27329	10.1913	0.00126353	0.155648	0.182087	0.182087
TRINITY_DN1835_c0_g1_i1	2.24129e-85	5.70691e-84	-1.50237	0.0767257	10.3293	0.650953	5.95269e-05	0.00700994	0.0117141	0.0117141
TRINITY_DN1459_c0_g4_i1	2.51327e-85	6.39282e-84	-1.5089	0.0770819	8.17175	0.660693	0.00074073	0.0111425	0.00524602	0.0111425
TRINITY_DN3988_c0_g2_i2	2.558e-85	6.49986e-84	-1.61804	0.0826612	8.49581	0.759728	0.000468376	0.0131974	0.00542426	0.0131974
TRINITY_DN4676_c0_g2_i1	3.6591e-85	9.26896e-84	-1.39801	0.0714873	7.3463	0.567174	0.00169784	0.00852304	0.00577655	0.00852304
TRINITY_DN37460_c0_g1_i1	4.18706e-85	1.05954e-83	-2.9181	0.149269	7.05175	2.47114	0.00464165	0.039921	0.00645917	0.039921
TRINITY_DN269_c0_g2_i1	4.49487e-85	1.13626e-83	-5.92911	0.303347	2.27141	10.0623	0.00173518	0.0194771	0.182304	0.182304
TRINITY_DN12940_c0_g1_i4	6.96145e-85	1.75437e-83	-5.94548	0.304533	2.27959	10.1957	0.00412247	0.10802	0.181358	0.181358
TRINITY_DN7882_c0_g1_i2	9.88184e-85	2.48524e-83	-1.06702	0.0547041	7.80156	0.329905	0.000706319	0.00466956	0.00527876	0.00527876
TRINITY_DN1119_c1_g1_i3	1.50445e-84	3.76435e-83	-2.53709	0.130215	5.36183	1.85745	0.0145808	0.0068339	0.019331	0.019331
TRINITY_DN1106_c0_g3_i1	1.53133e-84	3.8277e-83	-2.18354	0.112074	7.69481	1.38378	0.00118659	0.0239348	0.00534674	0.0239348
TRINITY_DN5315_c1_g1_i3	2.04989e-84	5.11868e-83	-1.39084	0.0714425	7.37337	0.561449	0.00123615	0.00897191	0.00573106	0.00897191
TRINITY_DN8011_c0_g1_i3	3.65361e-84	9.09549e-83	-1.97979	0.101849	7.90301	1.13766	0.00125539	0.0194912	0.00524033	0.0194912
TRINITY_DN1603_c0_g1_i1	3.84191e-84	9.55456e-83	-1.12268	0.0577635	7.39608	0.362492	0.000978686	0.00179017	0.00569456	0.00569456
TRINITY_DN462_c0_g1_i1	5.16147e-84	1.27973e-82	-1.04222	0.0536654	8.43953	0.314233	0.000380377	0.00415208	0.00537957	0.00537957
TRINITY_DN14391_c0_g2_i1	5.49221e-84	1.36036e-82	-1.21754	0.0627034	7.11285	0.428764	0.00157625	0.00451196	0.00628718	0.00628718
TRINITY_DN3056_c0_g1_i4	5.77731e-84	1.42953e-82	-1.05531	0.0543559	7.84097	0.319054	0.000648299	0.000353238	0.00526082	0.00526082
TRINITY_DN11469_c0_g1_i1	5.89706e-84	1.4577e-82	-1.05189	0.0541823	7.95939	0.317565	0.000641588	0.00102928	0.00522986	0.00522986
TRINITY_DN3760_c0_g1_i2	8.55511e-84	2.11049e-82	-1.68451	0.0868539	6.55888	0.820709	0.0066713	0.00497037	0.0084159	0.0084159
TRINITY_DN9780_c0_g1_i1	9.86225e-84	2.42564e-82	-1.07216	0.0553017	7.71417	0.330766	0.000784278	0.00193692	0.00533228	0.00533228
TRINITY_DN3759_c0_g1_i3	1.82585e-83	4.4728e-82	-1.30807	0.0675808	6.91667	0.496206	0.00224338	0.00631321	0.00689095	0.00689095
TRINITY_DN665_c0_g1_i2	1.91022e-83	4.67481e-82	-1.45922	0.0753989	6.69849	0.610757	0.00364613	-0.000871536	0.00772386	0.00772386
TRINITY_DN1268_c0_g1_i2	2.23138e-83	5.44989e-82	-1.3719	0.0709163	6.97553	0.546367	0.00194608	0.00811216	0.00669442	0.00811216
TRINITY_DN776_c0_g1_i2	2.36387e-83	5.76774e-82	-1.04355	0.0539513	7.88392	0.315411	0.000575848	0.00440774	0.00524563	0.00524563
TRINITY_DN42157_c0_g1_i1	2.65668e-83	6.47576e-82	-5.89237	0.30473	2.25304	9.98559	0.00127955	0.0752258	0.184442	0.184442
TRINITY_DN10694_c0_g2_i1	3.02997e-83	7.37103e-82	-1.2168	0.0629505	7.62334	0.429826	0.000943779	0.00698174	0.00540838	0.00698174
TRINITY_DN2724_c0_g1_i3	3.60524e-83	8.76179e-82	-1.9697	0.101948	5.98092	1.1263	0.00699038	0.0137964	0.012482	0.0137964
TRINITY_DN7952_c0_g1_i1	4.47915e-83	1.08534e-81	-2.57367	0.133286	5.48005	1.91876	0.0176317	0.0129846	0.0178987	0.0178987
TRINITY_DN3352_c0_g1_i4	6.07618e-83	1.46797e-81	-3.6795	0.190711	6.21318	3.93055	0.0183114	0.0544297	0.0106689	0.0544297
TRINITY_DN1232_c1_g1_i2	1.20424e-82	2.90082e-81	-1.04971	0.0545073	7.87178	0.316769	0.000692632	0.00157106	0.00524947	0.00524947
TRINITY_DN2681_c0_g3_i1	1.24116e-82	2.98681e-81	-3.96303	0.2058	5.10079	4.5554	0.0621514	0.0172895	0.0225561	0.0225561
TRINITY_DN7970_c0_g1_i1	1.38125e-82	3.31742e-81	-2.68606	0.139527	6.42	2.09478	0.0113783	0.0275575	0.00924795	0.0275575
TRINITY_DN52232_c0_g1_i1	1.40782e-82	3.37795e-81	-1.53251	0.0796105	6.43572	0.672016	0.00352799	-0.00237432	0.00914766	0.00914766
TRINITY_DN11968_c0_g2_i2	2.10041e-82	5.02502e-81	-2.04715	0.106459	6.26656	1.21681	0.00528807	0.0173792	0.0102888	0.0173792
TRINITY_DN495_c0_g1_i4	2.88015e-82	6.87037e-81	-1.46408	0.0762026	6.61506	0.613918	0.00349537	-0.00176913	0.0081183	0.0081183
TRINITY_DN9778_c0_g1_i1	3.07314e-82	7.31652e-81	-2.32593	0.121081	6.49453	1.57083	0.00554983	0.0237716	0.00878559	0.0237716
TRINITY_DN14199_c0_g3_i2	3.317e-82	7.87419e-81	-5.87582	0.305942	2.24476	9.86571	0.00178974	-0.000211523	0.185411	0.185411
TRINITY_DN1557_c0_g2_i1	3.67859e-82	8.7157e-81	-1.06073	0.0552456	7.70267	0.325469	0.000763394	0.00389879	0.00534076	0.00534076
TRINITY_DN3072_c0_g1_i1	3.84834e-82	9.10909e-81	-1.51724	0.0790314	8.01781	0.668428	0.000879293	0.0116126	0.00522648	0.0116126
TRINITY_DN855_c0_g1_i4	5.50127e-82	1.29841e-80	-2.45018	0.127751	6.38206	1.74323	0.00591268	0.0267277	0.00949559	0.0267277
TRINITY_DN52075_c0_g1_i1	5.55563e-82	1.30998e-80	-1.40782	0.0734047	6.72589	0.574893	0.00316904	0.00688674	0.00760746	0.00760746
TRINITY_DN2535_c0_g1_i5	8.92367e-82	2.10212e-80	-1.24527	0.0650127	7.19309	0.450301	0.00156618	0.00688712	0.0060849	0.00688712
TRINITY_DN4682_c0_g1_i1	1.39776e-81	3.28949e-80	-3.25918	0.170362	5.54765	3.08468	0.0204471	0.0375996	0.0170867	0.0375996
TRINITY_DN4635_c0_g1_i5	1.41846e-81	3.33181e-80	-1.79835	0.0940063	6.97667	0.939166	0.00203373	0.0156406	0.00669076	0.0156406
TRINITY_DN4120_c0_g1_i1	1.73928e-81	4.08148e-80	-2.61787	0.136922	7.08033	1.99021	0.00358064	0.0339146	0.00637683	0.0339146
TRINITY_DN3535_c0_g2_i1	2.78371e-81	6.51993e-80	-1.69021	0.0885161	6.16433	0.824128	0.00464995	0.00456639	0.0110203	0.0110203
TRINITY_DN6920_c0_g1_i9	2.84686e-81	6.66149e-80	-1.02676	0.0537745	8.22676	0.306165	0.000498499	0.00528489	0.00526303	0.00528489
TRINITY_DN4275_c0_g1_i2	3.09422e-81	7.23339e-80	-5.85221	0.306569	2.23296	9.80942	0.00116978	0.027027	0.186799	0.186799
TRINITY_DN7107_c0_g1_i2	3.26054e-81	7.61495e-80	-1.95953	0.102665	7.06332	1.11514	0.00205487	0.0190254	0.00642546	0.0190254
TRINITY_DN733_c0_g2_i1	3.63993e-81	8.49293e-80	-2.05672	0.10779	5.70804	1.22736	0.00800602	0.0138805	0.0152312	0.0152312
TRINITY_DN12_c0_g1_i1	4.86647e-81	1.13332e-79	-1.43315	0.0751691	7.12397	0.596522	0.00184074	0.00946005	0.00625751	0.00946005
TRINITY_DN5307_c0_g1_i1	9.47265e-81	2.19977e-79	-1.37997	0.0725121	8.23995	0.553101	0.000533205	0.00998279	0.00526789	0.00998279
comp29987_c0_seq1	1.38543e-80	3.21425e-79	-1.40935	0.0741336	6.63782	0.574867	0.00298668	0.00560448	0.00800491	0.00800491
TRINITY_DN9217_c0_g1_i2	1.70279e-80	3.94309e-79	-1.76159	0.0927146	6.42543	0.90136	0.00391276	0.0132792	0.00921315	0.0132792
TRINITY_DN2292_c0_g1_i1	1.77532e-80	4.10716e-79	-1.08024	0.056861	9.07936	0.337361	0.00019569	0.00442034	0.00627065	0.00627065
TRINITY_DN8484_c0_g1_i1	2.59538e-80	5.99871e-79	-1.84798	0.0973752	6.01168	0.981386	0.00675034	-0.000145659	0.0122135	0.0122135
TRINITY_DN10129_c0_g1_i1	3.01158e-80	6.95412e-79	-1.26398	0.0666298	6.96103	0.460723	0.00213741	0.00282668	0.00674166	0.00674166
TRINITY_DN3337_c0_g1_i1	3.22894e-80	7.44902e-79	-2.00777	0.105859	5.77794	1.16198	0.00794228	0.00399371	0.0144699	0.0144699
TRINITY_DN2596_c0_g1_i4	3.49102e-80	8.03851e-79	-1.96813	0.103792	6.17185	1.1252	0.00558157	0.0159638	0.0109661	0.0159638
TRINITY_DN1935_c0_g1_i5	3.49924e-80	8.04989e-79	-1.06158	0.0559836	8.93681	0.325085	0.000274408	0.00334418	0.00599393	0.00599393
TRINITY_DN6658_c0_g1_i2	4.33025e-80	9.94296e-79	-4.45873	0.235276	4.96539	5.69835	0.0863595	-0.0650467	0.0243505	0.0243505
TRINITY_DN2563_c0_g2_i1	6.36757e-80	1.45801e-78	-1.71765	0.0907335	6.92832	0.857063	0.00282708	0.013638	0.00685107	0.013638
TRINITY_DN1211_c1_g1_i1	7.5283e-80	1.71897e-78	-2.09525	0.110732	5.74442	1.26373	0.00969229	0.00129488	0.0148307	0.0148307
TRINITY_DN14778_c0_g1_i1	1.20737e-79	2.74662e-78	-2.19863	0.116348	5.54332	1.39666	0.00993543	0.00817748	0.0171383	0.0171383
TRINITY_DN10377_c0_g5_i1	1.38107e-79	3.13887e-78	-2.98251	0.157889	6.15814	2.58428	0.00789877	0.0419593	0.0110649	0.0419593
TRINITY_DN6062_c0_g1_i4	1.65477e-79	3.75746e-78	-1.07799	0.057096	7.60081	0.336593	0.00108936	0.00424604	0.00543055	0.00543055
TRINITY_DN1092_c0_g2_i2	1.87566e-79	4.25114e-78	-1.14015	0.0604096	8.27013	0.377671	0.000509726	0.00678891	0.00528019	0.00678891
TRINITY_DN4598_c0_g1_i3	1.99017e-79	4.50653e-78	-1.02953	0.0545574	7.82233	0.307271	0.000684192	0.0044875	0.00526883	0.00526883
TRINITY_DN223_c0_g1_i1	2.20171e-79	4.97634e-78	-2.39885	0.127157	5.54324	1.66031	0.0151984	0.00367609	0.0171394	0.0171394
TRINITY_DN10475_c0_g1_i2	2.25759e-79	5.09795e-78	-2.69165	0.142687	7.80421	2.10489	0.00169116	0.0390282	0.00527743	0.0390282
TRINITY_DN9973_c0_g1_i1	4.18649e-79	9.43632e-78	-1.48634	0.0789295	8.36458	0.641884	0.000447253	0.0120125	0.00532918	0.0120125
TRINITY_DN1000_c0_g1_i1	6.31655e-79	1.41984e-77	-2.08205	0.110691	6.94384	1.25955	0.00249336	0.0220118	0.00679867	0.0220118
TRINITY_DN2825_c1_g2_i3	7.3871e-79	1.65744e-77	-2.15282	0.114504	5.7638	1.34665	0.0105187	0.0157039	0.0146211	0.0157039
TRINITY_DN1377_c0_g1_i2	9.60107e-79	2.15026e-77	-1.19465	0.0635881	9.65185	0.410476	0.000121917	0.00304043	0.00796498	0.00796498
TRINITY_DN5698_c1_g1_i5	1.43212e-78	3.1957e-77	-1.6015	0.0853403	6.28537	0.738883	0.00440961	0.00268838	0.0101563	0.0101563
TRINITY_DN11721_c0_g1_i1	1.57311e-78	3.50714e-77	-1.6677	0.088892	7.83704	0.808186	0.000858823	0.0149447	0.00526244	0.0149447
TRINITY_DN5179_c0_g1_i5	2.06446e-78	4.59422e-77	-2.64019	0.140836	7.2404	2.0256	0.00291561	0.0367537	0.00597875	0.0367537
TRINITY_DN5745_c0_g1_i2	2.18422e-78	4.85632e-77	-2.08342	0.111154	6.07264	1.26136	0.00605819	0.0186521	0.0117091	0.0186521
TRINITY_DN37607_c0_g1_i1	2.63732e-78	5.85843e-77	-3.52862	0.188359	5.69854	3.6183	0.0252554	0.0457025	0.0153372	0.0457025
TRINITY_DN28952_c0_g1_i1	3.07941e-78	6.82811e-77	-1.00663	0.0537576	8.20687	0.29181	0.000523487	0.00215527	0.00525627	0.00525627
TRINITY_DN9650_c0_g2_i1	3.08476e-78	6.83381e-77	-1.88806	0.10083	6.50107	1.03594	0.00401289	0.0163205	0.00874668	0.0163205
TRINITY_DN3036_c0_g1_i3	4.64316e-78	1.02492e-76	-1.04075	0.055645	7.65259	0.309984	0.000811175	-0.000217948	0.00538157	0.00538157
TRINITY_DN335_c0_g1_i3	6.53331e-78	1.44085e-76	-1.23552	0.0661227	6.86429	0.441064	0.00166838	0.00407344	0.00707604	0.00707604
TRINITY_DN48320_c0_g1_i1	7.85604e-78	1.72946e-76	-5.3491	0.286425	5.29242	8.249	0.143905	-0.0576887	0.0201737	0.0201737
TRINITY_DN32385_c0_g1_i1	9.87506e-78	2.16616e-76	-1.66023	0.0889578	6.57468	0.8011	0.00354464	0.0122823	0.00832977	0.0122823
TRINITY_DN7207_c0_g1_i2	1.00979e-77	2.21307e-76	-1.07	0.0573358	7.48891	0.331391	0.00101419	0.00397613	0.00556061	0.00556061
TRINITY_DN11711_c0_g1_i1	1.15764e-77	2.53257e-76	-1.59238	0.0853609	7.26247	0.736967	0.00123628	0.0133367	0.00593266	0.0133367
TRINITY_DN5350_c0_g3_i1	1.97374e-77	4.30261e-76	-1.48816	0.0798965	6.52264	0.643693	0.00278165	0.00998526	0.00862048	0.00998526
TRINITY_DN7145_c0_g1_i1	3.78582e-77	8.2236e-76	-1.6533	0.0889293	7.35952	0.794532	0.00215151	0.0136653	0.00575407	0.0136653
TRINITY_DN2233_c0_g1_i4	5.30569e-77	1.14844e-75	-2.39694	0.129054	7.66898	1.67007	0.001511	0.0317991	0.00536751	0.0317991
TRINITY_DN43814_c0_g1_i1	5.39976e-77	1.16675e-75	-1.28686	0.0692896	9.56138	0.481374	0.000138007	0.0094641	0.00762518	0.0094641
TRINITY_DN134_c0_g1_i1	5.90928e-77	1.27572e-75	-5.49483	0.295941	5.0362	8.73142	0.151766	-0.0294991	0.0233959	0.0233959
TRINITY_DN33289_c0_g1_i1	9.19793e-77	1.9822e-75	-1.17619	0.0634285	7.04268	0.397494	0.00156034	0.00104349	0.006486	0.006486
TRINITY_DN10701_c0_g1_i1	9.64183e-77	2.07604e-75	-2.95528	0.159391	6.18474	2.53888	0.00921631	0.0415949	0.0108733	0.0415949
TRINITY_DN4039_c0_g2_i1	1.06495e-76	2.291e-75	-2.88315	0.155546	5.634	2.39601	0.0323176	-0.00782866	0.0160717	0.0160717
TRINITY_DN118_c0_g1_i4	1.91962e-76	4.1152e-75	-2.03418	0.109932	5.71666	1.1991	0.00903468	0.010628	0.0151355	0.0151355
TRINITY_DN14000_c0_g1_i1	2.14017e-76	4.58399e-75	-2.1741	0.117531	5.73338	1.36091	0.012676	-0.000529323	0.0149513	0.0149513
TRINITY_DN2903_c0_g1_i10	3.25071e-76	6.93006e-75	-2.00258	0.108391	6.934	1.16595	0.00359087	0.0199063	0.00683177	0.0199063
TRINITY_DN6200_c0_g1_i5	3.25244e-76	6.93006e-75	-2.23446	0.120942	6.66245	1.45159	0.00394293	0.0253108	0.00788699	0.0253108
TRINITY_DN12179_c0_g1_i1	3.57085e-76	7.60191e-75	-2.51401	0.13611	5.17786	1.8163	0.0154688	-0.00319012	0.0215829	0.0215829
TRINITY_DN6554_c0_g1_i1	4.03957e-76	8.59232e-75	-1.20518	0.0652725	6.96768	0.419628	0.00180108	0.00361389	0.00671991	0.00671991
TRINITY_DN10386_c0_g1_i1	4.17006e-76	8.86218e-75	-1.9941	0.108011	5.86278	1.15613	0.00630865	0.017024	0.0135957	0.017024
TRINITY_DN1669_c0_g1_i1	5.70255e-76	1.20981e-74	-5.75032	0.311752	2.18201	9.58631	0.00149997	0.160466	0.192879	0.192879
TRINITY_DN7256_c0_g2_i1	8.3031e-76	1.75697e-74	-4.14316	0.224868	4.91392	4.94476	0.0760588	-0.0290829	0.0250723	0.0250723
TRINITY_DN39237_c0_g1_i1	8.32846e-76	1.76081e-74	-2.58344	0.140216	5.76479	1.94061	0.0102243	0.0290969	0.0146105	0.0290969
TRINITY_DN5228_c0_g1_i5	8.93071e-76	1.88652e-74	-2.79975	0.151988	5.20457	2.24924	0.0249493	-0.0136978	0.0212512	0.0212512
TRINITY_DN9457_c0_g1_i4	9.17762e-76	1.93701e-74	-2.22163	0.120613	7.03282	1.43512	0.00289925	0.0261958	0.00651552	0.0261958
TRINITY_DN48153_c0_g1_i1	1.24687e-75	2.6271e-74	-1.88932	0.102665	5.90514	1.03724	0.00789827	0.0123688	0.0131818	0.0131818
TRINITY_DN10345_c0_g1_i1	1.27916e-75	2.69282e-74	-1.65734	0.0900655	6.22601	0.794641	0.00564647	0.00584772	0.0105771	0.0105771
TRINITY_DN7638_c0_g2_i1	1.5737e-75	3.30437e-74	-2.69741	0.146676	5.28752	2.08857	0.0227945	-0.0114754	0.0202334	0.0202334
TRINITY_DN13149_c0_g1_i1	2.34939e-75	4.90375e-74	-1.40664	0.076579	7.08801	0.575376	0.00178108	0.0099476	0.00635527	0.0099476
TRINITY_DN6285_c0_g1_i4	2.97787e-75	6.19447e-74	-1.87827	0.102327	7.09814	1.02592	0.00253126	0.0184102	0.0063272	0.0184102
TRINITY_DN80_c0_g2_i1	3.88536e-75	8.06853e-74	-1.0263	0.0559563	8.97655	0.305293	0.000196114	0.00488121	0.00606609	0.00606609
TRINITY_DN47087_c0_g1_i1	3.915e-75	8.1232e-74	-4.32964	0.236067	5.69144	5.45147	0.0300699	0.0813852	0.0154168	0.0813852
TRINITY_DN5747_c0_g1_i10	5.59657e-75	1.15829e-73	-1.90187	0.103807	5.85751	1.04009	0.00790333	-0.00017635	0.0136483	0.0136483
TRINITY_DN12080_c0_g1_i1	6.21281e-75	1.28475e-73	-1.19369	0.0651732	6.9416	0.408952	0.00168893	0.000458147	0.00680617	0.00680617
TRINITY_DN3440_c0_g1_i1	6.60955e-75	1.36564e-73	-5.42663	0.296339	5.2159	8.50958	0.154522	-0.0427892	0.0211112	0.0211112
TRINITY_DN589_c0_g1_i1	7.05141e-75	1.45571e-73	-2.10492	0.114968	5.70983	1.26948	0.011224	-0.00705661	0.0152113	0.0152113
TRINITY_DN10410_c0_g1_i2	7.93205e-75	1.63613e-73	-1.70685	0.0932585	6.06856	0.836149	0.00565262	-0.00125313	0.0117417	0.0117417
TRINITY_DN15483_c0_g2_i1	8.71425e-75	1.79446e-73	-1.05426	0.0576189	7.4717	0.319749	0.00105627	0.00149305	0.00558362	0.00558362
TRINITY_DN1438_c0_g2_i1	1.03568e-74	2.12913e-73	-1.00695	0.0550615	8.81131	0.291933	0.000273664	0.00233067	0.00578987	0.00578987
TRINITY_DN3488_c0_g1_i1	1.35563e-74	2.78221e-73	-1.80407	0.0987283	6.02238	0.946615	0.00570527	0.0137893	0.0121223	0.0137893
TRINITY_DN6911_c0_g3_i1	1.48368e-74	3.04248e-73	-2.64524	0.144801	5.35984	2.02113	0.0225793	0.00297488	0.0193551	0.0193551
TRINITY_DN32423_c0_g1_i1	1.52346e-74	3.12143e-73	-1.91683	0.104936	5.85435	1.05508	0.00834297	-0.00216368	0.01368	0.01368
TRINITY_DN493_c0_g3_i1	1.53634e-74	3.1452e-73	-3.36953	0.184467	5.68098	3.30225	0.0203346	0.0477218	0.0155346	0.0477218
TRINITY_DN37196_c0_g1_i1	1.77497e-74	3.62767e-73	-5.71997	0.313279	5.2637	9.38577	0.175763	-0.131707	0.0205241	0.0205241
TRINITY_DN28776_c0_g1_i1	2.51925e-74	5.13601e-73	-2.97033	0.162854	5.1309	2.53499	0.0308702	-0.0143422	0.0221726	0.0221726
TRINITY_DN10591_c0_g1_i2	3.04571e-74	6.199e-73	-3.47448	0.190603	4.86448	3.45469	0.0468675	-0.040414	0.0257919	0.0257919
TRINITY_DN4953_c0_g1_i1	3.83861e-74	7.79342e-73	-2.60488	0.142998	5.41689	1.9617	0.0222331	0.00460752	0.0186638	0.0186638
TRINITY_DN1725_c0_g1_i7	4.08345e-74	8.28366e-73	-5.03437	0.276419	5.21228	7.37239	0.0903875	0.0624275	0.0211559	0.0624275
TRINITY_DN10649_c0_g3_i2	4.50349e-74	9.12068e-73	-0.985692	0.0541367	8.535	0.281269	0.000402641	0.00388197	0.00545892	0.00545892
TRINITY_DN12824_c0_g1_i1	5.34762e-74	1.08124e-72	-4.33008	0.237942	4.97753	5.45408	0.0714273	0.0418054	0.024184	0.0418054
TRINITY_DN9203_c0_g1_i3	7.64057e-74	1.53852e-72	-4.0794	0.224408	6.13982	4.84105	0.0164915	0.0842265	0.011197	0.0842265
TRINITY_DN14995_c0_g1_i1	7.73125e-74	1.5555e-72	-1.17795	0.0648015	6.99594	0.399812	0.00176922	0.0021551	0.00662924	0.00662924
TRINITY_DN173_c0_g2_i1	8.1726e-74	1.64295e-72	-2.02968	0.111675	6.09365	1.19841	0.00769748	0.0172453	0.0115439	0.0172453
TRINITY_DN1175_c0_g1_i3	1.35613e-73	2.71292e-72	-1.20413	0.0663542	8.03327	0.421813	0.000604018	0.00820173	0.00522659	0.00820173
TRINITY_DN10027_c0_g1_i2	1.53245e-73	3.06067e-72	-1.00156	0.055212	7.81103	0.290909	0.000822625	0.00419658	0.0052741	0.0052741
TRINITY_DN42754_c0_g1_i1	1.64739e-73	3.28755e-72	-6.03236	0.332612	5.27273	10.5516	0.200848	-0.020416	0.0204139	0.0204139
TRINITY_DN8422_c0_g1_i1	1.65997e-73	3.30995e-72	-1.31621	0.0725749	6.76971	0.504004	0.00236261	0.00817163	0.00743269	0.00817163
TRINITY_DN1153_c0_g1_i2	2.10662e-73	4.19716e-72	-1.53929	0.0849366	8.28696	0.689341	0.00065144	0.013777	0.00528775	0.013777
TRINITY_DN4479_c0_g1_i2	3.55174e-73	7.0592e-72	-1.77322	0.0980004	5.96625	0.907367	0.00659487	0.00389527	0.0126133	0.0126133
TRINITY_DN2211_c0_g1_i15	4.9426e-73	9.79184e-72	-2.76335	0.152875	9.33441	2.2218	0.000264022	0.0464777	0.00689916	0.0464777
TRINITY_DN6371_c1_g1_i1	5.14777e-73	1.01901e-71	-3.96486	0.219373	4.60676	4.57154	0.0661166	0.0273191	0.0301327	0.0301327
TRINITY_DN7081_c0_g1_i1	5.80623e-73	1.14843e-71	-2.44824	0.135509	5.46963	1.73766	0.0187008	0.0106185	0.0180247	0.0180247
TRINITY_DN4317_c0_g1_i5	6.4306e-73	1.26987e-71	-1.12256	0.0621528	7.21887	0.366663	0.00125039	0.00647556	0.00602583	0.00647556
TRINITY_DN11198_c0_g2_i1	6.6827e-73	1.3186e-71	-2.756	0.15261	5.05502	2.21008	0.0215169	0.0250625	0.0231485	0.0250625
TRINITY_DN13119_c0_g1_i1	7.15558e-73	1.41077e-71	-2.28625	0.126624	6.29857	1.5209	0.00537082	0.0266965	0.0100641	0.0266965
TRINITY_DN10419_c0_g1_i1	7.55067e-73	1.48628e-71	-0.975004	0.0540096	8.0394	0.274511	0.000607328	0.00277757	0.00522674	0.00522674
TRINITY_DN1217_c0_g2_i1	1.01279e-72	1.99039e-71	-2.73638	0.151716	9.61934	2.17882	0.000263887	0.0457716	0.0078393	0.0457716
TRINITY_DN13847_c0_g1_i1	1.14078e-72	2.23833e-71	-2.22679	0.123508	5.43501	1.42409	0.0120641	-0.00349493	0.0184441	0.0184441
TRINITY_DN292_c0_g3_i1	1.20318e-72	2.35512e-71	-2.187	0.12132	5.5542	1.38319	0.0124284	0.00698185	0.0170087	0.0170087
TRINITY_DN11327_c0_g3_i2	1.54757e-72	3.02682e-71	-1.21106	0.0672337	6.89908	0.423885	0.00208868	0.00355208	0.00695206	0.00695206
TRINITY_DN602_c0_g3_i1	1.73786e-72	3.3909e-71	-2.20353	0.122375	5.98615	1.41297	0.00794119	0.0220101	0.0124357	0.0220101
TRINITY_DN2379_c0_g1_i3	1.77285e-72	3.45642e-71	-5.73424	0.318477	7.31862	9.56861	0.0112327	0.191622	0.00582529	0.191622
TRINITY_DN3549_c0_g1_i1	1.87679e-72	3.65617e-71	-1.0781	0.0598875	7.24315	0.334947	0.00120016	0.00213863	0.00597287	0.00597287
TRINITY_DN10343_c0_g1_i1	2.19962e-72	4.28168e-71	-1.46321	0.0813201	6.38418	0.62303	0.00374438	0.00945882	0.00948153	0.00948153
TRINITY_DN13649_c0_g1_i7	2.22581e-72	4.32921e-71	-2.23961	0.124474	5.5129	1.45966	0.0122744	0.0187131	0.0175028	0.0187131
TRINITY_DN12082_c0_g2_i1	2.5631e-72	4.9813e-71	-2.38905	0.132837	5.27131	1.64121	0.0148603	-0.00263523	0.0204311	0.0204311
TRINITY_DN90_c0_g1_i4	4.05984e-72	7.87146e-71	-3.46284	0.192816	5.08674	3.4898	0.0382756	0.0360804	0.0227366	0.0360804
TRINITY_DN10458_c0_g1_i1	4.09251e-72	7.92856e-71	-1.1545	0.0642858	7.02197	0.384776	0.00171691	0.00289879	0.00654842	0.00654842
TRINITY_DN12838_c0_g2_i1	4.8038e-72	9.29921e-71	-1.02613	0.0571661	7.48169	0.303919	0.000965772	0.00262647	0.00557016	0.00557016
TRINITY_DN2817_c0_g2_i2	5.04018e-72	9.74911e-71	-5.66918	0.31588	2.14144	9.18439	0.00173766	0.000178804	0.197822	0.197822
TRINITY_DN52305_c0_g1_i1	5.78023e-72	1.11718e-70	-5.66692	0.315888	2.14031	9.19171	0.00160915	0.0173839	0.197961	0.197961
TRINITY_DN550_c1_g4_i1	6.21169e-72	1.19962e-70	-0.986555	0.0550052	7.79754	0.279421	0.000770346	0.000791163	0.0052808	0.0052808
TRINITY_DN6045_c0_g1_i6	7.16551e-72	1.38057e-70	-2.69098	0.150102	5.01451	2.10005	0.0213769	0.0148853	0.0236841	0.0236841
TRINITY_DN7035_c0_g1_i3	8.1776e-72	1.5731e-70	-1.85189	0.10334	5.87528	0.995828	0.00788634	0.0107477	0.0134719	0.0134719
TRINITY_DN4612_c0_g1_i1	8.48837e-72	1.6316e-70	-5.91223	0.329955	5.19348	10.1102	0.196351	-0.0526313	0.0213886	0.0213886
TRINITY_DN4623_c0_g1_i2	9.1754e-72	1.76228e-70	-0.985634	0.0550204	7.67766	0.280098	0.000694163	0.00226238	0.00536033	0.00536033
TRINITY_DN4689_c0_g1_i5	1.34924e-71	2.58536e-70	-2.44903	0.136875	5.66708	1.74576	0.0169889	0.0204804	0.0156923	0.0204804
TRINITY_DN6432_c0_g3_i3	1.43748e-71	2.75229e-70	-0.992918	0.0555045	7.70014	0.285711	0.000818839	0.00388211	0.00534266	0.00534266
TRINITY_DN3529_c0_g1_i3	1.6072e-71	3.07007e-70	-5.61395	0.313931	5.78372	9.17363	0.119977	0.0771284	0.0144086	0.0771284
TRINITY_DN6127_c0_g1_i4	1.83543e-71	3.49787e-70	-5.8508	0.327311	2.23226	9.8016	0.0273833	-0.00281184	0.186882	0.186882
TRINITY_DN3317_c0_g1_i6	2.12491e-71	4.04639e-70	-1.6937	0.0947941	8.79993	0.835013	0.000387457	0.0175844	0.0057731	0.0175844
TRINITY_DN8827_c0_g1_i3	2.47777e-71	4.71195e-70	-1.69007	0.0946362	6.229	0.831449	0.00384422	0.0140678	0.0105558	0.0140678
TRINITY_DN3635_c0_g1_i1	2.55994e-71	4.85973e-70	-1.82144	0.102003	7.34566	0.965734	0.0020629	0.0187462	0.00577764	0.0187462
TRINITY_DN2670_c0_g4_i1	2.7725e-71	5.25918e-70	-1.6468	0.0922459	6.24213	0.789433	0.00343033	0.0135883	0.010462	0.0135883
TRINITY_DN1239_c0_g3_i3	2.80894e-71	5.32418e-70	-1.9298	0.108103	6.82387	1.08407	0.00225862	0.0211137	0.00722508	0.0211137
TRINITY_DN46787_c0_g1_i1	2.83434e-71	5.36819e-70	-1.29276	0.072419	7.04918	0.486484	0.00161537	0.00887366	0.00646673	0.00887366
TRINITY_DN1105_c0_g3_i1	3.10729e-71	5.88061e-70	-2.54423	0.142566	5.24721	1.8687	0.0199241	0.00252467	0.020726	0.020726
TRINITY_DN14780_c0_g1_i1	4.2682e-71	8.06522e-70	-4.82291	0.270521	4.88555	6.73029	0.120882	-0.0223688	0.0254818	0.0254818
TRINITY_DN1022_c0_g2_i4	4.32173e-71	8.16009e-70	-1.81966	0.10207	7.19751	0.96391	0.00217453	0.0186622	0.00607456	0.0186622
TRINITY_DN3437_c1_g1_i8	4.52105e-71	8.52333e-70	-2.06045	0.115594	6.71858	1.2359	0.00323033	0.0234934	0.00763784	0.0234934
TRINITY_DN8297_c0_g1_i1	4.80268e-71	9.04732e-70	-3.45393	0.193806	4.75155	3.43949	0.0475662	-0.0113788	0.027555	0.027555
TRINITY_DN9809_c0_g1_i1	4.91678e-71	9.25516e-70	-1.30441	0.0731981	6.59138	0.494948	0.00247516	0.0078005	0.00824076	0.00824076
TRINITY_DN2394_c0_g1_i1	5.33981e-71	1.00438e-69	-5.6451	0.316861	2.1294	9.14184	0.00149539	0.0415842	0.199307	0.199307
comp6200_c0_seq1	7.43109e-71	1.39239e-69	-1.53182	0.086071	6.25799	0.683121	0.00446453	0.0103519	0.0103494	0.0103519
TRINITY_DN3306_c0_g1_i1	8.52091e-71	1.59538e-69	-3.5871	0.201641	4.93179	3.71938	0.0564998	-0.00632468	0.0248188	0.0248188
TRINITY_DN10205_c0_g1_i1	9.12818e-71	1.70778e-69	-1.85609	0.104359	5.94981	0.993186	0.00901863	0.00134408	0.0127628	0.0127628
TRINITY_DN488_c2_g1_i1	1.19784e-70	2.23592e-69	-2.40108	0.135116	6.84842	1.67849	0.00429429	0.0322186	0.00713393	0.0322186
TRINITY_DN263_c0_g1_i4	1.80271e-70	3.34968e-69	-1.03746	0.0584567	7.37905	0.310135	0.00111259	0.00193774	0.00572179	0.00572179
TRINITY_DN16961_c0_g1_i1	2.93701e-70	5.43269e-69	-1.87168	0.105625	8.43556	1.02003	0.000515377	0.0217979	0.00537665	0.0217979
TRINITY_DN3599_c0_g1_i5	3.08187e-70	5.69635e-69	-3.13973	0.177212	8.6145	2.87038	0.000685171	0.0621233	0.00553833	0.0621233
TRINITY_DN718_c0_g1_i4	3.59142e-70	6.62321e-69	-1.46776	0.0828834	8.4616	0.627296	0.000426103	0.0133132	0.00539639	0.0133132
TRINITY_DN6709_c0_g1_i5	3.66665e-70	6.75687e-69	-1.11265	0.0628348	7.13526	0.358354	0.00166848	0.00374782	0.00622794	0.00622794
TRINITY_DN1938_c0_g1_i1	4.31589e-70	7.93542e-69	-1.85872	0.105022	6.6704	1.00601	0.00342829	0.018631	0.00785005	0.018631
TRINITY_DN2961_c0_g1_i3	5.17165e-70	9.49463e-69	-1.60043	0.0904804	7.01635	0.745859	0.00246251	0.0139109	0.00656567	0.0139109
TRINITY_DN11357_c0_g2_i5	5.68363e-70	1.04268e-68	-6.6134	0.374	2.61355	12.5154	0.134062	-0.111792	0.14569	0.14569
TRINITY_DN996_c3_g1_i1	6.45551e-70	1.1834e-68	-1.84955	0.104638	8.04637	0.996151	0.000846331	0.0210519	0.005227	0.0210519
comp39754_c0_seq12	7.60175e-70	1.39248e-68	-5.75556	0.32579	2.1867	9.47301	0.0199656	-0.0102919	0.192313	0.192313
TRINITY_DN9457_c0_g2_i3	1.03478e-69	1.89127e-68	-4.29893	0.243578	5.85092	5.38193	0.0263376	0.0923232	0.0137144	0.0923232
TRINITY_DN2314_c0_g1_i2	1.18224e-69	2.15916e-68	-1.14832	0.065092	6.96129	0.380713	0.00173313	0.00288366	0.00674082	0.00674082
TRINITY_DN2262_c0_g2_i20	1.31149e-69	2.39345e-68	-1.16152	0.065862	8.11683	0.392902	0.000529943	0.00814567	0.00523433	0.00814567
TRINITY_DN32911_c0_g1_i1	1.79428e-69	3.26724e-68	-1.1917	0.0676412	7.03075	0.413599	0.00170263	0.00744802	0.00652176	0.00744802
TRINITY_DN11684_c0_g1_i1	2.02922e-69	3.69231e-68	-2.11009	0.119817	7.39395	1.29675	0.00189151	0.0268207	0.00569791	0.0268207
TRINITY_DN8764_c0_g2_i1	2.12107e-69	3.85657e-68	-2.36003	0.134028	5.97119	1.62215	0.0087568	0.0271702	0.0125688	0.0271702
TRINITY_DN4253_c0_g1_i1	2.19562e-69	3.98916e-68	-0.956073	0.0543022	7.93317	0.261521	0.000663702	-0.000248128	0.00523377	0.00523377
TRINITY_DN6425_c0_g2_i1	2.21037e-69	4.01299e-68	-2.3882	0.135646	6.22828	1.66111	0.0072863	0.0295132	0.0105609	0.0295132
TRINITY_DN3960_c0_g1_i2	2.43061e-69	4.40959e-68	-3.23603	0.183858	5.79681	3.04992	0.0200053	0.047602	0.0142705	0.047602
TRINITY_DN37079_c0_g1_i1	2.71378e-69	4.91605e-68	-2.4148	0.137247	5.3279	1.67772	0.0179311	-0.00434328	0.0197425	0.0197425
TRINITY_DN7246_c0_g1_i6	2.9053e-69	5.25524e-68	-3.68261	0.209351	5.16462	3.94989	0.0536454	0.03401	0.0217482	0.03401
TRINITY_DN8106_c0_g1_i2	2.9583e-69	5.34717e-68	-1.70999	0.097216	6.88479	0.851652	0.00248423	0.0164177	0.00700248	0.0164177
TRINITY_DN7173_c0_g2_i2	3.83612e-69	6.92363e-68	-0.935251	0.0532152	8.34082	0.253463	0.000348363	0.00379392	0.00531534	0.00531534
TRINITY_DN37871_c0_g1_i1	4.0386e-69	7.27838e-68	-3.13446	0.178379	6.69444	2.86165	0.00817354	0.0554643	0.00774163	0.0554643
TRINITY_DN41867_c0_g1_i1	4.03652e-69	7.27838e-68	-1.5264	0.0868656	7.85857	0.678623	0.000910553	0.0141807	0.00525405	0.0141807
TRINITY_DN7335_c2_g1_i1	4.3646e-69	7.86012e-68	-2.62556	0.149455	6.67839	2.00789	0.00552469	0.0391489	0.00781345	0.0391489
TRINITY_DN11107_c0_g1_i1	6.51544e-69	1.17078e-67	-0.944315	0.053823	8.12183	0.259203	0.000558648	0.00460186	0.00523518	0.00523518
TRINITY_DN9156_c0_g1_i2	7.80036e-69	1.39859e-67	-2.60895	0.148789	5.51099	1.9827	0.0159006	0.0283755	0.0175258	0.0283755
TRINITY_DN44191_c0_g1_i1	9.15485e-69	1.64025e-67	-4.46358	0.254691	5.93328	5.80365	0.0232182	0.106517	0.0129157	0.106517
TRINITY_DN2372_c0_g6_i1	9.32076e-69	1.66876e-67	-2.55751	0.145939	5.41188	1.90533	0.0172547	0.0253419	0.0187247	0.0253419
TRINITY_DN4325_c0_g2_i3	1.00777e-68	1.80296e-67	-5.88284	0.335778	2.24827	10.0812	0.00294119	0.222553	0.184999	0.222553
TRINITY_DN12625_c0_g1_i1	1.0137e-68	1.81225e-67	-2.51103	0.143326	5.19587	1.82851	0.0197259	0.0117744	0.021359	0.021359
TRINITY_DN1919_c0_g1_i1	1.0155e-68	1.81415e-67	-1.16549	0.0665248	7.78408	0.395689	0.000879629	0.00797146	0.00528794	0.00797146
TRINITY_DN5646_c0_g1_i6	1.03741e-68	1.85194e-67	-3.37816	0.192835	5.53043	3.30936	0.0570782	-0.00014035	0.0172924	0.0172924
TRINITY_DN7553_c0_g1_i4	1.302e-68	2.31586e-67	-1.20021	0.0685618	6.88118	0.419628	0.00233556	0.00706589	0.00701533	0.00706589
TRINITY_DN1935_c0_g2_i8	1.47771e-68	2.6265e-67	-2.05553	0.11747	8.06344	1.23085	0.00102728	0.0265713	0.00522799	0.0265713
TRINITY_DN3746_c0_g1_i3	1.82845e-68	3.24755e-67	-5.59264	0.319834	2.10317	8.96831	0.00201732	0.0351305	0.20257	0.20257
TRINITY_DN2348_c2_g1_i1	2.08636e-68	3.70027e-67	-3.40286	0.194688	6.33976	3.3734	0.0116637	0.0641429	0.00977996	0.0641429
TRINITY_DN4163_c0_g3_i1	2.34076e-68	4.14848e-67	-2.00483	0.114745	6.26945	1.17096	0.00617166	0.0201613	0.0102683	0.0201613
TRINITY_DN134_c0_g3_i3	2.56669e-68	4.54232e-67	-1.70535	0.0976338	6.80663	0.847256	0.00294019	0.0161245	0.00729023	0.0161245
TRINITY_DN43606_c0_g1_i1	3.04727e-68	5.38118e-67	-1.3898	0.0796132	6.44185	0.559308	0.00356763	0.00510623	0.0091089	0.0091089
TRINITY_DN6954_c0_g1_i2	4.19677e-68	7.40575e-67	-1.80075	0.103262	6.19062	0.944763	0.00591823	0.0154077	0.010831	0.0154077
TRINITY_DN11357_c0_g2_i2	5.99465e-68	1.0548e-66	-1.77627	0.101977	8.96185	0.919295	0.000357908	0.0204408	0.00603896	0.0204408
TRINITY_DN3241_c0_g1_i6	6.12922e-68	1.07693e-66	-4.18348	0.240195	6.49399	5.09934	0.0136461	0.101741	0.00878878	0.101741
TRINITY_DN29416_c0_g1_i1	6.13818e-68	1.07774e-66	-2.85826	0.164108	5.56181	2.38035	0.0156393	0.0382236	0.0169182	0.0382236
TRINITY_DN162_c0_g1_i2	6.61592e-68	1.16079e-66	-1.64784	0.0946348	6.04897	0.783767	0.006011	0.00325578	0.0119005	0.0119005
TRINITY_DN95_c0_g1_i1	6.70934e-68	1.17634e-66	-1.89143	0.108629	5.73193	1.0282	0.0086332	-0.00156968	0.0149672	0.0149672
TRINITY_DN10673_c0_g2_i6	7.20528e-68	1.26239e-66	-1.19512	0.0686543	6.89886	0.412167	0.00247399	0.00228553	0.00695283	0.00695283
TRINITY_DN3503_c0_g2_i1	7.63523e-68	1.33581e-66	-4.22449	0.242725	5.02218	5.19994	0.0516082	0.0662225	0.0235818	0.0662225
TRINITY_DN5269_c0_g1_i3	7.8457e-68	1.37166e-66	-1.60645	0.0923097	7.47958	0.751949	0.00139156	0.0156506	0.00557298	0.0156506
TRINITY_DN2497_c0_g1_i4	8.78526e-68	1.53483e-66	-1.62942	0.0936642	7.53357	0.773614	0.00133506	0.0162109	0.00550467	0.0162109
TRINITY_DN3422_c0_g4_i2	1.20222e-67	2.09586e-66	-0.928341	0.0534192	8.16146	0.25062	0.000463784	0.00465373	0.00524343	0.00524343
TRINITY_DN404_c0_g5_i1	3.55407e-67	6.1522e-66	-1.23146	0.0711166	7.20752	0.441957	0.00166735	0.00844779	0.00605148	0.00844779
TRINITY_DN7817_c0_g1_i7	4.09715e-67	7.07234e-66	-5.56136	0.321318	2.08753	8.84166	0.00195658	0.00375134	0.204534	0.204534
TRINITY_DN12007_c0_g2_i1	4.11147e-67	7.09207e-66	-1.05525	0.0609696	8.34136	0.324529	0.00041889	0.0070157	0.00531564	0.0070157
TRINITY_DN42920_c0_g1_i1	4.37095e-67	7.53436e-66	-1.01554	0.0586874	7.39956	0.299815	0.00119932	0.00481141	0.00568909	0.00568909
TRINITY_DN11562_c0_g1_i1	4.39903e-67	7.57745e-66	-1.57292	0.0909001	7.34489	0.721047	0.00139117	0.0151345	0.00577896	0.0151345
TRINITY_DN2742_c0_g1_i4	4.53374e-67	7.80401e-66	-3.8134	0.220401	7.64651	4.23813	0.00282366	0.0943292	0.00538695	0.0943292
TRINITY_DN52000_c0_g1_i1	5.7518e-67	9.89374e-66	-4.13182	0.238994	5.9746	4.97561	0.025392	0.0888438	0.0125383	0.0888438
TRINITY_DN3308_c0_g1_i3	5.81912e-67	9.99553e-66	-1.17301	0.0678523	7.57227	0.401024	0.00215426	0.00705362	0.00546055	0.00705362
TRINITY_DN8196_c1_g1_i5	6.02865e-67	1.03482e-65	-0.922568	0.0533718	8.33081	0.246693	0.000387271	0.0037103	0.00530982	0.00530982
TRINITY_DN5015_c0_g1_i1	6.95105e-67	1.19148e-65	-2.21971	0.128474	5.88308	1.43604	0.00870364	0.0243076	0.0133954	0.0243076
TRINITY_DN47_c1_g1_i1	7.47943e-67	1.28027e-65	-1.37883	0.0798244	6.38207	0.554062	0.00324836	0.00943629	0.0094955	0.0094955
TRINITY_DN10980_c0_g1_i2	8.47501e-67	1.44866e-65	-2.00468	0.116106	6.02219	1.17133	0.00683036	0.0201306	0.0121239	0.0201306
TRINITY_DN2263_c0_g1_i2	8.83886e-67	1.50875e-65	-0.921399	0.0533723	8.11887	0.246302	0.000462525	0.00389848	0.00523467	0.00523467
TRINITY_DN1340_c0_g1_i2	8.86698e-67	1.5125e-65	-2.39077	0.138488	5.17801	1.66404	0.0167766	0.0193359	0.021581	0.021581
TRINITY_DN11929_c0_g1_i1	9.60329e-67	1.63583e-65	-1.42226	0.0824074	7.47695	0.589588	0.00115642	0.0124255	0.00557651	0.0124255
comp22899_c0_seq3	1.30201e-66	2.2163e-65	-1.28941	0.0747862	6.75297	0.484608	0.00240189	0.00878406	0.00749859	0.00878406
TRINITY_DN1784_c1_g1_i1	1.4489e-66	2.46464e-65	-2.23729	0.12981	5.44725	1.43714	0.0154057	-0.00723722	0.0182958	0.0182958
TRINITY_DN11492_c0_g1_i1	1.4604e-66	2.48249e-65	-2.38899	0.138616	7.14213	1.66359	0.00287519	0.0355535	0.00621019	0.0355535
TRINITY_DN21131_c0_g1_i2	1.49075e-66	2.53231e-65	-1.48376	0.0860979	6.24913	0.632752	0.00441341	-5.13599e-05	0.0104123	0.0104123
TRINITY_DN2718_c0_g1_i4	1.51047e-66	2.56403e-65	-3.57394	0.207393	5.89587	3.72318	0.0147668	0.0712573	0.013271	0.0712573
TRINITY_DN28897_c0_g1_i1	1.51998e-66	2.57839e-65	-5.54927	0.322027	2.08149	8.8228	0.00210722	0.0263503	0.205296	0.205296
TRINITY_DN6895_c0_g1_i3	1.78566e-66	3.02281e-65	-1.34192	0.0779147	6.45247	0.520992	0.0030991	0.00447147	0.00904231	0.00904231
TRINITY_DN1939_c1_g1_i1	2.39356e-66	4.04352e-65	-1.76485	0.102572	6.8513	0.907947	0.00233688	0.018705	0.00712339	0.018705
TRINITY_DN12615_c0_g1_i1	2.6702e-66	4.50776e-65	-1.47029	0.0854833	8.46466	0.630167	0.000403922	0.0142109	0.00539879	0.0142109
TRINITY_DN3813_c0_g1_i1	2.75886e-66	4.65422e-65	-1.08935	0.0633422	7.0896	0.345876	0.00167364	0.00629066	0.00635083	0.00635083
TRINITY_DN3904_c0_g1_i3	3.03266e-66	5.11262e-65	-0.951829	0.0553637	7.8506	0.264106	0.000638382	0.0054919	0.00525702	0.0054919
TRINITY_DN5247_c0_g1_i1	3.08247e-66	5.19302e-65	-1.47869	0.0860133	6.28246	0.635545	0.00461983	0.00801233	0.0101768	0.0101768
TRINITY_DN29033_c0_g1_i1	3.17435e-66	5.34415e-65	-3.77429	0.219568	4.83291	4.13291	0.0701532	0.00313898	0.0262668	0.0262668
TRINITY_DN1604_c0_g1_i7	3.22893e-66	5.43231e-65	-0.938911	0.0546238	8.74608	0.255013	0.000269984	0.00339366	0.00569754	0.00569754
TRINITY_DN34110_c0_g1_i1	3.43121e-66	5.76471e-65	-4.87928	0.283924	5.96107	6.9403	0.0287754	0.132451	0.0126602	0.132451
TRINITY_DN4693_c0_g3_i6	3.82762e-66	6.42632e-65	-0.942566	0.054868	7.74841	0.256592	0.000711964	0.0025021	0.00530903	0.00530903
TRINITY_DN41795_c0_g1_i1	4.12179e-66	6.91076e-65	-2.36185	0.137521	5.16891	1.5971	0.0161291	-0.0122877	0.0216947	0.0216947
TRINITY_DN13974_c0_g1_i1	6.40551e-66	1.06886e-64	-1.76348	0.102834	5.79676	0.905616	0.00687845	0.0130481	0.0142711	0.0142711
TRINITY_DN15408_c0_g1_i1	7.35515e-66	1.22649e-64	-2.07111	0.120829	5.86576	1.2506	0.00687213	0.022327	0.013566	0.022327
TRINITY_DN6792_c0_g1_i1	9.78757e-66	1.62658e-64	-3.61556	0.211137	4.8866	3.81108	0.0636909	0.0251519	0.0254665	0.0254665
TRINITY_DN3530_c0_g1_i3	1.83096e-65	3.02848e-64	-0.975721	0.0571006	7.45115	0.273738	0.000908779	0.00110843	0.00561217	0.00561217
TRINITY_DN20900_c0_g1_i1	2.19127e-65	3.61958e-64	-5.5229	0.323406	2.0683	8.7668	0.00221599	0.0582525	0.206967	0.206967
TRINITY_DN12488_c0_g2_i1	2.4142e-65	3.98513e-64	-1.1418	0.0668829	6.92808	0.376586	0.00209477	0.00268675	0.00685188	0.00685188
TRINITY_DN37029_c0_g1_i1	2.71642e-65	4.47499e-64	-2.75636	0.161524	7.20087	2.21544	0.00324482	0.0489349	0.00606677	0.0489349
TRINITY_DN11965_c0_g1_i4	2.90078e-65	4.77549e-64	-0.917901	0.0538015	8.08305	0.242246	0.000559452	0.0012128	0.00522974	0.00522974
TRINITY_DN1819_c0_g1_i1	3.7453e-65	6.15342e-64	-1.89398	0.11111	6.8069	1.04606	0.00388897	0.0208019	0.00728921	0.0208019
TRINITY_DN54439_c0_g1_i1	4.09715e-65	6.727e-64	-3.88495	0.22798	6.55596	4.40134	0.00930035	0.0946498	0.00843203	0.0946498
TRINITY_DN6775_c0_g1_i1	4.21004e-65	6.90772e-64	-2.08975	0.122644	5.58892	1.25862	0.0134855	-0.000784655	0.0165978	0.0165978
TRINITY_DN7360_c0_g1_i1	4.99205e-65	8.1799e-64	-4.79061	0.281318	4.69014	6.65338	0.129681	-0.0173841	0.0285984	0.0285984
TRINITY_DN5691_c0_g1_i3	6.10637e-65	9.99246e-64	-1.19363	0.0701421	6.72057	0.415455	0.0022103	0.00756631	0.00762954	0.00762954
TRINITY_DN37507_c0_g1_i1	6.11602e-65	1.00016e-63	-1.22077	0.0717372	6.68684	0.430597	0.0025171	0.0030862	0.00777534	0.00777534
TRINITY_DN30_c0_g1_i12	7.51707e-65	1.22682e-63	-0.926471	0.0544817	8.6084	0.249435	0.000404708	0.00448694	0.0055318	0.0055318
TRINITY_DN3891_c0_g1_i1	7.69493e-65	1.25501e-63	-1.4376	0.0845458	8.4383	0.602738	0.000388411	0.0139076	0.00537866	0.0139076
TRINITY_DN1456_c0_g1_i1	8.93324e-65	1.45504e-63	-1.47703	0.0869094	6.2542	0.631854	0.00473021	0.00522562	0.0103763	0.0103763
TRINITY_DN8365_c0_g1_i3	1.36688e-64	2.21901e-63	-3.0292	0.178502	7.01873	2.67636	0.00459647	0.0591297	0.00655835	0.0591297
TRINITY_DN33531_c0_g1_i1	1.53573e-64	2.48654e-63	-5.50274	0.324391	2.05822	8.65551	0.00220801	0.00252135	0.208251	0.208251
TRINITY_DN28996_c0_g1_i1	1.86113e-64	3.00746e-63	-0.904823	0.0533757	8.29345	0.23812	0.000407126	0.00449851	0.0052908	0.0052908
TRINITY_DN2994_c0_g1_i2	2.00767e-64	3.24212e-63	-2.04962	0.120939	5.57655	1.20868	0.0125091	-0.00269269	0.0167436	0.0167436
TRINITY_DN69_c0_g1_i15	2.1328e-64	3.44192e-63	-1.33569	0.0788301	7.85847	0.52039	0.000949955	0.0114784	0.00525409	0.0114784
TRINITY_DN6449_c0_g1_i1	2.3021e-64	3.71027e-63	-1.98605	0.117244	5.8889	1.15054	0.00980889	0.0176835	0.0133387	0.0176835
TRINITY_DN6393_c0_g1_i1	2.60139e-64	4.18713e-63	-3.44217	0.203291	5.32591	3.45614	0.0246957	0.0579584	0.0197666	0.0579584
TRINITY_DN8814_c0_g1_i7	2.7845e-64	4.47892e-63	-5.49716	0.324733	2.05543	8.64749	0.00229486	0.013523	0.208608	0.208608
TRINITY_DN7983_c0_g1_i1	3.64931e-64	5.85846e-63	-2.78521	0.164685	5.56169	2.26289	0.0128922	0.04135	0.0169197	0.04135
TRINITY_DN1087_c0_g1_i4	7.27097e-64	1.16497e-62	-2.94151	0.174346	8.75189	2.52425	0.000707058	0.0600861	0.0057054	0.0600861
TRINITY_DN7313_c0_g1_i1	8.79367e-64	1.40619e-62	-5.48545	0.325345	2.04958	8.60252	0.0023414	0.00387247	0.209357	0.209357
TRINITY_DN5201_c0_g3_i1	9.10953e-64	1.45575e-62	-0.935681	0.0555025	8.80958	0.255423	0.000292889	0.00586817	0.0057873	0.00586817
TRINITY_DN13398_c0_g1_i1	9.51499e-64	1.51856e-62	-5.48379	0.325336	2.04875	8.60783	0.00222353	0.0162629	0.209463	0.209463
TRINITY_DN5157_c0_g1_i5	1.47014e-63	2.33416e-62	-1.64073	0.0974882	7.42353	0.785433	0.00147372	0.0175342	0.00565243	0.0175342
TRINITY_DN7370_c0_g1_i1	1.47316e-63	2.33744e-62	-1.37152	0.0814928	6.34496	0.54493	0.00353754	0.0051957	0.00974459	0.00974459
TRINITY_DN8181_c0_g1_i1	1.89867e-63	3.00482e-62	-3.525	0.209636	5.0387	3.59914	0.0645315	-0.0074121	0.0233629	0.0233629
TRINITY_DN19942_c0_g1_i3	2.36993e-63	3.74339e-62	-2.08561	0.124131	6.78063	1.26921	0.00278997	0.0280269	0.00739015	0.0280269
comp40607_c1_seq2	2.44189e-63	3.85458e-62	-3.23806	0.192742	4.93956	3.01086	0.0495893	-0.0319217	0.0247095	0.0247095
TRINITY_DN5642_c0_g1_i1	2.98867e-63	4.7086e-62	-2.11191	0.125799	6.48098	1.30146	0.00551938	0.0261314	0.00886705	0.0261314
TRINITY_DN29244_c0_g1_i1	3.24399e-63	5.10756e-62	-2.08145	0.124021	5.55791	1.26421	0.010576	0.0201863	0.0169646	0.0201863
TRINITY_DN8603_c0_g2_i2	3.93684e-63	6.19447e-62	-2.89765	0.172771	5.36392	2.45014	0.0235127	0.0361871	0.0193056	0.0361871
TRINITY_DN1792_c0_g1_i3	4.0411e-63	6.35445e-62	-1.91521	0.114204	5.76847	1.07037	0.00752376	0.0185614	0.014571	0.0185614
TRINITY_DN7807_c0_g1_i1	4.1144e-63	6.46556e-62	-1.82489	0.108825	5.70149	0.953995	0.00838167	-0.00546557	0.0153043	0.0153043
TRINITY_DN51617_c0_g1_i1	4.12762e-63	6.48219e-62	-2.32697	0.138768	5.44862	1.5801	0.0141444	0.0243687	0.0182792	0.0243687
TRINITY_DN42913_c0_g1_i1	4.93189e-63	7.74029e-62	-1.14891	0.0685582	6.80703	0.384679	0.00211177	0.00667928	0.0072887	0.0072887
TRINITY_DN6838_c1_g2_i2	5.41829e-63	8.49824e-62	-2.6254	0.156716	5.13402	1.99432	0.0269866	0.00214283	0.0221332	0.0221332
TRINITY_DN4082_c0_g1_i12	5.44501e-63	8.53469e-62	-2.39895	0.143201	5.09749	1.65063	0.0184145	-0.0109908	0.0225984	0.0225984
TRINITY_DN4339_c0_g2_i2	5.55114e-63	8.69549e-62	-0.949431	0.0566785	7.59163	0.26034	0.000984934	0.00227144	0.00543996	0.00543996
TRINITY_DN1343_c0_g1_i2	5.58056e-63	8.736e-62	-1.00027	0.0597147	7.5748	0.291983	0.000881969	0.00624972	0.0054578	0.00624972
TRINITY_DN351_c0_g1_i6	6.01605e-63	9.41173e-62	-5.48397	0.327471	2.04884	8.60987	0.00502306	0.0151922	0.209452	0.209452
TRINITY_DN39672_c0_g1_i1	6.63927e-63	1.03801e-61	-2.43395	0.145393	5.96749	1.72885	0.0080808	0.0341974	0.0126021	0.0341974
TRINITY_DN422_c0_g2_i1	7.03495e-63	1.09917e-61	-4.02303	0.240366	8.44398	4.72328	0.00170612	0.113846	0.00538289	0.113846
TRINITY_DN11587_c0_g3_i4	7.31353e-63	1.14197e-61	-1.23476	0.0737842	6.61629	0.44123	0.00277613	0.00378044	0.00811208	0.00811208
TRINITY_DN1189_c0_g1_i3	8.70501e-63	1.35666e-61	-1.81064	0.108263	7.94274	0.95678	0.00109926	0.0223426	0.00523215	0.0223426
TRINITY_DN858_c0_g3_i5	9.47769e-63	1.4752e-61	-1.429	0.0854698	6.82974	0.595962	0.00490863	0.00970154	0.00720313	0.00970154
TRINITY_DN8155_c0_g1_i4	1.01178e-62	1.57284e-61	-1.30508	0.0780763	6.84364	0.497088	0.00186573	0.0103261	0.00715153	0.0103261
comp24197_c0_seq1	1.134e-62	1.76172e-61	-2.47488	0.14812	5.80339	1.78762	0.0151436	0.0287354	0.0142016	0.0287354
TRINITY_DN5836_c0_g1_i6	1.20135e-62	1.86517e-61	-1.19668	0.0716351	7.88836	0.417952	0.000947681	0.00931551	0.00524432	0.00931551
TRINITY_DN80_c0_g2_i9	1.45838e-62	2.26279e-61	-1.08131	0.0647739	7.02926	0.3412	0.00186506	0.00645648	0.00652626	0.00652626
TRINITY_DN272_c0_g1_i7	1.49043e-62	2.31106e-61	-1.14466	0.0685738	7.00557	0.38042	0.0028057	0.0042706	0.00659904	0.00659904
TRINITY_DN3288_c0_g1_i1	1.63703e-62	2.53677e-61	-1.98546	0.118984	5.53678	1.14783	0.0110979	0.0140277	0.0172165	0.0172165
TRINITY_DN2718_c0_g1_i1	1.70113e-62	2.63445e-61	-2.51822	0.150932	5.20955	1.84994	0.0243715	0.0200852	0.0211896	0.0211896
TRINITY_DN4796_c0_g1_i2	1.78823e-62	2.76585e-61	-1.32031	0.0791485	6.46766	0.508803	0.00306354	0.00946542	0.00894833	0.00946542
TRINITY_DN1340_c0_g1_i1	1.85128e-62	2.86155e-61	-2.1601	0.129507	5.40045	1.34049	0.014681	-0.0061125	0.0188631	0.0188631
TRINITY_DN12337_c0_g1_i1	2.46705e-62	3.80139e-61	-0.889846	0.053405	8.28868	0.229824	0.000415638	0.0037703	0.00528855	0.00528855
TRINITY_DN9681_c0_g2_i3	2.80342e-62	4.31428e-61	-1.01177	0.0607504	7.88253	0.298807	0.000663384	0.00671783	0.00524605	0.00671783
TRINITY_DN12072_c0_g1_i1	2.81257e-62	4.32564e-61	-1.2221	0.0733801	6.67075	0.433799	0.00292086	0.00533549	0.00784841	0.00784841
TRINITY_DN16278_c0_g1_i2	2.85247e-62	4.38152e-61	-1.99632	0.119874	5.49918	1.16269	0.0110714	0.0169653	0.0176679	0.0176679
TRINITY_DN101_c0_g1_i6	3.13045e-62	4.8025e-61	-3.90265	0.234422	5.78977	4.44584	0.0221606	0.087747	0.0143447	0.087747
TRINITY_DN36_c0_g1_i2	3.99287e-62	6.10648e-61	-3.8531	0.231649	8.41965	4.33382	0.00166227	0.10566	0.0053652	0.10566
TRINITY_DN1491_c0_g2_i1	5.13764e-62	7.84745e-61	-5.5268	0.332573	4.71132	8.91691	0.187044	0.0341667	0.028231	0.0341667
TRINITY_DN7607_c0_g1_i3	5.91046e-62	9.02228e-61	-5.44103	0.327578	2.02737	8.46074	0.00239723	0.00017751	0.212218	0.212218
TRINITY_DN7539_c0_g1_i2	5.96505e-62	9.09994e-61	-1.12271	0.0675951	7.97598	0.367969	0.000657567	0.00848062	0.00522825	0.00848062
TRINITY_DN79_c0_g4_i1	6.5916e-62	1.00495e-60	-1.13754	0.0685129	6.8446	0.375214	0.00224004	0.004174	0.007148	0.007148
TRINITY_DN16248_c0_g3_i7	8.04157e-62	1.22449e-60	-2.2941	0.138271	6.16443	1.53646	0.00780613	0.0304313	0.0110196	0.0304313
comp41065_c5_seq9	8.43522e-62	1.28364e-60	-1.08479	0.0653941	9.76691	0.341975	0.000109215	0.00660316	0.00844357	0.00844357
TRINITY_DN2870_c0_g1_i2	9.11772e-62	1.38664e-60	-1.65582	0.0998454	8.42236	0.800446	0.000557204	0.019381	0.00536711	0.019381
TRINITY_DN6553_c1_g1_i1	1.04833e-61	1.59037e-60	-0.992816	0.0598967	7.2163	0.285531	0.00114366	0.00341445	0.00603158	0.00603158
TRINITY_DN28719_c0_g1_i1	1.05444e-61	1.59866e-60	-1.67208	0.100879	5.88099	0.812535	0.00693732	0.00906929	0.0134158	0.0134158
TRINITY_DN16_c0_g2_i1	1.07666e-61	1.63133e-60	-1.25684	0.0758325	7.57783	0.461184	0.000850798	0.0106503	0.00545454	0.0106503
TRINITY_DN1430_c0_g1_i1	1.17478e-61	1.77782e-60	-5.53675	0.334171	2.07523	8.81638	0.0172523	0.0499768	0.206088	0.206088
TRINITY_DN14159_c0_g1_i1	1.35081e-61	2.04295e-60	-0.908352	0.0548514	7.83682	0.240307	0.000754828	0.0045692	0.00526253	0.00526253
TRINITY_DN4803_c0_g1_i6	1.35186e-61	2.04328e-60	-1.00703	0.0608104	7.23132	0.292199	0.00139744	0.00146393	0.00599836	0.00599836
TRINITY_DN23697_c0_g1_i1	1.42523e-61	2.15019e-60	-5.42933	0.327917	2.02152	8.47631	0.00208327	0.061078	0.212976	0.212976
TRINITY_DN2946_c1_g3_i2	1.7361e-61	2.61118e-60	-1.43295	0.0866085	6.21079	0.597142	0.00431593	0.00790158	0.0106862	0.0106862
TRINITY_DN2697_c0_g5_i1	2.24277e-61	3.37117e-60	-1.38007	0.0834902	6.67799	0.556117	0.00236271	0.0115785	0.00781525	0.0115785
TRINITY_DN16501_c0_g1_i1	2.76698e-61	4.15402e-60	-5.42731	0.328589	2.02051	8.42054	0.00283437	0.00255346	0.213107	0.213107
TRINITY_DN8626_c0_g1_i3	2.92917e-61	4.39483e-60	-1.08779	0.0658726	6.98552	0.339934	0.00201606	0.000142576	0.00666233	0.00666233
TRINITY_DN6967_c0_g1_i3	3.26175e-61	4.88784e-60	-0.88394	0.0535491	8.05956	0.227789	0.000507287	0.00479621	0.00522772	0.00522772
TRINITY_DN1519_c0_g1_i1	4.13633e-61	6.18711e-60	-1.66996	0.101254	8.04262	0.814361	0.000748489	0.0197562	0.00522685	0.0197562
TRINITY_DN2019_c0_g1_i1	4.82153e-61	7.20763e-60	-0.887915	0.0538669	8.45575	0.227987	0.000411445	0.00277574	0.00539184	0.00539184
TRINITY_DN5366_c0_g1_i3	5.07766e-61	7.58589e-60	-1.89549	0.115015	5.51339	1.04873	0.0089599	0.0169333	0.0174969	0.0174969
TRINITY_DN7018_c0_g2_i1	5.22519e-61	7.79681e-60	-1.45138	0.0880766	6.71948	0.615159	0.00258712	0.0129279	0.00763409	0.0129279
TRINITY_DN48961_c0_g1_i1	5.28735e-61	7.88478e-60	-4.25118	0.257993	5.27216	5.27769	0.0580079	0.0751125	0.0204207	0.0751125
TRINITY_DN286_c1_g3_i1	6.09278e-61	9.08034e-60	-4.31699	0.262123	4.64962	5.37038	0.108091	-0.0547716	0.0293258	0.0293258
TRINITY_DN2600_c0_g1_i1	6.75348e-61	1.00528e-59	-4.4146	0.268151	6.38616	5.69147	0.0137171	0.130093	0.00946845	0.130093
TRINITY_DN9926_c0_g1_i1	7.15891e-61	1.0637e-59	-4.60139	0.279557	5.40477	6.18333	0.0565115	0.0997924	0.0188108	0.0997924
TRINITY_DN8907_c0_g2_i1	9.49603e-61	1.4084e-59	-5.19079	0.315694	4.83187	7.81625	0.173042	-0.035501	0.0262828	0.0262828
TRINITY_DN8961_c0_g1_i1	9.85753e-61	1.46113e-59	-1.42072	0.0864172	6.20088	0.586803	0.00417863	0.00761335	0.0107572	0.0107572
TRINITY_DN7249_c0_g2_i3	1.13058e-60	1.67478e-59	-2.61226	0.158975	4.91428	1.97966	0.0254791	0.00948744	0.0250671	0.0250671
TRINITY_DN9643_c1_g1_i1	1.1482e-60	1.69986e-59	-2.05117	0.124835	5.92796	1.2288	0.00819834	0.0229694	0.0129654	0.0229694
TRINITY_DN37755_c0_g1_i1	1.46745e-60	2.16988e-59	-2.39764	0.146054	8.08508	1.67905	0.00115506	0.0415087	0.00522996	0.0415087
TRINITY_DN10268_c0_g1_i1	1.47901e-60	2.18566e-59	-2.42518	0.147736	5.15478	1.71785	0.0208143	0.0228378	0.0218717	0.0228378
TRINITY_DN5571_c0_g1_i1	1.5299e-60	2.2595e-59	-2.68514	0.163593	8.6686	2.10587	0.000616359	0.0529089	0.00559951	0.0529089
TRINITY_DN2385_c0_g2_i4	1.53793e-60	2.27e-59	-0.912065	0.0555689	7.78761	0.240865	0.000889786	0.00283175	0.00528602	0.00528602
TRINITY_DN8347_c0_g1_i1	1.66214e-60	2.45185e-59	-1.23732	0.0754073	7.52199	0.447167	0.00110388	0.0102687	0.00551865	0.0102687
TRINITY_DN7617_c0_g1_i1	1.72058e-60	2.53654e-59	-2.43794	0.148597	6.60557	1.73602	0.00512903	0.0390331	0.00816687	0.0390331
TRINITY_DN4193_c0_g3_i4	1.8973e-60	2.79371e-59	-1.15523	0.070439	6.78816	0.387891	0.0025623	0.00512205	0.00736101	0.00736101
TRINITY_DN37498_c0_g1_i1	1.94816e-60	2.86688e-59	-2.16162	0.131815	5.8594	1.36481	0.00961179	0.0251386	0.0136293	0.0251386
TRINITY_DN8653_c0_g1_i1	1.98221e-60	2.91524e-59	-2.34849	0.14322	5.77143	1.611	0.00966829	0.0313555	0.0145394	0.0313555
TRINITY_DN5351_c0_g1_i2	2.08473e-60	3.06418e-59	-2.12808	0.129802	8.28621	1.3228	0.000728057	0.0329692	0.0052874	0.0329692
TRINITY_DN14287_c0_g1_i1	2.30941e-60	3.38833e-59	-2.77123	0.169096	5.90328	2.24322	0.00940879	0.0477778	0.0131996	0.0477778
TRINITY_DN7965_c0_g1_i6	2.61533e-60	3.83031e-59	-2.45771	0.150035	5.0026	1.73379	0.0211769	-0.0118743	0.0238439	0.0238439
TRINITY_DN9975_c0_g1_i1	2.86416e-60	4.19223e-59	-2.73504	0.167021	5.0652	2.16222	0.0327764	-0.00367605	0.0230156	0.0230156
TRINITY_DN1425_c1_g1_i1	3.11533e-60	4.55714e-59	-1.13634	0.0694148	6.78131	0.371154	0.00224933	0.000339042	0.0073875	0.0073875
TRINITY_DN35295_c0_g1_i1	3.32865e-60	4.8634e-59	-5.39533	0.329661	2.00452	8.32481	0.00216221	0.00691775	0.215191	0.215191
TRINITY_DN8887_c0_g1_i2	3.44024e-60	5.02345e-59	-1.15793	0.0707597	8.27187	0.391671	0.000499894	0.00951397	0.00528095	0.00951397
TRINITY_DN2289_c0_g1_i1	3.65834e-60	5.33557e-59	-2.7173	0.166088	5.0514	2.12941	0.0319748	-0.00890133	0.0231959	0.0231959
TRINITY_DN37211_c0_g1_i1	3.74159e-60	5.45051e-59	-1.55437	0.0950149	6.0315	0.700717	0.00601022	0.00614125	0.0120455	0.0120455
TRINITY_DN28832_c0_g1_i1	3.95862e-60	5.76325e-59	-5.39446	0.32982	2.00408	8.33666	0.00231546	0.023727	0.215248	0.215248
TRINITY_DN7200_c0_g1_i1	4.04736e-60	5.88894e-59	-2.06558	0.126301	5.80435	1.24638	0.00892903	0.022975	0.0141916	0.022975
TRINITY_DN11898_c0_g2_i1	5.34973e-60	7.77008e-59	-2.85693	0.17487	5.85071	2.38443	0.00918215	0.0519772	0.0137165	0.0519772
TRINITY_DN6426_c0_g1_i1	7.05998e-60	1.02299e-58	-1.51464	0.0928062	7.3274	0.670232	0.001539	0.015687	0.00580957	0.015687
TRINITY_DN15766_c0_g1_i1	7.35709e-60	1.06541e-58	-2.78297	0.170547	5.07237	2.25448	0.0352498	0.0133402	0.0229224	0.0229224
TRINITY_DN266_c0_g1_i3	7.66999e-60	1.11007e-58	-0.985487	0.0604022	9.40161	0.281246	0.00020041	0.00419203	0.00709645	0.00709645
TRINITY_DN10926_c0_g1_i1	8.41117e-60	1.2159e-58	-0.912069	0.0559216	7.68982	0.241323	0.00090384	0.00334949	0.00535062	0.00535062
TRINITY_DN521_c0_g1_i6	8.419e-60	1.21632e-58	-1.20346	0.0737878	6.6598	0.422967	0.00298982	0.00770235	0.00789945	0.00789945
TRINITY_DN14070_c0_g1_i1	9.99583e-60	1.44243e-58	-1.15466	0.0708411	6.72428	0.383151	0.0024228	0.000177865	0.00761412	0.00761412
TRINITY_DN8958_c0_g1_i5	1.01332e-59	1.46139e-58	-1.51179	0.0927573	6.40494	0.667755	0.00340018	0.0138076	0.0093453	0.0138076
TRINITY_DN7836_c0_g2_i1	1.14397e-59	1.64788e-58	-1.93694	0.118897	5.6499	1.07953	0.0123842	-0.00351076	0.0158887	0.0158887
TRINITY_DN42739_c0_g1_i1	1.33173e-59	1.91385e-58	-1.55044	0.0952262	6.87715	0.702365	0.00260168	0.0155344	0.00702976	0.0155344
TRINITY_DN12422_c0_g1_i1	1.55229e-59	2.22822e-58	-1.64005	0.100788	5.81584	0.78161	0.00624424	0.00904368	0.0140722	0.0140722
TRINITY_DN51887_c0_g1_i1	1.6734e-59	2.40066e-58	-5.37785	0.330585	1.99578	8.27518	0.00223734	0.0117017	0.216335	0.216335
TRINITY_DN1245_c0_g2_i2	1.81513e-59	2.60246e-58	-0.955629	0.0587619	7.34096	0.263926	0.00112016	0.00238482	0.00578578	0.00578578
TRINITY_DN1897_c1_g2_i3	2.11057e-59	3.02253e-58	-1.52911	0.0940791	6.81662	0.683226	0.00227348	0.0154283	0.00725236	0.0154283
TRINITY_DN334_c0_g1_i4	2.128e-59	3.04571e-58	-2.51398	0.154678	6.12289	1.84675	0.00827201	0.0395785	0.0113216	0.0395785
TRINITY_DN32251_c0_g1_i1	2.15026e-59	3.07578e-58	-1.02608	0.0631343	7.08807	0.307557	0.00161676	0.00625388	0.00635512	0.00635512
TRINITY_DN7818_c0_g1_i1	2.39592e-59	3.42517e-58	-4.14263	0.254999	5.00986	5.01472	0.0569482	0.0731003	0.0237463	0.0731003
TRINITY_DN4526_c0_g1_i2	2.55298e-59	3.64757e-58	-1.3005	0.0800708	6.42293	0.485805	0.00359356	-0.000583451	0.00922912	0.00922912
TRINITY_DN37038_c0_g1_i1	2.8379e-59	4.05231e-58	-2.31935	0.142859	5.23639	1.54971	0.0199582	-0.00510001	0.0208589	0.0208589
TRINITY_DN53_c0_g1_i1	2.97383e-59	4.24147e-58	-2.74209	0.168926	8.03318	2.19722	0.00124095	0.0558313	0.00522658	0.0558313
TRINITY_DN1629_c0_g1_i1	3.73129e-59	5.31254e-58	-1.10351	0.0680399	6.88296	0.348744	0.00224984	-0.00129059	0.00700901	0.00700901
TRINITY_DN5862_c0_g1_i1	4.07182e-59	5.79402e-58	-2.17929	0.134415	5.32975	1.37439	0.0164148	0.00393873	0.01972	0.01972
TRINITY_DN3784_c0_g1_i1	4.27231e-59	6.07579e-58	-2.58372	0.159389	6.32214	1.95087	0.00609519	0.0447144	0.00990075	0.0447144
TRINITY_DN3368_c0_g1_i4	6.77676e-59	9.61516e-58	-0.963011	0.0595119	8.47347	0.27104	0.000367177	0.00671617	0.00540581	0.00671617
TRINITY_DN4437_c0_g1_i8	8.34726e-59	1.18161e-57	-0.866691	0.0536021	8.06934	0.217057	0.000517924	0.00233112	0.00522844	0.00522844
TRINITY_DN8672_c0_g1_i1	1.00596e-58	1.42073e-57	-2.55084	0.157874	7.40155	1.90181	0.00226814	0.0475802	0.00568599	0.0475802
TRINITY_DN2728_c1_g3_i1	1.02124e-58	1.44148e-57	-0.875936	0.0542155	8.72257	0.22381	0.00021217	0.00514532	0.00566648	0.00566648
TRINITY_DN10171_c0_g1_i1	1.02771e-58	1.44978e-57	-3.20161	0.198167	5.1602	2.99598	0.0332645	0.0452755	0.0218037	0.0452755
TRINITY_DN12976_c0_g2_i2	1.09812e-58	1.54821e-57	-1.04313	0.0645819	7.03709	0.315526	0.00183898	0.00356636	0.00650267	0.00650267
TRINITY_DN1564_c0_g1_i1	1.4156e-58	1.98783e-57	-1.46808	0.0909796	7.06814	0.629981	0.00185938	0.0146952	0.00641156	0.0146952
TRINITY_DN2618_c0_g1_i2	1.5929e-58	2.23552e-57	-1.08681	0.0673816	9.88463	0.340126	8.85297e-05	0.00300937	0.00899203	0.00899203
TRINITY_DN8093_c0_g1_i7	1.85917e-58	2.60475e-57	-2.41704	0.149944	5.82145	1.67981	0.0309523	-0.0185345	0.0140143	0.0140143
TRINITY_DN1484_c0_g1_i3	1.89326e-58	2.65099e-57	-2.24149	0.139063	5.188	1.44091	0.0172205	-0.0109064	0.0214567	0.0214567
TRINITY_DN4910_c0_g1_i1	2.19618e-58	3.0734e-57	-2.21745	0.137651	7.29493	1.43737	0.00190622	0.0359893	0.00586891	0.0359893
TRINITY_DN935_c0_g1_i3	2.24056e-58	3.13372e-57	-1.4829	0.0920596	7.24972	0.642811	0.00150219	0.0154477	0.00595901	0.0154477
TRINITY_DN212_c0_g1_i7	2.25368e-58	3.15028e-57	-1.00041	0.0621075	9.54778	0.28858	0.000137972	0.00293425	0.0075767	0.0075767
TRINITY_DN1305_c0_g1_i2	2.38528e-58	3.33233e-57	-1.52432	0.0946539	6.91151	0.679232	0.00268506	0.0152337	0.00690878	0.0152337
TRINITY_DN7258_c0_g1_i3	2.44704e-58	3.41667e-57	-1.04359	0.0648091	7.00018	0.312782	0.0017845	9.97213e-05	0.00661593	0.00661593
TRINITY_DN9517_c1_g1_i1	2.47013e-58	3.44694e-57	-0.891249	0.0553502	8.01837	0.232202	0.000556096	0.0055712	0.00522647	0.0055712
TRINITY_DN12802_c0_g1_i1	2.80488e-58	3.90962e-57	-2.45572	0.152585	6.65399	1.76293	0.00439395	0.0421702	0.0079269	0.0421702
TRINITY_DN4165_c0_g1_i2	2.85618e-58	3.97662e-57	-2.50875	0.15589	5.11513	1.82059	0.0262308	-0.000150913	0.0223729	0.0223729
TRINITY_DN4633_c0_g1_i2	2.99278e-58	4.15973e-57	-5.34801	0.332379	1.98086	8.17581	0.00265019	0.00205491	0.218301	0.218301
TRINITY_DN13038_c0_g1_i1	3.1031e-58	4.31062e-57	-1.88308	0.11705	5.54837	1.01763	0.0103231	-0.00509223	0.0170781	0.0170781
TRINITY_DN60_c0_g1_i1	3.12951e-58	4.34485e-57	-2.17978	0.135496	6.11298	1.38902	0.00675858	0.0299599	0.011396	0.0299599
TRINITY_DN344_c0_g1_i1	3.18e-58	4.41245e-57	-4.08155	0.253727	5.157	4.87008	0.0621685	0.0665864	0.0218438	0.0665864
TRINITY_DN10043_c0_g1_i1	3.24896e-58	4.5056e-57	-1.09172	0.0678716	7.63418	0.348424	0.000898373	0.00831473	0.00539819	0.00831473
TRINITY_DN5036_c0_g1_i1	3.52757e-58	4.8892e-57	-0.900201	0.0559829	7.62831	0.234157	0.000864496	0.00219812	0.00540367	0.00540367
TRINITY_DN32926_c0_g1_i1	3.69867e-58	5.12345e-57	-0.855712	0.0532258	8.16923	0.212159	0.000420605	0.00301686	0.00524537	0.00524537
TRINITY_DN243_c0_g1_i1	3.99638e-58	5.52961e-57	-1.1579	0.0720434	6.62292	0.385343	0.00230185	0.000356822	0.00807866	0.00807866
TRINITY_DN30602_c0_g1_i1	4.43566e-58	6.1236e-57	-0.990267	0.0616385	7.22039	0.283048	0.00157617	0.00177039	0.00602243	0.00602243
TRINITY_DN7798_c0_g1_i2	4.4753e-58	6.17138e-57	-5.34692	0.332826	1.98031	8.18175	0.00317395	0.0123591	0.218373	0.218373
TRINITY_DN6497_c0_g1_i3	4.97845e-58	6.85753e-57	-1.99699	0.124357	6.56398	1.16594	0.00467469	0.0262546	0.00838787	0.0262546
TRINITY_DN1458_c0_g1_i4	5.3651e-58	7.38182e-57	-1.14923	0.0715855	8.74578	0.386135	0.000285546	0.00996342	0.00569714	0.00996342
TRINITY_DN10540_c0_g1_i1	5.7353e-58	7.88235e-57	-1.72083	0.107218	7.08639	0.865777	0.00178564	0.0212058	0.0063598	0.0212058
TRINITY_DN8220_c0_g1_i2	6.28759e-58	8.62208e-57	-0.861556	0.0536993	8.53516	0.215552	0.000308164	0.00374262	0.00545907	0.00545907
TRINITY_DN3294_c0_g1_i5	6.42428e-58	8.79968e-57	-1.81172	0.112931	5.61534	0.95438	0.0092184	0.0101121	0.0162884	0.0162884
TRINITY_DN9777_c0_g1_i1	6.67566e-58	9.13382e-57	-0.895818	0.0558477	7.5865	0.232084	0.00079262	0.00247531	0.00544532	0.00544532
TRINITY_DN6557_c0_g1_i2	6.87758e-58	9.40486e-57	-2.00109	0.124768	5.4532	1.14732	0.0129102	-0.0091607	0.0182237	0.0182237
TRINITY_DN1109_c0_g3_i2	7.55653e-58	1.0316e-56	-1.48803	0.0928124	6.21419	0.647405	0.00425516	0.0129731	0.0106618	0.0129731
TRINITY_DN5245_c0_g1_i9	7.7791e-58	1.0614e-56	-0.914076	0.0570198	7.54587	0.242107	0.0010123	0.00293443	0.00549021	0.00549021
TRINITY_DN1124_c0_g1_i4	1.10661e-57	1.50654e-56	-1.50663	0.094112	6.00824	0.652495	0.00547107	-0.000875399	0.0122431	0.0122431
TRINITY_DN8906_c0_g2_i1	1.24601e-57	1.69443e-56	-1.56243	0.0976425	6.64419	0.713828	0.00299537	0.0160727	0.00797393	0.0160727
TRINITY_DN7653_c0_g1_i1	1.55882e-57	2.11747e-56	-5.23418	0.327389	4.86894	7.98725	0.188642	-0.00238815	0.0257259	0.0257259
TRINITY_DN295_c0_g1_i4	1.81815e-57	2.46838e-56	-3.20669	0.200694	5.00206	2.96057	0.0567048	-0.0303282	0.0238511	0.0238511
TRINITY_DN9638_c0_g1_i2	2.17682e-57	2.95042e-56	-1.45203	0.0909403	6.87228	0.616571	0.0017315	0.0148088	0.00704721	0.0148088
TRINITY_DN3237_c1_g1_i1	3.06278e-57	4.14666e-56	-1.51088	0.0947529	7.07423	0.667608	0.00231208	0.0156441	0.00639415	0.0156441
TRINITY_DN10694_c0_g1_i1	3.1891e-57	4.31531e-56	-1.42317	0.0892666	7.56984	0.592352	0.00113005	0.014807	0.00546319	0.014807
TRINITY_DN88_c0_g1_i1	3.40034e-57	4.59861e-56	-0.88157	0.0553092	7.83813	0.225703	0.000856224	0.00340812	0.00526199	0.00526199
TRINITY_DN1749_c0_g2_i1	3.47913e-57	4.70257e-56	-1.59126	0.0998438	6.64894	0.74055	0.00299447	0.0169431	0.00795104	0.0169431
TRINITY_DN2038_c0_g1_i1	3.5684e-57	4.82058e-56	-4.42525	0.27769	4.77567	5.64467	0.127061	-0.0692081	0.0271628	0.0271628
TRINITY_DN269_c0_g1_i1	3.93703e-57	5.31564e-56	-5.55942	0.348995	2.36795	8.97448	0.0722301	0.0956121	0.171365	0.171365
TRINITY_DN52269_c0_g1_i1	4.1727e-57	5.63073e-56	-2.01695	0.126644	6.6851	1.1898	0.00330066	0.0287767	0.00778314	0.0287767
TRINITY_DN7165_c0_g1_i1	5.34923e-57	7.1907e-56	-5.30957	0.333712	1.96164	8.05654	0.00187608	0.000256783	0.220852	0.220852
TRINITY_DN389_c0_g1_i1	5.60668e-57	7.53265e-56	-2.22404	0.139809	5.27837	1.44131	0.0187483	0.0139936	0.020345	0.020345
TRINITY_DN6239_c0_g1_i3	5.65112e-57	7.5882e-56	-3.59262	0.225849	4.54449	3.7407	0.0706336	-0.00877488	0.0313818	0.0313818
TRINITY_DN7986_c0_g1_i1	6.23971e-57	8.36939e-56	-1.42473	0.0895999	9.11043	0.593718	0.000278353	0.0157779	0.00633771	0.0157779
TRINITY_DN10138_c0_g1_i2	6.60947e-57	8.86052e-56	-3.29095	0.207012	4.58287	3.12109	0.0551075	-0.0239434	0.0306005	0.0306005
TRINITY_DN2991_c0_g1_i2	7.33235e-57	9.81351e-56	-3.90255	0.245585	5.71419	4.4548	0.0225973	0.0980265	0.0151629	0.0980265
TRINITY_DN1379_c0_g1_i5	7.58618e-57	1.01477e-55	-1.29734	0.0816517	6.49869	0.492141	0.00457318	0.00856054	0.00876081	0.00876081
TRINITY_DN9345_c0_g1_i2	7.63279e-57	1.02045e-55	-1.08062	0.0680136	6.78481	0.3361	0.00187772	0.000991316	0.00737396	0.00737396
TRINITY_DN9611_c1_g1_i2	9.73592e-57	1.30021e-55	-3.21742	0.202697	7.27451	3.02809	0.0193203	0.0628517	0.00590845	0.0628517
TRINITY_DN3375_c0_g1_i4	1.00407e-56	1.34018e-55	-2.81746	0.177521	4.87716	2.31272	0.0374227	0.0147218	0.0256047	0.0256047
TRINITY_DN12651_c0_g1_i1	1.24357e-56	1.65895e-55	-5.45165	0.343786	5.33983	8.69418	0.14766	0.0887172	0.0195977	0.0887172
TRINITY_DN430_c0_g1_i1	1.37715e-56	1.83019e-55	-0.849325	0.0535808	8.03703	0.208368	0.000515131	0.00212932	0.00522667	0.00522667
TRINITY_DN10841_c0_g1_i3	1.42461e-56	1.89223e-55	-2.37114	0.149607	5.18233	1.61112	0.0232371	-0.0176909	0.0215272	0.0215272
TRINITY_DN1500_c0_g1_i3	1.49534e-56	1.98403e-55	-1.45152	0.091601	6.38276	0.616358	0.00431894	0.0124625	0.00949091	0.0124625
TRINITY_DN1451_c0_g1_i1	1.58304e-56	2.09699e-55	-3.44764	0.217619	6.12548	3.47725	0.0133645	0.0813517	0.0113024	0.0813517
TRINITY_DN636_c0_g1_i1	1.6018e-56	2.1207e-55	-1.42924	0.0902194	6.16369	0.596096	0.00525419	0.00928529	0.0110249	0.0110249
TRINITY_DN33005_c0_g1_i1	1.7678e-56	2.33922e-55	-6.09961	0.385184	4.82384	10.8844	0.227213	0.0695201	0.0264057	0.0695201
TRINITY_DN34472_c0_g1_i1	1.79046e-56	2.36664e-55	-2.00365	0.126535	6.09586	1.17448	0.00670664	0.0253154	0.0115268	0.0253154
TRINITY_DN37807_c0_g1_i1	1.80851e-56	2.38794e-55	-1.01657	0.0642011	7.22771	0.302328	0.00136448	0.00687908	0.00600626	0.00687908
TRINITY_DN134_c0_g3_i1	1.91795e-56	2.53107e-55	-1.8375	0.116074	5.61014	0.987787	0.00861592	0.0183303	0.016349	0.0183303
TRINITY_DN692_c0_g1_i2	2.1411e-56	2.82404e-55	-1.12296	0.0709678	6.74091	0.3616	0.00252629	-0.00100693	0.00754655	0.00754655
TRINITY_DN5612_c0_g1_i2	2.58517e-56	3.4061e-55	-1.26068	0.0797307	6.42891	0.463393	0.00352307	0.00733541	0.00919089	0.00919089
TRINITY_DN4511_c0_g1_i7	3.07867e-56	4.05196e-55	-0.864856	0.0547354	8.68111	0.21429	0.000377424	0.000302515	0.00561451	0.00561451
TRINITY_DN1157_c0_g2_i1	3.11759e-56	4.10099e-55	-1.03351	0.0654123	7.46006	0.312516	0.00116573	0.00739181	0.00559964	0.00739181
TRINITY_DN2659_c0_g1_i1	3.31944e-56	4.36417e-55	-2.46204	0.155866	5.00732	1.73714	0.0248079	-0.0187002	0.0237805	0.0237805
TRINITY_DN9210_c0_g1_i1	3.54941e-56	4.66401e-55	-5.29195	0.33511	1.95283	8.02401	0.00256994	0.0238504	0.222028	0.222028
TRINITY_DN12471_c0_g1_i1	3.56791e-56	4.68581e-55	-2.7232	0.172449	4.84411	2.12344	0.0333802	-0.027976	0.0260969	0.0260969
TRINITY_DN4916_c0_g1_i1	4.43428e-56	5.81741e-55	-1.7939	0.113699	6.0766	0.941613	0.00583926	0.0200156	0.0116776	0.0200156
TRINITY_DN10241_c0_g1_i4	5.38811e-56	7.05368e-55	-5.39163	0.341993	2.28405	8.44567	0.0530741	0.110325	0.180844	0.180844
TRINITY_DN46941_c0_g1_i1	5.65549e-56	7.39977e-55	-2.24876	0.142667	5.52224	1.47973	0.0120592	0.0286487	0.0173907	0.0286487
TRINITY_DN51681_c0_g1_i1	6.00497e-56	7.85285e-55	-2.01042	0.127577	8.54983	1.1827	0.00050706	0.0320448	0.0054728	0.0320448
TRINITY_DN2195_c1_g1_i1	6.06606e-56	7.92851e-55	-5.10504	0.323968	4.98858	7.62606	0.125383	0.0845273	0.0240334	0.0845273
TRINITY_DN15536_c0_g1_i2	7.1744e-56	9.37215e-55	-2.05595	0.130559	7.28244	1.23691	0.0024986	0.0315928	0.00589285	0.0315928
comp6066_c0_seq1	9.4905e-56	1.23714e-54	-1.61676	0.102785	5.78566	0.760617	0.00674143	0.00934154	0.0143881	0.0143881
TRINITY_DN6485_c0_g1_i5	9.98855e-56	1.30068e-54	-4.59666	0.292291	5.64371	6.18339	0.0390392	0.131829	0.0159597	0.131829
TRINITY_DN5828_c0_g1_i1	1.05221e-55	1.36943e-54	-2.03213	0.129246	5.96944	1.20851	0.00657555	0.0268335	0.0125845	0.0268335
TRINITY_DN5115_c0_g1_i2	1.0974e-55	1.42673e-54	-0.951066	0.0604991	9.42834	0.262763	0.00014134	0.00490642	0.00717893	0.00717893
TRINITY_DN16932_c0_g1_i1	1.16096e-55	1.50778e-54	-0.994813	0.0632963	7.06209	0.289047	0.00158384	0.00575288	0.006429	0.006429
TRINITY_DN32808_c0_g1_i1	1.16426e-55	1.51126e-54	-1.70853	0.108709	6.51221	0.85428	0.00388338	0.0197518	0.00868111	0.0197518
TRINITY_DN51952_c0_g1_i1	1.22265e-55	1.58622e-54	-2.07468	0.132032	5.42862	1.25968	0.0122447	0.0226201	0.0185217	0.0226201
TRINITY_DN1222_c0_g2_i1	1.83547e-55	2.37624e-54	-2.87298	0.183136	4.76809	2.39239	0.0397925	-1.10368e-05	0.027285	0.027285
TRINITY_DN6890_c0_g1_i1	2.58573e-55	3.34401e-54	-5.26863	0.336311	1.94117	7.94655	0.00261793	0.0155471	0.223592	0.223592
TRINITY_DN11279_c0_g1_i1	2.63416e-55	3.40485e-54	-1.41684	0.0904474	6.55138	0.587575	0.00319315	0.0131683	0.00845746	0.0131683
TRINITY_DN10970_c0_g1_i1	2.70478e-55	3.4943e-54	-1.1107	0.070912	6.70945	0.359862	0.00238055	0.00623967	0.00767648	0.00767648
TRINITY_DN571_c0_g1_i1	3.09097e-55	3.98901e-54	-1.97422	0.126111	6.29045	1.14085	0.00518745	0.0266206	0.0101208	0.0266206
TRINITY_DN919_c1_g1_i1	3.11779e-55	4.02151e-54	-1.13686	0.0726242	6.67096	0.377085	0.0027011	0.00641229	0.00784745	0.00784745
TRINITY_DN32973_c0_g1_i1	3.17607e-55	4.09452e-54	-1.69169	0.108075	6.37728	0.837682	0.00425753	0.019103	0.00952733	0.019103
TRINITY_DN1790_c0_g1_i1	3.34337e-55	4.30568e-54	-2.22194	0.141981	5.17774	1.44003	0.0187328	0.0156169	0.0215844	0.0215844
TRINITY_DN4123_c1_g1_i1	4.24744e-55	5.45852e-54	-2.72274	0.174151	4.81672	2.14184	0.0341418	-0.00644226	0.0265155	0.0265155
TRINITY_DN1413_c0_g1_i1	5.72917e-55	7.35503e-54	-0.85166	0.0545402	7.93488	0.212335	0.00057963	0.00536963	0.00523346	0.00536963
TRINITY_DN1762_c0_g1_i1	6.35392e-55	8.14429e-54	-2.59495	0.166251	7.46998	1.97132	0.00290101	0.0523776	0.00558596	0.0523776
TRINITY_DN4169_c0_g3_i2	7.88791e-55	1.00842e-53	-1.10119	0.070612	6.73993	0.351872	0.00242166	0.00389252	0.00755046	0.00755046
TRINITY_DN7186_c0_g1_i3	9.4969e-55	1.21097e-53	-2.83028	0.181626	5.14756	2.34526	0.0271188	0.0388571	0.0219624	0.0388571
TRINITY_DN3640_c1_g1_i1	9.50835e-55	1.2118e-53	-1.0704	0.0686907	6.81152	0.334291	0.00216518	0.00592023	0.00727165	0.00727165
TRINITY_DN2303_c0_g1_i9	1.15323e-54	1.46745e-53	-2.05183	0.131776	5.45046	1.21456	0.0164729	-0.00281844	0.0182569	0.0182569
TRINITY_DN5615_c0_g1_i1	1.19011e-54	1.5136e-53	-1.17381	0.0753961	6.51709	0.397819	0.00271646	0.00212846	0.00865268	0.00865268
TRINITY_DN29635_c0_g1_i1	1.19493e-54	1.51894e-53	-2.58785	0.166225	6.6751	1.96079	0.00501722	0.0502445	0.00782844	0.0502445
TRINITY_DN14383_c0_g4_i1	1.3292e-54	1.68788e-53	-2.93496	0.188604	4.65857	2.51863	0.0419805	0.0250951	0.0291622	0.0291622
TRINITY_DN9192_c0_g1_i3	1.37208e-54	1.74142e-53	-5.24665	0.337199	1.93018	7.87966	0.00233351	0.0148315	0.225073	0.225073
TRINITY_DN8225_c0_g1_i1	1.57091e-54	1.99068e-53	-5.24682	0.337398	1.93026	7.86942	0.00261318	0.00201749	0.225062	0.225062
TRINITY_DN219_c1_g3_i1	1.64955e-54	2.08926e-53	-1.0423	0.0670391	6.88354	0.313174	0.00198154	0.00125629	0.00700695	0.00700695
TRINITY_DN7203_c0_g1_i4	2.25867e-54	2.85485e-53	-1.40344	0.0903837	6.98245	0.576757	0.00169932	0.0146391	0.00667216	0.0146391
TRINITY_DN467_c1_g1_i2	2.28522e-54	2.88693e-53	-1.25557	0.0808647	7.12868	0.461625	0.00147689	0.0116013	0.0062451	0.0116013
TRINITY_DN61_c0_g1_i1	2.44917e-54	3.09246e-53	-2.1924	0.141241	8.80492	1.40752	0.000457275	0.039441	0.00578043	0.039441
TRINITY_DN341_c0_g1_i4	2.7425e-54	3.45927e-53	-1.28004	0.0825028	7.15491	0.479811	0.00175842	0.011855	0.00617774	0.011855
TRINITY_DN1970_c0_g1_i3	3.39024e-54	4.26972e-53	-3.7577	0.242409	4.84381	4.12372	0.0914228	0.0128172	0.0261015	0.0261015
TRINITY_DN2910_c1_g2_i1	3.94046e-54	4.96014e-53	-1.75613	0.113358	5.68758	0.894115	0.01024	0.0049005	0.0154603	0.0154603
TRINITY_DN7525_c0_g3_i1	4.24839e-54	5.34501e-53	-2.69125	0.173775	4.86829	2.11437	0.0346601	0.0178303	0.0257355	0.0257355
TRINITY_DN1450_c0_g1_i4	4.74279e-54	5.96091e-53	-3.39665	0.219423	8.97603	3.37888	0.000828453	0.0954646	0.00606513	0.0954646
TRINITY_DN3219_c0_g1_i3	4.85978e-54	6.10482e-53	-5.29795	0.342282	1.95583	8.04428	0.0126869	0.0162224	0.221627	0.221627
TRINITY_DN14250_c0_g1_i4	4.98113e-54	6.25086e-53	-5.23463	0.338226	1.92417	7.83378	0.00290771	0.00270529	0.225886	0.225886
TRINITY_DN3985_c0_g1_i1	5.53639e-54	6.94411e-53	-2.06135	0.133249	7.34134	1.24448	0.00138623	0.0341242	0.00578511	0.0341242
TRINITY_DN5783_c0_g1_i2	6.3661e-54	7.97256e-53	-1.74322	0.11275	5.60723	0.870416	0.00904231	-0.00650184	0.0163829	0.0163829
TRINITY_DN14337_c0_g1_i1	6.66277e-54	8.33984e-53	-1.30014	0.0841077	6.25161	0.486696	0.00375357	0.000605343	0.0103947	0.0103947
TRINITY_DN16411_c0_g1_i4	7.48737e-54	9.36722e-53	-0.825134	0.053405	8.42298	0.195713	0.000336637	0.00104648	0.00536755	0.00536755
TRINITY_DN1270_c0_g1_i3	8.60284e-54	1.07573e-52	-2.84299	0.184113	6.09138	2.36743	0.00823994	0.0595556	0.0115616	0.0595556
TRINITY_DN2071_c0_g1_i4	9.93733e-54	1.24133e-52	-1.17088	0.0758725	6.68663	0.401573	0.0021041	0.00940917	0.00777628	0.00940917
TRINITY_DN1137_c0_g1_i19	1.01689e-53	1.26897e-52	-1.61093	0.104397	6.22131	0.76014	0.00532312	0.0164745	0.0106107	0.0164745
TRINITY_DN6647_c0_g1_i1	1.06124e-53	1.32364e-52	-2.39166	0.155021	6.47942	1.67549	0.00466316	0.0433996	0.00887651	0.0433996
TRINITY_DN1695_c0_g1_i5	1.12733e-53	1.40464e-52	-0.993921	0.0644395	7.06226	0.285092	0.00187637	0.00143765	0.00642854	0.00642854
TRINITY_DN11650_c0_g1_i1	1.31649e-53	1.6395e-52	-0.837266	0.0543183	7.7558	0.203149	0.000596547	0.00273992	0.0053044	0.0053044
TRINITY_DN1893_c1_g1_i1	1.63251e-53	2.02894e-52	-2.33352	0.151525	5.10177	1.59516	0.0170696	0.0288503	0.0225435	0.0288503
TRINITY_DN15357_c0_g1_i1	1.73628e-53	2.15682e-52	-0.823117	0.0534624	8.25627	0.194052	0.000442113	0.000111787	0.00527434	0.00527434
TRINITY_DN2372_c0_g2_i1	1.80443e-53	2.24035e-52	-1.34569	0.0874182	6.28967	0.530494	0.00397415	0.0113097	0.0101262	0.0113097
TRINITY_DN664_c0_g2_i4	1.81908e-53	2.25738e-52	-1.91201	0.124212	5.40092	1.05818	0.0119996	0.00394181	0.0188575	0.0188575
TRINITY_DN4942_c0_g2_i2	1.83291e-53	2.2734e-52	-2.30127	0.149504	6.63061	1.55141	0.00389966	0.0408032	0.00804038	0.0408032
TRINITY_DN4217_c0_g1_i4	2.20423e-53	2.72707e-52	-1.72466	0.112131	5.6107	0.863024	0.00880427	0.00657701	0.0163424	0.0163424
TRINITY_DN4225_c0_g1_i2	2.55386e-53	3.15169e-52	-2.92852	0.19052	5.53724	2.51257	0.0183966	0.0541989	0.017211	0.0541989
TRINITY_DN8668_c0_g1_i3	3.25346e-53	4.01303e-52	-1.25967	0.0820338	6.5178	0.455203	0.00481055	-0.00266413	0.00864853	0.00864853
TRINITY_DN5749_c0_g3_i2	3.96404e-53	4.8846e-52	-1.10587	0.0720781	6.64966	0.354742	0.00244289	0.00377197	0.00794761	0.00794761
TRINITY_DN14988_c0_g1_i1	4.25847e-53	5.24477e-52	-2.61736	0.170645	4.93927	2.00722	0.0246313	0.033608	0.0247135	0.033608
TRINITY_DN39157_c0_g1_i1	4.28087e-53	5.26972e-52	-5.43371	0.354272	2.30509	8.57652	0.0725852	0.0916091	0.178432	0.178432
TRINITY_DN866_c0_g1_i1	4.48133e-53	5.51096e-52	-1.44523	0.0942458	6.01694	0.609625	0.00559599	0.00939891	0.0121686	0.0121686
TRINITY_DN2372_c0_g5_i1	4.49567e-53	5.52582e-52	-2.01311	0.13128	5.304	1.18006	0.014436	0.0114287	0.0200328	0.0200328
TRINITY_DN8121_c0_g1_i1	4.76941e-53	5.85936e-52	-5.20828	0.339729	1.91099	7.766	0.00315473	0.0151376	0.227677	0.227677
TRINITY_DN9142_c0_g1_i1	6.05514e-53	7.43148e-52	-1.20752	0.0788445	6.36186	0.419657	0.00280252	0.00076462	0.0096304	0.0096304
TRINITY_DN3035_c0_g2_i1	6.17688e-53	7.5771e-52	-1.59057	0.103865	7.38097	0.741326	0.0017871	0.0197886	0.00571869	0.0197886
TRINITY_DN47734_c0_g1_i1	6.43989e-53	7.89578e-52	-1.8661	0.121878	5.47689	1.00891	0.0117717	0.004518	0.017937	0.017937
TRINITY_DN12331_c0_g1_i1	7.39369e-53	9.04713e-52	-2.75598	0.180104	4.85041	2.1776	0.0388726	-0.0301412	0.026002	0.026002
TRINITY_DN4601_c0_g1_i4	8.22817e-53	1.00582e-51	-0.819588	0.0535846	7.99899	0.194503	0.00051571	0.00249684	0.0052269	0.0052269
TRINITY_DN5951_c0_g4_i1	8.37559e-53	1.02333e-51	-1.21888	0.0796965	6.67779	0.435367	0.0026759	0.0100272	0.00781617	0.0100272
TRINITY_DN10468_c0_g2_i2	8.56666e-53	1.04616e-51	-1.09498	0.0716021	8.12103	0.351357	0.000598374	0.00965536	0.00523504	0.00965536
TRINITY_DN7155_c0_g1_i3	1.01876e-52	1.24348e-51	-1.9336	0.126534	5.46691	1.07015	0.0139639	-0.0117251	0.0180576	0.0180576
TRINITY_DN216_c6_g1_i1	1.02859e-52	1.25486e-51	-1.85398	0.121329	5.44944	0.992126	0.011172	0.000556581	0.0182693	0.0182693
TRINITY_DN3567_c0_g2_i1	1.08379e-52	1.31958e-51	-2.15733	0.141211	5.22257	1.35719	0.0188524	0.0131818	0.0210289	0.0210289
TRINITY_DN13383_c0_g1_i4	1.10639e-52	1.34642e-51	-5.23506	0.3427	1.92438	7.83504	0.00902939	-0.0034395	0.225857	0.225857
TRINITY_DN28849_c0_g1_i1	1.15329e-52	1.40211e-51	-1.09724	0.0718408	6.6608	0.351197	0.00242749	0.00598948	0.00789472	0.00789472
TRINITY_DN42085_c0_g1_i1	1.24361e-52	1.51117e-51	-3.3095	0.216756	4.71217	3.16517	0.0657503	-0.0239901	0.0282165	0.0282165
TRINITY_DN12019_c0_g1_i1	1.29559e-52	1.57356e-51	-1.17865	0.0772095	6.45685	0.405467	0.00290754	0.00706441	0.00901506	0.00901506
TRINITY_DN2375_c0_g1_i2	1.62703e-52	1.97415e-51	-2.45928	0.161256	5.04781	1.76744	0.0287642	0.0172244	0.0232429	0.0232429
TRINITY_DN72_c0_g1_i1	1.84193e-52	2.23049e-51	-1.53247	0.100538	6.97915	0.688315	0.00264027	0.0175755	0.00668276	0.0175755
TRINITY_DN46899_c0_g1_i1	2.15814e-52	2.60954e-51	-0.855546	0.0561665	8.98827	0.211063	0.000221243	0.00203327	0.00608811	0.00608811
TRINITY_DN9359_c0_g1_i2	2.51012e-52	3.03215e-51	-0.81245	0.0533719	8.25052	0.190885	0.000425098	0.00224881	0.00527202	0.00527202
TRINITY_DN13029_c0_g1_i1	2.52492e-52	3.04854e-51	-4.32126	0.283881	5.6483	5.47337	0.0311263	0.130051	0.0159069	0.130051
TRINITY_DN2090_c0_g1_i1	2.59651e-52	3.13343e-51	-1.3521	0.0888355	6.78763	0.535861	0.00407295	0.0117105	0.00736306	0.0117105
TRINITY_DN1763_c0_g2_i1	3.18711e-52	3.84049e-51	-3.40407	0.223851	6.25276	3.39666	0.0121198	0.0880992	0.0103865	0.0880992
TRINITY_DN5112_c0_g1_i2	3.46809e-52	4.17498e-51	-2.12687	0.139914	8.31015	1.32601	0.000632864	0.0385189	0.00529899	0.0385189
TRINITY_DN2799_c0_g1_i4	3.84733e-52	4.62697e-51	-0.975408	0.0641949	8.28273	0.278899	0.000462768	0.00777921	0.0052858	0.00777921
TRINITY_DN5113_c0_g1_i4	4.59519e-52	5.52367e-51	-0.843107	0.0555303	8.884	0.203767	0.000263524	0.000520753	0.00590371	0.00590371
TRINITY_DN12381_c0_g1_i1	5.36145e-52	6.44161e-51	-1.1144	0.0734476	7.42152	0.364073	0.00112093	0.00966818	0.00565544	0.00966818
TRINITY_DN4975_c0_g2_i1	6.00503e-52	7.20428e-51	-2.01804	0.13307	6.48723	1.19392	0.00362699	0.0317882	0.00882932	0.0317882
TRINITY_DN9042_c0_g1_i1	6.07431e-52	7.28383e-51	-0.952874	0.0628358	7.08512	0.265092	0.0015333	0.00508428	0.00636336	0.00636336
comp19582_c0_seq1	7.21754e-52	8.63361e-51	-1.47081	0.097063	5.97043	0.624175	0.00626682	0.000838484	0.0125756	0.0125756
TRINITY_DN9006_c0_g1_i1	8.32145e-52	9.94441e-51	-1.47854	0.097633	5.87462	0.635574	0.00558599	0.0072253	0.0134784	0.0134784
TRINITY_DN33389_c0_g1_i1	9.00073e-52	1.07457e-50	-4.58486	0.302858	5.8109	6.16323	0.0325226	0.150923	0.0141234	0.150923
TRINITY_DN574_c0_g1_i1	1.25086e-51	1.49192e-50	-1.70653	0.112888	5.99851	0.853912	0.00552817	0.0199591	0.0123274	0.0199591
TRINITY_DN12141_c0_g1_i2	1.25551e-51	1.49674e-50	-4.96953	0.328743	5.16065	7.24132	0.0966658	0.119478	0.021798	0.119478
TRINITY_DN286_c2_g1_i1	1.48518e-51	1.76882e-50	-2.4151	0.15988	4.77986	1.67303	0.0240279	-0.0164066	0.0270955	0.0270955
TRINITY_DN15069_c0_g1_i1	1.50313e-51	1.78932e-50	-2.18979	0.144972	5.05976	1.38455	0.0189472	-0.002033	0.0230866	0.0230866
TRINITY_DN41850_c0_g1_i1	1.72432e-51	2.04964e-50	-1.5482	0.102558	5.86987	0.691727	0.00751091	0.000529108	0.0135254	0.0135254
TRINITY_DN123_c0_g1_i3	1.98042e-51	2.35292e-50	-0.854993	0.0566719	7.52918	0.214262	0.00091348	0.0053872	0.00550993	0.00550993
TRINITY_DN962_c0_g2_i1	2.0567e-51	2.44237e-50	-5.15961	0.342053	1.88666	7.62923	0.0029902	0.0239389	0.23101	0.23101
TRINITY_DN3939_c0_g1_i4	2.11335e-51	2.50722e-50	-1.71128	0.113462	8.7459	0.85878	0.000578506	0.0251687	0.0056973	0.0251687
TRINITY_DN13237_c0_g1_i1	2.50109e-51	2.96435e-50	-3.64856	0.242087	4.46262	3.89433	0.0840298	0.0220188	0.0331822	0.0331822
TRINITY_DN4819_c0_g1_i3	2.56895e-51	3.04331e-50	-3.69656	0.2453	4.28416	3.93017	0.082456	-0.0521153	0.0378885	0.0378885
TRINITY_DN19_c0_g4_i2	2.60244e-51	3.0815e-50	-0.979845	0.0650252	9.74737	0.27828	9.80979e-05	0.00453007	0.00835846	0.00835846
TRINITY_DN2820_c1_g1_i11	2.88928e-51	3.41785e-50	-1.5713	0.104323	5.70923	0.720053	0.00654885	0.0105215	0.0152179	0.0152179
TRINITY_DN12607_c0_g1_i1	3.17643e-51	3.7539e-50	-1.01905	0.0676863	7.44681	0.304559	0.00110862	0.00805425	0.00561836	0.00805425
TRINITY_DN9561_c0_g1_i1	3.73513e-51	4.40358e-50	-0.918155	0.0610281	7.13045	0.245139	0.00120839	0.00378461	0.00624046	0.00624046
TRINITY_DN12923_c0_g1_i1	3.82829e-51	4.51124e-50	-1.59348	0.105927	5.76602	0.728021	0.0078439	-0.00488156	0.0145973	0.0145973
TRINITY_DN6837_c0_g1_i1	4.28859e-51	5.04639e-50	-1.41082	0.0938319	6.01778	0.576261	0.00544748	0.00338315	0.0121614	0.0121614
TRINITY_DN4706_c0_g2_i2	4.5253e-51	5.32237e-50	-1.08813	0.072387	7.89803	0.347275	0.000684001	0.00979576	0.00524163	0.00979576
TRINITY_DN8992_c0_g1_i6	4.61256e-51	5.42241e-50	-1.31878	0.0877383	6.43235	0.498551	0.00622702	-0.00430948	0.00916899	0.00916899
TRINITY_DN5741_c0_g1_i3	5.2745e-51	6.19167e-50	-2.08068	0.138509	5.17666	1.24276	0.0167717	-0.00995118	0.0215979	0.0215979
TRINITY_DN10114_c1_g1_i5	5.40633e-51	6.34339e-50	-1.38372	0.0921235	6.26598	0.561602	0.00391901	0.0130545	0.0102928	0.0130545
TRINITY_DN94_c0_g1_i1	6.56162e-51	7.69525e-50	-1.84639	0.123031	6.00508	0.99999	0.00747797	0.0227954	0.0122703	0.0227954
TRINITY_DN377_c2_g1_i2	9.85218e-51	1.15213e-49	-0.844915	0.0564011	7.61137	0.207989	0.000942176	0.00375114	0.00542	0.00542
TRINITY_DN453_c0_g3_i7	9.91706e-51	1.15916e-49	-0.888841	0.0593351	8.47309	0.231761	0.000332258	0.00670904	0.00540551	0.00670904
TRINITY_DN9497_c0_g1_i2	1.05266e-50	1.22749e-49	-1.97493	0.131873	5.51067	1.1442	0.0130749	0.0217059	0.0175296	0.0217059
TRINITY_DN8752_c0_g1_i2	1.08254e-50	1.26173e-49	-4.97024	0.33192	6.04116	7.24694	0.044617	0.175725	0.011965	0.175725
TRINITY_DN3227_c0_g1_i4	1.31794e-50	1.53246e-49	-0.884703	0.0591335	7.27829	0.227002	0.00109256	0.00284326	0.00590099	0.00590099
TRINITY_DN4683_c0_g2_i1	1.34617e-50	1.5638e-49	-5.13902	0.343524	1.87636	7.55736	0.0035862	0.0101623	0.232431	0.232431
TRINITY_DN4994_c0_g1_i8	1.79274e-50	2.07569e-49	-2.24287	0.150119	4.94574	1.46274	0.0204484	0.00925348	0.024623	0.024623
TRINITY_DN1805_c0_g2_i1	1.80252e-50	2.08603e-49	-2.12611	0.142307	6.08892	1.32624	0.00747484	0.0330278	0.0115807	0.0330278
TRINITY_DN3691_c0_g1_i2	1.81887e-50	2.10396e-49	-6.70476	0.448789	5.2259	13.1467	0.381836	-0.0285727	0.0209879	0.0209879
TRINITY_DN7752_c0_g2_i2	1.82405e-50	2.10895e-49	-1.39099	0.0931082	7.64511	0.567674	0.00075902	0.0165792	0.00538821	0.0165792
comp31606_c0_seq1	2.01945e-50	2.33268e-49	-2.47351	0.165644	4.70989	1.78467	0.0266203	0.0160728	0.0282556	0.0282556
TRINITY_DN119_c0_g2_i1	2.18268e-50	2.51649e-49	-5.14789	0.344859	4.91131	7.66096	0.212746	-0.108548	0.0251095	0.0251095
TRINITY_DN8973_c0_g1_i1	2.46766e-50	2.84238e-49	-1.46118	0.0979385	8.99943	0.626453	0.000287091	0.0188968	0.00610936	0.0188968
TRINITY_DN5604_c0_g1_i7	2.71727e-50	3.12842e-49	-0.799965	0.0536425	8.10983	0.186965	0.000521824	0.00428939	0.00523322	0.00523322
TRINITY_DN51723_c0_g1_i1	2.96573e-50	3.41289e-49	-1.80471	0.121064	5.38241	0.945274	0.0102314	0.0069271	0.0190817	0.0190817
TRINITY_DN4973_c0_g1_i4	3.01436e-50	3.46559e-49	-0.805246	0.0540218	7.83506	0.186496	0.000573435	0.000864909	0.00526327	0.00526327
TRINITY_DN479_c0_g1_i1	3.41955e-50	3.92593e-49	-1.67526	0.112452	7.91655	0.823538	0.000891442	0.0243997	0.00523711	0.0243997
TRINITY_DN4272_c0_g1_i1	3.57374e-50	4.10103e-49	-0.797453	0.0535398	8.06481	0.185982	0.000504928	0.00449754	0.00522809	0.00522809
TRINITY_DN9463_c0_g1_i2	3.63007e-50	4.16373e-49	-1.78089	0.119575	6.17538	0.929521	0.0176556	0.00959394	0.0109407	0.0109407
TRINITY_DN6155_c0_g1_i4	3.9598e-50	4.53557e-49	-0.843128	0.0566324	7.62601	0.206872	0.00100861	0.00338748	0.00540584	0.00540584
TRINITY_DN1166_c0_g2_i3	4.27698e-50	4.89431e-49	-1.0233	0.0687584	6.84077	0.306455	0.00229329	0.00618873	0.00716213	0.00716213
TRINITY_DN1261_c0_g2_i2	4.48709e-50	5.13235e-49	-1.70568	0.114634	5.61963	0.851046	0.0100435	0.0130608	0.0162384	0.0162384
TRINITY_DN10652_c0_g1_i2	5.02653e-50	5.744e-49	-0.985421	0.0662612	9.33049	0.284971	0.000187909	0.00859318	0.0068881	0.00859318
TRINITY_DN6646_c1_g1_i1	5.24252e-50	5.98804e-49	-1.88865	0.12702	5.85915	1.0468	0.0086819	0.0235862	0.0136319	0.0235862
TRINITY_DN5465_c0_g1_i1	5.55088e-50	6.33435e-49	-1.68844	0.113584	5.90329	0.836639	0.00676112	0.0190415	0.0131996	0.0190415
TRINITY_DN3663_c1_g1_i3	6.43391e-50	7.32839e-49	-0.864191	0.0581742	7.45736	0.213742	0.00116504	-0.000742051	0.00560343	0.00560343
TRINITY_DN9775_c0_g1_i1	6.94837e-50	7.9107e-49	-2.57077	0.173115	4.93433	1.93961	0.0291918	0.0307455	0.024783	0.0307455
TRINITY_DN878_c0_g1_i1	7.65168e-50	8.69126e-49	-0.982673	0.0662017	6.91759	0.283412	0.0018046	0.00696074	0.00688777	0.00696074
TRINITY_DN5767_c0_g1_i2	8.06634e-50	9.15378e-49	-0.827803	0.0557816	7.67239	0.20065	0.000858515	0.00481404	0.00536466	0.00536466
TRINITY_DN11826_c0_g3_i3	8.47343e-50	9.61131e-49	-2.10555	0.141914	5.8026	1.3012	0.0100799	0.0301995	0.0142099	0.0301995
TRINITY_DN437_c1_g1_i1	8.75415e-50	9.92057e-49	-1.04017	0.0701177	6.75306	0.310487	0.00233473	-0.000748937	0.00749826	0.00749826
TRINITY_DN8092_c0_g1_i2	9.69418e-50	1.09808e-48	-0.906127	0.0611103	7.87859	0.240992	0.000696685	0.00677224	0.00524727	0.00677224
TRINITY_DN7440_c0_g1_i2	1.04402e-49	1.18204e-48	-5.10879	0.344658	1.86125	7.45805	0.00304978	-0.00189715	0.234529	0.234529
TRINITY_DN1910_c0_g2_i1	1.08549e-49	1.22842e-48	-1.77724	0.119921	5.43629	0.922589	0.0103332	0.0131591	0.0184287	0.0184287
TRINITY_DN33139_c0_g1_i1	1.22926e-49	1.38983e-48	-3.19551	0.215741	4.47089	2.94515	0.0600972	-0.0278625	0.0329913	0.0329913
TRINITY_DN36961_c0_g1_i1	1.26438e-49	1.42889e-48	-5.10679	0.344823	1.86025	7.51741	0.00313792	0.0740615	0.234668	0.234668
TRINITY_DN3769_c1_g2_i1	1.35957e-49	1.53364e-48	-0.826289	0.0558114	8.59496	0.200412	0.000313453	0.00591638	0.00551767	0.00591638
TRINITY_DN878_c0_g5_i2	1.39102e-49	1.56839e-48	-0.898716	0.0607098	7.20204	0.23522	0.0013073	0.00388589	0.00606405	0.00606405
TRINITY_DN1867_c0_g1_i8	1.43462e-49	1.61682e-48	-0.849255	0.0573767	9.13883	0.208449	0.000182956	0.00259558	0.00640121	0.00640121
TRINITY_DN8180_c0_g1_i2	1.50157e-49	1.68994e-48	-5.11012	0.345317	1.86191	7.48244	0.00405148	0.0210193	0.234436	0.234436
TRINITY_DN10545_c0_g1_i1	1.59569e-49	1.79257e-48	-1.03373	0.069874	6.6747	0.312387	0.00193448	0.00631648	0.00783026	0.00783026
TRINITY_DN2503_c1_g1_i1	1.59697e-49	1.7932e-48	-6.13159	0.414459	2.78306	11.0363	0.0842858	0.259267	0.129576	0.259267
TRINITY_DN38470_c0_g1_i1	1.59855e-49	1.79414e-48	-5.1066	0.345178	1.86015	7.45281	0.00361381	-0.00112545	0.234681	0.234681
TRINITY_DN12524_c0_g2_i1	1.71173e-49	1.91942e-48	-2.73339	0.18482	4.61055	2.1375	0.0382569	-0.0349878	0.0300597	0.0300597
TRINITY_DN5652_c0_g1_i5	1.7701e-49	1.98396e-48	-1.6181	0.109426	5.61671	0.766412	0.00767552	0.0137175	0.0162724	0.0162724
TRINITY_DN5846_c0_g1_i5	1.89655e-49	2.12472e-48	-2.80312	0.189623	9.18045	2.30663	0.000475583	0.0714379	0.00649815	0.0714379
TRINITY_DN7607_c0_g1_i7	1.91909e-49	2.149e-48	-5.1419	0.347853	1.8778	7.60141	0.00977142	0.0454976	0.232232	0.232232
TRINITY_DN43386_c0_g1_i1	2.02366e-49	2.26506e-48	-0.803623	0.0543788	7.74135	0.188708	0.000600521	0.00428817	0.00531358	0.00531358
TRINITY_DN2533_c0_g1_i1	2.04656e-49	2.28861e-48	-1.26242	0.0854289	7.55859	0.467859	0.000994216	0.013602	0.00547568	0.013602
TRINITY_DN4235_c0_g3_i1	2.05362e-49	2.29545e-48	-1.62025	0.109645	5.56841	0.75815	0.00720414	0.00222873	0.01684	0.01684
TRINITY_DN658_c0_g3_i1	2.12953e-49	2.37922e-48	-5.10174	0.3453	1.85772	7.4601	0.00344368	0.0240897	0.23502	0.23502
TRINITY_DN4744_c0_g1_i12	2.74951e-49	3.06631e-48	-1.09425	0.0741482	6.50767	0.342886	0.00228817	-0.00138176	0.00870775	0.00870775
TRINITY_DN24_c0_g1_i2	2.75317e-49	3.069e-48	-1.72558	0.116929	7.31571	0.87419	0.00197215	0.0253727	0.00583056	0.0253727
TRINITY_DN5304_c0_g1_i1	2.7831e-49	3.09954e-48	-2.15779	0.146224	6.45261	1.36695	0.00480228	0.0379604	0.00904143	0.0379604
TRINITY_DN19_c0_g1_i4	3.22221e-49	3.58696e-48	-3.22281	0.218542	5.84223	3.04945	0.0160414	0.0794798	0.0138021	0.0794798
TRINITY_DN32642_c0_g1_i1	3.82641e-49	4.25376e-48	-6.62792	0.4498	3.05184	12.8981	0.115105	0.289535	0.105982	0.289535
TRINITY_DN1090_c0_g1_i2	4.36585e-49	4.84905e-48	-2.39562	0.162676	10.9703	1.68508	6.38441e-05	0.0528629	0.0182254	0.0528629
TRINITY_DN2536_c0_g1_i1	4.79549e-49	5.31903e-48	-1.99791	0.135727	5.24374	1.16028	0.0160753	0.0070317	0.0207685	0.0207685
TRINITY_DN7737_c0_g1_i2	5.13163e-49	5.68673e-48	-1.3651	0.0927667	7.03421	0.547183	0.00210541	0.0151059	0.00651133	0.0151059
TRINITY_DN46975_c0_g1_i1	5.285e-49	5.85404e-48	-5.52117	0.375247	5.16013	8.95091	0.147943	0.133678	0.0218045	0.133678
TRINITY_DN7398_c0_g1_i2	6.55904e-49	7.25871e-48	-0.947967	0.0644927	7.04455	0.262873	0.00183817	0.00530017	0.00648045	0.00648045
TRINITY_DN567_c0_g1_i1	6.94405e-49	7.68133e-48	-0.80541	0.0548086	7.71311	0.188388	0.000674914	0.00288242	0.00533305	0.00533305
TRINITY_DN8420_c0_g1_i2	7.34625e-49	8.11891e-48	-1.55675	0.105965	5.67383	0.704197	0.00684169	0.0068962	0.0156156	0.0156156
TRINITY_DN5245_c0_g1_i1	7.81448e-49	8.6325e-48	-2.16759	0.147586	6.168	1.37975	0.00660898	0.0369543	0.0109938	0.0369543
TRINITY_DN4895_c0_g1_i5	9.1633e-49	1.01134e-47	-1.61649	0.110144	5.6971	0.748177	0.00891017	-0.00705508	0.0153533	0.0153533
TRINITY_DN9484_c0_g1_i1	9.71423e-49	1.07118e-47	-1.93938	0.13218	5.25447	1.0768	0.0143062	-0.0117703	0.020637	0.020637
TRINITY_DN4467_c0_g1_i2	1.35508e-48	1.49156e-47	-2.51277	0.171525	9.43263	1.85444	0.000360228	0.0584815	0.00719237	0.0584815
TRINITY_DN2890_c0_g1_i1	1.41904e-48	1.56127e-47	-1.69675	0.115847	6.89965	0.84557	0.00293772	0.0239034	0.00695008	0.0239034
TRINITY_DN17506_c0_g1_i4	1.42134e-48	1.56309e-47	-1.40862	0.0961754	5.94261	0.571832	0.0056703	6.40324e-05	0.0128291	0.0128291
TRINITY_DN11785_c0_g1_i4	1.7591e-48	1.93021e-47	-0.99091	0.0677227	6.89182	0.287475	0.00219513	0.0058923	0.00697761	0.00697761
TRINITY_DN944_c1_g1_i2	1.81794e-48	1.99389e-47	-0.794548	0.0543109	8.61737	0.18165	0.000357912	0.00113187	0.00554143	0.00554143
TRINITY_DN4807_c0_g1_i16	1.93345e-48	2.11963e-47	-1.09219	0.0746774	9.19563	0.350382	0.000231177	0.0109222	0.00653468	0.0109222
TRINITY_DN3691_c0_g1_i1	1.94872e-48	2.13542e-47	-6.20267	0.424117	5.27819	11.199	0.339404	-0.0982833	0.0203471	0.0203471
TRINITY_DN7324_c0_g1_i1	2.13763e-48	2.34034e-47	-1.19122	0.081487	6.31559	0.416816	0.00326924	0.010011	0.00994589	0.010011
TRINITY_DN4260_c0_g1_i1	2.2301e-48	2.4394e-47	-1.09913	0.0752023	6.63298	0.352845	0.00328209	0.00567087	0.00802867	0.00802867
TRINITY_DN1569_c0_g1_i1	2.29977e-48	2.51449e-47	-0.782269	0.0535301	8.33517	0.177783	0.000418748	0.00301317	0.0053122	0.0053122
TRINITY_DN14069_c0_g2_i2	2.37998e-48	2.60102e-47	-1.06611	0.072965	6.67948	0.326118	0.00283928	-0.00123404	0.00780851	0.00780851
TRINITY_DN810_c0_g1_i1	2.38217e-48	2.60226e-47	-1.47227	0.100763	5.81433	0.628415	0.0062186	0.0044026	0.0140879	0.0140879
TRINITY_DN7112_c0_g1_i1	2.59586e-48	2.83443e-47	-5.06957	0.347103	1.84164	7.36898	0.00369051	0.0265973	0.237271	0.237271
TRINITY_DN4290_c0_g1_i2	2.67631e-48	2.92097e-47	-1.2529	0.0857956	6.80307	0.461119	0.00228439	0.0124374	0.00730377	0.0124374
TRINITY_DN14441_c0_g2_i1	2.95021e-48	3.21419e-47	-1.27204	0.0871458	6.17532	0.470649	0.00424765	0.00548312	0.0109411	0.0109411
TRINITY_DN10646_c1_g1_i2	3.1214e-48	3.39919e-47	-1.93853	0.132842	5.6889	1.10394	0.00951374	0.0257802	0.0154453	0.0257802
comp40041_c1_seq15	4.4111e-48	4.79305e-47	-0.805971	0.0553203	8.88813	0.190712	0.000210131	0.0057577	0.00591053	0.00591053
TRINITY_DN647_c0_g1_i1	4.51395e-48	4.90046e-47	-2.24103	0.153837	5.17451	1.4585	0.0257068	0.0018006	0.0216246	0.0216246
TRINITY_DN3156_c0_g2_i1	4.63326e-48	5.02776e-47	-1.65873	0.113878	7.70488	0.808344	0.000969543	0.024967	0.0053391	0.024967
TRINITY_DN11128_c0_g1_i1	4.89749e-48	5.31214e-47	-1.70031	0.116763	5.67328	0.849389	0.00690625	0.0203611	0.0156218	0.0203611
TRINITY_DN12160_c0_g1_i1	5.15286e-48	5.58667e-47	-0.778457	0.0534707	8.08782	0.175603	0.000487971	0.00238333	0.00523027	0.00523027
TRINITY_DN4196_c0_g1_i3	5.41324e-48	5.86637e-47	-1.57126	0.107952	7.57286	0.725362	0.000866011	0.0224411	0.0054599	0.0224411
TRINITY_DN429_c0_g1_i5	6.02972e-48	6.52582e-47	-2.38142	0.163696	5.65696	1.66627	0.0148157	0.0387773	0.0158077	0.0387773
TRINITY_DN2383_c0_g1_i6	7.5081e-48	8.11152e-47	-1.64535	0.113216	7.51303	0.795454	0.00119857	0.0244373	0.00552972	0.0244373
TRINITY_DN2563_c1_g2_i1	7.80869e-48	8.43256e-47	-4.48835	0.3089	4.56526	5.90703	0.159884	0.0165616	0.0309544	0.0309544
TRINITY_DN11905_c0_g2_i2	8.31319e-48	8.96948e-47	-0.957196	0.0658961	6.94699	0.26336	0.00189644	-5.05763e-05	0.00678816	0.00678816
TRINITY_DN1033_c0_g1_i10	9.7321e-48	1.04912e-46	-0.780212	0.0537521	7.97425	0.177348	0.000550173	0.00344537	0.00522839	0.00522839
TRINITY_DN2449_c0_g1_i4	9.86232e-48	1.06269e-46	-2.10909	0.145313	7.42892	1.30714	0.00163948	0.0405924	0.00564439	0.0405924
TRINITY_DN20042_c0_g1_i6	1.00837e-47	1.08559e-46	-6.44886	0.444363	2.9417	12.2207	0.0732155	0.321702	0.115328	0.321702
TRINITY_DN46908_c0_g1_i1	1.03491e-47	1.11318e-46	-0.969264	0.066796	6.84117	0.269967	0.00176277	4.05189e-05	0.00716065	0.00716065
TRINITY_DN4761_c0_g1_i3	1.17418e-47	1.26133e-46	-1.75625	0.121103	5.64077	0.905736	0.0133381	0.0152146	0.0159936	0.0159936
TRINITY_DN1552_c0_g1_i6	1.19502e-47	1.28315e-46	-1.13624	0.0783566	6.46477	0.374758	0.00331341	0.00355421	0.00896609	0.00896609
TRINITY_DN6606_c0_g1_i1	1.33277e-47	1.43044e-46	-2.06086	0.142192	5.8533	1.24812	0.00910581	0.0313314	0.0136904	0.0313314
TRINITY_DN2081_c0_g1_i1	1.39938e-47	1.50062e-46	-1.08104	0.0746054	7.69941	0.343441	0.000687472	0.0104445	0.00534322	0.0104445
TRINITY_DN628_c0_g1_i4	1.59874e-47	1.71215e-46	-6.41394	0.442923	2.9504	12.0902	0.0962345	0.296127	0.114572	0.296127
TRINITY_DN5394_c0_g1_i9	1.64345e-47	1.75697e-46	-3.05164	0.210762	5.86961	2.73686	0.0249297	0.0639118	0.0135279	0.0639118
TRINITY_DN7817_c0_g1_i3	1.93509e-47	2.06516e-46	-5.04442	0.348665	1.82906	7.28414	0.00409238	0.0120094	0.239042	0.239042
TRINITY_DN1083_c0_g1_i6	2.07371e-47	2.21118e-46	-1.28653	0.0889527	9.21205	0.486466	0.000181641	0.0156435	0.00657493	0.0156435
TRINITY_DN887_c0_g5_i1	2.27809e-47	2.42805e-46	-5.78441	0.400122	4.76406	9.57878	0.292846	-0.270727	0.0273504	0.0273504
TRINITY_DN9429_c0_g1_i3	2.99759e-47	3.19076e-46	-1.29507	0.0897007	6.05781	0.487505	0.00426406	0.0054231	0.0118284	0.0118284
TRINITY_DN38742_c0_g1_i1	3.07298e-47	3.26817e-46	-2.01748	0.139754	5.0858	1.18464	0.0163137	0.0090202	0.0227487	0.0227487
TRINITY_DN3299_c0_g1_i1	3.08692e-47	3.28157e-46	-5.03663	0.348902	1.82517	7.27463	0.00387342	0.0273024	0.239592	0.239592
TRINITY_DN3277_c0_g2_i1	3.13493e-47	3.33116e-46	-1.20415	0.0834214	6.29307	0.421517	0.00381583	0.00462438	0.0101024	0.0101024
TRINITY_DN3600_c0_g2_i1	3.19177e-47	3.3901e-46	-0.84162	0.0583108	7.33294	0.207523	0.0010005	0.00500188	0.00579979	0.00579979
comp19250_c0_seq1	3.45403e-47	3.66232e-46	-1.00221	0.069463	7.54911	0.295247	0.000979704	0.0086705	0.00548647	0.0086705
TRINITY_DN2697_c0_g4_i4	3.67405e-47	3.89224e-46	-0.775706	0.0537801	8.5323	0.174694	0.000328171	0.00290847	0.00545644	0.00545644
TRINITY_DN6710_c0_g1_i2	3.83755e-47	4.0637e-46	-4.61933	0.320328	6.69398	6.27253	0.0164096	0.18881	0.00774364	0.18881
TRINITY_DN9186_c0_g1_i1	4.25041e-47	4.49895e-46	-1.69994	0.11794	8.63758	0.849498	0.000532665	0.027287	0.00556371	0.027287
TRINITY_DN141_c0_g3_i1	4.29791e-47	4.54727e-46	-0.860726	0.0597195	7.54245	0.217785	0.000880976	0.00625185	0.00549418	0.00625185
TRINITY_DN4330_c0_g2_i1	4.48405e-47	4.74216e-46	-1.31797	0.091463	5.95289	0.504104	0.00399641	0.00510733	0.0127346	0.0127346
TRINITY_DN7488_c0_g2_i1	5.09646e-47	5.38286e-46	-5.78942	0.402014	4.87363	9.85346	0.291762	0.0314682	0.0256566	0.0314682
TRINITY_DN1119_c0_g1_i3	5.48618e-47	5.7895e-46	-1.90317	0.132202	6.68624	1.06484	0.00288637	0.0320684	0.00777805	0.0320684
TRINITY_DN51674_c0_g1_i1	7.70003e-47	8.1118e-46	-0.921612	0.0641233	7.96868	0.249726	0.000563149	0.00766044	0.00522888	0.00766044
TRINITY_DN13115_c0_g1_i1	7.85282e-47	8.26921e-46	-1.39149	0.096825	6.32304	0.56928	0.00450554	0.0142446	0.00989451	0.0142446
TRINITY_DN200_c0_g1_i2	8.33445e-47	8.77262e-46	-0.967195	0.0673205	7.05472	0.273189	0.00261362	0.00428504	0.00645049	0.00645049
TRINITY_DN2472_c0_g1_i4	8.37425e-47	8.81073e-46	-0.917627	0.0638718	9.6736	0.242588	0.000107877	0.0022319	0.00805135	0.00805135
TRINITY_DN4824_c0_g1_i2	8.69818e-47	9.1437e-46	-1.43724	0.100058	5.91667	0.604048	0.0069514	0.00921565	0.0130719	0.0130719
TRINITY_DN10131_c0_g1_i1	9.50553e-47	9.97958e-46	-0.847268	0.0590106	7.90282	0.211073	0.000675209	0.00628928	0.00524038	0.00628928
TRINITY_DN15276_c0_g1_i4	9.6449e-47	1.01216e-45	-1.09921	0.0765634	7.61712	0.355269	0.000960155	0.0107638	0.00541437	0.0107638
TRINITY_DN12510_c0_g1_i2	9.66273e-47	1.01316e-45	-4.43586	0.308974	6.0393	5.78562	0.0232691	0.16766	0.0119803	0.16766
TRINITY_DN678_c0_g1_i2	9.68461e-47	1.01502e-45	-4.60169	0.320527	4.87792	6.16299	0.179882	-0.0482397	0.0255935	0.0255935
TRINITY_DN1855_c0_g1_i5	1.05248e-46	1.10167e-45	-1.41589	0.0986623	6.69952	0.589469	0.0031135	0.016355	0.00771935	0.016355
TRINITY_DN175_c0_g2_i2	1.14197e-46	1.19433e-45	-1.15312	0.0803841	7.77245	0.39099	0.000840203	0.012083	0.00529447	0.012083
TRINITY_DN33023_c0_g1_i1	1.21132e-46	1.26577e-45	-1.79509	0.125171	5.43469	0.923023	0.0128875	-0.0101418	0.0184481	0.0184481
TRINITY_DN887_c0_g2_i2	1.42256e-46	1.48399e-45	-6.39738	0.446435	2.93657	12.035	0.143985	0.254623	0.115774	0.254623
TRINITY_DN6119_c0_g1_i2	1.62417e-46	1.69215e-45	-6.4302	0.449014	2.96468	12.1592	0.147479	0.255748	0.113339	0.255748
TRINITY_DN1298_c1_g2_i1	1.67894e-46	1.74846e-45	-0.824238	0.0575649	7.44694	0.194679	0.00100926	-0.000339994	0.00561817	0.00561817
TRINITY_DN727_c0_g3_i1	1.84938e-46	1.92351e-45	-1.3902	0.0971372	5.92834	0.568361	0.00567169	0.0131996	0.0129619	0.0131996
TRINITY_DN877_c0_g3_i1	1.91166e-46	1.98744e-45	-1.23354	0.0862048	6.78466	0.447487	0.00227918	0.0125833	0.00737452	0.0125833
TRINITY_DN53074_c0_g1_i1	2.07517e-46	2.15562e-45	-2.18683	0.152886	4.96942	1.40642	0.020662	0.0260862	0.0242951	0.0260862
TRINITY_DN575_c0_g1_i17	2.11298e-46	2.19396e-45	-0.795822	0.0556425	7.6072	0.186194	0.000768039	0.00534704	0.00542413	0.00542413
TRINITY_DN6512_c0_g1_i5	2.32119e-46	2.40913e-45	-0.832783	0.0582533	7.42569	0.200103	0.0011377	0.00113936	0.0056492	0.0056492
TRINITY_DN10838_c0_g1_i1	2.61101e-46	2.70878e-45	-1.85282	0.129679	8.34749	1.00967	0.000616448	0.0330171	0.00531913	0.0330171
TRINITY_DN3832_c0_g1_i5	2.65206e-46	2.75021e-45	-5.0056	0.35037	1.80965	7.16367	0.00372349	0.00188971	0.241795	0.241795
TRINITY_DN2456_c0_g1_i3	2.93253e-46	3.03721e-45	-0.948003	0.0663886	7.24296	0.26433	0.00119582	0.00761906	0.00597328	0.00761906
TRINITY_DN12813_c0_g1_i1	2.98443e-46	3.08966e-45	-2.63164	0.184309	7.28097	2.03696	0.00269211	0.0652479	0.00589572	0.0652479
TRINITY_DN53441_c0_g1_i1	3.0698e-46	3.1767e-45	-6.43623	0.45083	3.69297	12.1356	0.344279	0.0055873	0.0622153	0.0622153
TRINITY_DN10263_c0_g2_i2	3.44604e-46	3.56303e-45	-1.01115	0.0708664	6.81562	0.300729	0.00167911	0.00836498	0.00725613	0.00836498
TRINITY_DN9635_c0_g1_i1	3.46497e-46	3.5811e-45	-0.79185	0.0554984	8.42283	0.18443	0.000343631	0.00581651	0.00536745	0.00581651
TRINITY_DN7932_c0_g1_i1	4.5639e-46	4.71289e-45	-2.17277	0.152488	4.97957	1.35587	0.0223493	-0.0141365	0.024156	0.024156
TRINITY_DN16932_c0_g2_i1	4.79456e-46	4.94692e-45	-1.94287	0.136387	5.2409	1.09452	0.0163992	0.00229605	0.0208034	0.0208034
TRINITY_DN161_c0_g2_i1	5.75274e-46	5.92061e-45	-1.21568	0.0854152	6.2142	0.432603	0.00392988	0.00814981	0.0106616	0.0106616
comp41057_c0_seq11	5.98658e-46	6.1587e-45	-2.44984	0.172163	5.26182	1.76559	0.0166341	0.0426461	0.0205472	0.0426461
TRINITY_DN325_c0_g1_i4	6.82324e-46	7.0106e-45	-1.22992	0.0864884	6.29914	0.443095	0.00490038	0.00780918	0.0100601	0.0100601
TRINITY_DN10996_c0_g1_i1	8.95881e-46	9.18559e-45	-2.58656	0.182132	5.26038	1.96838	0.0197651	0.0465792	0.0205647	0.0465792
TRINITY_DN2414_c0_g1_i1	9.24091e-46	9.46692e-45	-2.70551	0.190537	5.17351	2.14069	0.0509716	0.00657423	0.0216372	0.0216372
TRINITY_DN667_c0_g1_i3	1.17571e-45	1.20195e-44	-4.72606	0.333232	5.12761	6.57197	0.170186	0.0519006	0.0222143	0.0519006
TRINITY_DN249_c0_g1_i1	1.25768e-45	1.28468e-44	-1.94453	0.137153	6.17174	1.11259	0.00724393	0.0303781	0.0109669	0.0303781
TRINITY_DN10866_c0_g1_i1	1.28433e-45	1.31136e-44	-4.98502	0.351644	1.79936	7.15381	0.00404418	0.0586066	0.243263	0.243263
TRINITY_DN33553_c0_g1_i1	1.33343e-45	1.36093e-44	-1.63145	0.115105	5.5409	0.775622	0.00933079	0.00834771	0.0171673	0.0171673
TRINITY_DN10125_c0_g1_i2	1.37187e-45	1.39959e-44	-0.821198	0.0579464	7.41845	0.197283	0.00105552	0.00431999	0.00566005	0.00566005
TRINITY_DN13075_c0_g1_i1	1.46165e-45	1.49055e-44	-1.57415	0.111112	5.61807	0.719756	0.00843527	0.00529845	0.0162565	0.0162565
TRINITY_DN7793_c0_g1_i2	1.51724e-45	1.5466e-44	-5.89647	0.416282	4.53142	10.0754	0.314925	-0.14971	0.0316564	0.0316564
TRINITY_DN11103_c0_g1_i3	1.57077e-45	1.59984e-44	-0.762524	0.0538423	7.9906	0.169002	0.000570705	0.00278403	0.00522729	0.00522729
TRINITY_DN2903_c0_g1_i3	1.63565e-45	1.66454e-44	-0.969207	0.0684501	8.9011	0.276422	0.00022655	0.00914429	0.00593221	0.00914429
TRINITY_DN48597_c0_g1_i1	1.69359e-45	1.72279e-44	-5.05019	0.356731	2.11333	7.42654	0.0532119	0.109607	0.201302	0.201302
TRINITY_DN914_c0_g1_i1	1.75516e-45	1.78468e-44	-0.755351	0.0533652	7.92162	0.16718	0.000459674	0.00439846	0.00523602	0.00523602
TRINITY_DN4987_c1_g1_i2	1.80224e-45	1.83104e-44	-0.963107	0.068052	6.80509	0.267343	0.00196608	0.000742993	0.00729608	0.00729608
TRINITY_DN1610_c1_g1_i1	1.82361e-45	1.85121e-44	-0.831945	0.0587877	9.28076	0.198844	0.000160402	0.00111335	0.0067516	0.0067516
TRINITY_DN2949_c0_g2_i1	1.89655e-45	1.92446e-44	-1.83009	0.129345	6.39367	0.985605	0.00431414	0.0291461	0.00941898	0.0291461
TRINITY_DN21705_c0_g1_i1	2.05242e-45	2.08091e-44	-4.97073	0.351454	1.79222	7.06745	0.00275292	0.00654213	0.244286	0.244286
TRINITY_DN2429_c0_g2_i1	2.13126e-45	2.15905e-44	-1.27371	0.0900737	6.10037	0.476639	0.00473446	0.0105683	0.0114921	0.0114921
TRINITY_DN28732_c0_g1_i1	2.13647e-45	2.16344e-44	-1.33047	0.0940891	6.6061	0.520934	0.00300704	0.0146985	0.00816411	0.0146985
TRINITY_DN8_c1_g1_i6	2.20822e-45	2.23425e-44	-0.891655	0.0630671	7.03231	0.23321	0.00143787	0.00562419	0.00651704	0.00651704
TRINITY_DN15267_c0_g1_i1	2.26707e-45	2.29191e-44	-1.22389	0.0865776	7.05083	0.440825	0.00180894	0.0131824	0.00646188	0.0131824
TRINITY_DN5923_c0_g1_i4	2.27122e-45	2.29516e-44	-0.879279	0.0622004	7.87506	0.227527	0.000618359	0.00711941	0.0052484	0.00711941
TRINITY_DN14843_c0_g1_i1	2.48501e-45	2.50913e-44	-0.909521	0.0643685	7.50769	0.243454	0.0010138	0.00727282	0.00553642	0.00727282
TRINITY_DN467_c0_g1_i1	2.50389e-45	2.52716e-44	-1.18563	0.0839124	6.33711	0.405757	0.00428449	0.000526487	0.0097981	0.0097981
TRINITY_DN4330_c0_g1_i4	2.67405e-45	2.69779e-44	-1.56346	0.110689	5.64367	0.719401	0.00843673	0.0160675	0.0159602	0.0160675
TRINITY_DN1207_c0_g1_i1	2.71347e-45	2.73644e-44	-0.757449	0.0536296	7.99664	0.166033	0.000525277	0.00193742	0.005227	0.005227
TRINITY_DN17008_c0_g1_i1	2.76725e-45	2.78952e-44	-1.22023	0.0864043	6.17651	0.433889	0.00399882	0.00588608	0.0109326	0.0109326
TRINITY_DN1245_c0_g1_i1	3.07624e-45	3.09846e-44	-2.36622	0.167641	9.58205	1.6479	0.000280882	0.0559259	0.00770009	0.0559259
TRINITY_DN7273_c0_g1_i2	3.38602e-45	3.40628e-44	-0.839069	0.0594743	7.25941	0.20344	0.00113547	0.00153238	0.00593891	0.00593891
TRINITY_DN5526_c0_g1_i1	3.91813e-45	3.93673e-44	-1.85772	0.131773	5.73402	1.0158	0.00795316	0.0267753	0.0149443	0.0267753
TRINITY_DN5456_c0_g1_i1	4.09784e-45	4.11561e-44	-0.805384	0.0571412	7.42606	0.190679	0.000881581	0.00536332	0.00564865	0.00564865
TRINITY_DN6238_c0_g1_i6	4.32008e-45	4.33704e-44	-0.845976	0.0600371	7.28738	0.208454	0.00132559	0.00331195	0.00588331	0.00588331
TRINITY_DN646_c0_g1_i1	4.46776e-45	4.48347e-44	-2.46309	0.17483	4.7274	1.7482	0.0331733	-0.0158835	0.0279574	0.0279574
TRINITY_DN11187_c0_g2_i4	4.74959e-45	4.76434e-44	-1.13814	0.0808097	6.34582	0.381036	0.00332166	0.00943179	0.00973876	0.00973876
TRINITY_DN742_c0_g1_i10	5.40412e-45	5.41647e-44	-5.01568	0.356352	4.98808	7.40543	0.145736	0.108238	0.0240402	0.108238
TRINITY_DN1676_c0_g1_i2	5.45262e-45	5.46286e-44	-2.07091	0.147139	9.67228	1.26244	0.000185548	0.0431144	0.00804602	0.0431144
TRINITY_DN14525_c0_g1_i1	6.1108e-45	6.11478e-44	-2.28123	0.162176	4.87263	1.49676	0.0269305	-0.0153757	0.0256714	0.0256714
TRINITY_DN9114_c0_g1_i1	7.24173e-45	7.23465e-44	-2.91775	0.207604	4.47959	2.49092	0.0534063	0.0149165	0.0327929	0.0327929
TRINITY_DN8531_c0_g1_i5	7.64529e-45	7.63472e-44	-2.56438	0.182511	4.55808	1.89745	0.0355198	-0.0138374	0.0311008	0.0311008
TRINITY_DN1119_c0_g1_i2	8.84741e-45	8.82441e-44	-2.10563	0.149972	5.2109	1.30533	0.0179997	0.0269834	0.021173	0.0269834
TRINITY_DN12484_c0_g1_i1	1.07236e-44	1.06913e-43	-0.770994	0.0549668	7.72254	0.173234	0.000716366	0.00324637	0.00532632	0.00532632
TRINITY_DN4504_c0_g1_i5	1.12706e-44	1.12322e-43	-1.48785	0.106101	5.70624	0.645684	0.00726351	0.00813173	0.0152512	0.0152512
TRINITY_DN800_c0_g1_i2	1.20291e-44	1.19784e-43	-0.757708	0.054051	8.01857	0.169043	0.000519695	0.00532332	0.00522647	0.00532332
TRINITY_DN37351_c0_g1_i1	1.38777e-44	1.38024e-43	-1.72556	0.123182	5.39339	0.875607	0.0113988	0.0176213	0.0189487	0.0189487
TRINITY_DN1095_c0_g1_i3	1.40371e-44	1.39552e-43	-1.06976	0.0763712	7.0327	0.336969	0.00154656	0.0101186	0.00651588	0.0101186
TRINITY_DN1119_c1_g1_i1	1.43475e-44	1.4258e-43	-2.47025	0.176372	4.85548	1.7968	0.0319354	0.0302791	0.025926	0.0302791
TRINITY_DN9597_c0_g1_i3	1.60922e-44	1.59789e-43	-1.21822	0.0870295	6.13347	0.428581	0.00390485	0.00142283	0.0112434	0.0112434
TRINITY_DN52_c0_g2_i1	1.70213e-44	1.68946e-43	-1.59079	0.113679	8.63345	0.745189	0.000439058	0.0254067	0.0055591	0.0254067
[truncated: 4,768 more rows]

## Sheet: C
GO.ID	Term	Annotated	Significant	Expected	weight01Fisher	Percentage_of_Differentially_Expressed_Genes_from_number_of_DEGs	Percentage_of_Differentially_Expressed_Genes_from_Number_Of_Annotated_Genes
[truncated: 90 more rows]

[truncated: 5 more sheets: D, E, F, G, H]
