# Supplementary material for: Transcriptomic Insights into Mechanisms of Early Seed Maturation in the Garden Pea (Pisum sativum L.)
Source: Cells. 2020 Mar 23;9(3):779. doi: 10.3390/cells9030779 (PMC7140803; doi:10.3390/cells9030779)
Supplement: Supplementary file 1 [file cells-09-00779-s001.zip › Supplementary materials/TableS8.xlsx]

## Sheet: Table S8
Table S8: Differential expression in Zhewan-1 and Zhongwan-6 seeds estimated by alignment to the combined transcriptome assembly
Sheet	Content	Direction of change*	Cultivar
A	DEGs	up	Zhewan-1
B	downregulated transcripts	down
C	Biological Process GO terms	up
D		down
E	Cellular Component GO terms	up
F		down
G	Molecular Function GO terms	up
H		down
I	DEGs	up	Zhongwan-6
J	downregulated transcripts	down
K	Biological Process GO terms	up
L		down
M	Cellular Component GO terms	up
N		down
O	Molecular Function GO terms	up
P		down
*All comparisons were performed with Sprint-2 10 DAP transcripts standing for baseline and respective non-precocious lines as predictors

## Sheet: A
target_id	pval	qval	b	se_b	mean_obs	var_obs	tech_var	sigma_sq	smooth_sigma_sq	final_sigma_sq
comp35551_c0_seq4	0	0	3.98528	0.106111	1.29949	4.53784	0.0213573	-0.0213523	0.00116195	0.00116195
comp38317_c0_seq4	0	0	5.62987	0.0455478	2.12179	9.05662	0.00375986	-0.00283682	0.000389337	0.000389337
comp39373_c0_seq2	0	0	3.63315	0.0722642	5.87748	3.77264	0.0104442	-0.00895319	3.03669e-17	3.03669e-17
comp39373_c0_seq9	0	0	5.48534	0.0465319	2.04952	8.59875	0.00382648	-0.00160805	0.000503955	0.000503955
comp39376_c0_seq1	0	0	4.89043	0.0638576	1.75207	6.83731	0.0071845	-0.00241944	0.000971088	0.000971088
comp40010_c1_seq8	0	0	4.42404	0.0746806	1.51887	5.59309	0.00997761	-0.0087526	0.00117679	0.00117679
comp40760_c1_seq2	0	0	4.97803	0.0591713	1.79587	7.08428	0.00609131	-0.00137828	0.000911176	0.000911176
TRINITY_DN10316_c0_g1_i1	0	0	4.26443	0.0843475	1.43907	5.19768	0.0130338	-0.0108689	0.00119518	0.00119518
TRINITY_DN10511_c0_g1_i1	0	0	4.05707	0.0953043	1.33539	4.70724	0.0169877	-0.0118142	0.00117809	0.00117809
TRINITY_DN10571_c0_g1_i2	0	0	2.78488	0.0692844	5.50905	2.2184	0.00960065	-0.0066509	1.09799e-18	1.09799e-18
TRINITY_DN10652_c0_g1_i2	0	0	3.41658	0.0893723	5.28336	3.3375	0.0159748	-0.0132308	6.54939e-24	6.54939e-24
TRINITY_DN10706_c0_g2_i1	0	0	4.37959	0.086211	1.49665	5.48224	0.01368	-0.0113478	0.00118472	0.00118472
TRINITY_DN10879_c0_g2_i3	0	0	5.02231	0.0565592	1.81801	7.21082	0.00551889	-0.000768253	0.000879	0.000879
TRINITY_DN1090_c0_g1_i2	0	0	2.63359	0.0352127	6.82644	1.98192	0.00247987	-0.00217322	3.54801e-16	3.54801e-16
TRINITY_DN11501_c0_g1_i6	0	0	5.51723	0.0463695	2.06547	8.69858	0.00382221	-0.00207326	0.000478041	0.000478041
TRINITY_DN11639_c0_g1_i3	0	0	6.45	0.0271034	2.53185	11.8865	0.00145217	-0.00141065	1.70202e-05	1.70202e-05
TRINITY_DN11785_c0_g1_i6	0	0	4.19937	0.0875989	1.40654	5.03951	0.0141524	-0.0129503	0.0011947	0.0011947
TRINITY_DN12653_c0_g1_i1	0	0	4.12336	0.0936718	1.36853	4.8586	0.0163604	-0.0153476	0.00118843	0.00118843
TRINITY_DN12918_c0_g1_i1	0	0	4.18963	0.0847802	1.40167	5.01626	0.0131811	-0.0118805	0.00119424	0.00119424
TRINITY_DN1294_c0_g1_i1	0	0	3.7421	0.0653797	6.02316	4.00163	0.00854902	-0.00775446	5.99947e-17	5.99947e-17
TRINITY_DN1294_c0_g2_i2	0	0	3.45653	0.0829467	5.32661	3.41439	0.0137603	-0.0128279	3.71063e-21	3.71063e-21
TRINITY_DN1304_c0_g1_i6	0	0	1.17945	0.0128742	8.24485	0.397586	0.000331489	-0.000183619	2.46064e-16	2.46064e-16
TRINITY_DN13791_c0_g1_i2	0	0	6.1997	0.0319244	2.4067	10.9821	0.00196775	-0.00163639	7.05878e-05	7.05878e-05
TRINITY_DN1437_c0_g2_i7	0	0	4.88592	0.096502	6.13151	6.8224	0.0186253	-0.016556	8.94821e-17	8.94821e-17
TRINITY_DN1492_c0_g1_i5	0	0	1.79178	0.0259412	7.00664	0.918144	0.00134589	-0.00033203	4.11033e-16	4.11033e-16
TRINITY_DN1492_c0_g2_i3	0	0	4.06657	0.0694263	6.06268	4.72934	0.00964002	-0.00439947	7.00342e-17	7.00342e-17
TRINITY_DN1831_c0_g1_i7	0	0	5.67035	0.0435892	2.14203	9.1877	0.00344118	-0.0020903	0.000358855	0.000358855
TRINITY_DN1835_c0_g1_i1	0	0	1.73593	0.0427827	5.97918	0.861564	0.00366072	-0.00298993	4.98182e-17	4.98182e-17
TRINITY_DN1875_c0_g1_i1	0	0	0.975984	0.025459	6.79564	0.27235	0.00129633	-0.00106947	3.43685e-16	3.43685e-16
TRINITY_DN18759_c0_g1_i4	0	0	4.58996	0.0726176	1.60183	6.0204	0.00941829	-0.00818548	0.00112834	0.00112834
TRINITY_DN18897_c0_g1_i1	0	0	3.87341	0.101954	1.24356	4.28749	0.0196622	-0.0186915	0.0011272	0.0011272
TRINITY_DN21892_c0_g1_i2	0	0	4.20218	0.0892947	1.40794	5.04826	0.0147523	-0.0112154	0.00119482	0.00119482
TRINITY_DN2243_c0_g1_i10	0	0	1.42458	0.0379182	6.11412	0.580593	0.00287558	-0.00199642	8.43397e-17	8.43397e-17
TRINITY_DN2563_c0_g2_i1	0	0	4.18871	0.0928262	1.40121	5.0149	0.0160392	-0.0137622	0.00119419	0.00119419
TRINITY_DN268_c0_g1_i2	0	0	4.91763	0.0689205	1.76567	6.91127	0.008547	-0.0064126	0.000953062	0.000953062
TRINITY_DN2699_c0_g1_i1	0	0	5.41177	0.0531638	2.01274	8.3688	0.00508816	-0.00391475	0.000564614	0.000564614
TRINITY_DN2735_c0_g2_i2	0	0	1.61063	0.0396329	6.06976	0.74238	0.00314153	-0.00173752	7.19227e-17	7.19227e-17
TRINITY_DN28767_c0_g1_i1	0	0	4.3916	0.0784482	1.50265	5.51589	0.0111254	-0.004633	0.00118279	0.00118279
TRINITY_DN28825_c0_g1_i1	0	0	4.02442	0.0984631	1.31906	4.63189	0.0182186	-0.013006	0.00117137	0.00117137
TRINITY_DN292_c0_g1_i12	0	0	5.2538	0.0598417	1.93375	7.88829	0.00646602	-0.00428101	0.000696039	0.000696039
TRINITY_DN2986_c0_g1_i5	0	0	2.38059	0.0461785	6.08391	1.62004	0.00426491	-0.0032839	7.57723e-17	7.57723e-17
TRINITY_DN2987_c0_g1_i4	0	0	1.46921	0.00789586	9.38239	0.616746	0.000124689	-0.000114694	2.41604e-18	2.41604e-18
TRINITY_DN29876_c0_g1_i1	0	0	4.31359	0.083497	1.46365	5.32093	0.012751	-0.00735901	0.00119249	0.00119249
TRINITY_DN299_c0_g1_i1	0	0	1.4609	0.00443699	10.5351	0.609784	3.93738e-05	-3.38636e-05	1.06557e-16	1.06557e-16
TRINITY_DN299_c0_g1_i2	0	0	0.888631	0.00419367	10.43	0.225632	3.51738e-05	-1.9809e-05	5.69055e-17	5.69055e-17
TRINITY_DN299_c4_g1_i1	0	0	3.34593	0.0391887	6.88623	3.20004	0.0030715	-0.00144738	3.75251e-16	3.75251e-16
TRINITY_DN3139_c0_g3_i4	0	0	2.28934	0.0571504	5.60215	1.49933	0.00653234	-0.0043374	3.71977e-18	3.71977e-18
TRINITY_DN3241_c0_g1_i6	0	0	4.53279	0.0743338	1.57325	5.87709	0.00990269	-0.00201249	0.00114835	0.00114835
TRINITY_DN3277_c0_g1_i1	0	0	1.86651	0.0267465	6.85985	0.996228	0.00143075	-0.000456483	3.66423e-16	3.66423e-16
TRINITY_DN3415_c0_g4_i2	0	0	4.34797	0.0795003	1.48084	5.40218	0.0114516	-0.0105222	0.00118904	0.00118904
TRINITY_DN3830_c0_g1_i5	0	0	1.89968	0.0210569	7.69087	1.03112	0.000886787	-0.000841541	4.26803e-16	4.26803e-16
TRINITY_DN3830_c0_g1_i6	0	0	2.21943	0.0409552	6.83942	1.40781	0.00335465	-0.00287547	3.5937e-16	3.5937e-16
TRINITY_DN3841_c0_g1_i1	0	0	5.97892	0.0353924	2.29631	10.2139	0.00234281	-0.00200113	0.000162429	0.000162429
TRINITY_DN4013_c0_g1_i2	0	0	2.46319	0.0650038	5.50444	1.73521	0.00845098	-0.00647925	1.02019e-18	1.02019e-18
TRINITY_DN4065_c0_g1_i1	0	0	4.09685	0.0992618	5.4491	4.79653	0.0197058	-0.0184773	3.65195e-19	3.65195e-19
TRINITY_DN4065_c0_g1_i2	0	0	1.40317	0.018324	7.66131	0.562677	0.000671535	-0.000506224	4.32913e-16	4.32913e-16
TRINITY_DN4065_c0_g1_i5	0	0	0.862901	0.00756965	9.21884	0.212792	0.000114599	-5.69674e-05	9.38558e-18	9.38558e-18
TRINITY_DN44142_c0_g1_i1	0	0	3.9161	0.1033	1.2649	4.38862	0.0201999	-0.0120974	0.00114179	0.00114179
TRINITY_DN447_c0_g3_i3	0	0	1.96395	0.0369427	6.31833	1.10256	0.00272952	-0.00210565	1.53213e-16	1.53213e-16
TRINITY_DN46875_c0_g1_i1	0	0	4.33438	0.0835619	1.47404	5.36998	0.0127746	-0.0100775	0.00119055	0.00119055
TRINITY_DN48002_c0_g1_i1	0	0	4.341	0.0801001	1.47735	5.38592	0.0116422	-0.00947993	0.00118984	0.00118984
TRINITY_DN48961_c0_g1_i1	0	0	3.92977	0.100091	1.27174	4.41389	0.0188904	-0.0170655	0.00114612	0.00114612
TRINITY_DN4915_c0_g1_i4	0	0	1.52089	0.0357446	6.27531	0.661325	0.00255536	-0.00204054	1.37311e-16	1.37311e-16
TRINITY_DN51684_c0_g1_i1	0	0	4.55234	0.0776552	1.58302	5.9264	0.0109188	-0.00470713	0.00114189	0.00114189
TRINITY_DN52284_c0_g1_i1	0	0	1.81202	0.0399028	6.1604	0.938217	0.00318446	-0.00307281	9.83492e-17	9.83492e-17
TRINITY_DN5339_c0_g1_i4	0	0	2.36935	0.062318	5.44697	1.60497	0.00776706	-0.00657542	3.48747e-19	3.48747e-19
TRINITY_DN5361_c0_g1_i1	0	0	3.95553	0.0987412	1.28462	4.47379	0.0183458	-0.0143248	0.00115382	0.00115382
TRINITY_DN5845_c0_g1_i5	0	0	4.69933	0.0689788	1.65652	6.30995	0.00843538	-0.00805107	0.00108077	0.00108077
TRINITY_DN5967_c0_g1_i2	0	0	4.15972	0.0914375	1.38671	4.94587	0.0155295	-0.0131088	0.00119219	0.00119219
TRINITY_DN6087_c1_g2_i1	0	0	1.74228	0.00524087	10.0823	0.867315	5.49335e-05	-2.8353e-05	2.72126e-18	2.72126e-18
TRINITY_DN6382_c0_g1_i2	0	0	2.54281	0.0652	5.48508	1.85166	0.00850209	-0.00352827	7.3604e-19	7.3604e-19
TRINITY_DN6585_c0_g1_i2	0	0	1.98172	0.0407981	6.1816	1.12303	0.00332898	-0.00219701	1.05109e-16	1.05109e-16
TRINITY_DN7349_c0_g1_i1	0	0	4.70356	0.0699804	1.65863	6.32127	0.00871583	-0.00840385	0.00107869	0.00107869
TRINITY_DN746_c0_g1_i9	0	0	2.25163	0.0351967	6.59576	1.44895	0.00247762	-0.00197571	2.65007e-16	2.65007e-16
TRINITY_DN7542_c0_g1_i1	0	0	4.36059	0.0807653	1.48715	5.43294	0.0118586	-0.0116799	0.00118744	0.00118744
TRINITY_DN7774_c0_g1_i1	0	0	4.7535	0.0683475	1.6836	6.46085	0.00828983	-0.00254478	0.00105292	0.00105292
TRINITY_DN7806_c0_g1_i4	0	0	4.37816	0.0806996	1.49593	5.47722	0.0118399	-0.0111763	0.00118494	0.00118494
TRINITY_DN802_c0_g1_i4	0	0	0.741454	0.00870711	8.89557	0.157135	0.000151627	-7.81961e-05	4.84772e-17	4.84772e-17
TRINITY_DN8202_c0_g1_i4	0	0	5.16043	0.0590405	1.88707	7.61016	0.00619939	-0.00435652	0.000772166	0.000772166
TRINITY_DN854_c0_g1_i2	0	0	1.42317	0.0338863	6.16943	0.579071	0.00229656	-0.00185074	1.01204e-16	1.01204e-16
TRINITY_DN8796_c0_g1_i2	0	0	1.36137	0.0333873	6.40039	0.529899	0.00222942	-0.00178661	1.85057e-16	1.85057e-16
TRINITY_DN901_c0_g1_i8	0	0	2.00216	0.0470422	5.87578	1.14575	0.00442594	-0.00393812	3.00899e-17	3.00899e-17
TRINITY_DN952_c0_g1_i1	0	0	4.01829	0.0949556	1.316	4.61493	0.0168632	-0.0150036	0.00116999	0.00116999
TRINITY_DN9709_c0_g1_i1	0	0	3.92017	0.0971493	1.26694	4.3927	0.0177329	-0.0154852	0.00114309	0.00114309
TRINITY_DN4561_c0_g1_i1	1.77289e-305	9.27431e-304	1.38122	0.0369711	6.08028	0.545813	0.00273372	-0.00187843	7.47752e-17	7.47752e-17
TRINITY_DN7198_c0_g1_i2	3.14429e-301	1.62628e-299	3.84032	0.103521	1.22701	4.21849	0.0203184	-0.0147755	0.00111483	0.00111483
TRINITY_DN8753_c0_g1_i1	1.43544e-299	7.36894e-298	1.65362	0.0446998	5.78479	0.781708	0.00399615	-0.00349045	1.74785e-17	1.74785e-17
TRINITY_DN5424_c0_g1_i1	1.50478e-299	7.6962e-298	1.06621	0.0288221	6.62134	0.324984	0.00166143	-0.00144579	2.75494e-16	2.75494e-16
TRINITY_DN5842_c0_g1_i1	3.7596e-298	1.91573e-296	1.05853	0.028682	6.54019	0.321356	0.00164531	-0.000221931	2.42085e-16	2.42085e-16
TRINITY_DN2424_c0_g1_i4	1.63744e-296	8.25197e-295	2.29369	0.0623231	5.44972	1.50384	0.00776834	-0.00696919	3.70114e-19	3.70114e-19
TRINITY_DN6834_c0_g1_i2	5.29382e-294	2.65812e-292	1.15456	0.0315056	6.31755	0.381669	0.00198521	-0.00103766	1.52921e-16	1.52921e-16
TRINITY_DN6908_c0_g1_i1	4.54903e-290	2.25128e-288	1.39877	0.0384297	6.00912	0.560499	0.00295368	-0.00122463	5.6631e-17	5.6631e-17
TRINITY_DN4020_c0_g1_i3	3.95698e-285	1.95126e-283	3.82775	0.106077	1.22073	4.19339	0.0213948	-0.0129856	0.00110989	0.00110989
TRINITY_DN2581_c0_g1_i1	1.52661e-283	7.50111e-282	2.34147	0.0650711	5.48765	1.5672	0.00846849	-0.00756679	7.70062e-19	7.70062e-19
TRINITY_DN573_c0_g1_i1	2.77048e-281	1.35164e-279	1.7222	0.0480544	5.66813	0.848628	0.00461845	-0.00321253	7.14391e-18	7.14391e-18
TRINITY_DN12510_c0_g1_i2	1.46448e-279	7.09445e-278	3.84814	0.107707	1.23092	4.2381	0.0220839	-0.0136951	0.00111784	0.00111784
TRINITY_DN12340_c0_g1_i1	3.43681e-277	1.65908e-275	1.22994	0.0345733	6.22064	0.432476	0.00239063	-0.00208486	1.18083e-16	1.18083e-16
comp31845_c1_seq1	3.19095e-274	1.535e-272	3.81168	0.107728	1.21269	4.15335	0.0221073	-0.0194922	0.00110339	0.00110339
TRINITY_DN8104_c0_g3_i1	2.37715e-271	1.12388e-269	1.10632	0.031434	6.47474	0.349848	0.0019762	-0.00180411	2.15128e-16	2.15128e-16
comp35921_c0_seq12	5.07765e-271	2.39241e-269	3.76891	0.107152	1.19131	4.06093	0.0218779	-0.0190056	0.00108511	0.00108511
TRINITY_DN8983_c0_g3_i3	9.38663e-270	4.39256e-268	1.95092	0.0555968	5.60346	1.08775	0.006182	-0.00583779	3.77358e-18	3.77358e-18
TRINITY_DN28769_c0_g1_i1	1.01203e-265	4.7039e-264	3.75234	0.107748	1.18302	4.03225	0.0221415	-0.0111975	0.00107766	0.00107766
TRINITY_DN4850_c0_g1_i1	3.53539e-264	1.63771e-262	3.13828	0.0903804	5.04328	2.82574	0.0163372	-0.00258101	3.36742e-18	3.36742e-18
TRINITY_DN6544_c0_g2_i3	4.01273e-263	1.84639e-261	1.99328	0.0575209	5.48789	1.13663	0.00661731	-0.00492912	7.73162e-19	7.73162e-19
TRINITY_DN10507_c0_g1_i2	2.152e-262	9.86907e-261	3.67761	0.106275	1.14566	3.86737	0.0215472	-0.0178845	0.00104162	0.00104162
TRINITY_DN3223_c0_g3_i3	1.61271e-259	7.32267e-258	3.76994	0.10955	1.19182	4.06212	0.0229168	-0.0212675	0.00108557	0.00108557
TRINITY_DN15685_c0_g1_i2	1.24851e-258	5.65035e-257	3.71201	0.108053	1.16286	3.94045	0.0222923	-0.0181065	0.00105869	0.00105869
comp41065_c5_seq9	1.9247e-257	8.68198e-256	1.45516	0.0424567	5.99681	0.606417	0.00360515	-0.00194408	5.37702e-17	5.37702e-17
TRINITY_DN10305_c0_g2_i1	5.31499e-253	2.35883e-251	1.74362	0.0513216	5.69839	0.869388	0.0052678	-0.00438667	9.2567e-18	9.2567e-18
TRINITY_DN2638_c0_g2_i1	4.25297e-252	1.88143e-250	1.98359	0.0584901	5.55459	1.12563	0.00684218	-0.00514523	2.10739e-18	2.10739e-18
TRINITY_DN12527_c0_g1_i2	4.11199e-248	1.79596e-246	1.75749	0.0522413	5.73255	0.883217	0.0054583	-0.00462827	1.21022e-17	1.21022e-17
TRINITY_DN3905_c0_g1_i7	1.10976e-245	4.78625e-244	2.52094	0.0753079	5.1653	1.82003	0.0113426	-0.00635994	6.70817e-20	6.70817e-20
TRINITY_DN6879_c0_g1_i1	3.68554e-245	1.58455e-243	1.04637	0.0312917	6.38684	0.31316	0.00195835	-0.00157083	1.79685e-16	1.79685e-16
TRINITY_DN2323_c1_g1_i3	6.02584e-243	2.56667e-241	1.16594	0.0350271	6.2884	0.389067	0.0024538	-0.00167716	1.42084e-16	1.42084e-16
TRINITY_DN2804_c0_g3_i2	2.63825e-242	1.11683e-240	1.81675	0.0546518	5.50128	0.944094	0.00597363	-0.0047241	9.69241e-19	9.69241e-19
TRINITY_DN13747_c0_g1_i1	4.18177e-241	1.75405e-239	1.08316	0.0326656	6.29349	0.3359	0.00213409	-0.0013316	1.43955e-16	1.43955e-16
TRINITY_DN4240_c0_g1_i2	1.31376e-240	5.49385e-239	1.79093	0.0540663	5.55288	0.917991	0.00584634	-0.00399691	2.06073e-18	2.06073e-18
TRINITY_DN8752_c0_g1_i2	7.29924e-238	3.0157e-236	3.722	0.113016	1.16785	3.96322	0.0244816	-0.0184734	0.0010635	0.0010635
TRINITY_DN3352_c0_g1_i4	1.06146e-237	4.37231e-236	3.8045	0.115561	1.2091	4.14238	0.0256081	-0.0175709	0.00110043	0.00110043
TRINITY_DN201_c0_g1_i2	1.28002e-237	5.25688e-236	1.22547	0.0372297	6.01989	0.430349	0.0027721	-0.00128947	5.92013e-17	5.92013e-17
TRINITY_DN3370_c0_g1_i5	3.3053e-237	1.3534e-235	2.12778	0.0646984	5.33709	1.29483	0.00837178	-0.00687782	7.43432e-21	7.43432e-21
TRINITY_DN272_c0_g1_i7	1.55233e-235	6.33736e-234	3.67325	0.11209	1.14348	3.8625	0.024089	-0.0154259	0.0010394	0.0010394
TRINITY_DN6303_c0_g1_i2	2.26205e-235	9.20749e-234	1.31317	0.0400859	5.95298	0.49295	0.00321376	-0.00291344	4.42624e-17	4.42624e-17
TRINITY_DN1142_c0_g1_i4	1.48585e-233	6.0302e-232	0.880059	0.0269699	6.64476	0.22132	0.00145476	-0.00141629	2.85028e-16	2.85028e-16
TRINITY_DN14199_c0_g1_i2	2.59543e-233	1.05023e-231	3.75556	0.115152	1.18463	4.03542	0.0254407	-0.0188688	0.00107913	0.00107913
TRINITY_DN42868_c0_g1_i1	1.20779e-230	4.83047e-229	3.7021	0.114173	1.1579	3.91781	0.0250172	-0.022751	0.00105385	0.00105385
TRINITY_DN21888_c0_g2_i1	3.98566e-229	1.58025e-227	3.685	0.114025	1.14935	3.88784	0.0249581	-0.0155516	0.00104535	0.00104535
TRINITY_DN12943_c0_g1_i1	3.64704e-228	1.44184e-226	2.80236	0.0868978	5.08382	2.25127	0.0151025	-0.0063537	1.09126e-18	1.09126e-18
TRINITY_DN6608_c0_g1_i7	5.04382e-227	1.98834e-225	1.05189	0.0327004	6.16689	0.316559	0.00213864	-0.00164233	1.00398e-16	1.00398e-16
TRINITY_DN1977_c0_g1_i2	7.01552e-225	2.74984e-223	2.09588	0.065468	5.33644	1.25563	0.00857213	-0.00790097	7.14634e-21	7.14634e-21
TRINITY_DN48_c0_g2_i1	4.67207e-221	1.82609e-219	0.929816	0.0292968	6.46209	0.247553	0.0017166	-0.00109059	2.09959e-16	2.09959e-16
TRINITY_DN2962_c0_g1_i6	1.4957e-220	5.82942e-219	1.27197	0.0401238	5.98977	0.46264	0.00321984	-0.00277837	5.21702e-17	5.21702e-17
TRINITY_DN367_c0_g1_i5	3.0837e-213	1.17522e-211	1.82797	0.0586527	5.34747	0.955611	0.00688028	-0.00582287	1.33284e-20	1.33284e-20
TRINITY_DN4807_c0_g1_i16	1.13236e-212	4.3036e-211	2.7802	0.0893258	4.9604	2.21624	0.0159582	-0.00684696	2.19668e-17	2.19668e-17
comp22782_c0_seq1	2.39285e-212	9.06909e-211	3.5905	0.115449	1.1021	3.68655	0.0256621	-0.0219183	0.000995073	0.000995073
TRINITY_DN1217_c0_g2_i1	6.29056e-210	2.36463e-208	2.77285	0.0896761	4.97067	2.19693	0.0160836	-0.0158968	1.7874e-17	1.7874e-17
TRINITY_DN4881_c0_g1_i4	3.80064e-208	1.42477e-206	3.6523	0.118628	1.133	3.8132	0.0271164	-0.0248083	0.00102857	0.00102857
TRINITY_DN3698_c0_g1_i2	3.51858e-205	1.30834e-203	3.63808	0.119026	1.1259	3.78275	0.0273132	-0.0259971	0.00102107	0.00102107
TRINITY_DN1876_c0_g1_i1	1.93782e-201	7.12847e-200	2.93847	0.0970347	4.95221	2.46837	0.0188315	-0.0172737	2.57705e-17	2.57705e-17
TRINITY_DN445_c0_g1_i1	2.76811e-201	1.01556e-199	3.67706	0.121472	1.14538	3.86657	0.0284695	-0.0243994	0.00104135	0.00104135
TRINITY_DN6910_c0_g1_i4	7.15557e-200	2.61825e-198	0.958747	0.0317851	6.28501	0.262865	0.00202058	-0.00174316	1.40842e-16	1.40842e-16
TRINITY_DN12614_c0_g1_i1	8.8806e-198	3.23226e-196	3.601	0.12002	1.10735	3.71067	0.0278087	-0.0210995	0.00100092	0.00100092
TRINITY_DN365_c0_g1_i2	1.33568e-197	4.84862e-196	1.04601	0.0348789	6.12329	0.313655	0.00243308	-0.00121338	8.70314e-17	8.70314e-17
TRINITY_DN8097_c0_g1_i1	1.03453e-196	3.74553e-195	1.12388	0.0375609	6.01708	0.361637	0.00282164	-0.0019457	5.85234e-17	5.85234e-17
TRINITY_DN1437_c0_g2_i6	7.23319e-196	2.60508e-194	4.88056	0.163467	5.46671	6.82065	0.0534432	-0.0359815	5.23604e-19	5.23604e-19
TRINITY_DN11357_c0_g3_i2	5.61288e-195	2.00057e-193	3.61425	0.121333	1.11398	3.7399	0.0284352	-0.0194852	0.00100821	0.00100821
TRINITY_DN1753_c0_g1_i1	8.4685e-189	2.97036e-187	2.01405	0.0687227	5.05932	1.16391	0.00944562	-0.00368206	2.19696e-18	2.19696e-18
TRINITY_DN16950_c0_g1_i7	4.62575e-187	1.6071e-185	3.60787	0.123683	4.71569	3.72796	0.0305951	-0.020213	7.13429e-16	7.13429e-16
TRINITY_DN2243_c0_g1_i2	8.05602e-187	2.78479e-185	2.02285	0.0693914	5.2426	1.17517	0.00963033	-0.00256835	3.69309e-22	3.69309e-22
TRINITY_DN15108_c0_g1_i1	9.07861e-186	3.13042e-184	3.50884	0.120711	1.06127	3.52198	0.0281946	-0.0232051	0.000947635	0.000947635
TRINITY_DN6072_c0_g1_i2	1.71944e-185	5.8846e-184	0.987461	0.0339962	6.2201	0.279205	0.00231149	-0.00159851	1.179e-16	1.179e-16
TRINITY_DN5822_c0_g1_i2	2.02813e-184	6.88963e-183	3.43209	0.118506	4.6725	3.37175	0.0280875	-0.0207906	1.07702e-15	1.07702e-15
TRINITY_DN4770_c0_g2_i6	2.26112e-182	7.62463e-181	3.57641	0.124189	1.09506	3.65903	0.0298586	-0.024565	0.000987132	0.000987132
TRINITY_DN6680_c0_g1_i1	3.75276e-181	1.26236e-179	1.39309	0.0485389	5.65477	0.554715	0.00471205	-0.004448	6.32546e-18	6.32546e-18
TRINITY_DN28828_c0_g1_i1	6.55498e-181	2.1996e-179	1.00634	0.0350872	6.21756	0.28989	0.00246222	-0.00183137	1.17036e-16	1.17036e-16
TRINITY_DN3181_c0_g1_i2	2.26972e-180	7.59778e-179	1.58538	0.0553597	5.49931	0.719561	0.00612939	-0.00445488	9.3838e-19	9.3838e-19
TRINITY_DN791_c0_g1_i2	5.27983e-179	1.75459e-177	1.39602	0.0489353	5.71878	0.55739	0.00478933	-0.00412666	1.08945e-17	1.08945e-17
TRINITY_DN10305_c0_g1_i4	1.04415e-177	3.43669e-176	1.31045	0.046105	5.69194	0.491193	0.00425135	-0.00362205	8.77569e-18	8.77569e-18
TRINITY_DN4345_c0_g1_i2	7.56073e-177	2.48259e-175	1.52644	0.053836	5.50797	0.666667	0.00579664	-0.00469611	1.07936e-18	1.07936e-18
TRINITY_DN779_c0_g2_i1	7.99312e-177	2.61832e-175	1.40997	0.0497314	5.61062	0.569615	0.00494642	-0.00306267	4.07642e-18	4.07642e-18
TRINITY_DN8763_c0_g1_i1	2.97951e-176	9.73683e-175	3.50663	0.123886	1.06017	3.51981	0.0297494	-0.022135	0.000946309	0.000946309
TRINITY_DN28744_c0_g1_i1	8.4106e-175	2.71627e-173	3.51056	0.124545	1.06213	3.52311	0.0300742	-0.0278008	0.00094867	0.00094867
TRINITY_DN15575_c0_g1_i4	4.23533e-174	1.35827e-172	0.884698	0.0314506	6.36447	0.223943	0.00197828	-0.00160872	1.70904e-16	1.70904e-16
TRINITY_DN2964_c0_g1_i10	5.2612e-174	1.68334e-172	3.48101	0.123782	1.04736	3.46536	0.0297133	-0.0259399	0.000930746	0.000930746
TRINITY_DN5478_c0_g1_i2	5.97577e-173	1.89435e-171	1.20025	0.0428114	5.84297	0.412116	0.00366564	-0.00306101	2.50465e-17	2.50465e-17
TRINITY_DN413_c2_g1_i1	1.46166e-172	4.62288e-171	2.02646	0.0723637	5.11365	1.17443	0.010473	-0.00914741	4.27588e-19	4.27588e-19
comp39376_c0_seq6	3.66556e-172	1.15402e-170	3.48028	0.124425	1.04699	3.46472	0.0300328	-0.0253115	0.0009303	0.0009303
TRINITY_DN2592_c0_g1_i4	1.1592e-171	3.64115e-170	3.59424	0.128688	1.10397	3.69452	0.0321242	-0.0280382	0.000997162	0.000997162
TRINITY_DN10460_c0_g1_i1	1.36827e-171	4.28808e-170	1.13906	0.0407915	5.8237	0.370991	0.00332789	-0.00298843	2.23474e-17	2.23474e-17
TRINITY_DN6602_c0_g1_i1	1.13352e-170	3.5443e-169	3.43581	0.123377	1.02476	3.37686	0.029541	-0.0248078	0.000902638	0.000902638
TRINITY_DN4460_c0_g1_i1	1.96522e-169	6.13095e-168	1.13731	0.0409904	5.88851	0.37004	0.00336043	-0.00280292	3.22031e-17	3.22031e-17
TRINITY_DN48_c0_g1_i1	3.1761e-168	9.86383e-167	0.93593	0.0338549	6.17449	0.250736	0.00229231	-0.00175484	1.02819e-16	1.02819e-16
TRINITY_DN1671_c0_g1_i2	2.03171e-167	6.29554e-166	1.46061	0.0529625	5.51842	0.609802	0.00561005	-0.00530139	1.26889e-18	1.26889e-18
TRINITY_DN268_c1_g1_i1	2.91683e-167	9.01793e-166	3.44896	0.12512	1.03133	3.40485	0.0303993	-0.0231803	0.000910894	0.000910894
TRINITY_DN364_c0_g1_i1	9.77349e-167	2.99474e-165	1.68631	0.0612729	5.32592	0.813355	0.00750873	-0.00647042	3.52785e-21	3.52785e-21
TRINITY_DN9644_c1_g1_i3	2.54983e-166	7.77839e-165	3.45246	0.125606	1.03308	3.40808	0.0306407	-0.0277149	0.000913086	0.000913086
TRINITY_DN2093_c0_g1_i3	4.3582e-165	1.32362e-163	1.99689	0.0729242	4.95265	1.14083	0.0106359	-0.00886201	2.55544e-17	2.55544e-17
TRINITY_DN4731_c0_g1_i5	1.3567e-164	4.11135e-163	1.2191	0.0445875	5.71528	0.426428	0.00397608	-0.0018752	1.06007e-17	1.06007e-17
TRINITY_DN4528_c0_g1_i4	2.34788e-164	7.08379e-163	1.1122	0.0407077	5.88731	0.354216	0.00331423	-0.00239191	3.2e-17	3.2e-17
TRINITY_DN698_c0_g1_i2	5.55589e-163	1.66531e-161	1.02482	0.0376694	6.063	0.300393	0.00283796	-0.00246631	7.01194e-17	7.01194e-17
TRINITY_DN7766_c0_g1_i1	2.65955e-162	7.95436e-161	3.45154	0.127137	1.03262	3.40701	0.0314151	-0.0276129	0.000912508	0.000912508
TRINITY_DN2256_c0_g1_i9	3.78316e-162	1.12904e-160	1.36837	0.0504279	5.5959	0.536157	0.00508594	-0.00371726	3.47068e-18	3.47068e-18
TRINITY_DN1744_c0_g1_i2	4.02883e-160	1.19716e-158	2.83022	0.104967	4.57971	2.29623	0.0220363	-0.0131596	2.26254e-15	2.26254e-15
TRINITY_DN2420_c1_g1_i2	1.24978e-159	3.70571e-158	0.363605	0.0135064	7.87758	0.0378328	0.000364845	-0.000295972	3.77261e-16	3.77261e-16
TRINITY_DN3485_c0_g1_i1	1.3516e-159	3.999e-158	1.7883	0.0664349	5.12752	0.917424	0.0088272	-0.0045003	2.67454e-19	2.67454e-19
TRINITY_DN2429_c0_g2_i1	6.09663e-159	1.79609e-157	3.46519	0.128999	1.03945	3.4356	0.0323606	-0.0266761	0.000920998	0.000920998
TRINITY_DN2946_c0_g1_i5	1.76245e-158	5.18114e-157	0.921682	0.0343622	6.26412	0.242999	0.00236152	-0.00202896	1.33283e-16	1.33283e-16
TRINITY_DN2494_c0_g1_i5	6.0562e-157	1.76903e-155	0.965273	0.0361653	6.09121	0.266449	0.00261586	-0.00234281	7.77988e-17	7.77988e-17
TRINITY_DN1113_c0_g1_i6	8.79588e-156	2.55843e-154	3.44737	0.129648	1.03054	3.40423	0.0327071	-0.0225469	0.000909898	0.000909898
TRINITY_DN2275_c0_g1_i2	7.31348e-155	2.10941e-153	1.02969	0.0388408	5.92725	0.303595	0.00301722	-0.00224658	3.91758e-17	3.91758e-17
TRINITY_DN77_c0_g2_i3	1.78992e-153	5.14107e-152	0.736937	0.027925	6.51123	0.155745	0.00155961	-0.000882118	2.3013e-16	2.3013e-16
TRINITY_DN128_c0_g1_i4	2.41316e-152	6.91671e-151	2.10455	0.0800473	4.88812	1.26688	0.0128151	-0.0111614	7.92848e-17	7.92848e-17
TRINITY_DN11658_c0_g1_i1	2.48818e-152	7.11692e-151	3.42051	0.130106	1.01711	3.36585	0.0329623	-0.00608822	0.000892942	0.000892942
TRINITY_DN1155_c0_g2_i1	1.02966e-151	2.93903e-150	1.33801	0.0509987	5.45508	0.514163	0.00520173	-0.00209871	4.1446e-19	4.1446e-19
TRINITY_DN1813_c0_g1_i10	6.6211e-151	1.88209e-149	3.49572	0.133602	1.05471	3.49464	0.0347593	-0.0310352	0.000939716	0.000939716
TRINITY_DN3310_c0_g1_i2	9.0493e-151	2.56173e-149	0.884902	0.0338353	6.15255	0.224069	0.00228965	-0.00189335	9.58999e-17	9.58999e-17
TRINITY_DN11383_c0_g1_i1	1.21194e-149	3.40978e-148	1.21559	0.0466567	5.78128	0.422593	0.00435369	-0.00388475	1.70772e-17	1.70772e-17
TRINITY_DN3698_c0_g1_i1	4.56599e-149	1.27164e-147	3.52877	0.135706	1.07124	3.56128	0.0358726	-0.0317945	0.000959518	0.000959518
TRINITY_DN5180_c0_g1_i2	2.44544e-148	6.78313e-147	2.74353	0.10577	4.65552	2.15368	0.0223746	-0.0187198	1.25097e-15	1.25097e-15
TRINITY_DN3221_c0_g1_i1	1.61605e-146	4.45563e-145	1.40263	0.0544144	5.38883	0.563268	0.00592186	-0.00456393	7.36565e-20	7.36565e-20
TRINITY_DN8932_c0_g1_i1	1.43059e-144	3.92857e-143	3.42022	0.133589	1.01696	3.34686	0.0347994	-0.0294283	0.000892761	0.000892761
TRINITY_DN5115_c0_g1_i2	1.19426e-143	3.26005e-142	1.63481	0.0640611	5.12929	0.766296	0.00820765	-0.00506888	2.51487e-19	2.51487e-19
TRINITY_DN4075_c0_g1_i2	1.37673e-143	3.75072e-142	3.39291	0.132982	1.00331	3.2895	0.0344931	-0.0340174	0.000875261	0.000875261
TRINITY_DN8736_c0_g1_i4	1.46487e-143	3.98294e-142	0.852261	0.0334068	6.16368	0.208197	0.00223202	-0.00145207	9.93818e-17	9.93818e-17
TRINITY_DN4689_c0_g1_i5	2.21411e-142	5.98461e-141	3.64291	0.143393	1.12831	3.79809	0.0400993	-0.0325836	0.00102363	0.00102363
TRINITY_DN52110_c0_g1_i1	5.12537e-142	1.38264e-140	1.43159	0.0564237	5.23401	0.586255	0.00636726	-0.00555057	1.0267e-21	1.0267e-21
TRINITY_DN42032_c0_g1_i1	4.1289e-140	1.10732e-138	3.3868	0.134403	1.00025	3.28458	0.0352571	-0.0267152	0.000871314	0.000871314
TRINITY_DN5178_c0_g1_i1	4.91488e-140	1.31554e-138	1.49548	0.0593634	5.13495	0.641386	0.00704801	-0.0042464	2.0619e-19	2.0619e-19
TRINITY_DN5461_c0_g1_i5	1.34117e-139	3.58287e-138	1.07635	0.0427939	5.67934	0.331981	0.00366263	-0.00253149	7.88368e-18	7.88368e-18
TRINITY_DN2858_c0_g1_i4	3.98126e-139	1.06152e-137	0.796728	0.031731	6.2912	0.182355	0.00201371	-0.000858431	1.43111e-16	1.43111e-16
TRINITY_DN1686_c0_g3_i2	1.12789e-138	3.00147e-137	0.668615	0.0266727	6.59662	0.127845	0.00142286	-0.00128601	2.65359e-16	2.65359e-16
TRINITY_DN13999_c0_g1_i7	4.13857e-138	1.0992e-136	2.12047	0.0847659	4.72979	1.29251	0.0143705	-0.00523171	6.17346e-16	6.17346e-16
TRINITY_DN1153_c0_g1_i1	4.48723e-138	1.1895e-136	1.87856	0.0751051	5.0341	1.00939	0.0112816	-0.00998712	4.25439e-18	4.25439e-18
TRINITY_DN3024_c0_g1_i9	1.82611e-137	4.83146e-136	3.06663	0.12288	4.67083	2.69618	0.0301991	-0.0194005	1.09332e-15	1.09332e-15
TRINITY_DN12018_c0_g1_i1	2.36079e-137	6.23411e-136	3.33999	0.133889	4.43217	3.19086	0.0358524	-0.0316806	4.94109e-15	4.94109e-15
TRINITY_DN3430_c0_g1_i4	3.38266e-135	8.84765e-134	1.10783	0.0447673	5.74364	0.351244	0.00400822	-0.00332181	1.31371e-17	1.31371e-17
comp40578_c1_seq1	8.61524e-134	2.23217e-132	3.33846	0.135624	0.976084	3.19119	0.0359482	-0.0280056	0.000839702	0.000839702
TRINITY_DN7358_c0_g1_i5	1.23868e-133	3.20333e-132	3.42195	0.139099	1.01783	3.34835	0.0378033	-0.034641	0.000893861	0.000893861
TRINITY_DN5610_c0_g1_i7	1.44072e-133	3.71883e-132	1.76684	0.0718384	4.96698	0.892425	0.0103215	-0.00973354	1.92644e-17	1.92644e-17
comp13668_c0_seq1	1.70253e-133	4.3864e-132	3.32181	0.135099	0.967758	3.15882	0.0356751	-0.0285212	0.000828671	0.000828671
TRINITY_DN11706_c0_g1_i1	6.04545e-133	1.55464e-131	3.45831	0.140946	1.03601	3.4303	0.038815	-0.0234427	0.000916731	0.000916731
TRINITY_DN3923_c0_g2_i3	5.16334e-132	1.32285e-130	0.142742	0.00583838	9.629	0.00585444	6.81734e-05	-2.97761e-05	3.17879e-20	3.17879e-20
TRINITY_DN204_c0_g4_i1	3.84585e-131	9.81656e-130	3.38488	0.138914	4.39774	3.28348	0.038594	-0.0270078	4.53499e-15	4.53499e-15
TRINITY_DN231_c0_g1_i2	5.40135e-131	1.37614e-129	2.33164	0.0957438	4.66889	1.55949	0.0183337	-0.0111109	1.11251e-15	1.11251e-15
TRINITY_DN11618_c0_g1_i1	2.38711e-130	6.04821e-129	1.33272	0.0548628	5.39624	0.508722	0.00601986	-0.00456074	9.34948e-20	9.34948e-20
TRINITY_DN4128_c0_g2_i4	2.78363e-130	7.03991e-129	3.44797	0.141976	1.03084	3.40787	0.039404	-0.0263787	0.000910275	0.000910275
comp24048_c0_seq1	5.36874e-130	1.35529e-128	3.28795	0.135538	0.950827	3.09494	0.0359348	-0.028702	0.000806048	0.000806048
TRINITY_DN4653_c0_g1_i1	3.21715e-128	8.09168e-127	1.09521	0.0454639	5.6248	0.343566	0.00413394	-0.00313267	4.72595e-18	4.72595e-18
TRINITY_DN1431_c0_g1_i3	3.45442e-126	8.64108e-125	1.51433	0.0633743	5.3622	0.655925	0.0080326	-0.00718247	2.68522e-20	2.68522e-20
TRINITY_DN2347_c0_g1_i3	4.34451e-126	1.08479e-124	0.993719	0.0416036	5.92458	0.282864	0.00346172	-0.00261274	3.86682e-17	3.86682e-17
TRINITY_DN2482_c0_g1_i1	6.74593e-126	1.68135e-124	0.680175	0.0284986	6.48813	0.132341	0.00162434	-0.0014397	2.20623e-16	2.20623e-16
TRINITY_DN2027_c1_g3_i2	1.77526e-125	4.40866e-124	2.33886	0.0981623	4.61671	1.56695	0.0192717	-0.0145895	1.71978e-15	1.71978e-15
TRINITY_DN8148_c0_g1_i1	1.18494e-124	2.9321e-123	2.83403	0.119344	4.41704	2.29693	0.0284858	-0.0259825	4.86365e-15	4.86365e-15
TRINITY_DN10445_c0_g1_i2	1.73197e-124	4.278e-123	1.00393	0.0423048	5.70382	0.289704	0.0035794	-0.00154965	9.67584e-18	9.67584e-18
TRINITY_DN32224_c0_g1_i1	3.49886e-124	8.62677e-123	1.4816	0.0625116	5.16189	0.627994	0.0078154	-0.00687199	7.64122e-20	7.64122e-20
TRINITY_DN9671_c0_g1_i2	7.40582e-123	1.80335e-121	3.38575	0.143632	0.99973	3.28357	0.0403899	-0.0306712	0.000870638	0.000870638
comp13092_c0_seq1	1.68749e-122	4.08023e-121	1.28249	0.0544873	5.38537	0.47161	0.00593773	-0.00398868	6.55232e-20	6.55232e-20
TRINITY_DN11571_c0_g2_i1	3.71651e-122	8.97047e-121	3.25452	0.138467	0.934112	3.02986	0.0375627	-0.0333621	0.000783502	0.000783502
TRINITY_DN51720_c0_g1_i1	6.53019e-122	1.57342e-120	2.07647	0.0884358	4.65371	1.23787	0.0156418	-0.00870583	1.2706e-15	1.2706e-15
TRINITY_DN7558_c0_g1_i2	1.30326e-120	3.11832e-119	1.35577	0.0580569	5.20212	0.525529	0.0067412	-0.00632465	1.19548e-20	1.19548e-20
TRINITY_DN10395_c0_g2_i3	1.72874e-120	4.12916e-119	0.618058	0.0264803	6.74324	0.109194	0.00140241	-0.00134161	3.24012e-16	3.24012e-16
TRINITY_DN7107_c0_g1_i5	3.55179e-120	8.45425e-119	2.074	0.0889766	4.71143	1.23076	0.0158337	-0.0137772	7.44534e-16	7.44534e-16
TRINITY_DN4383_c0_g1_i4	4.05275e-120	9.63001e-119	4.56902	0.196063	1.59136	5.96735	0.0757454	-0.0725009	0.00113606	0.00113606
TRINITY_DN11485_c0_g1_i1	4.17346e-120	9.89974e-119	3.30576	0.141862	0.959734	3.1277	0.0394319	-0.0331387	0.000817979	0.000817979
TRINITY_DN7064_c0_g2_i3	6.11692e-120	1.44848e-118	1.02663	0.0440876	5.6522	0.302885	0.00388743	-0.00184547	6.17553e-18	6.17553e-18
TRINITY_DN3322_c0_g1_i1	6.81301e-120	1.61054e-118	3.167	0.13603	4.25943	2.86822	0.0370085	-0.0340453	5.36868e-16	5.36868e-16
TRINITY_DN12994_c0_g1_i1	1.2081e-117	2.82672e-116	0.994782	0.0431416	5.78231	0.283795	0.0037224	-0.00249187	1.71941e-17	1.71941e-17
TRINITY_DN1085_c0_g3_i1	4.7098e-115	1.09087e-113	3.21612	0.141065	0.914915	2.96029	0.0390415	-0.0331871	0.000757402	0.000757402
TRINITY_DN6022_c0_g1_i1	1.49087e-114	3.44152e-113	1.18901	0.0522681	5.49355	0.405947	0.00546391	-0.00310874	8.52276e-19	8.52276e-19
TRINITY_DN6151_c0_g2_i2	2.8638e-114	6.59969e-113	3.22717	0.142043	0.920437	2.98957	0.0395875	-0.0232972	0.000764928	0.000764928
TRINITY_DN42038_c0_g1_i1	3.06582e-114	7.05344e-113	3.25451	0.143265	0.93411	3.02969	0.0402665	-0.036244	0.000783498	0.000783498
TRINITY_DN37048_c0_g1_i1	3.1551e-114	7.24673e-113	1.85738	0.0817674	4.83972	0.989173	0.0133718	-0.00928989	1.63247e-16	1.63247e-16
TRINITY_DN16987_c0_g1_i6	7.05179e-114	1.61697e-112	3.29154	0.145129	0.952621	3.09744	0.0413165	-0.0390365	0.000808457	0.000808457
TRINITY_DN11903_c0_g1_i1	1.16913e-113	2.67635e-112	1.79694	0.079308	4.74803	0.927646	0.0125795	-0.00666233	5.0786e-16	5.0786e-16
TRINITY_DN5321_c1_g1_i4	6.01707e-113	1.37058e-111	2.30265	0.101952	4.49445	1.51643	0.0207886	-0.0190073	3.85541e-15	3.85541e-15
TRINITY_DN12843_c0_g1_i1	1.02124e-112	2.31851e-111	3.21255	0.142387	0.913125	2.9593	0.039793	-0.0274251	0.00075496	0.00075496
TRINITY_DN3131_c0_g1_i2	4.55353e-112	1.02365e-110	1.07757	0.0479009	5.53521	0.332227	0.00458899	-0.00404495	1.621e-18	1.621e-18
TRINITY_DN3239_c0_g2_i1	7.24514e-112	1.62343e-110	1.18565	0.0527537	5.3866	0.403194	0.0055659	-0.00376414	6.83471e-20	6.83471e-20
TRINITY_DN13493_c0_g2_i2	1.97458e-111	4.41012e-110	3.18156	0.14184	4.33367	2.89826	0.0402369	-0.0330519	2.45925e-15	2.45925e-15
TRINITY_DN8937_c0_g1_i1	1.09985e-110	2.4485e-109	3.21867	0.143985	0.916189	2.96195	0.0407044	-0.038375	0.000759139	0.000759139
TRINITY_DN2915_c0_g1_i1	2.23942e-110	4.97737e-109	3.25383	0.145765	0.933769	3.04982	0.041712	-0.0127342	0.000783036	0.000783036
TRINITY_DN2203_c0_g2_i1	3.08907e-110	6.85475e-109	3.77532	0.169236	4.33304	4.08257	0.0572816	-0.0452906	2.4371e-15	2.4371e-15
TRINITY_DN1650_c0_g1_i5	6.09862e-110	1.34895e-108	0.835255	0.0374931	5.96712	0.19986	0.00281147	-0.00219161	4.72139e-17	4.72139e-17
TRINITY_DN3807_c0_g1_i2	5.68263e-108	1.24493e-106	1.07917	0.0488899	5.45701	0.334064	0.00478045	-0.00324243	4.31328e-19	4.31328e-19
TRINITY_DN13783_c0_g1_i1	6.10113e-108	1.33449e-106	3.31406	0.15016	0.963885	3.15363	0.0442723	-0.026045	0.000823518	0.000823518
TRINITY_DN2152_c0_g1_i2	6.12231e-108	1.337e-106	1.33792	0.0606214	5.12004	0.513789	0.00734991	-0.00460775	3.454e-19	3.454e-19
TRINITY_DN14556_c0_g1_i1	8.31411e-108	1.81277e-106	2.23051	0.101128	4.54773	1.42314	0.0204537	-0.0185124	2.80677e-15	2.80677e-15
TRINITY_DN5838_c0_g3_i3	3.1774e-107	6.91687e-106	0.673051	0.0305994	6.38762	0.130304	0.00187265	-0.000850366	1.79995e-16	1.79995e-16
TRINITY_DN9013_c0_g1_i3	4.91187e-107	1.06757e-105	3.30867	0.15056	0.961188	3.13386	0.0445167	-0.0374487	0.000819921	0.000819921
TRINITY_DN15676_c0_g1_i1	1.25877e-106	2.72727e-105	0.894488	0.0407828	5.88335	0.230152	0.00332647	-0.00151931	3.13351e-17	3.13351e-17
TRINITY_DN1303_c0_g1_i1	1.92799e-106	4.15758e-105	0.939847	0.0428888	5.68171	0.252806	0.0036789	-0.00317648	8.04712e-18	8.04712e-18
TRINITY_DN6608_c0_g1_i8	2.11863e-106	4.56152e-105	1.1547	0.0527037	5.4499	0.381409	0.00555536	-0.00502295	3.71537e-19	3.71537e-19
TRINITY_DN2209_c0_g1_i3	2.60374e-106	5.59723e-105	1.9509	0.0890828	4.65697	1.08851	0.0158715	-0.0146174	1.23535e-15	1.23535e-15
TRINITY_DN4861_c0_g1_i3	6.80868e-106	1.45909e-104	0.852005	0.0389826	5.87039	0.208732	0.00303928	-0.00148945	2.92224e-17	2.92224e-17
comp7765_c0_seq1	1.26438e-105	2.70115e-104	3.11739	0.142817	0.865546	2.78148	0.0401039	-0.0344128	0.000689715	0.000689715
TRINITY_DN29348_c0_g1_i1	2.41357e-105	5.14821e-104	3.20964	0.147243	0.911673	2.98054	0.0373963	0.00596492	0.000752977	0.00596492
TRINITY_DN5279_c0_g3_i6	3.25864e-105	6.92928e-104	3.17223	0.145619	0.892965	2.88632	0.0416823	-0.0286495	0.000727372	0.000727372
TRINITY_DN7317_c0_g1_i3	9.02367e-105	1.91291e-103	1.38258	0.0636028	5.00671	0.549328	0.00809063	-0.00438458	8.20303e-18	8.20303e-18
TRINITY_DN7984_c0_g1_i2	1.35619e-104	2.86613e-103	1.69856	0.0782059	4.77708	0.826534	0.0122323	-0.00964024	3.64937e-16	3.64937e-16
TRINITY_DN9611_c0_g1_i1	4.31701e-104	9.10941e-103	1.20614	0.0556704	5.19992	0.418829	0.00619838	-0.00249048	1.3554e-20	1.3554e-20
TRINITY_DN11926_c0_g1_i4	2.41767e-103	5.08598e-102	0.973213	0.0450848	5.5604	0.271374	0.00406528	-0.00317704	2.27116e-18	2.27116e-18
TRINITY_DN14833_c0_g1_i1	8.53543e-103	1.7901e-101	3.17709	0.14758	0.895396	2.88963	0.0428291	-0.0362218	0.000730705	0.000730705
TRINITY_DN3901_c0_g1_i1	2.6194e-102	5.46854e-101	3.12087	0.14532	0.86729	2.78376	0.0415438	-0.0404464	0.000692112	0.000692112
TRINITY_DN2909_c0_g2_i1	3.09808e-102	6.4581e-101	1.01116	0.0471009	5.54506	0.293743	0.00443699	-0.0025546	1.85706e-18	1.85706e-18
TRINITY_DN10586_c0_g1_i1	1.20654e-101	2.51128e-100	2.56322	0.11975	4.33179	1.88109	0.0286802	-0.0241088	2.39373e-15	2.39373e-15
TRINITY_DN5321_c0_g1_i4	1.64268e-101	3.41389e-100	1.29479	0.0605313	5.12111	0.479838	0.00732808	-0.00634193	3.33157e-19	3.33157e-19
TRINITY_DN7411_c0_g1_i3	2.38502e-101	4.94918e-100	3.1944	0.14946	0.904053	2.92402	0.0439339	-0.0339685	0.00074256	0.00074256
TRINITY_DN1258_c0_g1_i4	1.49634e-100	3.09573e-99	1.5403	0.0723587	4.89203	0.679526	0.0104716	-0.00853614	7.44707e-17	7.44707e-17
TRINITY_DN3808_c1_g1_i1	2.18931e-100	4.51581e-99	2.46252	0.115779	4.35513	1.7358	0.0268094	-0.023038	3.22153e-15	3.22153e-15
TRINITY_DN3125_c0_g1_i2	6.98758e-100	1.42846e-98	3.23651	0.15256	0.925109	2.9962	0.0457778	-0.041879	0.000771284	0.000771284
TRINITY_DN32696_c0_g1_i1	2.08018e-99	4.23359e-98	1.59279	0.0752619	4.90734	0.72931	0.0113287	-0.00612968	5.78547e-17	5.78547e-17
TRINITY_DN7821_c0_g1_i2	1.44889e-98	2.94009e-97	3.12801	0.148446	4.16395	2.79826	0.0440727	-0.0409051	6.19636e-18	6.19636e-18
TRINITY_DN2792_c0_g1_i1	2.94384e-98	5.95608e-97	1.14234	0.054299	5.36305	0.374024	0.00589676	-0.00451793	2.78508e-20	2.78508e-20
TRINITY_DN2255_c0_g1_i2	5.5511e-98	1.11819e-96	2.71735	0.129349	4.34198	2.11587	0.0334623	-0.0262874	2.75191e-15	2.75191e-15
TRINITY_DN1746_c0_g1_i5	3.51778e-97	7.03454e-96	2.05874	0.0984099	4.85909	1.21443	0.019369	-0.0153348	1.23684e-16	1.23684e-16
TRINITY_DN342_c0_g1_i1	6.64855e-95	1.31424e-93	4.08825	0.1978	4.22813	4.78939	0.07825	-0.0618839	1.96035e-16	1.96035e-16
TRINITY_DN4931_c0_g1_i1	7.87088e-95	1.5514e-93	1.12728	0.0545624	5.31092	0.363815	0.00595411	-0.00509111	9.62859e-22	9.62859e-22
TRINITY_DN3154_c0_g1_i1	1.0616e-92	2.06876e-91	1.59849	0.0782719	4.79882	0.730502	0.012253	-0.0117186	2.80219e-16	2.80219e-16
TRINITY_DN7335_c2_g1_i1	1.35184e-92	2.62693e-91	3.11164	0.152454	0.862673	2.77825	0.0457985	-0.0319434	0.000685768	0.000685768
TRINITY_DN28852_c0_g1_i1	1.42142e-92	2.75823e-91	3.09918	0.151861	0.856443	2.77024	0.0454466	-0.0151412	0.000677208	0.000677208
TRINITY_DN4915_c0_g2_i1	2.16797e-92	4.19506e-91	3.07326	0.150744	0.843485	2.706	0.0447881	-0.0361045	0.000659416	0.000659416
comp18760_c0_seq1	3.47375e-92	6.71233e-91	1.32948	0.0652849	4.9957	0.506204	0.00852424	-0.00712178	1.0508e-17	1.0508e-17
TRINITY_DN1402_c0_g3_i2	5.0417e-92	9.72843e-91	2.62229	0.128885	4.19736	1.96958	0.0332227	-0.027513	5.17029e-17	5.17029e-17
TRINITY_DN8012_c0_g1_i1	1.67226e-91	3.22226e-90	1.5443	0.0761225	4.78117	0.68224	0.0115893	-0.0106004	3.47668e-16	3.47668e-16
TRINITY_DN4175_c0_g1_i2	2.98816e-91	5.73377e-90	3.27307	0.161565	0.94339	3.06939	0.0514107	-0.0414631	0.00079604	0.00079604
TRINITY_DN11025_c0_g1_i2	3.29994e-91	6.3232e-90	3.14027	0.155048	4.12219	2.83021	0.0480795	-0.0332762	1.62598e-20	1.62598e-20
TRINITY_DN11878_c0_g1_i1	4.21393e-91	8.05211e-90	3.00484	0.148449	0.809273	2.58813	0.0434615	-0.0336671	0.000612652	0.000612652
TRINITY_DN2859_c0_g1_i2	2.76387e-90	5.24488e-89	1.29417	0.0642309	4.9741	0.480133	0.00825121	-0.00638616	1.66604e-17	1.66604e-17
TRINITY_DN12148_c0_g2_i1	3.45944e-90	6.55579e-89	1.58808	0.0788614	4.79668	0.723508	0.0124382	-0.00900854	2.87796e-16	2.87796e-16
TRINITY_DN4925_c0_g1_i2	1.24057e-89	2.34447e-88	1.99054	0.0991592	4.37974	1.13866	0.0196651	-0.0119846	4.04885e-15	4.04885e-15
TRINITY_DN19119_c0_g1_i5	1.74628e-89	3.29114e-88	3.07391	0.153257	0.843808	2.7055	0.0463156	-0.0395423	0.000659859	0.000659859
TRINITY_DN985_c0_g1_i1	2.00201e-89	3.76795e-88	3.11164	0.155191	0.862672	2.77821	0.0474826	-0.0336702	0.000685766	0.000685766
TRINITY_DN13184_c0_g1_i1	2.94052e-89	5.52673e-88	3.05137	0.15233	0.832539	2.69404	0.0457647	-0.00633846	0.000644413	0.000644413
TRINITY_DN15688_c0_g1_i2	7.3611e-89	1.37601e-87	3.10678	0.155452	0.860244	2.77487	0.047648	-0.0276617	0.000682431	0.000682431
TRINITY_DN14_c0_g1_i1	7.42198e-89	1.3855e-87	1.1981	0.0599496	5.10093	0.412898	0.00718792	-0.00395458	6.45271e-19	6.45271e-19
TRINITY_DN47458_c0_g1_i1	8.35334e-89	1.55725e-87	1.21996	0.0610615	5.14227	0.426233	0.00745701	-0.00628618	1.58583e-19	1.58583e-19
TRINITY_DN42419_c0_g1_i1	8.42971e-89	1.56936e-87	2.33393	0.116821	4.29794	1.56453	0.0272941	-0.0177495	1.34014e-15	1.34014e-15
TRINITY_DN9292_c0_g1_i2	9.63722e-89	1.79174e-87	1.25239	0.0627071	5.03144	0.449164	0.00786437	-0.00666748	4.54691e-18	4.54691e-18
TRINITY_DN13439_c0_g1_i1	2.48688e-88	4.60491e-87	1.19883	0.0601679	5.17679	0.411622	0.00724036	-0.00607617	4.20818e-20	4.20818e-20
comp38175_c0_seq3	4.32349e-88	7.98424e-87	3.0774	0.154667	0.845553	2.70793	0.0471814	-0.044731	0.000662254	0.000662254
TRINITY_DN422_c0_g1_i2	4.42928e-88	8.16863e-87	1.34889	0.067798	4.96609	0.521313	0.00919315	-0.00749804	1.96119e-17	1.96119e-17
TRINITY_DN8973_c0_g1_i1	4.56007e-88	8.39859e-87	2.3474	0.117994	4.26849	1.58305	0.0278449	-0.0177157	6.84848e-16	6.84848e-16
TRINITY_DN14543_c0_g1_i1	9.00534e-87	1.64536e-85	3.09244	0.156625	0.853071	2.74185	0.0483905	-0.0372842	0.000672576	0.000672576
TRINITY_DN2742_c0_g1_i14	1.52064e-86	2.77467e-85	3.06739	0.155566	0.840549	2.69548	0.047746	-0.0393173	0.00065539	0.00065539
TRINITY_DN1459_c0_g3_i2	2.48655e-86	4.51915e-85	1.28071	0.0650347	4.95333	0.469899	0.00845904	-0.00698703	2.52231e-17	2.52231e-17
TRINITY_DN2150_c0_g1_i2	2.57328e-86	4.67061e-85	1.17278	0.0595591	5.17175	0.393697	0.00709457	-0.0062531	5.19554e-20	5.19554e-20
TRINITY_DN1082_c0_g1_i2	6.06779e-86	1.09555e-84	3.03393	0.154418	0.823817	2.6311	0.0470572	-0.045685	0.000632483	0.000632483
TRINITY_DN8120_c0_g1_i5	9.35435e-86	1.68673e-84	1.34315	0.0684389	4.97831	0.520133	0.00936776	-0.00389742	1.52684e-17	1.52684e-17
TRINITY_DN1451_c0_g1_i1	1.19679e-85	2.15516e-84	3.18166	0.162222	0.897683	2.89299	0.0518979	-0.0510647	0.000733838	0.000733838
TRINITY_DN2494_c0_g1_i4	1.49969e-84	2.67264e-83	1.05717	0.0542581	5.29823	0.320298	0.00588788	-0.00474014	1.97815e-22	1.97815e-22
comp40452_c1_seq4	3.99703e-84	7.09564e-83	3.13818	0.161481	0.875945	2.81859	0.0514481	-0.0458218	0.000704005	0.000704005
TRINITY_DN2903_c0_g1_i3	4.80774e-84	8.52382e-83	1.19606	0.0615752	4.98206	0.411417	0.00758302	-0.00444678	1.4109e-17	1.4109e-17
TRINITY_DN11232_c0_g1_i2	7.70901e-84	1.3615e-82	1.23488	0.0636533	5.16291	0.437645	0.00810349	-0.00582466	7.3491e-20	7.3491e-20
TRINITY_DN2615_c0_g1_i1	8.83441e-84	1.55825e-82	1.55495	0.0801807	4.76945	0.69433	0.0128579	-0.00875952	3.99038e-16	3.99038e-16
TRINITY_DN303_c0_g2_i1	2.72212e-83	4.78911e-82	2.32907	0.120458	4.25259	1.55279	0.0290203	-0.0256137	4.40905e-16	4.40905e-16
TRINITY_DN13715_c0_g1_i1	6.13391e-83	1.07641e-81	2.49166	0.129148	4.30739	1.7788	0.0333583	-0.0275559	1.60594e-15	1.60594e-15
TRINITY_DN623_c0_g1_i1	6.37682e-83	1.11619e-81	3.02401	0.156757	0.818859	2.62472	0.0485196	-0.0345681	0.000625713	0.000625713
TRINITY_DN1687_c0_g1_i2	2.34472e-82	4.09374e-81	1.79051	0.0931408	4.55663	0.917937	0.0173504	-0.0150657	2.64842e-15	2.64842e-15
TRINITY_DN740_c0_g1_i4	6.24303e-82	1.08312e-80	0.809902	0.0422422	5.70274	0.18946	0.00356881	-0.00117932	9.59103e-18	9.59103e-18
TRINITY_DN42103_c0_g1_i1	1.75873e-81	3.04359e-80	1.02666	0.0536988	5.37782	0.301455	0.00576712	-0.00541337	5.01226e-20	5.01226e-20
TRINITY_DN228_c0_g1_i4	5.04697e-81	8.71219e-80	1.12691	0.0591127	5.23209	0.363012	0.00698862	-0.00678606	1.25094e-21	1.25094e-21
TRINITY_DN11582_c0_g1_i1	9.11679e-81	1.56982e-79	1.33935	0.0703705	4.85965	0.516716	0.00990401	-0.00502137	1.22677e-16	1.22677e-16
TRINITY_DN1144_c0_g1_i3	1.66051e-80	2.845e-79	0.8098	0.0426179	5.80765	0.188312	0.00363257	-0.00252674	2.02472e-17	2.02472e-17
TRINITY_DN691_c0_g2_i7	5.20671e-80	8.85462e-79	3.08248	0.162739	4.11701	2.72247	0.0529677	-0.0439851	2.48999e-21	2.48999e-21
TRINITY_DN1298_c1_g1_i1	2.75536e-79	4.66851e-78	3.07358	0.163025	0.843642	2.73392	0.0524947	-0.0118857	0.000659632	0.000659632
TRINITY_DN6363_c0_g1_i2	3.3872e-79	5.732e-78	1.23782	0.0656929	5.07464	0.438488	0.00863111	-0.00779145	1.42838e-18	1.42838e-18
TRINITY_DN8615_c0_g1_i3	4.698e-79	7.94042e-78	3.02404	0.160638	0.818874	2.62541	0.0509836	-0.0362829	0.000625733	0.000625733
TRINITY_DN4957_c0_g1_i1	3.49064e-78	5.84236e-77	3.05473	0.163192	0.834216	2.66919	0.0526164	-0.0490146	0.00064671	0.00064671
TRINITY_DN6089_c0_g1_i4	4.56061e-78	7.61467e-77	1.26132	0.0674344	4.87311	0.456684	0.00909479	-0.00660479	1.00235e-16	1.00235e-16
comp5849_c0_seq1	6.52607e-78	1.08699e-76	2.95858	0.158338	0.786142	2.50767	0.0495602	-0.0416768	0.000581327	0.000581327
comp6200_c0_seq1	6.87245e-78	1.1433e-76	3.02977	0.162172	0.821738	2.62853	0.0519696	-0.045186	0.000629643	0.000629643
comp15134_c0_seq1	8.90417e-78	1.47773e-76	3.03008	0.162308	0.821894	2.65643	0.0520582	-0.0133533	0.000629856	0.000629856
TRINITY_DN2697_c0_g4_i4	3.94854e-77	6.51367e-76	1.43715	0.0773121	4.73793	0.591787	0.0119543	-0.0100036	5.66502e-16	5.66502e-16
TRINITY_DN8805_c0_g1_i1	1.17064e-76	1.92193e-75	1.45395	0.0784624	4.74055	0.605044	0.0123127	-0.0110879	5.50809e-16	5.50809e-16
TRINITY_DN4634_c0_g1_i7	1.93121e-76	3.16305e-75	3.07324	0.166089	0.843473	2.70547	0.0545116	-0.0464044	0.000659401	0.000659401
TRINITY_DN2104_c0_g1_i3	5.08071e-76	8.31159e-75	2.70834	0.146783	3.9943	2.09792	0.0430903	-0.0405643	1.45493e-18	1.45493e-18
TRINITY_DN2484_c0_g1_i5	7.67596e-76	1.25423e-74	0.810464	0.0439774	5.7074	0.188154	0.00386803	-0.00330574	9.95856e-18	9.95856e-18
TRINITY_DN2233_c0_g1_i6	9.57353e-76	1.55873e-74	5.93203	0.322093	4.09957	10.0708	0.207488	-0.187912	1.35645e-21	1.35645e-21
TRINITY_DN4499_c0_g1_i4	1.21768e-75	1.98024e-74	0.958032	0.0520553	5.20763	0.262735	0.00541951	-0.00483699	8.57121e-21	8.57121e-21
TRINITY_DN1308_c0_g1_i4	3.25659e-75	5.27108e-74	2.10311	0.114606	4.22119	1.26544	0.0262693	-0.0242877	1.50327e-16	1.50327e-16
TRINITY_DN7339_c0_g1_i3	3.98545e-75	6.44322e-74	1.11625	0.060865	5.07324	0.357114	0.00740911	-0.00611425	1.48713e-18	1.48713e-18
TRINITY_DN2713_c0_g1_i1	9.67011e-75	1.55786e-73	2.1312	0.116513	4.15853	1.30888	0.0271505	-0.0141235	3.92165e-18	3.92165e-18
TRINITY_DN16884_c0_g1_i3	1.54525e-74	2.48651e-73	2.98631	0.163491	0.800008	2.55074	0.0528583	-0.0496726	0.000600069	0.000600069
TRINITY_DN3549_c0_g2_i1	3.89227e-74	6.24124e-73	0.846643	0.0464794	5.48722	0.205262	0.00432066	-0.00378321	7.64267e-19	7.64267e-19
TRINITY_DN2081_c0_g1_i1	4.48476e-74	7.18293e-73	2.88601	0.158505	0.749859	2.38278	0.0497149	-0.0461669	0.000532925	0.000532925
TRINITY_DN46919_c0_g1_i1	6.26002e-74	1.00029e-72	2.69406	0.148111	3.98319	2.07872	0.0438738	-0.0380157	9.5019e-19	9.5019e-19
TRINITY_DN1586_c0_g1_i4	7.85456e-74	1.25363e-72	1.12407	0.0618404	5.06833	0.362435	0.00764848	-0.00598714	1.7106e-18	1.7106e-18
TRINITY_DN8157_c0_g1_i1	1.56365e-73	2.47842e-72	2.94593	0.162407	0.77982	2.50132	0.0521794	-0.0268196	0.000572822	0.000572822
TRINITY_DN1481_c0_g2_i1	2.39214e-73	3.78289e-72	1.94499	0.107365	4.21271	1.08818	0.0230543	-0.0145069	1.05953e-16	1.05953e-16
TRINITY_DN3715_c0_g1_i2	6.64093e-73	1.04538e-71	1.28784	0.0713109	4.84099	0.47619	0.0101705	-0.00745862	1.60368e-16	1.60368e-16
TRINITY_DN679_c0_g1_i1	1.00715e-72	1.58177e-71	0.95032	0.0526887	5.22563	0.260187	0.0055522	-0.0030361	2.28456e-21	2.28456e-21
TRINITY_DN37520_c0_g1_i1	2.92996e-72	4.57553e-71	3.58125	0.199209	3.82462	3.66677	0.0793682	-0.076595	3.5106e-16	3.5106e-16
TRINITY_DN1134_c1_g5_i2	4.39077e-72	6.84901e-71	2.0806	0.115879	4.12769	1.24043	0.0268558	-0.0226536	6.46051e-20	6.46051e-20
TRINITY_DN11868_c0_g2_i1	5.32461e-72	8.28687e-71	1.01514	0.0565718	5.21004	0.295608	0.00640073	-0.00502564	7.34697e-21	7.34697e-21
TRINITY_DN6216_c0_g1_i5	5.813e-72	9.03675e-71	2.21188	0.123298	4.10176	1.40474	0.0304047	-0.0223526	4.17354e-22	4.17354e-22
TRINITY_DN8764_c0_g2_i1	7.23745e-72	1.12258e-70	2.98631	0.16658	0.800006	2.55067	0.0548977	-0.051795	0.000600067	0.000600067
TRINITY_DN740_c0_g1_i2	8.16498e-72	1.26502e-70	1.88316	0.105084	4.22642	1.01555	0.0220855	-0.0193775	1.83877e-16	1.83877e-16
TRINITY_DN2254_c0_g2_i1	1.45204e-71	2.24714e-70	2.05553	0.114908	4.16312	1.20928	0.0264079	-0.0239836	5.79422e-18	5.79422e-18
TRINITY_DN1675_c0_g1_i10	1.64299e-71	2.5398e-70	1.29108	0.0722019	4.87993	0.477593	0.0104262	-0.00886286	9.0222e-17	9.0222e-17
TRINITY_DN9303_c0_g1_i1	2.51243e-71	3.87077e-70	2.99167	0.167527	0.802687	2.58151	0.0555269	-0.0271256	0.000603702	0.000603702
TRINITY_DN1457_c0_g1_i4	2.76332e-71	4.25254e-70	0.914004	0.0511975	5.40947	0.239501	0.00524236	-0.00429216	1.38252e-19	1.38252e-19
TRINITY_DN1188_c0_g1_i6	6.43396e-71	9.87928e-70	1.35674	0.0761989	4.72387	0.527984	0.0116126	-0.00921335	6.56427e-16	6.56427e-16
TRINITY_DN2021_c0_g2_i1	7.89961e-71	1.21163e-69	1.87826	0.105557	4.38081	1.01027	0.0222847	-0.0195956	4.08166e-15	4.08166e-15
TRINITY_DN15012_c1_g1_i1	1.35629e-70	2.07331e-69	2.93364	0.16515	0.773672	2.46599	0.0539846	-0.0457412	0.000564578	0.000564578
TRINITY_DN6940_c1_g1_i1	1.96028e-70	2.98997e-69	3.03393	0.170996	0.82382	2.63124	0.0578465	-0.0563249	0.000632487	0.000632487
TRINITY_DN2728_c1_g3_i1	2.20342e-70	3.35339e-69	1.53894	0.0867684	4.49683	0.677896	0.0150575	-0.0136256	3.80529e-15	3.80529e-15
TRINITY_DN7971_c0_g1_i1	3.47769e-70	5.28685e-69	3.03166	0.171178	0.822683	2.62982	0.0579732	-0.0535113	0.000630934	0.000630934
TRINITY_DN2416_c0_g2_i1	5.88046e-70	8.92973e-69	0.989727	0.0559771	5.2751	0.281649	0.00626686	-0.00419688	2.51319e-26	2.51319e-26
TRINITY_DN7651_c0_g1_i3	9.33104e-70	1.4154e-68	3.9621	0.224419	1.2879	4.50377	0.0995723	-0.0779079	0.00115568	0.00115568
comp39590_c0_seq7	2.38057e-69	3.59516e-68	3.00204	0.170552	0.807875	2.58625	0.0575652	-0.0443623	0.00061075	0.00061075
TRINITY_DN42496_c0_g1_i1	4.32206e-69	6.50579e-68	3.00205	0.170881	0.807879	2.58644	0.0577896	-0.0443762	0.000610755	0.000610755
TRINITY_DN2891_c0_g1_i1	5.38529e-69	8.09736e-68	0.689349	0.0392665	5.88149	0.136439	0.00308372	-0.00230509	3.10275e-17	3.10275e-17
comp31804_c1_seq3	7.17637e-69	1.07787e-67	2.91097	0.165968	0.762338	2.4255	0.0545414	-0.0493785	0.000549455	0.000549455
TRINITY_DN5181_c0_g2_i3	1.3438e-68	2.01176e-67	2.06485	0.117967	4.15526	1.2217	0.0278323	-0.0237165	2.90847e-18	2.90847e-18
TRINITY_DN8011_c0_g1_i3	2.47525e-68	3.69755e-67	0.998941	0.0571842	5.32848	0.287991	0.00654006	-0.00317826	4.24114e-21	4.24114e-21
TRINITY_DN221_c0_g2_i1	3.64492e-68	5.42714e-67	1.99514	0.114356	4.20471	1.14301	0.0261547	-0.0195134	7.39803e-17	7.39803e-17
TRINITY_DN10368_c0_g1_i2	4.86956e-68	7.24274e-67	1.33695	0.0767033	4.68638	0.512481	0.0117668	-0.0096862	9.48222e-16	9.48222e-16
TRINITY_DN3391_c0_g1_i4	9.01763e-68	1.3369e-66	1.18082	0.0678831	4.95926	0.398945	0.00921624	-0.00855977	2.24674e-17	2.24674e-17
TRINITY_DN7010_c0_g1_i1	1.02646e-67	1.5185e-66	2.39033	0.137474	4.03429	1.6395	0.0377985	-0.0296134	1.66191e-18	1.66191e-18
TRINITY_DN10054_c0_g1_i2	1.0619e-67	1.56925e-66	0.790036	0.0454421	5.63241	0.178689	0.00412997	-0.00371204	5.10196e-18	5.10196e-18
TRINITY_DN29555_c0_g1_i1	1.99452e-67	2.93482e-66	1.68005	0.0968365	4.3842	0.809875	0.0187546	-0.0147582	4.18212e-15	4.18212e-15
TRINITY_DN3231_c0_g1_i2	8.88931e-67	1.29829e-65	1.52271	0.0882053	4.48772	0.66512	0.0155603	-0.0124723	3.99886e-15	3.99886e-15
TRINITY_DN212_c0_g1_i7	1.60074e-66	2.33295e-65	1.18504	0.0687804	4.8919	0.401736	0.00946147	-0.00887384	7.46198e-17	7.46198e-17
TRINITY_DN6504_c0_g1_i5	3.92718e-66	5.69338e-65	3.22883	0.18797	0.921266	2.99504	0.0698997	-0.050797	0.000766057	0.000766057
TRINITY_DN1432_c0_g1_i4	5.82031e-66	8.42017e-65	1.12598	0.0656376	4.95129	0.363432	0.00861658	-0.00722128	2.62345e-17	2.62345e-17
TRINITY_DN1144_c0_g1_i4	9.90477e-66	1.4299e-64	2.93901	0.171635	0.776357	2.49722	0.0583493	-0.0241854	0.000568175	0.000568175
TRINITY_DN47760_c0_g1_i1	3.2949e-65	4.722e-64	5.45768	0.320034	4.0106	8.53619	0.204843	-0.174717	1.93274e-18	1.93274e-18
TRINITY_DN2987_c0_g1_i9	3.59362e-65	5.14474e-64	3.20709	0.188117	0.910398	2.94437	0.0700248	-0.0634053	0.000751236	0.000751236
TRINITY_DN684_c0_g1_i3	3.97039e-65	5.67824e-64	0.883975	0.0518687	5.37343	0.223821	0.00538073	-0.00472654	4.24875e-20	4.24875e-20
TRINITY_DN3379_c0_g1_i1	4.03828e-65	5.76933e-64	5.59612	0.328381	2.67358	9.13245	0.137544	0.0781239	2.08816e-06	0.0781239
TRINITY_DN8040_c0_g3_i1	4.25039e-65	6.06606e-64	1.01066	0.0593158	5.0872	0.293465	0.00703674	-0.00513701	9.86206e-19	9.86206e-19
TRINITY_DN7952_c0_g1_i1	1.09233e-64	1.55734e-63	2.88602	0.169933	0.749861	2.38284	0.0572215	-0.0536023	0.000532927	0.000532927
TRINITY_DN2426_c0_g1_i7	1.2959e-64	1.84374e-63	2.95443	0.174064	0.78407	2.50528	0.0600182	-0.0467568	0.000578537	0.000578537
TRINITY_DN4807_c0_g3_i1	1.4595e-64	2.06796e-63	3.36704	0.198455	3.73034	3.26671	0.0787689	-0.0465964	5.23918e-15	5.23918e-15
TRINITY_DN1115_c0_g1_i1	2.29131e-64	3.23987e-63	1.62621	0.0959998	4.38359	0.769331	0.0184319	-0.00240112	4.16442e-15	4.16442e-15
TRINITY_DN1981_c0_g1_i1	2.6984e-64	3.81156e-63	2.95631	0.174618	0.785007	2.50622	0.0604033	-0.0497277	0.000579798	0.000579798
TRINITY_DN41805_c0_g1_i1	3.61047e-64	5.08422e-63	2.80217	0.165682	0.70794	2.24861	0.0544225	-0.0484424	0.000478506	0.000478506
TRINITY_DN1824_c0_g1_i1	3.8646e-64	5.43653e-63	2.06331	0.122024	4.08612	1.23094	0.0297799	-0.0127621	4.92179e-20	4.92179e-20
TRINITY_DN442_c0_g4_i2	5.7344e-64	8.034e-63	2.26177	0.133946	4.01628	1.46759	0.0358831	-0.028893	1.97443e-18	1.97443e-18
TRINITY_DN5235_c0_g1_i2	6.71771e-64	9.40206e-63	1.21808	0.0721766	4.78625	0.424445	0.0104189	-0.00980314	3.27083e-16	3.27083e-16
TRINITY_DN10784_c0_g1_i1	1.35135e-63	1.8875e-62	2.80565	0.166655	0.709676	2.25032	0.0550673	-0.0535776	0.000480722	0.000480722
comp35426_c0_seq9	1.68881e-63	2.35407e-62	2.88601	0.171563	0.749857	2.3827	0.0583351	-0.0548707	0.000532923	0.000532923
TRINITY_DN42516_c0_g1_i1	2.01712e-63	2.80887e-62	1.70815	0.101607	4.21068	0.841744	0.020648	-0.011204	9.69929e-17	9.69929e-17
TRINITY_DN9033_c0_g1_i1	2.35925e-63	3.27864e-62	2.31249	0.137632	3.92067	1.52884	0.037885	-0.0367751	6.85727e-21	6.85727e-21
TRINITY_DN27822_c0_g1_i1	3.05565e-63	4.23787e-62	2.9586	0.176247	0.786153	2.50812	0.0615447	-0.053179	0.000581342	0.000581342
TRINITY_DN8342_c0_g1_i4	4.32289e-63	5.98333e-62	1.40684	0.08391	4.51935	0.57004	0.0140818	-0.00876701	3.34485e-15	3.34485e-15
TRINITY_DN686_c0_g2_i1	4.95414e-63	6.85016e-62	0.526013	0.0313889	6.12529	0.0794294	0.00197052	-0.00153285	8.76253e-17	8.76253e-17
TRINITY_DN16241_c0_g1_i1	1.40892e-62	1.94033e-61	4.99447	0.299148	3.9432	7.19134	0.178979	-0.104001	5.37265e-21	5.37265e-21
TRINITY_DN300_c0_g1_i1	4.42296e-62	6.06086e-61	2.86107	0.172071	0.737389	2.34006	0.0587004	-0.0572055	0.000516548	0.000516548
TRINITY_DN7587_c0_g1_i4	6.7558e-62	9.2392e-61	1.18617	0.0714478	4.91055	0.402369	0.0102096	-0.00977665	5.47925e-17	5.47925e-17
comp27570_c0_seq1	1.17326e-61	1.60295e-60	5.30446	0.320149	2.81303	8.17865	0.204991	-0.0423293	1.43588e-07	1.43588e-07
TRINITY_DN7983_c0_g1_i1	1.19958e-61	1.63729e-60	2.87474	0.173518	0.744223	2.377	0.0596917	-0.041243	0.000525505	0.000525505
TRINITY_DN2118_c0_g1_i4	1.32393e-61	1.80521e-60	1.2213	0.0737435	4.76721	0.42695	0.0108762	-0.00995776	4.09456e-16	4.09456e-16
TRINITY_DN246_c0_g1_i1	1.41398e-61	1.9261e-60	0.884131	0.0533977	5.28375	0.226158	0.00570263	-0.00241481	7.52087e-24	7.52087e-24
TRINITY_DN9650_c0_g2_i1	2.19448e-61	2.98337e-60	3.05577	0.184851	0.83474	2.72651	0.0556369	0.0127029	0.000647428	0.0127029
TRINITY_DN121_c0_g1_i1	3.68547e-61	4.99553e-60	1.27334	0.0771736	4.66653	0.467806	0.0119115	-0.00660622	1.13605e-15	1.13605e-15
TRINITY_DN11358_c0_g1_i1	5.5682e-60	7.48118e-59	1.50776	0.0923025	4.34961	0.654512	0.0170395	-0.0112185	3.02453e-15	3.02453e-15
TRINITY_DN6737_c0_g1_i1	6.64994e-60	8.91715e-59	5.23369	0.320611	2.77764	7.96619	0.205583	-0.0422047	3.09455e-07	3.09455e-07
TRINITY_DN4699_c1_g1_i2	7.47155e-60	1.00091e-58	0.807064	0.0494615	5.39271	0.186531	0.00489288	-0.00439112	8.35972e-20	8.35972e-20
TRINITY_DN2044_c0_g1_i2	1.02622e-59	1.37208e-58	0.369014	0.0226422	6.8658	0.0390591	0.00102534	-0.000846867	3.6844e-16	3.6844e-16
TRINITY_DN7146_c0_g1_i5	1.44302e-59	1.92749e-58	2.95632	0.181628	0.785013	2.5065	0.0653978	-0.0544265	0.000579806	0.000579806
TRINITY_DN28697_c0_g1_i1	2.12422e-59	2.82913e-58	1.27719	0.0785816	4.68069	0.467461	0.0123501	-0.01072	9.99573e-16	9.99573e-16
TRINITY_DN3929_c0_g1_i1	3.49938e-59	4.65164e-58	2.88603	0.177903	0.749867	2.38308	0.0627662	-0.0588936	0.000532935	0.000532935
TRINITY_DN2962_c0_g1_i5	3.60948e-59	4.79336e-58	1.36756	0.0843103	4.48117	0.535833	0.0142165	-0.0124844	4.14062e-15	4.14062e-15
TRINITY_DN9744_c0_g2_i3	6.84706e-59	9.06659e-58	2.88325	0.178185	0.748476	2.38139	0.0629688	-0.0557202	0.000531101	0.000531101
TRINITY_DN28952_c0_g1_i1	1.14916e-58	1.51875e-57	1.85331	0.114761	4.12762	0.985497	0.0263402	-0.0215084	6.35995e-20	6.35995e-20
TRINITY_DN1002_c0_g1_i6	1.3565e-58	1.78933e-57	1.5244	0.0944539	4.3302	0.666493	0.0178431	-0.0148613	2.339e-15	2.339e-15
TRINITY_DN7651_c0_g1_i7	1.77896e-58	2.34434e-57	5.21328	0.323359	2.76679	7.90562	0.209121	-0.0453405	3.85882e-07	3.85882e-07
TRINITY_DN1245_c0_g1_i1	2.15628e-58	2.83614e-57	3.56427	0.22124	3.66641	3.63292	0.0978944	-0.0941517	2.98851e-15	2.98851e-15
TRINITY_DN5055_c0_g1_i1	2.98736e-58	3.91803e-57	1.59157	0.0989154	4.26199	0.72513	0.0195685	-0.0179508	5.76229e-16	5.76229e-16
TRINITY_DN10282_c0_g1_i2	3.94643e-58	5.16603e-57	0.847691	0.0527401	5.39126	0.20594	0.00556304	-0.00482642	7.97896e-20	7.97896e-20
comp38067_c0_seq5	4.41168e-58	5.76957e-57	2.8583	0.177909	0.736002	2.33849	0.0627885	-0.0578401	0.000514736	0.000514736
TRINITY_DN4861_c0_g2_i3	4.5572e-58	5.95422e-57	1.07478	0.0669062	4.94251	0.331279	0.00895287	-0.0075143	3.09797e-17	3.09797e-17
comp11069_c0_seq1	4.62869e-58	6.04189e-57	2.74331	0.170783	0.678506	2.15576	0.0578923	-0.0514165	0.000441498	0.000441498
TRINITY_DN52510_c0_g1_i1	4.86172e-58	6.34006e-57	3.18893	0.198563	3.65987	2.91103	0.0788542	-0.0724015	2.37423e-15	2.37423e-15
TRINITY_DN1991_c0_g1_i2	7.82067e-58	1.01795e-56	1.03502	0.0645653	4.87572	0.307386	0.00833736	-0.00680627	9.62983e-17	9.62983e-17
TRINITY_DN1639_c0_g2_i2	1.77452e-57	2.3032e-56	1.32077	0.0826539	4.62552	0.498737	0.0136633	-0.0132821	1.60451e-15	1.60451e-15
TRINITY_DN3476_c0_g1_i2	3.23952e-57	4.19279e-56	0.725035	0.0454796	5.64008	0.150453	0.00413679	-0.00383402	5.50142e-18	5.50142e-18
TRINITY_DN2281_c0_g3_i1	5.13501e-57	6.62734e-56	0.632302	0.0397345	5.96878	0.116361	0.00315767	-0.00067169	4.75678e-17	4.75678e-17
TRINITY_DN4974_c0_g1_i7	5.32555e-57	6.86682e-56	0.796684	0.0500716	5.34239	0.183123	0.00501433	-0.00293853	1.01317e-20	1.01317e-20
comp40164_c0_seq1	9.75911e-57	1.25365e-55	1.04326	0.065726	4.90409	0.311529	0.00863982	-0.00798966	6.10936e-17	6.10936e-17
TRINITY_DN10955_c0_g1_i1	1.0788e-56	1.38453e-55	1.47763	0.0931283	4.35713	0.626588	0.0173457	-0.0141252	3.29234e-15	3.29234e-15
TRINITY_DN956_c0_g1_i1	1.47399e-56	1.88468e-55	1.83576	0.115843	4.16613	0.985872	0.0237369	0.00310228	7.35776e-18	0.00310228
TRINITY_DN1956_c0_g1_i1	1.53394e-56	1.95952e-55	2.85832	0.180398	0.736011	2.33887	0.064572	-0.0592148	0.000514748	0.000514748
TRINITY_DN2644_c0_g1_i2	1.82601e-56	2.33046e-55	1.33663	0.0844174	4.59204	0.51128	0.0142526	-0.0132841	2.0711e-15	2.0711e-15
TRINITY_DN4346_c0_g1_i1	1.90159e-56	2.42466e-55	0.903449	0.0570683	5.19827	0.234528	0.00651359	-0.00497134	1.48524e-20	1.48524e-20
TRINITY_DN37356_c0_g1_i1	2.81729e-56	3.58559e-55	0.933763	0.0590756	5.16197	0.25018	0.00697984	-0.00574104	7.61996e-20	7.61996e-20
TRINITY_DN11744_c0_g2_i2	2.88859e-56	3.67295e-55	1.46382	0.0926196	4.34913	0.61669	0.0171568	-0.0119438	3.00726e-15	3.00726e-15
TRINITY_DN1825_c0_g3_i2	3.03075e-56	3.85014e-55	1.07486	0.0680219	4.90232	0.332141	0.00925395	-0.00686314	6.29253e-17	6.29253e-17
TRINITY_DN14837_c0_g1_i1	4.87981e-56	6.18199e-55	2.83059	0.179474	0.722148	2.29389	0.063925	-0.0584718	0.000496742	0.000496742
TRINITY_DN2919_c1_g1_i1	4.94785e-56	6.26242e-55	1.08612	0.0688694	4.90847	0.33776	0.009486	-0.00865164	5.676e-17	5.676e-17
TRINITY_DN12189_c0_g2_i1	1.0422e-55	1.31426e-54	1.82869	0.116302	4.07768	0.965362	0.0270524	-0.0154989	1.53289e-19	1.53289e-19
TRINITY_DN4981_c0_g1_i1	1.04199e-55	1.31426e-54	1.21315	0.0771545	4.65634	0.423075	0.0119056	-0.00889457	1.24212e-15	1.24212e-15
TRINITY_DN12437_c0_g1_i1	1.04557e-55	1.31731e-54	2.81863	0.179264	0.71617	2.28797	0.0637819	-0.0427232	0.000489042	0.000489042
TRINITY_DN12283_c0_g1_i2	1.10712e-55	1.39358e-54	3.91198	0.248857	1.26284	4.37607	0.122719	-0.1185	0.00114045	0.00114045
TRINITY_DN10973_c0_g1_i2	1.15072e-55	1.44713e-54	2.92299	0.185972	3.7065	2.45053	0.0691714	-0.0581748	5.58282e-15	5.58282e-15
TRINITY_DN928_c0_g1_i2	1.37746e-55	1.72912e-54	2.77448	0.176652	0.694094	2.20341	0.0619508	-0.0572275	0.000460961	0.000460961
TRINITY_DN4483_c0_g1_i1	1.41319e-55	1.77235e-54	1.58188	0.100729	4.42969	0.718335	0.0202927	-0.0163492	4.94037e-15	4.94037e-15
TRINITY_DN5824_c0_g1_i1	1.82972e-55	2.29056e-54	1.04039	0.0663183	5.01208	0.310653	0.00879622	-0.00717456	7.246e-18	7.246e-18
TRINITY_DN4738_c0_g1_i2	2.4866e-55	3.11006e-54	5.73933	0.366299	3.31474	9.41142	0.26835	-0.268323	4.94628e-14	4.94628e-14
TRINITY_DN4507_c0_g1_i1	3.40932e-55	4.26025e-54	0.833845	0.0532865	5.29647	0.200424	0.00567889	-0.00361713	1.49429e-22	1.49429e-22
TRINITY_DN9064_c0_g1_i1	8.19374e-55	1.0211e-53	2.79154	0.179032	0.702623	2.24509	0.0636329	-0.0419218	0.000471741	0.000471741
TRINITY_DN791_c0_g1_i4	9.19778e-55	1.14519e-53	1.18843	0.0762547	5.10736	0.404473	0.0116296	-0.0105364	5.25143e-19	5.25143e-19
TRINITY_DN5782_c0_g1_i2	1.63112e-54	2.01988e-53	2.91788	0.187664	3.56026	2.43467	0.0704355	-0.0679841	1.42838e-20	1.42838e-20
TRINITY_DN3988_c0_g2_i2	2.86887e-54	3.5399e-53	1.76691	0.113905	4.10352	0.899069	0.0259486	-0.0176963	1.12228e-22	1.12228e-22
TRINITY_DN2966_c0_g1_i4	2.88826e-54	3.56064e-53	1.08662	0.0700513	4.76007	0.338456	0.00981438	-0.00853034	4.44193e-16	4.44193e-16
TRINITY_DN14926_c0_g1_i1	4.66753e-54	5.74381e-53	2.79596	0.180607	0.704831	2.24578	0.0647629	-0.0504751	0.000474546	0.000474546
TRINITY_DN2938_c0_g1_i1	7.6346e-54	9.37829e-53	0.694982	0.0449849	5.50094	0.138825	0.00404729	-0.00308462	9.63883e-19	9.63883e-19
TRINITY_DN1153_c0_g1_i2	1.23056e-53	1.50892e-52	1.48575	0.0963621	4.32669	0.631598	0.0185713	-0.0175266	2.21939e-15	2.21939e-15
TRINITY_DN855_c0_g1_i5	2.7479e-53	3.3605e-52	2.80565	0.182583	0.709676	2.25032	0.066192	-0.0647024	0.000480722	0.000480722
TRINITY_DN1577_c0_g1_i1	3.12144e-53	3.81392e-52	0.874697	0.0569531	5.12245	0.219659	0.00648732	-0.00525	3.18242e-19	3.18242e-19
TRINITY_DN7942_c0_g1_i1	4.03841e-53	4.92558e-52	1.46156	0.0952685	4.31975	0.615056	0.0181522	-0.0126401	1.98937e-15	1.98937e-15
TRINITY_DN3649_c0_g1_i4	7.6761e-53	9.32931e-52	1.98177	0.12953	3.76417	1.1322	0.033556	-0.0217965	3.14755e-15	3.14755e-15
TRINITY_DN3493_c0_g1_i1	1.28169e-52	1.55635e-51	1.33889	0.0877019	4.39019	0.514494	0.0153832	-0.0126801	4.34851e-15	4.34851e-15
TRINITY_DN7999_c0_g1_i1	1.35099e-52	1.63905e-51	1.01971	0.0668095	4.91466	0.298492	0.00892701	-0.0072871	5.10675e-17	5.10675e-17
TRINITY_DN4460_c0_g2_i1	1.47595e-52	1.78908e-51	1.64086	0.107547	4.19909	0.772133	0.0231326	-0.0197803	5.64072e-17	5.64072e-17
comp36597_c0_seq1	2.04772e-52	2.4778e-51	0.882007	0.0578906	5.05775	0.223738	0.00670265	-0.00498712	2.29324e-18	2.29324e-18
TRINITY_DN5169_c0_g1_i2	3.03302e-52	3.66359e-51	1.49594	0.0983523	4.3819	0.6405	0.0193463	-0.0180451	4.11433e-15	4.11433e-15
TRINITY_DN2656_c1_g1_i3	3.36971e-52	4.06671e-51	0.930104	0.0611784	5.02739	0.24997	0.00748558	-0.00421857	5.02502e-18	5.02502e-18
TRINITY_DN3409_c0_g1_i2	4.59344e-52	5.5387e-51	2.73887	0.180392	0.676286	2.15448	0.0646438	-0.0515469	0.000438752	0.000438752
TRINITY_DN15031_c0_g4_i1	5.22017e-52	6.28339e-51	2.76825	0.182428	0.690979	2.20029	0.0661032	-0.0535023	0.000457048	0.000457048
TRINITY_DN1090_c0_g1_i6	5.96767e-52	7.17059e-51	1.30068	0.0857647	4.46108	0.487043	0.0147112	-0.0104172	4.58642e-15	4.58642e-15
TRINITY_DN7693_c0_g1_i4	6.37423e-52	7.64574e-51	1.60795	0.106056	4.21644	0.74417	0.0224958	-0.0161356	1.23996e-16	1.23996e-16
TRINITY_DN8462_c0_g1_i6	7.87917e-52	9.43444e-51	2.7494	0.181509	0.681553	2.15995	0.0654461	-0.0652448	0.000445278	0.000445278
TRINITY_DN17440_c0_g1_i1	9.11462e-52	1.08853e-50	1.40441	0.0927748	4.416	0.566027	0.0172143	-0.0143059	4.85208e-15	4.85208e-15
TRINITY_DN10568_c0_g1_i2	1.38921e-51	1.65765e-50	0.554786	0.0367162	5.99605	0.088594	0.00269616	-0.00193234	5.35953e-17	5.35953e-17
TRINITY_DN9644_c0_g1_i2	1.49531e-51	1.78117e-50	4.9274	0.326205	2.62453	7.07753	0.212814	-0.0487908	4.53939e-06	4.53939e-06
TRINITY_DN8107_c0_g1_i1	2.38377e-51	2.82967e-50	1.09405	0.0725766	4.72417	0.342712	0.0105347	-0.00968997	6.5438e-16	6.5438e-16
TRINITY_DN1509_c0_g1_i1	3.37243e-51	3.99982e-50	5.02718	0.333998	3.47722	7.22094	0.223109	-0.222873	1.6485e-15	1.6485e-15
TRINITY_DN698_c0_g2_i1	4.40941e-51	5.22521e-50	1.01555	0.0675511	4.71211	0.298307	0.00912631	-0.00488215	7.39514e-16	7.39514e-16
TRINITY_DN11386_c0_g1_i5	5.00614e-51	5.92724e-50	2.71212	0.180502	0.662912	2.10732	0.0647398	-0.0580651	0.000422354	0.000422354
comp34889_c1_seq1	6.27769e-51	7.4136e-50	1.10976	0.0739326	4.65779	0.355682	0.0109321	-0.00649	1.22667e-15	1.22667e-15
TRINITY_DN1408_c0_g1_i1	8.60436e-51	1.01265e-49	1.32672	0.0885099	4.48702	0.512103	0.015668	-0.00493986	4.01389e-15	4.01389e-15
TRINITY_DN3031_c1_g3_i1	1.73443e-50	2.03084e-49	0.667973	0.0447019	5.514	0.129714	0.00399651	-0.00139299	1.18612e-18	1.18612e-18
TRINITY_DN1104_c0_g1_i3	2.26549e-50	2.64365e-49	2.40692	0.161267	3.65236	1.66143	0.0520143	-0.0447628	1.70213e-15	1.70213e-15
TRINITY_DN4533_c0_g1_i1	2.92508e-50	3.41044e-49	1.45185	0.0973872	4.29479	0.603663	0.0189685	-0.0173136	1.25739e-15	1.25739e-15
TRINITY_DN1188_c0_g1_i7	3.12967e-50	3.64589e-49	0.959989	0.0644138	4.98369	0.26466	0.00829828	-0.00672157	1.36321e-17	1.36321e-17
TRINITY_DN32642_c0_g1_i1	4.25513e-50	4.94862e-49	2.79598	0.187865	0.704841	2.24616	0.0701118	-0.0554141	0.000474559	0.000474559
TRINITY_DN52871_c0_g1_i1	8.8334e-50	1.02298e-48	2.81172	0.189546	0.71271	2.28354	0.0713704	-0.0424856	0.000484603	0.000484603
TRINITY_DN43502_c0_g1_i1	1.13593e-49	1.31329e-48	2.77448	0.187249	0.694094	2.20341	0.0696632	-0.0649399	0.000460961	0.000460961
TRINITY_DN1018_c0_g1_i1	1.57893e-49	1.82392e-48	3.04308	0.205684	3.51961	2.64881	0.0846115	-0.081117	5.18601e-17	5.18601e-17
TRINITY_DN944_c1_g1_i2	3.15699e-49	3.64073e-48	1.38249	0.0937389	4.32323	0.54976	0.0175739	-0.0132754	2.10349e-15	2.10349e-15
TRINITY_DN5944_c0_g1_i8	4.13199e-49	4.7492e-48	1.6653	0.113054	4.03593	0.793159	0.0255625	-0.024617	1.60624e-18	1.60624e-18
TRINITY_DN1642_c0_g1_i1	7.5925e-49	8.71206e-48	4.98149	0.339133	3.32467	7.11872	0.230022	-0.196609	5.66987e-15	5.66987e-15
TRINITY_DN42660_c0_g1_i1	8.91313e-49	1.02019e-47	4.85687	0.330894	2.3042	6.92748	0.146539	0.0724422	0.000154428	0.0724422
TRINITY_DN2606_c0_g1_i1	1.21144e-48	1.38086e-47	1.38727	0.0946479	4.361	0.551991	0.0179165	-0.0154376	3.42842e-15	3.42842e-15
TRINITY_DN1300_c1_g1_i1	1.49369e-48	1.70118e-47	1.42297	0.0971774	4.26638	0.587074	0.0188869	-0.00891295	6.48238e-16	6.48238e-16
TRINITY_DN3156_c0_g1_i2	1.57463e-48	1.79187e-47	2.90283	0.198289	0.758266	2.41431	0.0780928	-0.0701958	0.000544046	0.000544046
TRINITY_DN8058_c0_g1_i1	1.58299e-48	1.7999e-47	4.19658	0.286671	3.73444	5.06301	0.16436	-0.12795	5.05163e-15	5.05163e-15
TRINITY_DN6591_c0_g1_i2	2.28181e-48	2.58592e-47	2.36852	0.16207	3.86291	1.62273	0.0525334	-0.0293012	2.46356e-17	2.46356e-17
TRINITY_DN13451_c0_g2_i1	2.44785e-48	2.77182e-47	1.70445	0.116668	4.06377	0.834084	0.0272229	-0.0225048	5.07129e-19	5.07129e-19
TRINITY_DN1095_c0_g5_i1	4.13334e-48	4.67652e-47	5.1006	0.349988	2.84057	7.64317	0.212242	0.0327415	7.42318e-08	0.0327415
TRINITY_DN524_c0_g1_i1	6.37072e-48	7.19019e-47	2.2044	0.151567	3.64269	1.39006	0.0459452	-0.0440025	9.63201e-16	9.63201e-16
TRINITY_DN7511_c0_g1_i1	8.63475e-48	9.72947e-47	0.899541	0.0619381	4.96254	0.231584	0.00767265	-0.00721553	2.10564e-17	2.10564e-17
TRINITY_DN2825_c1_g2_i2	9.38835e-48	1.05613e-46	1.92245	0.132423	3.81984	1.0586	0.0350719	-0.031985	4.49188e-16	4.49188e-16
TRINITY_DN7811_c0_g1_i6	1.27048e-47	1.42572e-46	3.39988	0.234527	1.00679	3.32532	0.109127	-0.0826593	0.000879753	0.000879753
TRINITY_DN5169_c0_g2_i1	1.73061e-47	1.93575e-46	1.04296	0.0720497	4.70012	0.314574	0.0103823	-0.00596471	8.32e-16	8.32e-16
TRINITY_DN8784_c0_g1_i2	1.76797e-47	1.97593e-46	1.67785	0.115921	4.03449	0.814502	0.0268755	-0.0150149	1.6553e-18	1.6553e-18
TRINITY_DN5788_c0_g1_i1	4.12125e-47	4.5911e-46	4.38302	0.304045	3.50204	5.56076	0.184886	-0.100963	2.52278e-16	2.52278e-16
TRINITY_DN7582_c0_g1_i2	5.37321e-47	5.97129e-46	1.11119	0.0771797	4.58632	0.356713	0.0119134	-0.00732703	2.15866e-15	2.15866e-15
TRINITY_DN3786_c0_g2_i5	5.55385e-47	6.16706e-46	2.29152	0.159187	3.67201	1.51852	0.0506811	-0.0294212	3.51173e-15	3.51173e-15
TRINITY_DN3851_c0_g2_i1	6.21721e-47	6.89254e-46	1.52339	0.105884	4.19843	0.66505	0.0224229	-0.0201013	5.45622e-17	5.45622e-17
TRINITY_DN1948_c0_g1_i1	6.37248e-47	7.05898e-46	1.25803	0.0874507	4.49608	0.457049	0.0152953	-0.0096192	3.82107e-15	3.82107e-15
TRINITY_DN1478_c0_g1_i1	7.1418e-47	7.89847e-46	3.80119	0.264381	1.20745	4.13043	0.138695	-0.136212	0.00109904	0.00109904
TRINITY_DN1261_c1_g1_i9	7.69428e-47	8.50265e-46	2.78016	0.193435	0.696931	2.21248	0.0743697	-0.0695632	0.000464537	0.000464537
TRINITY_DN716_c0_g1_i1	1.22407e-46	1.34942e-45	0.814766	0.0568162	5.11791	0.190084	0.00645617	-0.00597279	3.71018e-19	3.71018e-19
TRINITY_DN5745_c0_g1_i2	1.72031e-46	1.89495e-45	2.69727	0.1884	0.65549	2.10315	0.0705759	-0.0419987	0.000413362	0.000413362
TRINITY_DN8792_c0_g2_i1	2.04134e-46	2.24678e-45	1.17052	0.0818269	4.59891	0.392435	0.0133913	-0.0122556	1.96916e-15	1.96916e-15
TRINITY_DN14672_c0_g1_i7	2.24099e-46	2.46455e-45	1.22491	0.0856683	4.46376	0.432508	0.0146781	-0.0102237	4.52598e-15	4.52598e-15
TRINITY_DN3186_c0_g1_i4	3.44536e-46	3.78001e-45	0.586416	0.041099	5.68275	0.099278	0.00337826	-0.00218198	8.119e-18	8.119e-18
TRINITY_DN7489_c0_g1_i5	4.14758e-46	4.54318e-45	2.7077	0.189942	0.660705	2.10644	0.0717363	-0.0581116	0.000419671	0.000419671
TRINITY_DN147_c0_g1_i1	4.62407e-46	5.05707e-45	1.96953	0.138234	3.76953	1.12578	0.0382172	-0.0178324	2.78016e-15	2.78016e-15
TRINITY_DN14778_c0_g1_i1	5.35061e-46	5.84236e-45	2.66609	0.187257	0.639898	2.05396	0.0697353	-0.0427907	0.000394736	0.000394736
TRINITY_DN5101_c0_g1_i3	5.86999e-46	6.40438e-45	1.10864	0.077902	4.54723	0.353898	0.0121374	-0.00894733	2.81583e-15	2.81583e-15
TRINITY_DN6025_c0_g1_i1	5.98282e-46	6.52232e-45	2.7433	0.192785	0.678502	2.15561	0.0738907	-0.067575	0.000441494	0.000441494
TRINITY_DN1439_c0_g2_i9	8.45805e-46	9.19888e-45	3.20605	0.225689	3.42539	2.98691	0.101871	-0.0434008	4.42885e-14	4.42885e-14
TRINITY_DN19_c0_g4_i2	1.89435e-45	2.05055e-44	0.825837	0.0583672	5.07244	0.197026	0.00681345	-0.00428477	1.52189e-18	1.52189e-18
comp39703_c2_seq1	1.94173e-45	2.10019e-44	1.51421	0.107032	4.41399	0.661173	0.0229116	-0.0158177	4.82771e-15	4.82771e-15
TRINITY_DN2379_c0_g1_i3	2.37535e-45	2.56515e-44	5.15607	0.364823	3.02311	7.59624	0.266192	-0.265597	3.43592e-12	3.43592e-12
TRINITY_DN1450_c0_g1_i4	3.07886e-45	3.32227e-44	4.85164	0.343727	3.34467	6.7792	0.236297	-0.173374	3.76805e-17	3.76805e-17
TRINITY_DN37076_c0_g1_i1	4.30831e-45	4.63438e-44	2.73265	0.193928	0.673179	2.1515	0.074781	-0.0538239	0.000434921	0.000434921
TRINITY_DN32668_c0_g1_i1	4.66289e-45	5.01187e-44	0.83115	0.0590075	5.07828	0.198986	0.00696376	-0.00508315	1.28511e-18	1.28511e-18
TRINITY_DN9040_c0_g1_i1	6.408e-45	6.86615e-44	1.62199	0.115337	4.04832	0.762407	0.0266052	-0.0140766	1.11361e-18	1.11361e-18
TRINITY_DN541_c2_g1_i2	6.45578e-45	6.91196e-44	1.0614	0.0754773	4.59365	0.325139	0.0113936	-0.00758815	2.04692e-15	2.04692e-15
TRINITY_DN8286_c0_g1_i2	7.98124e-45	8.53856e-44	3.44891	0.245518	3.38192	3.40565	0.120558	-0.112291	6.5199e-14	6.5199e-14
TRINITY_DN1671_c0_g2_i1	9.94976e-45	1.0628e-43	1.52212	0.108476	4.16489	0.667467	0.0235341	-0.0171079	6.68131e-18	6.68131e-18
TRINITY_DN7219_c0_g1_i1	1.14471e-44	1.2199e-43	2.64879	0.188904	0.631248	2.00962	0.0709846	-0.06513	0.000384563	0.000384563
TRINITY_DN11712_c0_g1_i8	1.16184e-44	1.2372e-43	2.64879	0.188918	0.631249	2.00962	0.0709953	-0.0651437	0.000384563	0.000384563
TRINITY_DN10745_c0_g1_i12	1.73183e-44	1.83988e-43	1.19888	0.0856801	4.4409	0.414462	0.0146822	-0.0102471	4.90461e-15	4.90461e-15
TRINITY_DN47236_c0_g1_i1	2.26547e-44	2.40311e-43	1.28617	0.0920445	4.31686	0.477179	0.0169444	-0.0116509	1.89658e-15	1.89658e-15
TRINITY_DN2958_c0_g1_i6	3.0041e-44	3.17926e-43	0.90116	0.0645841	4.85503	0.233792	0.0083422	-0.00628178	1.31251e-16	1.31251e-16
TRINITY_DN18369_c0_g6_i1	3.0353e-44	3.20981e-43	1.70246	0.122018	4.10707	0.853632	0.0245782	0.00519858	1.67359e-25	0.00519858
TRINITY_DN11497_c0_g1_i1	3.7832e-44	3.99458e-43	3.05658	0.219316	3.50129	2.70514	0.0961993	-0.0544185	2.68178e-16	2.68178e-16
TRINITY_DN10649_c0_g3_i2	5.54996e-44	5.8421e-43	1.52258	0.109464	4.12332	0.663609	0.0239647	-0.0225093	2.24071e-20	2.24071e-20
TRINITY_DN2648_c0_g3_i2	6.07836e-44	6.39343e-43	2.24748	0.161655	3.69007	1.46138	0.0522647	-0.0310472	4.93324e-15	4.93324e-15
TRINITY_DN4728_c0_g1_i6	6.33668e-44	6.66005e-43	2.67652	0.192556	0.645113	2.05745	0.0737546	-0.0613199	0.000400925	0.000400925
TRINITY_DN2766_c0_g1_i1	6.68656e-44	7.02241e-43	0.990265	0.0712619	4.79069	0.281072	0.0101565	-0.00911411	3.09875e-16	3.09875e-16
TRINITY_DN9427_c0_g1_i1	8.40086e-44	8.80938e-43	1.07863	0.077712	4.64847	0.334082	0.0120783	-0.0101264	1.32872e-15	1.32872e-15
TRINITY_DN8681_c0_g1_i1	8.6996e-44	9.1157e-43	2.6765	0.19287	0.645104	2.05714	0.0739964	-0.061888	0.000400914	0.000400914
TRINITY_DN5473_c0_g1_i2	9.75857e-44	1.02098e-42	1.29875	0.0936437	4.27558	0.483438	0.0175383	-0.0157761	8.17884e-16	8.17884e-16
TRINITY_DN10865_c0_g1_i1	1.72496e-43	1.80197e-42	1.83411	0.132637	3.91782	0.962891	0.035185	-0.0331363	1.12599e-20	1.12599e-20
TRINITY_DN7666_c0_g1_i2	2.247e-43	2.34198e-42	3.1422	0.227546	0.877953	2.84718	0.102848	-0.0722771	0.000706765	0.000706765
TRINITY_DN663_c0_g2_i5	2.74669e-43	2.85847e-42	3.72415	0.269971	3.4058	3.97778	0.145769	-0.12811	9.98678e-14	9.98678e-14
TRINITY_DN8184_c0_g2_i1	2.91035e-43	3.0265e-42	1.89051	0.137088	3.63564	1.0273	0.0375864	-0.03041	5.56702e-16	5.56702e-16
TRINITY_DN6902_c0_g1_i1	2.97381e-43	3.09015e-42	0.87095	0.0631633	4.95923	0.218565	0.0079792	-0.0058387	2.24795e-17	2.24795e-17
TRINITY_DN12127_c0_g1_i1	4.46703e-43	4.62781e-42	1.76784	0.128481	3.83115	0.894872	0.0330148	-0.030744	2.44442e-16	2.44442e-16
TRINITY_DN1265_c0_g1_i4	6.25359e-43	6.46407e-42	1.40282	0.102134	4.32124	0.564725	0.0208626	-0.0179851	2.03788e-15	2.03788e-15
TRINITY_DN19_c0_g1_i4	6.33747e-43	6.54587e-42	2.68851	0.195754	0.65111	2.09611	0.0762308	-0.0401352	0.000408093	0.000408093
TRINITY_DN1470_c0_g1_i6	6.37371e-43	6.57835e-42	0.930179	0.0677293	4.94183	0.248239	0.00917453	-0.00797323	3.13791e-17	3.13791e-17
TRINITY_DN2211_c0_g1_i15	7.5949e-43	7.8153e-42	2.04206	0.148827	3.76651	1.19456	0.0442987	-0.040651	2.98615e-15	2.98615e-15
TRINITY_DN2237_c0_g1_i1	7.87829e-43	8.10086e-42	1.23101	0.0897346	4.4501	0.435217	0.0161046	-0.0134842	4.79961e-15	4.79961e-15
TRINITY_DN803_c0_g3_i1	7.91058e-43	8.12799e-42	0.866807	0.0631871	5.0588	0.214863	0.00798522	-0.00776374	2.22864e-18	2.22864e-18
TRINITY_DN3783_c0_g1_i3	8.83504e-43	9.07109e-42	1.87606	0.136838	3.70522	1.01095	0.0374494	-0.0312143	5.55892e-15	5.55892e-15
TRINITY_DN4570_c0_g1_i1	1.01119e-42	1.03743e-41	1.90798	0.139266	3.7747	1.05022	0.0387899	-0.0269981	2.43751e-15	2.43751e-15
TRINITY_DN5207_c0_g1_i1	1.1052e-42	1.13219e-41	0.691152	0.0504718	5.34262	0.138155	0.0050948	-0.00314489	1.02601e-20	1.02601e-20
TRINITY_DN2990_c0_g1_i4	1.16371e-42	1.19125e-41	4.79669	0.350377	2.68873	6.78423	0.193288	0.0522396	1.62087e-06	0.0522396
TRINITY_DN12266_c0_g1_i1	1.23905e-42	1.26648e-41	1.3401	0.0979213	4.31605	0.524815	0.0191772	-0.00551962	1.87086e-15	1.87086e-15
TRINITY_DN1658_c0_g1_i4	1.39855e-42	1.42739e-41	3.09471	0.226276	0.854207	2.74314	0.101727	-0.0938009	0.000674136	0.000674136
comp38196_c0_seq2	1.4235e-42	1.45178e-41	1.68988	0.123571	3.90843	0.820757	0.0305394	-0.0248887	6.33237e-20	6.33237e-20
TRINITY_DN2373_c0_g1_i2	1.68198e-42	1.71158e-41	1.31827	0.0964828	4.22523	0.501091	0.0186179	-0.0132931	1.75832e-16	1.75832e-16
comp40041_c1_seq15	2.03587e-42	2.06865e-41	1.02858	0.0753575	4.63495	0.305301	0.0113575	-0.00783488	1.48687e-15	1.48687e-15
TRINITY_DN8229_c0_g1_i1	2.15302e-42	2.18607e-41	2.87457	0.210664	3.48154	2.4307	0.0887586	-0.00733514	1.21231e-15	1.21231e-15
TRINITY_DN2644_c0_g4_i1	2.50695e-42	2.54168e-41	1.1733	0.0860558	4.44922	0.396714	0.0148112	-0.0108576	4.81255e-15	4.81255e-15
comp20185_c0_seq2	3.0881e-42	3.12627e-41	2.71116	0.199072	0.662433	2.10802	0.0788376	-0.0696158	0.000421771	0.000421771
TRINITY_DN32198_c0_g1_i1	5.33504e-42	5.38514e-41	1.16769	0.0859922	4.34218	0.391609	0.0147893	-0.0124103	2.75929e-15	2.75929e-15
TRINITY_DN6938_c0_g1_i4	8.61305e-42	8.6685e-41	2.73887	0.202222	0.676288	2.15455	0.0813489	-0.0681747	0.000438756	0.000438756
TRINITY_DN53497_c0_g1_i1	1.04886e-41	1.05407e-40	1.27896	0.0945321	4.16116	0.470104	0.0178726	-0.0146658	4.92512e-18	4.92512e-18
TRINITY_DN558_c0_g1_i4	1.81237e-41	1.81739e-40	2.28978	0.16975	4.37789	1.50609	0.0576302	-0.0482278	3.99178e-15	3.99178e-15
TRINITY_DN7543_c0_g1_i3	2.027e-41	2.02818e-40	0.905776	0.0671897	4.73398	0.235187	0.00902891	-0.00812048	5.9073e-16	5.9073e-16
TRINITY_DN10469_c0_g1_i1	2.36922e-41	2.36544e-40	1.64808	0.122358	3.96923	0.780211	0.0299428	-0.025085	3.69578e-19	3.69578e-19
TRINITY_DN3117_c0_g1_i1	2.63168e-41	2.62557e-40	1.73681	0.129019	3.88871	0.870812	0.0332921	-0.0228458	1.43864e-18	1.43864e-18
TRINITY_DN2378_c2_g1_i1	2.8558e-41	2.84003e-40	0.877583	0.0652209	4.866	0.221089	0.00850753	-0.00728833	1.11621e-16	1.11621e-16
TRINITY_DN1981_c0_g1_i2	2.91297e-41	2.89362e-40	4.88955	0.363425	2.88985	6.83117	0.264155	-0.26369	1.87619e-08	1.87619e-08
TRINITY_DN8432_c1_g2_i1	3.57906e-41	3.55016e-40	1.4498	0.107881	4.03054	0.601291	0.0232768	-0.0224146	1.77538e-18	1.77538e-18
TRINITY_DN11864_c1_g1_i1	4.32178e-41	4.28379e-40	1.25514	0.0934936	4.29168	0.456569	0.0174821	-0.00994573	1.17832e-15	1.17832e-15
TRINITY_DN19199_c0_g2_i1	6.80196e-41	6.73248e-40	2.88766	0.215638	0.750682	2.38346	0.0924651	-0.09129	0.000534011	0.000534011
TRINITY_DN759_c0_g1_i1	8.77015e-41	8.67432e-40	2.77181	0.207279	0.69276	2.21079	0.08547	-0.0671989	0.000459284	0.000459284
TRINITY_DN6929_c0_g1_i1	1.25729e-40	1.24266e-39	2.58242	0.193504	3.40533	1.93109	0.0748875	-0.044911	1.0048e-13	1.0048e-13
TRINITY_DN809_c0_g1_i2	1.27387e-40	1.25814e-39	2.64092	0.197902	3.38586	1.99852	0.0783308	-0.0715561	7.7714e-14	7.7714e-14
TRINITY_DN4130_c0_g1_i1	1.8488e-40	1.81945e-39	1.21438	0.0911916	4.39424	0.42569	0.0166318	-0.0115659	4.45195e-15	4.45195e-15
TRINITY_DN3246_c0_g1_i2	2.22121e-40	2.18281e-39	2.57607	0.193644	0.594885	1.90614	0.0746531	-0.0628605	0.000343112	0.000343112
TRINITY_DN10773_c0_g1_i1	2.50915e-40	2.45875e-39	1.89361	0.142441	3.76719	1.03662	0.0405791	-0.0264496	2.93946e-15	2.93946e-15
TRINITY_DN18225_c0_g2_i1	3.01005e-40	2.9454e-39	4.6296	0.348606	2.22354	6.33211	0.151525	0.0915269	0.000246209	0.0915269
TRINITY_DN1524_c0_g1_i7	3.27718e-40	3.20451e-39	0.453164	0.0341393	6.02096	0.0593512	0.00233098	-0.00154052	5.94603e-17	5.94603e-17
TRINITY_DN13318_c0_g1_i7	3.53367e-40	3.45041e-39	2.57605	0.19415	0.594878	1.90592	0.0750455	-0.0634791	0.000343103	0.000343103
TRINITY_DN4284_c0_g1_i4	3.72722e-40	3.63423e-39	1.38598	0.104489	4.13995	0.553946	0.0218359	-0.0158774	5.17396e-19	5.17396e-19
TRINITY_DN41860_c0_g1_i1	4.06183e-40	3.95769e-39	1.64844	0.124337	3.84335	0.787657	0.0309192	-0.017771	1.13657e-16	1.13657e-16
TRINITY_DN6305_c0_g1_i1	4.31695e-40	4.2033e-39	0.955599	0.0721027	4.62075	0.262843	0.0103976	-0.00813764	1.66628e-15	1.66628e-15
TRINITY_DN4885_c0_g1_i1	4.34534e-40	4.22795e-39	2.13105	0.1608	3.65476	1.31334	0.0517132	-0.0332817	1.90999e-15	1.90999e-15
TRINITY_DN12038_c0_g1_i4	4.47411e-40	4.35017e-39	2.64436	0.199565	0.629033	2.00826	0.0792703	-0.0671816	0.000381976	0.000381976
TRINITY_DN42702_c0_g1_i1	5.18977e-40	5.04243e-39	2.64435	0.199732	0.629028	2.00807	0.0794037	-0.0675145	0.00038197	0.00038197
TRINITY_DN1469_c0_g1_i1	5.67073e-40	5.50585e-39	2.21062	0.167056	3.50631	1.40372	0.0558153	-0.0470872	1.76341e-16	1.76341e-16
TRINITY_DN12259_c0_g1_i1	5.6967e-40	5.52716e-39	2.3177	0.175152	3.55896	1.54429	0.0613566	-0.0502628	2.9525e-20	2.9525e-20
TRINITY_DN4986_c0_g1_i1	6.35239e-40	6.159e-39	2.6028	0.19682	0.608255	1.95517	0.0771179	-0.0542779	0.000358098	0.000358098
TRINITY_DN1639_c0_g2_i1	7.56998e-40	7.32404e-39	1.41336	0.106983	4.03799	0.57577	0.0228906	-0.0170199	1.53187e-18	1.53187e-18
TRINITY_DN4795_c0_g1_i3	7.60023e-40	7.34813e-39	0.588462	0.044544	5.67212	0.0992514	0.00396833	-0.00360432	7.40182e-18	7.40182e-18
TRINITY_DN2866_c0_g3_i1	7.63086e-40	7.37256e-39	1.56631	0.118565	3.9527	0.704356	0.0281154	-0.0241381	3.45834e-20	3.45834e-20
TRINITY_DN7760_c0_g1_i1	8.61951e-40	8.32191e-39	2.71559	0.205706	0.664648	2.1092	0.0842053	-0.0816152	0.000424469	0.000424469
TRINITY_DN8912_c0_g1_i1	8.66808e-40	8.36293e-39	1.89633	0.143651	3.6587	1.03151	0.0412714	-0.0365348	2.2655e-15	2.2655e-15
TRINITY_DN4961_c0_g1_i1	1.17627e-39	1.13328e-38	0.629351	0.0477581	5.5797	0.113719	0.00456167	-0.00391755	2.8793e-18	2.8793e-18
TRINITY_DN7386_c0_g1_i3	1.29661e-39	1.24834e-38	0.713272	0.0541566	5.17447	0.146612	0.00586588	-0.00440446	4.64288e-20	4.64288e-20
TRINITY_DN10475_c0_g1_i2	1.5866e-39	1.52434e-38	1.54388	0.117358	4.00479	0.685189	0.0275457	-0.0226764	1.81777e-18	1.81777e-18
TRINITY_DN6479_c0_g1_i5	2.06266e-39	1.97619e-38	0.512352	0.0390053	5.85409	0.0751852	0.00304283	-0.00282831	2.66917e-17	2.66917e-17
TRINITY_DN8613_c0_g1_i1	2.92602e-39	2.79557e-38	3.649	0.278359	3.50261	3.84528	0.154968	-0.107203	2.4057e-16	2.4057e-16
TRINITY_DN791_c0_g1_i1	2.94243e-39	2.8093e-38	1.89143	0.14429	4.28169	1.02525	0.0416394	-0.0380197	9.45214e-16	9.45214e-16
TRINITY_DN12330_c0_g1_i1	3.92017e-39	3.71843e-38	1.22013	0.0932341	4.25281	0.432147	0.0173852	-0.00945372	4.43853e-16	4.43853e-16
TRINITY_DN15928_c1_g1_i2	3.92168e-39	3.71843e-38	2.7507	0.21019	0.682204	2.18326	0.0879139	-0.0629007	0.000446088	0.000446088
TRINITY_DN2329_c0_g1_i5	5.98806e-39	5.65822e-38	1.487	0.113907	4.01791	0.634495	0.0259497	-0.0227655	1.97314e-18	1.97314e-18
TRINITY_DN4873_c0_g1_i3	6.70838e-39	6.33017e-38	1.49068	0.114265	4.02686	0.64104	0.0261128	-0.0189437	1.86481e-18	1.86481e-18
TRINITY_DN12991_c0_g2_i1	7.06762e-39	6.65547e-38	1.7105	0.131154	3.86311	0.844611	0.0344029	-0.024296	2.42021e-17	2.42021e-17
TRINITY_DN9209_c0_g1_i1	8.8495e-39	8.32203e-38	1.17869	0.0904963	4.27674	0.399847	0.0163792	-0.0129963	8.412e-16	8.412e-16
TRINITY_DN3387_c0_g1_i4	9.14146e-39	8.59073e-38	1.34503	0.103287	4.15095	0.523692	0.0213365	-0.0134013	1.89996e-18	1.89996e-18
comp42057_c0_seq1	1.46961e-38	1.3773e-37	2.64881	0.203975	0.631258	2.00992	0.0828268	-0.0766517	0.000384574	0.000384574
TRINITY_DN24066_c0_g2_i1	1.48407e-38	1.38991e-37	2.57161	0.198042	0.59266	1.9043	0.0781003	-0.0608211	0.000340647	0.000340647
TRINITY_DN10908_c0_g1_i1	1.90684e-38	1.78344e-37	2.57166	0.198338	0.592683	1.90495	0.0783356	-0.0603698	0.000340672	0.000340672
TRINITY_DN5704_c0_g1_i2	2.7036e-38	2.5252e-37	2.58201	0.199549	0.597856	1.9077	0.079293	-0.0758988	0.000346415	0.000346415
comp13067_c0_seq3	3.55214e-38	3.31325e-37	2.57164	0.199071	0.592672	1.90465	0.0789175	-0.0612726	0.000340661	0.000340661
TRINITY_DN28999_c0_g1_i1	3.85512e-38	3.59098e-37	1.10874	0.0858694	4.34374	0.352698	0.0147471	-0.0130335	2.81468e-15	2.81468e-15
TRINITY_DN569_c0_g1_i1	4.62881e-38	4.30001e-37	1.34227	0.10407	4.12795	0.517442	0.0216609	-0.0185436	6.82854e-20	6.82854e-20
TRINITY_DN12738_c1_g1_i2	5.77814e-38	5.36408e-37	3.48478	0.270542	3.23566	3.47694	0.146386	-0.137845	2.24219e-11	2.24219e-11
TRINITY_DN5171_c0_g1_i1	6.495e-38	6.01739e-37	0.955565	0.0742376	4.72094	0.262199	0.0110224	-0.00949202	6.76445e-16	6.76445e-16
TRINITY_DN1085_c0_g1_i6	8.2387e-38	7.61747e-37	2.18985	0.170373	3.56892	1.37394	0.0580536	-0.0536131	1.62129e-22	1.62129e-22
TRINITY_DN4048_c0_g1_i1	9.97656e-38	9.21191e-37	1.26619	0.098624	4.15756	0.460613	0.0194534	-0.0164798	3.59761e-18	3.59761e-18
TRINITY_DN2321_c0_g2_i4	1.37438e-37	1.26734e-36	1.25331	0.0978103	4.25402	0.449652	0.0191337	-0.0181355	4.59922e-16	4.59922e-16
TRINITY_DN16030_c0_g1_i4	1.42497e-37	1.31311e-36	2.06112	0.160889	3.58261	1.22694	0.0517702	-0.0364164	5.6074e-19	5.6074e-19
TRINITY_DN756_c0_g2_i1	1.90681e-37	1.7536e-36	2.61319	0.204342	0.613446	1.95831	0.0831477	-0.0747033	0.000363997	0.000363997
TRINITY_DN10612_c0_g2_i1	2.17905e-37	2.00129e-36	1.34218	0.105039	4.09189	0.520632	0.0220665	-0.0151445	1.60555e-20	1.60555e-20
TRINITY_DN314_c0_g1_i1	2.31492e-37	2.12325e-36	1.29991	0.101769	4.11353	0.487348	0.0207137	-0.0153954	3.43053e-22	3.43053e-22
TRINITY_DN42508_c0_g1_i1	4.04223e-37	3.70013e-36	2.72505	0.214069	0.669376	2.15082	0.0912212	-0.0572192	0.000430249	0.000430249
TRINITY_DN10503_c0_g1_i2	5.45203e-37	4.97737e-36	2.58202	0.203207	0.597862	1.9079	0.0822397	-0.0786305	0.000346423	0.000346423
comp39652_c1_seq19	6.37576e-37	5.81682e-36	2.61764	0.206209	0.615671	1.96003	0.0846776	-0.0819788	0.000366539	0.000366539
TRINITY_DN9704_c0_g1_i1	6.42773e-37	5.85647e-36	4.28797	0.337809	3.06288	5.30798	0.22823	-0.164472	1.01396e-12	1.01396e-12
TRINITY_DN19582_c0_g2_i1	7.45138e-37	6.78465e-36	2.68441	0.211673	0.649059	2.06043	0.0892052	-0.0873967	0.000405635	0.000405635
TRINITY_DN7864_c0_g1_i1	7.78892e-37	7.0873e-36	1.59233	0.125594	3.83382	0.728303	0.0315475	-0.0270294	2.08898e-16	2.08898e-16
TRINITY_DN1502_c0_g2_i1	8.35969e-37	7.59661e-36	1.41651	0.111775	4.00122	0.577609	0.0249874	-0.0199465	1.71419e-18	1.71419e-18
TRINITY_DN52994_c0_g1_i1	8.86679e-37	8.04679e-36	2.58405	0.203978	3.50113	1.92673	0.0832143	-0.0611271	2.7183e-16	2.7183e-16
TRINITY_DN1581_c0_g2_i3	1.1303e-36	1.02509e-35	2.95235	0.233402	0.783026	2.50472	0.108376	-0.0916544	0.000577132	0.000577132
TRINITY_DN3236_c0_g1_i2	1.20246e-36	1.08982e-35	1.29809	0.102662	4.08766	0.486222	0.0210788	-0.0154955	3.77881e-20	3.77881e-20
TRINITY_DN43182_c0_g1_i1	1.28466e-36	1.16355e-35	2.61317	0.206753	0.61344	1.95812	0.0851294	-0.076885	0.000363991	0.000363991
TRINITY_DN5841_c0_g1_i2	1.42015e-36	1.28543e-35	2.69381	0.213266	0.653759	2.10141	0.0905533	-0.0577859	0.000411276	0.000411276
TRINITY_DN561_c0_g2_i1	1.58907e-36	1.43737e-35	0.663171	0.0525392	5.23458	0.126589	0.00552073	-0.00443232	9.66604e-22	9.66604e-22
TRINITY_DN5792_c0_g1_i1	1.76694e-36	1.59616e-35	1.68931	0.133923	3.81604	0.821493	0.0358708	-0.0287205	5.4077e-16	5.4077e-16
TRINITY_DN8220_c0_g1_i8	1.8142e-36	1.63778e-35	0.894262	0.0709059	4.8158	0.229314	0.0100553	-0.00909013	2.25506e-16	2.25506e-16
TRINITY_DN16411_c0_g1_i4	1.91705e-36	1.72949e-35	1.16356	0.0922899	4.3915	0.393041	0.0170348	-0.00977353	4.38292e-15	4.38292e-15
TRINITY_DN1431_c0_g1_i4	2.17388e-36	1.95862e-35	0.422695	0.0335533	6.13408	0.051096	0.00225165	-0.00219654	9.02554e-17	9.02554e-17
TRINITY_DN928_c1_g1_i1	2.50738e-36	2.25468e-35	2.27254	0.180555	3.34536	1.4946	0.0652002	-0.0429873	6.32642e-17	6.32642e-17
TRINITY_DN46813_c0_g1_i1	3.23241e-36	2.90095e-35	2.78022	0.221243	3.34622	2.219	0.0978968	-0.0856033	1.11071e-16	1.11071e-16
TRINITY_DN10609_c0_g1_i1	3.79596e-36	3.40006e-35	1.15461	0.0919737	4.26645	0.389575	0.0169183	-0.00678504	6.49434e-16	6.49434e-16
comp16223_c0_seq1	4.40207e-36	3.94038e-35	2.61317	0.208355	0.61344	1.95811	0.0864598	-0.0782309	0.000363991	0.000363991
TRINITY_DN14219_c0_g1_i4	5.9883e-36	5.35677e-35	2.63843	0.210779	0.626067	2.007	0.088477	-0.0674132	0.000378524	0.000378524
TRINITY_DN8625_c0_g2_i3	1.3899e-35	1.23768e-34	1.70843	0.137218	3.7528	0.841613	0.0376576	-0.0286891	3.93763e-15	3.93763e-15
TRINITY_DN7066_c0_g1_i2	1.55732e-35	1.38408e-34	0.544207	0.0437416	5.63133	0.0850078	0.00382666	-0.00337148	5.04741e-18	5.04741e-18
TRINITY_DN37746_c0_g1_i1	1.57477e-35	1.39869e-34	2.10831	0.169471	3.45006	1.28528	0.0574408	-0.0396037	1.00156e-14	1.00156e-14
TRINITY_DN398_c0_g3_i2	1.72033e-35	1.52698e-34	0.713918	0.0574191	5.07873	0.146702	0.00659391	-0.0053351	1.26839e-18	1.26839e-18
TRINITY_DN942_c0_g1_i1	1.99536e-35	1.76882e-34	1.43897	0.115845	3.84138	0.596486	0.0268399	-0.0211563	1.2973e-16	1.2973e-16
TRINITY_DN5891_c1_g1_i1	2.02959e-35	1.79801e-34	1.14995	0.0925866	4.3266	0.380611	0.0171446	-0.013892	2.21632e-15	2.21632e-15
TRINITY_DN1948_c0_g1_i15	2.0485e-35	1.81359e-34	0.795525	0.0640546	4.90734	0.183609	0.00820597	-0.00494943	5.78515e-17	5.78515e-17
TRINITY_DN8947_c0_g1_i4	2.09775e-35	1.856e-34	2.34293	0.188678	3.35718	1.57967	0.071199	-0.0580205	4.57876e-15	4.57876e-15
TRINITY_DN9876_c0_g1_i1	3.38568e-35	2.98782e-34	1.33975	0.108226	3.97551	0.514697	0.0234256	-0.0212581	6.07181e-19	6.07181e-19
TRINITY_DN8604_c2_g1_i2	3.52461e-35	3.10644e-34	0.851657	0.0688152	4.91207	0.207879	0.00947105	-0.00871914	5.3386e-17	5.3386e-17
TRINITY_DN2422_c0_g1_i1	3.60808e-35	3.17798e-34	2.61316	0.21118	0.613434	1.9579	0.0888296	-0.0808151	0.000363983	0.000363983
TRINITY_DN47520_c0_g1_i1	3.82859e-35	3.37004e-34	3.69121	0.298415	3.32605	3.91473	0.178103	-0.152579	3.78673e-15	3.78673e-15
TRINITY_DN11187_c0_g1_i1	4.33252e-35	3.81118e-34	1.03115	0.0834299	4.35656	0.305545	0.0139211	-0.0118723	3.27225e-15	3.27225e-15
TRINITY_DN494_c0_g4_i2	4.59741e-35	4.03903e-34	0.550542	0.0445615	5.61201	0.0867141	0.00397146	-0.00383722	4.13724e-18	4.13724e-18
TRINITY_DN10646_c1_g1_i2	5.1783e-35	4.54356e-34	3.54712	0.287331	1.36469	3.7364	0.0912741	0.0738438	0.00118746	0.0738438
TRINITY_DN2386_c0_g1_i5	5.84194e-35	5.11932e-34	0.82529	0.0669043	4.84524	0.196815	0.00895238	-0.00636886	1.51052e-16	1.51052e-16
TRINITY_DN7220_c0_g1_i1	6.30346e-35	5.51673e-34	2.51076	0.203643	0.562235	1.80113	0.0826331	-0.0826288	0.00030782	0.00030782
TRINITY_DN11040_c0_g1_i2	6.40981e-35	5.60624e-34	2.41073	0.195551	3.33358	1.66856	0.0764804	-0.0670376	1.41056e-16	1.41056e-16
TRINITY_DN28843_c0_g1_i1	6.51665e-35	5.69606e-34	1.25931	0.102163	4.1766	0.462492	0.0208744	-0.0099237	1.55619e-17	1.55619e-17
TRINITY_DN2140_c0_g1_i20	6.59461e-35	5.76054e-34	1.24356	0.100892	4.21194	0.445444	0.0203585	-0.0161519	1.02497e-16	1.02497e-16
TRINITY_DN4202_c0_g2_i5	9.22727e-35	8.03983e-34	0.825758	0.067143	4.90813	0.195027	0.00901637	-0.00877664	5.70885e-17	5.70885e-17
TRINITY_DN5449_c0_g1_i1	9.77056e-35	8.50242e-34	0.755661	0.0614665	4.96046	0.163693	0.00755625	-0.00692287	2.19394e-17	2.19394e-17
TRINITY_DN2571_c0_g2_i2	9.95226e-35	8.65507e-34	0.784931	0.063855	4.91418	0.177429	0.00815493	-0.0065266	5.14927e-17	5.14927e-17
TRINITY_DN4647_c0_g1_i1	1.26145e-34	1.09564e-33	1.97437	0.160869	3.50678	1.11615	0.0517574	-0.0489654	1.694e-16	1.694e-16
TRINITY_DN2203_c0_g1_i4	1.58695e-34	1.37402e-33	1.61525	0.131807	3.69426	0.750949	0.0347464	-0.0283157	5.16736e-15	5.16736e-15
TRINITY_DN6580_c0_g1_i1	1.61036e-34	1.39342e-33	1.00954	0.0823883	4.44873	0.292609	0.0135757	-0.0119226	4.8196e-15	4.8196e-15
TRINITY_DN901_c0_g1_i1	1.79629e-34	1.55332e-33	2.15832	0.176267	3.38347	1.33505	0.0621402	-0.0573618	7.02569e-14	7.02569e-14
TRINITY_DN7903_c0_g3_i3	2.28303e-34	1.97051e-33	0.810666	0.0663116	4.91197	0.188691	0.00879447	-0.00771549	5.34844e-17	5.34844e-17
TRINITY_DN10869_c0_g1_i1	2.31143e-34	1.99252e-33	1.02843	0.0841314	4.40503	0.304407	0.0141562	-0.0115714	4.68611e-15	4.68611e-15
TRINITY_DN2804_c0_g1_i4	2.35619e-34	2.02983e-33	3.3988	0.278076	3.24314	3.31699	0.154653	-0.135435	1.68667e-11	1.68667e-11
TRINITY_DN55082_c0_g1_i1	2.97605e-34	2.55903e-33	2.5464	0.20866	0.58005	1.85493	0.0867515	-0.0840454	0.000326843	0.000326843
TRINITY_DN4045_c0_g1_i4	3.35001e-34	2.87341e-33	2.50483	0.205417	0.559267	1.79938	0.0840872	-0.0762036	0.000304706	0.000304706
comp12174_c0_seq1	4.43659e-34	3.79593e-33	1.02741	0.0844144	4.46116	0.304708	0.0142516	-0.010614	4.58465e-15	4.58465e-15
TRINITY_DN4489_c0_g1_i2	5.13871e-34	4.39393e-33	1.77341	0.145852	3.75571	0.908176	0.0425456	-0.0313396	3.73671e-15	3.73671e-15
TRINITY_DN4099_c0_g1_i2	5.6687e-34	4.84109e-33	0.919172	0.075646	4.57832	0.246713	0.0114446	-0.00523927	2.28467e-15	2.28467e-15
TRINITY_DN12975_c0_g1_i1	5.80008e-34	4.95022e-33	1.26899	0.104451	4.16335	0.464825	0.0218202	-0.0163037	5.90441e-18	5.90441e-18
TRINITY_DN42151_c0_g1_i1	6.7937e-34	5.78748e-33	1.44552	0.119109	3.967	0.600314	0.0283737	-0.0245187	2.98473e-19	2.98473e-19
TRINITY_DN2799_c0_g1_i4	8.27157e-34	7.03774e-33	1.54874	0.127784	3.79037	0.703266	0.0326573	-0.0117161	1.52233e-15	1.52233e-15
TRINITY_DN5955_c0_g1_i2	8.71031e-34	7.40188e-33	1.37512	0.113498	3.93085	0.544123	0.0257635	-0.0212702	2.14152e-21	2.14152e-21
TRINITY_DN3082_c0_g1_i3	1.07239e-33	9.0961e-33	3.79722	0.313852	2.0594	4.25868	0.196518	-0.034343	0.00048786	0.00048786
TRINITY_DN5571_c0_g1_i1	1.10832e-33	9.39511e-33	2.79994	0.231476	3.3096	2.25867	0.107162	-0.0852706	1.1154e-13	1.1154e-13
comp42475_c0_seq1	1.31145e-33	1.11033e-32	2.53597	0.209893	0.57484	1.85084	0.0877891	-0.0721934	0.00032122	0.00032122
TRINITY_DN37305_c0_g1_i1	1.51644e-33	1.28152e-32	2.58202	0.213916	0.597862	1.9079	0.0911734	-0.0875642	0.000346423	0.000346423
TRINITY_DN1106_c0_g3_i1	1.71951e-33	1.45046e-32	1.94086	0.160934	3.43352	1.09671	0.0517998	-0.0279455	2.75173e-14	2.75173e-14
TRINITY_DN2825_c0_g1_i3	2.04936e-33	1.72659e-32	2.2157	0.183945	3.32496	1.41106	0.0676713	-0.0578695	5.22415e-15	5.22415e-15
TRINITY_DN52_c0_g2_i1	2.0765e-33	1.74837e-32	1.5019	0.124697	3.79289	0.661288	0.0310987	-0.0114932	1.39617e-15	1.39617e-15
TRINITY_DN5431_c0_g2_i1	3.2776e-33	2.75294e-32	1.08629	0.0904742	4.24225	0.340886	0.0163712	-0.0120162	3.19862e-16	3.19862e-16
TRINITY_DN5102_c0_g2_i1	3.54577e-33	2.97455e-32	1.95013	0.162509	3.55221	1.0943	0.0528183	-0.0438123	3.55633e-19	3.55633e-19
TRINITY_DN9082_c0_g1_i1	3.54398e-33	2.97455e-32	3.95662	0.329713	1.85383	4.65917	0.145361	0.0720597	0.000824659	0.0720597
comp35375_c0_seq1	4.19568e-33	3.51548e-32	3.04084	0.253695	3.17787	2.64896	0.128722	-0.120511	7.98257e-11	7.98257e-11
TRINITY_DN47173_c0_g1_i1	4.78483e-33	4.00668e-32	3.73628	0.311998	3.21312	4.02232	0.194685	-0.155243	4.41143e-11	4.41143e-11
TRINITY_DN2995_c0_g1_i4	5.00524e-33	4.18614e-32	1.55752	0.130101	3.66787	0.69487	0.0338526	-0.0317931	3.12688e-15	3.12688e-15
TRINITY_DN36995_c0_g1_i1	5.25625e-33	4.39074e-32	0.793587	0.0663116	4.80684	0.182626	0.00879445	-0.00565781	2.53202e-16	2.53202e-16
TRINITY_DN1381_c0_g1_i12	5.50807e-33	4.59551e-32	0.586098	0.0489898	5.38086	0.100462	0.00480001	-0.00209755	5.59527e-20	5.59527e-20
TRINITY_DN2295_c0_g1_i2	5.69342e-33	4.7444e-32	0.961562	0.0803921	4.45543	0.26571	0.0129258	-0.011131	4.70751e-15	4.70751e-15
TRINITY_DN1106_c0_g1_i6	5.86902e-33	4.88777e-32	1.69507	0.141747	3.64207	0.825342	0.0401845	-0.0350372	9.22876e-16	9.22876e-16
TRINITY_DN4399_c1_g1_i2	5.93779e-33	4.94205e-32	0.859423	0.0718736	4.79175	0.212318	0.0103316	-0.00882979	3.05861e-16	3.05861e-16
TRINITY_DN10240_c0_g1_i2	6.20171e-33	5.15859e-32	1.36858	0.114489	3.94984	0.537203	0.0262153	-0.0238119	1.90569e-20	1.90569e-20
TRINITY_DN15936_c0_g1_i2	6.28e-33	5.22056e-32	1.20691	0.100973	4.12658	0.426495	0.0203912	-0.00835859	5.05451e-20	5.05451e-20
TRINITY_DN6755_c0_g1_i1	6.71082e-33	5.57533e-32	0.863135	0.0722455	4.86853	0.213525	0.0104388	-0.00966057	1.07452e-16	1.07452e-16
TRINITY_DN6118_c0_g1_i2	8.26559e-33	6.85461e-32	1.68619	0.141341	3.55501	0.815074	0.0399547	-0.0367811	1.50733e-19	1.50733e-19
TRINITY_DN1378_c0_g1_i2	8.96736e-33	7.4321e-32	0.953733	0.0799901	4.48973	0.261859	0.0127968	-0.0104971	3.95589e-15	3.95589e-15
TRINITY_DN6248_c0_g1_i7	1.10293e-32	9.11905e-32	3.94137	0.331044	1.84709	4.62627	0.149122	0.0700581	0.00083508	0.0700581
TRINITY_DN9801_c0_g1_i1	1.13222e-32	9.35563e-32	0.878015	0.0737599	4.66403	0.225031	0.010881	-0.00531527	1.16147e-15	1.16147e-15
TRINITY_DN29244_c0_g1_i1	2.09232e-32	1.72476e-31	2.46328	0.20783	0.538491	1.74308	0.0861033	-0.0750821	0.000283367	0.000283367
TRINITY_DN13512_c0_g1_i4	2.5005e-32	2.05753e-31	0.746711	0.0630806	4.81352	0.159948	0.00795833	-0.00721151	2.32312e-16	2.32312e-16
TRINITY_DN4366_c0_g2_i3	2.85574e-32	2.34843e-31	3.88018	0.328098	2.10053	4.44161	0.214875	-0.051582	0.000422215	0.000422215
TRINITY_DN7479_c0_g2_i3	3.36981e-32	2.76787e-31	3.05701	0.258798	0.83536	2.67584	0.133305	-0.126603	0.000648277	0.000648277
TRINITY_DN2855_c0_g2_i7	3.86528e-32	3.16916e-31	1.344	0.11389	3.91777	0.529025	0.025942	-0.0108584	1.13485e-20	1.13485e-20
TRINITY_DN1519_c0_g2_i10	4.58657e-32	3.75384e-31	1.90204	0.161376	3.82374	1.07829	0.0359706	0.0161138	3.67878e-16	0.0161138
TRINITY_DN11716_c0_g1_i2	4.59577e-32	3.75913e-31	2.50484	0.212522	0.559274	1.79957	0.0900269	-0.0819431	0.000304713	0.000304713
TRINITY_DN516_c0_g2_i3	4.98043e-32	4.07134e-31	1.00889	0.0856481	4.3832	0.294687	0.0146712	-0.010155	4.1528e-15	4.1528e-15
TRINITY_DN1086_c1_g1_i8	6.23212e-32	5.08852e-31	2.54045	0.216015	0.577079	1.85319	0.093001	-0.0822399	0.00032363	0.00032363
TRINITY_DN6871_c0_g1_i1	6.46898e-32	5.27253e-31	2.5716	0.218722	0.592652	1.90403	0.0953376	-0.0783438	0.000340638	0.000340638
TRINITY_DN32298_c0_g1_i1	6.47631e-32	5.27537e-31	1.52327	0.129559	3.82029	0.672668	0.0335711	-0.0222379	4.39139e-16	4.39139e-16
TRINITY_DN271_c0_g1_i1	6.60675e-32	5.37844e-31	3.29028	0.27989	3.13841	3.1002	0.156677	-0.148426	8.03614e-11	8.03614e-11
comp19524_c0_seq2	7.01118e-32	5.7043e-31	2.46923	0.210136	0.541465	1.74514	0.0880278	-0.0843901	0.000286373	0.000286373
comp21406_c0_seq1	8.8885e-32	7.20612e-31	0.824391	0.0702773	4.70339	0.197821	0.00987781	-0.00562692	8.06024e-16	8.06024e-16
TRINITY_DN38722_c0_g1_i1	1.20872e-31	9.7821e-31	3.7739	0.322432	2.04775	4.20893	0.207417	-0.044432	0.000506861	0.000506861
TRINITY_DN5351_c0_g1_i2	1.42837e-31	1.15462e-30	2.76224	0.236284	3.25087	2.20168	0.11166	-0.0863547	1.21146e-11	1.21146e-11
TRINITY_DN7674_c0_g1_i2	1.47822e-31	1.19351e-30	1.71864	0.147051	3.6394	0.847659	0.0432479	-0.038891	7.57182e-16	7.57182e-16
TRINITY_DN3090_c0_g2_i2	1.73513e-31	1.40011e-30	1.09542	0.0938358	4.22834	0.346831	0.0176103	-0.0129551	1.97545e-16	1.97545e-16
TRINITY_DN637_c0_g1_i4	1.73958e-31	1.40288e-30	1.42491	0.122063	3.78913	0.58356	0.0297989	-0.0257724	1.58665e-15	1.58665e-15
TRINITY_DN273_c0_g2_i1	1.8965e-31	1.52764e-30	1.16049	0.0994744	4.22847	0.385342	0.0197903	-0.0191372	1.98515e-16	1.98515e-16
TRINITY_DN5969_c0_g2_i9	1.92123e-31	1.54665e-30	4.337	0.371792	2.04454	5.56574	0.275946	-0.0524367	0.000512103	0.000512103
TRINITY_DN3317_c0_g1_i6	2.02516e-31	1.62937e-30	1.3087	0.112233	3.9086	0.49288	0.0251923	-0.0210683	6.13968e-20	6.13968e-20
TRINITY_DN9723_c1_g1_i1	2.09614e-31	1.68549e-30	2.55388	0.219072	3.32826	1.88761	0.0959855	-0.0678835	1.8101e-15	1.8101e-15
TRINITY_DN1969_c0_g1_i1	2.22234e-31	1.78592e-30	1.32256	0.113498	3.98413	0.503852	0.0257634	-0.0209887	9.93973e-19	9.93973e-19
TRINITY_DN1799_c0_g2_i1	2.57766e-31	2.06663e-30	2.50483	0.21519	0.559267	1.79938	0.0923087	-0.0844251	0.000304706	0.000304706
TRINITY_DN1534_c0_g1_i2	3.16736e-31	2.535e-30	4.08729	0.35167	1.3505	4.78291	0.246161	-0.234732	0.00118336	0.00118336
TRINITY_DN11107_c0_g1_i1	3.33953e-31	2.67123e-30	1.5344	0.132071	3.73997	0.676807	0.0348856	-0.0300722	4.75526e-15	4.75526e-15
TRINITY_DN9789_c0_g1_i1	3.35989e-31	2.68596e-30	1.44015	0.123964	3.84509	0.594514	0.0307343	-0.028478	1.00789e-16	1.00789e-16
TRINITY_DN920_c0_g1_i1	3.41381e-31	2.72748e-30	0.963885	0.0829784	4.35157	0.266528	0.0137708	-0.0125129	3.09464e-15	3.09464e-15
TRINITY_DN1180_c0_g1_i4	3.45017e-31	2.75493e-30	2.37433	0.204416	3.21666	1.61896	0.083572	-0.0739393	4.03335e-11	4.03335e-11
TRINITY_DN1753_c0_g2_i1	3.58329e-31	2.85956e-30	0.567411	0.0488644	5.39538	0.0925138	0.00477545	-0.00416098	9.10221e-20	9.10221e-20
TRINITY_DN5924_c0_g1_i1	3.59222e-31	2.86503e-30	2.60726	0.224537	0.610484	1.9571	0.100473	-0.0831239	0.000360626	0.000360626
TRINITY_DN3344_c0_g1_i6	4.31397e-31	3.43271e-30	3.80977	0.32854	1.78041	4.332	0.146369	0.0695077	0.000932926	0.0695077
TRINITY_DN9410_c0_g1_i3	4.64265e-31	3.68998e-30	3.84919	0.332119	2.08503	4.37312	0.220159	-0.056934	0.000446665	0.000446665
TRINITY_DN1497_c0_g1_i6	4.66115e-31	3.70255e-30	0.857425	0.0739832	4.73397	0.212403	0.010947	-0.00820197	5.90833e-16	5.90833e-16
TRINITY_DN6822_c0_g1_i2	6.99549e-31	5.54401e-30	1.49204	0.129129	3.73314	0.653514	0.0333489	-0.0129797	5.11404e-15	5.11404e-15
TRINITY_DN11596_c0_g1_i1	7.11963e-31	5.63914e-30	1.0005	0.0866005	4.35899	0.286961	0.0149993	-0.0138811	3.35787e-15	3.35787e-15
TRINITY_DN3491_c0_g1_i10	8.99033e-31	7.11264e-30	3.03056	0.262771	0.822131	2.64528	0.137467	-0.112725	0.000630179	0.000630179
TRINITY_DN673_c0_g1_i2	9.03528e-31	7.1441e-30	0.779485	0.0675896	4.73736	0.179532	0.00913672	-0.00221503	5.69907e-16	5.69907e-16
TRINITY_DN10649_c0_g2_i2	9.9849e-31	7.89042e-30	0.758582	0.0658262	4.87354	0.166069	0.00866618	-0.00673508	9.95808e-17	9.95808e-17
TRINITY_DN11668_c0_g1_i2	1.09843e-30	8.6752e-30	3.94737	0.342779	2.13436	4.59224	0.234625	-0.0709232	0.000370296	0.000370296
TRINITY_DN8250_c0_g1_i2	1.22224e-30	9.63645e-30	1.33394	0.115928	3.92804	0.514977	0.0268786	-0.0192003	2.55963e-21	2.55963e-21
TRINITY_DN9713_c0_g1_i1	1.33192e-30	1.04952e-29	2.12486	0.184784	3.34732	1.3179	0.06829	-0.0357455	2.04542e-16	2.04542e-16
TRINITY_DN1879_c0_g3_i10	1.53711e-30	1.20843e-29	1.55363	0.135253	3.67226	0.701293	0.036587	-0.0229991	3.53439e-15	3.53439e-15
TRINITY_DN5350_c0_g4_i1	1.85638e-30	1.4561e-29	1.82015	0.158682	3.42776	0.951047	0.0503597	-0.0451247	3.85972e-14	3.85972e-14
TRINITY_DN5968_c0_g1_i2	2.33996e-30	1.83437e-29	0.665502	0.0581203	5.15542	0.129585	0.00675594	-0.00320445	9.76234e-20	9.76234e-20
TRINITY_DN1188_c0_g2_i1	2.86554e-30	2.24256e-29	1.14537	0.100182	3.90654	0.376265	0.0200729	-0.0183845	8.88827e-20	8.88827e-20
TRINITY_DN1855_c0_g1_i5	2.90747e-30	2.27408e-29	3.16764	0.277096	0.890674	2.87198	0.15284	-0.146852	0.00072423	0.00072423
TRINITY_DN691_c0_g1_i4	3.23649e-30	2.52711e-29	3.5876	0.314088	1.95448	3.82287	0.19664	-0.0269056	0.000661683	0.000661683
TRINITY_DN5969_c0_g2_i7	3.25341e-30	2.53888e-29	3.93509	0.344524	1.2744	4.44672	0.236245	-0.210039	0.00114776	0.00114776
TRINITY_DN9011_c0_g1_i2	3.27766e-30	2.55636e-29	2.46331	0.215679	0.538507	1.74355	0.0927515	-0.0812392	0.000283384	0.000283384
TRINITY_DN10252_c0_g3_i1	3.31286e-30	2.58234e-29	0.74059	0.0648488	4.84344	0.158608	0.00841074	-0.00619196	1.54955e-16	1.54955e-16
TRINITY_DN32639_c0_g1_i1	3.64593e-30	2.83554e-29	2.52246	0.221037	3.21282	1.83193	0.0977148	-0.0813893	4.44447e-11	4.44447e-11
TRINITY_DN3352_c0_g1_i1	3.71031e-30	2.88398e-29	2.83593	0.248539	0.72482	2.30617	0.123043	-0.113357	0.000500197	0.000500197
TRINITY_DN24744_c0_g1_i1	3.97574e-30	3.08507e-29	2.54045	0.222761	0.577077	1.85316	0.098921	-0.0881922	0.000323628	0.000323628
TRINITY_DN14527_c0_g1_i4	3.98418e-30	3.08987e-29	1.25723	0.110243	3.9711	0.454198	0.0243068	-0.0212833	4.34757e-19	4.34757e-19
comp35043_c0_seq1	4.11423e-30	3.18894e-29	1.46308	0.128325	3.76326	0.634993	0.0329344	-0.00564552	3.21045e-15	3.21045e-15
TRINITY_DN30_c0_g1_i12	4.15319e-30	3.21732e-29	1.26978	0.111379	3.98377	0.469364	0.0248104	-0.014667	9.77468e-19	9.77468e-19
TRINITY_DN4222_c2_g2_i14	4.63328e-30	3.58519e-29	1.37261	0.120499	3.93758	0.539945	0.02904	-0.027125	2.5565e-21	2.5565e-21
TRINITY_DN2255_c0_g1_i1	5.30968e-30	4.10627e-29	4.28981	0.376987	2.58997	5.25817	0.284231	-0.283851	7.57882e-06	7.57882e-06
TRINITY_DN13462_c0_g2_i1	5.48336e-30	4.23345e-29	2.34152	0.205823	3.26757	1.57382	0.0847264	-0.0761788	5.09784e-12	5.09784e-12
TRINITY_DN1087_c0_g1_i2	5.8533e-30	4.51653e-29	2.22439	0.195625	3.30072	1.42215	0.0765385	-0.0666642	3.4636e-13	3.4636e-13
TRINITY_DN4730_c0_g1_i3	6.16942e-30	4.75512e-29	1.25056	0.110026	3.99294	0.45262	0.0242114	-0.0174566	1.39706e-18	1.39706e-18
TRINITY_DN536_c0_g1_i3	6.8941e-30	5.30476e-29	1.13345	0.0998071	4.1043	0.368844	0.0199229	-0.0178394	5.21775e-23	5.21775e-23
TRINITY_DN10677_c0_g4_i1	8.37024e-30	6.42621e-29	3.69223	0.325611	2.00627	4.03531	0.211469	-0.0477973	0.000575367	0.000575367
comp22676_c0_seq1	8.51419e-30	6.53309e-29	2.58202	0.227733	0.597862	1.9079	0.103378	-0.099769	0.000346423	0.000346423
TRINITY_DN42631_c0_g1_i1	9.78865e-30	7.49846e-29	2.4692	0.218017	0.541452	1.74479	0.0947766	-0.0915066	0.00028636	0.00028636
TRINITY_DN4935_c0_g1_i1	1.0575e-29	8.09633e-29	2.49939	0.220815	0.556546	1.78921	0.0972163	-0.0921178	0.000301866	0.000301866
TRINITY_DN773_c0_g1_i1	1.30271e-29	9.9626e-29	1.24549	0.110214	3.96281	0.448248	0.0242942	-0.0184173	1.87053e-19	1.87053e-19
TRINITY_DN2969_c0_g1_i1	1.4289e-29	1.09155e-28	1.74457	0.154489	3.5854	0.870334	0.0477339	-0.046856	1.10782e-18	1.10782e-18
TRINITY_DN2484_c0_g1_i4	1.45775e-29	1.11297e-28	1.08359	0.0959715	4.45089	0.338217	0.0184211	-0.0152248	4.78738e-15	4.78738e-15
TRINITY_DN3257_c0_g1_i2	1.5398e-29	1.17431e-28	1.1124	0.0985651	4.16736	0.359706	0.0194302	-0.0122509	8.09207e-18	8.09207e-18
TRINITY_DN11290_c0_g3_i1	3.04951e-29	2.31669e-28	1.63821	0.145934	3.55584	0.780598	0.0425935	-0.0264742	1.1249e-19	1.1249e-19
TRINITY_DN6134_c0_g2_i1	3.309e-29	2.50966e-28	2.49842	0.222706	3.20532	1.79337	0.0991961	-0.0876417	5.26977e-11	5.26977e-11
TRINITY_DN3985_c0_g1_i1	4.02999e-29	3.05143e-28	2.52235	0.225189	3.2846	1.83352	0.10142	-0.0830682	1.58799e-12	1.58799e-12
TRINITY_DN2617_c0_g1_i1	5.40057e-29	4.08247e-28	2.49445	0.223216	0.554078	1.79573	0.0993511	-0.0784226	0.000299302	0.000299302
TRINITY_DN4240_c0_g3_i1	6.00902e-29	4.53495e-28	0.906084	0.0811497	4.44733	0.235767	0.0131706	-0.0117722	4.83844e-15	4.83844e-15
TRINITY_DN3988_c0_g1_i3	6.33274e-29	4.77402e-28	1.78053	0.159533	3.40634	0.912576	0.0509013	-0.042994	9.9104e-14	9.9104e-14
TRINITY_DN3179_c0_g1_i7	7.01568e-29	5.28018e-28	1.35569	0.121567	3.7898	0.528543	0.0295571	-0.0255585	1.55174e-15	1.55174e-15
TRINITY_DN2940_c0_g2_i1	7.07005e-29	5.31819e-28	1.22011	0.109416	3.93552	0.437378	0.0239436	-0.00989123	2.20808e-21	2.20808e-21
TRINITY_DN7138_c0_g1_i1	7.46412e-29	5.61155e-28	0.773686	0.0694119	4.73873	0.171843	0.00963603	-0.00868309	5.61647e-16	5.61647e-16
TRINITY_DN994_c0_g1_i6	8.3706e-29	6.27932e-28	3.18356	0.285878	1.18303	3.03583	0.0952723	0.0681797	0.00107766	0.0681797
TRINITY_DN7557_c0_g1_i2	9.86182e-29	7.39395e-28	2.46326	0.221486	0.538482	1.74285	0.0978291	-0.0870544	0.000283358	0.000283358
TRINITY_DN44_c0_g1_i4	1.0201e-28	7.6441e-28	0.440743	0.0396406	5.78055	0.0564153	0.00314275	-0.00207626	1.6994e-17	1.6994e-17
TRINITY_DN15988_c0_g1_i3	1.03987e-28	7.78379e-28	2.03913	0.183429	3.25145	1.21364	0.0672923	-0.0374005	1.18001e-11	1.18001e-11
TRINITY_DN9867_c0_g2_i1	1.19292e-28	8.90512e-28	2.4729	0.222694	3.11469	1.75721	0.0991848	-0.0875186	5.24303e-11	5.24303e-11
TRINITY_DN176_c0_g1_i2	1.4357e-28	1.06885e-27	0.663744	0.0598619	4.97611	0.12857	0.00716689	-0.00402071	1.59816e-17	1.59816e-17
TRINITY_DN11176_c0_g3_i2	1.89599e-28	1.40924e-27	0.697791	0.0630742	5.01822	0.141646	0.00795671	-0.00500717	6.2705e-18	6.2705e-18
TRINITY_DN5103_c0_g1_i1	1.95047e-28	1.44895e-27	2.3432	0.211853	3.2056	1.57211	0.0897634	-0.0858214	5.23836e-11	5.23836e-11
TRINITY_DN686_c0_g1_i10	2.41515e-28	1.79125e-27	0.660487	0.0598197	5.00307	0.126213	0.00715679	-0.00532274	8.91284e-18	8.91284e-18
TRINITY_DN7741_c0_g2_i3	2.64176e-28	1.95615e-27	3.52398	0.319396	3.04376	3.57512	0.204028	-0.172523	2.35959e-18	2.35959e-18
TRINITY_DN4889_c0_g1_i2	2.71334e-28	2.007e-27	1.87772	0.170225	3.33706	1.02151	0.0579528	-0.0414645	5.29404e-18	5.29404e-18
TRINITY_DN6478_c0_g1_i4	3.18876e-28	2.35612e-27	0.609433	0.055321	5.18127	0.106979	0.00612083	-0.00511449	3.45574e-20	3.45574e-20
TRINITY_DN1557_c0_g2_i1	3.54757e-28	2.61702e-27	2.1127	0.191947	3.35205	1.29032	0.0736873	-0.0561488	1.29638e-15	1.29638e-15
TRINITY_DN46936_c0_g1_i1	3.68933e-28	2.72014e-27	1.20524	0.109536	3.91831	0.427145	0.0239963	-0.0098655	1.03055e-20	1.03055e-20
TRINITY_DN6730_c1_g1_i1	3.71818e-28	2.73994e-27	1.07213	0.0974447	4.12534	0.33192	0.018991	-0.0149064	3.7716e-20	3.7716e-20
TRINITY_DN9777_c0_g1_i1	3.79232e-28	2.79158e-27	2.55869	0.232594	3.06515	1.89058	0.1082	-0.0848322	1.52245e-12	1.52245e-12
TRINITY_DN11147_c0_g1_i2	3.92746e-28	2.88952e-27	2.39329	0.217621	3.11684	1.6444	0.0947179	-0.0855401	5.54935e-11	5.54935e-11
TRINITY_DN4796_c0_g1_i5	4.05039e-28	2.97837e-27	1.33795	0.12169	3.82565	0.515627	0.0296169	-0.0247564	3.32324e-16	3.32324e-16
TRINITY_DN51780_c0_g1_i1	4.12318e-28	3.03027e-27	2.52046	0.229276	3.24775	1.83088	0.105135	-0.0866848	1.39081e-11	1.39081e-11
TRINITY_DN2030_c0_g2_i4	4.25287e-28	3.12392e-27	3.86375	0.351559	2.89551	4.26595	0.247187	-0.246438	1.56769e-08	1.56769e-08
TRINITY_DN7511_c0_g2_i1	6.81748e-28	4.98644e-27	3.60921	0.329678	2.8934	3.80219	0.217375	-0.123613	1.67712e-08	1.67712e-08
TRINITY_DN1493_c0_g1_i2	6.92251e-28	5.06057e-27	0.958134	0.0875305	4.2981	0.2632	0.0153232	-0.0142634	1.34443e-15	1.34443e-15
TRINITY_DN2090_c0_g2_i1	6.9369e-28	5.0684e-27	1.32683	0.121215	3.82113	0.505693	0.0293861	-0.0262378	4.21079e-16	4.21079e-16
comp38871_c1_seq15	6.94554e-28	5.07201e-27	3.08041	0.281419	0.847058	2.73806	0.157729	-0.126303	0.000664321	0.000664321
comp39336_c2_seq1	8.03782e-28	5.86032e-27	0.316593	0.0289582	6.53035	0.0294805	0.00167716	-0.000693545	2.38021e-16	2.38021e-16
TRINITY_DN1620_c0_g2_i1	8.11819e-28	5.91579e-27	2.46923	0.225875	0.541465	1.74514	0.101752	-0.0981145	0.000286373	0.000286373
TRINITY_DN4250_c0_g1_i4	8.12809e-28	5.91986e-27	3.84948	0.352138	2.21514	4.44642	0.225746	0.022256	0.000256966	0.022256
TRINITY_DN123_c0_g1_i1	9.7149e-28	7.06435e-27	0.74255	0.0680269	4.73335	0.158108	0.00925532	-0.00858976	5.94683e-16	5.94683e-16
TRINITY_DN2055_c0_g1_i4	1.05442e-27	7.66335e-27	0.543666	0.0498406	5.36454	0.0862355	0.00496818	-0.00288451	2.96776e-20	2.96776e-20
TRINITY_DN9223_c0_g1_i1	1.07694e-27	7.81872e-27	1.37729	0.126286	3.70976	0.549998	0.0318962	-0.0225453	5.62293e-15	5.62293e-15
TRINITY_DN10537_c0_g1_i1	1.11559e-27	8.09086e-27	0.904574	0.0829659	4.48085	0.239482	0.0137667	-0.0071223	4.14749e-15	4.14749e-15
TRINITY_DN9724_c0_g1_i4	1.11655e-27	8.09351e-27	1.42911	0.131076	3.72901	0.600289	0.0343621	-0.0148126	5.29308e-15	5.29308e-15
TRINITY_DN11640_c1_g1_i1	1.27643e-27	9.23299e-27	1.4975	0.137502	3.8896	0.645321	0.0378139	-0.0324407	1.27401e-18	1.27401e-18
TRINITY_DN15651_c0_g1_i1	1.32474e-27	9.57236e-27	3.61771	0.332287	1.68526	3.92867	0.151692	0.0691364	0.00105113	0.0691364
TRINITY_DN551_c0_g3_i1	1.549e-27	1.11869e-26	2.46326	0.226547	0.538484	1.74289	0.102364	-0.0915435	0.000283361	0.000283361
TRINITY_DN6632_c0_g1_i7	1.72529e-27	1.24405e-26	1.4483	0.133321	3.62552	0.605485	0.0355491	-0.0283397	2.29696e-16	2.29696e-16
TRINITY_DN12006_c0_g1_i1	1.76038e-27	1.26869e-26	1.53919	0.141712	3.67426	0.677566	0.0401645	-0.0393716	3.71551e-15	3.71551e-15
TRINITY_DN7009_c1_g1_i4	1.78009e-27	1.28223e-26	1.5583	0.143485	3.57173	0.700521	0.0411759	-0.0333368	4.82406e-21	4.82406e-21
TRINITY_DN570_c0_g1_i2	1.89774e-27	1.36554e-26	0.587811	0.0541535	5.23794	0.100573	0.00586521	-0.00370364	6.63368e-22	6.63368e-22
TRINITY_DN71_c0_g2_i1	1.99431e-27	1.43427e-26	0.457324	0.0421497	5.92039	0.0598835	0.00355319	-0.00340422	3.78803e-17	3.78803e-17
TRINITY_DN6149_c0_g1_i2	2.62342e-27	1.87984e-26	3.28523	0.303488	3.00931	3.0919	0.18421	-0.17456	2.71232e-11	2.71232e-11
TRINITY_DN2468_c0_g1_i2	3.45384e-27	2.46846e-26	0.831766	0.0770176	4.6404	0.198347	0.0118634	-0.0110704	1.42169e-15	1.42169e-15
TRINITY_DN12539_c0_g1_i3	3.64319e-27	2.60244e-26	1.23805	0.114689	3.97805	0.443096	0.0263072	-0.0202803	7.15872e-19	7.15872e-19
TRINITY_DN1475_c0_g1_i2	4.11846e-27	2.93889e-26	1.77974	0.165043	3.35315	0.924356	0.0544783	-0.03189	1.77576e-15	1.77576e-15
TRINITY_DN5838_c0_g5_i1	4.52868e-27	3.22994e-26	1.25761	0.116718	3.94445	0.452565	0.027246	-0.026445	6.67031e-21	6.67031e-21
TRINITY_DN8279_c0_g2_i2	4.83147e-27	3.44233e-26	0.780676	0.0724941	4.74499	0.175765	0.0105108	-0.00860299	5.24997e-16	5.24997e-16
TRINITY_DN3232_c0_g1_i1	5.11479e-27	3.6423e-26	1.28862	0.11972	3.83472	0.47795	0.0286658	-0.0245672	1.97881e-16	1.97881e-16
TRINITY_DN1092_c0_g1_i4	5.50095e-27	3.91324e-26	0.5236	0.0486759	5.53374	0.0788189	0.00473869	-0.00416898	1.58761e-18	1.58761e-18
TRINITY_DN14873_c0_g1_i1	5.51072e-27	3.91816e-26	0.609091	0.0566243	5.07885	0.106904	0.00641262	-0.00535491	1.26397e-18	1.26397e-18
TRINITY_DN5289_c0_g2_i1	6.07163e-27	4.31474e-26	3.74357	0.348312	2.83542	4.00477	0.242642	-0.241842	8.4386e-08	8.4386e-08
TRINITY_DN7282_c0_g10_i1	7.44059e-27	5.28212e-26	0.857911	0.079962	4.49372	0.213668	0.0127878	-0.00884617	3.87081e-15	3.87081e-15
TRINITY_DN3535_c0_g1_i2	7.6849e-27	5.44994e-26	0.697837	0.0650603	4.88054	0.140809	0.0084657	-0.0065143	8.9369e-17	8.9369e-17
TRINITY_DN7335_c0_g1_i1	9.90388e-27	7.01274e-26	2.38612	0.222949	0.499913	1.62986	0.0991668	-0.0955203	0.000245918	0.000245918
TRINITY_DN3211_c1_g1_i1	1.23165e-26	8.7121e-26	1.31042	0.122672	3.81292	0.493854	0.030097	-0.0263382	6.25217e-16	6.25217e-16
TRINITY_DN9373_c0_g1_i1	1.23502e-26	8.73146e-26	0.819356	0.0767039	4.59073	0.192689	0.011767	-0.0107442	2.09107e-15	2.09107e-15
TRINITY_DN51614_c0_g1_i1	1.38399e-26	9.77459e-26	1.03914	0.0973755	4.20251	0.323913	0.018964	-0.00100398	6.66433e-17	6.66433e-17
TRINITY_DN7642_c0_g2_i6	1.39742e-26	9.86437e-26	1.11604	0.104591	4.03928	0.359375	0.0218784	-0.0177907	1.48316e-18	1.48316e-18
TRINITY_DN46862_c0_g1_i1	1.59086e-26	1.12127e-25	1.93999	0.182013	3.39028	1.09117	0.0662573	-0.0477419	8.98413e-14	8.98413e-14
TRINITY_DN33397_c0_g1_i1	1.65798e-26	1.16797e-25	1.1074	0.103936	3.95934	0.353568	0.0216053	-0.0178896	1.16546e-19	1.16546e-19
TRINITY_DN47304_c0_g1_i1	1.83017e-26	1.28795e-25	1.59866	0.150173	3.43508	0.737199	0.0451037	-0.0369455	2.50673e-14	2.50673e-14
TRINITY_DN19199_c0_g2_i4	1.95648e-26	1.37613e-25	2.8793	0.27063	3.0338	2.38921	0.146481	-0.12253	1.99016e-13	1.99016e-13
TRINITY_DN1145_c0_g1_i1	2.57204e-26	1.80266e-25	3.49367	0.329165	2.75076	3.55839	0.216698	-0.133819	5.2899e-07	5.2899e-07
TRINITY_DN32193_c0_g1_i1	3.01899e-26	2.11161e-25	2.46326	0.23241	0.538484	1.74289	0.107745	-0.0969252	0.000283361	0.000283361
TRINITY_DN11372_c0_g1_i1	3.27954e-26	2.28919e-25	2.38783	0.225458	3.13099	1.664	0.101662	-0.0609047	7.33762e-11	7.33762e-11
TRINITY_DN9186_c0_g1_i1	3.72155e-26	2.59378e-25	1.41971	0.134198	3.65627	0.577634	0.0360184	-0.0339699	2.04412e-15	2.04412e-15
TRINITY_DN61_c0_g1_i1	3.7848e-26	2.63652e-25	3.89076	0.367829	2.52006	4.35455	0.270577	-0.236267	1.99134e-05	1.99134e-05
TRINITY_DN4571_c0_g1_i5	4.15326e-26	2.88443e-25	0.954158	0.0902798	4.20459	0.261079	0.0163009	-0.015181	7.35545e-17	7.35545e-17
TRINITY_DN8137_c0_g1_i3	4.24372e-26	2.94577e-25	2.78621	0.263674	0.699958	2.28243	0.138579	-0.0633979	0.000468363	0.000468363
TRINITY_DN301_c0_g2_i6	4.26193e-26	2.95692e-25	2.51649	0.238158	3.14252	1.81332	0.113438	-0.10881	8.33095e-11	8.33095e-11
TRINITY_DN4694_c0_g2_i3	4.90319e-26	3.39668e-25	2.46328	0.233413	0.538495	1.7432	0.10868	-0.0975373	0.000283372	0.000283372
TRINITY_DN15093_c0_g1_i2	5.21911e-26	3.61372e-25	1.20933	0.114656	3.86059	0.419203	0.0262922	-0.0247176	3.02263e-17	3.02263e-17
TRINITY_DN17120_c0_g1_i2	5.33064e-26	3.68908e-25	2.43423	0.230832	3.05094	1.70876	0.106567	-0.0881754	2.11315e-14	2.11315e-14
TRINITY_DN6967_c0_g1_i1	5.6401e-26	3.89932e-25	1.5817	0.150064	3.53058	0.726792	0.0450384	-0.0310385	1.55963e-17	1.55963e-17
TRINITY_DN2346_c0_g1_i4	6.18926e-26	4.27683e-25	2.38611	0.226571	0.499909	1.62974	0.102423	-0.0988985	0.000245914	0.000245914
TRINITY_DN7524_c0_g1_i1	8.69675e-26	5.98549e-25	0.945805	0.0900822	4.38111	0.255839	0.0162296	-0.015934	4.09049e-15	4.09049e-15
TRINITY_DN37376_c0_g1_i1	8.70239e-26	5.98637e-25	0.381475	0.0363334	5.89558	0.0420065	0.00264024	-0.0021405	3.34143e-17	3.34143e-17
TRINITY_DN3401_c0_g2_i1	8.87343e-26	6.10098e-25	0.8119	0.0773425	4.6495	0.190142	0.0119637	-0.00985921	1.31714e-15	1.31714e-15
TRINITY_DN7965_c0_g1_i6	9.59792e-26	6.58594e-25	2.42767	0.231426	0.520687	1.68793	0.10685	-0.102127	0.000265728	0.000265728
TRINITY_DN1307_c0_g1_i2	1.0798e-25	7.39099e-25	1.41717	0.13524	3.57956	0.58298	0.0365799	-0.0258954	2.30797e-19	2.30797e-19
TRINITY_DN9623_c0_g1_i2	1.10395e-25	7.55256e-25	0.355122	0.033896	6.16669	0.0368925	0.00229787	-0.00129385	1.00335e-16	1.00335e-16
TRINITY_DN9619_c0_g1_i3	1.20005e-25	8.20181e-25	1.00235	0.0957457	4.17575	0.289258	0.0183345	-0.0157712	1.47067e-17	1.47067e-17
TRINITY_DN2632_c1_g1_i1	1.25951e-25	8.59966e-25	1.15372	0.110252	3.98615	0.38993	0.024311	-0.0130794	1.08889e-18	1.08889e-18
TRINITY_DN7883_c0_g1_i1	1.44769e-25	9.86006e-25	2.80413	0.268309	2.94579	2.26196	0.143979	-0.12608	2.31778e-09	2.31778e-09
TRINITY_DN28934_c0_g1_i1	1.4976e-25	1.01949e-24	2.4217	0.231788	0.517705	1.68554	0.107189	-0.0956133	0.000262833	0.000262833
TRINITY_DN36999_c0_g1_i1	1.70082e-25	1.15612e-24	1.99611	0.191274	3.21798	1.14659	0.0731718	-0.0636383	3.89434e-11	3.89434e-11
TRINITY_DN3560_c0_g1_i2	1.70259e-25	1.15675e-24	2.32771	0.223052	3.08404	1.55633	0.0995043	-0.0898657	1.25032e-11	1.25032e-11
TRINITY_DN9653_c0_g1_i1	1.70538e-25	1.15807e-24	3.39032	0.32488	1.85596	3.42495	0.210273	-0.0459165	0.000821355	0.000821355
TRINITY_DN12710_c0_g1_i6	1.72126e-25	1.1674e-24	2.97267	0.284883	1.07758	2.66393	0.0967883	0.0655285	0.000966983	0.0655285
TRINITY_DN1263_c0_g1_i1	2.0183e-25	1.3672e-24	0.651994	0.0625739	4.95876	0.123472	0.00783099	-0.00547892	2.26898e-17	2.26898e-17
TRINITY_DN37892_c0_g1_i1	2.02494e-25	1.37102e-24	3.69368	0.354504	2.68076	3.92841	0.251345	-0.215958	1.85347e-06	1.85347e-06
TRINITY_DN1539_c0_g1_i4	2.09462e-25	1.4175e-24	0.511245	0.0490824	5.41643	0.0757479	0.00481816	-0.00356922	1.67246e-19	1.67246e-19
TRINITY_DN4931_c0_g2_i1	2.14259e-25	1.44925e-24	0.963975	0.0925662	4.2421	0.279381	0.017137	-0.000941909	3.18297e-16	3.18297e-16
TRINITY_DN12484_c0_g1_i1	2.35554e-25	1.59251e-24	1.65459	0.159021	3.40796	0.784284	0.0505751	-0.0481333	9.63658e-14	9.63658e-14
TRINITY_DN8449_c0_g2_i2	2.52373e-25	1.70538e-24	0.763548	0.07343	4.63616	0.16821	0.0107839	-0.00887352	1.47226e-15	1.47226e-15
TRINITY_DN132_c0_g1_i1	2.64927e-25	1.78933e-24	1.22482	0.117843	3.8638	0.435118	0.0277739	-0.0201986	2.27456e-17	2.27456e-17
TRINITY_DN112_c0_g4_i1	2.7361e-25	1.84707e-24	0.824278	0.0793292	4.43433	0.196322	0.0125862	-0.010022	4.93776e-15	4.93776e-15
TRINITY_DN2158_c0_g1_i4	2.74111e-25	1.84954e-24	1.48017	0.142455	3.5987	0.628396	0.040587	-0.0377611	1.15837e-17	1.15837e-17
comp39834_c1_seq7	2.86938e-25	1.93515e-24	2.05595	0.197952	3.12478	1.216	0.0783703	-0.0686807	6.61286e-11	6.61286e-11
TRINITY_DN7488_c0_g2_i1	3.10021e-25	2.08673e-24	2.38611	0.229905	0.499909	1.62974	0.105467	-0.101943	0.000245914	0.000245914
TRINITY_DN9391_c0_g1_i2	3.11221e-25	2.09378e-24	0.562398	0.0541897	5.1689	0.0924847	0.00587305	-0.00340461	5.82673e-20	5.82673e-20
TRINITY_DN4956_c1_g1_i1	3.27583e-25	2.20278e-24	3.13807	0.30251	2.93572	2.82172	0.183025	-0.173511	3.60105e-09	3.60105e-09
TRINITY_DN7588_c0_g2_i2	3.39361e-25	2.28087e-24	1.07439	0.103605	4.06713	0.332208	0.021468	-0.0186638	4.0055e-19	4.0055e-19
TRINITY_DN28837_c0_g1_i1	3.49266e-25	2.34629e-24	1.28309	0.123764	3.75518	0.473137	0.0306348	-0.0274174	3.77354e-15	3.77354e-15
TRINITY_DN12464_c0_g1_i1	3.53642e-25	2.37453e-24	2.38609	0.230182	0.4999	1.62951	0.105722	-0.102446	0.000245906	0.000245906
TRINITY_DN12160_c0_g1_i1	3.73615e-25	2.50497e-24	1.37377	0.132593	3.68937	0.556833	0.0351616	-0.0146059	4.88989e-15	4.88989e-15
TRINITY_DN5489_c0_g1_i2	3.80919e-25	2.55269e-24	0.892706	0.0861768	4.31065	0.229033	0.0148529	-0.0132892	1.70341e-15	1.70341e-15
TRINITY_DN36998_c0_g1_i1	3.85108e-25	2.57826e-24	1.52175	0.146916	3.53613	0.670319	0.0431688	-0.0330401	7.5832e-18	7.5832e-18
TRINITY_DN7640_c0_g1_i2	4.1768e-25	2.79496e-24	1.00942	0.0975269	4.08094	0.292222	0.019023	-0.0177408	1.03999e-19	1.03999e-19
TRINITY_DN8741_c0_g1_i12	4.20529e-25	2.81266e-24	1.13774	0.109931	3.93025	0.373175	0.0241697	-0.0202805	2.19834e-21	2.19834e-21
TRINITY_DN29319_c0_g1_i1	5.45706e-25	3.64811e-24	0.74671	0.0723237	4.73548	0.159931	0.0104614	-0.00973396	5.8143e-16	5.8143e-16
TRINITY_DN6820_c0_g1_i1	5.56857e-25	3.72085e-24	0.538241	0.0521419	5.18538	0.0833503	0.00543755	-0.00476317	2.8609e-20	2.8609e-20
TRINITY_DN3148_c0_g2_i1	5.78287e-25	3.8603e-24	0.941813	0.0912699	4.24045	0.256805	0.0166604	-0.0127251	3.01574e-16	3.01574e-16
TRINITY_DN7511_c0_g1_i2	6.52018e-25	4.35037e-24	0.844195	0.0819013	4.40174	0.20484	0.0134157	-0.011991	4.6216e-15	4.6216e-15
TRINITY_DN3263_c0_g1_i1	6.71678e-25	4.47937e-24	0.900908	0.0874278	4.27806	0.236031	0.0152872	-0.0104635	8.68293e-16	8.68293e-16
TRINITY_DN51582_c0_g1_i1	8.00429e-25	5.33542e-24	2.06025	0.200263	3.16285	1.21572	0.0802105	-0.0767525	8.73415e-11	8.73415e-11
TRINITY_DN9084_c0_g1_i4	8.23466e-25	5.48631e-24	0.646352	0.0628442	4.84738	0.120162	0.00789879	-0.00696687	1.46543e-16	1.46543e-16
TRINITY_DN5813_c0_g1_i1	9.38306e-25	6.23634e-24	1.39839	0.13613	3.61603	0.564093	0.037063	-0.0307841	9.15246e-17	9.15246e-17
TRINITY_DN5844_c0_g1_i3	9.81806e-25	6.51601e-24	0.762141	0.0742246	4.56954	0.167248	0.0110186	-0.0095161	2.42808e-15	2.42808e-15
TRINITY_DN98_c0_g1_i3	1.02531e-24	6.79816e-24	2.42174	0.235948	0.517721	1.68598	0.11108	-0.0990395	0.000262849	0.000262849
TRINITY_DN12615_c0_g1_i1	1.0482e-24	6.9466e-24	0.851272	0.082956	4.36459	0.209382	0.0137634	-0.0110383	3.55317e-15	3.55317e-15
TRINITY_DN7607_c0_g1_i1	1.08852e-24	7.2103e-24	2.7077	0.263957	0.660701	2.10627	0.138927	-0.125485	0.000419666	0.000419666
TRINITY_DN47153_c0_g1_i1	1.25702e-24	8.31447e-24	0.918836	0.0896935	4.37759	0.242465	0.0160899	-0.014634	3.98237e-15	3.98237e-15
TRINITY_DN1935_c0_g1_i5	1.27487e-24	8.42848e-24	1.14636	0.111919	4.14302	0.385589	0.0250516	-0.0132458	7.72576e-19	7.72576e-19
TRINITY_DN11884_c0_g1_i1	1.32313e-24	8.74331e-24	3.73271	0.364551	2.31143	3.98272	0.265647	-0.26351	0.000147282	0.000147282
TRINITY_DN4902_c1_g1_i3	1.35366e-24	8.9365e-24	1.14498	0.111847	3.96612	0.392979	0.0250196	-0.00353749	2.72793e-19	2.72793e-19
TRINITY_DN2472_c0_g1_i4	1.72792e-24	1.13636e-23	0.531327	0.0520228	5.24362	0.0817697	0.00541275	-0.00411771	3.20534e-22	3.20534e-22
TRINITY_DN3599_c0_g1_i5	1.76403e-24	1.15956e-23	1.16213	0.113808	3.8222	0.392876	0.0259045	-0.0177322	3.98661e-16	3.98661e-16
TRINITY_DN1929_c0_g1_i5	1.77045e-24	1.16322e-23	0.470139	0.0460424	5.3962	0.0637009	0.00423981	-0.00359894	9.33895e-20	9.33895e-20
TRINITY_DN3628_c0_g2_i1	1.9025e-24	1.24938e-23	1.84098	0.180418	3.11251	0.975826	0.065101	-0.0563754	4.93022e-11	4.93022e-11
TRINITY_DN1688_c0_g2_i1	1.92074e-24	1.26076e-23	1.00543	0.0985415	4.12233	0.290881	0.0194209	-0.017021	1.69697e-20	1.69697e-20
TRINITY_DN13862_c0_g2_i1	1.93587e-24	1.27008e-23	0.90087	0.0883005	4.35053	0.235477	0.015594	-0.0113932	3.05728e-15	3.05728e-15
TRINITY_DN563_c1_g1_i2	1.95341e-24	1.28099e-23	0.90097	0.0883178	4.2336	0.232969	0.0156001	-0.0143848	2.38761e-16	2.38761e-16
TRINITY_DN32806_c0_g1_i1	2.08772e-24	1.36775e-23	3.58596	0.351738	2.08343	3.88612	0.184356	0.0630822	0.00044921	0.0630822
TRINITY_DN14236_c0_g1_i1	2.1056e-24	1.37881e-23	0.610373	0.0598748	4.94843	0.1077	0.00716998	-0.00570509	2.77091e-17	2.77091e-17
TRINITY_DN5315_c1_g1_i3	2.15693e-24	1.41175e-23	2.19083	0.214959	3.16082	1.37984	0.0924152	-0.0825142	8.77237e-11	8.77237e-11
TRINITY_DN1243_c0_g1_i1	2.60166e-24	1.6988e-23	3.34333	0.328628	1.83234	3.33314	0.215136	-0.0524214	0.000857571	0.000857571
TRINITY_DN1050_c0_g1_i1	2.79351e-24	1.8232e-23	0.47956	0.0471699	5.31057	0.0662944	0.00445	-0.00376587	9.28808e-22	9.28808e-22
TRINITY_DN2019_c0_g1_i1	2.92599e-24	1.90786e-23	1.14328	0.112504	3.93793	0.381486	0.0253141	-0.0159407	2.64135e-21	2.64135e-21
TRINITY_DN32864_c0_g1_i1	3.14868e-24	2.05112e-23	2.06435	0.203284	3.09307	1.23069	0.082649	-0.0673597	2.22838e-11	2.22838e-11
TRINITY_DN1835_c0_g1_i2	3.74252e-24	2.4322e-23	1.34816	0.13298	3.57793	0.524827	0.0353673	-0.0289177	1.3162e-19	1.3162e-19
TRINITY_DN1610_c1_g1_i1	3.88036e-24	2.51939e-23	0.488478	0.0481992	5.36796	0.0697997	0.00464632	-0.00275041	3.42157e-20	3.42157e-20
TRINITY_DN3303_c0_g1_i2	4.13069e-24	2.67813e-23	0.754749	0.0745176	4.66067	0.165226	0.0111057	-0.00822466	1.1963e-15	1.1963e-15
TRINITY_DN15338_c0_g1_i2	4.22925e-24	2.74074e-23	2.34455	0.231534	0.47913	1.57056	0.106989	-0.106985	0.000226946	0.000226946
TRINITY_DN43072_c0_g1_i1	4.90369e-24	3.17184e-23	2.3861	0.235975	0.499903	1.62961	0.111122	-0.107739	0.000245909	0.000245909
TRINITY_DN7656_c0_g1_i1	4.97833e-24	3.21861e-23	1.09723	0.108527	4.02461	0.353527	0.0235562	-0.0124112	1.90743e-18	1.90743e-18
TRINITY_DN575_c1_g1_i2	5.0578e-24	3.26691e-23	0.646513	0.0639564	4.79266	0.121821	0.00818084	-0.00538304	3.02458e-16	3.02458e-16
TRINITY_DN13717_c0_g1_i1	5.38211e-24	3.47475e-23	2.38611	0.236189	0.499909	1.62974	0.111324	-0.1078	0.000245914	0.000245914
TRINITY_DN2395_c0_g1_i5	5.39557e-24	3.48181e-23	3.34322	0.330936	1.83176	3.33336	0.218179	-0.0549692	0.000858445	0.000858445
TRINITY_DN47443_c0_g1_i1	5.7261e-24	3.69164e-23	1.17221	0.116101	3.92959	0.394009	0.026959	-0.0253104	2.28087e-21	2.28087e-21
TRINITY_DN1867_c0_g1_i8	5.77621e-24	3.72221e-23	0.989722	0.0980348	4.12465	0.282758	0.0192216	-0.0158547	3.18435e-20	3.18435e-20
TRINITY_DN825_c0_g3_i2	6.32312e-24	4.07082e-23	1.03007	0.102121	4.00847	0.311385	0.0208573	-0.0112538	1.8988e-18	1.8988e-18
TRINITY_DN32368_c0_g1_i1	7.51832e-24	4.829e-23	1.15114	0.114317	3.84987	0.383447	0.0261366	-0.0204869	7.14391e-17	7.14391e-17
TRINITY_DN9704_c0_g1_i3	8.92035e-24	5.7215e-23	0.900232	0.0895495	4.27992	0.241077	0.0160382	-0.0049207	9.07181e-16	9.07181e-16
TRINITY_DN1321_c0_g1_i1	1.07901e-23	6.90788e-23	0.797197	0.0794485	4.47192	0.185265	0.0126241	-0.008322	4.34393e-15	4.34393e-15
TRINITY_DN16535_c0_g2_i1	1.22003e-23	7.79619e-23	0.442197	0.0441226	5.66615	0.0565367	0.00389362	-0.00311365	7.01817e-18	7.01817e-18
TRINITY_DN4924_c0_g2_i1	1.22454e-23	7.82137e-23	1.59911	0.159566	3.32372	0.75232	0.0509225	-0.0256018	7.34613e-15	7.34613e-15
TRINITY_DN278_c0_g1_i2	1.2476e-23	7.96494e-23	1.33222	0.132959	3.5543	0.510971	0.0353562	-0.0308287	1.90721e-19	1.90721e-19
TRINITY_DN2835_c0_g1_i2	1.36741e-23	8.71368e-23	1.21017	0.120887	3.75568	0.442773	0.0292274	-0.000827944	3.73893e-15	3.73893e-15
TRINITY_DN8723_c0_g1_i4	1.39465e-23	8.88314e-23	1.06855	0.106761	4.00713	0.338803	0.0227958	-0.00812394	1.87237e-18	1.87237e-18
TRINITY_DN6365_c0_g1_i6	1.39873e-23	8.90498e-23	1.0043	0.100345	4.19449	0.290549	0.0201384	-0.0173742	4.45664e-17	4.45664e-17
TRINITY_DN1057_c0_g2_i2	1.45075e-23	9.22768e-23	1.75085	0.174999	3.34712	0.883728	0.0612496	-0.0520551	1.84755e-16	1.84755e-16
TRINITY_DN11709_c0_g1_i1	1.86612e-23	1.18368e-22	0.853883	0.0855601	4.40607	0.210235	0.0146411	-0.0124058	4.70517e-15	4.70517e-15
TRINITY_DN2190_c0_g1_i1	1.9229e-23	1.21858e-22	2.15763	0.216261	2.95703	1.33981	0.0935378	-0.0822085	1.34911e-09	1.34911e-09
TRINITY_DN10027_c0_g1_i2	1.94205e-23	1.23015e-22	1.88719	0.189174	3.20569	1.04106	0.0715737	-0.0441753	5.22847e-11	5.22847e-11
TRINITY_DN6492_c0_g1_i5	1.94321e-23	1.23031e-22	0.888931	0.0891078	4.31019	0.231967	0.0158804	-0.00865132	1.68943e-15	1.68943e-15
TRINITY_DN5564_c0_g1_i1	2.06636e-23	1.30768e-22	0.907075	0.0909822	4.28342	0.236523	0.0165555	-0.0148734	9.83314e-16	9.83314e-16
TRINITY_DN30102_c0_g1_i1	2.1075e-23	1.33311e-22	3.30236	0.331301	1.52706	3.30404	0.145499	0.0740223	0.00117333	0.0740223
TRINITY_DN1011_c0_g2_i1	2.51002e-23	1.58553e-22	1.67407	0.16824	3.37401	0.806126	0.0566096	-0.0502986	3.93459e-14	3.93459e-14
TRINITY_DN653_c0_g2_i1	2.62679e-23	1.65853e-22	1.23639	0.124311	3.79566	0.444472	0.0309063	-0.0219068	1.26517e-15	1.26517e-15
TRINITY_DN2322_c0_g1_i1	2.73375e-23	1.72448e-22	3.34002	0.335952	1.83081	3.33051	0.224867	-0.0578532	0.000859887	0.000859887
TRINITY_DN2500_c0_g1_i2	2.79294e-23	1.7602e-22	0.657583	0.0661564	5.02239	0.125418	0.00875333	-0.00657073	5.67483e-18	5.67483e-18
TRINITY_DN16065_c0_g1_i1	3.08462e-23	1.94225e-22	0.861979	0.0868061	4.30387	0.216037	0.0150706	-0.0106967	1.50399e-15	1.50399e-15
TRINITY_DN7173_c0_g2_i2	3.16369e-23	1.99113e-22	1.25156	0.126071	3.67554	0.451488	0.0317877	-0.0271823	3.82934e-15	3.82934e-15
TRINITY_DN52_c0_g1_i1	3.19905e-23	2.01246e-22	3.34342	0.336824	1.83251	3.33301	0.226044	-0.0636792	0.000857324	0.000857324
TRINITY_DN554_c0_g1_i1	3.44943e-23	2.167e-22	1.20412	0.121398	3.72708	0.415566	0.0294752	-0.0279535	5.36565e-15	5.36565e-15
TRINITY_DN12140_c0_g1_i1	4.30034e-23	2.70032e-22	3.16683	0.319987	2.95009	2.87284	0.204783	-0.196077	1.89702e-09	1.89702e-09
TRINITY_DN830_c0_g1_i5	4.6133e-23	2.89288e-22	0.643409	0.0650584	4.8309	0.12011	0.00846519	-0.00632815	1.84344e-16	1.84344e-16
TRINITY_DN1085_c0_g2_i8	4.74218e-23	2.97234e-22	0.825762	0.0835203	4.47344	0.195679	0.0139513	-0.0129538	4.31027e-15	4.31027e-15
TRINITY_DN8145_c0_g1_i2	5.11e-23	3.19997e-22	0.971685	0.098354	4.2132	0.270917	0.019347	-0.0180011	1.08186e-16	1.08186e-16
TRINITY_DN574_c0_g1_i2	5.27042e-23	3.29893e-22	0.802951	0.0813001	4.45232	0.185749	0.0132194	-0.0114222	4.76402e-15	4.76402e-15
TRINITY_DN9517_c1_g1_i1	5.76112e-23	3.60279e-22	1.46531	0.148499	3.68533	0.615652	0.044104	-0.0415521	4.61776e-15	4.61776e-15
TRINITY_DN1268_c3_g1_i4	7.02079e-23	4.3786e-22	1.30954	0.13298	3.51234	0.494889	0.0353676	-0.0296259	1.03651e-16	1.03651e-16
TRINITY_DN4346_c0_g2_i2	7.56462e-23	4.71564e-22	2.3861	0.242488	0.499903	1.62961	0.117355	-0.113971	0.000245909	0.000245909
TRINITY_DN266_c0_g1_i3	7.66347e-23	4.77293e-22	0.625949	0.0636205	4.89897	0.113746	0.00809515	-0.00599561	6.65047e-17	6.65047e-17
TRINITY_DN8832_c0_g1_i5	7.66032e-23	4.77293e-22	0.659313	0.0670114	4.79718	0.125482	0.00898105	-0.00748337	2.86003e-16	2.86003e-16
TRINITY_DN32211_c0_g1_i1	7.93129e-23	4.9375e-22	1.69625	0.172465	3.21613	0.839949	0.0594884	-0.038636	4.08894e-11	4.08894e-11
TRINITY_DN6646_c1_g1_i1	7.9989e-23	4.97509e-22	3.21376	0.326785	1.76756	3.0917	0.212626	-0.0483902	0.000950513	0.000950513
TRINITY_DN1298_c1_g3_i4	9.39888e-23	5.83791e-22	0.905648	0.0922416	4.20355	0.238739	0.017017	-0.0118877	7.00392e-17	7.00392e-17
TRINITY_DN4803_c0_g1_i6	1.01108e-22	6.27446e-22	1.6149	0.164603	3.4025	0.754832	0.0541884	-0.0428496	1.02901e-13	1.02901e-13
TRINITY_DN8066_c0_g1_i2	1.08973e-22	6.75949e-22	0.715188	0.0729538	4.55063	0.14808	0.0106445	-0.00838201	2.75462e-15	2.75462e-15
TRINITY_DN6313_c0_g1_i5	1.1606e-22	7.19583e-22	2.22154	0.226759	3.07639	1.41919	0.102839	-0.0922044	6.47436e-12	6.47436e-12
TRINITY_DN12458_c0_g1_i1	1.26631e-22	7.84062e-22	0.927397	0.0947472	4.15719	0.248686	0.0179541	-0.0145082	3.47854e-18	3.47854e-18
TRINITY_DN4969_c0_g1_i4	1.78853e-22	1.10393e-21	2.01556	0.206658	3.45667	1.17134	0.0854149	-0.0730154	6.57275e-15	6.57275e-15
TRINITY_DN5150_c1_g1_i3	1.80952e-22	1.11638e-21	1.49204	0.152999	3.39848	0.646263	0.0468172	-0.0349009	1.02648e-13	1.02648e-13
TRINITY_DN847_c0_g1_i2	1.82589e-22	1.12598e-21	0.793642	0.0813905	4.52838	0.181977	0.0132488	-0.010898	3.1682e-15	3.1682e-15
TRINITY_DN48396_c0_g1_i1	1.92744e-22	1.18807e-21	0.56912	0.058398	5.08147	0.0928814	0.00682065	-0.00642499	1.17011e-18	1.17011e-18
TRINITY_DN6197_c0_g1_i1	2.28561e-22	1.40758e-21	0.75892	0.0780123	4.48752	0.168924	0.0121718	-0.00708066	4.0032e-15	4.0032e-15
TRINITY_DN9291_c2_g1_i1	2.33544e-22	1.43763e-21	1.63752	0.168364	3.30202	0.787144	0.0566931	-0.0321773	2.98437e-13	2.98437e-13
TRINITY_DN736_c0_g1_i2	2.42783e-22	1.49383e-21	1.16266	0.11959	3.76043	0.390075	0.0286033	-0.0241071	3.40789e-15	3.40789e-15
TRINITY_DN3536_c0_g1_i1	2.48752e-22	1.52987e-21	3.17227	0.326379	1.74682	3.01653	0.212069	-0.0472257	0.000977903	0.000977903
TRINITY_DN6483_c0_g1_i3	2.52475e-22	1.55208e-21	2.38612	0.245534	0.499913	1.62986	0.120328	-0.116681	0.000245918	0.000245918
TRINITY_DN8625_c1_g1_i4	2.64247e-22	1.623e-21	3.62847	0.373552	1.12109	3.77524	0.278066	-0.262226	0.00101592	0.00101592
TRINITY_DN8808_c0_g1_i2	2.82796e-22	1.73615e-21	3.43425	0.353808	1.03961	3.38686	0.249439	-0.22946	0.000921201	0.000921201
TRINITY_DN386_c0_g2_i1	3.06009e-22	1.87782e-21	1.24919	0.128802	3.67272	0.452483	0.03318	-0.0254381	3.5765e-15	3.5765e-15
TRINITY_DN2507_c0_g1_i1	3.62911e-22	2.22501e-21	3.22966	0.333606	1.77527	3.1213	0.221646	-0.0570316	0.000940014	0.000940014
TRINITY_DN3491_c0_g1_i2	3.64298e-22	2.23252e-21	0.472904	0.0488503	5.38569	0.0642766	0.0047727	-0.0043293	6.62474e-20	6.62474e-20
TRINITY_DN5050_c0_g1_i2	3.69869e-22	2.26565e-21	0.696393	0.0719479	4.55292	0.140867	0.010353	-0.00766323	2.71373e-15	2.71373e-15
TRINITY_DN6967_c0_g1_i3	3.87214e-22	2.37084e-21	0.971322	0.100401	4.0303	0.272444	0.0201607	-0.016798	1.78188e-18	1.78188e-18
TRINITY_DN2251_c0_g1_i7	4.02293e-22	2.4604e-21	1.39807	0.14457	3.49384	0.562615	0.0418008	-0.0369462	4.847e-16	4.847e-16
TRINITY_DN6200_c0_g1_i5	4.02377e-22	2.4604e-21	3.59009	0.371241	2.62909	3.71196	0.275635	-0.241258	4.23408e-06	4.23408e-06
TRINITY_DN1484_c0_g1_i2	4.25699e-22	2.60185e-21	1.87403	0.193904	3.05115	1.02996	0.0751973	-0.044242	2.399e-14	2.399e-14
TRINITY_DN10965_c0_g1_i1	4.49316e-22	2.74498e-21	2.18806	0.226526	2.9891	1.40574	0.102628	-0.0584738	1.84512e-10	1.84512e-10
TRINITY_DN7686_c0_g1_i2	4.92081e-22	3.00091e-21	0.739233	0.0766053	4.41929	0.162967	0.0117367	-0.00376389	4.88594e-15	4.88594e-15
TRINITY_DN4980_c0_g1_i1	5.22806e-22	3.18546e-21	0.763702	0.079192	4.5003	0.167981	0.0125428	-0.0109791	3.73254e-15	3.73254e-15
TRINITY_DN10539_c0_g1_i2	5.93251e-22	3.61148e-21	0.804999	0.0835868	4.41391	0.188866	0.0139735	-0.00963809	4.82665e-15	4.82665e-15
TRINITY_DN3842_c0_g1_i4	6.16284e-22	3.75004e-21	2.69762	0.280221	2.83668	2.16212	0.157047	-0.0603016	8.17952e-08	8.17952e-08
TRINITY_DN38572_c0_g1_i1	6.23783e-22	3.79399e-21	1.85642	0.192864	3.05642	0.992667	0.0743928	-0.0650431	2.12475e-13	2.12475e-13
TRINITY_DN422_c0_g2_i1	6.37148e-22	3.87357e-21	3.54494	0.368368	2.34713	3.61943	0.271276	-0.237482	0.000114724	0.000114724
TRINITY_DN5359_c0_g1_i1	6.57314e-22	3.9944e-21	1.90282	0.197795	3.30871	1.03852	0.0782456	-0.0735422	1.26706e-13	1.26706e-13
TRINITY_DN8386_c0_g1_i3	6.97945e-22	4.23944e-21	0.885278	0.0920823	4.22556	0.227443	0.0169583	-0.0128468	1.7804e-16	1.7804e-16
TRINITY_DN5730_c0_g2_i1	7.10067e-22	4.31117e-21	3.14827	0.327528	1.73493	2.97122	0.213557	-0.051008	0.000993008	0.000993008
TRINITY_DN3851_c0_g2_i3	7.81187e-22	4.73879e-21	1.93791	0.201815	3.33427	1.07786	0.0814589	-0.0757874	8.75914e-17	8.75914e-17
TRINITY_DN15031_c0_g2_i3	7.9186e-22	4.80141e-21	1.77036	0.184394	3.29567	0.922872	0.0680019	-0.0360416	5.92449e-13	5.92449e-13
TRINITY_DN2384_c0_g1_i6	7.92957e-22	4.80595e-21	1.18797	0.123736	3.65807	0.405368	0.0306212	-0.0281158	2.20816e-15	2.20816e-15
TRINITY_DN28912_c0_g1_i1	8.43643e-22	5.10864e-21	0.659152	0.0687014	4.73371	0.12633	0.00943977	-0.00688189	5.92405e-16	5.92405e-16
TRINITY_DN44_c0_g2_i1	8.62981e-22	5.22345e-21	1.24784	0.130091	3.59752	0.450842	0.0338471	-0.0269024	9.76558e-18	9.76558e-18
TRINITY_DN12684_c0_g1_i1	9.68189e-22	5.85252e-21	0.516726	0.0539367	5.09898	0.0791161	0.00581833	-0.00251834	6.86147e-19	6.86147e-19
TRINITY_DN3226_c0_g2_i2	1.02322e-21	6.18244e-21	0.87121	0.0909925	4.32098	0.219664	0.0165593	-0.0132869	2.02935e-15	2.02935e-15
TRINITY_DN4991_c0_g1_i7	1.03153e-21	6.22993e-21	0.968869	0.101201	4.02044	0.27315	0.0204834	-0.0147105	1.95951e-18	1.95951e-18
TRINITY_DN624_c0_g1_i5	1.0589e-21	6.38961e-21	0.666343	0.0696211	4.74825	0.127136	0.00969421	-0.00937357	5.06678e-16	5.06678e-16
TRINITY_DN5850_c0_g1_i3	1.08563e-21	6.54806e-21	0.908117	0.0949079	4.20987	0.240162	0.018015	-0.0127181	9.35871e-17	9.35871e-17
TRINITY_DN8926_c0_g1_i1	1.25816e-21	7.57208e-21	2.80817	0.293952	0.99521	2.40121	0.118756	0.0540595	0.000864773	0.0540595
TRINITY_DN1550_c0_g1_i2	1.42863e-21	8.59428e-21	0.843679	0.0884362	4.29166	0.211629	0.0156419	-0.00600649	1.17803e-15	1.17803e-15
TRINITY_DN3936_c0_g2_i2	1.44655e-21	8.69828e-21	1.3621	0.142797	3.43644	0.543749	0.0407822	-0.0248474	2.31187e-14	2.31187e-14
TRINITY_DN4602_c0_g2_i2	1.45311e-21	8.72629e-21	0.736914	0.0772591	4.53568	0.157656	0.0119379	-0.00902024	3.02902e-15	3.02902e-15
TRINITY_DN8193_c0_g1_i4	1.45244e-21	8.72629e-21	0.604058	0.06333	4.92829	0.107042	0.00802137	-0.0047675	4.01966e-17	4.01966e-17
TRINITY_DN7841_c0_g1_i2	1.48966e-21	8.94184e-21	3.17447	0.332906	1.74767	3.01816	0.220676	-0.058578	0.000976795	0.000976795
TRINITY_DN2747_c0_g1_i2	1.61813e-21	9.70881e-21	0.951576	0.0998814	4.13041	0.26884	0.0199526	-0.00813761	1.12122e-19	1.12122e-19
TRINITY_DN37205_c0_g1_i1	1.64676e-21	9.87194e-21	0.932769	0.0979261	4.12555	0.253314	0.019179	-0.0136656	3.97292e-20	3.97292e-20
TRINITY_DN743_c0_g1_i5	1.74729e-21	1.04701e-20	2.03163	0.213427	3.09827	1.2033	0.0911025	-0.0630925	2.89833e-11	2.89833e-11
TRINITY_DN8773_c0_g1_i1	2.3527e-21	1.40794e-20	2.5029	0.263793	2.9089	1.79651	0.139174	-0.131414	1.00131e-08	1.00131e-08
TRINITY_DN3421_c0_g1_i5	2.43216e-21	1.45485e-20	2.88468	0.304143	2.80902	2.38549	0.185005	-0.17573	1.57269e-07	1.57269e-07
TRINITY_DN10803_c0_g1_i1	3.49266e-21	2.08198e-20	2.72406	0.288357	0.9538	2.26268	0.132536	0.0337634	0.000810038	0.0337634
TRINITY_DN2643_c0_g1_i3	3.51504e-21	2.09441e-20	0.695609	0.0736393	4.6253	0.1394	0.0108455	-0.00950284	1.60726e-15	1.60726e-15
TRINITY_DN5_c1_g5_i1	3.54965e-21	2.11412e-20	1.27537	0.13503	3.54061	0.468208	0.0364661	-0.0324165	3.88994e-18	3.88994e-18
TRINITY_DN42115_c0_g1_i1	3.87198e-21	2.30409e-20	1.54199	0.163416	3.23408	0.696928	0.0534093	-0.0329081	2.37097e-11	2.37097e-11
TRINITY_DN386_c3_g1_i3	3.89581e-21	2.31727e-20	1.3198	0.139877	3.59892	0.508232	0.0391313	-0.026814	1.19409e-17	1.19409e-17
TRINITY_DN12126_c0_g1_i1	3.99183e-21	2.37233e-20	1.23175	0.130582	3.61591	0.435828	0.0341032	-0.031377	9.03621e-17	9.03621e-17
TRINITY_DN9958_c0_g1_i2	4.98395e-21	2.95684e-20	1.12093	0.119127	3.79332	0.36286	0.0283825	-0.0238722	1.37548e-15	1.37548e-15
TRINITY_DN6754_c0_g1_i1	5.97646e-21	3.53957e-20	1.80918	0.192662	3.09661	0.940346	0.0742374	-0.0682077	2.67766e-11	2.67766e-11
TRINITY_DN47029_c0_g1_i1	6.01584e-21	3.56136e-20	0.952859	0.101479	4.07118	0.266094	0.0205959	-0.0127997	2.89653e-19	2.89653e-19
TRINITY_DN9972_c0_g1_i2	6.23755e-21	3.68943e-20	1.15478	0.123034	3.71035	0.386894	0.0302745	-0.0234049	5.627e-15	5.627e-15
TRINITY_DN386_c3_g3_i1	6.60624e-21	3.90415e-20	0.934614	0.0996405	4.12173	0.252519	0.0198565	-0.0164184	1.41944e-20	1.41944e-20
TRINITY_DN6427_c0_g1_i4	7.40432e-21	4.37205e-20	2.82251	0.301298	1.00238	2.43178	0.121928	0.0596325	0.000874065	0.0596325
TRINITY_DN13602_c0_g1_i1	7.77961e-21	4.59167e-20	1.62713	0.17379	3.21647	0.763984	0.0604059	-0.0516046	4.05292e-11	4.05292e-11
TRINITY_DN6183_c0_g1_i1	8.06894e-21	4.7604e-20	1.48355	0.158521	3.61442	0.641159	0.0502575	-0.0358822	7.73911e-17	7.73911e-17
TRINITY_DN6126_c0_g1_i1	8.51091e-21	5.01899e-20	2.74676	0.293673	0.680231	2.15717	0.172044	-0.170241	0.000443637	0.000443637
TRINITY_DN47154_c0_g1_i1	8.71348e-21	5.13405e-20	1.02036	0.109123	3.99204	0.300876	0.0238155	-0.0198404	1.35807e-18	1.35807e-18
TRINITY_DN2372_c0_g4_i1	8.77282e-21	5.16459e-20	0.998029	0.106742	4.01198	0.28801	0.0227878	-0.0187964	1.94943e-18	1.94943e-18
TRINITY_DN2861_c0_g1_i5	8.92806e-21	5.25373e-20	1.11912	0.119717	3.76681	0.366683	0.0286642	-0.0183421	2.96534e-15	2.96534e-15
TRINITY_DN447_c0_g1_i7	1.1302e-20	6.63931e-20	1.96212	0.210458	3.0448	1.104	0.0885853	-0.0838917	3.11487e-19	3.11487e-19
TRINITY_DN5423_c0_g1_i3	1.38769e-20	8.13109e-20	0.735193	0.0790421	4.53628	0.155534	0.0124953	-0.0112082	3.01784e-15	3.01784e-15
TRINITY_DN553_c0_g2_i6	1.41177e-20	8.26871e-20	0.779769	0.0838511	4.39249	0.177599	0.014062	-0.00954372	4.4082e-15	4.4082e-15
TRINITY_DN3851_c0_g4_i2	1.50264e-20	8.79341e-20	1.14286	0.122983	3.70679	0.37605	0.0302495	-0.0268977	5.58751e-15	5.58751e-15
TRINITY_DN8818_c0_g1_i2	1.51699e-20	8.87361e-20	0.747997	0.0805008	4.46163	0.162342	0.0129608	-0.010062	4.574e-15	4.574e-15
TRINITY_DN1690_c0_g2_i2	1.54277e-20	9.02057e-20	1.06569	0.114714	3.80543	0.329925	0.0263185	-0.019973	8.66261e-16	8.66261e-16
TRINITY_DN3766_c0_g1_i3	1.59768e-20	9.33767e-20	1.58647	0.17084	3.31092	0.722398	0.0583728	-0.054539	9.17416e-14	9.17416e-14
TRINITY_DN32346_c0_g1_i1	1.66297e-20	9.71511e-20	1.54088	0.166007	3.27741	0.69403	0.0551169	-0.0368556	2.71208e-12	2.71208e-12
TRINITY_DN416_c0_g1_i1	1.66569e-20	9.72689e-20	2.21823	0.238986	2.98735	1.41588	0.114228	-0.102546	2.10789e-10	2.10789e-10
TRINITY_DN1511_c1_g1_i4	1.6867e-20	9.84122e-20	3.1369	0.338009	2.48732	2.87059	0.22847	-0.159489	3.03429e-05	3.03429e-05
TRINITY_DN6080_c0_g1_i1	1.71641e-20	1.00103e-19	3.1213	0.336396	1.72133	2.92399	0.225315	-0.0614961	0.00100975	0.00100975
TRINITY_DN2689_c0_g1_i3	1.72153e-20	1.00359e-19	1.14148	0.123026	3.69885	0.386005	0.0302707	-0.0142529	5.37146e-15	5.37146e-15
TRINITY_DN10838_c0_g1_i1	1.83002e-20	1.06594e-19	2.18549	0.235713	2.88459	1.38145	0.111122	-0.0915567	2.20587e-08	2.20587e-08
TRINITY_DN13743_c0_g1_i1	1.97568e-20	1.14883e-19	2.04568	0.220828	3.05231	1.20456	0.0975304	-0.0871366	4.39001e-14	4.39001e-14
TRINITY_DN5280_c0_g1_i2	2.2329e-20	1.29662e-19	0.757833	0.0819228	4.49179	0.167649	0.0134227	-0.00926886	3.91196e-15	3.91196e-15
TRINITY_DN6430_c0_g1_i2	2.24837e-20	1.30409e-19	0.742584	0.0802808	4.49339	0.159056	0.01289	-0.0111344	3.87794e-15	3.87794e-15
TRINITY_DN13092_c0_g1_i1	2.47295e-20	1.43254e-19	2.67961	0.290012	2.70651	2.06112	0.168213	-0.157017	1.19297e-06	1.19297e-06
TRINITY_DN6134_c0_g1_i1	2.56388e-20	1.48459e-19	1.08793	0.117795	3.84303	0.346485	0.0277515	-0.018053	1.16148e-16	1.16148e-16
TRINITY_DN318_c0_g1_i1	2.60053e-20	1.50518e-19	1.29778	0.14054	3.63418	0.487285	0.0395029	-0.0324177	4.92526e-16	4.92526e-16
TRINITY_DN5234_c0_g1_i2	2.64938e-20	1.53281e-19	3.3668	0.364677	2.38767	3.27874	0.265895	-0.219142	8.3313e-05	8.3313e-05
TRINITY_DN514_c0_g1_i1	3.33662e-20	1.92152e-19	2.38971	0.259539	3.03716	1.63565	0.134721	-0.130038	4.24679e-14	4.24679e-14
TRINITY_DN4502_c0_g2_i1	3.7824e-20	2.17551e-19	1.14829	0.124894	3.66393	0.377768	0.031197	-0.0299873	2.75486e-15	2.75486e-15
TRINITY_DN3970_c2_g1_i2	3.86789e-20	2.22283e-19	1.02329	0.111328	3.90573	0.306345	0.0247878	-0.0164253	1.02592e-19	1.02592e-19
TRINITY_DN14320_c0_g1_i1	4.16313e-20	2.3905e-19	2.69665	0.293633	0.939811	2.2255	0.121747	0.0506934	0.00079121	0.0506934
TRINITY_DN3580_c0_g1_i4	4.20714e-20	2.41476e-19	0.133436	0.0145314	7.78903	0.00519507	0.000422323	-0.000296502	4.02939e-16	4.02939e-16
TRINITY_DN7605_c0_g1_i2	4.29697e-20	2.46529e-19	1.00745	0.10974	3.9334	0.296151	0.0240859	-0.0168976	2.06544e-21	2.06544e-21
TRINITY_DN2118_c0_g2_i1	4.69327e-20	2.69042e-19	1.01931	0.111147	3.84277	0.301023	0.0247073	-0.0198461	1.18179e-16	1.18179e-16
TRINITY_DN15243_c2_g4_i1	4.80343e-20	2.75127e-19	0.813084	0.0886838	4.29128	0.193154	0.0157296	-0.0107521	1.16852e-15	1.16852e-15
TRINITY_DN13076_c0_g1_i1	4.84085e-20	2.77155e-19	3.03461	0.331018	1.39318	2.81895	0.163501	0.0556455	0.00119319	0.0556455
TRINITY_DN1590_c1_g1_i2	4.88533e-20	2.79551e-19	2.1575	0.235368	3.0409	1.3323	0.110796	-0.108056	2.21094e-15	2.21094e-15
TRINITY_DN2884_c0_g1_i1	4.88677e-20	2.79551e-19	0.864338	0.0942933	4.11171	0.217	0.0177824	-0.0136424	6.91678e-23	6.91678e-23
TRINITY_DN4193_c0_g2_i2	5.00742e-20	2.86335e-19	2.36909	0.258525	2.9764	1.62152	0.13367	-0.112759	4.49223e-10	4.49223e-10
TRINITY_DN4565_c0_g1_i4	5.06772e-20	2.89662e-19	3.30545	0.360756	2.3571	3.16089	0.260184	-0.214491	0.000106453	0.000106453
TRINITY_DN12250_c0_g1_i2	7.66731e-20	4.36076e-19	0.625675	0.0686214	4.65863	0.115823	0.00941778	-0.00478064	1.21772e-15	1.21772e-15
TRINITY_DN1166_c6_g1_i1	7.95274e-20	4.52123e-19	1.08272	0.1188	3.76596	0.33633	0.0282268	-0.0266043	3.02395e-15	3.02395e-15
TRINITY_DN36962_c0_g1_i1	8.28335e-20	4.70724e-19	1.26121	0.138451	3.53384	0.473368	0.0383375	-0.0162913	1.0333e-17	1.0333e-17
TRINITY_DN4290_c0_g2_i2	8.31726e-20	4.72456e-19	3.4474	0.378462	2.16877	3.40164	0.286147	-0.279081	0.000319993	0.000319993
TRINITY_DN5785_c0_g1_i1	8.36356e-20	4.7489e-19	3.0093	0.330389	1.38081	2.77452	0.158332	0.0599815	0.00119112	0.0599815
TRINITY_DN14692_c1_g1_i2	8.80141e-20	4.9934e-19	1.39648	0.153411	3.37416	0.559694	0.04707	-0.044141	3.98268e-14	3.98268e-14
TRINITY_DN1179_c0_g1_i1	9.32194e-20	5.28653e-19	0.843333	0.0927087	4.16075	0.206213	0.0171898	-0.0136779	4.75625e-18	4.75625e-18
TRINITY_DN16046_c0_g1_i1	1.02004e-19	5.77994e-19	2.67194	0.294046	0.927214	2.18801	0.116203	0.0567229	0.000774144	0.0567229
TRINITY_DN16241_c0_g1_i2	1.09273e-19	6.18674e-19	3.13586	0.345385	4.89131	2.82612	0.238582	-0.219311	7.53397e-17	7.53397e-17
TRINITY_DN12043_c0_g1_i1	1.14852e-19	6.49727e-19	1.89241	0.208556	2.94428	1.02906	0.086991	-0.0801623	2.48187e-09	2.48187e-09
TRINITY_DN545_c0_g1_i2	1.15798e-19	6.5481e-19	1.14693	0.126412	3.58741	0.377263	0.03196	-0.0303058	1.71223e-18	1.71223e-18
TRINITY_DN8764_c0_g1_i1	1.1976e-19	6.76933e-19	2.62606	0.289554	0.904801	2.11407	0.12408	0.0436037	0.000743584	0.0436037
TRINITY_DN13_c1_g1_i2	1.21725e-19	6.87509e-19	2.95645	0.326047	2.72552	2.55904	0.212613	-0.140603	8.49184e-07	8.49184e-07
TRINITY_DN8255_c0_g1_i2	1.2781e-19	7.21248e-19	1.66181	0.183378	3.14661	0.812524	0.0672547	-0.0398475	8.55486e-11	8.55486e-11
comp36263_c0_seq16	1.34128e-19	7.56591e-19	0.510534	0.0563691	5.07772	0.0763011	0.00635496	-0.00421853	1.3063e-18	1.3063e-18
TRINITY_DN8652_c0_g1_i1	1.50738e-19	8.49593e-19	1.00692	0.111333	3.86823	0.290847	0.0247899	-0.0234296	1.50138e-17	1.50138e-17
TRINITY_DN570_c0_g1_i1	1.67264e-19	9.4158e-19	0.482052	0.0533665	5.1369	0.0680256	0.00569598	-0.00379076	1.92374e-19	1.92374e-19
TRINITY_DN42571_c0_g1_i1	1.84806e-19	1.03863e-18	1.02471	0.11358	3.8063	0.305081	0.025801	-0.0198862	8.352e-16	8.352e-16
TRINITY_DN198_c1_g1_i1	2.12545e-19	1.19306e-18	0.508381	0.0564454	5.09372	0.0748265	0.00637217	-0.00522506	8.08311e-19	8.08311e-19
TRINITY_DN2945_c0_g1_i1	2.25147e-19	1.26277e-18	3.53566	0.392839	2.1878	3.83623	0.204013	0.104631	0.000293411	0.104631
TRINITY_DN9908_c0_g1_i1	2.35639e-19	1.32054e-18	0.820227	0.0911842	4.23359	0.194726	0.0166291	-0.0137066	2.38714e-16	2.38714e-16
TRINITY_DN16613_c0_g2_i1	2.35957e-19	1.32178e-18	0.453295	0.0503934	5.30038	0.060055	0.00507898	-0.00350691	2.71491e-22	2.71491e-22
TRINITY_DN5_c1_g2_i1	2.50447e-19	1.40181e-18	1.31922	0.146767	3.47113	0.500413	0.0430809	-0.0393831	2.51685e-15	2.51685e-15
TRINITY_DN9817_c0_g2_i1	2.56718e-19	1.43516e-18	1.65875	0.184596	3.15879	0.791843	0.0681514	-0.0614889	8.79396e-11	8.79396e-11
TRINITY_DN1075_c0_g1_i2	2.61831e-19	1.46315e-18	0.53209	0.0592285	5.01986	0.0817727	0.00701602	-0.0059879	6.03109e-18	6.03109e-18
TRINITY_DN14839_c0_g1_i1	2.69273e-19	1.50352e-18	3.06312	0.341082	1.40773	2.88021	0.159255	0.0734184	0.0011948	0.0734184
TRINITY_DN9757_c0_g1_i1	3.20217e-19	1.7829e-18	1.18318	0.132029	3.61746	0.404899	0.0348634	-0.0291221	1.0586e-16	1.0586e-16
TRINITY_DN6603_c0_g2_i1	3.21561e-19	1.78966e-18	1.60676	0.179304	3.14858	0.754606	0.0643	-0.0444822	8.63723e-11	8.63723e-11
TRINITY_DN7282_c0_g2_i2	3.62712e-19	2.01705e-18	1.03252	0.115394	3.76782	0.311566	0.0266314	-0.0185014	2.89621e-15	2.89621e-15
TRINITY_DN3851_c0_g2_i4	3.9597e-19	2.20023e-18	1.7579	0.196676	3.18565	0.886309	0.0773625	-0.0734101	7.33152e-11	7.33152e-11
TRINITY_DN11121_c0_g1_i1	3.98358e-19	2.2126e-18	3.12475	0.349626	2.48125	2.84402	0.244444	-0.181115	3.26496e-05	3.26496e-05
TRINITY_DN720_c1_g1_i1	4.19497e-19	2.32626e-18	0.732673	0.0820306	4.45357	0.155048	0.013458	-0.0115055	4.74211e-15	4.74211e-15
TRINITY_DN2866_c0_g2_i1	4.82578e-19	2.67498e-18	0.710314	0.0796656	4.38605	0.147085	0.0126932	-0.00927591	4.23516e-15	4.23516e-15
TRINITY_DN8256_c0_g2_i3	5.17271e-19	2.86383e-18	2.38611	0.267847	0.499909	1.62974	0.143238	-0.139714	0.000245914	0.000245914
TRINITY_DN51743_c0_g1_i1	5.1972e-19	2.87623e-18	3.49924	0.39282	2.16897	3.763	0.196793	0.111823	0.000319711	0.111823
TRINITY_DN7903_c0_g3_i5	5.25847e-19	2.90897e-18	1.38795	0.155832	3.42379	0.554141	0.0485675	-0.044204	4.85611e-14	4.85611e-14
TRINITY_DN46980_c0_g1_i1	5.28121e-19	2.92038e-18	3.21812	0.361335	2.52803	3.01476	0.261107	-0.195977	1.79129e-05	1.79129e-05
TRINITY_DN6355_c0_g1_i1	5.31124e-19	2.9358e-18	1.3297	0.149311	3.42386	0.511886	0.0445878	-0.0367585	4.8355e-14	4.8355e-14
TRINITY_DN1618_c0_g1_i19	5.77317e-19	3.18473e-18	1.8388	0.206692	3.13652	0.975218	0.0854434	-0.0747504	7.87733e-11	7.87733e-11
TRINITY_DN41850_c0_g1_i1	5.82717e-19	3.21323e-18	2.92852	0.329222	1.34002	2.63615	0.157814	0.0589596	0.0011798	0.0589596
TRINITY_DN8004_c0_g1_i1	6.05509e-19	3.33624e-18	3.09803	0.348445	2.55296	2.81581	0.242815	-0.156971	1.27769e-05	1.27769e-05
TRINITY_DN4024_c0_g1_i2	6.61468e-19	3.63874e-18	2.88808	0.32519	0.750892	2.394	0.210963	-0.198298	0.000534288	0.000534288
TRINITY_DN10831_c0_g1_i2	6.81764e-19	3.74889e-18	0.870502	0.0980534	4.16292	0.219275	0.0192289	-0.0159992	5.69919e-18	5.69919e-18
TRINITY_DN4024_c0_g1_i4	6.9348e-19	3.81179e-18	1.27141	0.143242	3.80614	0.477437	0.0410366	-0.0228536	8.41089e-16	8.41089e-16
TRINITY_DN4331_c1_g2_i5	6.94432e-19	3.81549e-18	0.820562	0.0924495	4.1865	0.195213	0.0170938	-0.0137862	2.86899e-17	2.86899e-17
TRINITY_DN769_c0_g1_i1	6.97964e-19	3.83337e-18	1.57197	0.177119	3.21574	0.735573	0.0627421	-0.028268	4.13022e-11	4.13022e-11
TRINITY_DN14437_c0_g1_i1	7.87908e-19	4.32219e-18	0.883475	0.0996957	4.18104	0.225509	0.0198784	-0.0169604	2.06792e-17	2.06792e-17
TRINITY_DN2854_c0_g1_i3	7.98244e-19	4.37714e-18	1.27143	0.143498	3.46382	0.464796	0.0411834	-0.0377668	4.11926e-15	4.11926e-15
TRINITY_DN3714_c0_g1_i1	8.01057e-19	4.39081e-18	0.586868	0.0662388	4.82541	0.099692	0.00877516	-0.00727231	1.98547e-16	1.98547e-16
TRINITY_DN4372_c0_g1_i3	8.3302e-19	4.56238e-18	1.94725	0.219891	2.8938	1.09148	0.0967041	-0.0872352	1.65578e-08	1.65578e-08
TRINITY_DN4218_c0_g1_i1	9.69146e-19	5.29949e-18	2.91372	0.329658	1.33274	2.61194	0.156293	0.0610552	0.00117707	0.0610552
TRINITY_DN803_c0_g1_i1	1.03087e-18	5.63028e-18	0.871537	0.0986827	4.13018	0.226419	0.0194766	-0.00851297	1.07272e-19	1.07272e-19
TRINITY_DN418_c0_g2_i2	1.03285e-18	5.63888e-18	1.73278	0.196205	3.10339	0.879331	0.0769924	-0.0519478	3.60816e-11	3.60816e-11
TRINITY_DN4559_c0_g1_i4	1.05454e-18	5.755e-18	1.41628	0.160409	3.24021	0.584324	0.0514622	-0.0383685	1.89331e-11	1.89331e-11
TRINITY_DN13350_c0_g1_i3	1.06412e-18	5.80269e-18	0.795713	0.0901335	4.25748	0.18786	0.0162481	-0.00813133	5.08204e-16	5.08204e-16
TRINITY_DN15386_c0_g1_i3	1.13148e-18	6.16512e-18	1.7218	0.195187	3.14012	0.849803	0.0761957	-0.0729562	8.16728e-11	8.16728e-11
TRINITY_DN98_c0_g1_i2	1.18868e-18	6.47167e-18	1.8751	0.212698	2.96704	1.01507	0.0904813	-0.0782355	7.88386e-10	7.88386e-10
TRINITY_DN2903_c1_g1_i1	1.19718e-18	6.51534e-18	1.68909	0.191616	3.12376	0.819936	0.0734334	-0.0678491	6.48417e-11	6.48417e-11
TRINITY_DN8255_c0_g1_i1	1.22999e-18	6.69125e-18	2.9128	0.330551	1.33228	2.61142	0.163966	0.054562	0.00117689	0.054562
TRINITY_DN7951_c0_g1_i1	1.23976e-18	6.74177e-18	1.3431	0.152433	3.40848	0.528576	0.0464717	-0.0311026	9.53418e-14	9.53418e-14
TRINITY_DN19708_c0_g2_i4	1.24244e-18	6.75365e-18	2.92583	0.332073	2.7447	2.47168	0.220544	-0.190413	5.94106e-07	5.94106e-07
TRINITY_DN9715_c0_g2_i1	1.24379e-18	6.75832e-18	0.582572	0.0661211	4.7498	0.0978119	0.008744	-0.00776031	4.98086e-16	4.98086e-16
TRINITY_DN984_c0_g2_i13	1.25536e-18	6.8158e-18	1.10666	0.125619	3.72041	0.352534	0.0315604	-0.0285045	5.55289e-15	5.55289e-15
TRINITY_DN276_c0_g1_i4	1.26878e-18	6.88054e-18	1.3246	0.150378	3.28314	0.506467	0.0452271	-0.0392036	1.78114e-12	1.78114e-12
TRINITY_DN5882_c0_g2_i3	1.27076e-18	6.88851e-18	0.846742	0.0961302	4.13161	0.207384	0.018482	-0.0155245	1.39921e-19	1.39921e-19
TRINITY_DN10021_c0_g1_i1	1.37479e-18	7.44075e-18	0.26143	0.0297098	6.48841	0.0197272	0.00176534	-0.00153222	2.20735e-16	2.20735e-16
TRINITY_DN7209_c0_g1_i4	1.45806e-18	7.88521e-18	0.412889	0.0469574	5.41495	0.0493515	0.00440999	-0.00365916	1.60755e-19	1.60755e-19
TRINITY_DN9298_c0_g1_i1	1.47992e-18	8.00029e-18	3.25724	0.370513	2.07369	3.03222	0.274094	-0.273053	0.000464784	0.000464784
TRINITY_DN10317_c1_g1_i2	1.54002e-18	8.31863e-18	1.09939	0.12512	3.62154	0.353436	0.03131	-0.0218563	1.58119e-16	1.58119e-16
TRINITY_DN8336_c0_g1_i1	1.64085e-18	8.85983e-18	2.54327	0.28968	0.578486	1.86625	0.167503	-0.146282	0.000325149	0.000325149
TRINITY_DN1826_c0_g1_i10	1.70553e-18	9.20545e-18	3.0861	0.351683	0.849902	2.7241	0.246694	-0.243251	0.000668225	0.000668225
TRINITY_DN3326_c0_g1_i1	2.15004e-18	1.15774e-17	2.88436	0.329674	1.31794	2.56333	0.163645	0.0537258	0.00117087	0.0537258
TRINITY_DN1862_c0_g1_i4	2.33332e-18	1.25545e-17	0.795484	0.0910176	4.15581	0.182996	0.0165684	-0.0140054	3.06374e-18	3.06374e-18
TRINITY_DN41906_c0_g1_i1	2.72475e-18	1.46549e-17	0.56432	0.0646981	4.75858	0.0924753	0.0083717	-0.00663621	4.51715e-16	4.51715e-16
TRINITY_DN10991_c0_g1_i2	2.94895e-18	1.58483e-17	0.655982	0.0752843	4.587	0.124901	0.0113355	-0.00905539	2.14815e-15	2.14815e-15
comp27020_c0_seq1	3.24887e-18	1.74465e-17	0.357413	0.0410705	5.78534	0.0367353	0.00337357	-0.00309697	1.75429e-17	1.75429e-17
TRINITY_DN1233_c0_g1_i1	3.48377e-18	1.86933e-17	0.769939	0.0885548	4.24069	0.173822	0.0156839	-0.0104934	3.03991e-16	3.03991e-16
TRINITY_DN8470_c0_g1_i1	3.56009e-18	1.90954e-17	0.449249	0.0516851	5.29996	0.058552	0.00534271	-0.00430691	2.55807e-22	2.55807e-22
TRINITY_DN9514_c0_g2_i4	3.65767e-18	1.96035e-17	1.02883	0.118406	3.73787	0.317037	0.02804	-0.0109913	4.87325e-15	4.87325e-15
TRINITY_DN37498_c0_g1_i1	3.94706e-18	2.11381e-17	2.90051	0.334148	1.61041	2.5494	0.222188	-0.052201	0.00112167	0.00112167
TRINITY_DN9545_c0_g1_i2	4.02128e-18	2.15272e-17	0.632485	0.0728822	4.5406	0.117793	0.0106236	-0.00654468	2.93727e-15	2.93727e-15
TRINITY_DN43814_c0_g1_i1	4.07574e-18	2.18102e-17	2.34903	0.270729	2.71825	1.59188	0.146588	-0.128699	9.68642e-07	9.68642e-07
TRINITY_DN1716_c0_g1_i2	5.10568e-18	2.72263e-17	0.317459	0.0366963	6.00732	0.0292181	0.00269323	-0.00219886	5.62061e-17	5.62061e-17
TRINITY_DN7387_c0_g1_i2	5.41748e-18	2.88666e-17	0.869336	0.100569	4.00876	0.2202	0.0202281	-0.0152433	1.90387e-18	1.90387e-18
TRINITY_DN2098_c0_g1_i7	5.71135e-18	3.03855e-17	0.59494	0.0688733	4.74973	0.101983	0.00948706	-0.00849198	4.98512e-16	4.98512e-16
TRINITY_DN4765_c0_g1_i1	5.73011e-18	3.04735e-17	1.51395	0.17527	3.03619	0.660962	0.0614394	-0.0543336	7.05279e-14	7.05279e-14
TRINITY_DN8995_c0_g1_i2	5.92733e-18	3.15101e-17	0.901544	0.104419	3.98549	0.240208	0.0218065	-0.0124912	1.0576e-18	1.0576e-18
TRINITY_DN474_c0_g1_i4	5.93697e-18	3.15492e-17	2.89759	0.335611	0.755646	2.42767	0.224729	-0.191116	0.000540573	0.000540573
TRINITY_DN505_c0_g1_i1	6.31823e-18	3.35623e-17	0.849257	0.0984459	4.09211	0.210175	0.0193832	-0.0145912	1.52556e-20	1.52556e-20
TRINITY_DN3422_c0_g4_i2	6.54463e-18	3.47381e-17	1.36347	0.158127	3.26239	0.533311	0.0500082	-0.0474928	6.83364e-12	6.83364e-12
TRINITY_DN2748_c0_g1_i7	6.56322e-18	3.48233e-17	2.72472	0.316009	0.669212	2.14796	0.199293	-0.168038	0.000430047	0.000430047
TRINITY_DN13579_c0_g1_i1	6.59828e-18	3.49958e-17	0.556459	0.0645418	4.89483	0.0937221	0.0083313	-0.00220419	7.11654e-17	7.11654e-17
TRINITY_DN37225_c0_g1_i1	6.64006e-18	3.52039e-17	1.13337	0.131467	3.54101	0.368467	0.0345671	-0.0328647	3.6464e-18	3.6464e-18
TRINITY_DN11710_c0_g1_i1	6.96346e-18	3.69042e-17	2.27249	0.263767	2.82112	1.50431	0.139146	-0.105516	1.19028e-07	1.19028e-07
TRINITY_DN6013_c0_g1_i2	7.27201e-18	3.85245e-17	0.485023	0.056329	5.10296	0.0681579	0.00634591	-0.00524402	6.04955e-19	6.04955e-19
TRINITY_DN2385_c0_g2_i9	7.52711e-18	3.98453e-17	0.580523	0.067451	4.76395	0.0975697	0.00909928	-0.00760357	4.2506e-16	4.2506e-16
TRINITY_DN4814_c0_g1_i1	8.26156e-18	4.3666e-17	0.964135	0.112162	3.83382	0.269142	0.0251607	-0.0210146	2.08808e-16	2.08808e-16
TRINITY_DN1924_c0_g2_i2	8.36242e-18	4.41821e-17	1.32976	0.154723	3.47029	0.508889	0.0478782	-0.0435997	2.66612e-15	2.66612e-15
TRINITY_DN4598_c0_g1_i3	8.64199e-18	4.56417e-17	1.41563	0.164786	3.26758	0.575666	0.054309	-0.0507048	5.09382e-12	5.09382e-12
TRINITY_DN13790_c0_g1_i1	9.39909e-18	4.96021e-17	0.9612	0.112014	3.784	0.268537	0.0250943	-0.0197702	1.86837e-15	1.86837e-15
TRINITY_DN2014_c0_g2_i1	9.77847e-18	5.1571e-17	0.680115	0.0792996	4.53695	0.133586	0.0125769	-0.0109115	3.00525e-15	3.00525e-15
TRINITY_DN5318_c0_g1_i3	9.77968e-18	5.1571e-17	0.809067	0.0943352	4.16672	0.190961	0.0177983	-0.0132069	7.7017e-18	7.7017e-18
TRINITY_DN9518_c0_g1_i1	1.12371e-17	5.91431e-17	0.742298	0.0867119	4.25179	0.159092	0.0150379	-0.0130999	4.30541e-16	4.30541e-16
TRINITY_DN968_c1_g1_i12	1.22295e-17	6.42926e-17	0.732765	0.085696	4.3295	0.157303	0.0146876	-0.0101485	2.31513e-15	2.31513e-15
TRINITY_DN12350_c0_g1_i2	1.23612e-17	6.49601e-17	0.682839	0.0798688	4.45928	0.134888	0.0127581	-0.0108118	4.62713e-15	4.62713e-15
TRINITY_DN3801_c3_g1_i1	1.33641e-17	7.01769e-17	2.58498	0.302673	2.72246	1.92337	0.183222	-0.166669	8.97732e-07	8.97732e-07
TRINITY_DN28699_c0_g1_i1	1.3415e-17	7.04173e-17	2.62433	0.307296	2.67885	1.97738	0.18886	-0.17762	1.91371e-06	1.91371e-06
TRINITY_DN245_c0_g1_i3	1.41401e-17	7.41952e-17	0.451339	0.0528873	5.27236	0.0590481	0.00559413	-0.00460696	3.9076e-36	3.9076e-36
TRINITY_DN13848_c0_g3_i4	1.41509e-17	7.42233e-17	0.552598	0.0647534	4.86857	0.0910333	0.008386	-0.00396866	1.07396e-16	1.07396e-16
TRINITY_DN10891_c0_g1_i1	1.42143e-17	7.45273e-17	1.89628	0.22222	2.9103	1.03007	0.098763	-0.0956395	9.5354e-09	9.5354e-09
TRINITY_DN8891_c0_g1_i1	1.50299e-17	7.87738e-17	0.824748	0.0967228	4.60967	0.195685	0.0187106	-0.0171479	1.8158e-15	1.8158e-15
TRINITY_DN3062_c0_g1_i3	1.57297e-17	8.23473e-17	1.31348	0.154134	3.49641	0.500107	0.0475148	-0.0391323	3.96695e-16	3.96695e-16
TRINITY_DN8021_c0_g1_i2	1.6174e-17	8.46411e-17	1.57743	0.185178	3.16882	0.715182	0.068582	-0.0636278	8.52896e-11	8.52896e-11
TRINITY_DN5698_c0_g1_i1	1.61836e-17	8.46595e-17	0.79527	0.0933596	4.11841	0.181973	0.017432	-0.0159483	4.49915e-21	4.49915e-21
TRINITY_DN470_c0_g1_i1	1.63232e-17	8.53569e-17	0.749135	0.0879539	4.29342	0.161492	0.0154718	-0.0141319	1.22219e-15	1.22219e-15
TRINITY_DN1935_c0_g2_i5	1.70214e-17	8.89406e-17	0.84803	0.0996217	4.06289	0.20918	0.019849	-0.0155235	5.36932e-19	5.36932e-19
TRINITY_DN11744_c0_g1_i1	1.7827e-17	9.30085e-17	0.692818	0.0814396	4.36677	0.142349	0.0132648	-0.00719001	3.62749e-15	3.62749e-15
TRINITY_DN1459_c0_g4_i1	1.92572e-17	1.0028e-16	1.84972	0.217661	2.94829	0.992707	0.0947525	-0.0770872	2.06512e-09	2.06512e-09
TRINITY_DN3760_c0_g1_i1	1.96544e-17	1.0231e-16	1.34713	0.158564	3.35838	0.534745	0.0502848	-0.031333	5.77846e-15	5.77846e-15
TRINITY_DN46899_c0_g1_i1	2.08903e-17	1.08661e-16	0.649929	0.0765637	4.44579	0.124256	0.011724	-0.00756083	4.85737e-15	4.85737e-15
TRINITY_DN46893_c0_g1_i1	2.1178e-17	1.10116e-16	0.94282	0.111088	3.85136	0.256027	0.0246811	-0.0222857	6.38972e-17	6.38972e-17
TRINITY_DN37493_c0_g1_i1	2.14471e-17	1.11473e-16	0.900756	0.10615	3.97924	0.235506	0.0225357	-0.0182325	7.68747e-19	7.68747e-19
TRINITY_DN3635_c0_g1_i1	2.16515e-17	1.12493e-16	3.06753	0.361542	2.2382	2.73196	0.261198	-0.210498	0.000227947	0.000227947
TRINITY_DN3663_c0_g2_i1	2.1831e-17	1.1334e-16	2.07918	0.245081	2.86737	1.26194	0.12013	-0.0888559	3.64606e-08	3.64606e-08
TRINITY_DN895_c0_g1_i5	2.18694e-17	1.13496e-16	0.985249	0.116138	4.86203	0.281184	0.0269762	-0.0224999	1.18426e-16	1.18426e-16
TRINITY_DN8714_c0_g5_i1	2.31788e-17	1.20201e-16	1.39171	0.164181	3.26581	0.569408	0.053911	-0.035217	5.64679e-12	5.64679e-12
TRINITY_DN2577_c0_g1_i6	2.32856e-17	1.2071e-16	0.701466	0.0827581	4.35896	0.14243	0.0136978	-0.0115483	3.35692e-15	3.35692e-15
TRINITY_DN1298_c0_g1_i1	2.42636e-17	1.25732e-16	2.84338	0.335648	1.58213	2.45627	0.224177	-0.0534691	0.0011425	0.0011425
TRINITY_DN832_c0_g1_i2	2.86542e-17	1.48205e-16	0.795079	0.0940707	4.09173	0.183311	0.0176986	-0.0145523	1.66408e-20	1.66408e-20
TRINITY_DN2416_c0_g4_i1	2.87213e-17	1.48496e-16	0.54126	0.0640419	4.83976	0.0906224	0.00820273	-0.000130537	1.63157e-16	1.63157e-16
TRINITY_DN14016_c0_g2_i1	2.94127e-17	1.51956e-16	1.90765	0.225788	2.89936	1.06699	0.10196	-0.0701773	1.38299e-08	1.38299e-08
TRINITY_DN3706_c0_g1_i2	3.6498e-17	1.87997e-16	0.994317	0.118039	3.72378	0.293684	0.0278664	-0.0147909	5.47104e-15	5.47104e-15
TRINITY_DN226_c0_g1_i4	4.3902e-17	2.25796e-16	0.51241	0.0609868	4.97068	0.0756867	0.00743878	-0.00665885	1.78722e-17	1.78722e-17
TRINITY_DN28996_c0_g1_i1	4.44344e-17	2.28363e-16	0.896051	0.106666	4.00951	0.230324	0.0227551	-0.0216796	1.91654e-18	1.91654e-18
TRINITY_DN2292_c0_g1_i1	4.4845e-17	2.30388e-16	0.707204	0.0841962	4.31791	0.145912	0.014178	-0.0106601	1.93014e-15	1.93014e-15
TRINITY_DN1033_c0_g1_i8	4.7266e-17	2.42644e-16	1.38807	0.165379	3.23693	0.566996	0.0547002	-0.035454	2.14136e-11	2.14136e-11
TRINITY_DN8220_c0_g1_i2	4.82417e-17	2.47468e-16	1.10071	0.131179	3.62522	0.349753	0.0344157	-0.0302229	2.2352e-16	2.2352e-16
TRINITY_DN1283_c0_g1_i1	5.08501e-17	2.60654e-16	0.659386	0.0786415	4.47297	0.126029	0.012369	-0.0102649	4.32052e-15	4.32052e-15
TRINITY_DN8542_c0_g1_i4	5.31867e-17	2.72327e-16	2.73993	0.326983	2.50347	2.16158	0.213811	-0.194368	2.47409e-05	2.47409e-05
TRINITY_DN1031_c0_g2_i1	5.33638e-17	2.73132e-16	0.698384	0.0833489	4.38936	0.142095	0.0138941	-0.010697	4.32651e-15	4.32651e-15
TRINITY_DN57_c0_g1_i2	5.36045e-17	2.74262e-16	0.683952	0.0816317	4.41106	0.135641	0.0133275	-0.0110097	4.78709e-15	4.78709e-15
TRINITY_DN545_c0_g1_i1	5.43554e-17	2.78001e-16	1.50623	0.179809	3.08532	0.649472	0.0646624	-0.0631928	1.37254e-11	1.37254e-11
TRINITY_DN11103_c0_g1_i3	5.93256e-17	3.0297e-16	1.45607	0.174034	3.21129	0.62413	0.0605757	-0.0391338	4.61081e-11	4.61081e-11
TRINITY_DN2609_c0_g1_i1	6.49573e-17	3.31239e-16	0.973998	0.116565	3.85796	0.272533	0.0271747	-0.0254435	3.77855e-17	3.77855e-17
TRINITY_DN1777_c0_g1_i3	6.52191e-17	3.32451e-16	0.799012	0.0956283	4.19821	0.18588	0.0182896	-0.0142359	5.39646e-17	5.39646e-17
TRINITY_DN3516_c0_g1_i1	6.58236e-17	3.35408e-16	1.13583	0.135957	3.63966	0.375575	0.0369689	-0.0288338	7.72149e-16	7.72149e-16
TRINITY_DN41867_c0_g1_i1	6.89879e-17	3.51272e-16	1.5626	0.187165	3.08052	0.70869	0.0700616	-0.0571579	9.45029e-12	9.45029e-12
TRINITY_DN13746_c0_g1_i1	7.55483e-17	3.84107e-16	0.694643	0.0833104	4.40746	0.139972	0.0138812	-0.0114241	4.72958e-15	4.72958e-15
TRINITY_DN10835_c0_g1_i1	7.86422e-17	3.99689e-16	0.863562	0.103628	3.98568	0.215341	0.0214776	-0.0188266	1.06686e-18	1.06686e-18
TRINITY_DN11478_c0_g1_i2	8.07913e-17	4.10309e-16	1.44835	0.17387	3.09728	0.613108	0.0604616	-0.0444087	2.76624e-11	2.76624e-11
TRINITY_DN172_c0_g1_i1	8.23261e-17	4.17949e-16	0.678436	0.0814659	4.42628	0.132964	0.0132734	-0.0115732	4.93156e-15	4.93156e-15
TRINITY_DN2275_c0_g1_i3	8.56405e-17	4.34615e-16	0.775501	0.0931738	4.18821	0.173589	0.0173627	-0.01531	3.1651e-17	3.1651e-17
TRINITY_DN19712_c0_g1_i1	8.7297e-17	4.42858e-16	0.977722	0.117502	3.79306	0.275545	0.0276134	-0.024791	1.38779e-15	1.38779e-15
TRINITY_DN614_c0_g1_i1	8.93071e-17	4.52555e-16	2.62679	0.315788	2.46539	2.07527	0.199405	-0.0782641	3.92053e-05	3.92053e-05
TRINITY_DN3592_c0_g2_i3	1.07122e-16	5.41635e-16	0.582283	0.0701832	4.7024	0.0987753	0.00985136	-0.00763118	8.13814e-16	8.13814e-16
TRINITY_DN44152_c0_g1_i1	1.08764e-16	5.49733e-16	1.52488	0.183836	3.15835	0.678435	0.0675913	-0.0511741	8.79636e-11	8.79636e-11
TRINITY_DN6752_c0_g1_i2	1.08949e-16	5.50469e-16	0.891512	0.107481	4.05715	0.246888	0.0193821	0.00372222	7.48904e-19	0.00372222
TRINITY_DN10619_c0_g1_i3	1.09726e-16	5.54191e-16	1.1607	0.139949	3.45463	0.387533	0.0391713	-0.0361244	7.49619e-15	7.49619e-15
TRINITY_DN1687_c0_g1_i4	1.17259e-16	5.91583e-16	0.858343	0.103591	4.00476	0.21423	0.0214623	-0.0171121	1.81684e-18	1.81684e-18
TRINITY_DN14534_c0_g2_i1	1.22412e-16	6.17128e-16	0.776641	0.0937889	4.05541	0.174762	0.0175927	-0.0147616	8.18121e-19	8.18121e-19
TRINITY_DN5279_c0_g1_i9	1.27521e-16	6.42651e-16	0.95707	0.115646	3.8467	0.267622	0.0267479	-0.0198495	8.99621e-17	8.99621e-17
TRINITY_DN8445_c0_g1_i3	1.45819e-16	7.32984e-16	0.828038	0.100248	4.01888	0.197573	0.0200994	-0.0181468	1.96955e-18	1.96955e-18
TRINITY_DN9031_c0_g1_i1	1.91934e-16	9.6338e-16	0.614474	0.0746897	4.56268	0.10869	0.0111571	-0.0102116	2.54385e-15	2.54385e-15
TRINITY_DN18982_c0_g1_i1	1.95934e-16	9.83101e-16	2.22984	0.27112	2.72192	1.42725	0.147011	-0.139287	9.06501e-07	9.06501e-07
TRINITY_DN9248_c1_g1_i1	2.14862e-16	1.07729e-15	0.629894	0.0766902	4.52738	0.115035	0.0117628	-0.0098107	3.18748e-15	3.18748e-15
TRINITY_DN51533_c0_g1_i1	2.24405e-16	1.12431e-15	2.7378	0.333542	1.52905	2.28304	0.221328	-0.0562952	0.00117244	0.00117244
TRINITY_DN8279_c0_g4_i1	2.51059e-16	1.25603e-15	0.859769	0.104917	4.02021	0.215118	0.0220151	-0.0174458	1.9613e-18	1.9613e-18
TRINITY_DN12630_c0_g1_i1	2.55114e-16	1.27539e-15	3.04421	0.371569	2.44101	2.70615	0.276076	-0.207965	5.08416e-05	5.08416e-05
comp40893_c0_seq7	2.62169e-16	1.31018e-15	3.04457	0.371762	2.48592	2.65638	0.276383	-0.267069	3.08666e-05	3.08666e-05
TRINITY_DN1232_c1_g1_i1	2.66803e-16	1.33285e-15	0.953414	0.116448	3.88221	0.264071	0.0271203	-0.022037	3.29884e-18	3.29884e-18
TRINITY_DN6429_c0_g1_i1	2.73701e-16	1.36682e-15	0.634826	0.0775655	4.46841	0.117234	0.0120328	-0.00959383	4.42191e-15	4.42191e-15
TRINITY_DN4980_c0_g2_i2	2.90083e-16	1.44653e-15	0.638952	0.0781366	4.42469	0.118675	0.0122106	-0.00984299	4.92438e-15	4.92438e-15
TRINITY_DN4854_c0_g1_i1	2.9781e-16	1.48452e-15	0.393303	0.0481151	5.29358	0.0446662	0.00463013	-0.00408211	8.99622e-23	8.99622e-23
TRINITY_DN1676_c0_g1_i2	3.007e-16	1.49838e-15	0.809647	0.0990631	4.03159	0.190599	0.019627	-0.0157705	1.74558e-18	1.74558e-18
TRINITY_DN663_c0_g1_i1	3.17891e-16	1.58118e-15	0.243795	0.0298536	6.30694	0.0171491	0.00178248	-0.00158717	1.48943e-16	1.48943e-16
TRINITY_DN2646_c0_g1_i8	3.19391e-16	1.58806e-15	0.604321	0.0740066	4.61385	0.107736	0.0109539	-0.00699623	1.75832e-15	1.75832e-15
TRINITY_DN46890_c0_g1_i1	3.26735e-16	1.62341e-15	3.03319	0.371577	2.35064	2.65936	0.276027	-0.240192	0.000111768	0.000111768
TRINITY_DN6247_c0_g2_i3	3.2755e-16	1.62687e-15	0.87933	0.107725	4.00715	0.22341	0.0232094	-0.0203051	1.87293e-18	1.87293e-18
TRINITY_DN3155_c0_g1_i4	3.44221e-16	1.70782e-15	1.10834	0.13588	3.61626	0.35691	0.0369267	-0.030001	9.37324e-17	9.37324e-17
TRINITY_DN3063_c0_g2_i3	3.74877e-16	1.85791e-15	0.220637	0.0270839	6.55211	0.0146785	0.00146708	-0.000569018	2.47007e-16	2.47007e-16
TRINITY_DN1253_c0_g1_i6	3.83442e-16	1.89957e-15	1.08116	0.132761	3.57823	0.338581	0.0352509	-0.0298764	1.46841e-19	1.46841e-19
TRINITY_DN998_c1_g1_i6	3.85399e-16	1.90799e-15	1.25591	0.154231	3.2249	0.457527	0.0475745	-0.039566	3.19712e-11	3.19712e-11
TRINITY_DN5689_c0_g1_i1	4.04189e-16	1.99886e-15	1.29324	0.158927	3.26147	0.495357	0.0505155	-0.0300848	7.18152e-12	7.18152e-12
TRINITY_DN10977_c0_g1_i1	4.96643e-16	2.45079e-15	1.51483	0.186732	3.10961	0.664692	0.0697376	-0.0591655	4.50854e-11	4.50854e-11
TRINITY_DN13981_c0_g1_i2	5.08597e-16	2.50708e-15	0.828796	0.102202	3.93581	0.200099	0.0208903	-0.0164098	2.24369e-21	2.24369e-21
TRINITY_DN11062_c0_g2_i1	5.21287e-16	2.56688e-15	1.54936	0.191127	3.01168	0.70568	0.0730593	-0.0499373	2.02652e-11	2.02652e-11
TRINITY_DN42920_c0_g1_i1	5.31377e-16	2.61563e-15	1.18669	0.146431	3.44166	0.417428	0.0428838	-0.0252937	1.68549e-14	1.68549e-14
TRINITY_DN115_c0_g1_i4	6.13121e-16	3.01369e-15	0.551963	0.0682558	4.73415	0.0882239	0.00931772	-0.00794428	5.89657e-16	5.89657e-16
TRINITY_DN1358_c0_g3_i5	6.36778e-16	3.12551e-15	2.77605	0.343483	1.54882	2.34251	0.234798	-0.0706872	0.0011627	0.0011627
TRINITY_DN27_c1_g1_i1	6.69991e-16	3.28618e-15	1.70376	0.210969	3.00167	0.847458	0.0890157	-0.0679096	6.1882e-11	6.1882e-11
TRINITY_DN6138_c0_g1_i6	6.76685e-16	3.31783e-15	1.70657	0.211349	2.91868	0.842033	0.0893372	-0.0777633	7.04803e-09	7.04803e-09
TRINITY_DN4640_c0_g1_i1	7.46302e-16	3.65526e-15	2.7477	0.340792	1.53453	2.31725	0.231108	-0.0442693	0.00116991	0.00116991
TRINITY_DN20764_c0_g1_i1	7.83517e-16	3.82935e-15	0.920824	0.114292	3.7528	0.24849	0.0261254	-0.0188596	3.93708e-15	3.93708e-15
TRINITY_DN1238_c0_g2_i1	7.99427e-16	3.90573e-15	1.25536	0.155862	3.27781	0.46347	0.0485861	-0.03318	2.63775e-12	2.63775e-12
TRINITY_DN6521_c0_g1_i1	8.93567e-16	4.35947e-15	0.849962	0.105708	3.83952	0.21023	0.0223484	-0.017892	1.46513e-16	1.46513e-16
comp35482_c1_seq2	9.00859e-16	4.39348e-15	1.04918	0.130501	3.57502	0.318645	0.034061	-0.0292375	3.82284e-20	3.82284e-20
TRINITY_DN6525_c0_g1_i5	9.11332e-16	4.44141e-15	1.88086	0.233989	2.86063	1.01968	0.109502	-0.0990859	4.3927e-08	4.3927e-08
TRINITY_DN51900_c0_g1_i1	9.19014e-16	4.47726e-15	2.6992	0.335838	1.22601	2.27498	0.168381	0.0571934	0.00111405	0.0571934
TRINITY_DN3982_c0_g2_i3	9.75753e-16	4.74864e-15	0.901493	0.112267	3.80281	0.236284	0.025208	-0.0204397	9.63526e-16	9.63526e-16
TRINITY_DN864_c0_g1_i4	9.87986e-16	4.80647e-15	3.94658	0.491581	1.28014	4.45364	0.482152	-0.478065	0.00115121	0.00115121
TRINITY_DN5956_c0_g1_i1	1.00475e-15	4.88631e-15	1.71405	0.213555	2.93975	0.863732	0.0912115	-0.0628495	3.03328e-09	3.03328e-09
TRINITY_DN10649_c0_g1_i1	1.02745e-15	4.99025e-15	1.46044	0.18202	3.15123	0.623655	0.0662622	-0.0496261	8.72095e-11	8.72095e-11
TRINITY_DN7107_c0_g1_i2	1.04738e-15	5.08463e-15	1.62849	0.203024	2.94697	0.764177	0.0824377	-0.0748946	2.19555e-09	2.19555e-09
TRINITY_DN9246_c0_g1_i1	1.13795e-15	5.51847e-15	0.80691	0.100726	4.07793	0.195843	0.0202913	-0.00884228	1.49067e-19	1.49067e-19
TRINITY_DN7020_c1_g2_i2	1.15471e-15	5.59779e-15	1.2224	0.152625	3.34569	0.444013	0.0465889	-0.0266635	7.91243e-17	7.91243e-17
TRINITY_DN7995_c0_g1_i1	1.22633e-15	5.93872e-15	2.29773	0.287152	0.73999	1.64979	0.145068	0.0198443	0.000519952	0.0198443
TRINITY_DN2705_c0_g1_i4	1.31196e-15	6.3489e-15	2.7518	0.344256	1.53658	2.30312	0.235855	-0.0730119	0.00116893	0.00116893
TRINITY_DN1805_c0_g2_i1	1.31481e-15	6.36047e-15	2.67114	0.334176	1.49572	2.1795	0.222163	-0.0577366	0.001185	0.001185
TRINITY_DN37453_c0_g1_i1	1.38011e-15	6.67401e-15	0.510422	0.0639049	4.87906	0.0762988	0.00816766	-0.00599612	9.14487e-17	9.14487e-17
TRINITY_DN9489_c0_g2_i1	1.58741e-15	7.66301e-15	0.94175	0.118163	3.85761	0.258551	0.0279248	-0.0219127	3.8908e-17	3.8908e-17
TRINITY_DN15194_c0_g3_i1	1.60996e-15	7.76641e-15	2.41011	0.302466	2.55011	1.6985	0.182959	-0.137593	1.32882e-05	1.32882e-05
TRINITY_DN292_c1_g1_i1	1.64582e-15	7.93107e-15	1.45694	0.182906	3.08348	0.611622	0.0669095	-0.0609069	1.1982e-11	1.1982e-11
TRINITY_DN1831_c0_g1_i6	1.65878e-15	7.98791e-15	0.464483	0.0583191	5.07108	0.0632668	0.00680223	-0.00490572	1.58187e-18	1.58187e-18
TRINITY_DN5394_c0_g1_i9	1.69506e-15	8.15693e-15	2.94648	0.370076	1.7639	2.67075	0.272956	-0.0509999	0.000955431	0.000955431
TRINITY_DN1475_c0_g2_i1	1.83182e-15	8.80885e-15	0.854709	0.10748	3.90731	0.214637	0.0231041	-0.0162031	7.74708e-20	7.74708e-20
TRINITY_DN1718_c0_g1_i1	1.8497e-15	8.89176e-15	2.12468	0.267221	2.77025	1.29529	0.142813	-0.136389	3.59888e-07	3.59888e-07
TRINITY_DN4023_c0_g1_i3	1.87176e-15	8.99466e-15	0.656491	0.082582	4.36654	0.128327	0.0136396	-0.0075851	3.61975e-15	3.61975e-15
TRINITY_DN15187_c0_g1_i1	1.94722e-15	9.34421e-15	1.70223	0.21426	3.01173	0.834437	0.091815	-0.0841621	2.01194e-11	2.01194e-11
TRINITY_DN4228_c0_g1_i2	2.03833e-15	9.77459e-15	2.2583	0.284457	2.75073	1.50537	0.161831	-0.105544	5.29319e-07	5.29319e-07
TRINITY_DN3554_c0_g2_i4	2.12547e-15	1.01818e-14	2.56024	0.3227	2.58352	1.87295	0.208262	-0.208094	8.31704e-06	8.31704e-06
TRINITY_DN6030_c0_g1_i7	2.29631e-15	1.09926e-14	0.900198	0.113601	3.7839	0.234474	0.0258105	-0.0223762	1.87421e-15	1.87421e-15
TRINITY_DN9462_c0_g1_i2	2.3915e-15	1.14363e-14	0.931965	0.117685	3.76584	0.255353	0.0276996	-0.0193075	3.03185e-15	3.03185e-15
TRINITY_DN12881_c0_g2_i1	2.45829e-15	1.17475e-14	0.906845	0.114563	3.80543	0.237032	0.0262491	-0.0238337	8.66094e-16	8.66094e-16
TRINITY_DN6856_c0_g1_i5	2.50438e-15	1.19595e-14	2.98354	0.377023	1.65256	2.69054	0.283208	-0.111402	0.0010846	0.0010846
TRINITY_DN7092_c0_g1_i4	2.69679e-15	1.28739e-14	0.601114	0.0760501	4.55035	0.109151	0.0115672	-0.00467041	2.75965e-15	2.75965e-15
TRINITY_DN3351_c0_g1_i2	2.96033e-15	1.41172e-14	0.5248	0.066493	4.81915	0.080831	0.00884263	-0.00634495	2.15812e-16	2.15812e-16
TRINITY_DN2806_c0_g1_i4	3.21358e-15	1.53037e-14	0.492069	0.0624269	4.85847	0.0741952	0.00779424	-0.00194385	1.24828e-16	1.24828e-16
TRINITY_DN1689_c0_g1_i7	3.49426e-15	1.66289e-14	0.875114	0.11117	3.80788	0.220979	0.0247176	-0.0221833	7.81376e-16	7.81376e-16
TRINITY_DN2699_c0_g1_i22	3.59365e-15	1.709e-14	2.94147	0.373835	0.777586	2.48474	0.278936	-0.264151	0.000569823	0.000569823
TRINITY_DN4044_c0_g1_i2	3.6997e-15	1.75822e-14	1.43777	0.182813	2.98898	0.60361	0.0668411	-0.05169	1.86156e-10	1.86156e-10
TRINITY_DN53800_c0_g1_i1	4.31782e-15	2.04914e-14	2.29292	0.292265	0.737945	1.64857	0.148439	0.0223984	0.000517275	0.0223984
TRINITY_DN8650_c0_g1_i5	4.44111e-15	2.1062e-14	2.62577	0.334843	1.18929	2.16212	0.181224	0.0430153	0.00108332	0.0430153
TRINITY_DN6055_c0_g1_i1	5.08619e-15	2.40964e-14	0.584026	0.0746382	4.61185	0.09921	0.0111417	-0.00909219	1.78566e-15	1.78566e-15
TRINITY_DN4817_c0_g1_i3	5.23195e-15	2.47784e-14	1.19566	0.152874	3.40031	0.423081	0.0467407	-0.0296775	1.03299e-13	1.03299e-13
TRINITY_DN2605_c0_g1_i4	5.70924e-15	2.70109e-14	0.378329	0.0484403	5.34521	0.0427652	0.00469293	-0.00251119	1.18281e-20	1.18281e-20
TRINITY_DN5393_c0_g1_i4	5.87792e-15	2.77994e-14	0.67135	0.0859984	4.2901	0.129739	0.0147914	-0.013666	1.13939e-15	1.13939e-15
TRINITY_DN618_c1_g1_i1	5.94325e-15	2.80987e-14	0.29593	0.0379147	5.81703	0.0254895	0.00287505	-0.00232882	2.14584e-17	2.14584e-17
TRINITY_DN2672_c0_g1_i4	5.98253e-15	2.82747e-14	1.3066	0.16742	3.35263	0.493056	0.0560588	-0.0498924	1.5353e-15	1.5353e-15
TRINITY_DN851_c0_g1_i1	6.0925e-15	2.87747e-14	1.71313	0.219575	2.93928	0.86388	0.0964265	-0.0668366	3.09485e-09	3.09485e-09
TRINITY_DN14147_c0_g1_i1	6.12584e-15	2.89222e-14	0.537265	0.0688683	4.68155	0.0850999	0.00948569	-0.0064202	9.91657e-16	9.91657e-16
TRINITY_DN850_c0_g1_i1	6.64954e-15	3.13625e-14	0.478881	0.0614662	4.92188	0.067144	0.00755618	-0.00566395	4.50431e-17	4.50431e-17
TRINITY_DN716_c0_g1_i2	6.88611e-15	3.24449e-14	1.26492	0.16245	3.33566	0.464185	0.0527799	-0.044575	2.73392e-17	2.73392e-17
TRINITY_DN4819_c0_g1_i1	6.94596e-15	3.27157e-14	1.97423	0.253579	2.82942	1.11936	0.128605	-0.121876	9.7686e-08	9.7686e-08
TRINITY_DN3973_c1_g2_i1	7.2462e-15	3.40715e-14	0.816721	0.104976	3.8473	0.194241	0.0220397	-0.0177694	8.62374e-17	8.62374e-17
TRINITY_DN15483_c0_g2_i1	7.58749e-15	3.56519e-14	1.63493	0.2103	2.88286	0.771999	0.0884519	-0.0787847	2.3245e-08	2.3245e-08
TRINITY_DN8529_c0_g2_i1	7.66166e-15	3.59881e-14	0.80037	0.102967	4.03237	0.18617	0.0212045	-0.0175372	1.72253e-18	1.72253e-18
TRINITY_DN11482_c0_g1_i2	7.75464e-15	3.63876e-14	1.19531	0.153806	3.37773	0.410523	0.0473124	-0.0446205	5.13038e-14	5.13038e-14
TRINITY_DN12591_c0_g1_i2	7.9759e-15	3.74003e-14	0.774009	0.0996412	4.09951	0.175199	0.0198567	-0.0151551	1.39357e-21	1.39357e-21
TRINITY_DN2757_c0_g2_i3	8.1081e-15	3.80073e-14	3.41801	0.440131	1.01586	3.35457	0.38654	-0.367136	0.000891352	0.000891352
TRINITY_DN5687_c0_g1_i2	8.22086e-15	3.85227e-14	2.69516	0.347129	1.50826	2.2198	0.239817	-0.0713395	0.00118085	0.00118085
TRINITY_DN572_c0_g1_i1	8.39527e-15	3.93265e-14	0.353023	0.0454841	5.45953	0.0363727	0.0041376	-0.0032445	4.5407e-19	4.5407e-19
TRINITY_DN1881_c0_g1_i1	8.40747e-15	3.93703e-14	1.96029	0.252573	2.78884	1.14096	0.127586	-0.0773741	2.44731e-07	2.44731e-07
TRINITY_DN910_c0_g1_i1	8.47129e-15	3.96556e-14	0.808263	0.104153	3.94877	0.191067	0.0216958	-0.016547	1.53115e-20	1.53115e-20
TRINITY_DN7959_c0_g1_i3	8.84098e-15	4.13722e-14	1.48835	0.191924	2.96411	0.639138	0.0736698	-0.0664074	9.28444e-10	9.28444e-10
TRINITY_DN2104_c0_g1_i4	9.95458e-15	4.65043e-14	2.82428	0.364902	0.718993	2.28685	0.265814	-0.256671	0.000492674	0.000492674
TRINITY_DN13306_c0_g2_i5	1.03525e-14	4.82977e-14	2.68318	0.346894	0.648441	2.06556	0.240266	-0.230262	0.000404896	0.000404896
TRINITY_DN6167_c0_g1_i3	1.04163e-14	4.85789e-14	0.403139	0.0521251	5.27735	0.0473052	0.00543406	-0.00441845	2.77028e-25	2.77028e-25
TRINITY_DN29208_c0_g1_i1	1.06786e-14	4.97686e-14	2.52952	0.327196	2.33184	1.9297	0.213987	-0.0955004	0.000128106	0.000128106
TRINITY_DN1928_c0_g2_i1	1.10047e-14	5.1271e-14	1.47155	0.190441	2.94938	0.631457	0.0725353	-0.0576541	1.96239e-09	1.96239e-09
TRINITY_DN516_c0_g1_i1	1.10617e-14	5.1519e-14	0.454677	0.0588471	5.01598	0.0611702	0.00692597	-0.00447132	6.61317e-18	6.61317e-18
TRINITY_DN5717_c0_g2_i2	1.11246e-14	5.17945e-14	0.848302	0.109803	3.89191	0.216513	0.0241133	-0.0113865	9.2399e-19	9.2399e-19
TRINITY_DN9356_c0_g2_i1	1.1137e-14	5.18345e-14	0.791151	0.102407	3.98428	0.183863	0.0209744	-0.0151073	1.00136e-18	1.00136e-18
TRINITY_DN5245_c0_g1_i1	1.1407e-14	5.30734e-14	2.56898	0.332662	1.16054	2.07533	0.175871	0.0454563	0.00105643	0.0454563
TRINITY_DN7986_c0_g1_i1	1.18908e-14	5.52682e-14	0.734326	0.0951544	4.11874	0.157868	0.0181087	-0.0136736	5.12318e-21	5.12318e-21
TRINITY_DN8761_c0_g1_i2	1.24195e-14	5.76865e-14	0.606655	0.0786673	4.43325	0.107685	0.0123771	-0.00942104	4.93988e-15	4.93988e-15
TRINITY_DN9995_c0_g1_i1	1.2738e-14	5.91261e-14	1.27796	0.165787	3.21665	0.475706	0.0549706	-0.044371	4.03372e-11	4.03372e-11
TRINITY_DN8365_c0_g1_i3	1.31151e-14	6.08559e-14	2.88007	0.373807	1.88511	2.37145	0.278688	-0.276931	0.00077531	0.00077531
TRINITY_DN1517_c2_g1_i1	1.34449e-14	6.23653e-14	2.658	0.345126	1.48915	2.15851	0.237037	-0.0737529	0.0011869	0.0011869
TRINITY_DN6841_c0_g1_i2	1.34923e-14	6.25641e-14	1.78921	0.232332	2.77284	0.924618	0.107956	-0.096322	3.41484e-07	3.41484e-07
TRINITY_DN6761_c0_g1_i4	1.35404e-14	6.27657e-14	1.74444	0.226533	2.98997	0.881347	0.102634	-0.0887589	1.72423e-10	1.72423e-10
TRINITY_DN573_c0_g1_i10	1.4058e-14	6.51433e-14	0.969061	0.12592	4.5243	0.271412	0.0317118	-0.0280905	3.24741e-15	3.24741e-15
TRINITY_DN5566_c0_g1_i4	1.43227e-14	6.63248e-14	1.30798	0.170012	3.18377	0.509393	0.0578082	-0.0337854	7.50208e-11	7.50208e-11
TRINITY_DN6368_c0_g1_i1	1.46014e-14	6.75927e-14	0.615374	0.0800124	4.41274	0.109155	0.012804	-0.0116845	4.81109e-15	4.81109e-15
TRINITY_DN5755_c0_g1_i2	1.51083e-14	6.98688e-14	0.302604	0.0393677	5.69662	0.027298	0.00309963	-0.00177502	9.12339e-18	9.12339e-18
TRINITY_DN1692_c0_g1_i2	1.57207e-14	7.26764e-14	0.601481	0.0783023	4.46941	0.105813	0.0122625	-0.00940655	4.39965e-15	4.39965e-15
TRINITY_DN637_c0_g1_i6	1.58271e-14	7.31438e-14	0.439559	0.0572293	5.04678	0.0556477	0.00655039	-0.00603209	3.07356e-18	3.07356e-18
comp40713_c0_seq18	1.61623e-14	7.46179e-14	3.19161	0.415684	1.00244	2.93327	0.344713	-0.318026	0.000874138	0.000874138
TRINITY_DN1406_c0_g1_i2	1.64223e-14	7.57925e-14	0.666338	0.0868088	4.30546	0.131274	0.0150715	-0.00992057	1.54961e-15	1.54961e-15
comp33880_c0_seq1	1.66301e-14	7.67258e-14	2.02077	0.263316	2.62521	1.22368	0.138666	-0.0722039	4.49264e-06	4.49264e-06
TRINITY_DN7300_c0_g1_i8	1.70013e-14	7.83859e-14	2.66464	0.347343	0.981639	2.23548	0.151878	0.0894169	0.000847025	0.0894169
TRINITY_DN426_c0_g1_i4	1.70628e-14	7.86431e-14	1.2717	0.16578	3.23937	0.475277	0.0549659	-0.0395503	1.95516e-11	1.95516e-11
TRINITY_DN4903_c0_g1_i7	1.80204e-14	8.29458e-14	0.563277	0.0734963	4.52884	0.092047	0.0108034	-0.00917563	3.15937e-15	3.15937e-15
TRINITY_DN32508_c0_g1_i1	1.82259e-14	8.38073e-14	1.23243	0.160837	3.27562	0.435187	0.0517373	-0.0503102	3.06684e-12	3.06684e-12
TRINITY_DN43386_c0_g1_i1	1.82699e-14	8.39817e-14	1.12986	0.147457	3.4013	0.375953	0.0434874	-0.0304004	1.03277e-13	1.03277e-13
TRINITY_DN9048_c0_g1_i1	1.86011e-14	8.54754e-14	1.55056	0.202424	2.9359	0.696206	0.0819512	-0.071122	3.57403e-09	3.57403e-09
TRINITY_DN3319_c0_g3_i2	1.88687e-14	8.66764e-14	0.737347	0.0962832	4.08232	0.158708	0.0185409	-0.0146089	8.6776e-20	8.6776e-20
TRINITY_DN7217_c0_g1_i1	2.13998e-14	9.81722e-14	1.46207	0.191322	2.94816	0.619686	0.0732086	-0.0627925	2.07718e-09	2.07718e-09
TRINITY_DN8377_c0_g1_i7	2.14487e-14	9.83638e-14	2.95411	0.386581	1.92213	2.49428	0.298174	-0.297095	0.000715198	0.000715198
TRINITY_DN1880_c0_g1_i6	2.16014e-14	9.9031e-14	1.40332	0.183664	3.19845	0.567833	0.0674648	-0.0614317	6.02633e-11	6.02633e-11
TRINITY_DN1873_c0_g1_i1	2.16209e-14	9.90874e-14	0.914486	0.119688	3.6773	0.249752	0.0286503	-0.0160346	3.98198e-15	3.98198e-15
TRINITY_DN633_c1_g3_i1	2.20588e-14	1.01061e-13	0.455694	0.0596613	4.9888	0.0600339	0.00711895	-0.00629854	1.22182e-17	1.22182e-17
TRINITY_DN3784_c0_g1_i2	2.31524e-14	1.05965e-13	3.12486	0.409454	2.4939	2.83812	0.335276	-0.279053	2.7967e-05	2.7967e-05
TRINITY_DN653_c0_g1_i1	2.48152e-14	1.13462e-13	2.02608	0.26579	2.67049	1.18089	0.141287	-0.131917	2.19718e-06	2.19718e-06
TRINITY_DN821_c0_g2_i1	2.53039e-14	1.15658e-13	0.455411	0.0597627	4.92299	0.0599128	0.00714316	-0.00637801	4.41701e-17	4.41701e-17
TRINITY_DN7462_c0_g1_i1	2.58339e-14	1.18002e-13	1.63617	0.214787	2.87897	0.775426	0.0922668	-0.0799545	2.61134e-08	2.61134e-08
TRINITY_DN7687_c0_g1_i1	2.63545e-14	1.2034e-13	0.866115	0.113737	3.87936	0.221384	0.0258722	-0.0176429	4.62197e-18	4.62197e-18
TRINITY_DN1871_c0_g1_i1	2.83488e-14	1.2919e-13	0.81486	0.107139	3.88035	0.193682	0.0229575	-0.0183274	4.11732e-18	4.11732e-18
TRINITY_DN3035_c0_g2_i1	2.85125e-14	1.29892e-13	1.80152	0.23689	2.82096	0.938915	0.112233	-0.0986595	1.19488e-07	1.19488e-07
comp7118_c0_seq1	2.86113e-14	1.30299e-13	0.670691	0.0881972	4.23765	0.130219	0.0155575	-0.0135776	2.74609e-16	2.74609e-16
TRINITY_DN9804_c0_g1_i2	2.87419e-14	1.30851e-13	1.14669	0.150804	3.33356	0.381652	0.0454838	-0.0385259	1.43272e-16	1.43272e-16
comp40896_c0_seq24	2.98778e-14	1.35977e-13	2.92884	0.385433	1.90949	2.45338	0.296381	-0.293482	0.000735879	0.000735879
TRINITY_DN52935_c0_g1_i1	3.063e-14	1.39354e-13	1.4099	0.18562	3.13339	0.627014	0.0590311	0.00987847	7.5855e-11	0.00987847
TRINITY_DN4517_c0_g1_i1	3.27653e-14	1.48971e-13	0.756144	0.0996645	4.07846	0.167069	0.019866	-0.0155363	1.40391e-19	1.40391e-19
TRINITY_DN42464_c0_g1_i1	3.31331e-14	1.50593e-13	1.69445	0.223381	2.83473	0.839485	0.0997982	-0.077449	8.58269e-08	8.58269e-08
TRINITY_DN32375_c0_g1_i1	3.34844e-14	1.52089e-13	1.48227	0.195445	2.96105	0.633983	0.0763978	-0.0691299	1.0947e-09	1.0947e-09
TRINITY_DN10343_c0_g1_i1	3.37115e-14	1.5307e-13	2.54523	0.33564	1.14866	2.04403	0.182946	0.0423619	0.00104466	0.0423619
TRINITY_DN6553_c0_g1_i4	3.48143e-14	1.57921e-13	0.509159	0.06718	4.92462	0.0752038	0.0090263	-0.00770299	4.29097e-17	4.29097e-17
TRINITY_DN11481_c0_g1_i1	3.6135e-14	1.6375e-13	0.938206	0.123869	3.62327	0.258379	0.0306869	-0.0226553	1.86314e-16	1.86314e-16
TRINITY_DN5705_c0_g1_i1	3.74588e-14	1.69693e-13	0.494234	0.0652925	4.74384	0.0717404	0.00852623	-0.00625142	5.31629e-16	5.31629e-16
TRINITY_DN2967_c0_g1_i4	3.78231e-14	1.71174e-13	0.803584	0.106178	3.93222	0.187894	0.0225476	-0.0185873	2.06757e-21	2.06757e-21
TRINITY_DN45_c0_g1_i5	3.96376e-14	1.79268e-13	0.812661	0.107464	3.98001	0.193388	0.023097	-0.0176169	8.03619e-19	8.03619e-19
TRINITY_DN5923_c0_g1_i4	4.05666e-14	1.83289e-13	1.3008	0.172082	3.24735	0.489418	0.0592244	-0.05226	1.41522e-11	1.41522e-11
TRINITY_DN9015_c0_g1_i2	4.12378e-14	1.8626e-13	1.42598	0.188696	2.99221	0.586756	0.0712121	-0.0644686	1.44129e-10	1.44129e-10
TRINITY_DN2949_c0_g1_i6	4.20808e-14	1.89944e-13	2.82782	0.374327	2.11828	2.33202	0.279847	-0.22467	0.000394708	0.000394708
TRINITY_DN942_c0_g2_i1	4.41916e-14	1.99275e-13	0.819551	0.108578	3.89787	0.196394	0.0235785	-0.0183407	3.78989e-19	3.78989e-19
TRINITY_DN1472_c0_g1_i1	4.6944e-14	2.1134e-13	2.51564	0.333633	2.39133	1.82482	0.222542	-0.203073	8.07621e-05	8.07621e-05
TRINITY_DN1121_c0_g2_i9	4.88901e-14	2.19886e-13	1.55677	0.206609	2.90791	0.728564	0.0853744	-0.0432234	1.03645e-08	1.03645e-08
TRINITY_DN425_c0_g4_i1	4.93268e-14	2.21777e-13	1.07862	0.143173	3.43003	0.351498	0.0409971	-0.018725	3.37947e-14	3.37947e-14
TRINITY_DN14937_c0_g1_i2	5.06163e-14	2.27278e-13	2.62824	0.349021	1.47456	2.11468	0.242441	-0.0778592	0.00119045	0.00119045
TRINITY_DN1456_c0_g1_i2	5.2959e-14	2.37564e-13	2.79695	0.371716	1.9732	2.26889	0.275715	-0.236308	0.000630493	0.000630493
TRINITY_DN36981_c0_g1_i1	5.34841e-14	2.39841e-13	2.32379	0.308886	2.42784	1.68991	0.190764	-0.0192042	5.79471e-05	5.79471e-05
TRINITY_DN1747_c0_g1_i2	5.35755e-14	2.40173e-13	1.17026	0.15556	3.257	0.400304	0.0483978	-0.0378804	9.05068e-12	9.05068e-12
TRINITY_DN16953_c0_g1_i6	5.44881e-14	2.44185e-13	2.52523	0.335771	1.13866	2.01521	0.18322	0.0422647	0.00103446	0.0422647
TRINITY_DN10353_c0_g1_i10	5.62591e-14	2.51875e-13	3.65448	0.486194	1.13409	3.81763	0.47174	-0.469592	0.00102971	0.00102971
TRINITY_DN8787_c0_g1_i1	5.64132e-14	2.52483e-13	2.8268	0.376096	1.85847	2.28591	0.282079	-0.278775	0.000817442	0.000817442
TRINITY_DN15636_c0_g2_i1	5.83878e-14	2.61236e-13	2.29366	0.305347	2.51352	1.51146	0.186451	-0.176701	2.1704e-05	2.1704e-05
TRINITY_DN32388_c0_g1_i1	5.89533e-14	2.63594e-13	2.1845	0.290863	2.63597	1.38212	0.169199	-0.147407	3.80792e-06	3.80792e-06
TRINITY_DN122_c0_g4_i1	6.12135e-14	2.73611e-13	0.690003	0.0919335	4.11901	0.142849	0.0169035	-0.00894837	5.67613e-21	5.67613e-21
TRINITY_DN15392_c0_g2_i2	6.1794e-14	2.76116e-13	1.2228	0.162948	3.27951	0.440365	0.0531041	-0.0377562	2.33734e-12	2.33734e-12
TRINITY_DN32593_c0_g1_i1	6.21228e-14	2.77495e-13	1.63884	0.218409	2.85342	0.770559	0.0954047	-0.0916811	5.32997e-08	5.32997e-08
TRINITY_DN5271_c0_g1_i5	6.33848e-14	2.82857e-13	2.7248	0.363264	2.19645	2.15111	0.26364	-0.228866	0.00028166	0.00028166
TRINITY_DN42769_c0_g1_i1	6.76154e-14	3.01443e-13	1.12115	0.149638	3.3417	0.359901	0.0447831	-0.0438927	8.51655e-19	8.51655e-19
TRINITY_DN419_c0_g1_i1	6.77806e-14	3.02081e-13	1.7674	0.235902	2.80388	0.903659	0.111299	-0.0982684	1.76462e-07	1.76462e-07
TRINITY_DN22726_c0_g1_i4	6.84061e-14	3.0477e-13	0.912386	0.121799	3.67862	0.24131	0.0296701	-0.0256239	4.09369e-15	4.09369e-15
TRINITY_DN2825_c1_g2_i3	6.92104e-14	3.08254e-13	2.94558	0.393302	1.89221	2.74416	0.206229	0.103144	0.000763902	0.103144
TRINITY_DN29352_c0_g1_i1	6.97526e-14	3.10468e-13	2.15559	0.28786	2.57106	1.33512	0.165717	-0.156933	9.92886e-06	9.92886e-06
TRINITY_DN41817_c0_g1_i1	7.54927e-14	3.35474e-13	1.03618	0.138565	3.44885	0.310335	0.0384005	-0.0342337	1.08094e-14	1.08094e-14
TRINITY_DN46811_c0_g1_i1	8.40786e-14	3.72906e-13	0.51383	0.0688432	4.6411	0.0786999	0.00947877	-0.00566925	1.41342e-15	1.41342e-15
TRINITY_DN12473_c0_g1_i9	9.14549e-14	4.05229e-13	1.19589	0.160465	3.26568	0.44051	0.0514977	-0.0142885	5.68839e-12	5.68839e-12
TRINITY_DN12273_c0_g1_i1	9.38882e-14	4.15743e-13	2.77973	0.373157	1.83494	2.21261	0.277639	-0.271893	0.000853644	0.000853644
comp41774_c0_seq1	9.57232e-14	4.23732e-13	2.51283	0.337444	1.4171	1.95456	0.226541	-0.0509995	0.00119536	0.00119536
TRINITY_DN7811_c0_g1_i4	1.02762e-13	4.54161e-13	2.56797	0.345283	1.16039	2.08852	0.181425	0.0570159	0.00105629	0.0570159
TRINITY_DN1022_c0_g2_i4	1.03287e-13	4.56333e-13	2.73877	0.368282	2.07375	2.19377	0.270798	-0.21169	0.000464685	0.000464685
TRINITY_DN6682_c0_g2_i1	1.04195e-13	4.60197e-13	1.19912	0.161271	3.15443	0.418911	0.0520165	-0.0425863	8.78178e-11	8.78178e-11
TRINITY_DN14662_c0_g1_i3	1.07154e-13	4.73117e-13	2.70359	0.363788	2.18584	2.11926	0.264388	-0.22838	0.000296108	0.000296108
TRINITY_DN13150_c0_g2_i2	1.07852e-13	4.76044e-13	0.447507	0.0602223	4.95488	0.0580353	0.00725345	-0.00629972	2.44764e-17	2.44764e-17
TRINITY_DN3848_c0_g1_i1	1.09686e-13	4.83826e-13	0.393749	0.0530038	5.27063	0.0451353	0.00561881	-0.00464033	4.19644e-27	4.19644e-27
TRINITY_DN13426_c0_g1_i1	1.11729e-13	4.92683e-13	1.67219	0.225173	2.86558	0.807727	0.101405	-0.091126	3.8335e-08	3.8335e-08
TRINITY_DN12813_c0_g1_i1	1.13355e-13	4.99533e-13	1.14325	0.153987	3.30144	0.375351	0.0474237	-0.0451856	3.19283e-13	3.19283e-13
TRINITY_DN7547_c0_g1_i1	1.25941e-13	5.53755e-13	0.618361	0.0834453	4.3809	0.113376	0.0139262	-0.00911122	4.08428e-15	4.08428e-15
TRINITY_DN466_c0_g1_i6	1.27326e-13	5.59663e-13	0.424854	0.0573435	5.07216	0.0529192	0.00657656	-0.00500449	1.53401e-18	1.53401e-18
TRINITY_DN3057_c0_g1_i5	1.27499e-13	5.60246e-13	1.15414	0.15578	3.35233	0.395252	0.0485351	-0.0314195	1.40718e-15	1.40718e-15
TRINITY_DN9751_c1_g1_i1	1.31589e-13	5.77663e-13	1.09982	0.148533	3.39379	0.348018	0.0441242	-0.0413063	9.71488e-14	9.71488e-14
TRINITY_DN11492_c0_g1_i1	1.32975e-13	5.83565e-13	2.81105	0.379709	1.8506	2.25805	0.287528	-0.28714	0.000829669	0.000829669
TRINITY_DN4487_c0_g1_i4	1.36399e-13	5.98397e-13	0.909228	0.122872	3.72016	0.238372	0.0301951	-0.0276601	5.55785e-15	5.55785e-15
TRINITY_DN1437_c0_g1_i7	1.40747e-13	6.16883e-13	2.16424	0.292638	3.74235	1.35536	0.171274	-0.151326	4.61531e-15	4.61531e-15
TRINITY_DN8672_c0_g1_i1	1.47423e-13	6.45529e-13	1.96343	0.265707	2.56737	1.13361	0.14119	-0.103667	1.04586e-05	1.04586e-05
TRINITY_DN8087_c1_g1_i2	1.49111e-13	6.52504e-13	1.01471	0.137347	3.5155	0.317158	0.0377283	-0.0109239	7.73368e-17	7.73368e-17
comp42047_c0_seq1	1.53746e-13	6.7257e-13	2.57619	0.348894	2.20709	1.95299	0.243187	-0.176955	0.00026748	0.00026748
TRINITY_DN258_c0_g1_i1	1.71696e-13	7.4919e-13	0.658629	0.0893764	4.29168	0.127439	0.0159763	-0.0118945	1.17839e-15	1.17839e-15
TRINITY_DN32921_c0_g1_i1	1.74009e-13	7.5904e-13	2.45047	0.332611	2.35872	1.7345	0.221155	-0.199172	0.000105141	0.000105141
TRINITY_DN1015_c0_g1_i2	1.74231e-13	7.59767e-13	0.481328	0.0653338	4.75506	0.0680543	0.00853701	-0.00636588	4.6993e-16	4.6993e-16
TRINITY_DN6839_c0_g1_i1	1.74869e-13	7.6231e-13	0.454429	0.0616867	4.84886	0.0617494	0.00761051	-0.00440493	1.43476e-16	1.43476e-16
TRINITY_DN998_c1_g2_i5	1.8555e-13	8.08358e-13	1.58732	0.215704	2.82314	0.735968	0.0930559	-0.0742907	1.13505e-07	1.13505e-07
TRINITY_DN12381_c0_g1_i1	1.91077e-13	8.31648e-13	1.65561	0.225103	2.81984	0.795666	0.101342	-0.0867418	1.22672e-07	1.22672e-07
TRINITY_DN3215_c1_g2_i1	1.91548e-13	8.33433e-13	1.44107	0.195942	2.93413	0.606445	0.0767863	-0.0614907	3.84816e-09	3.84816e-09
TRINITY_DN10731_c0_g1_i1	1.93574e-13	8.41453e-13	1.57065	0.213602	2.80424	0.728182	0.0912513	-0.0640186	1.75048e-07	1.75048e-07
TRINITY_DN13394_c0_g1_i1	2.05327e-13	8.91978e-13	0.871159	0.118601	3.65923	0.220757	0.0281325	-0.0235553	2.31416e-15	2.31416e-15
TRINITY_DN791_c0_g1_i6	2.17742e-13	9.4531e-13	1.4082	0.19192	3.54099	0.570662	0.0736665	-0.0689019	3.65883e-18	3.65883e-18
TRINITY_DN20718_c0_g1_i1	2.18733e-13	9.49017e-13	2.14327	0.292126	0.662883	1.45516	0.170253	-0.00377125	0.000422318	0.000422318
TRINITY_DN42324_c0_g1_i1	2.22761e-13	9.66187e-13	2.51933	0.343497	1.4201	1.95686	0.234785	-0.067463	0.00119545	0.00119545
TRINITY_DN6711_c0_g1_i4	2.26918e-13	9.83288e-13	0.514904	0.0702279	4.6671	0.078766	0.00986393	-0.00634566	1.1304e-15	1.1304e-15
TRINITY_DN3612_c0_g1_i2	2.36574e-13	1.02481e-12	1.01621	0.138707	3.42582	0.29685	0.0384792	-0.0363814	4.31936e-14	4.31936e-14
TRINITY_DN37452_c0_g1_i1	2.4067e-13	1.04222e-12	1.84184	0.25148	2.73418	1.00767	0.126484	-0.0816633	7.24023e-07	7.24023e-07
TRINITY_DN1235_c0_g1_i4	2.4373e-13	1.05481e-12	0.839285	0.11462	3.81318	0.204197	0.0262756	-0.022846	6.18064e-16	6.18064e-16
TRINITY_DN11076_c0_g1_i2	2.6145e-13	1.13007e-12	2.39657	0.327718	2.48007	1.66818	0.214765	-0.183072	3.31107e-05	3.31107e-05
TRINITY_DN6228_c0_g2_i4	2.64581e-13	1.14289e-12	0.800605	0.109502	3.82111	0.188667	0.0239816	-0.017526	4.21448e-16	4.21448e-16
TRINITY_DN2400_c0_g2_i1	2.67508e-13	1.15445e-12	1.02599	0.140358	3.50124	0.301854	0.0394008	-0.0381244	2.69317e-16	2.69317e-16
TRINITY_DN13831_c0_g1_i1	3.12543e-13	1.34416e-12	2.56971	0.352552	2.20385	1.94246	0.248314	-0.183242	0.000271764	0.000271764
TRINITY_DN48881_c0_g1_i1	3.27703e-13	1.40892e-12	1.0928	0.150059	3.36505	0.354859	0.0450353	-0.029106	1.60481e-14	1.60481e-14
TRINITY_DN7154_c0_g2_i1	3.32738e-13	1.42967e-12	0.667683	0.0917092	4.21448	0.129129	0.0168212	-0.0147711	1.14246e-16	1.14246e-16
TRINITY_DN4838_c0_g1_i3	3.4194e-13	1.46875e-12	1.62138	0.222816	2.61103	0.756066	0.0992887	-0.0935029	5.56279e-06	5.56279e-06
TRINITY_DN51830_c0_g1_i1	3.69345e-13	1.58498e-12	2.47662	0.340835	1.11407	1.95162	0.185937	0.0463995	0.00100831	0.0463995
TRINITY_DN2184_c0_g1_i4	3.69904e-13	1.58688e-12	0.950865	0.130862	3.64003	0.266628	0.0342499	-0.0245649	7.94653e-16	7.94653e-16
TRINITY_DN6158_c0_g1_i2	3.81097e-13	1.63439e-12	0.709364	0.0976801	4.08476	0.150876	0.0190828	-0.0107935	6.10174e-20	6.10174e-20
TRINITY_DN983_c0_g1_i1	3.87002e-13	1.6592e-12	0.976431	0.134494	3.53839	0.277007	0.0361773	-0.0308087	5.48032e-18	5.48032e-18
TRINITY_DN1856_c0_g1_i1	3.9274e-13	1.68223e-12	0.861197	0.118654	3.6841	0.216439	0.0281576	-0.0228658	4.52851e-15	4.52851e-15
TRINITY_DN38049_c0_g1_i1	4.10004e-13	1.75454e-12	0.922677	0.127227	3.6288	0.250606	0.0323733	-0.023777	3.08772e-16	3.08772e-16
TRINITY_DN1444_c0_g1_i4	4.17562e-13	1.78579e-12	1.71604	0.236704	2.81412	0.852146	0.112057	-0.0994888	1.40032e-07	1.40032e-07
TRINITY_DN7207_c0_g1_i2	4.37768e-13	1.87102e-12	0.938781	0.129606	3.46786	0.258568	0.0335955	-0.0257024	3.14231e-15	3.14231e-15
TRINITY_DN8092_c0_g1_i2	4.56147e-13	1.94715e-12	1.01078	0.139653	3.36121	0.29961	0.0390059	-0.0300171	9.3718e-15	9.3718e-15
TRINITY_DN6429_c0_g1_i8	4.79226e-13	2.04313e-12	0.230006	0.031808	6.28964	0.0154659	0.0020235	-0.00161412	1.42538e-16	1.42538e-16
TRINITY_DN14430_c0_g1_i1	4.80775e-13	2.0491e-12	0.558078	0.0771826	4.55996	0.0900406	0.0119143	-0.0106841	2.59053e-15	2.59053e-15
TRINITY_DN1971_c0_g1_i6	4.94045e-13	2.10436e-12	0.523466	0.0724327	4.58058	0.0815324	0.010493	-0.00671078	2.24859e-15	2.24859e-15
TRINITY_DN4093_c0_g1_i4	5.15013e-13	2.19163e-12	2.66888	0.369586	2.03888	2.07686	0.272666	-0.223976	0.000521404	0.000521404
TRINITY_DN418_c0_g2_i1	5.46339e-13	2.32278e-12	0.646766	0.0896637	4.2542	0.124984	0.0160792	-0.00970035	4.62358e-16	4.62358e-16
TRINITY_DN12343_c0_g3_i1	5.51977e-13	2.34603e-12	1.52223	0.211074	2.7906	0.670714	0.0891042	-0.0790026	2.35735e-07	2.35735e-07
TRINITY_DN6186_c0_g1_i4	5.58908e-13	2.37209e-12	0.924008	0.128154	3.60642	0.248974	0.0328468	-0.0269733	3.16144e-17	3.16144e-17
TRINITY_DN8432_c0_g1_i1	5.81874e-13	2.46852e-12	0.896755	0.124469	3.61792	0.234342	0.0309849	-0.0256422	1.10925e-16	1.10925e-16
TRINITY_DN939_c0_g1_i1	5.82876e-13	2.47201e-12	0.409315	0.0568144	5.03725	0.0491634	0.00645575	-0.00494478	3.92964e-18	3.92964e-18
TRINITY_DN3877_c1_g1_i2	6.16458e-13	2.61202e-12	0.572402	0.0795357	4.3823	0.094918	0.0126519	-0.0111288	4.12622e-15	4.12622e-15
TRINITY_DN1497_c0_g1_i4	6.36725e-13	2.69458e-12	0.642681	0.0893559	4.18106	0.125109	0.015969	-0.00768874	2.07048e-17	2.07048e-17
TRINITY_DN12372_c0_g2_i1	6.62361e-13	2.80134e-12	1.27257	0.177066	3.06428	0.468971	0.0627044	-0.0553819	1.31126e-12	1.31126e-12
TRINITY_DN12760_c0_g1_i1	6.79052e-13	2.87017e-12	2.64546	0.368264	2.027	2.03969	0.270696	-0.223868	0.000540989	0.000540989
TRINITY_DN52695_c0_g1_i1	6.81098e-13	2.87793e-12	0.713815	0.0993732	4.08375	0.147748	0.01975	-0.0172218	7.08924e-20	7.08924e-20
TRINITY_DN872_c0_g1_i4	6.93588e-13	2.92711e-12	1.01358	0.141153	3.89265	0.295826	0.0398486	-0.0371661	8.30651e-19	8.30651e-19
TRINITY_DN14560_c0_g1_i1	7.55286e-13	3.18359e-12	1.33176	0.185766	3.07108	0.509952	0.0690179	-0.0652703	3.58876e-12	3.58876e-12
TRINITY_DN24040_c0_g1_i1	7.65443e-13	3.22442e-12	0.808531	0.11281	3.84188	0.199482	0.0254521	-0.0106311	1.25487e-16	1.25487e-16
TRINITY_DN12497_c0_g1_i2	7.70998e-13	3.24683e-12	3.06723	0.428013	0.84047	2.69387	0.365735	-0.358864	0.000655282	0.000655282
TRINITY_DN1136_c0_g2_i2	8.49688e-13	3.5662e-12	1.94045	0.271282	2.60636	1.10996	0.147182	-0.10734	5.96252e-06	5.96252e-06
TRINITY_DN13180_c0_g1_i2	8.61094e-13	3.61297e-12	0.477433	0.066764	4.80449	0.0673686	0.00891486	-0.00629905	2.60882e-16	2.60882e-16
TRINITY_DN3514_c0_g1_i5	8.66386e-13	3.63296e-12	0.544775	0.07619	4.51594	0.086888	0.0116098	-0.00916724	3.41271e-15	3.41271e-15
TRINITY_DN10165_c0_g1_i2	8.76127e-13	3.67269e-12	1.04084	0.145599	3.27898	0.320643	0.042398	-0.0294304	2.42809e-12	2.42809e-12
TRINITY_DN14351_c0_g1_i1	9.19288e-13	3.84775e-12	1.16741	0.163455	3.23264	0.403854	0.0534352	-0.0365535	2.49245e-11	2.49245e-11
TRINITY_DN3092_c0_g1_i1	9.2463e-13	3.86894e-12	0.325702	0.0456083	5.51319	0.0309949	0.00416024	-0.00336006	1.17138e-18	1.17138e-18
TRINITY_DN738_c0_g1_i4	1.01037e-12	4.2187e-12	0.567818	0.079648	4.39035	0.0975648	0.0126876	-0.00633437	4.35275e-15	4.35275e-15
TRINITY_DN53116_c0_g1_i1	1.02704e-12	4.28703e-12	2.80873	0.394107	1.84944	2.25702	0.309809	-0.30628	0.000831458	0.000831458
TRINITY_DN12551_c0_g2_i1	1.04527e-12	4.36181e-12	1.10587	0.155223	3.31512	0.353364	0.0481885	-0.0435829	4.62909e-14	4.62909e-14
TRINITY_DN4810_c0_g1_i2	1.07051e-12	4.46577e-12	1.38758	0.194854	2.85792	0.553136	0.0759359	-0.072401	4.72676e-08	4.72676e-08
TRINITY_DN2330_c0_g2_i3	1.117e-12	4.65686e-12	0.745221	0.104736	3.90617	0.169111	0.0219391	-0.00976097	9.48931e-20	9.48931e-20
TRINITY_DN80_c0_g2_i1	1.15608e-12	4.81833e-12	0.472819	0.0664957	4.68605	0.0650263	0.00884334	-0.00749842	9.51158e-16	9.51158e-16
TRINITY_DN6725_c0_g1_i2	1.22789e-12	5.11144e-12	1.22333	0.172247	3.17253	0.455212	0.059338	-0.0271036	8.33686e-11	8.33686e-11
TRINITY_DN5382_c0_g1_i2	1.23228e-12	5.12664e-12	0.83742	0.117918	3.71647	0.210696	0.0278094	-0.0157552	5.6135e-15	5.6135e-15
TRINITY_DN6106_c0_g1_i2	1.2424e-12	5.16715e-12	0.717059	0.100986	3.98551	0.149047	0.0203964	-0.0178998	1.05865e-18	1.05865e-18
TRINITY_DN7127_c0_g2_i2	1.28538e-12	5.34429e-12	2.50106	0.352467	1.41097	1.93338	0.24727	-0.0767563	0.00119503	0.00119503
TRINITY_DN5369_c0_g1_i1	1.48401e-12	6.15713e-12	0.353075	0.0498977	5.36408	0.0379681	0.00497956	-0.00223738	2.91098e-20	2.91098e-20
TRINITY_DN4528_c0_g1_i1	1.53926e-12	6.38251e-12	3.4169	0.483234	1.0153	3.34784	0.46614	-0.452068	0.000890648	0.000890648
TRINITY_DN5604_c0_g1_i7	1.54365e-12	6.39684e-12	1.04937	0.148416	3.40761	0.326487	0.0440544	-0.030215	9.70156e-14	9.70156e-14
TRINITY_DN7704_c0_g3_i1	1.55747e-12	6.45218e-12	2.56031	0.362175	2.24379	1.87473	0.26212	-0.260003	0.000221164	0.000221164
TRINITY_DN2865_c0_g1_i1	1.59394e-12	6.60129e-12	0.691137	0.0978108	4.11005	0.140037	0.0191339	-0.0149814	6.75535e-24	6.75535e-24
TRINITY_DN16241_c0_g1_i6	1.60716e-12	6.654e-12	3.38584	0.479247	4.65201	3.32252	0.459355	-0.404373	1.2893e-15	1.2893e-15
TRINITY_DN5788_c0_g1_i2	1.61481e-12	6.68368e-12	3.34938	0.474131	0.981543	3.23565	0.448753	-0.413276	0.000846899	0.000846899
TRINITY_DN15575_c0_g2_i1	1.62835e-12	6.73569e-12	1.74277	0.246744	2.74961	0.881411	0.121764	-0.105872	5.40845e-07	5.40845e-07
TRINITY_DN4026_c0_g1_i7	1.65831e-12	6.85549e-12	2.36475	0.334923	1.05813	1.79002	0.195802	0.0285452	0.000943854	0.0285452
TRINITY_DN12327_c0_g1_i1	1.66068e-12	6.86321e-12	3.37655	0.47824	2.40752	3.64953	0.154715	0.302711	7.0072e-05	0.302711
TRINITY_DN32833_c0_g1_i1	1.70129e-12	7.02471e-12	1.14384	0.162086	3.16397	0.387224	0.0525434	-0.0369039	8.7059e-11	8.7059e-11
TRINITY_DN6508_c0_g1_i1	1.70361e-12	7.03219e-12	0.96641	0.136947	3.49516	0.27264	0.037509	-0.0307453	4.37672e-16	4.37672e-16
TRINITY_DN1138_c0_g1_i1	1.74917e-12	7.21592e-12	1.91747	0.271861	2.70013	1.07293	0.147815	-0.121631	1.33332e-06	1.33332e-06
TRINITY_DN1935_c0_g2_i8	1.7924e-12	7.38541e-12	1.34131	0.190264	2.95305	0.542755	0.0724009	-0.0388947	1.64488e-09	1.64488e-09
TRINITY_DN13258_c0_g1_i2	1.8049e-12	7.43469e-12	2.68438	0.380829	1.78726	2.06025	0.289138	-0.287473	0.000923363	0.000923363
TRINITY_DN2557_c0_g2_i1	1.85425e-12	7.63569e-12	0.596279	0.0846383	4.38062	0.104196	0.0143273	-0.0112813	4.07588e-15	4.07588e-15
TRINITY_DN41888_c0_g1_i1	1.87301e-12	7.70831e-12	0.646096	0.0917278	4.04951	0.124446	0.016828	-0.0107876	1.06306e-18	1.06306e-18
TRINITY_DN1595_c1_g1_i1	1.88487e-12	7.7548e-12	0.402798	0.0571933	5.06888	0.0479787	0.00654215	-0.0046491	1.68427e-18	1.68427e-18
TRINITY_DN4668_c0_g1_i1	1.99941e-12	8.22114e-12	0.577972	0.0821622	4.32688	0.0964261	0.0135013	-0.0123547	2.22589e-15	2.22589e-15
TRINITY_DN2070_c0_g1_i6	2.01029e-12	8.2634e-12	0.70227	0.0998426	3.96261	0.143546	0.0199371	-0.0168615	1.82253e-19	1.82253e-19
TRINITY_DN2034_c0_g1_i6	2.05514e-12	8.44521e-12	1.61968	0.230373	2.83329	0.771565	0.106143	-0.0804404	8.89163e-08	8.89163e-08
TRINITY_DN4581_c0_g1_i1	2.14659e-12	8.80263e-12	1.03497	0.147335	3.43861	0.322998	0.0434153	-0.0236407	2.02921e-14	2.02921e-14
TRINITY_DN2338_c0_g1_i10	2.19105e-12	8.9796e-12	3.96952	0.565318	1.29161	4.52545	0.638011	-0.610677	0.00115774	0.00115774
TRINITY_DN5308_c0_g2_i2	2.21558e-12	9.07471e-12	0.392037	0.0558442	5.11006	0.0445374	0.00623714	-0.00550785	4.81103e-19	4.81103e-19
TRINITY_DN5642_c0_g1_i1	2.26604e-12	9.27309e-12	2.75826	0.39308	1.79911	2.4386	0.205181	0.103844	0.000906544	0.103844
TRINITY_DN5033_c0_g3_i2	2.27967e-12	9.32611e-12	2.4046	0.34272	1.07818	1.85338	0.191572	0.0433421	0.000967678	0.0433421
TRINITY_DN9924_c0_g1_i1	2.30392e-12	9.4197e-12	0.762332	0.108676	3.77498	0.173077	0.0236209	-0.0154138	2.41963e-15	2.41963e-15
TRINITY_DN2759_c1_g1_i11	2.42264e-12	9.89627e-12	2.0779	0.296516	2.56183	1.24194	0.175832	-0.166123	1.13e-05	1.13e-05
TRINITY_DN12472_c0_g1_i1	2.59032e-12	1.05656e-11	0.602659	0.0861146	4.23722	0.108846	0.0148315	-0.00891051	2.7063e-16	2.7063e-16
TRINITY_DN6254_c0_g1_i3	2.61589e-12	1.06635e-11	0.497588	0.071115	4.71049	0.0724062	0.0101147	-0.0081721	7.51583e-16	7.51583e-16
TRINITY_DN10649_c1_g1_i1	2.65867e-12	1.08315e-11	1.28233	0.183329	3.06726	0.476001	0.0672191	-0.0600063	2.12831e-12	2.12831e-12
TRINITY_DN3209_c0_g1_i1	2.6966e-12	1.09795e-11	2.33968	0.33459	1.04572	1.75595	0.199135	0.024766	0.000928737	0.024766
TRINITY_DN7802_c0_g1_i1	2.85365e-12	1.16052e-11	0.52855	0.075672	4.46805	0.0825481	0.0114525	-0.00826794	4.43001e-15	4.43001e-15
TRINITY_DN7877_c0_g1_i3	2.96112e-12	1.20352e-11	1.35222	0.193741	2.89324	0.535231	0.0750709	-0.0601388	1.68596e-08	1.68596e-08
TRINITY_DN1413_c0_g1_i1	3.13269e-12	1.27287e-11	1.52015	0.218048	2.82096	0.676647	0.0950894	-0.0759524	1.19482e-07	1.19482e-07
TRINITY_DN5254_c0_g1_i1	3.27426e-12	1.32961e-11	0.448136	0.0643372	4.95742	0.0582137	0.00827856	-0.00730451	2.32907e-17	2.32907e-17
TRINITY_DN1256_c0_g1_i5	3.31048e-12	1.34392e-11	0.513687	0.0737646	4.50476	0.0756838	0.0108824	-0.0105428	3.64e-15	3.64e-15
TRINITY_DN3049_c0_g2_i3	3.47485e-12	1.40816e-11	1.96432	0.28235	2.44094	1.15329	0.159393	-0.10008	5.08798e-05	5.08798e-05
TRINITY_DN18242_c0_g2_i1	3.69109e-12	1.49315e-11	1.74344	0.250908	2.69947	0.891206	0.125908	-0.0993614	1.34861e-06	1.34861e-06
TRINITY_DN268_c0_g1_i3	3.71949e-12	1.50419e-11	2.22686	0.320529	2.39208	1.55399	0.205397	-0.0453728	8.02481e-05	8.02481e-05
TRINITY_DN5112_c0_g1_i2	3.74265e-12	1.51312e-11	0.788134	0.113457	3.84438	0.178349	0.0257448	-0.0247233	1.05897e-16	1.05897e-16
TRINITY_DN10180_c0_g1_i1	3.74747e-12	1.51462e-11	0.136007	0.0195794	7.11034	0.00544428	0.00076671	-0.00058097	4.34954e-16	4.34954e-16
TRINITY_DN4796_c0_g1_i1	3.93711e-12	1.58894e-11	0.837253	0.120652	3.65243	0.204839	0.0291137	-0.0237989	1.70828e-15	1.70828e-15
TRINITY_DN5486_c0_g1_i1	4.18577e-12	1.6883e-11	2.3369	0.337178	1.04433	1.75522	0.187815	0.0395632	0.000927028	0.0395632
TRINITY_DN176_c0_g1_i5	4.42104e-12	1.78215e-11	1.76836	0.255432	3.21359	0.90223	0.130491	-0.120252	4.36133e-11	4.36133e-11
TRINITY_DN172_c0_g1_i3	4.46949e-12	1.80062e-11	0.681972	0.0985298	4.04213	0.135494	0.0194162	-0.016368	1.37107e-18	1.37107e-18
TRINITY_DN3638_c1_g1_i1	4.51883e-12	1.8189e-11	1.00836	0.145719	3.2978	0.296073	0.0424678	-0.0359799	4.76286e-13	4.76286e-13
TRINITY_DN257_c0_g1_i1	4.54602e-12	1.82931e-11	1.7216	0.24882	2.58939	0.887913	0.123815	-0.0758905	7.64342e-06	7.64342e-06
TRINITY_DN212_c0_g1_i15	4.84215e-12	1.94506e-11	0.497733	0.0720294	4.59371	0.0720291	0.0103765	-0.0089218	2.04608e-15	2.04608e-15
TRINITY_DN13358_c0_g1_i2	5.0528e-12	2.02613e-11	1.99893	0.289529	2.42945	1.15325	0.167597	-0.154051	5.70478e-05	5.70478e-05
TRINITY_DN3776_c0_g1_i2	5.2977e-12	2.12062e-11	0.257044	0.037267	5.82612	0.0197825	0.00277766	-0.00172203	2.26756e-17	2.26756e-17
TRINITY_DN4030_c0_g1_i2	5.30894e-12	2.1245e-11	3.19769	0.46363	0.905696	2.9338	0.429161	-0.414792	0.000744809	0.000744809
TRINITY_DN54493_c0_g1_i1	5.53402e-12	2.21072e-11	1.54836	0.224688	2.7617	0.703934	0.100969	-0.0788502	4.27158e-07	4.27158e-07
TRINITY_DN237_c0_g2_i2	5.84537e-12	2.32968e-11	2.60995	0.379168	1.87966	1.98226	0.286753	-0.244739	0.000784017	0.000784017
TRINITY_DN4158_c0_g2_i5	5.85953e-12	2.33465e-11	2.71646	0.39466	0.665082	2.13775	0.311089	-0.276758	0.000424997	0.000424997
TRINITY_DN3410_c0_g1_i3	5.86892e-12	2.33771e-11	0.792165	0.115093	3.75344	0.186121	0.026493	-0.0185269	3.89384e-15	3.89384e-15
TRINITY_DN2432_c1_g1_i1	5.92417e-12	2.35904e-11	2.42536	0.352448	1.37312	1.83695	0.247249	-0.0649252	0.00118951	0.00118951
TRINITY_DN5915_c0_g3_i6	6.24783e-12	2.48648e-11	0.648716	0.0943741	4.22959	0.130236	0.0178129	-0.00614894	2.06848e-16	2.06848e-16
TRINITY_DN465_c0_g1_i4	6.26935e-12	2.49432e-11	0.567845	0.0826149	4.4001	0.0955172	0.0136505	-0.00969623	4.58722e-15	4.58722e-15
TRINITY_DN1717_c0_g1_i1	6.44133e-12	2.56169e-11	0.712154	0.103669	3.93697	0.151421	0.0214943	-0.0138911	2.42813e-21	2.42813e-21
TRINITY_DN7_c0_g1_i4	6.4424e-12	2.56169e-11	1.79069	0.260672	2.53149	0.951691	0.135883	-0.094434	1.71035e-05	1.71035e-05
TRINITY_DN2010_c0_g1_i3	7.25265e-12	2.88137e-11	1.07715	0.157189	3.24686	0.338682	0.0494169	-0.0410402	1.44505e-11	1.44505e-11
TRINITY_DN1414_c0_g1_i1	7.28237e-12	2.89234e-11	0.62089	0.0906144	4.15534	0.114097	0.0164219	-0.0118102	2.92986e-18	2.92986e-18
TRINITY_DN10356_c0_g2_i2	7.3186e-12	2.90506e-11	0.569565	0.0831325	4.41998	0.0945988	0.013822	-0.0115915	4.89199e-15	4.89199e-15
TRINITY_DN0_c0_g1_i1	7.35493e-12	2.91864e-11	2.37561	0.346775	2.38456	1.64846	0.24042	-0.198387	8.55117e-05	8.55117e-05
TRINITY_DN37243_c0_g1_i1	8.35381e-12	3.30549e-11	1.37125	0.2007	2.87766	0.544921	0.0805606	-0.071593	2.7143e-08	2.7143e-08
TRINITY_DN13186_c0_g1_i1	8.72509e-12	3.44942e-11	2.39122	0.350305	1.35605	1.78646	0.244243	-0.0660195	0.00118506	0.00118506
comp38645_c0_seq1	8.8607e-12	3.49801e-11	0.810188	0.118728	3.70039	0.202112	0.0281927	-0.0111965	5.42706e-15	5.42706e-15
TRINITY_DN32740_c0_g1_i1	8.85979e-12	3.49801e-11	2.2429	0.328682	2.21031	1.52022	0.215801	-0.119071	0.000263253	0.000263253
TRINITY_DN12047_c0_g1_i1	8.93914e-12	3.52796e-11	2.10833	0.30902	2.39923	1.30433	0.190912	-0.150874	7.54326e-05	7.54326e-05
TRINITY_DN69_c0_g1_i8	9.12587e-12	3.59856e-11	3.20671	0.470216	1.02018	2.97024	0.44131	-0.403704	0.000896847	0.000896847
TRINITY_DN2861_c0_g1_i6	9.29602e-12	3.66355e-11	0.858608	0.125951	3.57495	0.216325	0.0317273	-0.025084	3.69243e-20	3.69243e-20
TRINITY_DN2607_c0_g1_i6	9.3772e-12	3.69343e-11	0.79541	0.116702	3.74982	0.183042	0.0272386	-0.0245814	4.13875e-15	4.13875e-15
TRINITY_DN8407_c0_g2_i2	1.0088e-11	3.96543e-11	0.68401	0.100512	3.95968	0.140213	0.0202054	-0.0125806	1.22648e-19	1.22648e-19
TRINITY_DN6485_c0_g2_i1	1.05544e-11	4.1464e-11	0.699751	0.102924	4.53281	0.146905	0.0211866	-0.0130152	3.08342e-15	3.08342e-15
TRINITY_DN6115_c0_g1_i7	1.05738e-11	4.15284e-11	1.18974	0.175001	3.05306	0.427339	0.061251	-0.0345167	6.20506e-14	6.20506e-14
TRINITY_DN5211_c0_g3_i1	1.07137e-11	4.20661e-11	2.26127	0.332708	1.0068	1.65072	0.194804	0.0265854	0.000879761	0.0265854
TRINITY_DN7085_c0_g1_i3	1.07448e-11	4.21761e-11	2.2614	0.332747	1.00674	1.65093	0.189748	0.0316922	0.000879689	0.0316922
TRINITY_DN1456_c0_g1_i1	1.10365e-11	4.32717e-11	2.37851	0.350178	1.34993	1.7628	0.244066	-0.0732414	0.00118318	0.00118318
TRINITY_DN5809_c1_g2_i1	1.12224e-11	4.39754e-11	0.761402	0.112138	3.84428	0.170016	0.0251497	-0.0200421	1.06633e-16	1.06633e-16
TRINITY_DN3199_c0_g1_i1	1.13822e-11	4.45889e-11	2.35886	0.347512	1.33987	1.73031	0.240349	-0.0763923	0.00117974	0.00117974
comp40086_c0_seq18	1.15796e-11	4.53364e-11	2.39091	0.352363	1.4855	1.84612	0.242436	0.00588365	0.00118787	0.00588365
TRINITY_DN11469_c0_g1_i1	1.1717e-11	4.58351e-11	0.92356	0.136145	3.39146	0.264845	0.0370708	-0.012406	9.25507e-14	9.25507e-14
TRINITY_DN7321_c0_g1_i2	1.17205e-11	4.58358e-11	2.23675	0.329728	0.994134	1.61582	0.190539	0.0269021	0.000863374	0.0269021
TRINITY_DN409_c0_g1_i14	1.17808e-11	4.60588e-11	0.665161	0.0980648	4.12905	0.128247	0.0192334	-0.0170921	8.58084e-20	8.58084e-20
TRINITY_DN14210_c0_g1_i1	1.18417e-11	4.62837e-11	0.684495	0.100926	4.1064	0.136704	0.0203722	-0.0170615	1.67662e-24	1.67662e-24
TRINITY_DN1313_c0_g1_i4	1.19291e-11	4.65987e-11	2.6808	0.395336	0.647251	2.05641	0.312177	-0.308592	0.000403475	0.000403475
TRINITY_DN1758_c0_g1_i9	1.21701e-11	4.7513e-11	2.32539	0.34307	1.32285	1.68761	0.234221	-0.0678149	0.00117302	0.00117302
TRINITY_DN2485_c0_g1_i4	1.23811e-11	4.83233e-11	0.479856	0.0708202	4.72291	0.0670136	0.010031	-0.00860237	6.62927e-16	6.62927e-16
TRINITY_DN8876_c0_g1_i2	1.26273e-11	4.92701e-11	0.704943	0.104084	3.87508	0.144322	0.0216669	-0.0189393	7.45139e-18	7.45139e-18
TRINITY_DN5565_c0_g1_i1	1.32131e-11	5.15121e-11	0.417408	0.0616893	4.91131	0.0506109	0.00761115	-0.00664145	5.4083e-17	5.4083e-17
TRINITY_DN9652_c0_g1_i3	1.32735e-11	5.17328e-11	1.72708	0.255273	2.74781	0.856008	0.130328	-0.12592	5.59817e-07	5.59817e-07
TRINITY_DN1157_c0_g1_i1	1.34567e-11	5.24318e-11	1.57595	0.233003	2.81745	0.71675	0.108581	-0.100244	1.29693e-07	1.29693e-07
TRINITY_DN10131_c0_g1_i1	1.35863e-11	5.29218e-11	0.921456	0.136265	3.46215	0.246744	0.0371361	-0.0322956	4.59888e-15	4.59888e-15
TRINITY_DN7947_c0_g1_i1	1.40448e-11	5.46769e-11	1.06171	0.157118	3.25586	0.335436	0.0493719	-0.0337749	9.57553e-12	9.57553e-12
TRINITY_DN4204_c0_g1_i1	1.41797e-11	5.51866e-11	1.28461	0.190141	3.03973	0.48244	0.0723075	-0.0595326	7.18073e-15	7.18073e-15
TRINITY_DN7700_c0_g1_i3	1.46775e-11	5.70915e-11	2.68132	0.397171	1.78573	2.05952	0.314564	-0.308291	0.000925506	0.000925506
TRINITY_DN12860_c0_g1_i1	1.47045e-11	5.71803e-11	0.89393	0.132419	3.57595	0.238804	0.0350694	-0.0228352	5.90811e-20	5.90811e-20
TRINITY_DN2111_c0_g1_i3	1.51036e-11	5.86497e-11	0.339126	0.0502639	5.33036	0.0338974	0.00505293	-0.0038414	4.82975e-21	4.82975e-21
TRINITY_DN8032_c0_g2_i1	1.5187e-11	5.89569e-11	0.825622	0.122385	3.66381	0.201321	0.0299562	-0.0222988	2.74384e-15	2.74384e-15
TRINITY_DN6920_c0_g1_i9	1.52139e-11	5.90446e-11	0.765845	0.113528	3.7702	0.182141	0.0257774	-0.00878521	2.7347e-15	2.7347e-15
TRINITY_DN199_c0_g1_i1	1.54087e-11	5.97835e-11	2.01729	0.299124	2.50191	1.17065	0.178925	-0.169658	2.52468e-05	2.52468e-05
TRINITY_DN5887_c0_g1_i1	1.55728e-11	6.04033e-11	0.679012	0.100707	4.01929	0.136361	0.0202838	-0.0148817	1.96746e-18	1.96746e-18
TRINITY_DN1096_c0_g2_i1	1.55998e-11	6.04911e-11	0.912659	0.135365	3.51507	0.24627	0.0366474	-0.0269815	8.0514e-17	8.0514e-17
TRINITY_DN3473_c0_g1_i11	1.56489e-11	6.06641e-11	0.935506	0.138763	3.38164	0.261239	0.0385103	-0.0254547	6.429e-14	6.429e-14
TRINITY_DN2746_c0_g1_i4	1.58276e-11	6.13223e-11	0.454334	0.0674076	4.66996	0.0600376	0.00908757	-0.00785016	1.1019e-15	1.1019e-15
TRINITY_DN8166_c0_g1_i2	1.63696e-11	6.33688e-11	0.997108	0.148044	3.31894	0.295996	0.0438341	-0.0299135	2.23478e-14	2.23478e-14
TRINITY_DN2523_c0_g1_i3	1.66813e-11	6.45572e-11	1.10359	0.16392	3.08457	0.35914	0.0537395	-0.0407093	1.29961e-11	1.29961e-11
TRINITY_DN8171_c0_g1_i1	1.75694e-11	6.79181e-11	1.33964	0.199206	2.88974	0.518214	0.0793661	-0.0729981	1.88241e-08	1.88241e-08
comp39038_c0_seq4	1.87937e-11	7.25896e-11	0.652837	0.0972193	4.12162	0.124368	0.0189032	-0.0158724	1.37114e-20	1.37114e-20
TRINITY_DN28902_c0_g1_i1	1.90686e-11	7.36099e-11	1.48637	0.221417	2.86158	0.650043	0.0980509	-0.0760973	4.28047e-08	4.28047e-08
TRINITY_DN8124_c1_g1_i1	1.97527e-11	7.61228e-11	2.23351	0.332971	0.992277	1.61537	0.202313	0.0194258	0.000860956	0.0194258
TRINITY_DN386_c2_g1_i1	1.99819e-11	7.69842e-11	0.657536	0.0980496	4.03026	0.12582	0.0192274	-0.0165554	1.78293e-18	1.78293e-18
TRINITY_DN2588_c0_g1_i2	2.0372e-11	7.84652e-11	0.646517	0.096447	4.12352	0.12439	0.0186041	-0.0128107	2.36718e-20	2.36718e-20
TRINITY_DN2289_c0_g1_i1	2.0841e-11	8.02267e-11	2.23316	0.333308	0.992461	1.61531	0.218094	0.00409462	0.000861195	0.00409462
TRINITY_DN541_c2_g3_i1	2.10512e-11	8.09908e-11	1.06663	0.159234	3.19134	0.328255	0.0507108	-0.0469819	6.77749e-11	6.77749e-11
TRINITY_DN4932_c0_g1_i13	2.12144e-11	8.15957e-11	1.0027	0.149715	3.77449	0.292729	0.044829	-0.0384481	2.4515e-15	2.4515e-15
TRINITY_DN898_c1_g1_i1	2.17239e-11	8.3532e-11	0.819605	0.12244	3.58978	0.197239	0.029983	-0.0237878	2.72745e-18	2.72745e-18
TRINITY_DN32594_c0_g1_i1	2.21015e-11	8.49365e-11	2.35805	0.352399	1.46943	1.80157	0.227718	0.0206516	0.00119147	0.0206516
TRINITY_DN5562_c0_g1_i4	2.35728e-11	9.05655e-11	1.36885	0.204857	2.81264	0.543589	0.0839324	-0.0743283	1.44859e-07	1.44859e-07
TRINITY_DN3079_c0_g1_i3	2.45381e-11	9.42213e-11	0.990149	0.148312	3.27891	0.299329	0.0439932	-0.0215744	2.43993e-12	2.43993e-12
TRINITY_DN10352_c0_g1_i1	2.62071e-11	1.00462e-10	1.8139	0.272094	2.62948	0.986235	0.148066	-0.0942004	4.2086e-06	4.2086e-06
TRINITY_DN1500_c0_g1_i3	2.69049e-11	1.03051e-10	3.19094	0.478935	2.31471	3.3024	0.176785	0.281972	0.000144099	0.281972
TRINITY_DN355_c0_g1_i1	2.79312e-11	1.06922e-10	1.38532	0.208097	2.75805	0.556712	0.0866082	-0.0768139	4.58976e-07	4.58976e-07
TRINITY_DN7268_c0_g1_i2	2.82733e-11	1.08201e-10	0.619799	0.0931288	4.08734	0.111725	0.0173459	-0.0150501	4.00135e-20	4.00135e-20
TRINITY_DN1765_c0_g1_i2	2.90698e-11	1.11126e-10	0.459304	0.0690558	4.7705	0.0617757	0.00953741	-0.00778598	3.94176e-16	3.94176e-16
TRINITY_DN2579_c0_g1_i6	2.99761e-11	1.14432e-10	0.704443	0.105984	3.93603	0.142713	0.0224653	-0.0213798	2.27401e-21	2.27401e-21
TRINITY_DN5033_c0_g2_i1	3.00074e-11	1.14519e-10	2.20556	0.331836	0.978541	1.57863	0.207693	0.0125373	0.000842945	0.0125373
TRINITY_DN46908_c0_g1_i1	3.02791e-11	1.15492e-10	2.12814	0.320253	2.45957	1.34677	0.205082	-0.143517	4.18084e-05	4.18084e-05
TRINITY_DN29748_c0_g1_i1	3.04838e-11	1.16241e-10	2.31116	0.347846	2.28912	1.54451	0.241824	-0.220391	0.000169925	0.000169925
TRINITY_DN1045_c0_g2_i1	3.1882e-11	1.21404e-10	2.24926	0.338867	2.17321	1.4615	0.229348	-0.210665	0.000313701	0.000313701
TRINITY_DN8482_c0_g5_i1	3.20448e-11	1.21956e-10	1.42785	0.21514	2.87003	0.596298	0.0925703	-0.0764768	3.38319e-08	3.38319e-08
TRINITY_DN2658_c0_g2_i1	3.22396e-11	1.22664e-10	0.887883	0.133799	3.6363	0.23087	0.0358042	-0.0292345	5.88103e-16	5.88103e-16
TRINITY_DN2449_c0_g1_i4	3.22883e-11	1.22815e-10	2.19039	0.330091	2.31057	1.49212	0.217772	-0.076247	0.000148118	0.000148118
TRINITY_DN9598_c0_g1_i2	3.23886e-11	1.23163e-10	1.70346	0.256728	2.65207	0.832798	0.131816	-0.127481	2.95789e-06	2.95789e-06
TRINITY_DN5777_c0_g1_i2	3.35221e-11	1.27332e-10	0.492267	0.0742461	4.54001	0.0733914	0.011025	-0.00617723	2.94812e-15	2.94812e-15
TRINITY_DN175_c0_g2_i2	3.35632e-11	1.27453e-10	1.66134	0.250579	2.58056	0.803352	0.125571	-0.108348	8.67701e-06	8.67701e-06
TRINITY_DN998_c0_g1_i5	3.42768e-11	1.30127e-10	1.59828	0.241179	2.54904	0.743717	0.116322	-0.100148	1.34844e-05	1.34844e-05
TRINITY_DN9842_c0_g1_i2	3.65775e-11	1.38746e-10	0.643876	0.0973017	4.04961	0.119747	0.0189352	-0.0174225	1.05917e-18	1.05917e-18
TRINITY_DN8477_c0_g1_i1	3.75461e-11	1.42264e-10	0.776525	0.117416	3.75859	0.177859	0.027573	-0.021068	3.53691e-15	3.53691e-15
TRINITY_DN5410_c0_g1_i1	3.88239e-11	1.46903e-10	0.527406	0.0798072	4.49552	0.0811132	0.0127384	-0.0108252	3.83276e-15	3.83276e-15
TRINITY_DN208_c0_g1_i1	3.90906e-11	1.47831e-10	0.704446	0.106613	3.97939	0.14376	0.0227328	-0.0204277	7.75616e-19	7.75616e-19
TRINITY_DN13203_c0_g2_i3	3.91062e-11	1.47849e-10	1.10902	0.167844	3.20472	0.364791	0.0563432	-0.0407262	5.33635e-11	5.33635e-11
TRINITY_DN6334_c0_g1_i1	3.98723e-11	1.50663e-10	1.05344	0.159503	3.26962	0.324185	0.0508822	-0.0425817	4.50894e-12	4.50894e-12
TRINITY_DN196_c0_g2_i1	4.07013e-11	1.53669e-10	1.09897	0.166472	3.11086	0.3471	0.055426	-0.0530518	4.6903e-11	4.6903e-11
TRINITY_DN14044_c0_g1_i1	4.0758e-11	1.5384e-10	1.11898	0.16951	3.17734	0.362675	0.057467	-0.0517195	8.02187e-11	8.02187e-11
TRINITY_DN42323_c0_g1_i1	4.55848e-11	1.71588e-10	0.573511	0.0870978	4.27469	0.0965484	0.015172	-0.0121707	8.00464e-16	8.00464e-16
TRINITY_DN472_c0_g2_i14	4.6527e-11	1.75039e-10	3.19322	0.48517	1.31455	3.01388	0.46961	-0.352295	0.00116933	0.00116933
TRINITY_DN2949_c0_g2_i1	4.71836e-11	1.77461e-10	2.22666	0.33842	2.39503	1.44506	0.228978	-0.195736	7.82379e-05	7.82379e-05
TRINITY_DN3434_c0_g1_i4	4.86359e-11	1.82773e-10	1.90482	0.289703	2.83668	1.04307	0.167856	-0.16038	8.18032e-08	8.18032e-08
TRINITY_DN6196_c0_g1_i1	4.95338e-11	1.86046e-10	1.1782	0.179267	2.99659	0.397145	0.0642735	-0.0636592	9.93901e-11	9.93901e-11
TRINITY_DN4462_c0_g1_i1	4.98079e-11	1.87024e-10	1.90922	0.29053	2.49832	1.05699	0.168789	-0.150674	2.6443e-05	2.6443e-05
TRINITY_DN2273_c0_g2_i1	4.98745e-11	1.87223e-10	0.913538	0.139019	3.34299	0.252384	0.0386526	-0.022388	6.96732e-18	6.96732e-18
TRINITY_DN15388_c0_g1_i1	5.10299e-11	1.91456e-10	0.979212	0.149091	3.27365	0.292211	0.044456	-0.0231624	3.49571e-12	3.49571e-12
TRINITY_DN5398_c0_g1_i4	5.12964e-11	1.92299e-10	1.25592	0.191243	2.93316	0.488706	0.073148	-0.0287687	4.00533e-09	4.00533e-09
TRINITY_DN7604_c0_g1_i1	5.18837e-11	1.94447e-10	0.578843	0.0881653	4.29765	0.0984659	0.0155462	-0.0123556	1.33235e-15	1.33235e-15
TRINITY_DN8269_c1_g1_i4	5.68501e-11	2.12712e-10	2.47788	0.378199	1.94325	1.80223	0.285388	-0.229417	0.000680318	0.000680318
TRINITY_DN1897_c0_g1_i7	5.80609e-11	2.17066e-10	2.09837	0.320428	2.26764	1.27189	0.205154	-0.189001	0.000193349	0.000193349
TRINITY_DN7470_c0_g1_i2	5.81775e-11	2.17443e-10	0.790149	0.120664	3.72854	0.180045	0.0291195	-0.0271786	5.31141e-15	5.31141e-15
TRINITY_DN6629_c0_g1_i2	6.18174e-11	2.30984e-10	1.37681	0.210545	2.84902	0.5493	0.0886582	-0.0796768	5.98074e-08	5.98074e-08
TRINITY_DN2658_c0_g1_i11	6.33078e-11	2.36425e-10	0.880638	0.134742	3.82249	0.225318	0.0363111	-0.0319481	3.92627e-16	3.92627e-16
TRINITY_DN5102_c0_g1_i1	6.49074e-11	2.42333e-10	0.559612	0.0856727	4.3128	0.0903288	0.0146796	-0.0136846	1.76933e-15	1.76933e-15
comp38871_c1_seq13	6.52204e-11	2.43369e-10	1.25722	0.192493	2.95573	0.46385	0.0741069	-0.0598154	1.44032e-09	1.44032e-09
TRINITY_DN37154_c0_g1_i1	6.65917e-11	2.48217e-10	1.10206	0.168816	3.02082	0.356133	0.056998	-0.0463531	5.22818e-12	5.22818e-12
TRINITY_DN5901_c0_g1_i1	7.03593e-11	2.61976e-10	1.47848	0.226764	2.75463	0.651201	0.102844	-0.0717427	4.90715e-07	4.90715e-07
TRINITY_DN7727_c0_g1_i1	7.05543e-11	2.62632e-10	1.38315	0.212157	2.87729	0.562441	0.0900212	-0.0715441	2.74339e-08	2.74339e-08
TRINITY_DN39_c0_g1_i3	7.14499e-11	2.65893e-10	0.844812	0.12962	3.47397	0.207181	0.0336029	-0.0297937	2.06921e-15	2.06921e-15
TRINITY_DN2039_c0_g1_i3	7.1578e-11	2.66298e-10	1.10945	0.170231	3.06822	0.36163	0.0579575	-0.0463505	2.44927e-12	2.44927e-12
TRINITY_DN1421_c0_g1_i1	7.46802e-11	2.77764e-10	2.27726	0.349758	1.29931	1.63424	0.2435	-0.0655232	0.00116185	0.00116185
TRINITY_DN2349_c0_g1_i2	7.53691e-11	2.80175e-10	0.569455	0.0874797	4.22291	0.0961248	0.0153054	-0.0112529	1.60838e-16	1.60838e-16
TRINITY_DN2303_c0_g1_i4	7.6796e-11	2.85402e-10	0.541237	0.0831809	4.31718	0.0850877	0.0138381	-0.0122149	1.90659e-15	1.90659e-15
TRINITY_DN2035_c0_g1_i5	7.68489e-11	2.85522e-10	2.38226	0.366127	2.02505	1.65365	0.267554	-0.230017	0.000544202	0.000544202
TRINITY_DN2416_c0_g1_i7	7.72121e-11	2.86716e-10	0.66696	0.102516	4.03765	0.129569	0.0210189	-0.0181334	1.54472e-18	1.54472e-18
TRINITY_DN10084_c0_g1_i2	7.76317e-11	2.88197e-10	0.714258	0.109799	3.80457	0.153193	0.0241118	-0.0154412	8.97458e-16	8.97458e-16
TRINITY_DN3319_c0_g2_i2	7.93451e-11	2.94399e-10	0.774582	0.119133	3.67981	0.177778	0.0283852	-0.0209701	4.19238e-15	4.19238e-15
TRINITY_DN5039_c0_g3_i6	7.97599e-11	2.95858e-10	0.740734	0.113941	3.78933	0.165725	0.0259649	-0.0155144	1.57587e-15	1.57587e-15
comp31772_c0_seq4	8.13238e-11	3.01091e-10	2.55259	0.39282	1.69627	2.12617	0.217196	0.0914193	0.00103898	0.0914193
TRINITY_DN4437_c0_g1_i8	8.23353e-11	3.04671e-10	0.848215	0.130569	3.60408	0.212313	0.0340968	-0.0262209	2.37255e-17	2.37255e-17
TRINITY_DN1939_c1_g1_i1	8.37071e-11	3.09581e-10	2.14669	0.330577	0.949108	1.504	0.197382	0.02118	0.000803738	0.02118
TRINITY_DN8825_c1_g1_i1	8.45177e-11	3.12495e-10	2.01041	0.309659	2.48563	1.18324	0.191746	-0.158539	3.09731e-05	3.09731e-05
TRINITY_DN3863_c0_g2_i9	8.66968e-11	3.20208e-10	0.528449	0.081444	4.44063	0.0820073	0.0132663	-0.0106772	4.9067e-15	4.9067e-15
TRINITY_DN1924_c0_g1_i4	8.70475e-11	3.21331e-10	1.12049	0.172704	3.1211	0.388283	0.0596535	-0.025153	6.13498e-11	6.13498e-11
TRINITY_DN8207_c0_g1_i6	9.04649e-11	3.33767e-10	2.635	0.406504	0.624351	2.00565	0.330115	-0.304595	0.000376534	0.000376534
TRINITY_DN10201_c0_g1_i1	9.19275e-11	3.3889e-10	1.82146	0.281105	2.75306	1.00929	0.158039	-0.0864488	5.05948e-07	5.05948e-07
TRINITY_DN1964_c0_g1_i6	9.34973e-11	3.44585e-10	1.08506	0.167523	3.0586	0.34635	0.0561278	-0.0445069	3.9248e-13	3.9248e-13
TRINITY_DN173_c0_g1_i1	9.98573e-11	3.67336e-10	0.937092	0.1449	3.34282	0.254171	0.0419919	-0.0381728	5.57928e-18	5.57928e-18
TRINITY_DN1920_c0_g1_i2	1.02756e-10	3.77899e-10	1.8618	0.288078	2.52508	1.01596	0.165959	-0.136104	1.86316e-05	1.86316e-05
TRINITY_DN5951_c0_g1_i1	1.06615e-10	3.91777e-10	0.949486	0.147042	3.31863	0.2634	0.0432425	-0.0364504	2.38422e-14	2.38422e-14
TRINITY_DN12037_c0_g2_i2	1.06793e-10	3.92326e-10	0.753819	0.116744	3.66087	0.168009	0.0272585	-0.0206618	2.46712e-15	2.46712e-15
TRINITY_DN14840_c0_g1_i1	1.08582e-10	3.98791e-10	2.14703	0.332641	2.16238	1.39889	0.220971	-0.125508	0.000329126	0.000329126
TRINITY_DN4006_c0_g1_i1	1.09866e-10	4.03399e-10	0.452385	0.0701078	4.63072	0.0645004	0.00983021	-0.00279727	1.53887e-15	1.53887e-15
TRINITY_DN16274_c0_g1_i6	1.09916e-10	4.03474e-10	2.57162	0.398537	0.592661	1.90428	0.317323	-0.300071	0.000340649	0.000340649
TRINITY_DN10621_c0_g1_i1	1.12564e-10	4.12974e-10	1.39267	0.215951	2.72582	0.562746	0.0932684	-0.0832447	8.44591e-07	8.44591e-07
TRINITY_DN5027_c0_g1_i2	1.17682e-10	4.31177e-10	1.47732	0.229315	2.6842	0.64517	0.105169	-0.0799596	1.74959e-06	1.74959e-06
TRINITY_DN7638_c0_g2_i1	1.23271e-10	4.50933e-10	2.27617	0.353703	1.29824	1.63401	0.24905	-0.0696787	0.00116129	0.00116129
TRINITY_DN8344_c0_g1_i1	1.24753e-10	4.56113e-10	0.400444	0.0622442	4.86042	0.0472368	0.00774867	-0.00609084	1.21283e-16	1.21283e-16
TRINITY_DN3782_c0_g1_i7	1.25415e-10	4.58208e-10	0.862512	0.134084	3.55284	0.217939	0.035957	-0.0296708	2.97583e-19	2.97583e-19
TRINITY_DN1338_c0_g1_i5	1.25754e-10	4.59286e-10	0.481307	0.0748275	4.78662	0.0670209	0.0111983	-0.0102261	3.25619e-16	3.25619e-16
comp27194_c0_seq1	1.36222e-10	4.9725e-10	0.802247	0.124959	3.64027	0.20004	0.0312297	-0.0123836	8.08873e-16	8.08873e-16
TRINITY_DN9499_c0_g1_i1	1.38467e-10	5.05178e-10	1.07571	0.167619	3.05902	0.357337	0.0561923	-0.0250139	4.35901e-13	4.35901e-13
comp29515_c0_seq1	1.40751e-10	5.13376e-10	2.16953	0.338192	0.960929	1.54089	0.196438	0.0323099	0.000819575	0.0323099
TRINITY_DN1489_c0_g1_i2	1.4408e-10	5.25101e-10	0.729088	0.113715	3.69685	0.158555	0.0258624	-0.018071	5.28971e-15	5.28971e-15
TRINITY_DN82_c0_g1_i4	1.44958e-10	5.28019e-10	1.18319	0.184568	3.0049	0.440879	0.0681305	-0.0204166	4.44496e-11	4.44496e-11
TRINITY_DN10445_c0_g1_i3	1.46734e-10	5.34207e-10	0.924255	0.144218	3.764	0.252976	0.0415977	-0.0312086	3.15939e-15	3.15939e-15
TRINITY_DN1895_c0_g1_i6	1.47221e-10	5.35695e-10	0.809881	0.126381	3.58355	0.192162	0.0319445	-0.026391	7.13916e-19	7.13916e-19
TRINITY_DN15928_c1_g1_i1	1.47286e-10	5.35792e-10	1.00265	0.156465	3.30687	0.301446	0.0489624	-0.0323783	1.62954e-13	1.62954e-13
TRINITY_DN806_c0_g1_i1	1.49904e-10	5.44739e-10	0.885998	0.138319	3.44303	0.228955	0.0382642	-0.0328145	1.55018e-14	1.55018e-14
TRINITY_DN37302_c0_g1_i1	1.50099e-10	5.45302e-10	2.19477	0.34265	0.973261	1.57756	0.201736	0.0330816	0.00083597	0.0330816
TRINITY_DN2140_c0_g1_i1	1.50623e-10	5.47061e-10	1.00082	0.156262	3.34537	0.328039	0.0447908	0.00404458	6.35479e-17	0.00404458
TRINITY_DN10569_c0_g1_i1	1.53513e-10	5.57412e-10	0.595378	0.0930011	4.22512	0.105014	0.0172984	-0.01294	1.75058e-16	1.75058e-16
TRINITY_DN13583_c0_g1_i1	1.54271e-10	5.60015e-10	1.29672	0.202578	2.86975	0.516318	0.0820755	-0.040198	3.41038e-08	3.41038e-08
TRINITY_DN12976_c0_g2_i2	1.55303e-10	5.63615e-10	1.13258	0.176964	3.03327	0.383239	0.0626328	-0.0431031	2.42688e-13	2.42688e-13
TRINITY_DN5113_c0_g1_i4	1.59089e-10	5.7705e-10	0.449778	0.0703175	4.67921	0.0598785	0.00988909	-0.0074643	1.01322e-15	1.01322e-15
TRINITY_DN960_c0_g1_i4	1.62226e-10	5.88272e-10	0.670135	0.104817	3.8643	0.132287	0.021973	-0.0173313	2.17311e-17	2.17311e-17
TRINITY_DN5385_c0_g1_i1	1.62571e-10	5.8937e-10	0.834493	0.130531	3.48824	0.224205	0.0340764	-0.0046304	7.4216e-16	7.4216e-16
TRINITY_DN8994_c0_g1_i2	1.70077e-10	6.1593e-10	2.01897	0.316147	2.35447	1.20283	0.199789	-0.155237	0.000108599	0.000108599
TRINITY_DN4090_c0_g4_i1	1.71076e-10	6.19386e-10	1.5313	0.239816	2.59341	0.691808	0.115017	-0.0895296	7.21025e-06	7.21025e-06
TRINITY_DN12829_c0_g1_i1	1.7142e-10	6.20466e-10	0.65721	0.102931	3.93986	0.126367	0.0211894	-0.0177359	3.27737e-21	3.27737e-21
TRINITY_DN2257_c0_g1_i1	1.74354e-10	6.30754e-10	0.97179	0.152261	3.24444	0.278798	0.046367	-0.0358949	1.59926e-11	1.59926e-11
TRINITY_DN32214_c0_g1_i1	1.77833e-10	6.43171e-10	1.50431	0.23581	2.63037	0.657897	0.111208	-0.0979811	4.15164e-06	4.15164e-06
TRINITY_DN14348_c0_g1_i1	1.842e-10	6.65849e-10	0.943559	0.148033	3.31369	0.259533	0.0438277	-0.0378066	5.90684e-14	5.90684e-14
TRINITY_DN52043_c0_g1_i1	1.84314e-10	6.66086e-10	0.513239	0.0805224	4.44177	0.0768008	0.0129677	-0.0111717	4.89761e-15	4.89761e-15
TRINITY_DN7883_c0_g1_i2	1.87232e-10	6.76453e-10	2.046	0.32112	2.17501	1.29961	0.205925	-0.085088	0.000311171	0.000311171
TRINITY_DN9824_c0_g2_i1	1.9231e-10	6.94434e-10	1.18892	0.186722	2.99037	0.418641	0.06973	-0.0524958	1.67144e-10	1.67144e-10
TRINITY_DN8193_c0_g1_i1	1.92613e-10	6.95347e-10	0.578028	0.0907832	4.18283	0.102337	0.0164832	-0.00846152	2.30866e-17	2.30866e-17
TRINITY_DN6243_c0_g1_i5	1.92733e-10	6.95597e-10	2.2201	0.348687	1.27073	1.55332	0.24202	-0.0727665	0.00114549	0.00114549
TRINITY_DN399_c0_g1_i4	1.97133e-10	7.10919e-10	0.413318	0.0649507	4.71634	0.0493181	0.00843719	-0.00784314	7.08753e-16	7.08753e-16
TRINITY_DN474_c0_g1_i2	2.01014e-10	7.24536e-10	0.663161	0.104261	4.00615	0.127662	0.0217409	-0.0193959	1.85093e-18	1.85093e-18
TRINITY_DN2751_c0_g1_i2	2.0428e-10	7.36113e-10	0.359639	0.056564	5.00316	0.0390989	0.00639897	-0.00389696	8.8929e-18	8.8929e-18
TRINITY_DN2908_c1_g1_i1	2.04393e-10	7.36327e-10	0.617846	0.0971761	4.04189	0.111244	0.0188864	-0.0163462	1.38086e-18	1.38086e-18
TRINITY_DN65_c0_g2_i2	2.10477e-10	7.58047e-10	1.23236	0.193966	2.93699	0.456011	0.0752458	-0.0494723	3.4142e-09	3.4142e-09
TRINITY_DN230_c0_g1_i1	2.11916e-10	7.63029e-10	0.914059	0.143891	3.32696	0.248203	0.0414091	-0.0303405	2.838e-15	2.838e-15
TRINITY_DN9023_c0_g1_i1	2.20396e-10	7.9213e-10	0.506384	0.0797906	4.38296	0.076844	0.0127331	-0.00855651	4.14577e-15	4.14577e-15
TRINITY_DN3544_c0_g1_i4	2.21253e-10	7.94984e-10	0.592286	0.0933349	4.07853	0.102634	0.0174228	-0.0146169	1.3938e-19	1.3938e-19
TRINITY_DN2906_c0_g1_i4	2.21492e-10	7.95637e-10	0.426953	0.0672828	4.76465	0.054051	0.00905394	-0.00675731	4.21659e-16	4.21659e-16
TRINITY_DN7903_c0_g4_i2	2.26046e-10	8.1157e-10	2.02609	0.319447	2.4214	1.21574	0.204031	-0.154018	6.16354e-05	6.16354e-05
TRINITY_DN170_c0_g1_i2	2.32235e-10	8.33141e-10	0.239668	0.0378123	5.95399	0.0174274	0.00285954	-0.00167442	4.44685e-17	4.44685e-17
TRINITY_DN981_c0_g2_i3	2.36991e-10	8.49758e-10	0.520433	0.082149	4.2933	0.078276	0.0134969	-0.0124583	1.21917e-15	1.21917e-15
comp13173_c0_seq1	2.37146e-10	8.50092e-10	0.49941	0.0788319	4.44603	0.074399	0.0124289	-0.00876702	4.85449e-15	4.85449e-15
TRINITY_DN6767_c1_g1_i1	2.38873e-10	8.56061e-10	0.675111	0.106585	3.85486	0.138958	0.0227207	-0.0125282	4.86606e-17	4.86606e-17
TRINITY_DN1689_c0_g1_i2	2.39408e-10	8.57752e-10	0.907978	0.143357	3.41219	0.241986	0.0411027	-0.0335938	8.63516e-14	8.63516e-14
TRINITY_DN52431_c0_g1_i1	2.42975e-10	8.70082e-10	2.38737	0.377069	2.15732	1.62924	0.284026	-0.283089	0.000336427	0.000336427
TRINITY_DN10774_c0_g1_i1	2.44669e-10	8.75691e-10	1.28116	0.202386	2.92547	0.504348	0.0819199	-0.0406404	5.44866e-09	5.44866e-09
TRINITY_DN13124_c0_g2_i1	2.56732e-10	9.17671e-10	1.90217	0.300839	2.46037	1.0998	0.180967	-0.103945	4.14458e-05	4.14458e-05
TRINITY_DN3500_c0_g1_i2	2.58758e-10	9.24674e-10	2.13847	0.338276	0.945281	1.50276	0.21376	0.0151016	0.000798588	0.0151016
TRINITY_DN52407_c0_g1_i1	2.59812e-10	9.28198e-10	0.406225	0.0642655	4.7797	0.0503555	0.00826011	-0.00451824	3.53782e-16	3.53782e-16
TRINITY_DN782_c2_g6_i3	2.60284e-10	9.29644e-10	0.821102	0.129906	3.46668	0.204908	0.033751	-0.0194282	3.40293e-15	3.40293e-15
TRINITY_DN4647_c0_g2_i1	2.63458e-10	9.40505e-10	2.11893	0.335332	2.27489	1.40272	0.22471	-0.0848195	0.000185266	0.000185266
TRINITY_DN6570_c0_g1_i1	2.77902e-10	9.90255e-10	2.11093	0.334505	0.931346	1.46497	0.20225	0.0215371	0.000779753	0.0215371
TRINITY_DN30602_c0_g1_i1	2.93788e-10	1.04605e-09	1.58422	0.251383	2.7123	0.724143	0.126385	-0.118135	1.07707e-06	1.07707e-06
TRINITY_DN114_c0_g1_i2	2.9578e-10	1.05287e-09	0.600962	0.0953761	4.10676	0.104915	0.0181932	-0.0161776	5.82959e-25	5.82959e-25
TRINITY_DN6996_c0_g1_i3	2.99052e-10	1.06424e-09	1.9777	0.313957	2.14095	1.22016	0.196778	-0.0770259	0.000360456	0.000360456
TRINITY_DN1397_c0_g1_i1	3.03572e-10	1.08005e-09	1.35954	0.215905	2.89969	0.533567	0.0932302	-0.0868549	1.36804e-08	1.36804e-08
TRINITY_DN4176_c0_g1_i15	3.11807e-10	1.1082e-09	0.595718	0.0946667	4.19564	0.103589	0.0179236	-0.0153626	4.73293e-17	4.73293e-17
TRINITY_DN9234_c0_g1_i1	3.16733e-10	1.12484e-09	0.995754	0.158298	3.16898	0.291567	0.0501168	-0.0404634	8.5214e-11	8.5214e-11
TRINITY_DN302_c0_g1_i1	3.18039e-10	1.12918e-09	1.89961	0.302018	2.16523	1.15632	0.182105	-0.0359008	0.000325037	0.000325037
TRINITY_DN7256_c0_g1_i4	3.23051e-10	1.14668e-09	1.67295	0.266084	2.47264	0.831234	0.141565	-0.104708	3.61116e-05	3.61116e-05
TRINITY_DN13075_c0_g1_i3	3.29049e-10	1.16767e-09	0.300962	0.0478901	5.35126	0.027275	0.00458693	-0.00295889	1.61653e-20	1.61653e-20
TRINITY_DN704_c0_g1_i1	3.29673e-10	1.16958e-09	2.261	0.359794	2.26405	1.48319	0.258706	-0.232358	0.000197411	0.000197411
TRINITY_DN3838_c0_g2_i1	3.35573e-10	1.1899e-09	0.753178	0.119906	3.58581	0.168778	0.0287551	-0.0209397	1.2141e-18	1.2141e-18
TRINITY_DN11179_c0_g1_i3	3.50305e-10	1.24118e-09	0.665429	0.106049	3.81302	0.131273	0.022493	-0.0169391	6.22575e-16	6.22575e-16
TRINITY_DN6467_c0_g1_i3	3.57833e-10	1.2672e-09	0.523665	0.0835006	4.29882	0.0805274	0.0139447	-0.0114044	1.3639e-15	1.3639e-15
TRINITY_DN13716_c0_g1_i2	3.69774e-10	1.30881e-09	0.651663	0.103995	3.86341	0.124011	0.02163	-0.0185054	2.35684e-17	2.35684e-17
TRINITY_DN9736_c0_g1_i3	3.89803e-10	1.37828e-09	2.40091	0.38365	1.64552	1.64825	0.293284	-0.29178	0.00109128	0.00109128
TRINITY_DN3033_c0_g1_i1	3.9083e-10	1.38156e-09	3.01182	0.481302	1.64139	2.98884	0.154845	0.308458	0.00109511	0.308458
TRINITY_DN577_c0_g1_i3	3.91398e-10	1.38322e-09	0.765019	0.122258	3.66493	0.173314	0.029894	-0.022779	2.84898e-15	2.84898e-15
TRINITY_DN2466_c0_g1_i3	3.96693e-10	1.40121e-09	1.56577	0.25031	2.58322	0.705642	0.125302	-0.119268	8.35263e-06	8.35263e-06
TRINITY_DN2934_c1_g1_i1	4.20039e-10	1.48291e-09	2.2431	0.359104	2.10381	1.52977	0.257494	-0.149932	0.00041709	0.00041709
TRINITY_DN6741_c0_g2_i1	4.23551e-10	1.49492e-09	2.52798	0.404794	2.66992	1.84579	0.327714	-0.304517	2.21779e-06	2.21779e-06
TRINITY_DN14250_c0_g1_i1	4.33158e-10	1.52844e-09	2.4009	0.384662	1.64552	1.64801	0.294838	-0.293604	0.00109128	0.00109128
TRINITY_DN6449_c0_g1_i1	4.39375e-10	1.54998e-09	2.10749	0.337774	0.929624	1.46459	0.203189	0.0249933	0.000777416	0.0249933
TRINITY_DN1137_c0_g1_i2	4.41144e-10	1.55542e-09	2.6093	0.418242	1.7828	2.24515	0.217331	0.132522	0.000929605	0.132522
TRINITY_DN1612_c0_g1_i2	4.44536e-10	1.56658e-09	0.4028	0.0645768	4.82881	0.0474722	0.00834033	-0.00703867	1.89655e-16	1.89655e-16
TRINITY_DN9694_c0_g1_i4	4.5505e-10	1.60281e-09	2.10696	0.337985	0.929882	1.46419	0.205987	0.0224809	0.000777766	0.0224809
TRINITY_DN7511_c0_g2_i10	4.62725e-10	1.62818e-09	1.35071	0.216764	2.95458	0.523714	0.0939734	-0.091114	1.52588e-09	1.52588e-09
TRINITY_DN1184_c0_g1_i1	4.6702e-10	1.64212e-09	2.24044	0.359632	2.03917	1.49025	0.258149	-0.192708	0.000520928	0.000520928
TRINITY_DN46819_c0_g1_i1	4.83167e-10	1.69707e-09	0.706378	0.113484	3.74272	0.144062	0.0257572	-0.024008	4.59313e-15	4.59313e-15
TRINITY_DN3166_c0_g3_i1	4.87513e-10	1.7119e-09	1.05027	0.16877	3.064	0.321942	0.0569664	-0.0490538	1.24882e-12	1.24882e-12
TRINITY_DN48991_c0_g1_i1	4.91702e-10	1.72484e-09	0.893566	0.14362	3.34907	0.232827	0.0412535	-0.0357756	4.56109e-16	4.56109e-16
TRINITY_DN2178_c1_g2_i1	4.93576e-10	1.73098e-09	0.929856	0.149467	3.21265	0.24968	0.044681	-0.0415992	4.46305e-11	4.46305e-11
TRINITY_DN872_c0_g4_i3	4.97854e-10	1.74509e-09	1.25707	0.202108	2.90776	0.456173	0.0816951	-0.0762313	1.04197e-08	1.04197e-08
TRINITY_DN10049_c0_g1_i2	4.99295e-10	1.74969e-09	0.782847	0.125873	3.62467	0.181699	0.0316882	-0.0239892	2.12281e-16	2.12281e-16
TRINITY_DN1260_c0_g1_i4	5.04502e-10	1.76749e-09	1.93863	0.311793	3.37791	1.08183	0.19443	-0.185057	5.18756e-14	5.18756e-14
TRINITY_DN10694_c0_g1_i1	5.20919e-10	1.82269e-09	2.03928	0.328245	2.32304	1.18902	0.215353	-0.214372	0.000136191	0.000136191
TRINITY_DN52645_c0_g1_i1	5.22845e-10	1.82896e-09	2.25363	0.362781	1.96084	1.48123	0.262569	-0.227408	0.000651098	0.000651098
TRINITY_DN140_c3_g1_i1	5.24069e-10	1.83278e-09	2.46602	0.396994	1.67808	1.73989	0.31415	-0.311357	0.00105882	0.00105882
TRINITY_DN9467_c0_g1_i1	5.31421e-10	1.85801e-09	1.74197	0.280531	2.52845	0.873565	0.157377	-0.1497	1.78133e-05	1.78133e-05
TRINITY_DN30_c0_g2_i1	5.71523e-10	1.9967e-09	0.456472	0.0736473	4.61012	0.0612085	0.0108478	-0.00889359	1.80952e-15	1.80952e-15
TRINITY_DN38835_c0_g1_i1	5.76896e-10	2.01496e-09	0.972618	0.156959	3.26743	0.270993	0.0492726	-0.0484425	5.13909e-12	5.13909e-12
TRINITY_DN4733_c0_g1_i4	5.81314e-10	2.02936e-09	0.577107	0.0931507	4.42349	0.0986998	0.0173541	-0.013222	4.91773e-15	4.91773e-15
TRINITY_DN7592_c0_g3_i4	5.90633e-10	2.06137e-09	1.4923	0.24097	2.77859	0.692484	0.116133	-0.0505585	3.03424e-07	3.03424e-07
TRINITY_DN8256_c0_g1_i2	6.02991e-10	2.10184e-09	2.17649	0.351633	1.2484	1.49829	0.246161	-0.0771869	0.00113065	0.00113065
TRINITY_DN8096_c1_g2_i1	6.08631e-10	2.12042e-09	0.537457	0.0868521	4.25667	0.0861988	0.0150866	-0.0108078	4.96529e-16	4.96529e-16
TRINITY_DN11810_c0_g2_i3	6.14398e-10	2.13943e-09	0.527267	0.0852259	4.26264	0.0806843	0.0145269	-0.0130653	5.8651e-16	5.8651e-16
TRINITY_DN1459_c1_g3_i1	6.21898e-10	2.165e-09	0.639953	0.103472	3.86461	0.121768	0.021413	-0.0158633	2.11183e-17	2.11183e-17
TRINITY_DN200_c0_g4_i3	6.37709e-10	2.21948e-09	1.91647	0.310067	2.30328	1.08764	0.192128	-0.1475	0.000155343	0.000155343
TRINITY_DN3935_c0_g1_i5	6.60822e-10	2.29934e-09	0.582011	0.0942498	4.1275	0.0973229	0.017766	-0.0171348	6.19589e-20	6.19589e-20
TRINITY_DN5360_c0_g1_i2	6.61718e-10	2.30188e-09	0.699765	0.113323	3.78849	0.144471	0.025684	-0.0203581	1.62054e-15	1.62054e-15
TRINITY_DN1338_c0_g1_i14	6.69501e-10	2.32836e-09	0.456226	0.0739051	4.70867	0.0632344	0.0109239	-0.0065311	7.65221e-16	7.65221e-16
TRINITY_DN1222_c0_g3_i1	6.70675e-10	2.33185e-09	2.08713	0.338114	2.04736	1.32517	0.228134	-0.134132	0.000507484	0.000507484
TRINITY_DN4359_c0_g1_i6	6.83903e-10	2.37425e-09	1.03458	0.167686	3.2836	0.325784	0.0562372	-0.0329429	1.71842e-12	1.71842e-12
TRINITY_DN867_c0_g1_i14	6.9136e-10	2.39953e-09	0.808008	0.130999	3.52649	0.190319	0.0343214	-0.029908	2.51033e-17	2.51033e-17
TRINITY_DN4910_c0_g1_i1	6.93374e-10	2.40591e-09	2.02423	0.328205	2.23055	1.18804	0.2152	-0.194992	0.000237399	0.000237399
TRINITY_DN456_c0_g1_i7	7.60338e-10	2.63494e-09	2.31002	0.375431	2.11864	1.52565	0.281502	-0.280317	0.000394143	0.000394143
TRINITY_DN2115_c0_g1_i1	7.88535e-10	2.73128e-09	0.660371	0.107426	3.82902	0.128004	0.0230807	-0.0191054	2.76077e-16	2.76077e-16
TRINITY_DN12549_c0_g1_i1	7.9154e-10	2.741e-09	0.672116	0.109347	3.84902	0.133934	0.0239137	-0.0182375	7.60775e-17	7.60775e-17
TRINITY_DN4935_c1_g1_i1	7.97626e-10	2.76069e-09	0.773255	0.125827	3.52865	0.180123	0.0316647	-0.0208288	1.96126e-17	1.96126e-17
TRINITY_DN2475_c0_g1_i4	8.02115e-10	2.77553e-09	2.16643	0.352579	2.06538	1.43215	0.248146	-0.141776	0.000478174	0.000478174
TRINITY_DN248_c0_g1_i2	8.2065e-10	2.83895e-09	0.729885	0.118857	3.64131	0.152602	0.0282538	-0.027795	8.73708e-16	8.73708e-16
TRINITY_DN5842_c0_g2_i1	8.59401e-10	2.97076e-09	1.2039	0.196281	2.92907	0.422509	0.0770526	-0.0672514	4.72797e-09	4.72797e-09
TRINITY_DN15331_c0_g1_i1	8.63652e-10	2.98396e-09	1.18248	0.192814	3.03505	0.415084	0.0743546	-0.0561796	1.19806e-13	1.19806e-13
TRINITY_DN9067_c1_g2_i1	8.65388e-10	2.98921e-09	1.85174	0.301957	2.29254	0.987716	0.18219	-0.172831	0.000166332	0.000166332
TRINITY_DN8513_c0_g1_i1	8.66102e-10	2.99092e-09	0.336546	0.0548807	5.11158	0.0347662	0.00602378	-0.00321751	4.57807e-19	4.57807e-19
TRINITY_DN11167_c0_g1_i3	8.92952e-10	3.0821e-09	0.491538	0.080219	4.35884	0.0709208	0.0128702	-0.0106659	3.35273e-15	3.35273e-15
TRINITY_DN3773_c0_g1_i2	8.99609e-10	3.10352e-09	2.62783	0.428945	0.620769	1.97523	0.367615	-0.365014	0.000372396	0.000372396
TRINITY_DN3721_c0_g1_i2	9.24971e-10	3.18861e-09	0.864337	0.141189	3.40055	0.222258	0.0398687	-0.0295946	1.03317e-13	1.03317e-13
TRINITY_DN8237_c0_g2_i1	9.41996e-10	3.24649e-09	2.24521	0.366927	1.28276	1.60607	0.268118	-0.0746844	0.00115274	0.00115274
TRINITY_DN15278_c0_g1_i1	9.51492e-10	3.27839e-09	1.94182	0.317429	2.18934	1.09079	0.201231	-0.18553	0.000291304	0.000291304
TRINITY_DN2908_c0_g2_i1	9.62396e-10	3.31513e-09	1.23044	0.201199	2.86022	0.441745	0.0809623	-0.0702538	4.44148e-08	4.44148e-08
TRINITY_DN17072_c0_g1_i1	9.84566e-10	3.38896e-09	2.07926	0.3402	0.916036	1.42598	0.230713	-0.00818602	0.000758931	0.000758931
TRINITY_DN51653_c0_g1_i1	9.87084e-10	3.39592e-09	1.16541	0.190692	2.91211	0.395229	0.0727265	-0.0643516	8.94485e-09	8.94485e-09
TRINITY_DN6852_c0_g1_i1	9.86967e-10	3.39592e-09	0.765174	0.125202	3.56311	0.172788	0.0313512	-0.024929	1.46152e-21	1.46152e-21
TRINITY_DN7118_c0_g1_i1	1.0273e-09	3.52897e-09	1.02363	0.167667	3.04578	0.309968	0.0562247	-0.0438664	4.71054e-17	4.71054e-17
TRINITY_DN1406_c0_g1_i3	1.03451e-09	3.55287e-09	0.517334	0.0847533	4.27435	0.081628	0.0143662	-0.00834487	7.93807e-16	7.93807e-16
TRINITY_DN7754_c0_g2_i4	1.06388e-09	3.651e-09	1.06137	0.174009	3.04696	0.361174	0.0605581	-0.0146905	5.40797e-16	5.40797e-16
TRINITY_DN814_c0_g1_i1	1.08889e-09	3.73403e-09	0.635601	0.104269	3.94998	0.119366	0.0217439	-0.0171461	1.96336e-20	1.96336e-20
TRINITY_DN7609_c0_g1_i2	1.12189e-09	3.84528e-09	2.29327	0.376499	1.85097	1.54251	0.282674	-0.236106	0.000829092	0.000829092
TRINITY_DN1359_c0_g1_i1	1.14724e-09	3.9312e-09	1.80096	0.295848	2.44421	0.949182	0.175003	-0.148776	4.92016e-05	4.92016e-05
TRINITY_DN3528_c0_g1_i2	1.15608e-09	3.95853e-09	1.50566	0.247388	2.72514	0.653741	0.122401	-0.115371	8.55011e-07	8.55011e-07
TRINITY_DN233_c0_g1_i1	1.15923e-09	3.96832e-09	0.863235	0.141844	3.43231	0.219373	0.0402397	-0.0326954	2.95656e-14	2.95656e-14
TRINITY_DN8884_c0_g1_i1	1.17002e-09	4.00425e-09	1.49319	0.245417	2.53239	0.661167	0.120442	-0.0922844	1.6897e-05	1.6897e-05
TRINITY_DN10980_c0_g1_i2	1.17724e-09	4.02698e-09	1.7867	0.293704	2.40258	0.978219	0.172451	-0.0952909	7.32383e-05	7.32383e-05
TRINITY_DN1211_c0_g1_i2	1.18796e-09	4.06261e-09	0.603475	0.0992254	4.01505	0.106948	0.0196913	-0.0163124	1.9715e-18	1.9715e-18
TRINITY_DN3685_c0_g1_i1	1.2135e-09	4.14586e-09	0.585082	0.0962552	4.1138	0.103337	0.0185301	-0.0120771	4.13692e-22	4.13692e-22
TRINITY_DN5764_c0_g1_i4	1.21694e-09	4.15657e-09	1.05161	0.17302	3.10948	0.339995	0.0598716	-0.0318401	4.48874e-11	4.48874e-11
TRINITY_DN1412_c0_g1_i7	1.26768e-09	4.32559e-09	1.36839	0.225382	2.70609	0.57369	0.101593	-0.0564531	1.20177e-06	1.20177e-06
TRINITY_DN4126_c0_g1_i2	1.2738e-09	4.3454e-09	2.19777	0.362031	2.0179	1.43846	0.261576	-0.193434	0.000556047	0.000556047
TRINITY_DN1810_c0_g3_i2	1.28058e-09	4.36742e-09	1.49248	0.245886	2.52356	0.671509	0.120901	-0.0799735	1.9011e-05	1.9011e-05
TRINITY_DN47113_c0_g1_i1	1.3203e-09	4.49956e-09	2.29669	0.378685	1.59341	1.5124	0.285669	-0.279464	0.00113458	0.00113458
TRINITY_DN52291_c0_g1_i1	1.34618e-09	4.58548e-09	0.584281	0.0963877	4.06348	0.100013	0.0185812	-0.0156939	5.16807e-19	5.16807e-19
TRINITY_DN984_c0_g3_i1	1.35382e-09	4.60809e-09	2.18109	0.359864	1.25122	1.52329	0.257871	-0.0664191	0.00113262	0.00113262
TRINITY_DN10141_c0_g3_i1	1.363e-09	4.63818e-09	0.761286	0.125629	3.50222	0.170635	0.0315654	-0.025677	2.48472e-16	2.48472e-16
TRINITY_DN4037_c0_g1_i1	1.38417e-09	4.70905e-09	0.554593	0.0915577	4.16289	0.0906469	0.0167656	-0.0135356	5.68428e-18	5.68428e-18
TRINITY_DN2404_c0_g1_i2	1.40798e-09	4.78888e-09	2.18769	0.361329	2.14243	1.3818	0.260759	-0.243992	0.000358265	0.000358265
TRINITY_DN947_c0_g1_i5	1.41565e-09	4.81376e-09	0.728259	0.1203	3.70507	0.159781	0.0289442	-0.0193205	5.55576e-15	5.55576e-15
TRINITY_DN10070_c0_g2_i2	1.41791e-09	4.81906e-09	1.07702	0.177919	3.07128	0.344249	0.0633102	-0.0483443	3.67791e-12	3.67791e-12
TRINITY_DN6669_c0_g1_i2	1.4619e-09	4.96611e-09	0.67152	0.111022	3.84845	0.142877	0.0246519	-0.00827493	7.93165e-17	7.93165e-17
TRINITY_DN1055_c0_g1_i4	1.47776e-09	5.01628e-09	0.537285	0.0888548	4.18623	0.0843372	0.0157904	-0.013622	2.82587e-17	2.82587e-17
TRINITY_DN2914_c0_g1_i7	1.49191e-09	5.06057e-09	0.961951	0.159125	3.23163	0.283535	0.0506418	-0.0283009	2.57945e-11	2.57945e-11
TRINITY_DN6083_c0_g1_i3	1.51978e-09	5.15002e-09	1.03194	0.170788	3.07222	0.316258	0.0583371	-0.0443397	4.12335e-12	4.12335e-12
TRINITY_DN7283_c0_g1_i1	1.51947e-09	5.15002e-09	0.513869	0.0850455	4.25091	0.0772836	0.0144655	-0.0123217	4.19413e-16	4.19413e-16
TRINITY_DN12453_c0_g1_i1	1.53063e-09	5.18552e-09	0.662779	0.109712	3.89952	0.128406	0.0240732	-0.0206909	2.91775e-19	2.91775e-19
TRINITY_DN2273_c0_g3_i1	1.54788e-09	5.24137e-09	0.472381	0.0782179	4.3911	0.066989	0.0122361	-0.00846351	4.37239e-15	4.37239e-15
TRINITY_DN32463_c0_g1_i1	1.5664e-09	5.30149e-09	0.592688	0.0981697	4.04476	0.114412	0.0192746	-0.00288657	1.26304e-18	1.26304e-18
TRINITY_DN9487_c0_g1_i5	1.6075e-09	5.43657e-09	0.622908	0.103247	3.91526	0.119969	0.0213198	-0.0106947	1.79699e-20	1.79699e-20
TRINITY_DN37197_c0_g1_i1	1.62261e-09	5.48634e-09	0.623083	0.103302	4.01145	0.114164	0.0213425	-0.0175619	1.94349e-18	1.94349e-18
TRINITY_DN2009_c0_g2_i1	1.66797e-09	5.63694e-09	0.641994	0.106516	3.9472	0.120254	0.0226912	-0.0197805	1.11939e-20	1.11939e-20
TRINITY_DN1794_c0_g1_i6	1.67813e-09	5.66989e-09	0.909188	0.150871	3.23467	0.240172	0.0455244	-0.0408645	2.32232e-11	2.32232e-11
TRINITY_DN4238_c0_g1_i1	1.68706e-09	5.69726e-09	2.33473	0.387482	1.8718	1.6024	0.299488	-0.247014	0.000796493	0.000796493
TRINITY_DN3490_c0_g1_i5	1.69248e-09	5.71415e-09	0.750849	0.124625	3.62562	0.169688	0.0310627	-0.0210178	2.31709e-16	2.31709e-16
TRINITY_DN7155_c0_g1_i3	1.6932e-09	5.71519e-09	2.11182	0.350522	1.21607	1.43996	0.244625	-0.0512773	0.00110615	0.00110615
TRINITY_DN747_c0_g1_i4	1.72855e-09	5.83162e-09	0.732595	0.121664	3.54532	0.157321	0.0296043	-0.0249619	1.7096e-18	1.7096e-18
TRINITY_DN8507_c0_g1_i1	1.73267e-09	5.84267e-09	0.575747	0.095622	4.11286	0.0959247	0.0182871	-0.0168698	2.04182e-22	2.04182e-22
TRINITY_DN6164_c0_g1_i4	1.74619e-09	5.88536e-09	0.967018	0.160639	3.13734	0.27785	0.05161	-0.0391604	7.94816e-11	7.94816e-11
TRINITY_DN8475_c0_g1_i4	1.7609e-09	5.93351e-09	0.630343	0.104735	3.91995	0.123851	0.0219388	-0.00988998	7.74368e-21	7.74368e-21
TRINITY_DN485_c0_g1_i12	1.76505e-09	5.94603e-09	0.699605	0.116251	3.66471	0.141494	0.0270284	-0.0251015	2.82809e-15	2.82809e-15
TRINITY_DN393_c1_g1_i1	1.81284e-09	6.10402e-09	1.15832	0.192612	2.88915	0.41258	0.0741989	-0.0400915	1.91745e-08	1.91745e-08
TRINITY_DN17552_c0_g1_i3	1.86313e-09	6.27029e-09	0.711202	0.11835	3.65006	0.147532	0.0280135	-0.0244954	1.51099e-15	1.51099e-15
TRINITY_DN883_c0_g1_i1	1.86789e-09	6.28478e-09	1.99494	0.331997	2.13097	1.15625	0.220069	-0.197699	0.000375401	0.000375401
TRINITY_DN5223_c0_g1_i1	1.95709e-09	6.57845e-09	0.665661	0.110919	3.75783	0.129085	0.024606	-0.0217078	3.58982e-15	3.58982e-15
comp37059_c0_seq1	1.98298e-09	6.66224e-09	0.836818	0.139488	3.41844	0.204234	0.038914	-0.0340622	6.58463e-14	6.58463e-14
TRINITY_DN37060_c0_g1_i1	2.01688e-09	6.77282e-09	2.15015	0.358571	0.950596	1.54131	0.197117	0.0600298	0.000805738	0.0600298
TRINITY_DN6496_c0_g3_i2	2.04327e-09	6.85976e-09	0.400581	0.0668266	4.79713	0.0488496	0.00893159	-0.00542871	2.8617e-16	2.8617e-16
TRINITY_DN198_c2_g1_i2	2.08261e-09	6.98842e-09	0.759607	0.126786	3.45238	0.17248	0.0321496	-0.0232571	8.64953e-15	8.64953e-15
TRINITY_DN3814_c0_g1_i1	2.08568e-09	6.99532e-09	0.347631	0.0580257	5.03004	0.0349348	0.00673395	-0.00625918	4.70716e-18	4.70716e-18
TRINITY_DN10208_c0_g1_i2	2.08641e-09	6.99605e-09	0.827399	0.138109	3.41373	0.198776	0.0381479	-0.0344385	8.18079e-14	8.18079e-14
TRINITY_DN11905_c0_g4_i2	2.09924e-09	7.03736e-09	3.43663	0.573735	1.02517	3.37773	0.65744	-0.65357	0.000903154	0.000903154
TRINITY_DN6351_c0_g1_i3	2.24246e-09	7.50833e-09	0.322733	0.053976	5.32287	0.0301498	0.00582682	-0.00537084	2.80065e-21	2.80065e-21
TRINITY_DN3846_c0_g1_i1	2.28928e-09	7.66325e-09	1.10691	0.185232	3.0518	0.375699	0.0686216	-0.0387251	3.41047e-14	3.41047e-14
TRINITY_DN28880_c0_g1_i1	2.307e-09	7.72066e-09	0.903617	0.151244	3.32608	0.238519	0.0457494	-0.0396516	3.74624e-15	3.74624e-15
TRINITY_DN5925_c0_g1_i3	2.32373e-09	7.77477e-09	2.29945	0.384949	1.5948	1.51264	0.295238	-0.292984	0.00113358	0.00113358
TRINITY_DN762_c0_g1_i1	2.36617e-09	7.91484e-09	0.931905	0.156086	3.14461	0.268966	0.048726	-0.0244145	8.45417e-11	8.45417e-11
TRINITY_DN4597_c0_g1_i1	2.39218e-09	7.99796e-09	0.452881	0.0758766	4.46233	0.0618398	0.0115145	-0.00773509	4.55819e-15	4.55819e-15
TRINITY_DN9263_c0_g4_i1	2.39811e-09	8.01583e-09	1.34678	0.225657	2.73879	0.536008	0.101842	-0.0811038	6.64296e-07	6.64296e-07
TRINITY_DN7614_c0_g1_i1	2.40856e-09	8.04882e-09	1.45917	0.244518	2.68571	0.61819	0.119576	-0.108082	1.70589e-06	1.70589e-06
TRINITY_DN8003_c0_g1_i1	2.41948e-09	8.08335e-09	1.17467	0.196867	2.95604	0.415519	0.0775131	-0.0526882	1.41822e-09	1.41822e-09
TRINITY_DN11736_c0_g1_i2	2.43029e-09	8.11748e-09	0.769622	0.129	3.61181	0.180272	0.0332819	-0.020404	5.85266e-17	5.85266e-17
TRINITY_DN8885_c0_g1_i2	2.43508e-09	8.12594e-09	1.35911	0.227819	2.6844	0.567966	0.103801	-0.0569017	1.74393e-06	1.74393e-06
TRINITY_DN8324_c0_g1_i2	2.4457e-09	8.15709e-09	1.85685	0.311288	2.23183	0.986212	0.193565	-0.192281	0.000235807	0.000235807
TRINITY_DN1534_c0_g1_i4	2.45479e-09	8.18344e-09	2.76972	0.464372	2.86531	2.21396	0.431284	-0.405443	3.8619e-08	3.8619e-08
TRINITY_DN13567_c0_g1_i1	2.60504e-09	8.67381e-09	1.72263	0.289287	2.45551	0.869483	0.167331	-0.142081	4.36897e-05	4.36897e-05
TRINITY_DN3510_c0_g1_i1	2.64569e-09	8.80701e-09	0.69114	0.116115	3.62989	0.139618	0.0269655	-0.0233029	3.40082e-16	3.40082e-16
TRINITY_DN877_c0_g3_i1	2.68164e-09	8.92452e-09	1.93455	0.325135	2.39726	1.0823	0.211349	-0.196168	7.67414e-05	7.67414e-05
TRINITY_DN3909_c0_g1_i5	2.69451e-09	8.96085e-09	0.478959	0.0805081	4.36745	0.0700402	0.0129631	-0.00771685	3.65073e-15	3.65073e-15
TRINITY_DN9157_c0_g1_i1	2.70613e-09	8.99734e-09	2.12885	0.357881	1.22458	1.44076	0.255044	-0.0848354	0.00111293	0.00111293
TRINITY_DN1586_c0_g1_i3	2.75055e-09	9.1384e-09	1.13888	0.191543	2.84585	0.375375	0.0733774	-0.0677913	6.49044e-08	6.49044e-08
TRINITY_DN5997_c1_g1_i1	2.76419e-09	9.17706e-09	0.444637	0.0747915	4.51597	0.064482	0.0111875	-0.00185914	3.41221e-15	3.41221e-15
TRINITY_DN2339_c0_g2_i1	2.79695e-09	9.28134e-09	1.82802	0.307587	2.33118	0.979437	0.189091	-0.160297	0.000128703	0.000128703
TRINITY_DN14845_c0_g1_i1	2.80163e-09	9.29463e-09	0.928693	0.156271	3.25518	0.255282	0.0488416	-0.0385027	9.89744e-12	9.89744e-12
TRINITY_DN3784_c0_g1_i1	2.80704e-09	9.31032e-09	1.29743	0.21833	2.93346	0.514461	0.0953362	-0.0562382	3.9572e-09	3.9572e-09
comp36889_c0_seq2	2.80894e-09	9.31213e-09	1.52048	0.25587	2.63848	0.671986	0.130936	-0.117574	3.66262e-06	3.66262e-06
TRINITY_DN6017_c0_g1_i3	2.8084e-09	9.31213e-09	1.14754	0.193109	2.95387	0.385188	0.0745822	-0.0641425	1.58008e-09	1.58008e-09
TRINITY_DN563_c0_g2_i2	2.94996e-09	9.77495e-09	0.609025	0.102627	3.97304	0.107944	0.0210646	-0.0187677	5.07462e-19	5.07462e-19
TRINITY_DN12485_c0_g2_i1	2.962e-09	9.81248e-09	0.507047	0.0854522	4.32099	0.0787274	0.0146041	-0.00845431	2.02985e-15	2.02985e-15
TRINITY_DN4643_c0_g1_i1	3.0053e-09	9.95112e-09	2.34942	0.396104	1.59463	1.84604	0.230551	0.0832459	0.0011337	0.0832459
TRINITY_DN6740_c0_g3_i2	3.02073e-09	9.9974e-09	0.484835	0.0817533	4.36679	0.0710452	0.0133672	-0.00883629	3.62817e-15	3.62817e-15
TRINITY_DN296_c0_g1_i4	3.0768e-09	1.01781e-08	0.898847	0.151641	3.34746	0.256004	0.0459903	-0.0166272	2.19098e-16	2.19098e-16
TRINITY_DN3954_c0_g1_i2	3.19371e-09	1.05572e-08	0.850004	0.14355	3.40656	0.217037	0.0412131	-0.0288385	9.87681e-14	9.87681e-14
TRINITY_DN43735_c0_g1_i1	3.2342e-09	1.06885e-08	0.727446	0.122895	3.58941	0.163815	0.0302064	-0.0154807	2.54419e-18	2.54419e-18
TRINITY_DN102_c0_g1_i1	3.26244e-09	1.07792e-08	1.22027	0.206203	2.85795	0.431808	0.085039	-0.0776153	4.72335e-08	4.72335e-08
TRINITY_DN41962_c0_g1_i1	3.36808e-09	1.11256e-08	0.927749	0.156911	3.19007	0.253243	0.0492422	-0.0406975	6.90637e-11	6.90637e-11
TRINITY_DN13241_c0_g1_i1	3.42904e-09	1.13161e-08	0.649712	0.109941	3.81779	0.132988	0.0241743	-0.00972974	4.97155e-16	4.97155e-16
TRINITY_DN1166_c0_g2_i5	3.46634e-09	1.14309e-08	0.426466	0.0721865	4.70927	0.0527445	0.0104218	-0.00951104	7.60671e-16	7.60671e-16
TRINITY_DN48594_c0_g1_i1	3.49357e-09	1.15125e-08	1.94145	0.328695	0.846891	1.26214	0.206221	0.00986047	0.00066409	0.00986047
TRINITY_DN9430_c0_g1_i1	3.49295e-09	1.15125e-08	1.09969	0.186181	2.88206	0.353998	0.0693267	-0.0594362	2.38163e-08	2.38163e-08
TRINITY_DN4913_c0_g1_i7	3.6186e-09	1.19131e-08	1.62605	0.275567	2.46201	0.779914	0.151833	-0.123279	4.07038e-05	4.07038e-05
TRINITY_DN10538_c0_g1_i1	3.6489e-09	1.201e-08	1.79668	0.304554	2.44203	0.940527	0.185456	-0.164194	5.03149e-05	5.03149e-05
TRINITY_DN6318_c0_g1_i1	3.66189e-09	1.20498e-08	0.514608	0.0872397	4.22123	0.0781081	0.0152215	-0.0123692	1.50561e-16	1.50561e-16
TRINITY_DN6434_c0_g1_i1	3.68623e-09	1.2127e-08	0.900013	0.152604	3.27494	0.238348	0.0465762	-0.0385111	3.21017e-12	3.21017e-12
TRINITY_DN7450_c0_g1_i2	3.78193e-09	1.24389e-08	1.01053	0.171467	3.13492	0.308201	0.0588018	-0.0396261	7.73314e-11	7.73314e-11
TRINITY_DN362_c0_g1_i5	3.78392e-09	1.24419e-08	0.558136	0.0947058	4.2348	0.092697	0.0179384	-0.0136306	2.49038e-16	2.49038e-16
TRINITY_DN8244_c0_g1_i5	3.78465e-09	1.24419e-08	1.34358	0.227983	2.7186	0.544558	0.103952	-0.0703717	9.62434e-07	9.62434e-07
TRINITY_DN8385_c0_g1_i3	3.79589e-09	1.24758e-08	1.66336	0.282268	2.51825	0.823033	0.15933	-0.121384	2.03952e-05	2.03952e-05
TRINITY_DN51952_c0_g1_i1	3.90155e-09	1.28139e-08	2.06466	0.350636	1.19277	1.38194	0.244805	-0.0534696	0.00108641	0.00108641
TRINITY_DN13140_c0_g2_i1	3.93733e-09	1.29253e-08	0.819041	0.139132	3.43599	0.197302	0.0387153	-0.0321391	2.37533e-14	2.37533e-14
TRINITY_DN1530_c0_g2_i2	4.00207e-09	1.31284e-08	0.226528	0.0384982	5.84079	0.0152088	0.00296422	-0.00232552	2.47311e-17	2.47311e-17
TRINITY_DN4222_c0_g1_i1	4.03379e-09	1.32261e-08	0.603223	0.10254	3.92651	0.107603	0.0210289	-0.0167846	2.98014e-21	2.98014e-21
TRINITY_DN2383_c0_g1_i6	4.03566e-09	1.32291e-08	0.662392	0.112599	3.70481	0.126261	0.0253573	-0.0243074	5.55013e-15	5.55013e-15
TRINITY_DN5063_c0_g1_i5	4.1974e-09	1.37462e-08	2.1098	0.35904	1.21558	1.41168	0.256713	-0.0935008	0.00110575	0.00110575
TRINITY_DN755_c1_g1_i2	4.20823e-09	1.37784e-08	0.735427	0.125162	3.54682	0.16631	0.0313311	-0.0175866	1.27135e-18	1.27135e-18
TRINITY_DN4168_c0_g1_i4	4.2298e-09	1.38457e-08	3.17467	0.540375	0.89419	2.92274	0.583281	-0.532935	0.000729051	0.000729051
TRINITY_DN18744_c0_g1_i1	4.26834e-09	1.39685e-08	2.00293	0.341015	0.876986	1.34557	0.216134	0.0164478	0.000705435	0.0164478
TRINITY_DN1880_c0_g1_i1	4.28727e-09	1.40272e-08	2.66845	0.454381	0.641077	2.05395	0.412528	-0.389787	0.000396131	0.000396131
TRINITY_DN3783_c0_g1_i9	4.32862e-09	1.41591e-08	1.41831	0.241574	2.80543	0.589894	0.116716	-0.0990426	1.70472e-07	1.70472e-07
TRINITY_DN16237_c0_g2_i9	4.33247e-09	1.41683e-08	2.07349	0.353176	2.722	1.28705	0.249465	-0.181021	9.05234e-07	9.05234e-07
TRINITY_DN8497_c0_g1_i2	4.47041e-09	1.46125e-08	0.561356	0.0957002	4.18675	0.0942285	0.018317	-0.0134238	2.91171e-17	2.91171e-17
TRINITY_DN7536_c0_g1_i5	4.48615e-09	1.46604e-08	0.603876	0.102959	3.95675	0.105273	0.0212012	-0.0199383	7.67518e-20	7.67518e-20
TRINITY_DN10573_c0_g1_i2	4.70644e-09	1.5373e-08	1.22031	0.208342	2.83008	0.437932	0.0868123	-0.0722735	9.615e-08	9.615e-08
TRINITY_DN13573_c0_g1_i1	4.85374e-09	1.58429e-08	0.682945	0.116701	3.76618	0.134387	0.0272381	-0.0259245	3.00848e-15	3.00848e-15
TRINITY_DN7592_c1_g1_i1	4.906e-09	1.60059e-08	2.12857	0.363837	1.22472	1.44043	0.263642	-0.0934022	0.00111305	0.00111305
TRINITY_DN7068_c0_g1_i1	4.91471e-09	1.60305e-08	0.55661	0.0951464	4.13716	0.0895273	0.0181057	-0.0169287	3.47859e-19	3.47859e-19
TRINITY_DN42019_c0_g1_i1	5.01724e-09	1.63571e-08	1.16481	0.199229	2.87812	0.401626	0.0793841	-0.063082	2.67718e-08	2.67718e-08
TRINITY_DN3049_c0_g1_i2	5.01906e-09	1.63592e-08	1.76254	0.301467	2.27676	0.941572	0.181582	-0.118598	0.00018321	0.00018321
TRINITY_DN6046_c0_g1_i2	5.16268e-09	1.68234e-08	0.732488	0.125386	3.60127	0.158697	0.0314435	-0.0251426	1.64935e-17	1.64935e-17
TRINITY_DN6595_c1_g3_i2	5.30395e-09	1.72673e-08	0.615512	0.105444	3.89893	0.110087	0.0222368	-0.0200867	3.20794e-19	3.20794e-19
TRINITY_DN1250_c0_g3_i1	5.35132e-09	1.74133e-08	1.29285	0.221535	2.83278	0.516806	0.0981558	-0.0523698	9.0023e-08	9.0023e-08
[truncated: 1,388 more rows]

## Sheet: B
target_id	pval	qval	b	se_b	mean_obs	var_obs	tech_var	sigma_sq	smooth_sigma_sq	final_sigma_sq
comp20570_c0_seq1	0	0	-5.57386	0.0485751	2.09379	8.87676	0.00428628	-0.00405557	0.000432805	0.000432805
comp24464_c0_seq1	0	0	-5.3105	0.053476	1.9621	8.05793	0.00507039	-0.00463753	0.000648987	0.000648987
comp24914_c0_seq1	0	0	-4.77963	0.0695544	1.69667	6.52903	0.00863711	-0.0063987	0.00103853	0.00103853
comp31245_c0_seq5	0	0	-4.23778	0.0909823	1.42574	5.13356	0.01536	-0.0124687	0.00119553	0.00119553
comp35088_c0_seq2	0	0	-4.47001	0.0818651	1.54186	5.70994	0.0122375	-0.0109616	0.00116633	0.00116633
comp36401_c1_seq1	0	0	-4.15901	0.0944068	1.38636	4.94393	0.0166331	-0.0144976	0.00119213	0.00119213
comp40047_c0_seq7	0	0	-4.56797	0.0756703	1.59084	5.96314	0.0103156	-0.00875755	0.00113644	0.00113644
comp41036_c1_seq7	0	0	-5.01927	0.0628209	1.81649	7.19831	0.00701167	-0.00666665	0.000881248	0.000881248
TRINITY_DN1028_c0_g1_i1	0	0	-3.67098	0.0262203	7.7075	3.85045	0.001375	-0.0012142	4.23139e-16	4.23139e-16
TRINITY_DN10323_c0_g1_i17	0	0	-4.15101	0.0972585	1.38236	4.92443	0.017727	-0.0161777	0.00119142	0.00119142
TRINITY_DN1069_c0_g1_i5	0	0	-4.93853	0.0673821	1.77612	6.96853	0.00814184	-0.0078867	0.000938845	0.000938845
TRINITY_DN10727_c0_g1_i1	0	0	-5.08686	0.05736	1.85029	7.39555	0.00575018	-0.00299981	0.00083015	0.00083015
TRINITY_DN11_c0_g1_i4	0	0	-2.57118	0.0150625	8.30994	1.88894	0.000453758	-0.000342367	2.21565e-16	2.21565e-16
TRINITY_DN11_c0_g2_i5	0	0	-1.18861	0.0117336	8.3006	0.403696	0.000275353	-0.000228114	2.25061e-16	2.25061e-16
TRINITY_DN11138_c0_g1_i1	0	0	-5.58516	0.0489966	2.09943	8.91362	0.00437741	-0.00314869	0.000423929	0.000423929
TRINITY_DN1138_c1_g1_i1	0	0	-6.153	0.0342099	2.38335	10.8175	0.00225426	-0.00166282	8.63746e-05	8.63746e-05
TRINITY_DN1157_c0_g2_i1	0	0	-2.86049	0.0457663	6.32885	2.33822	0.00418911	-0.00372257	1.57193e-16	1.57193e-16
TRINITY_DN11589_c0_g1_i3	0	0	-5.718	0.0455904	2.16585	9.34379	0.00383281	-0.00124082	0.000324151	0.000324151
TRINITY_DN11850_c0_g1_i1	0	0	-5.57572	0.0465463	2.09471	8.88287	0.00390178	-0.00344909	0.000431341	0.000431341
TRINITY_DN12378_c0_g1_i7	0	0	-6.34829	0.0306426	2.481	11.5147	0.00184519	-0.00166418	3.27471e-05	3.27471e-05
TRINITY_DN1259_c0_g1_i1	0	0	-4.98564	0.112469	5.48562	7.10924	0.0252987	-0.0167365	7.43098e-19	7.43098e-19
TRINITY_DN12671_c0_g2_i2	0	0	-4.19471	0.0962205	1.40421	5.03462	0.0173223	-0.0088015	0.00119449	0.00119449
TRINITY_DN13028_c0_g1_i1	0	0	-4.97356	0.0650418	1.79363	7.06901	0.00754651	-0.00580692	0.00091436	0.00091436
TRINITY_DN13312_c0_g1_i1	0	0	-6.11619	0.0353669	2.36495	10.6884	0.00240144	-0.0018232	0.000100189	0.000100189
TRINITY_DN13868_c0_g1_i2	0	0	-6.38007	0.0305377	2.49689	11.6305	0.00183817	-0.00137694	2.69311e-05	2.69311e-05
TRINITY_DN14069_c0_g1_i1	0	0	-4.2919	0.0858766	1.4528	5.26323	0.0135556	-0.0132665	0.001194	0.001194
TRINITY_DN14227_c0_g1_i4	0	0	-4.11755	0.0926769	1.36563	4.84496	0.0159903	-0.0149381	0.00118771	0.00118771
TRINITY_DN14287_c0_g1_i1	0	0	-4.4132	0.0861951	1.51345	5.56646	0.0136803	-0.011597	0.00117892	0.00117892
TRINITY_DN1443_c0_g1_i1	0	0	-3.19227	0.0211699	7.92751	2.91168	0.000896329	-0.000801859	3.61333e-16	3.61333e-16
TRINITY_DN14535_c0_g1_i1	0	0	-4.3994	0.0839564	1.50655	5.53283	0.0129159	-0.00951707	0.00118145	0.00118145
TRINITY_DN15100_c0_g1_i1	0	0	-5.37277	0.0530454	1.99324	8.24928	0.00503055	-0.00310878	0.000597068	0.000597068
TRINITY_DN15279_c0_g2_i1	0	0	-4.34527	0.0888914	1.47949	5.39829	0.014614	-0.0104	0.00118935	0.00118935
TRINITY_DN1551_c0_g1_i7	0	0	-2.13483	0.0108646	8.72602	1.30219	0.00023608	-0.000178512	8.59817e-17	8.59817e-17
TRINITY_DN16106_c0_g1_i1	0	0	-2.33914	0.045121	5.99885	1.56402	0.00407182	-0.00324468	5.42387e-17	5.42387e-17
TRINITY_DN1640_c0_g2_i4	0	0	-1.46791	0.00371192	10.8254	0.615655	2.75567e-05	-1.18986e-05	4.3035e-16	4.3035e-16
TRINITY_DN16486_c0_g1_i2	0	0	-5.43981	0.0542974	2.02676	8.45588	0.00535504	-0.00399978	0.000541384	0.000541384
TRINITY_DN17022_c0_g1_i1	0	0	-4.1328	0.094932	1.37325	4.88294	0.0168346	-0.0134112	0.00118954	0.00118954
TRINITY_DN1713_c0_g1_i2	0	0	-7.89327	0.0138712	3.25349	17.8012	0.000384819	-0.000177964	1.07323e-11	1.07323e-11
TRINITY_DN17314_c0_g2_i1	0	0	-4.72804	0.0763673	1.67087	6.38742	0.0105976	-0.0100565	0.00106635	0.00106635
TRINITY_DN17479_c0_g1_i2	0	0	-3.9656	0.103497	1.28965	4.49767	0.0202667	-0.0149857	0.00115666	0.00115666
TRINITY_DN17687_c0_g1_i1	0	0	-2.22342	0.0138067	8.20513	1.4125	0.000381249	-0.000335375	2.61098e-16	2.61098e-16
TRINITY_DN1775_c0_g1_i3	0	0	-3.33747	0.015863	8.69174	3.18261	0.000503268	-0.000366342	9.50136e-17	9.50136e-17
TRINITY_DN1780_c0_g1_i1	0	0	-3.90666	0.0338702	7.37399	4.36087	0.00229438	-0.00194262	4.61744e-16	4.61744e-16
TRINITY_DN17844_c0_g2_i1	0	0	-4.43913	0.0824168	1.52642	5.63138	0.0124114	-0.0110833	0.00117361	0.00117361
TRINITY_DN1837_c0_g1_i5	0	0	-1.32187	0.00984211	8.80866	0.499302	0.000193734	-0.000121829	6.61838e-17	6.61838e-17
TRINITY_DN1837_c0_g1_i8	0	0	-2.56055	0.0236563	7.45393	1.8733	0.00111924	-0.00106233	4.59639e-16	4.59639e-16
TRINITY_DN1876_c0_g1_i6	0	0	-3.11135	0.0591042	6.03146	2.7716	0.00698661	-0.00028091	6.2032e-17	6.2032e-17
TRINITY_DN18762_c0_g1_i1	0	0	-4.61968	0.0752137	1.61669	6.09825	0.0101976	-0.00938375	0.0011166	0.0011166
TRINITY_DN1919_c0_g1_i1	0	0	-1.75665	0.0347443	6.31149	0.881914	0.00241433	-0.00211768	1.50645e-16	1.50645e-16
TRINITY_DN1950_c0_g1_i7	0	0	-2.02554	0.0410575	6.14126	1.17262	0.00337143	-0.00291753	9.24311e-17	9.24311e-17
TRINITY_DN1954_c0_g1_i4	0	0	-4.30231	0.10424	1.45801	5.28877	0.0205387	-0.020266	0.00119334	0.00119334
TRINITY_DN2016_c0_g1_i2	0	0	-6.74392	0.0274737	2.67881	12.9945	0.00150769	-0.00140574	1.91474e-06	1.91474e-06
TRINITY_DN2016_c0_g1_i4	0	0	-7.33621	0.0200009	2.97496	15.3774	0.000800075	-0.000552509	4.9196e-10	4.9196e-10
TRINITY_DN2016_c0_g1_i6	0	0	-4.85166	0.120158	1.73268	6.73066	0.0278799	-0.0216333	0.00099582	0.00099582
TRINITY_DN2016_c0_g1_i8	0	0	-8.00502	0.0132952	3.30936	18.3089	0.000353526	-0.000159982	1.15398e-13	1.15398e-13
TRINITY_DN20565_c0_g2_i1	0	0	-4.57212	0.0814458	1.59291	5.97556	0.0121319	-0.00873075	0.00113495	0.00113495
TRINITY_DN2067_c0_g1_i3	0	0	-1.42853	0.0259515	6.81291	0.583176	0.00134696	-0.00120633	3.49962e-16	3.49962e-16
TRINITY_DN2092_c0_g1_i5	0	0	-1.84897	0.0357923	6.24661	0.977616	0.00256218	-0.00157312	1.27072e-16	1.27072e-16
TRINITY_DN2100_c0_g1_i1	0	0	-4.24634	0.091947	1.43002	5.15336	0.015713	-0.0139201	0.0011955	0.0011955
TRINITY_DN21624_c0_g1_i1	0	0	-4.89431	0.0655242	1.75401	6.8445	0.00761829	-0.00714075	0.000968546	0.000968546
TRINITY_DN2163_c0_g1_i5	0	0	-1.2525	0.0248552	6.80521	0.448433	0.00123556	-0.000985461	3.47178e-16	3.47178e-16
TRINITY_DN2240_c0_g1_i8	0	0	-7.93138	0.0146657	3.27255	17.9735	0.000430163	-0.000309993	3.75436e-12	3.75436e-12
TRINITY_DN2253_c0_g1_i5	0	0	-2.59382	0.00712404	9.73384	1.92229	0.000101504	-7.4624e-05	5.7219e-24	5.7219e-24
TRINITY_DN22820_c0_g1_i1	0	0	-5.51463	0.0479163	2.06417	8.69049	0.0041118	-0.00224434	0.000480143	0.000480143
TRINITY_DN2283_c0_g1_i4	0	0	-1.02031	0.0212102	7.09694	0.297648	0.000899749	-0.000654872	4.32258e-16	4.32258e-16
TRINITY_DN2315_c0_g1_i1	0	0	-5.0267	0.100463	6.11123	7.22224	0.0201854	-0.0168112	8.35009e-17	8.35009e-17
TRINITY_DN2315_c0_g1_i9	0	0	-4.27298	0.0978919	5.88622	5.2191	0.0191656	-0.0163328	3.18168e-17	3.18168e-17
TRINITY_DN234_c0_g1_i4	0	0	-2.53799	0.0440792	6.17626	1.84088	0.00388595	-0.00332976	1.03387e-16	1.03387e-16
TRINITY_DN2510_c0_g1_i2	0	0	-4.32951	0.109712	5.18059	5.36291	0.0240736	-0.0155485	3.56361e-20	3.56361e-20
TRINITY_DN2518_c0_g1_i6	0	0	-0.705169	0.00846882	9.84384	0.142126	0.000143442	-8.47606e-05	1.62227e-20	1.62227e-20
TRINITY_DN2518_c0_g1_i8	0	0	-1.78205	0.00364851	11.2354	0.907343	2.66233e-05	-2.26249e-05	1.86643e-15	1.86643e-15
TRINITY_DN2520_c0_g1_i1	0	0	-1.62633	0.0248393	6.99559	0.755791	0.00123399	-0.00112805	4.08087e-16	4.08087e-16
TRINITY_DN2588_c0_g2_i1	0	0	-1.2738	0.0183203	7.43846	0.463716	0.00067127	-0.000524313	4.60417e-16	4.60417e-16
TRINITY_DN2652_c0_g2_i1	0	0	-3.61838	0.0829946	5.44413	3.74349	0.0137762	-0.010606	3.27668e-19	3.27668e-19
TRINITY_DN2680_c0_g1_i1	0	0	-4.64817	0.0758583	1.63094	6.17315	0.0104044	-0.010225	0.0011045	0.0011045
TRINITY_DN2805_c0_g1_i6	0	0	-2.07887	0.0401594	6.10879	1.23532	0.00322556	-0.00259684	8.2796e-17	8.2796e-17
TRINITY_DN2815_c0_g2_i2	0	0	-5.19821	0.106239	1.90596	7.72461	0.0218318	-0.0169077	0.000741641	0.000741641
TRINITY_DN28539_c0_g1_i1	0	0	-4.09131	0.0958929	1.35251	4.78341	0.0172069	-0.0161554	0.00118399	0.00118399
TRINITY_DN29016_c0_g1_i1	0	0	-2.11693	0.0373765	6.34177	1.28082	0.00279401	-0.00228977	1.62125e-16	1.62125e-16
TRINITY_DN2913_c0_g1_i1	0	0	-2.42895	0.0203584	7.68391	1.68578	0.00082893	-0.000674911	4.28289e-16	4.28289e-16
TRINITY_DN29149_c0_g1_i1	0	0	-5.30595	0.0540401	1.95983	8.04626	0.00518789	-0.00223514	0.000652781	0.000652781
TRINITY_DN2982_c0_g1_i2	0	0	-1.76729	0.0441531	5.82366	0.892838	0.00389898	-0.00335986	2.23423e-17	2.23423e-17
TRINITY_DN3011_c0_g1_i1	0	0	-4.07864	0.105453	1.34617	4.75773	0.0210588	-0.0154725	0.00118194	0.00118194
TRINITY_DN30989_c0_g1_i1	0	0	-3.20262	0.0326716	7.09248	2.93077	0.00213486	-0.00182183	4.31334e-16	4.31334e-16
TRINITY_DN3099_c1_g1_i2	0	0	-0.870236	0.00498118	10.1505	0.216389	4.96243e-05	-3.27046e-05	5.93721e-18	5.93721e-18
TRINITY_DN3099_c1_g1_i3	0	0	-2.15714	0.0153424	8.45042	1.32974	0.000470778	-0.000187465	1.7054e-16	1.7054e-16
TRINITY_DN3099_c1_g1_i4	0	0	-1.18768	0.00820912	9.20801	0.403055	0.000134779	-0.000100047	1.00935e-17	1.00935e-17
TRINITY_DN3099_c2_g1_i1	0	0	-2.31238	0.03389	6.9309	1.52836	0.00229706	-0.00157423	3.89433e-16	3.89433e-16
TRINITY_DN3099_c2_g1_i5	0	0	-1.4993	0.0185519	7.55582	0.642399	0.000688345	-0.000526518	4.50194e-16	4.50194e-16
TRINITY_DN3157_c0_g1_i1	0	0	-4.44834	0.0949475	5.51817	5.66188	0.01803	-0.00841498	1.26408e-18	1.26408e-18
TRINITY_DN3184_c0_g1_i1	0	0	-8.74121	0.00862434	3.67746	21.8312	0.000148758	-4.74836e-05	3.99544e-15	3.99544e-15
TRINITY_DN32473_c0_g1_i1	0	0	-3.92886	0.103893	1.27128	4.42247	0.0204417	-0.00619384	0.00114583	0.00114583
TRINITY_DN32624_c0_g1_i1	0	0	-4.23923	0.0911208	1.42647	5.13542	0.0154105	-0.0144344	0.00119553	0.00119553
TRINITY_DN3298_c0_g1_i1	0	0	-0.929748	0.0100922	8.4422	0.247038	0.000203705	-0.000136418	1.73421e-16	1.73421e-16
TRINITY_DN33_c0_g1_i3	0	0	-2.77722	0.0193626	7.93023	2.20383	0.000749822	-0.000606769	3.60441e-16	3.60441e-16
TRINITY_DN33_c0_g1_i5	0	0	-5.98248	0.152938	5.358	10.2489	0.0467802	-0.0197484	2.22718e-20	2.22718e-20
TRINITY_DN3373_c0_g1_i4	0	0	-2.19737	0.0381065	6.25822	1.38048	0.00290422	-0.00182002	1.31179e-16	1.31179e-16
TRINITY_DN3417_c0_g1_i2	0	0	-6.33803	0.0304703	2.47587	11.4775	0.00182209	-0.00159538	3.47863e-05	3.47863e-05
TRINITY_DN3438_c0_g1_i1	0	0	-2.1262	0.0323559	6.50545	1.29195	0.00209381	-0.00172645	2.27747e-16	2.27747e-16
TRINITY_DN3548_c0_g1_i1	0	0	-5.91788	0.0379946	2.26579	10.0062	0.00269175	-0.00251728	0.000195431	0.000195431
TRINITY_DN3566_c0_g1_i2	0	0	-5.5407	0.126215	5.52851	8.77485	0.0318603	-0.0276427	1.47322e-18	1.47322e-18
TRINITY_DN37_c0_g1_i6	0	0	-0.896043	0.00546749	9.67749	0.229401	5.97869e-05	-5.61027e-05	3.98423e-21	3.98423e-21
TRINITY_DN37_c0_g1_i7	0	0	-1.77621	0.0102558	8.96399	0.901441	0.000210365	-0.000168672	3.67931e-17	3.67931e-17
TRINITY_DN37020_c0_g1_i1	0	0	-0.637104	0.00566004	9.69585	0.115994	6.40722e-05	-3.8648e-05	1.18962e-21	1.18962e-21
TRINITY_DN3703_c0_g4_i3	0	0	-0.785137	0.0161562	7.67658	0.176216	0.000522047	-0.000416513	4.29823e-16	4.29823e-16
TRINITY_DN3904_c0_g1_i2	0	0	-0.96041	0.0242493	6.84648	0.264192	0.00117605	-0.000414009	3.61829e-16	3.61829e-16
TRINITY_DN3978_c0_g1_i1	0	0	-1.04605	0.020207	7.2508	0.312858	0.00081665	-0.000558566	4.55605e-16	4.55605e-16
TRINITY_DN4005_c0_g1_i2	0	0	-1.56168	0.0385173	6.02285	0.697052	0.00296717	-0.00269222	5.9919e-17	5.9919e-17
TRINITY_DN4041_c0_g1_i5	0	0	-1.68841	0.0374487	6.17056	0.815359	0.00280482	-0.00179825	1.01565e-16	1.01565e-16
TRINITY_DN4090_c0_g3_i1	0	0	-2.81058	0.0743514	5.27689	2.2594	0.0110563	-0.00821173	1.88202e-25	1.88202e-25
TRINITY_DN4131_c0_g1_i4	0	0	-1.54096	0.0106534	8.76868	0.678516	0.000226989	-0.000147708	7.54066e-17	7.54066e-17
TRINITY_DN4204_c0_g1_i2	0	0	-5.12749	0.0583058	1.8706	7.51219	0.00600072	-0.00548652	0.000798399	0.000798399
TRINITY_DN42572_c0_g1_i1	0	0	-4.91285	0.0662466	1.76328	6.89766	0.00782095	-0.00592101	0.000956266	0.000956266
TRINITY_DN4283_c0_g2_i1	0	0	-2.67239	0.00889116	9.28273	2.04049	0.000158105	-0.000142775	5.88908e-18	5.88908e-18
TRINITY_DN43326_c0_g1_i1	0	0	-4.89781	0.0655934	1.75576	6.85478	0.00763875	-0.00656175	0.000966252	0.000966252
TRINITY_DN4436_c0_g1_i1	0	0	-1.88629	0.032594	6.40333	1.01688	0.00212474	-0.001804	1.86229e-16	1.86229e-16
TRINITY_DN44687_c0_g1_i1	0	0	-4.70697	0.0763685	1.66034	6.3307	0.0105873	-0.00996582	0.00107701	0.00107701
TRINITY_DN4477_c0_g1_i1	0	0	-2.93655	0.030946	6.96828	2.46386	0.00191531	-0.00184136	4.005e-16	4.005e-16
TRINITY_DN4481_c0_g1_i1	0	0	-7.47186	0.0171176	3.04278	15.9514	0.000586023	-0.00015828	9.75063e-17	9.75063e-17
TRINITY_DN4590_c0_g1_i4	0	0	-4.70492	0.0794356	1.65931	6.32481	0.011542	-0.0113379	0.00107803	0.00107803
TRINITY_DN4596_c0_g1_i4	0	0	-1.77157	0.0462529	5.81233	0.897079	0.00427867	-0.00384207	2.08458e-17	2.08458e-17
TRINITY_DN4712_c0_g1_i1	0	0	-2.46456	0.0432252	6.24873	1.73564	0.00373683	-0.0035137	1.27817e-16	1.27817e-16
TRINITY_DN4715_c0_g1_i1	0	0	-5.79531	0.0400021	2.20451	9.5977	0.00292945	-0.000824607	0.00027089	0.00027089
TRINITY_DN47290_c0_g1_i1	0	0	-5.1048	0.0595017	1.85925	7.44583	0.0062647	-0.00580835	0.000816215	0.000816215
TRINITY_DN47517_c0_g1_i1	0	0	-4.10418	0.100045	1.35895	4.81887	0.018832	-0.0115933	0.0011859	0.0011859
TRINITY_DN4774_c0_g3_i2	0	0	-5.38634	0.054008	2.00002	8.29017	0.00524796	-0.00425217	0.000585769	0.000585769
TRINITY_DN47857_c0_g1_i1	0	0	-5.51519	0.050732	2.06445	8.69162	0.00466779	-0.00354127	0.000479688	0.000479688
TRINITY_DN4845_c0_g1_i1	0	0	-9.09777	0.00733818	3.85574	23.6484	0.000107698	-8.42625e-05	4.53499e-17	4.53499e-17
TRINITY_DN4957_c0_g2_i1	0	0	-4.11967	0.0933243	1.36669	4.85767	0.0162309	-0.0061698	0.00118798	0.00118798
TRINITY_DN5046_c0_g1_i3	0	0	-1.0085	0.0237017	6.97468	0.290808	0.00112354	-0.000874975	4.02316e-16	4.02316e-16
TRINITY_DN5095_c0_g1_i1	0	0	-1.47585	0.0307039	6.47741	0.622525	0.00188546	-0.00165172	2.16222e-16	2.16222e-16
TRINITY_DN5165_c2_g1_i2	0	0	-4.33386	0.0860538	1.47378	5.3673	0.0136199	-0.0125445	0.00119061	0.00119061
TRINITY_DN52078_c0_g1_i1	0	0	-4.07802	0.101352	1.34586	4.7572	0.0193625	-0.0127162	0.00118184	0.00118184
TRINITY_DN52123_c0_g1_i1	0	0	-4.0523	0.0938369	1.333	4.69601	0.0164336	-0.0114516	0.00117717	0.00117717
TRINITY_DN52274_c0_g1_i1	0	0	-5.44915	0.0495051	2.03143	8.48465	0.00436785	-0.0033504	0.000533672	0.000533672
TRINITY_DN5237_c0_g1_i16	0	0	-4.01861	0.10342	1.31616	4.62488	0.0202211	-0.00759703	0.00117006	0.00117006
TRINITY_DN53079_c0_g1_i1	0	0	-4.84525	0.0670512	1.72948	6.70822	0.00799193	-0.00719776	0.000999797	0.000999797
TRINITY_DN5355_c0_g1_i2	0	0	-2.26364	0.0540346	5.51552	1.46467	0.00583947	-0.00507873	1.21417e-18	1.21417e-18
TRINITY_DN5355_c0_g2_i1	0	0	-6.7064	0.0258668	2.66005	12.8503	0.00133557	-0.00126899	2.60334e-06	2.60334e-06
TRINITY_DN5399_c0_g1_i1	0	0	-5.43246	0.057785	2.02308	8.43332	0.00613074	-0.00444613	0.000547466	0.000547466
TRINITY_DN543_c0_g2_i3	0	0	-1.491	0.029258	6.71726	0.635347	0.00171206	-0.00149582	3.13944e-16	3.13944e-16
TRINITY_DN5459_c0_g1_i2	0	0	-6.41635	0.028903	2.51503	11.763	0.00164948	-0.00136705	2.12781e-05	2.12781e-05
TRINITY_DN5551_c0_g1_i1	0	0	-4.37315	0.0903707	1.49343	5.47098	0.0151481	-0.00715723	0.00118568	0.00118568
TRINITY_DN5639_c0_g1_i1	0	0	-4.22884	0.0885674	1.42127	5.11341	0.0144929	-0.00987849	0.00119548	0.00119548
TRINITY_DN5676_c1_g1_i1	0	0	-4.46417	0.0856592	1.53894	5.6947	0.0135072	-0.0126303	0.00116778	0.00116778
TRINITY_DN5846_c0_g1_i5	0	0	-3.6146	0.0683041	5.82567	3.73697	0.00933089	-0.00465419	2.26142e-17	2.26142e-17
TRINITY_DN5846_c1_g1_i6	0	0	-7.81573	0.0149475	3.21472	17.4532	0.000446854	-0.000250236	4.23972e-11	4.23972e-11
TRINITY_DN5846_c1_g3_i3	0	0	-4.82974	0.0875789	5.88318	6.66488	0.0153401	-0.0151205	3.13072e-17	3.13072e-17
TRINITY_DN5982_c0_g1_i5	0	0	-4.77601	0.0711975	1.69486	6.52061	0.00909761	-0.0051469	0.00104056	0.00104056
TRINITY_DN600_c0_g1_i2	0	0	-1.73461	0.0382362	6.19972	0.860099	0.00292401	-0.00242841	1.11049e-16	1.11049e-16
TRINITY_DN6029_c0_g1_i1	0	0	-5.79901	0.0408495	2.20636	9.60937	0.00306893	-0.00165637	0.000268443	0.000268443
TRINITY_DN6067_c0_g1_i1	0	0	-1.06658	0.0213009	7.08503	0.325286	0.000907454	-0.000606162	4.29761e-16	4.29761e-16
TRINITY_DN6282_c0_g1_i1	0	0	-4.50649	0.0750213	1.5601	5.80264	0.0101	-0.00984661	0.00115639	0.00115639
TRINITY_DN631_c0_g1_i2	0	0	-2.79654	0.012653	8.88464	2.23456	0.000320195	-0.000208582	5.05276e-17	5.05276e-17
TRINITY_DN6348_c0_g1_i1	0	0	-2.05751	0.0408644	6.09987	1.20978	0.00333979	-0.00304611	8.02413e-17	8.02413e-17
TRINITY_DN6806_c0_g1_i4	0	0	-3.11848	0.0802405	5.20301	2.78498	0.0128771	-0.00537533	1.13485e-20	1.13485e-20
TRINITY_DN685_c0_g3_i1	0	0	-5.75173	0.0415464	2.18272	9.45291	0.00315179	-0.0022425	0.000300417	0.000300417
TRINITY_DN699_c0_g3_i1	0	0	-1.11678	0.0201199	7.23327	0.356443	0.000809624	-0.00069302	4.53808e-16	4.53808e-16
TRINITY_DN7028_c0_g2_i9	0	0	-5.05203	0.0693147	1.83287	7.29256	0.00875229	-0.00844762	0.000856775	0.000856775
TRINITY_DN7028_c0_g5_i1	0	0	-5.85735	0.042651	2.23553	9.80464	0.00340698	-0.00084089	0.000231229	0.000231229
TRINITY_DN7082_c0_g1_i2	0	0	-4.57822	0.081888	1.59596	5.99068	0.0122786	-0.00985109	0.00113272	0.00113272
TRINITY_DN737_c0_g1_i1	0	0	-5.20438	0.0561939	6.92431	7.74038	0.00631551	-0.00441403	3.87404e-16	3.87404e-16
TRINITY_DN737_c1_g1_i23	0	0	-1.29913	0.00356304	10.8894	0.482219	2.53905e-05	-1.54322e-05	5.58044e-16	5.58044e-16
TRINITY_DN737_c1_g1_i8	0	0	-1.33649	0.00684548	9.9273	0.510359	9.37213e-05	-7.41187e-05	2.06558e-19	2.06558e-19
TRINITY_DN7525_c0_g1_i1	0	0	-4.01728	0.102884	1.31549	4.61406	0.0200003	-0.016436	0.00116976	0.00116976
TRINITY_DN7611_c0_g1_i2	0	0	-4.68002	0.0728655	1.64686	6.26165	0.00952874	-0.00511974	0.00109003	0.00109003
TRINITY_DN7823_c0_g1_i1	0	0	-4.86612	0.0662597	1.73991	6.76584	0.00779396	-0.00734342	0.000986734	0.000986734
TRINITY_DN7913_c0_g1_i1	0	0	-3.03088	0.0674541	5.49984	2.62512	0.00910011	-0.00853926	9.46659e-19	9.46659e-19
TRINITY_DN8189_c0_g1_i16	0	0	-1.49518	0.0248884	6.68777	0.639096	0.00123886	-0.000815958	3.02313e-16	3.02313e-16
TRINITY_DN8267_c0_g1_i9	0	0	-5.678	0.0456107	2.14585	9.21249	0.00380747	-0.00245768	0.000353198	0.000353198
TRINITY_DN85_c0_g1_i1	0	0	-7.3144	0.0183206	2.96406	15.2863	0.000671291	-0.0001846	9.31029e-10	9.31029e-10
TRINITY_DN8983_c0_g1_i4	0	0	-4.10453	0.0616402	6.17169	4.81404	0.00759902	-0.00694792	1.01923e-16	1.01923e-16
TRINITY_DN9290_c0_g1_i1	0	0	-4.22817	0.0982349	1.42094	5.11038	0.0181047	-0.0151243	0.00119547	0.00119547
TRINITY_DN9327_c0_g1_i1	0	0	-4.88502	0.0693413	1.74936	6.82015	0.00864182	-0.00628072	0.000974605	0.000974605
TRINITY_DN9468_c0_g1_i3	0	0	-4.06416	0.0982293	1.33893	4.7203	0.0181186	-0.01689	0.0011794	0.0011794
TRINITY_DN970_c0_g1_i1	0	0	-2.04985	0.0436545	6.08363	1.20138	0.00381142	-0.00283169	7.56954e-17	7.56954e-17
TRINITY_DN9860_c0_g2_i2	0	0	-4.17788	0.0924092	1.39579	4.99514	0.0158854	-0.00644389	0.00119355	0.00119355
TRINITY_DN12809_c0_g1_i3	4.5352e-307	2.3815e-305	-1.34758	0.0359764	6.24045	0.518972	0.0025886	-0.00244941	1.24918e-16	1.24918e-16
TRINITY_DN53218_c0_g1_i1	2.84736e-302	1.48387e-300	-3.99762	0.107574	1.30566	4.56797	0.0219792	-0.0196789	0.00116508	0.00116508
TRINITY_DN12076_c0_g2_i1	3.58199e-302	1.85966e-300	-3.97672	0.107029	1.29521	4.52181	0.0217509	-0.0177534	0.0011597	0.0011597
TRINITY_DN4263_c0_g2_i1	4.23908e-301	2.18432e-299	-3.61233	0.0973964	4.96374	3.73225	0.0189721	-0.0143193	2.05591e-17	2.05591e-17
TRINITY_DN186_c0_g1_i2	3.98899e-298	2.02511e-296	-2.66848	0.0723087	5.18138	2.03695	0.0104571	-0.00761099	3.43913e-20	3.43913e-20
TRINITY_DN2477_c0_g2_i1	1.21008e-297	6.12069e-296	-3.93819	0.106801	1.27595	4.43246	0.0216644	-0.0202359	0.0011487	0.0011487
TRINITY_DN8186_c0_g1_i5	9.53669e-294	4.77112e-292	-3.90136	0.106507	1.25753	4.35271	0.0215507	-0.0169227	0.00113693	0.00113693
TRINITY_DN4396_c1_g1_i1	6.19409e-293	3.08762e-291	-3.95296	0.108067	1.28333	4.472	0.0222038	-0.0135099	0.00115308	0.00115308
TRINITY_DN37188_c0_g1_i1	1.33624e-291	6.63682e-290	-3.92776	0.107625	1.27073	4.40904	0.0220207	-0.020568	0.00114549	0.00114549
TRINITY_DN3074_c0_g1_i5	5.29571e-283	2.59283e-281	-4.76514	0.132554	1.68971	6.4924	0.0340947	-0.0284766	0.00104627	0.00104627
TRINITY_DN43046_c0_g1_i1	9.50693e-280	4.62178e-278	-1.78659	0.0499887	5.61947	0.912769	0.00499775	-0.00406874	4.47394e-18	4.47394e-18
TRINITY_DN153_c0_g1_i1	7.71614e-274	3.69891e-272	-2.29839	0.0650045	5.29434	1.51084	0.00845118	-0.0066743	1.03481e-22	1.03481e-22
TRINITY_DN35210_c0_g1_i1	7.53765e-273	3.6008e-271	-3.85235	0.109154	1.23303	4.241	0.0227096	-0.0217476	0.00111944	0.00111944
TRINITY_DN3518_c0_g1_i4	2.57148e-272	1.22416e-270	-3.85988	0.109475	1.23679	4.27427	0.0228472	-0.00241703	0.00112226	0.00112226
TRINITY_DN1082_c0_g1_i1	2.99565e-272	1.42118e-270	-3.9268	0.111387	1.27026	4.40794	0.0236687	-0.0210052	0.00114519	0.00114519
TRINITY_DN5320_c0_g1_i1	7.58892e-270	3.56342e-268	-2.90919	0.0828907	5.11874	2.42219	0.0137417	-0.00897605	3.60847e-19	3.60847e-19
TRINITY_DN2720_c0_g1_i4	1.52499e-267	7.11214e-266	-4.25629	0.121799	4.9838	5.18161	0.0296698	-0.0231265	1.35983e-17	1.35983e-17
TRINITY_DN32701_c0_g1_i1	2.17737e-263	1.00524e-261	-2.01126	0.0580103	5.37431	1.15653	0.00673038	-0.00583486	4.39344e-20	4.39344e-20
TRINITY_DN2652_c0_g1_i2	7.45012e-262	3.40527e-260	-1.37311	0.0397212	5.99211	0.539819	0.00315555	-0.00184648	5.26993e-17	5.26993e-17
TRINITY_DN1949_c0_g2_i12	4.5492e-261	2.07245e-259	-1.02449	0.0296812	6.35112	0.30061	0.00176195	-0.000910332	1.65724e-16	1.65724e-16
TRINITY_DN46844_c0_g1_i1	4.99479e-256	2.2457e-254	-3.82954	0.112044	1.22162	4.1909	0.0239973	-0.0230763	0.00111061	0.00111061
TRINITY_DN37248_c0_g1_i1	4.46943e-255	2.00295e-253	-3.80624	0.111572	1.20997	4.14017	0.0237954	-0.0227547	0.00110115	0.00110115
TRINITY_DN49945_c0_g1_i1	6.18647e-255	2.76342e-253	-3.81816	0.111953	1.21593	4.16584	0.0239608	-0.0232668	0.00110604	0.00110604
TRINITY_DN895_c0_g1_i11	5.19416e-254	2.31266e-252	-1.42852	0.0419624	5.86159	0.584002	0.00352169	-0.00240495	2.78377e-17	2.78377e-17
comp6727_c0_seq1	4.55215e-252	2.00732e-250	-3.79268	0.111841	1.20319	4.11253	0.0239216	-0.0207756	0.00109545	0.00109545
TRINITY_DN38637_c0_g1_i1	2.54883e-251	1.12035e-249	-3.74332	0.110551	1.17851	4.00699	0.0233697	-0.0193649	0.00107352	0.00107352
TRINITY_DN20711_c0_g1_i1	2.32243e-249	1.01758e-247	-3.76698	0.11169	1.19034	4.05901	0.0238652	-0.0184121	0.00108426	0.00108426
TRINITY_DN35544_c0_g1_i1	7.63737e-248	3.32516e-246	-3.80564	0.113184	1.20967	4.13962	0.0245205	-0.02261	0.0011009	0.0011009
TRINITY_DN29369_c0_g1_i1	8.51061e-247	3.69366e-245	-3.91567	0.116706	1.26469	4.39603	0.0260988	-0.00821819	0.00114165	0.00114165
comp42878_c0_seq1	2.16021e-246	9.34596e-245	-3.85235	0.114913	1.23303	4.2409	0.0252908	-0.0244388	0.00111944	0.00111944
TRINITY_DN14270_c0_g2_i2	2.33152e-244	9.99286e-243	-2.40433	0.0720203	5.20221	1.65424	0.0103738	-0.00736417	1.18891e-20	1.18891e-20
TRINITY_DN576_c0_g2_i1	2.73647e-244	1.16921e-242	-2.02352	0.060622	5.82856	1.17209	0.00735006	-0.00478823	2.30094e-17	2.30094e-17
TRINITY_DN4034_c0_g1_i5	1.75544e-242	7.4541e-241	-1.24202	0.0373489	6.00716	0.44174	0.00278988	-0.00163046	5.61694e-17	5.61694e-17
comp33708_c0_seq1	1.26111e-241	5.32217e-240	-3.70775	0.111695	1.16073	3.92815	0.023895	-0.0235299	0.00105662	0.00105662
TRINITY_DN5123_c5_g1_i1	3.43266e-241	1.44424e-239	-3.7352	0.112624	1.17445	3.99955	0.0242988	-0.00872096	0.00106974	0.00106974
TRINITY_DN3631_c0_g1_i1	3.60015e-240	1.50093e-238	-1.79205	0.05415	5.45594	0.919621	0.00586446	-0.00345758	4.21842e-19	4.21842e-19
TRINITY_DN12000_c0_g1_i1	1.28755e-239	5.35168e-238	-3.80834	0.11521	1.21102	4.15632	0.0254446	-0.0108964	0.00110202	0.00110202
TRINITY_DN11755_c0_g1_i1	6.00924e-239	2.49021e-237	-3.84647	0.116528	1.23009	4.23495	0.0260402	-0.0170483	0.0011172	0.0011172
TRINITY_DN51797_c0_g1_i1	2.71637e-232	1.09595e-230	-3.72027	0.114322	1.16699	3.95522	0.0250764	-0.0241309	0.00106267	0.00106267
TRINITY_DN2559_c0_g1_i1	2.88212e-231	1.15942e-229	-2.74523	0.0845483	4.98782	2.15683	0.0142968	-0.0100953	1.24785e-17	1.24785e-17
TRINITY_DN4252_c0_g1_i2	7.71765e-231	3.09561e-229	-0.862544	0.0265896	6.58194	0.213279	0.00141402	-0.000581844	2.59316e-16	2.59316e-16
TRINITY_DN15471_c0_g1_i2	4.65444e-230	1.85611e-228	-3.74218	0.115558	1.17794	4.00585	0.0256341	-0.0201147	0.00107299	0.00107299
TRINITY_DN1035_c0_g1_i4	5.35312e-230	2.12856e-228	-1.24388	0.0384158	5.9358	0.442539	0.00295154	-0.00240127	4.08239e-17	4.08239e-17
TRINITY_DN3368_c0_g2_i1	2.48205e-226	9.75658e-225	-3.73997	0.116445	1.17684	4.00395	0.0260469	-0.0172325	0.00107197	0.00107197
TRINITY_DN14697_c0_g1_i1	3.07838e-220	1.19639e-218	-3.80384	0.120077	1.20877	4.13783	0.0277367	-0.0233436	0.00110015	0.00110015
TRINITY_DN66_c0_g1_i5	4.39829e-217	1.70455e-215	-1.05584	0.0335737	6.18201	0.318746	0.00225439	-0.00198528	1.05242e-16	1.05242e-16
TRINITY_DN6790_c0_g1_i1	1.23838e-216	4.78587e-215	-3.69096	0.117488	1.15233	3.89685	0.0265585	-0.0212948	0.00104834	0.00104834
TRINITY_DN6677_c0_g1_i7	2.22222e-216	8.56395e-215	-3.7051	0.118008	1.1594	3.92553	0.0267964	-0.0229363	0.00105533	0.00105533
TRINITY_DN7252_c0_g2_i1	1.1511e-215	4.42371e-214	-1.86358	0.0594544	5.22321	0.9929	0.00706966	-0.00632771	2.80332e-21	2.80332e-21
TRINITY_DN7563_c0_g1_i1	1.31718e-215	5.04783e-214	-1.34887	0.0430394	5.81485	0.521226	0.00370478	-0.00209189	2.11728e-17	2.11728e-17
TRINITY_DN1174_c0_g1_i4	6.43721e-214	2.46009e-212	-1.30868	0.0419233	5.8425	0.489604	0.00351513	-0.00319496	2.49784e-17	2.49784e-17
TRINITY_DN18754_c0_g1_i1	1.66315e-211	6.28614e-210	-3.70583	0.119397	1.15977	3.92616	0.0274557	-0.0246698	0.00105568	0.00105568
TRINITY_DN3941_c0_g1_i6	5.60075e-210	2.1111e-208	-4.70199	0.152048	4.76811	6.33003	0.046237	-0.030783	4.05245e-16	4.05245e-16
TRINITY_DN4335_c0_g1_i1	1.25168e-207	4.67951e-206	-2.99092	0.0972683	4.74027	2.55932	0.0189222	-0.0149223	5.52458e-16	5.52458e-16
TRINITY_DN895_c0_g1_i3	4.98034e-207	1.8569e-205	-1.24216	0.0404554	5.97798	0.441267	0.00327327	-0.00277827	4.9555e-17	4.9555e-17
TRINITY_DN1510_c0_g2_i2	8.59076e-205	3.18576e-203	-8.91495	0.291946	4.55855	22.8277	0.170465	-0.0302829	2.61493e-15	2.61493e-15
TRINITY_DN33176_c0_g1_i1	1.16187e-203	4.29704e-202	-3.71427	0.121975	1.16399	3.94931	0.0286961	-0.0197532	0.00105978	0.00105978
TRINITY_DN154_c1_g1_i2	3.37841e-203	1.24612e-201	-2.50209	0.0822625	4.78266	1.78983	0.0135342	-0.0122258	3.41502e-16	3.41502e-16
TRINITY_DN43936_c0_g1_i1	6.77228e-198	2.47143e-196	-3.68897	0.122915	1.15134	3.89512	0.0291689	-0.0210409	0.00104735	0.00104735
TRINITY_DN216_c0_g1_i2	6.20703e-196	2.24137e-194	-1.1864	0.0397298	5.91624	0.403044	0.00315692	-0.00211707	3.71102e-17	3.71102e-17
comp20160_c0_seq1	1.09338e-195	3.92759e-194	-3.66747	0.122894	1.14059	3.84381	0.0291693	-0.0281753	0.00103645	0.00103645
TRINITY_DN9225_c0_g1_i4	2.59253e-195	9.28854e-194	-3.67844	0.123381	1.14607	3.86958	0.0294035	-0.0251979	0.00104204	0.00104204
TRINITY_DN23080_c0_g1_i1	4.33576e-195	1.54939e-193	-3.69036	0.123852	1.15203	3.89615	0.0296307	-0.0237061	0.00104804	0.00104804
TRINITY_DN8943_c0_g1_i1	7.0704e-195	2.51356e-193	-1.66255	0.0558276	5.46789	0.791018	0.00623344	-0.00473858	5.35693e-19	5.35693e-19
TRINITY_DN26047_c0_g1_i1	4.43581e-191	1.57288e-189	-3.63883	0.123411	1.12627	3.78541	0.0294392	-0.0268146	0.00102146	0.00102146
TRINITY_DN12636_c0_g1_i2	8.4402e-191	2.9851e-189	-3.63743	0.123455	1.12557	3.78408	0.0294617	-0.0250075	0.00102072	0.00102072
TRINITY_DN3370_c0_g1_i4	2.51828e-190	8.88371e-189	-5.4249	0.184354	4.86291	8.43006	0.0679731	-0.0427479	1.16904e-16	1.16904e-16
TRINITY_DN1724_c0_g1_i4	3.34945e-190	1.17856e-188	-4.75679	0.161703	4.64382	6.47192	0.0522958	-0.0440595	1.38166e-15	1.38166e-15
TRINITY_DN28898_c0_g1_i1	8.4849e-189	2.97036e-187	-1.91447	0.0653252	5.22223	1.04828	0.00853476	-0.00727563	3.03475e-21	3.03475e-21
TRINITY_DN1066_c0_g1_i1	6.88771e-188	2.4051e-186	-3.0849	0.105519	4.69786	2.72553	0.0222687	-0.0146894	8.50376e-16	8.50376e-16
TRINITY_DN51641_c0_g1_i1	1.70555e-187	5.94051e-186	-3.61898	0.123919	1.11635	3.75117	0.0297011	-0.0190211	0.00101079	0.00101079
TRINITY_DN37774_c0_g1_i1	5.83962e-187	2.02371e-185	-5.90043	0.202331	4.67049	9.96768	0.0818758	-0.0579644	1.0967e-15	1.0967e-15
TRINITY_DN4252_c0_g1_i4	1.08047e-185	3.71627e-184	-3.62317	0.12467	1.11844	3.75495	0.030072	-0.0250855	0.00101306	0.00101306
TRINITY_DN12677_c0_g1_i1	1.42252e-185	4.88056e-184	-3.6496	0.12562	1.13165	3.81146	0.0305337	-0.0236965	0.00102716	0.00102716
TRINITY_DN2399_c0_g1_i4	1.70464e-184	5.81946e-183	-6.45558	0.222858	4.95396	11.921	0.0993316	-0.082974	2.49172e-17	2.49172e-17
TRINITY_DN1423_c0_g1_i5	1.96656e-184	6.69702e-183	-1.17049	0.0404141	5.83466	0.391829	0.00326661	-0.0028113	2.38589e-17	2.38589e-17
TRINITY_DN2315_c0_g1_i11	5.33016e-184	1.80621e-182	-6.20356	0.214449	5.78623	11.0251	0.0919769	-0.0574095	1.76453e-17	1.76453e-17
TRINITY_DN2100_c0_g1_i2	1.69252e-182	5.72131e-181	-3.59255	0.124706	1.10313	3.69406	0.0301068	-0.0224995	0.000996217	0.000996217
comp39380_c1_seq15	1.07114e-179	3.57687e-178	-3.57733	0.125153	1.09552	3.66097	0.0303388	-0.0249788	0.000987654	0.000987654
TRINITY_DN29071_c0_g1_i1	1.40835e-179	4.69156e-178	-3.62995	0.127036	1.12183	3.77743	0.0312597	-0.0164433	0.00101672	0.00101672
comp41013_c0_seq15	5.41375e-179	1.79476e-177	-3.64887	0.127909	1.13129	3.81057	0.0316947	-0.0241032	0.00102677	0.00102677
TRINITY_DN2495_c0_g1_i1	1.91954e-178	6.34833e-177	-1.07563	0.0377642	6.05754	0.331085	0.00285227	-0.00224366	6.86806e-17	6.86806e-17
TRINITY_DN5570_c0_g1_i4	9.67552e-178	3.19223e-176	-3.63708	0.12795	1.12539	3.78389	0.0317216	-0.0266415	0.00102053	0.00102053
TRINITY_DN10956_c0_g1_i1	3.41805e-176	1.11435e-174	-3.57468	0.126312	1.09419	3.66089	0.0309232	-0.019317	0.000986146	0.000986146
TRINITY_DN5515_c1_g1_i1	5.6842e-176	1.84878e-174	-2.42928	0.0858935	4.77402	1.68683	0.0147554	-0.0139199	3.7832e-16	3.7832e-16
TRINITY_DN2400_c1_g1_i1	1.78472e-175	5.79108e-174	-1.51584	0.0536733	5.37424	0.65711	0.00576165	-0.00505848	4.38249e-20	4.38249e-20
TRINITY_DN8129_c0_g1_i1	5.10249e-175	1.65177e-173	-3.57069	0.126598	1.0922	3.65762	0.0310705	-0.0137907	0.000983876	0.000983876
TRINITY_DN11551_c0_g1_i3	1.08194e-174	3.48602e-173	-1.87274	0.0664605	5.08924	1.00783	0.008834	-0.00207581	9.27035e-19	9.27035e-19
TRINITY_DN10543_c0_g1_i5	2.3868e-174	7.67233e-173	-3.5666	0.126699	1.09015	3.63677	0.0311238	-0.0284345	0.00098154	0.00098154
TRINITY_DN8241_c0_g1_i1	7.15108e-174	2.2827e-172	-3.47323	0.123553	1.04347	3.44829	0.0296048	-0.0277014	0.000925963	0.000925963
TRINITY_DN2518_c0_g1_i12	1.09691e-173	3.49336e-172	-1.75784	0.0625657	7.73417	0.885601	0.00782893	-0.00463317	4.16928e-16	4.16928e-16
TRINITY_DN32976_c0_g1_i1	1.90943e-173	6.06695e-172	-3.6304	0.129305	1.12205	3.77739	0.0324225	-0.0187328	0.00101696	0.00101696
TRINITY_DN1092_c0_g2_i2	2.55843e-172	8.07314e-171	-2.07852	0.0742757	4.92484	1.23746	0.0110338	-0.00740425	4.2748e-17	4.2748e-17
TRINITY_DN33387_c0_g1_i1	2.14922e-169	6.6898e-168	-3.50242	0.126248	1.05806	3.51005	0.0309332	-0.0248594	0.000943769	0.000943769
TRINITY_DN3965_c0_g1_i1	3.15676e-167	9.73783e-166	-3.47501	0.126079	4.54179	3.45178	0.0317916	-0.029938	2.91527e-15	2.91527e-15
TRINITY_DN999_c0_g2_i3	3.76213e-167	1.15793e-165	-3.55094	0.128863	1.08232	3.60554	0.032239	-0.0288341	0.00097251	0.00097251
TRINITY_DN580_c0_g2_i2	4.98178e-167	1.5299e-165	-1.80126	0.0653917	5.03754	0.92983	0.00855215	-0.00526367	3.90051e-18	3.90051e-18
TRINITY_DN46817_c0_g1_i1	2.10237e-166	6.42765e-165	-3.41378	0.124167	4.58294	3.34323	0.0308348	-0.0150211	2.21144e-15	2.21144e-15
TRINITY_DN3986_c0_g1_i1	4.14654e-165	1.26213e-163	-3.67999	0.13438	1.14685	3.87108	0.0350733	-0.032927	0.00104283	0.00104283
TRINITY_DN47352_c0_g1_i1	1.74362e-164	5.27224e-163	-3.53199	0.129223	1.07285	3.57151	0.0324358	-0.0239938	0.000961419	0.000961419
TRINITY_DN25543_c0_g1_i1	4.87375e-164	1.46724e-162	-3.50559	0.128434	1.05965	3.51284	0.0320448	-0.03012	0.00094568	0.00094568
TRINITY_DN14649_c0_g2_i1	9.03944e-164	2.71539e-162	-3.47006	0.127237	1.04188	3.44553	0.0314547	-0.0254415	0.000924009	0.000924009
TRINITY_DN11576_c0_g1_i1	1.35241e-160	4.02736e-159	-3.11574	0.115384	4.54196	2.77753	0.0266269	-0.0221345	2.9121e-15	2.9121e-15
TRINITY_DN1740_c0_g1_i1	1.67321e-159	4.93992e-158	-4.69045	0.174301	4.50694	6.29483	0.0607616	-0.0502404	3.59517e-15	3.59517e-15
TRINITY_DN7528_c0_g1_i1	1.92355e-158	5.64269e-157	-3.53703	0.131884	1.07537	3.57596	0.0338222	-0.0320668	0.000964385	0.000964385
TRINITY_DN894_c0_g1_i1	2.36748e-157	6.93017e-156	-1.1479	0.0429511	5.69923	0.377394	0.00368959	-0.00261862	9.32072e-18	9.32072e-18
TRINITY_DN4650_c0_g1_i1	2.0525e-156	5.98268e-155	-3.39875	0.127557	4.35006	3.30131	0.0325418	-0.0315165	3.04047e-15	3.04047e-15
TRINITY_DN13836_c0_g1_i3	9.07635e-156	2.63444e-154	-3.48796	0.13118	1.05083	3.4793	0.0334815	-0.0295891	0.000934996	0.000934996
TRINITY_DN1710_c0_g1_i4	2.15703e-155	6.24768e-154	-1.0885	0.0409881	5.72842	0.339054	0.00336004	-0.00274242	1.17317e-17	1.17317e-17
TRINITY_DN47997_c0_g1_i1	3.79802e-155	1.09776e-153	-3.57383	0.134682	1.09377	3.66075	0.0352929	-0.0218376	0.000985665	0.000985665
TRINITY_DN7893_c1_g1_i2	4.33089e-154	1.24654e-152	-3.45533	0.130668	1.03452	3.41447	0.0332335	-0.0294439	0.000914871	0.000914871
TRINITY_DN13531_c0_g1_i1	1.77287e-151	5.04993e-150	-3.38366	0.129071	4.40503	3.27433	0.0333189	-0.029655	4.68625e-15	4.68625e-15
TRINITY_DN11093_c0_g1_i2	7.97279e-151	2.26164e-149	-3.26812	0.124937	4.40283	3.06057	0.0312186	-0.0207496	4.64384e-15	4.64384e-15
comp39416_c1_seq14	1.66817e-150	4.71266e-149	-3.48769	0.133475	1.0507	3.47916	0.0346963	-0.0303204	0.000934828	0.000934828
TRINITY_DN66_c0_g1_i1	1.68502e-150	4.75053e-149	-1.38921	0.0531664	5.36216	0.553198	0.00565333	-0.00355921	2.68007e-20	2.68007e-20
comp39537_c0_seq4	1.62327e-149	4.55774e-148	-3.48397	0.133779	1.04884	3.47577	0.0348609	-0.0258146	0.00093256	0.00093256
TRINITY_DN6671_c1_g1_i1	1.71456e-149	4.80426e-148	-3.41198	0.131025	1.01284	3.34008	0.0334475	-0.0172134	0.000887505	0.000887505
TRINITY_DN1618_c0_g1_i5	2.03173e-149	5.6814e-148	-2.6163	0.100495	4.59404	1.95882	0.0201984	-0.01659	2.04108e-15	2.04108e-15
comp36749_c0_seq7	3.77633e-149	1.05385e-147	-1.92825	0.0741338	4.80568	1.06509	0.0109916	-0.00777293	2.56966e-16	2.56966e-16
TRINITY_DN4784_c0_g1_i3	2.15154e-148	5.97998e-147	-1.397	0.0538476	5.38466	0.558145	0.00579913	-0.0051631	6.39476e-20	6.39476e-20
TRINITY_DN13245_c0_g1_i1	1.40302e-147	3.88386e-146	-2.93815	0.113568	4.43863	2.47391	0.0257955	-0.0171434	4.92003e-15	4.92003e-15
TRINITY_DN8140_c0_g1_i1	3.72993e-147	1.03045e-145	-2.47383	0.0957607	4.52695	1.75112	0.0183402	-0.0153138	3.19588e-15	3.19588e-15
TRINITY_DN1906_c0_g1_i1	3.20681e-146	8.82386e-145	-1.18798	0.0461348	5.51315	0.404242	0.00425684	-0.00307316	1.17057e-18	1.17057e-18
TRINITY_DN2559_c0_g2_i2	1.88577e-144	5.16822e-143	-2.28017	0.089098	4.62792	1.48938	0.0158769	-0.0113256	1.57397e-15	1.57397e-15
comp26858_c0_seq1	2.51887e-144	6.88958e-143	-3.52745	0.137896	1.07058	3.56804	0.037072	-0.0219821	0.000958732	0.000958732
TRINITY_DN3511_c0_g2_i1	1.49118e-143	4.04647e-142	-1.82581	0.0715697	4.90202	0.953378	0.0102444	-0.00916309	6.32343e-17	6.32343e-17
TRINITY_DN1842_c0_g1_i2	5.83823e-143	1.58115e-141	-1.32257	0.0519522	5.52048	0.500219	0.00539806	-0.00487351	1.30891e-18	1.30891e-18
TRINITY_DN3533_c0_g2_i4	1.03171e-141	2.77774e-140	-0.462287	0.0182401	7.22736	0.0611595	0.000665401	-0.000549005	4.53151e-16	4.53151e-16
TRINITY_DN7768_c0_g1_i1	1.07438e-140	2.88697e-139	-1.90322	0.0753688	4.90883	1.03637	0.0113609	-0.00967149	5.64104e-17	5.64104e-17
TRINITY_DN1066_c0_g1_i2	4.21689e-137	1.11142e-135	-1.6833	0.0675408	4.94141	0.810501	0.00912352	-0.0080424	3.16258e-17	3.16258e-17
TRINITY_DN6286_c0_g1_i1	5.20447e-137	1.36908e-135	-0.722113	0.0289839	6.39809	0.149504	0.00168013	-0.00107501	1.84142e-16	1.84142e-16
TRINITY_DN8069_c0_g2_i11	3.44212e-136	9.03754e-135	-2.28322	0.0919226	4.66236	1.492	0.0168995	-0.0139288	1.17864e-15	1.17864e-15
TRINITY_DN556_c0_g1_i1	9.19154e-136	2.40871e-134	-4.07212	0.164205	4.26809	4.75604	0.0539265	-0.0325894	6.77817e-16	6.77817e-16
TRINITY_DN4811_c0_g1_i1	8.83795e-135	2.30726e-133	-1.11335	0.0450606	5.66489	0.355058	0.00406092	-0.00300541	6.93935e-18	6.93935e-18
TRINITY_DN10363_c0_g1_i1	2.70871e-134	7.05804e-133	-2.67255	0.108365	4.48734	2.04123	0.0234861	-0.0228944	4.00714e-15	4.00714e-15
TRINITY_DN1680_c0_g1_i6	3.7899e-134	9.8566e-133	-2.94127	0.119327	4.50026	2.47536	0.028478	-0.0242597	3.73339e-15	3.73339e-15
TRINITY_DN21862_c0_g1_i1	5.51054e-134	1.43045e-132	-3.38054	0.137233	0.997122	3.27477	0.0367983	-0.0255756	0.000867257	0.000867257
TRINITY_DN2018_c0_g1_i2	9.904e-133	2.54215e-131	-1.88807	0.0770128	4.79951	1.02275	0.011862	-0.00691863	2.77794e-16	2.77794e-16
comp41855_c0_seq1	6.5707e-132	1.68029e-130	-3.38279	0.138417	0.998246	3.27694	0.0374498	-0.0287696	0.000868716	0.000868716
TRINITY_DN1431_c0_g1_i8	8.63927e-131	2.19703e-129	-0.777409	0.0319479	6.21594	0.173875	0.00204134	-0.000641757	1.16488e-16	1.16488e-16
comp39466_c1_seq6	1.89258e-130	4.80408e-129	-3.38698	0.139373	1.00034	3.28001	0.0379785	-0.0351664	0.000871429	0.000871429
TRINITY_DN2611_c0_g2_i1	6.86907e-130	1.73086e-128	-3.39948	0.140194	1.0066	3.31035	0.0384292	-0.0285198	0.000879497	0.000879497
comp36748_c0_seq1	1.35515e-127	3.40222e-126	-3.30609	0.137582	0.959896	3.13286	0.0370396	-0.0254429	0.000818196	0.000818196
TRINITY_DN3624_c0_g1_i2	1.79198e-127	4.49073e-126	-3.42296	0.142515	1.01833	3.34896	0.0397265	-0.0381587	0.000894503	0.000894503
TRINITY_DN15770_c0_g1_i5	1.72116e-125	4.28206e-124	-1.19572	0.0501816	5.3463	0.40977	0.00503638	-0.00355053	1.25329e-20	1.25329e-20
TRINITY_DN12076_c0_g1_i4	5.11424e-125	1.26778e-123	-3.44926	0.145036	1.03148	3.4021	0.0411597	-0.0378469	0.000911084	0.000911084
TRINITY_DN5582_c1_g1_i8	5.06621e-124	1.24689e-122	-3.33189	0.140671	0.972799	3.1741	0.0387414	-0.0361256	0.000835358	0.000835358
TRINITY_DN6015_c0_g1_i1	7.58906e-124	1.86447e-122	-1.4602	0.0616936	5.16544	0.60993	0.0076122	-0.00675826	6.67043e-20	6.67043e-20
TRINITY_DN43819_c0_g1_i1	2.70714e-123	6.639e-122	-3.38836	0.143484	1.00103	3.28106	0.0403028	-0.039387	0.000872323	0.000872323
TRINITY_DN699_c0_g2_i1	5.11145e-123	1.2513e-121	-3.66239	0.155265	5.06305	3.8358	0.0482143	-0.0441509	1.98279e-18	1.98279e-18
TRINITY_DN2805_c0_g1_i2	7.11166e-123	1.73787e-121	-3.33189	0.141337	0.972798	3.17402	0.0391169	-0.0365887	0.000835356	0.000835356
TRINITY_DN4119_c0_g1_i1	7.38587e-123	1.80168e-121	-1.03811	0.0440389	5.67208	0.309023	0.00387885	-0.00257327	7.39933e-18	7.39933e-18
TRINITY_DN6701_c0_g2_i1	7.92558e-123	1.9265e-121	-1.33927	0.0568221	5.24064	0.513652	0.00645751	-0.00507606	4.77106e-22	4.77106e-22
TRINITY_DN6263_c0_g1_i1	9.33564e-123	2.26525e-121	-3.42666	0.145428	4.2932	3.37818	0.0422989	-0.0151021	1.21664e-15	1.21664e-15
TRINITY_DN2657_c0_g2_i1	1.11688e-122	2.7053e-121	-1.68633	0.0715912	4.83377	0.816103	0.0102506	-0.00603055	1.77255e-16	1.77255e-16
TRINITY_DN3730_c0_g1_i1	1.75692e-121	4.22583e-120	-1.31943	0.0562948	5.16253	0.501165	0.00633821	-0.00194604	7.4574e-20	7.4574e-20
TRINITY_DN7873_c0_g1_i2	6.70672e-121	1.61032e-119	-0.296117	0.012665	8.06337	0.0250869	0.000320804	-0.000281216	3.14039e-16	3.14039e-16
TRINITY_DN1298_c1_g4_i2	1.01405e-120	2.43055e-119	-1.69486	0.0725441	4.83606	0.822588	0.0105253	-0.0083521	1.71753e-16	1.71753e-16
TRINITY_DN1679_c0_g1_i3	2.15921e-120	5.14842e-119	-2.34775	0.100629	4.47184	1.57834	0.0202524	-0.0161662	4.3457e-15	4.3457e-15
TRINITY_DN1551_c0_g2_i2	6.82569e-120	1.61077e-118	-3.89982	0.167507	4.19317	4.34967	0.0561174	-0.0510321	4.15638e-17	4.15638e-17
TRINITY_DN3368_c0_g1_i4	1.31716e-119	3.103e-118	-1.90778	0.0820433	4.68907	1.04278	0.0134622	-0.0100944	9.24541e-16	9.24541e-16
TRINITY_DN1523_c0_g1_i1	5.90601e-119	1.38897e-117	-3.34817	0.144388	0.98094	3.20796	0.0408494	-0.0349844	0.000846105	0.000846105
TRINITY_DN153_c0_g1_i2	2.40384e-118	5.64369e-117	-4.12908	0.178529	1.37139	4.87344	0.0625561	-0.0599632	0.00118912	0.00118912
TRINITY_DN3315_c0_g1_i3	3.21592e-118	7.53742e-117	-4.84243	0.209486	4.34569	6.70211	0.0877691	-0.0850253	2.88423e-15	2.88423e-15
TRINITY_DN1166_c0_g1_i1	2.44076e-117	5.70119e-116	-0.992705	0.0431085	5.66313	0.282106	0.00371669	-0.00308123	6.82956e-18	6.82956e-18
TRINITY_DN4072_c0_g1_i1	6.11698e-117	1.4264e-115	-1.57677	0.0685905	4.94812	0.712773	0.00940931	-0.00657818	2.78719e-17	2.78719e-17
TRINITY_DN4003_c0_g1_i11	2.91607e-116	6.78838e-115	-1.0748	0.0468928	5.51883	0.330442	0.00439786	-0.003944	1.27671e-18	1.27671e-18
TRINITY_DN3006_c1_g1_i1	5.00251e-116	1.16258e-114	-3.40282	0.148615	1.00826	3.31257	0.0432915	-0.0383444	0.000881637	0.000881637
TRINITY_DN3105_c0_g1_i3	3.63511e-115	8.43369e-114	-1.89694	0.0831622	4.77606	1.03	0.0138319	-0.0116274	3.69353e-16	3.69353e-16
TRINITY_DN9201_c0_g1_i2	1.03679e-114	2.39733e-113	-2.83351	0.124472	4.17412	2.29902	0.0309865	-0.0250623	1.31669e-17	1.31669e-17
TRINITY_DN47042_c0_g1_i1	1.36523e-113	3.12006e-112	-1.66593	0.0735479	4.77643	0.794348	0.0108186	-0.00918569	3.67747e-16	3.67747e-16
TRINITY_DN13689_c0_g3_i2	4.62178e-113	1.0545e-111	-3.29471	0.145802	0.954206	3.1021	0.0417058	-0.0409494	0.000810582	0.000810582
TRINITY_DN13465_c0_g1_i2	6.33443e-113	1.44048e-111	-3.38578	0.149925	0.999743	3.27905	0.0440841	-0.039698	0.000870655	0.000870655
TRINITY_DN19638_c0_g1_i5	2.08374e-112	4.72291e-111	-2.00792	0.0891199	4.66364	1.161	0.0158847	-0.00529415	1.16548e-15	1.16548e-15
comp35343_c0_seq1	3.13367e-112	7.09095e-111	-3.3049	0.146803	0.959304	3.13215	0.0422849	-0.0288973	0.000817404	0.000817404
TRINITY_DN29529_c0_g1_i1	3.45361e-112	7.80209e-111	-4.72076	0.209735	4.178	6.36738	0.0879779	-0.0878843	1.70515e-17	1.70515e-17
comp29852_c0_seq1	3.60955e-112	8.14101e-111	-0.792123	0.0351958	6.07863	0.179867	0.00247749	-0.00178635	7.43231e-17	7.43231e-17
TRINITY_DN5711_c0_g1_i2	4.49417e-112	1.01196e-110	-3.34698	0.148778	0.980345	3.2071	0.0434246	-0.0359036	0.000845321	0.000845321
TRINITY_DN42289_c0_g1_i1	5.87997e-112	1.31968e-110	-4.14493	0.184346	4.10433	4.93745	0.0679668	-0.0344265	5.04966e-23	5.04966e-23
TRINITY_DN13744_c0_g5_i1	1.88452e-111	4.21581e-110	-0.840628	0.0374732	5.92946	0.202579	0.00280848	-0.00201852	3.95972e-17	3.95972e-17
TRINITY_DN14419_c0_g1_i1	2.88837e-111	6.44055e-110	-3.36907	0.150313	0.99139	3.24521	0.044328	-0.0418081	0.000859798	0.000859798
TRINITY_DN3904_c0_g4_i2	3.6216e-110	8.02352e-109	-0.646621	0.0289953	6.45493	0.12024	0.00168145	-0.000774933	2.07038e-16	2.07038e-16
TRINITY_DN28759_c0_g1_i1	2.35107e-109	5.19198e-108	-5.11724	0.23033	4.24331	7.49517	0.106104	-0.0904525	3.30994e-16	3.30994e-16
TRINITY_DN7226_c0_g1_i1	2.43155e-109	5.36111e-108	-1.36083	0.0612558	5.10337	0.531142	0.00750455	-0.0051254	5.97048e-19	5.97048e-19
TRINITY_DN5928_c0_g1_i1	3.31108e-109	7.28862e-108	-3.2703	0.1473	0.942001	3.06185	0.0426002	-0.0353852	0.000794166	0.000794166
TRINITY_DN25104_c0_g1_i2	4.82427e-109	1.06026e-107	-3.27542	0.147643	0.944565	3.06526	0.0427994	-0.0427981	0.000797623	0.000797623
TRINITY_DN1732_c0_g1_i10	2.48854e-108	5.4605e-107	-1.29104	0.0583895	5.24032	0.478204	0.00681866	-0.00450677	4.9735e-22	4.9735e-22
TRINITY_DN11521_c0_g2_i1	1.2251e-106	2.65852e-105	-3.07513	0.140198	3.98448	2.70475	0.0393108	-0.0359001	1.01061e-18	1.01061e-18
comp32474_c0_seq1	1.76832e-106	3.82524e-105	-2.94005	0.134142	4.08368	2.4741	0.035988	-0.030844	7.16702e-20	7.16702e-20
TRINITY_DN51631_c0_g1_i1	1.89943e-106	4.1024e-105	-3.31399	0.151225	0.963847	3.13869	0.0449146	-0.0439512	0.000823467	0.000823467
TRINITY_DN9760_c0_g1_i1	3.37273e-106	7.239e-105	-3.27381	0.14957	0.94376	3.06418	0.0439461	-0.0416936	0.000796538	0.000796538
TRINITY_DN2855_c0_g1_i5	1.14505e-105	2.45002e-104	-1.62432	0.0743999	4.74248	0.7546	0.0110707	-0.0101768	5.39489e-16	5.39489e-16
TRINITY_DN4391_c0_g1_i2	2.87615e-105	6.12539e-104	-1.36324	0.0625622	5.0593	0.532229	0.00782806	-0.00636994	2.19845e-18	2.19845e-18
TRINITY_DN10211_c0_g1_i2	4.90574e-105	1.04156e-103	-3.36907	0.154788	0.991389	3.24515	0.0470589	-0.0446032	0.000859797	0.000859797
TRINITY_DN3565_c0_g1_i6	1.03533e-104	2.19139e-103	-1.77518	0.0816874	4.723	0.904428	0.0133457	-0.00860583	6.62297e-16	6.62297e-16
TRINITY_DN1652_c0_g1_i10	5.26673e-104	1.10964e-102	-1.19762	0.0553004	5.30501	0.410279	0.00611627	-0.00555487	4.98084e-22	4.98084e-22
TRINITY_DN2200_c0_g1_i7	6.1952e-103	1.30127e-101	-2.13186	0.0989597	4.43616	1.30516	0.019586	-0.0118458	4.93204e-15	4.93204e-15
TRINITY_DN8591_c0_g1_i1	1.12499e-102	2.35581e-101	-3.3277	0.154668	0.970702	3.17076	0.0470119	-0.0389812	0.000832579	0.000832579
TRINITY_DN3182_c1_g1_i1	2.358e-102	4.9303e-101	-0.999192	0.0465158	5.57805	0.28583	0.00432743	-0.0036536	2.82325e-18	2.82325e-18
TRINITY_DN5972_c0_g1_i2	4.06556e-101	8.4238e-100	-1.21045	0.0567009	5.21439	0.422241	0.00642998	-0.00221485	5.47372e-21	5.47372e-21
TRINITY_DN12138_c0_g1_i1	2.09587e-100	4.32958e-99	-1.92634	0.0905609	4.48712	1.06322	0.0164025	-0.012917	4.01181e-15	4.01181e-15
TRINITY_DN14167_c0_g1_i1	2.68406e-100	5.52805e-99	-2.00605	0.0943597	4.46039	1.15431	0.0178075	-0.0125321	4.60198e-15	4.60198e-15
TRINITY_DN37348_c0_g1_i1	2.90816e-100	5.98064e-99	-1.45467	0.0684361	4.86877	0.607043	0.00936701	-0.00650584	1.07066e-16	1.07066e-16
TRINITY_DN737_c0_g2_i1	4.62928e-100	9.50592e-99	-3.25101	0.153104	0.932359	3.02474	0.0461004	-0.0402681	0.000781127	0.000781127
TRINITY_DN14438_c0_g1_i1	5.73239e-100	1.17535e-98	-1.10072	0.0518622	5.28583	0.348308	0.00537939	-0.00288503	1.46818e-23	1.46818e-23
TRINITY_DN1461_c0_g1_i4	6.04054e-100	1.23669e-98	-1.11267	0.0524311	5.26349	0.355685	0.00549803	-0.00320844	2.85387e-24	2.85387e-24
TRINITY_DN3963_c0_g3_i1	7.72858e-100	1.57759e-98	-1.92844	0.0909215	4.48232	1.0631	0.0165335	-0.015883	4.1155e-15	4.1155e-15
TRINITY_DN654_c0_g1_i1	7.80585e-100	1.59101e-98	-1.24732	0.0588097	5.04795	0.445016	0.00691716	-0.00633777	2.98092e-18	2.98092e-18
TRINITY_DN261_c0_g1_i1	1.08967e-98	2.21443e-97	-2.16806	0.102824	4.30313	1.34415	0.0211456	-0.0197998	1.48294e-15	1.48294e-15
TRINITY_DN6519_c0_g1_i2	2.04283e-98	4.13921e-97	-2.84062	0.134912	4.09508	2.31649	0.0364024	-0.0235368	7.00033e-21	7.00033e-21
TRINITY_DN1732_c0_g1_i2	3.95339e-98	7.9869e-97	-1.22138	0.0580946	5.23627	0.428542	0.00674996	-0.00404312	8.03608e-22	8.03608e-22
TRINITY_DN3118_c0_g2_i2	4.89039e-98	9.86539e-97	-1.38615	0.0659631	4.99381	0.550151	0.00870227	-0.00732532	1.09546e-17	1.09546e-17
TRINITY_DN4610_c0_g1_i1	8.73726e-98	1.75742e-96	-1.19379	0.0568842	5.28659	0.409088	0.00647163	-0.00425031	1.82965e-23	1.82965e-23
TRINITY_DN49_c0_g1_i4	1.46921e-97	2.95086e-96	-2.8961	0.138162	4.30496	2.40192	0.0381774	-0.0317376	1.53531e-15	1.53531e-15
TRINITY_DN1510_c0_g1_i1	1.68371e-97	3.37674e-96	-4.07003	0.194226	4.29695	4.73883	0.0754474	-0.0685403	1.31387e-15	1.31387e-15
TRINITY_DN11580_c0_g2_i1	3.27525e-97	6.55908e-96	-2.4626	0.117696	4.22324	1.74075	0.0277045	-0.0182901	1.62864e-16	1.62864e-16
TRINITY_DN24877_c0_g1_i4	3.98123e-97	7.94974e-96	-3.23011	0.154446	0.921907	2.98592	0.0469403	-0.0412325	0.000766929	0.000766929
TRINITY_DN895_c1_g1_i1	4.39456e-97	8.76238e-96	-1.85226	0.0885849	4.50752	0.985893	0.0156946	-0.00910723	3.5833e-15	3.5833e-15
TRINITY_DN1851_c0_g2_i3	7.56319e-97	1.50585e-95	-1.01592	0.0486471	5.53932	0.296198	0.00473308	-0.00320119	1.7167e-18	1.7167e-18
TRINITY_DN5673_c0_g1_i1	2.61455e-96	5.19811e-95	-2.66123	0.127795	4.13316	2.02741	0.0326632	-0.028064	1.83903e-19	1.83903e-19
TRINITY_DN654_c0_g1_i2	5.97083e-96	1.18538e-94	-3.19515	0.153727	4.00102	2.92187	0.047264	-0.0414151	1.70762e-18	1.70762e-18
TRINITY_DN2624_c0_g1_i11	1.28523e-95	2.54787e-94	-2.24883	0.108389	4.23312	1.45903	0.0234965	-0.00704661	2.3479e-16	2.3479e-16
TRINITY_DN86_c0_g1_i4	1.81308e-95	3.58912e-94	-2.41805	0.116638	4.23924	1.67529	0.0272091	-0.0216911	2.89707e-16	2.89707e-16
TRINITY_DN5957_c0_g1_i5	6.92488e-95	1.36689e-93	-1.35592	0.0656094	4.89816	0.527187	0.00860919	-0.00639918	6.73947e-17	6.73947e-17
TRINITY_DN895_c0_g1_i1	9.22681e-95	1.81606e-93	-1.21651	0.0589033	5.58548	0.423061	0.00693921	-0.00667055	3.08161e-18	3.08161e-18
TRINITY_DN2957_c0_g1_i14	1.35256e-94	2.65835e-93	-1.64908	0.0799195	5.31022	0.778366	0.0127743	-0.0111671	8.95819e-22	8.95819e-22
TRINITY_DN4939_c0_g1_i1	4.43936e-94	8.7128e-93	-6.03225	0.293159	4.28101	10.4034	0.171885	-0.163994	9.30558e-16	9.30558e-16
TRINITY_DN7096_c0_g1_i1	5.88302e-94	1.15297e-92	-3.20731	0.155975	0.91051	2.9461	0.0479048	-0.0397404	0.000751388	0.000751388
comp39046_c0_seq10	9.78332e-94	1.91464e-92	-3.23364	0.157444	0.92367	2.9886	0.0488078	-0.0475726	0.000769328	0.000769328
TRINITY_DN1242_c0_g1_i1	1.25611e-93	2.45477e-92	-1.16403	0.0567095	5.21463	0.387633	0.00643193	-0.00584858	5.38357e-21	5.38357e-21
TRINITY_DN12058_c0_g1_i2	2.72108e-93	5.31015e-92	-2.05461	0.100281	4.33514	1.2088	0.0201124	-0.0169923	2.51048e-15	2.51048e-15
TRINITY_DN14383_c0_g4_i1	1.27646e-92	2.48395e-91	-3.28239	0.160797	0.948045	3.09401	0.0509092	-0.0325827	0.00080231	0.00080231
TRINITY_DN47610_c0_g1_i1	1.68116e-92	3.25765e-91	-1.47308	0.0722109	4.75024	0.621602	0.0104288	-0.00855101	4.95718e-16	4.95718e-16
TRINITY_DN1848_c0_g1_i4	1.80061e-91	3.46472e-90	-2.80695	0.138386	4.08221	2.257	0.0383016	-0.031464	8.8095e-20	8.8095e-20
TRINITY_DN1652_c0_g1_i3	2.47239e-91	4.75072e-90	-0.781837	0.0385752	5.88817	0.175197	0.0029761	-0.00233562	3.21455e-17	3.21455e-17
TRINITY_DN4960_c0_g1_i1	3.9042e-91	7.47065e-90	-5.67873	0.280495	4.16657	9.22239	0.157355	-0.14721	7.61592e-18	7.61592e-18
TRINITY_DN491_c0_g1_i6	8.01281e-91	1.52899e-89	-3.09581	0.153183	3.91651	2.75889	0.04693	-0.022905	1.42667e-20	1.42667e-20
TRINITY_DN1808_c0_g2_i4	1.46107e-90	2.78412e-89	-2.74041	0.135797	4.14512	2.1494	0.0368816	-0.03253	9.9766e-19	9.9766e-19
TRINITY_DN6204_c0_g1_i3	1.96985e-90	3.74843e-89	-3.40161	0.168685	3.91862	3.31138	0.0569094	-0.0506188	9.75565e-21	9.75565e-21
TRINITY_DN3117_c0_g1_i2	2.21348e-90	4.20623e-89	-1.57339	0.0780465	4.68157	0.711916	0.0121825	-0.00680148	9.91501e-16	9.91501e-16
TRINITY_DN1240_c0_g1_i1	3.65835e-90	6.92319e-89	-3.0304	0.150506	3.96023	2.62906	0.0453038	-0.0391713	1.32757e-19	1.32757e-19
TRINITY_DN1301_c0_g1_i4	1.38929e-89	2.62193e-88	-1.34859	0.0671989	4.9166	0.523674	0.0090314	-0.00430793	4.93916e-17	4.93916e-17
TRINITY_DN2988_c0_g1_i1	3.97058e-89	7.45256e-88	-1.90271	0.0950579	4.39356	1.03976	0.018072	-0.0117835	4.43531e-15	4.43531e-15
TRINITY_DN1329_c0_g2_i1	5.18956e-89	9.72725e-88	-1.42105	0.071042	4.86636	0.578959	0.0100939	-0.00777054	1.11021e-16	1.11021e-16
TRINITY_DN6912_c0_g1_i1	6.11391e-89	1.14442e-87	-3.54424	0.177258	3.93105	3.60087	0.0628411	-0.0490418	2.12543e-21	2.12543e-21
TRINITY_DN10551_c0_g2_i9	1.14746e-88	2.13047e-87	-2.82694	0.141606	4.04409	2.28799	0.0401047	-0.0346381	1.29101e-18	1.29101e-18
TRINITY_DN7989_c0_g1_i1	1.29844e-88	2.40754e-87	-3.14395	0.157535	0.878828	2.82814	0.0489265	-0.0442371	0.000707967	0.000707967
TRINITY_DN11122_c0_g2_i3	2.61756e-88	4.84038e-87	-0.51481	0.0258411	6.52501	0.0761868	0.00133553	-0.000793937	2.35814e-16	2.35814e-16
TRINITY_DN1419_c0_g1_i1	7.6046e-88	1.39872e-86	-2.21818	0.111642	4.22364	1.41238	0.024928	-0.0172516	1.65438e-16	1.65438e-16
TRINITY_DN25392_c0_g1_i1	8.75636e-88	1.60841e-86	-3.18413	0.160316	0.898918	2.90577	0.0506671	-0.0401597	0.00073553	0.00073553
TRINITY_DN42362_c0_g1_i1	1.87007e-87	3.43046e-86	-1.23553	0.062327	5.07516	0.437451	0.00776931	-0.00625744	1.40732e-18	1.40732e-18
TRINITY_DN3798_c0_g1_i1	5.89411e-87	1.07978e-85	-3.25453	0.164657	0.934118	3.02706	0.0534401	-0.0525215	0.000783509	0.000783509
TRINITY_DN2120_c1_g3_i1	6.08077e-87	1.11249e-85	-3.14395	0.159075	0.878828	2.8281	0.0499015	-0.0452545	0.000707966	0.000707966
TRINITY_DN1476_c0_g1_i1	2.09511e-86	3.81781e-85	-1.62294	0.0823768	4.54511	0.757425	0.0135719	-0.00788999	2.85422e-15	2.85422e-15
TRINITY_DN3690_c1_g1_i7	2.20715e-86	4.01666e-85	-2.82603	0.143462	4.07359	2.29032	0.0411627	-0.0312734	2.33104e-19	2.33104e-19
TRINITY_DN34146_c0_g1_i1	3.3673e-86	6.10374e-85	-4.37806	0.222492	4.11351	5.479	0.0990051	-0.095984	3.36666e-22	3.36666e-22
TRINITY_DN442_c0_g6_i1	4.10902e-86	7.4384e-85	-0.655678	0.0333384	6.03938	0.123417	0.0022229	-0.00154033	6.40121e-17	6.40121e-17
comp29473_c0_seq1	4.95511e-86	8.95826e-85	-3.20012	0.162791	0.906911	2.94093	0.0522553	-0.034752	0.00074647	0.00074647
TRINITY_DN11508_c0_g2_i1	1.29892e-85	2.33602e-84	-3.14624	0.16045	0.879973	2.82949	0.0507788	-0.0493153	0.000709539	0.000709539
TRINITY_DN29397_c0_g1_i1	2.04755e-85	3.67757e-84	-1.70372	0.086988	4.39237	0.836759	0.0151338	-0.00646953	4.40521e-15	4.40521e-15
TRINITY_DN18184_c0_g1_i1	3.5824e-85	6.4259e-84	-3.11694	0.159376	0.865324	2.78393	0.0501118	-0.0406355	0.00068941	0.00068941
TRINITY_DN683_c1_g3_i3	3.70247e-85	6.63263e-84	-0.538231	0.0275232	6.47717	0.0828287	0.00151506	-0.00144589	2.16123e-16	2.16123e-16
TRINITY_DN5817_c0_g1_i1	4.14569e-85	7.41696e-84	-1.76536	0.090301	4.69392	0.892864	0.0163086	-0.0134694	8.83099e-16	8.83099e-16
TRINITY_DN7140_c0_g1_i2	5.01084e-85	8.95314e-84	-1.34723	0.0689469	4.85602	0.519515	0.00950736	-0.00841473	1.29371e-16	1.29371e-16
comp36990_c0_seq2	1.14431e-84	2.04194e-83	-3.12114	0.160076	0.867424	2.78678	0.0505563	-0.046486	0.000692296	0.000692296
TRINITY_DN6882_c0_g1_i3	1.65291e-84	2.94187e-83	-1.14551	0.0588075	4.97973	0.376898	0.00691664	-0.00460298	1.48189e-17	1.48189e-17
TRINITY_DN1054_c0_g1_i4	2.17334e-84	3.86316e-83	-5.90654	0.303444	3.0552	10.0885	0.184156	-0.0433099	1.42276e-13	1.42276e-13
TRINITY_DN5823_c0_g1_i4	5.4442e-84	9.6398e-83	-1.56906	0.080805	4.65141	0.705977	0.0130589	-0.0100739	1.29593e-15	1.29593e-15
comp7835_c0_seq1	5.67364e-84	1.00332e-82	-3.15432	0.162461	0.884011	2.86081	0.0520722	-0.0310334	0.000715084	0.000715084
comp37184_c0_seq5	1.60881e-83	2.83405e-82	-3.15624	0.16301	0.884971	2.86251	0.0524283	-0.0334483	0.000716403	0.000716403
TRINITY_DN3863_c0_g3_i3	3.09843e-83	5.44421e-82	-0.56274	0.0291147	6.41892	0.0906593	0.00169533	-0.00148494	1.92467e-16	1.92467e-16
TRINITY_DN2815_c0_g2_i3	6.24808e-83	1.09505e-81	-6.57299	0.340708	4.23931	12.3563	0.232163	-0.217932	2.90403e-16	2.90403e-16
TRINITY_DN12002_c0_g1_i2	6.78868e-83	1.18677e-81	-1.76359	0.0914353	4.42616	0.891219	0.0167208	-0.0137214	4.93109e-15	4.93109e-15
TRINITY_DN50_c0_g1_i2	2.81505e-82	4.90868e-81	-5.77253	0.30043	2.98734	9.64077	0.180516	-0.0403065	2.10969e-10	2.10969e-10
TRINITY_DN7818_c0_g1_i1	3.03838e-82	5.2914e-81	-3.04764	0.158647	0.830673	2.65844	0.0496956	-0.0442221	0.000641859	0.000641859
TRINITY_DN3370_c0_g1_i1	4.89094e-82	8.50689e-81	-4.54723	0.237014	3.92502	5.90783	0.112351	-0.112322	3.56208e-21	3.56208e-21
TRINITY_DN549_c0_g1_i1	5.40957e-82	9.39708e-81	-0.706363	0.0368276	5.89213	0.143646	0.00271254	-0.00144141	3.2819e-17	3.2819e-17
TRINITY_DN27786_c0_g1_i1	8.06587e-82	1.39761e-80	-3.12115	0.162904	0.867427	2.78697	0.0523828	-0.048104	0.000692301	0.000692301
TRINITY_DN16132_c0_g1_i1	3.38078e-81	5.84331e-80	-3.20503	0.167937	0.909366	2.9449	0.0556555	-0.0440032	0.000749826	0.000749826
TRINITY_DN10314_c0_g1_i1	7.06825e-81	1.21861e-79	-1.41523	0.0743054	4.72622	0.574366	0.0110426	-0.00857716	6.40676e-16	6.40676e-16
comp43675_c0_seq1	1.07352e-80	1.84619e-79	-3.11415	0.163693	0.863928	2.78281	0.0529036	-0.0389395	0.000687492	0.000687492
TRINITY_DN51957_c0_g1_i1	1.11222e-80	1.91035e-79	-1.3875	0.07294	4.81911	0.552557	0.0106405	-0.00770619	2.15928e-16	2.15928e-16
TRINITY_DN4962_c0_g1_i7	1.52447e-80	2.61517e-79	-2.69275	0.14168	3.88973	2.07489	0.0401464	-0.0364133	1.25233e-18	1.25233e-18
TRINITY_DN9262_c0_g3_i2	1.98583e-80	3.39815e-79	-3.09835	0.163139	0.856026	2.74549	0.0525523	-0.0493963	0.000676635	0.000676635
TRINITY_DN7595_c0_g1_i1	2.17199e-80	3.71208e-79	-1.85976	0.0979475	4.17507	0.99095	0.0191874	-0.0159813	1.40522e-17	1.40522e-17
TRINITY_DN4964_c0_g1_i1	3.28217e-80	5.6025e-79	-2.44856	0.129106	4.04966	1.72305	0.0333365	-0.0216061	1.05683e-18	1.05683e-18
TRINITY_DN17616_c0_g2_i3	3.73997e-80	6.37603e-79	-1.65548	0.08732	4.30715	0.787602	0.0152496	-0.0099162	1.59903e-15	1.59903e-15
TRINITY_DN6844_c0_g1_i1	4.06661e-80	6.92431e-79	-1.42959	0.075423	4.72477	0.584887	0.0113773	-0.0102546	6.50326e-16	6.50326e-16
TRINITY_DN10206_c0_g1_i1	1.04694e-79	1.77825e-78	-3.09415	0.163673	0.853928	2.74267	0.0529036	-0.0443718	0.000673752	0.000673752
TRINITY_DN1893_c0_g1_i5	2.20095e-79	3.73374e-78	-0.881915	0.046748	5.65501	0.222565	0.00437075	-0.00396929	6.3393e-18	6.3393e-18
TRINITY_DN7592_c0_g1_i4	5.33745e-79	9.01014e-78	-3.1945	0.169754	3.87449	2.91793	0.0576329	-0.0549844	7.93311e-18	7.93311e-18
TRINITY_DN2398_c0_g1_i12	5.87601e-79	9.90713e-78	-4.77568	0.253846	1.69469	6.51777	0.127835	-0.126123	0.00104075	0.00104075
TRINITY_DN4286_c0_g1_i1	8.46418e-79	1.42534e-77	-1.40601	0.0748118	4.77033	0.567055	0.0111936	-0.00858296	3.94981e-16	3.94981e-16
TRINITY_DN9166_c0_g2_i1	1.36659e-78	2.29848e-77	-3.07325	0.163745	0.843479	2.70224	0.0529656	-0.0486415	0.000659409	0.000659409
TRINITY_DN7777_c0_g1_i2	1.99418e-78	3.34992e-77	-1.43432	0.0765034	4.70971	0.589154	0.0117055	-0.0101152	7.57417e-16	7.57417e-16
TRINITY_DN3683_c0_g1_i1	2.62031e-78	4.39636e-77	-2.6604	0.14201	4.01208	2.0253	0.0403338	-0.0367294	1.9505e-18	1.9505e-18
TRINITY_DN37281_c0_g1_i1	2.8691e-78	4.80792e-77	-3.22813	0.172359	4.0383	2.98231	0.0594155	-0.0536597	1.52046e-18	1.52046e-18
TRINITY_DN984_c0_g4_i1	3.754e-78	6.27551e-77	-3.18994	0.170451	0.901822	2.90962	0.0573673	-0.0547124	0.000739508	0.000739508
TRINITY_DN14383_c0_g1_i1	5.52405e-78	9.2121e-77	-3.09835	0.165739	0.856026	2.74549	0.0542621	-0.0511061	0.000676635	0.000676635
comp42560_c0_seq1	7.67996e-78	1.2761e-76	-3.08553	0.165209	0.849618	2.73686	0.05392	-0.0344119	0.000667835	0.000667835
TRINITY_DN6772_c0_g1_i1	9.54025e-78	1.58138e-76	-1.1242	0.0602302	5.06767	0.36162	0.00725535	-0.00663766	1.74278e-18	1.74278e-18
TRINITY_DN1076_c0_g1_i5	1.63507e-77	2.70702e-76	-2.21016	0.118595	4.13792	1.39686	0.0281297	-0.02674	3.88599e-19	3.88599e-19
TRINITY_DN3240_c0_g1_i1	1.76888e-77	2.92503e-76	-1.55154	0.083273	4.46078	0.689564	0.0138688	-0.0118039	4.59313e-15	4.59313e-15
TRINITY_DN521_c0_g1_i5	2.10258e-77	3.47266e-76	-1.05335	0.0565629	5.1862	0.317506	0.00639872	-0.00582756	2.75191e-20	2.75191e-20
TRINITY_DN4774_c0_g1_i2	4.67084e-77	7.69598e-76	-4.11048	0.221232	1.36209	4.83055	0.0967007	-0.0930759	0.00118678	0.00118678
TRINITY_DN701_c1_g3_i1	5.88485e-77	9.68465e-76	-0.704909	0.0379646	5.87151	0.142345	0.00288262	-0.002446	2.94017e-17	2.94017e-17
TRINITY_DN11656_c0_g1_i1	6.94703e-77	1.1419e-75	-0.825935	0.0445041	5.65575	0.19576	0.00396124	-0.0029642	6.38331e-18	6.38331e-18
TRINITY_DN17693_c0_g1_i1	1.3309e-76	2.18242e-75	-5.64404	0.304694	2.92349	9.22197	0.185676	-0.0451021	5.88038e-09	5.88038e-09
TRINITY_DN2957_c0_g1_i2	7.78176e-76	1.27001e-74	-0.58297	0.0316344	6.39971	0.0974671	0.00200147	-0.00157437	1.84787e-16	1.84787e-16
TRINITY_DN3424_c0_g3_i2	8.62429e-76	1.40584e-74	-0.998189	0.0541823	5.24612	0.285783	0.00587144	-0.00458487	2.22388e-22	2.22388e-22
comp23767_c0_seq1	1.5428e-75	2.506e-74	-3.09834	0.168468	0.856023	2.74535	0.0560862	-0.0530856	0.000676631	0.000676631
TRINITY_DN128_c0_g1_i1	1.84962e-75	3.00083e-74	-3.11415	0.169418	0.863928	2.78282	0.0567175	-0.042737	0.000687492	0.000687492
TRINITY_DN3942_c0_g1_i6	2.99836e-75	4.85882e-74	-1.32163	0.0720032	4.7805	0.500402	0.0103689	-0.00880621	3.50454e-16	3.50454e-16
TRINITY_DN8982_c0_g1_i1	6.01675e-75	9.71578e-74	-3.05763	0.166925	0.835668	2.69184	0.0550794	-0.030972	0.0006487	0.0006487
TRINITY_DN13936_c0_g1_i1	6.75034e-75	1.08876e-73	-2.75134	0.150256	3.87436	2.19926	0.0451535	-0.00265448	8.04772e-18	8.04772e-18
TRINITY_DN3806_c0_g1_i3	2.49974e-74	4.01769e-73	-2.03866	0.111771	4.03878	1.19165	0.0249853	-0.0200983	1.50219e-18	1.50219e-18
TRINITY_DN311_c2_g1_i2	3.4529e-74	5.54317e-73	-1.62998	0.0894513	4.38076	0.759963	0.0160031	-0.0149922	4.08008e-15	4.08008e-15
TRINITY_DN1028_c0_g1_i3	5.73586e-74	9.17604e-73	-3.75008	0.206114	3.7708	4.05357	0.084966	-0.0435061	2.69423e-15	2.69423e-15
TRINITY_DN3193_c0_g2_i1	7.9525e-74	1.26779e-72	-3.81552	0.209917	3.78621	4.1746	0.0881305	-0.0704968	1.74388e-15	1.74388e-15
TRINITY_DN43360_c0_g1_i1	9.3308e-74	1.4858e-72	-4.33428	0.238573	3.81022	5.3771	0.113834	-0.102549	7.05979e-16	7.05979e-16
TRINITY_DN8026_c0_g1_i2	1.04903e-73	1.6685e-72	-2.92102	0.160839	3.72871	2.44209	0.0517385	-0.0467408	5.30506e-15	5.30506e-15
TRINITY_DN6082_c0_g1_i2	1.26277e-73	2.00615e-72	-2.2816	0.125701	3.95602	1.49237	0.0316017	-0.025732	6.73925e-20	6.73925e-20
comp39380_c1_seq6	1.39612e-73	2.21544e-72	-3.16132	0.174222	0.887513	2.86493	0.0599864	-0.0488874	0.000719892	0.000719892
comp18180_c0_seq1	1.8079e-73	2.86227e-72	-3.29191	0.181561	3.83076	3.12089	0.0659287	-0.0371291	2.50011e-16	2.50011e-16
TRINITY_DN6988_c0_g1_i6	3.3342e-73	5.26658e-72	-3.99072	0.220512	3.95776	4.5718	0.0972514	-0.0721099	9.1079e-20	9.1079e-20
TRINITY_DN200_c0_g4_i2	3.68774e-73	5.81834e-72	-1.07976	0.0596819	5.15146	0.334003	0.00712385	-0.00608187	1.13204e-19	1.13204e-19
TRINITY_DN1978_c0_g1_i1	5.95051e-73	9.37768e-72	-1.3813	0.0764604	4.6606	0.547661	0.0116924	-0.00875044	1.19706e-15	1.19706e-15
TRINITY_DN53173_c0_g1_i1	6.797e-73	1.06872e-71	-3.07693	0.170389	0.845319	2.73265	0.0574032	-0.0251531	0.000661933	0.000661933
TRINITY_DN17619_c0_g1_i1	1.07313e-72	1.68348e-71	-3.16361	0.175434	0.888658	2.86624	0.0608331	-0.053032	0.000721463	0.000721463
TRINITY_DN13741_c0_g1_i2	1.93164e-72	3.02683e-71	-1.66435	0.0924615	4.39052	0.793657	0.0170982	-0.0145187	4.35722e-15	4.35722e-15
TRINITY_DN37070_c0_g1_i1	2.04733e-72	3.20446e-71	-3.01746	0.167662	0.815583	2.61151	0.0556	-0.043865	0.000621244	0.000621244
TRINITY_DN13943_c0_g1_i1	2.29848e-72	3.59347e-71	-3.01625	0.167655	0.814978	2.61172	0.0555958	-0.0411762	0.00062042	0.00062042
TRINITY_DN312_c0_g1_i1	5.16882e-72	8.05353e-71	-1.78599	0.0995208	4.21037	0.912586	0.0198088	-0.0183775	9.5671e-17	9.5671e-17
TRINITY_DN4532_c0_g2_i6	5.96977e-72	9.26999e-71	-0.896812	0.0499954	5.31824	0.230587	0.00499909	-0.00407179	1.91477e-21	1.91477e-21
TRINITY_DN3011_c0_g1_i2	1.79747e-71	2.77549e-70	-1.92877	0.107894	4.16389	1.06497	0.0232822	-0.0208669	6.16446e-18	6.16446e-18
TRINITY_DN3449_c0_g2_i9	2.04135e-71	3.14853e-70	-1.73463	0.0970723	4.37093	0.861684	0.0188461	-0.0165229	3.76755e-15	3.76755e-15
TRINITY_DN1355_c0_g1_i3	4.04991e-71	6.22554e-70	-1.23758	0.0694054	4.72667	0.438236	0.00963421	-0.00889145	6.37683e-16	6.37683e-16
TRINITY_DN51705_c0_g1_i1	8.60821e-71	1.31884e-69	-1.19414	0.067128	4.82523	0.408039	0.00901233	-0.00828761	1.99025e-16	1.99025e-16
TRINITY_DN1030_c0_g1_i3	1.12172e-70	1.71664e-69	-1.93349	0.108781	4.20055	1.07334	0.0236667	-0.0175591	6.06212e-17	6.06212e-17
TRINITY_DN1100_c0_g1_i3	1.67761e-70	2.56167e-69	-1.49465	0.0841987	4.5147	0.642545	0.0141788	-0.00920676	3.4376e-15	3.4376e-15
TRINITY_DN15567_c0_g1_i2	2.08183e-70	3.17184e-69	-2.96097	0.166915	0.787338	2.51927	0.0551383	-0.0384406	0.000582939	0.000582939
TRINITY_DN6152_c0_g1_i1	1.43381e-69	2.1725e-68	-1.59511	0.0904736	4.36369	0.727606	0.0163709	-0.0156183	3.52191e-15	3.52191e-15
comp5268_c0_seq2	1.4956e-69	2.26364e-68	-3.02027	0.171331	0.816986	2.61318	0.0580856	-0.0500441	0.000623158	0.000623158
TRINITY_DN11357_c0_g2_i4	1.62338e-69	2.45433e-68	-3.3247	0.188651	0.969203	3.16012	0.0703474	-0.0680882	0.000830591	0.000830591
TRINITY_DN32264_c0_g1_i1	2.83435e-69	4.27577e-68	-2.10063	0.119408	3.96016	1.26531	0.0285164	-0.0231951	1.31403e-19	1.31403e-19
TRINITY_DN8749_c0_g1_i7	3.37197e-69	5.08122e-68	-3.53669	0.201152	1.0752	3.58196	0.0799598	-0.0704006	0.000964186	0.000964186
TRINITY_DN10745_c0_g1_i5	9.54153e-69	1.43154e-67	-5.42339	0.309499	3.83837	8.51742	0.191579	-0.0589776	1.5766e-16	1.5766e-16
TRINITY_DN3245_c0_g1_i13	1.19281e-68	1.78766e-67	-1.19214	0.0680819	4.89575	0.408699	0.0092703	-0.00619084	7.01104e-17	7.01104e-17
TRINITY_DN6011_c0_g1_i1	1.814e-68	2.71272e-67	-3.38172	0.19339	3.84189	3.29	0.0747994	-0.0484826	1.25332e-16	1.25332e-16
TRINITY_DN12132_c0_g1_i1	2.66582e-68	3.97791e-67	-1.24951	0.0715454	4.66483	0.446441	0.0102375	-0.00981592	1.15331e-15	1.15331e-15
TRINITY_DN1116_c0_g1_i1	2.73248e-68	4.07297e-67	-1.44416	0.0826973	4.45246	0.59809	0.0136777	-0.0111047	4.76166e-15	4.76166e-15
TRINITY_DN10312_c2_g2_i1	5.49099e-68	8.1582e-67	-3.05045	0.175079	0.832078	2.66016	0.0606614	-0.0588982	0.000643783	0.000643783
TRINITY_DN3225_c0_g1_i1	6.0537e-68	8.98455e-67	-1.84935	0.106176	4.17665	0.982954	0.0225467	-0.0157933	1.56117e-17	1.56117e-17
TRINITY_DN576_c0_g1_i1	9.35676e-68	1.38569e-66	-3.07236	0.176645	3.73182	2.69715	0.0624072	-0.0621892	5.17487e-15	5.17487e-15
TRINITY_DN2912_c0_g1_i2	1.16121e-67	1.71415e-66	-1.4346	0.0825411	4.47245	0.593809	0.0136261	-0.00687259	4.3322e-15	4.3322e-15
TRINITY_DN10559_c0_g1_i1	1.34665e-67	1.98576e-66	-2.91658	0.16789	0.76514	2.43169	0.0558211	-0.0543218	0.000553184	0.000553184
TRINITY_DN2540_c0_g1_i3	1.82161e-67	2.68326e-66	-0.426522	0.024577	6.93051	0.0521031	0.00120805	-0.00106163	3.89314e-16	3.89314e-16
TRINITY_DN6210_c0_g1_i1	2.29004e-67	3.36606e-66	-1.28152	0.0738995	4.82278	0.471208	0.0109223	-0.00861328	2.05661e-16	2.05661e-16
TRINITY_DN4106_c0_g2_i1	2.8844e-67	4.23517e-66	-2.8978	0.167231	3.71711	2.40295	0.0559321	-0.051567	5.60637e-15	5.60637e-15
TRINITY_DN3609_c0_g1_i4	4.85557e-67	7.12184e-66	-3.11682	0.180182	0.86526	2.7864	0.0642416	-0.0516206	0.000689323	0.000689323
TRINITY_DN23205_c0_g1_i1	5.40304e-67	7.9164e-66	-3.09834	0.179178	0.856025	2.74543	0.0635327	-0.0604447	0.000676633	0.000676633
TRINITY_DN52949_c0_g1_i1	6.54397e-67	9.57786e-66	-1.04482	0.0604608	4.97687	0.313429	0.00731102	-0.0055276	1.57333e-17	1.57333e-17
comp39331_c1_seq5	6.88477e-67	1.0066e-65	-0.527429	0.030526	6.49779	0.0797748	0.00186367	-0.00152014	2.24591e-16	2.24591e-16
TRINITY_DN494_c0_g2_i1	1.11786e-66	1.63091e-65	-1.0075	0.0584055	5.1668	0.29203	0.0068224	-0.00447177	6.32901e-20	6.32901e-20
TRINITY_DN9255_c0_g1_i2	1.61641e-66	2.35329e-65	-4.99205	0.289751	3.76093	7.12727	0.167911	-0.159608	3.37304e-15	3.37304e-15
TRINITY_DN5273_c0_g1_i2	2.30842e-66	3.35721e-65	-3.04536	0.176972	0.829531	2.65708	0.061998	-0.0534668	0.000640296	0.000640296
TRINITY_DN932_c0_g1_i8	2.9184e-66	4.23985e-65	-4.20852	0.244759	1.41111	5.07226	0.118619	-0.104866	0.00119504	0.00119504
comp39674_c0_seq88	3.08467e-66	4.47668e-65	-2.94167	0.171114	0.777686	2.47712	0.0579897	-0.052484	0.000569957	0.000569957
TRINITY_DN124_c0_g1_i1	4.16984e-66	6.03881e-65	-5.2559	0.306041	2.46387	8.05328	0.124776	0.0625466	3.98744e-05	0.0625466
TRINITY_DN1355_c0_g2_i4	6.0052e-66	8.67853e-65	-1.05474	0.0614912	5.02196	0.319045	0.00756233	-0.00616652	5.73413e-18	5.73413e-18
TRINITY_DN1480_c0_g1_i5	1.24027e-65	1.78864e-64	-0.944131	0.0551786	5.19973	0.25604	0.00608936	-0.00450375	1.37012e-20	1.37012e-20
comp43413_c0_seq1	1.6647e-65	2.39821e-64	-2.98886	0.174855	0.801281	2.56549	0.060547	-0.0452311	0.000601795	0.000601795
TRINITY_DN3375_c0_g2_i4	1.87896e-65	2.70405e-64	-0.584117	0.0341864	6.02478	0.0976456	0.00233741	-0.0021482	6.03888e-17	6.03888e-17
TRINITY_DN7437_c1_g2_i1	1.96157e-65	2.81999e-64	-2.9027	0.16991	3.82295	2.42586	0.0577389	-0.0361259	3.83411e-16	3.83411e-16
TRINITY_DN9111_c0_g1_i1	2.20449e-65	3.1659e-64	-1.46976	0.0860671	4.52622	0.618167	0.0148151	-0.0136861	3.21e-15	3.21e-15
TRINITY_DN3035_c0_g1_i1	2.82508e-65	4.05291e-64	-1.00526	0.0589167	4.99741	0.289498	0.00694235	-0.00604497	1.01177e-17	1.01177e-17
TRINITY_DN29259_c0_g1_i1	1.11701e-64	1.59087e-63	-1.69767	0.0999689	4.29252	0.826498	0.0199875	-0.016431	1.19938e-15	1.19938e-15
TRINITY_DN1702_c0_g1_i4	1.36193e-64	1.93456e-63	-1.10988	0.0654014	4.82917	0.356262	0.00855468	-0.00352872	1.88721e-16	1.88721e-16
TRINITY_DN2114_c1_g1_i7	1.36255e-64	1.93456e-63	-3.10258	0.182824	0.858144	2.75748	0.06617	-0.0577867	0.000679545	0.000679545
TRINITY_DN1660_c0_g1_i1	1.4261e-64	2.02271e-63	-0.798235	0.0470446	5.51028	0.183035	0.00442639	-0.00327882	1.11934e-18	1.11934e-18
TRINITY_DN3273_c0_g1_i4	1.69777e-64	2.40308e-63	-1.08419	0.063936	5.00321	0.338778	0.00817561	-0.0047544	8.88314e-18	8.88314e-18
TRINITY_DN343_c0_g1_i1	3.47843e-64	4.90834e-63	-0.782944	0.0462865	5.50015	0.176033	0.00428488	-0.00324645	9.5144e-19	9.5144e-19
TRINITY_DN6668_c0_g1_i4	3.57162e-64	5.03467e-63	-2.53081	0.149631	3.77311	1.83121	0.0447792	-0.0433657	2.54117e-15	2.54117e-15
TRINITY_DN4535_c0_g1_i11	3.89065e-64	5.46757e-63	-0.779268	0.0460872	5.48374	0.174376	0.00424806	-0.00322945	7.18717e-19	7.18717e-19
TRINITY_DN4427_c0_g1_i2	4.10213e-64	5.75889e-63	-1.32273	0.0782427	4.52754	0.503958	0.0122438	-0.00749523	3.18448e-15	3.18448e-15
TRINITY_DN2974_c0_g1_i4	4.22463e-64	5.92482e-63	-1.94096	0.114825	4.02552	1.08034	0.0263694	-0.0217483	1.89128e-18	1.89128e-18
TRINITY_DN3344_c0_g1_i1	1.33908e-63	1.87226e-62	-3.39301	0.201538	3.71102	3.30104	0.0812355	-0.0675346	5.63047e-15	5.63047e-15
TRINITY_DN16_c0_g1_i2	1.38327e-63	1.93012e-62	-1.52374	0.0905173	4.43834	0.667188	0.0163868	-0.0119238	4.92169e-15	4.92169e-15
TRINITY_DN28926_c0_g1_i1	2.22058e-63	3.08905e-62	-1.91901	0.114189	3.98869	1.05835	0.0260781	-0.0188696	1.20687e-18	1.20687e-18
TRINITY_DN1299_c0_g1_i1	2.84024e-63	3.94309e-62	-1.87294	0.111545	4.08587	1.00538	0.0248844	-0.0212438	5.12753e-20	5.12753e-20
TRINITY_DN3681_c0_g1_i2	3.93451e-63	5.45125e-62	-1.14414	0.0682187	4.73598	0.375268	0.00930759	-0.00784753	5.78347e-16	5.78347e-16
TRINITY_DN5771_c0_g1_i1	5.53172e-63	7.64111e-62	-2.7893	0.166511	3.70356	2.23524	0.0554521	-0.0410626	5.5209e-15	5.5209e-15
TRINITY_DN1382_c0_g1_i4	8.06026e-63	1.11227e-61	-1.78513	0.106709	4.03155	0.915113	0.0227735	-0.0173675	1.74675e-18	1.74675e-18
TRINITY_DN5034_c0_g1_i6	1.27178e-62	1.75322e-61	-3.04536	0.182337	0.829533	2.65721	0.0658535	-0.0571824	0.0006403	0.0006403
TRINITY_DN5641_c0_g1_i1	1.65438e-62	2.2761e-61	-1.55909	0.0934368	4.27579	0.696475	0.0174609	-0.0151654	8.22068e-16	8.22068e-16
TRINITY_DN7102_c0_g1_i1	1.72616e-62	2.37248e-61	-1.97841	0.118584	3.9818	1.12802	0.0281246	-0.0168061	8.8576e-19	8.8576e-19
TRINITY_DN206_c0_g2_i1	2.57898e-62	3.54107e-61	-1.79019	0.107457	4.16747	0.918123	0.023094	-0.0202075	8.15614e-18	8.15614e-18
TRINITY_DN68_c0_g1_i5	4.41244e-62	6.05248e-61	-1.32389	0.0796211	4.52501	0.501771	0.0126791	-0.0115109	3.23356e-15	3.23356e-15
TRINITY_DN11621_c1_g1_i6	5.77701e-62	7.90847e-61	-1.00081	0.0602491	5.02842	0.287488	0.00725991	-0.00573261	4.89955e-18	4.89955e-18
TRINITY_DN10370_c0_g1_i1	1.64463e-61	2.23806e-60	-5.24545	0.316976	3.65875	7.87766	0.200948	-0.181915	2.2704e-15	2.2704e-15
comp36689_c1_seq5	2.32167e-61	3.15316e-60	-2.96326	0.179291	0.788482	2.5208	0.0637063	-0.049738	0.000584481	0.000584481
TRINITY_DN1978_c0_g1_i4	3.54208e-61	4.80591e-60	-0.638752	0.0387072	5.78297	0.117068	0.0029965	-0.00241812	1.72695e-17	1.72695e-17
TRINITY_DN2432_c0_g1_i1	8.29498e-61	1.12325e-59	-1.85022	0.112471	3.9871	0.998267	0.0252993	-0.00175386	1.13317e-18	1.13317e-18
TRINITY_DN18623_c0_g1_i1	1.17806e-60	1.59368e-59	-3.05414	0.185895	0.833922	2.69079	0.0684673	-0.0384691	0.000646307	0.000646307
TRINITY_DN1501_c0_g1_i12	1.48086e-60	2.00134e-59	-4.26961	0.260096	1.44166	5.21259	0.134105	-0.129273	0.00119502	0.00119502
TRINITY_DN8978_c0_g1_i1	1.67156e-60	2.25685e-59	-1.11657	0.0680493	4.80991	0.357076	0.00926142	-0.00824519	2.43435e-16	2.43435e-16
TRINITY_DN7015_c0_g1_i1	1.70497e-60	2.29971e-59	-1.43856	0.0876801	4.32334	0.594523	0.0153756	-0.0115887	2.10705e-15	2.10705e-15
TRINITY_DN8413_c0_g1_i1	2.76246e-60	3.72242e-59	-0.821782	0.0501771	5.36938	0.193643	0.00503548	-0.00422786	3.62267e-20	3.62267e-20
TRINITY_DN2069_c1_g1_i5	3.26824e-60	4.39965e-59	-2.77183	0.169351	3.76265	2.19777	0.0573593	-0.0543075	3.25293e-15	3.25293e-15
TRINITY_DN1134_c0_g1_i1	3.99477e-60	5.37244e-59	-3.44465	0.210615	1.02918	3.39861	0.0878091	-0.0779618	0.000908193	0.000908193
TRINITY_DN18935_c0_g1_i3	6.1964e-60	8.31707e-59	-3.01624	0.184723	0.814973	2.61151	0.067625	-0.0534289	0.000620413	0.000620413
TRINITY_DN4123_c0_g2_i1	7.72759e-60	1.0342e-58	-2.96957	0.182015	0.791636	2.52399	0.0656702	-0.0604568	0.000588739	0.000588739
TRINITY_DN36950_c0_g1_i1	1.61218e-59	2.15135e-58	-4.32504	0.265829	1.73492	5.46569	0.0684408	0.0728895	0.000993019	0.0728895
TRINITY_DN6472_c0_g1_i3	2.03935e-59	2.71874e-58	-1.82836	0.112476	4.02896	0.975195	0.0253016	-0.00187456	1.81667e-18	1.81667e-18
TRINITY_DN37952_c0_g1_i1	2.9455e-59	3.91917e-58	-1.69219	0.104244	4.14653	0.819221	0.0217336	-0.0204833	1.17642e-18	1.17642e-18
TRINITY_DN4993_c1_g1_i4	4.3889e-59	5.8228e-58	-0.609653	0.0376131	5.89694	0.106614	0.00282949	-0.00233816	3.36499e-17	3.36499e-17
comp26935_c0_seq2	5.2304e-59	6.93254e-58	-3.00083	0.185262	0.80727	2.60411	0.0680344	-0.0315811	0.000609928	0.000609928
TRINITY_DN41_c0_g1_i2	8.04082e-59	1.06371e-57	-0.815658	0.0504387	5.52207	0.190775	0.00508812	-0.00428337	1.34034e-18	1.34034e-18
comp29973_c0_seq1	1.25473e-58	1.65668e-57	-4.30102	0.266418	3.63965	5.37142	0.141957	-0.0415511	7.71891e-16	7.71891e-16
TRINITY_DN6749_c0_g1_i1	1.91335e-58	2.51903e-57	-0.607418	0.0376862	5.82743	0.105662	0.0028405	-0.0025535	2.28552e-17	2.28552e-17
TRINITY_DN3169_c0_g1_i1	2.37158e-58	3.11635e-57	-2.96957	0.184394	0.791639	2.52413	0.0674134	-0.0620512	0.000588743	0.000588743
TRINITY_DN1091_c0_g1_i1	2.90243e-58	3.81027e-57	-1.09208	0.0678645	4.8878	0.341421	0.00921118	-0.00843074	7.96906e-17	7.96906e-17
TRINITY_DN4720_c0_g1_i3	3.63772e-58	4.76645e-57	-1.35597	0.084337	4.33208	0.528032	0.0142255	-0.0110761	2.4039e-15	2.4039e-15
TRINITY_DN1510_c0_g2_i1	5.7965e-58	7.55191e-57	-3.6222	0.225695	1.11795	3.76575	0.100864	-0.0809362	0.00101254	0.00101254
TRINITY_DN14342_c0_g3_i2	9.24498e-58	1.2022e-56	-1.203	0.0750929	4.62851	0.414954	0.0112779	-0.00956575	1.56654e-15	1.56654e-15
TRINITY_DN3937_c0_g1_i2	1.65913e-57	2.15546e-56	-1.62895	0.101913	4.21719	0.76406	0.0207724	-0.0138589	1.27924e-16	1.27924e-16
TRINITY_DN47302_c0_g1_i1	2.00767e-57	2.60335e-56	-5.38966	0.337448	3.3129	8.33613	0.227742	-0.185067	6.72703e-14	6.72703e-14
TRINITY_DN11979_c0_g1_i1	2.11473e-57	2.73959e-56	-2.38972	0.149651	3.57146	1.64436	0.0447911	-0.0299648	3.86834e-21	3.86834e-21
TRINITY_DN3190_c0_g3_i1	3.47741e-57	4.49645e-56	-2.88518	0.18103	0.749443	2.38251	0.0650116	-0.0601735	0.000532376	0.000532376
comp43092_c0_seq1	3.58404e-57	4.62997e-56	-2.91327	0.182815	0.763488	2.46657	0.0662913	-0.0176699	0.000550984	0.000550984
TRINITY_DN2952_c0_g1_i1	6.41537e-57	8.26429e-56	-2.14527	0.134929	3.97781	1.32478	0.0364119	-0.0249037	7.0568e-19	7.0568e-19
TRINITY_DN649_c0_g1_i6	7.53527e-57	9.69787e-56	-1.4625	0.0920441	4.26981	0.613171	0.0169442	-0.0145481	7.0842e-16	7.0842e-16
TRINITY_DN1587_c0_g1_i4	8.79893e-57	1.13136e-55	-3.66972	0.231099	1.14176	3.85822	0.105776	-0.0934695	0.00103764	0.00103764
TRINITY_DN581_c0_g3_i4	1.09953e-56	1.40982e-55	-1.2025	0.0757937	4.63201	0.414535	0.0114894	-0.0098675	1.52285e-15	1.52285e-15
TRINITY_DN1422_c0_g1_i2	1.13137e-56	1.44929e-55	-1.32907	0.083781	4.52818	0.506719	0.0140385	-0.0116761	3.1722e-15	3.1722e-15
TRINITY_DN7917_c0_g1_i1	1.32261e-56	1.69269e-55	-1.55559	0.0981204	4.18821	0.698993	0.0192552	-0.0103789	3.16444e-17	3.16444e-17
TRINITY_DN9711_c0_g1_i4	2.21013e-56	2.81546e-55	-0.931029	0.0588457	5.04081	0.249105	0.00692563	-0.00524185	3.58827e-18	3.58827e-18
TRINITY_DN3579_c0_g1_i1	4.43972e-56	5.63483e-55	-2.88518	0.182866	0.749442	2.38248	0.0663475	-0.0615367	0.000532375	0.000532375
TRINITY_DN5407_c0_g1_i1	4.78908e-56	6.07265e-55	-1.79036	0.113509	3.8791	0.920055	0.0257687	-0.0208311	4.76245e-18	4.76245e-18
TRINITY_DN932_c0_g1_i14	7.96227e-56	1.00685e-54	-3.62001	0.229978	3.88788	3.75236	0.10578	-0.0961839	1.60824e-18	1.60824e-18
TRINITY_DN228_c0_g1_i6	8.11906e-56	1.02573e-54	-0.651113	0.0413683	5.68697	0.122933	0.00342268	-0.0013166	8.4159e-18	8.4159e-18
TRINITY_DN1478_c0_g1_i3	1.22002e-55	1.53288e-54	-3.97428	0.25292	1.29399	4.51918	0.126778	-0.119382	0.00115904	0.00115904
TRINITY_DN1183_c1_g1_i3	1.51117e-55	1.89351e-54	-2.81262	0.179147	3.5526	2.28547	0.0641874	-0.0347484	3.18233e-19	3.18233e-19
TRINITY_DN206_c0_g1_i1	3.75244e-55	4.68476e-54	-1.78156	0.113894	3.97985	0.918124	0.0259437	-0.0127834	7.96402e-19	7.96402e-19
TRINITY_DN164_c0_g2_i1	3.76706e-55	4.69875e-54	-2.31227	0.147824	3.71576	1.53821	0.043704	-0.0313151	5.62024e-15	5.62024e-15
TRINITY_DN295_c0_g1_i1	9.22291e-55	1.14728e-53	-2.82237	0.181097	0.718038	2.28199	0.0651005	-0.0580321	0.000491443	0.000491443
comp21716_c0_seq1	9.34565e-55	1.16149e-53	-3.50185	0.224707	3.52698	3.50795	0.100987	-0.0960246	2.37483e-17	2.37483e-17
TRINITY_DN11202_c0_g1_i1	1.01385e-54	1.25889e-53	-0.666491	0.0427818	5.68806	0.127687	0.00366057	-0.00276243	8.49409e-18	8.49409e-18
TRINITY_DN13896_c0_g1_i2	1.25952e-54	1.56253e-53	-2.95044	0.189557	0.782075	2.51241	0.0712878	-0.0418453	0.000575853	0.000575853
TRINITY_DN5109_c0_g1_i2	1.60405e-54	1.98815e-53	-1.07084	0.0688665	4.8457	0.329039	0.00948518	-0.00783766	1.50066e-16	1.50066e-16
TRINITY_DN3813_c1_g1_i3	1.85668e-54	2.29714e-53	-1.6727	0.107638	4.17097	0.799941	0.0231718	-0.0225528	1.05621e-17	1.05621e-17
TRINITY_DN32501_c0_g1_i1	1.89049e-54	2.33687e-53	-2.91307	0.187469	0.763388	2.43006	0.0697383	-0.0633299	0.000550851	0.000550851
comp14844_c0_seq1	2.07921e-54	2.56785e-53	-1.55154	0.0998879	4.2276	0.690208	0.0199552	-0.0171411	1.92214e-16	1.92214e-16
TRINITY_DN10861_c0_g1_i1	4.50674e-54	5.55092e-53	-2.55012	0.164703	3.61171	1.86446	0.0542541	-0.0467611	5.7865e-17	5.7865e-17
TRINITY_DN5982_c0_g1_i7	5.19881e-54	6.39189e-53	-1.59969	0.103379	4.15891	0.732718	0.0213745	-0.0195372	4.05461e-18	4.05461e-18
TRINITY_DN3538_c0_g1_i4	8.94754e-54	1.09813e-52	-1.17382	0.0760292	4.65034	0.395554	0.0115609	-0.00936171	1.30774e-15	1.30774e-15
TRINITY_DN15677_c0_g1_i3	1.24875e-53	1.52986e-52	-3.00026	0.194601	0.806984	2.57188	0.0751298	-0.0751286	0.000609539	0.000609539
TRINITY_DN25946_c0_g1_i1	2.44912e-53	2.99777e-52	-2.87084	0.186734	0.74227	2.37537	0.0692164	-0.0451849	0.000522941	0.000522941
TRINITY_DN2773_c2_g1_i1	3.52027e-53	4.29741e-52	-1.57378	0.102523	4.14484	0.710229	0.0210221	-0.018012	9.64707e-19	9.64707e-19
TRINITY_DN3690_c0_g1_i6	4.40693e-53	5.37029e-52	-1.27767	0.0833128	4.41975	0.467681	0.0138821	-0.0124015	4.89005e-15	4.89005e-15
TRINITY_DN4325_c0_g1_i4	6.61211e-53	8.05039e-52	-2.21583	0.144736	3.74354	1.42255	0.041897	-0.0188904	4.54297e-15	4.54297e-15
TRINITY_DN1558_c0_g2_i1	6.84261e-53	8.32366e-52	-1.51632	0.0990593	4.20819	0.662597	0.0196255	-0.0130071	8.68268e-17	8.68268e-17
TRINITY_DN2959_c0_g1_i2	1.67366e-52	2.02696e-51	-3.96773	0.260197	1.29072	4.50025	0.134248	-0.131587	0.00115725	0.00115725
TRINITY_DN5536_c0_g1_i5	2.25643e-52	2.72794e-51	-2.82236	0.185323	0.718035	2.28189	0.0681981	-0.0612356	0.00049144	0.00049144
TRINITY_DN1312_c0_g1_i2	4.83008e-52	5.81894e-51	-2.75855	0.181728	0.686129	2.17942	0.0655993	-0.0594767	0.000450978	0.000450978
TRINITY_DN4403_c0_g1_i4	5.77315e-52	6.94292e-51	-5.59003	0.368544	3.14752	9.16097	0.171343	0.100307	8.59508e-11	0.100307
TRINITY_DN8096_c0_g1_i2	6.32117e-52	7.58872e-51	-1.19767	0.0789923	4.56083	0.410989	0.0124796	-0.0111328	2.57548e-15	2.57548e-15
TRINITY_DN1143_c0_g1_i11	7.87909e-52	9.43444e-51	-2.07847	0.137216	3.81149	1.23896	0.0376564	-0.0322075	6.66978e-16	6.66978e-16
TRINITY_DN14781_c0_g1_i1	8.51795e-52	1.01904e-50	-2.76753	0.182768	3.40621	2.191	0.0668084	-0.0637135	9.92983e-14	9.92983e-14
TRINITY_DN4371_c0_g1_i6	8.53994e-52	1.02079e-50	-0.902965	0.0596326	4.9513	0.234709	0.0071121	-0.00506673	2.62299e-17	2.62299e-17
TRINITY_DN14265_c1_g1_i1	1.47217e-51	1.75513e-50	-1.76472	0.11682	3.96766	0.894239	0.0272939	-0.022094	3.18816e-19	3.18816e-19
TRINITY_DN48355_c0_g1_i1	1.82369e-51	2.17045e-50	-4.63053	0.306817	2.15238	6.28761	0.133637	0.0546359	0.000343615	0.0546359
TRINITY_DN833_c0_g1_i1	1.92322e-51	2.28692e-50	-2.12101	0.14057	3.6397	1.28938	0.0395199	-0.034815	7.74731e-16	7.74731e-16
TRINITY_DN3624_c0_g1_i1	2.32792e-51	2.76576e-50	-3.13408	0.207885	0.873892	2.81334	0.0857308	-0.0776515	0.000701185	0.000701185
TRINITY_DN5276_c0_g1_i3	5.18618e-51	6.13512e-50	-3.04197	0.202487	0.827837	2.64656	0.0813637	-0.0782303	0.000637978	0.000637978
TRINITY_DN297_c0_g1_i6	5.69713e-51	6.73377e-50	-4.85441	0.323265	1.73406	6.73684	0.208006	-0.203464	0.000994103	0.000994103
TRINITY_DN43810_c0_g1_i1	6.3105e-51	7.44596e-50	-2.69505	0.17955	3.55911	2.08939	0.0644763	-0.0479501	2.72791e-20	2.72791e-20
TRINITY_DN3190_c0_g4_i1	7.20772e-51	8.49733e-50	-1.63505	0.108995	4.13831	0.771655	0.0237596	-0.0146264	4.11096e-19	4.11096e-19
TRINITY_DN2307_c0_g2_i1	7.91846e-51	9.32724e-50	-4.05064	0.270133	3.46473	4.70217	0.145943	-0.129299	3.87566e-15	3.87566e-15
TRINITY_DN47700_c0_g1_i1	8.86791e-51	1.04278e-49	-0.64803	0.0432382	5.60467	0.121533	0.00373908	-0.00193215	3.82333e-18	3.82333e-18
TRINITY_DN3128_c0_g1_i4	1.00701e-50	1.18313e-49	-2.60618	0.173989	3.603	1.99251	0.0544575	0.00608654	2.06673e-17	0.00608654
TRINITY_DN2632_c0_g2_i3	1.24593e-50	1.46258e-49	-0.943364	0.0630387	5.00487	0.255852	0.00794774	-0.0060994	8.55607e-18	8.55607e-18
TRINITY_DN2383_c0_g1_i7	1.47779e-50	1.73328e-49	-1.67117	0.111758	4.13466	0.804639	0.0249796	-0.0171705	2.36167e-19	2.36167e-19
TRINITY_DN13636_c0_g2_i3	1.60018e-50	1.87524e-49	-2.78995	0.186641	0.70183	2.231	0.0691993	-0.0609839	0.000470735	0.000470735
TRINITY_DN4722_c0_g1_i5	1.74419e-50	2.04052e-49	-0.898418	0.0601252	4.97876	0.233175	0.00723008	-0.00424393	1.51244e-17	1.51244e-17
TRINITY_DN2136_c0_g1_i2	1.92603e-50	2.25135e-49	-1.36858	0.0916303	4.31187	0.539583	0.0167922	-0.0116125	1.74071e-15	1.74071e-15
TRINITY_DN42554_c0_g1_i1	2.02316e-50	2.36287e-49	-4.58375	0.306963	2.12899	6.1646	0.126342	0.0621105	0.000378398	0.0621105
TRINITY_DN10033_c0_g1_i1	4.18639e-50	4.87279e-49	-1.47591	0.099161	4.25509	0.623992	0.0196658	-0.017783	4.7448e-16	4.7448e-16
TRINITY_DN1427_c0_g1_i1	4.2833e-50	4.97716e-49	-1.39424	0.093683	4.24516	0.562174	0.017553	-0.00964802	3.51128e-16	3.51128e-16
TRINITY_DN710_c0_g1_i6	6.69317e-50	7.77086e-49	-2.88089	0.193965	0.747297	2.3729	0.0747156	-0.0728401	0.000529549	0.000529549
TRINITY_DN996_c0_g3_i8	6.96942e-50	8.08477e-49	-1.79608	0.120949	4.07222	0.925536	0.0292572	-0.0247606	2.6433e-19	2.6433e-19
TRINITY_DN328_c0_g1_i1	7.34306e-50	8.51102e-49	-4.46656	0.300852	3.33168	5.73577	0.181023	-0.13934	4.22142e-16	4.22142e-16
TRINITY_DN12886_c0_g1_i1	9.92708e-50	1.14867e-48	-0.688342	0.0464276	5.36086	0.1371	0.00431104	-0.00229943	2.53151e-20	2.53151e-20
TRINITY_DN12020_c0_g1_i2	1.58177e-49	1.82567e-48	-1.91405	0.129373	3.73824	1.05837	0.0334747	-0.019906	4.85277e-15	4.85277e-15
TRINITY_DN15069_c0_g1_i1	3.19668e-49	3.68342e-48	-2.91307	0.197531	0.763389	2.43009	0.0774861	-0.0710469	0.000550852	0.000550852
TRINITY_DN1971_c1_g1_i4	3.5011e-49	4.03081e-48	-4.72469	0.320508	2.2231	6.55401	0.127735	0.0777155	0.000246765	0.0777155
TRINITY_DN43201_c0_g1_i1	3.66578e-49	4.21687e-48	-2.08663	0.14158	3.67258	1.25185	0.0400897	-0.0309345	3.56329e-15	3.56329e-15
TRINITY_DN1257_c11_g1_i2	7.30989e-49	8.39478e-48	-2.8324	0.192792	0.723052	2.32436	0.0738395	-0.0362477	0.000497911	0.000497911
TRINITY_DN1230_c0_g1_i1	7.82282e-49	8.96886e-48	-1.53356	0.104417	3.98519	0.673527	0.0218059	-0.0199616	1.04397e-18	1.04397e-18
TRINITY_DN13651_c0_g1_i1	8.02415e-49	9.19203e-48	-4.93869	0.336305	2.83598	6.96924	0.226202	-0.225653	8.32305e-08	8.32305e-08
TRINITY_DN10638_c0_g1_i1	9.11483e-49	1.04241e-47	-1.55766	0.106133	4.08325	0.699533	0.0225283	-0.0151731	7.62506e-20	7.62506e-20
TRINITY_DN7961_c0_g2_i1	9.58743e-49	1.09555e-47	-1.63547	0.11146	3.97842	0.777935	0.0248468	-0.00883876	7.32571e-19	7.32571e-19
TRINITY_DN250_c0_g1_i1	1.0757e-48	1.22817e-47	-1.01768	0.069394	4.7509	0.296348	0.00963106	-0.00911796	4.92135e-16	4.92135e-16
TRINITY_DN39212_c0_g1_i1	1.08738e-48	1.24047e-47	-2.93014	0.199811	0.771923	2.47253	0.0792868	-0.0565791	0.000562238	0.000562238
TRINITY_DN4603_c0_g1_i2	1.92203e-48	2.18359e-47	-2.23232	0.152628	3.60307	1.4268	0.0465908	-0.0430759	2.08721e-17	2.08721e-17
TRINITY_DN54348_c0_g1_i1	2.0977e-48	2.3812e-47	-2.83519	0.193927	0.72445	2.32606	0.0747159	-0.0404183	0.000499719	0.000499719
TRINITY_DN7586_c0_g1_i1	2.2686e-48	2.57307e-47	-4.13095	0.28266	3.48407	4.91146	0.159793	-0.117999	1.00982e-15	1.00982e-15
TRINITY_DN3327_c0_g1_i4	4.22557e-48	4.77695e-47	-1.14008	0.078237	4.56059	0.374666	0.0122421	-0.0083917	2.57963e-15	2.57963e-15
TRINITY_DN5146_c0_g1_i1	5.10072e-48	5.76155e-47	-1.33017	0.0913625	4.2797	0.509913	0.0166942	-0.0115802	9.02594e-16	9.02594e-16
TRINITY_DN17450_c1_g1_i1	7.06096e-48	7.96267e-47	-3.69488	0.254171	3.45544	3.95124	0.129206	-0.0701423	7.11755e-15	7.11755e-15
TRINITY_DN2981_c0_g1_i1	9.30324e-48	1.04741e-46	-2.24529	0.154654	3.5069	1.4438	0.0478358	-0.0438387	1.67669e-16	1.67669e-16
TRINITY_DN8024_c0_g1_i1	9.4657e-48	1.06396e-46	-0.943838	0.0650164	4.90466	0.255046	0.00845427	-0.00784466	6.05121e-17	6.05121e-17
TRINITY_DN3215_c0_g1_i2	1.03136e-47	1.15833e-46	-1.75422	0.120889	3.88557	0.882653	0.0292281	-0.0252295	2.17306e-18	2.17306e-18
TRINITY_DN32996_c0_g1_i1	1.46086e-47	1.63802e-46	-1.54002	0.106303	4.05854	0.682957	0.0226005	-0.0163727	6.95021e-19	6.95021e-19
TRINITY_DN6503_c0_g1_i1	1.63475e-47	1.83151e-46	-1.92505	0.132951	3.73825	1.06185	0.0353518	-0.0317938	4.85228e-15	4.85228e-15
TRINITY_DN5577_c0_g1_i2	1.70304e-47	1.90647e-46	-2.34995	0.162327	3.59437	1.58942	0.0527002	-0.0391243	6.03275e-18	6.03275e-18
TRINITY_DN9085_c0_g2_i2	2.09463e-47	2.33912e-46	-3.56162	0.246268	1.08767	3.62876	0.120318	-0.115151	0.000978684	0.000978684
TRINITY_DN6674_c0_g1_i4	2.31322e-47	2.58113e-46	-3.3782	0.233696	3.33217	3.27019	0.109227	-0.0980747	3.26358e-16	3.26358e-16
TRINITY_DN1085_c0_g1_i1	2.72274e-47	3.03561e-46	-1.76978	0.122525	4.33627	0.897445	0.0300246	-0.0270495	2.54993e-15	2.54993e-15
TRINITY_DN2315_c0_g1_i20	4.49174e-47	4.99979e-46	-6.31702	0.438385	3.77785	11.7308	0.374125	0.010237	2.23716e-15	0.010237
TRINITY_DN242_c0_g1_i1	4.76531e-47	5.30001e-46	-4.21771	0.292781	2.21078	5.20469	0.171178	-0.0287293	0.000262644	0.000262644
TRINITY_DN1613_c0_g1_i1	5.86873e-47	6.51145e-46	-2.78995	0.193863	0.701826	2.23087	0.0746954	-0.066617	0.00047073	0.00047073
TRINITY_DN13815_c0_g1_i1	6.919e-47	7.65822e-46	-3.00335	0.208858	3.44693	2.59526	0.0872431	-0.0661539	1.21827e-14	1.21827e-14
TRINITY_DN6090_c0_g1_i2	8.22576e-47	9.08267e-46	-1.42175	0.0989529	4.27415	0.581828	0.0195834	-0.0145735	7.8992e-16	7.8992e-16
TRINITY_DN43859_c0_g1_i1	1.15198e-46	1.27097e-45	-2.49532	0.173955	3.51587	1.78279	0.0605209	-0.056138	7.46418e-17	7.46418e-17
TRINITY_DN12473_c0_g1_i4	2.31357e-46	2.54234e-45	-1.49083	0.104282	4.09685	0.64045	0.0217495	-0.0154142	3.99328e-21	3.99328e-21
comp41050_c0_seq12	3.10578e-46	3.41016e-45	-2.88534	0.202117	0.749523	2.39917	0.0811699	-0.0571977	0.000532482	0.000532482
comp32560_c0_seq1	3.60066e-46	3.94725e-45	-2.88517	0.202251	0.749439	2.38233	0.0812787	-0.0766326	0.000532371	0.000532371
TRINITY_DN3585_c0_g1_i4	4.32641e-46	4.73531e-45	-0.953741	0.0669175	4.90928	0.261125	0.00895592	-0.00751771	5.59913e-17	5.59913e-17
TRINITY_DN3879_c0_g1_i2	4.79312e-46	5.23779e-45	-4.38636	0.307916	2.03029	5.65973	0.139091	0.0505338	0.000535543	0.0505338
TRINITY_DN4669_c0_g1_i2	6.18052e-46	6.73251e-45	-2.07649	0.145949	3.61224	1.2422	0.0426019	-0.0306399	6.13223e-17	6.13223e-17
TRINITY_DN12673_c0_g1_i7	8.17903e-46	8.90246e-45	-4.34275	0.305656	2.27284	5.51172	0.186664	-0.0427987	0.000187528	0.000187528
TRINITY_DN1973_c0_g2_i1	8.96723e-46	9.74495e-45	-2.87084	0.202151	0.742274	2.37554	0.0812069	-0.0569912	0.000522946	0.000522946
TRINITY_DN1971_c1_g1_i1	1.34415e-45	1.45958e-44	-1.74547	0.123153	3.83406	0.88495	0.0303335	-0.0134418	2.05883e-16	2.05883e-16
TRINITY_DN1587_c0_g1_i2	1.47111e-45	1.59617e-44	-4.89721	0.345683	3.06648	6.88807	0.238993	-0.197123	1.89071e-12	1.89071e-12
TRINITY_DN11729_c0_g1_i1	1.6508e-45	1.78973e-44	-1.55647	0.10993	3.97848	0.692463	0.0241694	-0.0238279	7.34841e-19	7.34841e-19
TRINITY_DN2774_c0_g1_i3	1.76735e-45	1.91458e-44	-1.26509	0.0893815	4.39025	0.458719	0.0159781	-0.0142942	4.35025e-15	4.35025e-15
comp14511_c0_seq1	2.23227e-45	2.41253e-44	-2.72263	0.192583	0.66817	2.12526	0.0737478	-0.0651872	0.000428772	0.000428772
TRINITY_DN2198_c0_g1_i3	3.12498e-45	3.36676e-44	-1.85504	0.131435	3.75102	0.994031	0.0345502	-0.0219027	4.05813e-15	4.05813e-15
TRINITY_DN499_c0_g2_i5	3.12262e-45	3.36676e-44	-4.32761	0.306623	2.00092	5.5121	0.115159	0.0728757	0.000584275	0.0728757
TRINITY_DN303_c1_g1_i1	3.85984e-45	4.15522e-44	-1.36163	0.0965775	4.18344	0.53215	0.0186544	-0.0158267	2.39532e-17	2.39532e-17
TRINITY_DN49690_c0_g1_i1	4.8386e-45	5.19668e-44	-4.31956	0.306724	1.99615	5.49232	0.131416	0.056743	0.000592214	0.056743
TRINITY_DN10009_c0_g1_i1	5.94152e-45	6.37625e-44	-4.17233	0.296575	2.18724	5.09918	0.175619	-0.0293564	0.000294182	0.000294182
comp16981_c0_seq1	6.01654e-45	6.45171e-44	-2.78994	0.198326	0.701825	2.23082	0.0781953	-0.0701728	0.000470728	0.000470728
TRINITY_DN5059_c0_g1_i3	9.78752e-45	1.04628e-43	-1.56302	0.111382	4.01532	0.70329	0.0248117	-0.0186525	1.97244e-18	1.97244e-18
TRINITY_DN2201_c0_g1_i4	1.04873e-44	1.11935e-43	-5.97596	0.425998	3.55081	10.5145	0.137081	0.225868	5.14423e-19	0.225868
TRINITY_DN3120_c0_g1_i1	1.08379e-44	1.15588e-43	-2.7759	0.197914	0.694804	2.22596	0.077878	-0.0494677	0.000461855	0.000461855
TRINITY_DN3399_c0_g1_i6	1.46171e-44	1.55531e-43	-1.8314	0.130772	3.73948	0.970057	0.0342025	-0.0204808	4.78315e-15	4.78315e-15
TRINITY_DN8067_c0_g1_i3	1.58166e-44	1.68165e-43	-4.72166	0.337286	2.61028	6.56476	0.187488	0.0400362	5.62514e-06	0.0400362
TRINITY_DN1545_c0_g2_i2	1.93617e-44	2.05539e-43	-0.789894	0.0564832	5.11312	0.179189	0.00638071	-0.00530405	4.35146e-19	4.35146e-19
TRINITY_DN13154_c0_g1_i1	2.61237e-44	2.76895e-43	-1.52068	0.108906	3.99157	0.66847	0.0237211	-0.0146665	1.33736e-18	1.33736e-18
TRINITY_DN4038_c1_g1_i1	2.96226e-44	3.1374e-43	-0.73292	0.0525229	5.19758	0.154099	0.00551732	-0.00479316	1.5428e-20	1.5428e-20
TRINITY_DN11610_c0_g1_i2	3.34858e-44	3.53839e-43	-4.30075	0.308396	1.98794	5.44775	0.120921	0.0692954	0.000605902	0.0692954
TRINITY_DN3074_c0_g1_i4	3.84992e-44	4.0619e-43	-1.75164	0.125696	3.96749	0.888134	0.0315988	-0.0181933	3.13516e-19	3.13516e-19
TRINITY_DN37462_c0_g1_i1	3.91882e-44	4.13143e-43	-4.29331	0.30811	1.98257	5.42917	0.112837	0.0770267	0.000614859	0.0770267
TRINITY_DN3008_c0_g1_i3	4.69769e-44	4.94876e-43	-1.31296	0.0943123	4.20929	0.493775	0.0177896	-0.0163373	9.11932e-17	9.11932e-17
TRINITY_DN10695_c0_g1_i1	7.48679e-44	7.85684e-43	-2.26339	0.162975	3.49101	1.46978	0.0531214	-0.0460326	6.02259e-16	6.02259e-16
TRINITY_DN2183_c0_g2_i2	8.92504e-44	9.34481e-43	-4.23331	0.305094	2.21773	5.24129	0.185911	-0.0447216	0.000253629	0.000253629
TRINITY_DN11797_c1_g1_i1	1.43531e-43	1.50053e-42	-2.46956	0.178419	3.45035	1.75053	0.063667	-0.054293	9.83516e-15	9.83516e-15
TRINITY_DN15609_c0_g1_i2	1.88276e-43	1.96533e-42	-3.91755	0.283433	3.14033	4.41003	0.160668	-0.131378	8.18243e-11	8.18243e-11
TRINITY_DN4762_c0_g2_i2	2.04892e-43	2.13716e-42	-1.12227	0.0812316	4.46305	0.361486	0.0131971	-0.0112951	4.5421e-15	4.5421e-15
TRINITY_DN1183_c0_g1_i1	2.40399e-43	2.50372e-42	-1.44358	0.104575	4.10358	0.600332	0.021872	-0.0161263	1.06583e-22	1.06583e-22
TRINITY_DN41807_c0_g1_i1	3.06491e-43	3.18242e-42	-2.83632	0.205729	3.3939	2.35882	0.0846485	-0.0142529	9.73302e-14	9.73302e-14
TRINITY_DN19708_c0_g4_i1	3.19525e-43	3.31525e-42	-2.72263	0.197525	0.668165	2.12508	0.0776036	-0.0692404	0.000428766	0.000428766
TRINITY_DN38054_c0_g1_i1	4.16718e-43	4.32042e-42	-2.75855	0.20041	0.686128	2.17934	0.0798776	-0.0738421	0.000450976	0.000450976
TRINITY_DN1167_c0_g1_i17	4.48715e-43	4.64517e-42	-0.622092	0.045213	5.52058	0.111816	0.00408842	-0.0026361	1.31085e-18	1.31085e-18
TRINITY_DN5120_c0_g1_i2	6.24439e-43	6.45943e-42	-0.813721	0.0592433	5.11426	0.190085	0.00701953	-0.00596728	4.19055e-19	4.19055e-19
TRINITY_DN1934_c0_g1_i5	7.02685e-43	7.24704e-42	-2.36858	0.172553	3.51295	1.61314	0.059549	-0.0476052	9.79907e-17	9.79907e-17
TRINITY_DN30771_c0_g1_i1	7.37489e-43	7.59459e-42	-4.14637	0.302143	2.17426	5.03293	0.182269	-0.0413127	0.000312226	0.000312226
TRINITY_DN7048_c0_g1_i9	7.37227e-43	7.59459e-42	-0.799556	0.058263	4.97329	0.183	0.00678916	-0.00638556	1.69411e-17	1.69411e-17
TRINITY_DN32318_c0_g1_i1	1.01624e-42	1.04183e-41	-2.78994	0.203647	0.701825	2.23082	0.0824731	-0.0744506	0.000470728	0.000470728
TRINITY_DN7100_c0_g1_i2	1.21183e-42	1.23958e-41	-1.42586	0.104175	4.03224	0.589535	0.021705	-0.0116077	1.72635e-18	1.72635e-18
TRINITY_DN1138_c0_g4_i2	1.28813e-42	1.31567e-41	-4.22606	0.308861	1.95014	5.26626	0.133073	0.0577172	0.000668891	0.0577172
TRINITY_DN17616_c0_g4_i2	1.49936e-42	1.52801e-41	-1.67599	0.122589	3.77306	0.808053	0.0300561	-0.0236474	2.54453e-15	2.54453e-15
TRINITY_DN1500_c0_g1_i4	1.57484e-42	1.60375e-41	-1.20706	0.0883124	4.41563	0.417847	0.0155982	-0.0137765	4.8478e-15	4.8478e-15
TRINITY_DN6370_c0_g2_i2	1.76844e-42	1.79824e-41	-4.24013	0.310413	2.22153	5.25758	0.192464	-0.0515214	0.000248761	0.000248761
TRINITY_DN51562_c0_g1_i1	2.40291e-42	2.438e-41	-2.99488	0.21961	3.30914	2.57102	0.0964569	-0.0867068	1.19231e-13	1.19231e-13
TRINITY_DN2582_c0_g1_i3	2.89975e-42	2.93776e-41	-0.486061	0.0356779	5.9518	0.0684431	0.00254583	-0.00144736	4.40198e-17	4.40198e-17
TRINITY_DN1431_c0_g3_i4	3.27935e-42	3.31745e-41	-0.524257	0.0385069	5.84676	0.0792134	0.00296557	-0.00216497	2.55992e-17	2.55992e-17
TRINITY_DN6657_c0_g1_i1	3.8294e-42	3.87104e-41	-2.72714	0.200477	0.670424	2.12708	0.0799505	-0.0774637	0.000431534	0.000431534
TRINITY_DN33234_c0_g1_i1	5.12305e-42	5.17496e-41	-3.26629	0.240487	3.32612	3.0523	0.115668	-0.110874	3.70409e-15	3.70409e-15
TRINITY_DN5735_c0_g1_i2	6.20487e-42	6.25855e-41	-2.61727	0.192901	3.47035	1.96645	0.0744218	-0.0635966	2.65476e-15	2.65476e-15
TRINITY_DN4553_c0_g1_i1	7.39915e-42	7.4577e-41	-3.54172	0.261285	1.07771	3.58826	0.135572	-0.130533	0.000967135	0.000967135
TRINITY_DN4648_c0_g1_i1	7.81502e-42	7.87108e-41	-0.818078	0.0603703	5.0595	0.192498	0.00728914	-0.00579171	2.18626e-18	2.18626e-18
TRINITY_DN4686_c0_g1_i1	9.98168e-42	1.00386e-40	-0.653588	0.0482958	5.42708	0.122492	0.00466496	-0.00415009	2.19856e-19	2.19856e-19
TRINITY_DN2167_c0_g1_i1	1.0512e-41	1.05565e-40	-2.02456	0.149644	3.51702	1.17626	0.0447864	-0.0387683	6.69143e-17	6.69143e-17
TRINITY_DN12854_c0_g1_i1	1.78837e-41	1.79463e-40	-1.7747	0.131556	3.73405	0.90196	0.0346139	-0.0321831	5.07042e-15	5.07042e-15
TRINITY_DN8085_c0_g1_i1	1.90355e-41	1.90743e-40	-4.15201	0.307887	1.91192	5.08799	0.128576	0.0610126	0.000731913	0.0610126
TRINITY_DN2003_c0_g1_i10	1.95201e-41	1.95457e-40	-1.42053	0.105352	4.0574	0.582469	0.022198	-0.0152835	7.39267e-19	7.39267e-19
TRINITY_DN11868_c1_g1_i4	2.05649e-41	2.0562e-40	-4.29331	0.3185	2.93149	5.36835	0.202884	-0.0839809	4.28877e-09	4.28877e-09
TRINITY_DN50057_c0_g1_i1	2.18108e-41	2.17918e-40	-2.75051	0.204113	0.682108	2.17516	0.0828779	-0.0669622	0.000445968	0.000445968
TRINITY_DN8106_c1_g2_i1	2.68538e-41	2.67721e-40	-2.78995	0.207276	0.70183	2.231	0.0854558	-0.0772404	0.000470735	0.000470735
TRINITY_DN6573_c0_g1_i3	2.70426e-41	2.69407e-40	-0.574042	0.0426493	5.66392	0.0959113	0.00363792	-0.00158269	6.87877e-18	6.87877e-18
comp14855_c0_seq1	2.72241e-41	2.7102e-40	-2.75403	0.204622	0.683867	2.17738	0.0832923	-0.0712451	0.000448157	0.000448157
TRINITY_DN17194_c0_g1_i3	2.85696e-41	2.84003e-40	-2.98606	0.22192	0.799881	2.56394	0.0978974	-0.0788117	0.000599897	0.000599897
TRINITY_DN5377_c0_g2_i1	3.37968e-41	3.3548e-40	-0.86366	0.0642456	4.88665	0.213823	0.00825499	-0.00743051	8.11646e-17	8.11646e-17
TRINITY_DN13139_c1_g1_i1	4.69058e-41	4.64601e-40	-1.82279	0.135839	3.79825	0.950223	0.0369042	-0.0358365	1.14996e-15	1.14996e-15
TRINITY_DN52480_c0_g1_i1	1.35165e-40	1.334e-39	-2.61848	0.196286	3.37644	1.97976	0.0770562	-0.0528276	4.70849e-14	4.70849e-14
TRINITY_DN3021_c0_g1_i4	1.5435e-40	1.52226e-39	-4.55381	0.341615	2.89505	5.96151	0.233401	-0.190705	1.591e-08	1.591e-08
TRINITY_DN5935_c0_g1_i2	1.59067e-40	1.56765e-39	-2.79447	0.209669	0.704088	2.23282	0.0874485	-0.0855125	0.000473602	0.000473602
TRINITY_DN11702_c0_g2_i1	1.72356e-40	1.6974e-39	-1.8281	0.137224	3.73301	0.956953	0.0376607	-0.0351952	5.12011e-15	5.12011e-15
TRINITY_DN6530_c0_g1_i4	1.90734e-40	1.87571e-39	-2.69122	0.202128	0.652464	2.07224	0.0813015	-0.0779122	0.000409718	0.000409718
TRINITY_DN2178_c0_g5_i1	2.23952e-40	2.19924e-39	-0.84805	0.0637513	4.88846	0.208409	0.00812846	-0.00471443	7.88638e-17	7.88638e-17
TRINITY_DN1218_c0_g1_i4	2.42464e-40	2.37933e-39	-0.933235	0.0701864	4.659	0.250652	0.00985225	-0.00773365	1.21382e-15	1.21382e-15
TRINITY_DN10005_c0_g1_i2	2.47933e-40	2.43126e-39	-2.72263	0.204788	0.668166	2.12509	0.0834474	-0.075068	0.000428766	0.000428766
TRINITY_DN9719_c0_g1_i3	2.90787e-40	2.84743e-39	-3.85883	0.290511	3.1943	4.26185	0.168793	-0.160158	6.47095e-11	6.47095e-11
comp44543_c0_seq1	3.35178e-40	3.27512e-39	-2.72715	0.205477	0.670428	2.12721	0.08401	-0.0813855	0.000431539	0.000431539
TRINITY_DN1139_c0_g1_i2	3.56814e-40	3.4816e-39	-1.6463	0.124085	3.82022	0.776757	0.030794	-0.0280175	4.40896e-16	4.40896e-16
TRINITY_DN6241_c0_g7_i2	6.51978e-40	6.31684e-39	-0.983747	0.0744003	4.62912	0.280328	0.0110708	-0.00660753	1.55888e-15	1.55888e-15
TRINITY_DN15657_c0_g1_i2	7.45765e-40	7.22043e-39	-2.73997	0.207381	0.676838	2.17193	0.0855746	-0.0541391	0.000439435	0.000439435
TRINITY_DN19810_c0_g1_i8	9.43657e-40	9.09799e-39	-2.56264	0.19422	3.35919	1.88473	0.0754428	-0.0656312	6.69325e-15	6.69325e-15
TRINITY_DN3630_c1_g1_i5	1.38036e-39	1.32804e-38	-4.51683	0.343072	3.08536	5.88036	0.235397	-0.175562	1.37629e-11	1.37629e-11
TRINITY_DN8437_c0_g1_i2	1.5455e-39	1.48588e-38	-1.2614	0.095871	4.14598	0.458887	0.0183825	-0.0133921	1.10345e-18	1.10345e-18
TRINITY_DN2092_c0_g1_i1	1.85453e-39	1.7805e-38	-1.21512	0.0924506	4.27832	0.423859	0.0170942	-0.0147672	8.7359e-16	8.7359e-16
TRINITY_DN20565_c0_g1_i3	1.89066e-39	1.81392e-38	-2.03229	0.15464	3.71271	1.18421	0.0478271	-0.0429804	5.63378e-15	5.63378e-15
TRINITY_DN5536_c0_g1_i8	1.98256e-39	1.90077e-38	-2.82588	0.215085	0.719791	2.28387	0.092029	-0.0893787	0.000493702	0.000493702
TRINITY_DN13259_c0_g2_i1	2.09578e-39	2.00653e-38	-1.45206	0.110556	3.88319	0.607614	0.0244451	-0.0183932	2.92683e-18	2.92683e-18
TRINITY_DN226_c0_g1_i2	2.38564e-39	2.28245e-38	-2.24949	0.171397	3.47555	1.46366	0.0587541	-0.0378858	1.85427e-15	1.85427e-15
TRINITY_DN5290_c0_g1_i1	2.80597e-39	2.68273e-38	-1.80624	0.137753	3.67434	0.937823	0.037952	-0.0313275	3.72249e-15	3.72249e-15
TRINITY_DN122_c0_g1_i3	3.01772e-39	2.87918e-38	-2.86444	0.218549	0.739073	2.35441	0.0950088	-0.0832055	0.000518751	0.000518751
TRINITY_DN186_c0_g3_i4	3.33219e-39	3.17701e-38	-4.68268	0.357481	2.70797	6.26658	0.255584	-0.253724	1.16283e-06	1.16283e-06
TRINITY_DN12343_c0_g2_i1	3.34154e-39	3.18372e-38	-4.33952	0.331289	2.91342	5.40829	0.219505	-0.186969	8.53849e-09	8.53849e-09
TRINITY_DN10683_c0_g1_i1	3.36351e-39	3.20243e-38	-2.80727	0.214322	0.710487	2.27664	0.0913859	-0.0622202	0.000481759	0.000481759
TRINITY_DN6339_c0_g2_i8	3.38919e-39	3.22465e-38	-1.24467	0.0950287	4.22305	0.448892	0.0180609	-0.0107525	1.61666e-16	1.61666e-16
TRINITY_DN52192_c0_g1_i1	3.41349e-39	3.24553e-38	-3.9113	0.298635	2.05792	4.49229	0.177876	-0.0363012	0.000490268	0.000490268
TRINITY_DN16720_c0_g2_i1	3.61442e-39	3.4342e-38	-2.68066	0.204742	0.647185	2.06833	0.0834348	-0.0656992	0.000403396	0.000403396
TRINITY_DN13799_c0_g1_i1	3.89752e-39	3.70063e-38	-1.11068	0.0848675	4.29429	0.357649	0.014405	-0.00834846	1.2445e-15	1.2445e-15
TRINITY_DN70_c0_g1_i1	4.18367e-39	3.96412e-38	-1.73138	0.13235	3.68091	0.861554	0.0350333	-0.0291163	4.28193e-15	4.28193e-15
TRINITY_DN12063_c0_g1_i1	4.31065e-39	4.08162e-38	-4.06228	0.310583	2.13341	4.8361	0.192552	-0.0511549	0.000371725	0.000371725
comp18979_c0_seq2	4.99764e-39	4.72886e-38	-2.69772	0.206432	0.655711	2.1127	0.0848149	-0.0458841	0.000413628	0.000413628
TRINITY_DN18599_c0_g1_i1	5.61566e-39	5.30998e-38	-2.13765	0.163687	3.45825	1.32764	0.0535866	-0.0278611	5.93543e-15	5.93543e-15
TRINITY_DN17232_c0_g1_i1	6.70708e-39	6.33017e-38	-3.57607	0.274115	3.27732	3.67361	0.150278	-0.127159	2.72933e-12	2.72933e-12
TRINITY_DN442_c0_g1_i3	6.83097e-39	6.44143e-38	-1.07586	0.0824761	4.40536	0.334199	0.0136046	-0.00953053	4.69223e-15	4.69223e-15
TRINITY_DN7908_c0_g1_i1	6.96488e-39	6.5632e-38	-1.09738	0.0841352	4.44528	0.346585	0.0141575	-0.0112195	4.86319e-15	4.86319e-15
TRINITY_DN4822_c0_g1_i1	7.21554e-39	6.7901e-38	-2.82425	0.216578	0.718978	2.28455	0.0933197	-0.0868052	0.000492654	0.000492654
TRINITY_DN6695_c0_g1_i2	1.1473e-38	1.07745e-37	-2.72263	0.209354	0.668166	2.12509	0.0872292	-0.0788498	0.000428766	0.000428766
TRINITY_DN9983_c0_g1_i2	1.19337e-38	1.11994e-37	-1.15741	0.0890181	4.28361	0.38774	0.0158485	-0.0100143	9.8761e-16	9.8761e-16
TRINITY_DN283_c0_g3_i1	1.40548e-38	1.31811e-37	-1.47267	0.113374	3.89633	0.633629	0.0257076	-0.00938828	4.81254e-19	4.81254e-19
TRINITY_DN6328_c0_g1_i5	1.65872e-38	1.55243e-37	-0.414866	0.03197	6.18281	0.0494035	0.00204417	-0.00177797	1.055e-16	1.055e-16
TRINITY_DN1902_c0_g1_i7	1.93444e-38	1.80801e-37	-2.28182	0.176	3.27488	1.49913	0.0619517	-0.0485289	3.22255e-12	3.22255e-12
TRINITY_DN15311_c0_g1_i1	3.19782e-38	2.98478e-37	-2.64927	0.204952	0.631488	2.01488	0.0836255	-0.0724763	0.000384843	0.000384843
TRINITY_DN53816_c0_g1_i1	3.63166e-38	3.38512e-37	-3.36418	0.260456	3.13792	3.29938	0.135674	-0.058972	7.99599e-11	7.99599e-11
TRINITY_DN4824_c1_g1_i1	4.07065e-38	3.78918e-37	-1.63523	0.126686	3.71358	0.77063	0.0320986	-0.0243523	5.63246e-15	5.63246e-15
comp38260_c0_seq1	4.17959e-38	3.88795e-37	-2.73729	0.212099	0.675497	2.1487	0.0895342	-0.0803029	0.000437778	0.000437778
TRINITY_DN3128_c0_g1_i2	4.28074e-38	3.97935e-37	-3.57669	0.27718	3.22779	3.66951	0.153657	-0.136801	2.92457e-11	2.92457e-11
TRINITY_DN1456_c6_g1_i1	5.98567e-38	5.55299e-37	-2.63066	0.204275	0.622182	2.00573	0.0830827	-0.0498553	0.000374026	0.000374026
TRINITY_DN1003_c0_g3_i1	6.14982e-38	5.70143e-37	-1.65764	0.12874	3.64451	0.79031	0.0331478	-0.0270459	1.08816e-15	1.08816e-15
TRINITY_DN4967_c0_g1_i4	6.55111e-38	6.06528e-37	-1.56758	0.121791	3.74501	0.705558	0.0296661	-0.0256158	4.45149e-15	4.45149e-15
TRINITY_DN4708_c0_g1_i3	7.56685e-38	7.00099e-37	-0.497131	0.0386574	5.77598	0.0712082	0.00298879	-0.00229221	1.64812e-17	1.64812e-17
TRINITY_DN2378_c0_g1_i2	8.75454e-38	8.08899e-37	-1.96779	0.153152	3.463	1.12145	0.0469109	-0.0292828	4.34828e-15	4.34828e-15
TRINITY_DN2381_c0_g4_i2	1.34215e-37	1.23845e-36	-0.708481	0.055283	5.30224	0.146227	0.00611243	-0.00282991	3.50346e-22	3.50346e-22
TRINITY_DN14861_c0_g1_i4	1.51001e-37	1.39054e-36	-0.676394	0.0528169	5.18332	0.133535	0.00557925	-0.00229154	3.14765e-20	3.14765e-20
TRINITY_DN5907_c0_g1_i2	1.6093e-37	1.48098e-36	-0.965194	0.0753973	4.58616	0.267814	0.0113695	-0.00945323	2.16111e-15	2.16111e-15
TRINITY_DN3426_c0_g2_i4	2.02203e-37	1.85833e-36	-2.22321	0.17391	3.27953	1.415	0.0604891	-0.057211	2.33385e-12	2.33385e-12
TRINITY_DN5899_c0_g1_i4	2.22982e-37	2.04655e-36	-0.672269	0.0526193	5.28291	0.129882	0.00553758	-0.0046568	5.53516e-24	5.53516e-24
TRINITY_DN3196_c0_g1_i12	2.62462e-37	2.4057e-36	-2.49679	0.195621	3.29412	1.79293	0.0765354	-0.0627787	6.89878e-13	6.89878e-13
TRINITY_DN8303_c0_g2_i1	3.36969e-37	3.08657e-36	-1.09679	0.0860637	4.28446	0.345718	0.0148139	-0.0124595	1.00688e-15	1.00688e-15
TRINITY_DN10017_c0_g2_i1	4.61111e-37	4.21806e-36	-3.48476	0.273971	3.11953	3.49104	0.15012	-0.125076	5.92276e-11	5.92276e-11
TRINITY_DN9323_c0_g1_i1	4.95174e-37	4.52665e-36	-1.78605	0.14048	3.55616	0.917306	0.0394694	-0.0326025	9.99638e-20	9.99638e-20
TRINITY_DN4137_c0_g1_i2	5.42928e-37	4.95989e-36	-0.8169	0.0642891	4.91328	0.192925	0.00826616	-0.0056287	5.22992e-17	5.22992e-17
TRINITY_DN7442_c0_g1_i4	6.38881e-37	5.82486e-36	-2.69122	0.212008	0.652462	2.07218	0.0894852	-0.086159	0.000409716	0.000409716
TRINITY_DN6699_c0_g1_i2	7.82168e-37	7.11241e-36	-1.22952	0.0969797	4.11838	0.433597	0.0188101	-0.0168519	4.45163e-21	4.45163e-21
TRINITY_DN42918_c0_g1_i1	8.55413e-37	7.76816e-36	-2.65531	0.209557	0.634507	2.01677	0.0874397	-0.0847619	0.000388381	0.000388381
TRINITY_DN8928_c0_g1_i2	1.67377e-36	1.51299e-35	-1.94639	0.154251	3.5332	1.08878	0.0475868	-0.0401545	1.12354e-17	1.12354e-17
TRINITY_DN5289_c0_g1_i2	2.12647e-36	1.91717e-35	-2.68066	0.212761	0.647185	2.06833	0.0901308	-0.0723952	0.000403396	0.000403396
TRINITY_DN2047_c0_g1_i7	2.17732e-36	1.96044e-35	-0.82762	0.0656968	4.94131	0.198328	0.00863213	-0.00556837	3.16869e-17	3.16869e-17
TRINITY_DN37191_c0_g1_i1	2.41062e-36	2.16908e-35	-2.74631	0.218142	3.18485	2.16221	0.0951721	-0.0866655	7.40494e-11	7.40494e-11
TRINITY_DN20198_c0_g1_i1	2.61918e-36	2.35367e-35	-2.72263	0.216373	0.668166	2.1251	0.0932062	-0.0848179	0.000428766	0.000428766
TRINITY_DN931_c0_g2_i6	2.89152e-36	2.59671e-35	-0.86769	0.0690002	4.73637	0.218138	0.00952206	-0.00599009	5.75992e-16	5.75992e-16
TRINITY_DN4676_c0_g2_i1	3.73685e-36	3.34929e-35	-1.34131	0.106836	3.89587	0.518222	0.0228278	-0.0179428	5.16306e-19	5.16306e-19
TRINITY_DN48020_c0_g1_i1	3.73497e-36	3.34929e-35	-1.01548	0.0808832	4.3729	0.299099	0.0130842	-0.00787019	3.83212e-15	3.83212e-15
TRINITY_DN442_c2_g1_i1	6.64763e-36	5.94269e-35	-1.79077	0.143156	3.55689	0.92445	0.0409873	-0.0314146	7.53172e-20	7.53172e-20
TRINITY_DN7918_c0_g1_i1	8.07491e-36	7.21393e-35	-2.45004	0.196101	3.23954	1.72692	0.0769114	-0.0630715	1.94215e-11	1.94215e-11
TRINITY_DN3182_c0_g4_i1	9.99358e-36	8.92224e-35	-3.8106	0.305415	2.00637	4.2713	0.185981	-0.0430091	0.000575194	0.000575194
comp34338_c1_seq2	1.28485e-35	1.14637e-34	-3.77754	0.303252	1.99104	4.19948	0.183323	-0.0405388	0.000600732	0.000600732
TRINITY_DN2512_c0_g2_i1	1.30367e-35	1.16241e-34	-4.19781	0.337022	3.00909	5.10164	0.227168	-0.149127	2.78163e-11	2.78163e-11
TRINITY_DN3801_c1_g1_i2	1.37572e-35	1.22585e-34	-2.28657	0.183641	3.32767	1.50738	0.0674482	-0.0516412	2.23251e-15	2.23251e-15
comp8062_c0_seq1	1.4358e-35	1.27773e-34	-3.37106	0.270814	1.25794	3.3726	0.0869492	0.0597309	0.0011372	0.0597309
TRINITY_DN15293_c0_g1_i1	1.46706e-35	1.30471e-34	-2.67008	0.21453	0.641894	2.06396	0.0916495	-0.0601491	0.0003971	0.0003971
TRINITY_DN122_c0_g1_i4	1.77994e-35	1.57888e-34	-1.79204	0.144162	3.48215	0.940689	0.0415653	-0.0145621	1.16054e-15	1.16054e-15
TRINITY_DN1172_c0_g1_i4	2.2757e-35	2.01215e-34	-0.520365	0.0419275	5.7086	0.0777033	0.00351582	-0.00312183	1.00549e-17	1.00549e-17
TRINITY_DN1083_c0_g1_i6	2.34924e-35	2.07584e-34	-1.05648	0.0851416	4.37423	0.322633	0.0144982	-0.0101444	3.87541e-15	3.87541e-15
TRINITY_DN42110_c0_g1_i1	2.45325e-35	2.16636e-34	-3.48452	0.280895	3.03618	3.51924	0.157804	-0.0993196	7.10518e-14	7.10518e-14
TRINITY_DN903_c0_g1_i1	3.47684e-35	3.06631e-34	-1.88196	0.152051	3.44732	1.01544	0.0462393	-0.0421507	1.18908e-14	1.18908e-14
TRINITY_DN1178_c0_g4_i4	4.49369e-35	3.95042e-34	-1.32903	0.107557	3.9557	0.505821	0.023137	-0.0217834	6.35359e-20	6.35359e-20
TRINITY_DN11078_c0_g1_i1	4.63955e-35	4.07345e-34	-3.78363	0.30627	1.72819	4.25106	0.137462	0.0501411	0.00100138	0.0501411
TRINITY_DN11463_c0_g1_i1	5.67018e-35	4.97198e-34	-1.24214	0.100678	4.0468	0.448221	0.0202721	-0.0116528	1.17787e-18	1.17787e-18
TRINITY_DN6_c0_g1_i5	6.1934e-35	5.42386e-34	-0.968673	0.0785581	4.65209	0.269424	0.0123427	-0.0107907	1.28834e-15	1.28834e-15
comp42423_c0_seq1	7.65771e-35	6.68495e-34	-2.71208	0.220252	0.662893	2.12161	0.0965993	-0.0731874	0.000422331	0.000422331
TRINITY_DN12997_c0_g1_i1	8.19585e-35	7.15019e-34	-4.49015	0.364813	2.1829	5.98856	0.163594	0.102584	0.000300165	0.102584
TRINITY_DN29012_c0_g1_i1	8.52769e-35	7.43498e-34	-0.933225	0.075842	4.54695	0.250398	0.011504	-0.00967669	2.82076e-15	2.82076e-15
TRINITY_DN5701_c0_g1_i5	9.27388e-35	8.07532e-34	-1.33548	0.108593	3.82421	0.528119	0.0235848	-0.00195275	3.5879e-16	3.5879e-16
TRINITY_DN7722_c0_g1_i1	1.21765e-34	1.05827e-33	-1.29937	0.105846	4.10151	0.485392	0.0224067	-0.0189045	4.85881e-22	4.85881e-22
TRINITY_DN1950_c0_g1_i4	1.29295e-34	1.1223e-33	-3.8456	0.313384	3.3831	4.27756	0.196419	-0.135489	6.90429e-14	6.90429e-14
TRINITY_DN13028_c0_g1_i2	1.35282e-34	1.17352e-33	-2.77904	0.226536	0.696373	2.22542	0.102173	-0.0802103	0.000463834	0.000463834
TRINITY_DN6746_c0_g1_i3	1.43855e-34	1.24711e-33	-2.6553	0.216537	0.634505	2.0167	0.0933883	-0.0907856	0.000388379	0.000388379
TRINITY_DN14168_c0_g1_i3	1.47086e-34	1.27431e-33	-4.09093	0.33366	2.7892	4.80972	0.222657	-0.189878	2.42859e-07	2.42859e-07
TRINITY_DN4445_c0_g1_i2	1.86647e-34	1.61299e-33	-1.39762	0.114171	3.85906	0.559694	0.02607	-0.0242074	3.44538e-17	3.44538e-17
TRINITY_DN3354_c0_g2_i1	2.233e-34	1.92853e-33	-3.25689	0.266371	1.19966	3.1523	0.0983435	0.0435634	0.00109242	0.0435634
TRINITY_DN3739_c0_g1_i4	2.30431e-34	1.98763e-33	-3.24342	0.265325	0.928564	3.01566	0.140019	-0.128344	0.000775979	0.000775979
TRINITY_DN47019_c0_g1_i1	2.41307e-34	2.07753e-33	-2.17514	0.177989	3.32397	1.39492	0.0633605	-0.0130249	6.87143e-15	6.87143e-15
TRINITY_DN5737_c0_g1_i1	2.59038e-34	2.22879e-33	-0.967146	0.079178	4.37596	0.269242	0.0125383	-0.0102132	3.93104e-15	3.93104e-15
TRINITY_DN2645_c0_g1_i2	2.9851e-34	2.56521e-33	-0.64876	0.0531627	5.21284	0.122205	0.00565254	-0.00337582	6.09397e-21	6.09397e-21
TRINITY_DN4745_c0_g1_i2	3.05453e-34	2.62323e-33	-2.26125	0.185327	3.28729	1.47531	0.0686922	-0.0519161	1.27536e-12	1.27536e-12
TRINITY_DN12102_c0_g1_i1	3.349e-34	2.87341e-33	-4.21169	0.345392	2.59814	5.09651	0.238585	-0.205419	6.72975e-06	6.72975e-06
TRINITY_DN3570_c0_g1_i1	3.35557e-34	2.87638e-33	-0.878743	0.0720649	4.63471	0.224555	0.0103867	-0.00580191	1.48977e-15	1.48977e-15
TRINITY_DN6712_c0_g1_i1	3.59157e-34	3.07676e-33	-1.11806	0.0917325	4.33303	0.360433	0.0168297	-0.013008	2.43687e-15	2.43687e-15
TRINITY_DN17945_c0_g1_i2	4.19321e-34	3.58993e-33	-2.67264	0.219508	0.643175	2.06412	0.0959692	-0.0688448	0.00039862	0.00039862
TRINITY_DN2157_c0_g1_i4	5.58326e-34	4.77109e-33	-2.07902	0.171082	3.3477	1.24879	0.0585379	-0.0423876	2.47148e-16	2.47148e-16
TRINITY_DN6835_c0_g1_i7	6.05675e-34	5.16607e-33	-0.720303	0.0593059	4.99034	0.148809	0.00703438	-0.00636923	1.1817e-17	1.1817e-17
TRINITY_DN3329_c0_g1_i2	6.16892e-34	5.25849e-33	-4.06453	0.334693	2.65033	4.75731	0.224036	-0.180653	3.04099e-06	3.04099e-06
TRINITY_DN2864_c0_g1_i20	7.55778e-34	6.4344e-33	-2.00861	0.165626	3.71283	1.15912	0.0548636	-0.0474002	5.63372e-15	5.63372e-15
TRINITY_DN7107_c0_g1_i4	8.54762e-34	7.26812e-33	-0.578166	0.0477139	5.4103	0.0965999	0.00455323	-0.00327861	1.41504e-19	1.41504e-19
TRINITY_DN46807_c0_g1_i1	8.99741e-34	7.64113e-33	-1.88838	0.155895	3.55681	1.02443	0.0486064	-0.0420895	7.7802e-20	7.7802e-20
TRINITY_DN1533_c0_g1_i2	9.55111e-34	8.10637e-33	-1.099	0.0907647	4.30276	0.346117	0.0164765	-0.0152756	1.47267e-15	1.47267e-15
TRINITY_DN14319_c0_g1_i1	1.29536e-33	1.09739e-32	-0.860611	0.0712236	4.71706	0.214206	0.0101456	-0.00712218	7.03608e-16	7.03608e-16
TRINITY_DN11977_c0_g1_i1	1.46723e-33	1.24146e-32	-4.10632	0.340125	2.7969	4.84488	0.231369	-0.199619	2.05772e-07	2.05772e-07
TRINITY_DN21653_c0_g1_i1	1.47982e-33	1.25134e-32	-2.57742	0.213499	0.595562	1.90109	0.0908198	-0.0872477	0.000343863	0.000343863
TRINITY_DN1587_c0_g1_i1	1.56063e-33	1.31805e-32	-3.97188	0.329127	2.93868	4.52082	0.216649	-0.200951	3.17621e-09	3.17621e-09
TRINITY_DN25152_c0_g2_i1	1.63466e-33	1.37974e-32	-3.297	0.27329	1.22051	3.23381	0.0957888	0.0535864	0.00110972	0.0535864
comp41050_c0_seq11	1.80412e-33	1.5209e-32	-4.22135	0.350146	2.47731	5.09217	0.245171	-0.244249	3.42068e-05	3.42068e-05
TRINITY_DN7801_c0_g1_i3	2.29503e-33	1.9312e-32	-2.47517	0.205645	3.1576	1.75794	0.0845801	-0.0758062	8.79861e-11	8.79861e-11
TRINITY_DN29635_c0_g1_i1	2.54491e-33	2.14015e-32	-3.12716	0.259999	3.06111	2.87299	0.135199	-0.0430946	7.07903e-13	7.07903e-13
TRINITY_DN3058_c0_g1_i1	2.80084e-33	2.35394e-32	-1.86087	0.154819	3.39169	1.00136	0.0479378	-0.0339627	9.30673e-14	9.30673e-14
TRINITY_DN3548_c0_g2_i1	3.64766e-33	3.05817e-32	-3.80434	0.317086	2.00325	4.25872	0.200506	-0.0563325	0.0005804	0.0005804
comp6634_c0_seq2	4.9329e-33	4.12815e-32	-0.524827	0.0438349	5.59818	0.0793214	0.00384299	-0.00311571	3.56007e-18	3.56007e-18
TRINITY_DN5029_c0_g1_i1	5.15784e-33	4.31115e-32	-1.07756	0.090028	4.25287	0.3334	0.0162101	-0.0142849	4.44625e-16	4.44625e-16
TRINITY_DN510_c0_g1_i5	5.506e-33	4.59551e-32	-0.902809	0.0754624	4.49141	0.233644	0.0113892	-0.0104932	3.91997e-15	3.91997e-15
TRINITY_DN2910_c0_g1_i1	5.68419e-33	4.73958e-32	-1.45423	0.121581	3.69667	0.611617	0.0295638	-0.0209428	5.2818e-15	5.2818e-15
TRINITY_DN568_c0_g1_i2	7.71265e-33	6.40378e-32	-1.57078	0.131604	3.68472	0.707201	0.0346392	-0.0320247	4.57424e-15	4.57424e-15
TRINITY_DN2183_c0_g1_i3	8.01431e-33	6.65024e-32	-3.37519	0.282857	2.95248	3.26237	0.160016	-0.151217	1.69121e-09	1.69121e-09
TRINITY_DN10297_c0_g1_i2	9.25275e-33	7.66401e-32	-2.49348	0.209176	0.553595	1.7794	0.0872102	-0.0837363	0.000298801	0.000298801
TRINITY_DN5141_c0_g2_i2	9.98958e-33	8.26936e-32	-0.92864	0.0779444	4.54887	0.247907	0.0121507	-0.0103828	2.78613e-15	2.78613e-15
TRINITY_DN5545_c0_g1_i1	1.00877e-32	8.34553e-32	-2.91334	0.244545	0.763523	2.43896	0.119053	-0.10279	0.000551031	0.000551031
TRINITY_DN1141_c0_g2_i8	1.13629e-32	9.38362e-32	-1.00761	0.0846489	4.26576	0.294579	0.0143309	-0.00908014	6.37618e-16	6.37618e-16
TRINITY_DN735_c0_g1_i1	1.27457e-32	1.05192e-31	-2.84354	0.239077	2.97344	2.3164	0.114316	-0.107075	5.40625e-10	5.40625e-10
TRINITY_DN6502_c0_g1_i1	1.59236e-32	1.31341e-31	-3.71176	0.312564	1.69264	4.10381	0.14658	0.0488125	0.00104303	0.0488125
TRINITY_DN2721_c0_g1_i7	2.17659e-32	1.79314e-31	-4.63553	0.391216	2.7961	6.40184	0.252948	0.0531514	2.0937e-07	0.0531514
TRINITY_DN7147_c0_g1_i2	2.20024e-32	1.81154e-31	-3.348	0.282576	3.05937	3.28349	0.159699	-0.0653426	4.76233e-13	4.76233e-13
TRINITY_DN1248_c0_g1_i1	3.06341e-32	2.5177e-31	-2.66367	0.225346	3.1079	2.03418	0.101562	-0.0934048	4.25829e-11	4.25829e-11
comp4222_c0_seq2	3.40922e-32	2.79857e-31	-2.53545	0.214661	0.574577	1.84069	0.0918381	-0.0872021	0.000320937	0.000320937
TRINITY_DN37651_c0_g1_i1	3.43447e-32	2.81762e-31	-0.991728	0.0839682	4.3285	0.282806	0.0141013	-0.0120026	2.28069e-15	2.28069e-15
TRINITY_DN21_c0_g2_i1	3.9159e-32	3.20876e-31	-1.54149	0.130637	3.70472	0.701172	0.0341323	-0.00815789	5.54824e-15	5.54824e-15
TRINITY_DN447_c0_g1_i4	4.37684e-32	3.58432e-31	-0.433617	0.0367772	5.85486	0.0542695	0.00270513	-0.00206526	2.68075e-17	2.68075e-17
TRINITY_DN3803_c0_g3_i2	5.44364e-32	4.44737e-31	-4.80524	0.408193	2.41477	6.88287	0.175004	0.158239	6.55812e-05	0.158239
TRINITY_DN5959_c0_g1_i2	6.31018e-32	5.1492e-31	-1.45511	0.123739	3.71201	0.608969	0.0306225	-0.0259357	5.63336e-15	5.63336e-15
TRINITY_DN202_c0_g1_i1	6.3493e-32	5.17805e-31	-2.12151	0.180416	3.38888	1.30224	0.0651001	-0.0460968	8.62967e-14	8.62967e-14
TRINITY_DN33171_c0_g1_i1	7.11243e-32	5.78327e-31	-3.64998	0.310653	1.92726	3.92807	0.192304	-0.0503485	0.000706748	0.000706748
TRINITY_DN43184_c0_g1_i1	7.26804e-32	5.9063e-31	-2.27267	0.193459	3.23915	1.48856	0.0748524	-0.0598722	1.97149e-11	1.97149e-11
TRINITY_DN420_c0_g1_i2	7.27347e-32	5.90723e-31	-1.48475	0.126389	3.66608	0.632428	0.0319482	-0.0289447	2.95787e-15	2.95787e-15
TRINITY_DN29502_c0_g1_i1	7.53621e-32	6.11626e-31	-1.80394	0.153599	3.47283	0.944096	0.0471852	-0.0304764	2.23889e-15	2.23889e-15
TRINITY_DN968_c1_g2_i1	7.53974e-32	6.11626e-31	-0.505606	0.0430506	5.66625	0.0738154	0.00370671	-0.00280138	7.0247e-18	7.0247e-18
TRINITY_DN980_c0_g2_i1	1.15367e-31	9.34761e-31	-0.577262	0.049303	5.36929	0.0963171	0.00486158	-0.00356896	3.6103e-20	3.6103e-20
TRINITY_DN144_c0_g1_i1	1.17413e-31	9.50776e-31	-1.26753	0.108272	3.8551	0.467785	0.0234455	-0.0132425	4.77242e-17	4.77242e-17
TRINITY_DN2023_c0_g1_i6	1.3979e-31	1.13065e-30	-0.845012	0.0722717	4.6173	0.207439	0.0104464	-0.00644871	1.71189e-15	1.71189e-15
TRINITY_DN419_c0_g2_i1	1.45497e-31	1.17543e-30	-2.01351	0.17226	3.32795	1.18385	0.0593471	-0.0295949	2.02671e-15	2.02671e-15
TRINITY_DN7573_c0_g1_i2	1.81701e-31	1.46447e-30	-3.75294	0.321592	3.20645	4.20146	0.129975	0.076868	5.14424e-11	0.076868
TRINITY_DN8765_c0_g1_i2	2.24823e-31	1.80567e-30	-1.47281	0.126402	3.7791	0.622508	0.0319551	-0.0287493	2.15971e-15	2.15971e-15
TRINITY_DN17475_c0_g2_i1	2.43285e-31	1.95281e-30	-2.53546	0.217729	0.574581	1.8408	0.0944908	-0.0897325	0.000320942	0.000320942
TRINITY_DN1760_c0_g2_i1	2.50359e-31	2.00842e-30	-1.52747	0.131197	3.73712	0.684135	0.0344254	-0.0139926	4.91361e-15	4.91361e-15
TRINITY_DN1938_c0_g1_i4	2.64863e-31	2.1223e-30	-1.31596	0.113076	3.9452	0.504878	0.0255726	-0.013796	7.64696e-21	7.64696e-21
comp4173_c0_seq1	3.08123e-31	2.4675e-30	-2.53546	0.218106	0.574581	1.8408	0.0948199	-0.0900616	0.000320942	0.000320942
TRINITY_DN5805_c0_g1_i4	3.78863e-31	3.01993e-30	-1.23847	0.106698	4.32365	0.441407	0.0227691	-0.019063	2.1175e-15	2.1175e-15
TRINITY_DN764_c0_g1_i4	3.87438e-31	3.08649e-30	-1.5568	0.134146	3.60968	0.695828	0.0359901	-0.0320628	4.62122e-17	4.62122e-17
TRINITY_DN2051_c0_g1_i1	3.88778e-31	3.09537e-30	-1.56399	0.134769	3.54212	0.700927	0.0363253	-0.0339336	3.03585e-18	3.03585e-18
comp17351_c0_seq2	4.44416e-31	3.53426e-30	-2.74077	0.236405	0.67724	2.15915	0.111335	-0.0962712	0.000439932	0.000439932
TRINITY_DN104_c0_g1_i3	5.37236e-31	4.26503e-30	-1.09199	0.0943217	4.06884	0.344127	0.0177932	-0.0137923	3.51312e-19	3.51312e-19
comp23238_c0_seq1	5.39688e-31	4.28202e-30	-3.16944	0.273773	1.15593	2.99859	0.09451	0.0553935	0.00105191	0.0553935
TRINITY_DN13696_c0_g2_i1	5.95927e-31	4.72551e-30	-3.92226	0.33905	2.57902	4.43255	0.229901	-0.186627	8.86937e-06	8.86937e-06
TRINITY_DN36959_c0_g1_i1	7.47215e-31	5.91495e-30	-3.97059	0.343805	2.81223	4.55693	0.236403	-0.17517	1.46221e-07	1.46221e-07
TRINITY_DN8132_c0_g1_i1	1.11966e-30	8.83778e-30	-2.64927	0.230088	0.631487	2.01485	0.105496	-0.0943749	0.000384842	0.000384842
TRINITY_DN34_c0_g2_i1	1.13363e-30	8.94293e-30	-2.30119	0.199876	3.14186	1.51464	0.0799007	-0.0779668	8.28827e-11	8.28827e-11
TRINITY_DN5399_c0_g1_i3	1.35137e-30	1.06423e-29	-3.77085	0.32796	3.00466	4.07533	0.215115	-0.200341	4.56202e-11	4.56202e-11
TRINITY_DN4236_c0_g1_i1	1.37569e-30	1.08277e-29	-1.90801	0.165967	3.26985	1.04505	0.0550898	-0.0493689	4.44616e-12	4.44616e-12
TRINITY_DN3610_c0_g1_i3	1.50956e-30	1.18745e-29	-1.36811	0.119087	3.78981	0.540027	0.0283633	-0.02224	1.55106e-15	1.55106e-15
TRINITY_DN10613_c0_g1_i1	1.55191e-30	1.21937e-29	-0.881887	0.0767796	4.56639	0.224452	0.0117902	-0.00917115	2.48079e-15	2.48079e-15
TRINITY_DN993_c0_g1_i3	1.7858e-30	1.40235e-29	-1.77294	0.15452	3.39417	0.90005	0.0477528	-0.0454608	9.77848e-14	9.77848e-14
TRINITY_DN2567_c0_g1_i3	1.84894e-30	1.45109e-29	-1.99042	0.17352	3.26343	1.13834	0.0602185	-0.0527416	6.45766e-12	6.45766e-12
TRINITY_DN1122_c0_g1_i1	2.56515e-30	2.00976e-29	-0.474398	0.0414595	5.76093	0.0645835	0.00343778	-0.00310823	1.48637e-17	1.48637e-17
TRINITY_DN8374_c0_g1_i1	2.57761e-30	2.01837e-29	-1.78889	0.156344	3.38296	0.915572	0.0488867	-0.0474287	6.85872e-14	6.85872e-14
TRINITY_DN6988_c1_g1_i1	2.92373e-30	2.28549e-29	-3.76764	0.329596	2.79425	4.12351	0.217267	-0.138218	2.17936e-07	2.17936e-07
TRINITY_DN6723_c0_g1_i8	3.08946e-30	2.41367e-29	-3.16728	0.277192	3.0312	2.93918	0.153671	-0.0685241	4.86784e-13	4.86784e-13
TRINITY_DN4884_c0_g1_i2	3.34536e-30	2.6062e-29	-2.64763	0.231854	3.01676	2.00723	0.107512	-0.102387	1.00626e-11	1.00626e-11
TRINITY_DN2783_c1_g1_i9	3.51284e-30	2.73512e-29	-0.23254	0.0203712	7.16594	0.015882	0.000829968	-0.000325876	4.44816e-16	4.44816e-16
TRINITY_DN52484_c0_g1_i1	3.61369e-30	2.81206e-29	-1.36137	0.119286	3.80833	0.53365	0.0284583	-0.0236462	7.66451e-16	7.66451e-16
TRINITY_DN10069_c0_g1_i1	3.78128e-30	2.93749e-29	-0.774359	0.0678741	4.6395	0.171405	0.0092138	-0.00911886	1.43221e-15	1.43221e-15
TRINITY_DN369_c0_g2_i2	3.91327e-30	3.0383e-29	-1.81814	0.159405	3.83556	0.952509	0.05082	-0.0414352	1.87984e-16	1.87984e-16
TRINITY_DN8977_c0_g1_i5	4.52542e-30	3.5037e-29	-2.49348	0.218859	0.553594	1.77936	0.0954995	-0.0920616	0.0002988	0.0002988
TRINITY_DN1704_c0_g1_i8	5.35399e-30	4.13822e-29	-1.32367	0.116331	3.69014	0.506749	0.0270659	-0.0198931	4.93777e-15	4.93777e-15
TRINITY_DN899_c0_g1_i3	5.43449e-30	4.19807e-29	-2.10197	0.184754	3.10114	1.26846	0.0682679	-0.061159	3.29135e-11	3.29135e-11
TRINITY_DN54681_c0_g1_i1	6.08164e-30	4.69009e-29	-3.58602	0.315467	1.89528	3.79557	0.198279	-0.0566208	0.000758951	0.000758951
TRINITY_DN8189_c0_g1_i17	6.63658e-30	5.11232e-29	-3.64464	0.320839	1.12917	3.7969	0.204851	-0.202931	0.00102454	0.00102454
TRINITY_DN20198_c0_g2_i1	6.68589e-30	5.14743e-29	-2.63067	0.231592	0.622185	1.97962	0.106895	-0.104138	0.000374029	0.000374029
TRINITY_DN51681_c0_g1_i1	6.96891e-30	5.35932e-29	-0.842895	0.0742283	4.56695	0.205046	0.0110197	-0.0086231	2.47145e-15	2.47145e-15
TRINITY_DN2671_c0_g1_i1	7.92799e-30	6.09348e-29	-0.852612	0.0751587	4.54056	0.210677	0.0112977	-0.00782357	2.93799e-15	2.93799e-15
TRINITY_DN782_c0_g1_i1	8.07973e-30	6.20664e-29	-3.69557	0.325816	2.80053	3.9142	0.212312	-0.19816	1.90053e-07	1.90053e-07
TRINITY_DN501_c0_g1_i3	8.61394e-30	6.60594e-29	-0.887771	0.0783081	4.38517	0.229445	0.0122643	-0.00729064	4.20997e-15	4.20997e-15
TRINITY_DN726_c0_g1_i1	9.66346e-30	7.40668e-29	-1.94066	0.171333	5.07034	1.08281	0.0587098	-0.0508144	1.6157e-18	1.6157e-18
TRINITY_DN37430_c0_g1_i1	1.10215e-29	8.43351e-29	-3.92906	0.347234	2.83403	4.41142	0.241143	-0.240319	8.73126e-08	8.73126e-08
TRINITY_DN2311_c0_g1_i1	1.39486e-29	1.06614e-28	-1.54242	0.136562	3.56629	0.69271	0.0372985	-0.022156	5.18835e-25	5.18835e-25
TRINITY_DN1598_c0_g1_i3	1.48595e-29	1.13387e-28	-0.797945	0.070683	4.70643	0.183972	0.00999216	-0.00759742	7.82344e-16	7.82344e-16
TRINITY_DN2069_c2_g2_i2	2.06073e-29	1.57072e-28	-1.00335	0.0891051	4.26567	0.289726	0.0158794	-0.0134358	6.36218e-16	6.36218e-16
TRINITY_DN3343_c0_g1_i4	2.11112e-29	1.60824e-28	-2.51516	0.223408	3.01944	1.82914	0.0998219	-0.0745029	6.6092e-12	6.6092e-12
TRINITY_DN3018_c0_g1_i7	2.13252e-29	1.62364e-28	-3.50439	0.3113	2.80832	3.60671	0.193816	-0.0795851	1.59768e-07	1.59768e-07
TRINITY_DN2678_c0_g1_i1	2.68994e-29	2.04691e-28	-1.10146	0.0980228	4.10214	0.349437	0.0192169	-0.0159459	3.26169e-22	3.26169e-22
TRINITY_DN29193_c0_g1_i1	2.8756e-29	2.18698e-28	-0.658631	0.0586446	5.09848	0.12507	0.00687838	-0.00556177	6.97041e-19	6.97041e-19
TRINITY_DN4828_c0_g1_i1	3.04903e-29	2.31669e-28	-3.50681	0.312391	1.85533	3.63924	0.194353	-0.0478015	0.000822334	0.000822334
TRINITY_DN13911_c0_g1_i1	3.21052e-29	2.43766e-28	-2.13915	0.190635	3.01731	1.32711	0.0726838	-0.0497054	9.26784e-12	9.26784e-12
TRINITY_DN3524_c0_g1_i1	3.3012e-29	2.50512e-28	-1.38337	0.123309	3.6974	0.552332	0.0304102	-0.0239229	5.31328e-15	5.31328e-15
TRINITY_DN38004_c0_g1_i1	3.36497e-29	2.55071e-28	-1.52115	0.135611	3.52792	0.671732	0.036781	-0.0243962	2.13431e-17	2.13431e-17
TRINITY_DN15170_c0_g2_i2	3.97083e-29	3.00829e-28	-1.14229	0.101969	4.04056	0.380924	0.0207952	-0.0113248	1.43373e-18	1.43373e-18
TRINITY_DN9519_c0_g1_i4	4.0983e-29	3.10145e-28	-0.539855	0.0482033	5.2849	0.0849791	0.00464712	-0.00265273	1.10609e-23	1.10609e-23
TRINITY_DN11528_c0_g1_i1	4.97398e-29	3.76207e-28	-1.51768	0.135721	3.56139	0.66216	0.0368404	-0.0321085	6.69394e-21	6.69394e-21
TRINITY_DN7889_c0_g1_i2	5.66313e-29	4.2786e-28	-2.96893	0.265774	1.05602	2.63953	0.107021	0.0342509	0.000941302	0.0342509
TRINITY_DN10969_c0_g2_i1	5.96208e-29	4.502e-28	-1.60556	0.143786	3.51702	0.739447	0.0413489	-0.0379316	6.69113e-17	6.69113e-17
TRINITY_DN9904_c0_g1_i3	6.02699e-29	4.54602e-28	-2.53545	0.227082	0.574577	1.84069	0.102812	-0.0981757	0.000320937	0.000320937
TRINITY_DN3615_c3_g1_i1	6.37651e-29	4.80438e-28	-2.73322	0.244905	3.08684	2.15751	0.119957	-0.0930274	1.52425e-11	1.52425e-11
TRINITY_DN5375_c0_g1_i1	6.53085e-29	4.91798e-28	-3.94956	0.35396	2.34141	4.45846	0.250456	-0.248583	0.000119633	0.000119633
TRINITY_DN2040_c0_g1_i1	7.98512e-29	5.99996e-28	-2.3112	0.207463	3.00884	1.52919	0.0860819	-0.0825743	2.86479e-11	2.86479e-11
TRINITY_DN3744_c0_g1_i4	8.04565e-29	6.04214e-28	-1.1011	0.0988451	4.15781	0.347114	0.0195407	-0.0187127	3.67872e-18	3.67872e-18
TRINITY_DN722_c0_g1_i2	8.11153e-29	6.0883e-28	-1.00006	0.0897809	4.24205	0.287837	0.0161212	-0.0136844	3.17786e-16	3.17786e-16
TRINITY_DN703_c0_g1_i1	1.03632e-28	7.7614e-28	-2.46082	0.221355	3.00649	1.73723	0.097996	-0.0897641	3.74547e-11	3.74547e-11
TRINITY_DN47239_c0_g1_i1	1.0897e-28	8.15233e-28	-1.31311	0.118165	3.78636	0.494741	0.0279257	-0.0254833	1.73578e-15	1.73578e-15
TRINITY_DN5906_c0_g1_i4	1.10743e-28	8.28042e-28	-0.704815	0.0634332	4.88952	0.145612	0.00804754	-0.00375451	7.75298e-17	7.75298e-17
TRINITY_DN6456_c0_g1_i1	1.18097e-28	8.82551e-28	-0.624874	0.0562676	5.05072	0.115215	0.00633208	-0.0020702	2.7707e-18	2.7707e-18
TRINITY_DN32295_c0_g1_i1	1.18924e-28	8.8825e-28	-0.801999	0.0722211	4.63511	0.186283	0.0104318	-0.0075025	1.48494e-15	1.48494e-15
TRINITY_DN6567_c0_g1_i2	1.35457e-28	1.01063e-27	-1.29773	0.116985	3.84614	0.4851	0.0273709	-0.0227869	9.36251e-17	9.36251e-17
TRINITY_DN3912_c0_g1_i4	1.3857e-28	1.0333e-27	-3.51402	0.316832	1.06386	3.53615	0.199815	-0.190416	0.000950741	0.000950741
TRINITY_DN9661_c0_g2_i1	1.41626e-28	1.05552e-27	-1.07213	0.0966831	4.32821	0.331817	0.0186952	-0.0147323	2.27089e-15	2.27089e-15
TRINITY_DN945_c0_g1_i4	1.4297e-28	1.06496e-27	-0.458582	0.0413572	5.68374	0.0605381	0.00342084	-0.00289204	8.1881e-18	8.1881e-18
TRINITY_DN8117_c0_g1_i1	1.47764e-28	1.09948e-27	-1.04105	0.093912	4.13796	0.310877	0.0176389	-0.0162092	3.90845e-19	3.90845e-19
TRINITY_DN20175_c0_g1_i2	1.87502e-28	1.39441e-27	-2.61333	0.236201	0.61352	1.95819	0.111218	-0.10317	0.000364082	0.000364082
TRINITY_DN5025_c0_g1_i4	2.00927e-28	1.49183e-27	-1.062	0.0960404	4.15483	0.325866	0.0184475	-0.0142162	2.79391e-18	2.79391e-18
TRINITY_DN895_c0_g1_i10	2.07442e-28	1.53936e-27	-0.37201	0.033651	6.18209	0.03997	0.00226478	-0.00176363	1.05269e-16	1.05269e-16
TRINITY_DN9614_c0_g1_i1	2.4229e-28	1.79603e-27	-2.57137	0.232893	0.59254	1.89881	0.108138	-0.0968442	0.000340514	0.000340514
TRINITY_DN14265_c0_g1_i1	2.57335e-28	1.90653e-27	-1.36074	0.123304	3.65294	0.534107	0.0304079	-0.0244855	1.75196e-15	1.75196e-15
TRINITY_DN4680_c0_g1_i1	2.69098e-28	1.99152e-27	-3.69037	0.334528	2.88124	3.90747	0.223818	-0.204708	2.4404e-08	2.4404e-08
TRINITY_DN11543_c0_g2_i8	2.74423e-28	2.02875e-27	-3.60433	0.326781	2.54591	3.73966	0.213557	-0.181017	1.4074e-05	1.4074e-05
TRINITY_DN58_c0_g1_i7	3.2625e-28	2.40931e-27	-1.00192	0.0909662	4.30292	0.292521	0.0165497	-0.00989216	1.47717e-15	1.47717e-15
TRINITY_DN14237_c0_g1_i6	3.33815e-28	2.46385e-27	-1.48213	0.13459	3.52892	0.631302	0.036229	-0.0319479	1.89974e-17	1.89974e-17
TRINITY_DN6683_c0_g1_i1	3.74291e-28	2.75669e-27	-2.59861	0.236197	2.98399	1.9449	0.111578	-0.0934426	2.69449e-10	2.69449e-10
TRINITY_DN37569_c0_g1_i1	4.57344e-28	3.3576e-27	-3.37653	0.30741	1.52503	3.41942	0.147409	0.0415935	0.00117421	0.0415935
TRINITY_DN6701_c1_g1_i2	4.80474e-28	3.52552e-27	-0.865254	0.0788075	4.52726	0.218807	0.0124213	-0.00670095	3.18995e-15	3.18995e-15
TRINITY_DN29652_c0_g1_i1	4.8798e-28	3.57869e-27	-2.51122	0.228751	3.12616	1.82524	0.104654	-0.0772726	6.78404e-11	6.78404e-11
TRINITY_DN144_c0_g3_i1	5.8474e-28	4.28602e-27	-1.90383	0.173683	3.21675	1.07553	0.0603313	-0.0137366	4.02312e-11	4.02312e-11
TRINITY_DN6616_c1_g1_i6	5.97246e-28	4.37535e-27	-2.09311	0.190983	3.15283	1.26251	0.0729492	-0.0603948	8.75703e-11	8.75703e-11
TRINITY_DN997_c0_g1_i1	6.01517e-28	4.4043e-27	-1.75153	0.159826	3.27506	0.888427	0.0510885	-0.0372114	3.18401e-12	3.18401e-12
TRINITY_DN867_c1_g1_i2	6.03018e-28	4.41294e-27	-3.36572	0.307125	1.52042	3.39829	0.147494	0.0411575	0.00117616	0.0411575
TRINITY_DN7481_c0_g1_i2	7.82594e-28	5.7119e-27	-3.97099	0.363139	2.60364	4.54409	0.263734	-0.218536	6.20765e-06	6.20765e-06
TRINITY_DN4270_c0_g1_i2	7.95595e-28	5.80371e-27	-0.603102	0.0551601	5.12185	0.104189	0.00608527	-0.00577583	3.24833e-19	3.24833e-19
TRINITY_DN5846_c1_g1_i5	9.18451e-28	6.68574e-27	-3.41557	0.312763	1.5449	3.50087	0.141728	0.0539129	0.00116477	0.0539129
TRINITY_DN5584_c0_g1_i3	9.57879e-28	6.96906e-27	-3.45846	0.316801	1.8307	3.54005	0.199865	-0.0567823	0.000860049	0.000860049
TRINITY_DN24680_c0_g1_i1	1.06324e-27	7.72335e-27	-3.23691	0.296764	0.925307	3.01044	0.175366	-0.155705	0.000771553	0.000771553
TRINITY_DN2540_c0_g1_i1	1.11179e-27	8.06752e-27	-0.370218	0.0339548	6.44394	0.0393757	0.00230585	-0.00205467	2.02572e-16	2.02572e-16
TRINITY_DN1098_c0_g1_i1	1.22621e-27	8.88373e-27	-2.76068	0.253404	2.91126	2.20893	0.128427	-0.0917862	9.22008e-09	9.22008e-09
TRINITY_DN12283_c0_g1_i1	1.24034e-27	8.9814e-27	-1.18107	0.108422	3.9496	0.401059	0.0235105	-0.0205864	1.81323e-20	1.81323e-20
TRINITY_DN6003_c0_g1_i1	1.24912e-27	9.04015e-27	-1.38176	0.126852	3.59022	0.547187	0.0321828	-0.0302147	2.95858e-18	2.95858e-18
TRINITY_DN1409_c0_g1_i3	1.31075e-27	9.47624e-27	-0.753417	0.0691952	4.69619	0.164746	0.00957594	-0.0065853	8.64095e-16	8.64095e-16
TRINITY_DN6572_c0_g1_i6	1.64299e-27	1.18595e-26	-0.696286	0.0640694	4.83715	0.143129	0.00820977	-0.00283079	1.69192e-16	1.69192e-16
TRINITY_DN6988_c0_g1_i4	1.70321e-27	1.22877e-26	-1.46083	0.134461	3.58769	0.620832	0.0361593	-0.023201	1.81382e-18	1.81382e-18
TRINITY_DN15169_c0_g1_i2	1.84736e-27	1.32998e-26	-1.69376	0.156006	3.39211	0.844842	0.0486758	-0.0192969	9.39483e-14	9.39483e-14
TRINITY_DN5238_c0_g1_i1	2.06192e-27	1.48213e-26	-1.1208	0.103329	4.04524	0.366894	0.0213537	-0.0120424	1.24297e-18	1.24297e-18
TRINITY_DN6468_c0_g1_i1	2.10343e-27	1.51118e-26	-3.87957	0.357725	2.43208	4.32812	0.255879	-0.223439	5.55927e-05	5.55927e-05
TRINITY_DN52171_c0_g1_i1	2.13667e-27	1.53426e-26	-1.33076	0.122722	3.69482	0.513048	0.0301214	-0.0218725	5.19553e-15	5.19553e-15
TRINITY_DN2151_c0_g1_i1	2.15191e-27	1.54439e-26	-0.98189	0.0905548	4.15214	0.281009	0.0164004	-0.00992619	2.1465e-18	2.1465e-18
TRINITY_DN4735_c0_g1_i2	2.2422e-27	1.60835e-26	-0.995254	0.0918192	4.28327	0.284685	0.0168615	-0.0149066	9.80142e-16	9.80142e-16
TRINITY_DN9819_c0_g1_i1	2.42978e-27	1.742e-26	-3.57875	0.330389	2.01644	3.8464	0.195499	0.0228147	0.000558466	0.0228147
TRINITY_DN12184_c0_g1_i5	2.66233e-27	1.90673e-26	-1.35389	0.125087	3.57097	0.531128	0.0312936	-0.0226483	2.46565e-21	2.46565e-21
TRINITY_DN51765_c0_g1_i1	2.8397e-27	2.03271e-26	-1.15071	0.106373	3.96575	0.380866	0.0226305	-0.0196623	2.62237e-19	2.62237e-19
TRINITY_DN1170_c0_g1_i1	2.85909e-27	2.04552e-26	-0.880929	0.0814391	4.37914	0.224677	0.0132647	-0.00982063	4.0305e-15	4.0305e-15
TRINITY_DN6140_c0_g1_i1	3.38615e-27	2.42134e-26	-0.950039	0.0879544	4.25617	0.258206	0.0154719	-0.0150898	4.89552e-16	4.89552e-16
TRINITY_DN6219_c0_g1_i1	3.96644e-27	2.83188e-26	-3.43751	0.318672	1.55586	3.55022	0.181692	0.0214118	0.00115882	0.0214118
TRINITY_DN5508_c0_g1_i4	4.78387e-27	3.41018e-26	-1.21246	0.112581	3.87028	0.422823	0.0253488	-0.0220777	1.22615e-17	1.22615e-17
TRINITY_DN2378_c1_g1_i9	5.36094e-27	3.81561e-26	-1.50231	0.13963	3.35808	0.657753	0.0389931	-0.0239302	5.45894e-15	5.45894e-15
TRINITY_DN2623_c0_g1_i6	7.08687e-27	5.03362e-26	-0.987302	0.0919833	4.20476	0.284829	0.0169219	-0.00954259	7.41647e-17	7.41647e-17
TRINITY_DN10489_c0_g1_i7	7.56442e-27	5.36727e-26	-2.53545	0.236351	0.574578	1.84072	0.111403	-0.106731	0.000320939	0.000320939
TRINITY_DN54_c0_g1_i1	8.26717e-27	5.85986e-26	-3.06449	0.285887	2.97176	2.69816	0.163463	-0.145983	5.98487e-10	5.98487e-10
TRINITY_DN14757_c0_g1_i1	9.35116e-27	6.62478e-26	-3.89766	0.364	2.68082	4.37791	0.264991	-0.22135	1.85159e-06	1.85159e-06
TRINITY_DN11593_c0_g1_i1	1.04624e-26	7.40442e-26	-3.69018	0.344959	2.58875	3.91792	0.237986	-0.20622	7.7145e-06	7.7145e-06
TRINITY_DN12343_c0_g4_i1	1.32663e-26	9.37428e-26	-1.23738	0.115909	3.84014	0.446767	0.0268698	-0.0160081	1.40708e-16	1.40708e-16
TRINITY_DN12518_c0_g2_i2	1.45819e-26	1.02881e-25	-1.29019	0.120956	4.06052	0.483155	0.0292605	-0.0204419	6.21075e-19	6.21075e-19
TRINITY_DN86_c0_g1_i3	1.56529e-26	1.10381e-25	-1.19745	0.112331	3.85219	0.415427	0.0252364	-0.0185334	5.99609e-17	5.99609e-17
TRINITY_DN3424_c0_g1_i2	1.76671e-26	1.24393e-25	-1.19244	0.111979	3.88254	0.415022	0.0250785	-0.0148549	3.16823e-18	3.16823e-18
TRINITY_DN47009_c0_g1_i1	2.06421e-26	1.45117e-25	-1.34146	0.126145	3.65531	0.519551	0.031825	-0.0255184	1.95849e-15	1.95849e-15
TRINITY_DN43600_c0_g1_i1	2.1377e-26	1.50207e-25	-0.367216	0.0345419	5.87556	0.0392845	0.00238629	-0.00150353	3.00551e-17	3.00551e-17
TRINITY_DN32215_c0_g1_i1	2.22331e-26	1.56143e-25	-1.94679	0.183186	3.15779	1.09669	0.0671145	-0.0509729	8.79827e-11	8.79827e-11
TRINITY_DN41826_c0_g1_i1	2.29456e-26	1.61064e-25	-2.60239	0.244944	2.97154	1.96482	0.119995	-0.0851763	6.06285e-10	6.06285e-10
TRINITY_DN10040_c0_g2_i1	2.42492e-26	1.70128e-25	-1.56194	0.147086	3.51081	0.699283	0.0432685	-0.0406582	1.18955e-16	1.18955e-16
TRINITY_DN6099_c0_g1_i2	2.5454e-26	1.78489e-25	-1.39149	0.131091	3.6339	0.570873	0.0343696	-0.0137695	4.80709e-16	4.80709e-16
comp24441_c0_seq1	2.74807e-26	1.92505e-25	-1.64762	0.155325	3.38518	0.779607	0.0482516	-0.0435925	7.56298e-14	7.56298e-14
TRINITY_DN13731_c0_g1_i2	2.9005e-26	2.03079e-25	-2.14051	0.201887	2.97643	1.33758	0.0815167	-0.0482683	4.48288e-10	4.48288e-10
TRINITY_DN169_c2_g1_i1	2.97711e-26	2.08337e-25	-1.36039	0.128337	3.71154	0.532126	0.032941	-0.0290114	5.63233e-15	5.63233e-15
TRINITY_DN8216_c0_g1_i4	3.12958e-26	2.18784e-25	-1.51561	0.143044	3.48661	0.663212	0.040923	-0.0328634	8.37525e-16	8.37525e-16
TRINITY_DN3284_c0_g1_i4	3.13578e-26	2.19107e-25	-1.63475	0.154292	3.36211	0.767477	0.0476118	-0.0430285	1.07367e-14	1.07367e-14
TRINITY_DN3502_c0_g1_i1	3.197e-26	2.2327e-25	-1.17909	0.111304	3.92768	0.400539	0.0247773	-0.0209016	2.64475e-21	2.64475e-21
TRINITY_DN3280_c0_g1_i4	3.29554e-26	2.29919e-25	-2.21555	0.2092	3.06344	1.41031	0.0875296	-0.0783956	1.12666e-12	1.12666e-12
comp15249_c0_seq2	3.37538e-26	2.3537e-25	-2.01464	0.19027	3.14478	1.16528	0.0724051	-0.0658394	8.46351e-11	8.46351e-11
TRINITY_DN32460_c0_g1_i1	3.79871e-26	2.64415e-25	-3.58591	0.339021	2.41095	3.71168	0.229802	-0.185765	6.7927e-05	6.7927e-05
TRINITY_DN3845_c0_g1_i1	3.79967e-26	2.64415e-25	-3.36258	0.317907	1.78356	3.35399	0.201201	-0.0571861	0.000928543	0.000928543
TRINITY_DN6998_c0_g1_i3	3.80152e-26	2.64415e-25	-1.37035	0.129557	3.62089	0.540478	0.0335701	-0.0289676	1.48528e-16	1.48528e-16
TRINITY_DN42646_c0_g1_i1	3.8787e-26	2.69647e-25	-1.01128	0.0956265	4.1146	0.295875	0.0182889	-0.0139968	7.00152e-22	7.00152e-22
TRINITY_DN14657_c0_g1_i1	3.88224e-26	2.69757e-25	-3.38933	0.320497	1.79659	3.40336	0.204526	-0.0631175	0.000910153	0.000910153
TRINITY_DN3290_c0_g3_i1	4.271e-26	2.96172e-25	-0.957071	0.0905778	4.23204	0.264413	0.0164087	-0.0132548	2.25956e-16	2.25956e-16
TRINITY_DN23153_c0_g1_i1	4.77615e-26	3.31034e-25	-2.49348	0.23622	0.553595	1.7794	0.111301	-0.107827	0.000298801	0.000298801
TRINITY_DN30_c0_g1_i8	5.52434e-26	3.82121e-25	-0.922854	0.0875398	4.30362	0.246165	0.0153264	-0.0120203	1.49705e-15	1.49705e-15
TRINITY_DN14630_c0_g1_i3	6.6553e-26	4.59656e-25	-1.49511	0.142058	3.53397	0.661614	0.0403611	-0.0135909	1.01598e-17	1.01598e-17
TRINITY_DN5057_c0_g1_i5	6.79972e-26	4.69396e-25	-1.82379	0.173322	3.36426	0.96043	0.060081	-0.0483162	1.45125e-14	1.45125e-14
TRINITY_DN4467_c0_g1_i2	7.14652e-26	4.93088e-25	-0.565137	0.0537311	5.23436	0.0918867	0.00577406	-0.00503277	9.89187e-22	9.89187e-22
TRINITY_DN193_c0_g1_i4	7.27638e-26	5.01796e-25	-2.34376	0.222871	3.09192	1.58037	0.0993433	-0.0866425	2.09027e-11	2.09027e-11
TRINITY_DN2306_c0_g1_i1	7.65884e-26	5.27907e-25	-3.6399	0.346282	2.18658	3.78876	0.239528	-0.235583	0.000295096	0.000295096
TRINITY_DN9797_c0_g1_i1	8.34201e-26	5.74709e-25	-2.85006	0.271349	2.81466	2.32851	0.147261	-0.138281	1.38308e-07	1.38308e-07
TRINITY_DN2417_c0_g1_i4	8.56226e-26	5.89588e-25	-0.819489	0.0780404	4.5484	0.192242	0.0121806	-0.0117524	2.79463e-15	2.79463e-15
TRINITY_DN306_c0_g1_i2	9.16068e-26	6.29534e-25	-1.31099	0.124922	3.7059	0.498874	0.0312109	-0.0220851	5.57216e-15	5.57216e-15
TRINITY_DN32909_c0_g1_i1	9.30604e-26	6.39203e-25	-3.22737	0.307575	1.4504	3.13815	0.147382	0.0418222	0.00119426	0.0418222
TRINITY_DN2694_c0_g1_i13	9.33939e-26	6.41174e-25	-1.22381	0.116635	3.72807	0.435534	0.0272076	-0.0183219	5.32928e-15	5.32928e-15
TRINITY_DN11684_c0_g1_i1	1.00312e-25	6.8764e-25	-1.49363	0.142442	3.40831	0.64661	0.0405796	-0.0298471	9.56936e-14	9.56936e-14
TRINITY_DN7032_c0_g1_i1	1.00295e-25	6.8764e-25	-0.675741	0.0644429	4.87937	0.131256	0.00830577	-0.00738258	9.10059e-17	9.10059e-17
TRINITY_DN1565_c1_g1_i1	1.01264e-25	6.93823e-25	-3.17687	0.302992	2.75669	3.0214	0.183608	-0.0228121	4.7142e-07	4.7142e-07
TRINITY_DN14383_c0_g3_i1	1.03477e-25	7.08632e-25	-2.49349	0.237862	0.5536	1.77955	0.112858	-0.109224	0.000298807	0.000298807
TRINITY_DN5165_c1_g2_i2	1.12926e-25	7.72187e-25	-2.49348	0.238049	0.553594	1.77936	0.113036	-0.109598	0.0002988	0.0002988
TRINITY_DN1046_c0_g1_i1	1.20701e-25	8.2453e-25	-1.54418	0.147509	3.44442	0.695333	0.0435178	-0.0271253	1.42323e-14	1.42323e-14
TRINITY_DN29122_c0_g1_i1	1.31252e-25	8.95714e-25	-2.3105	0.22088	2.99216	1.54723	0.0975755	-0.0719347	1.44724e-10	1.44724e-10
TRINITY_DN10322_c0_g1_i1	1.38331e-25	9.43559e-25	-3.1087	0.297328	2.86072	2.79784	0.176808	-0.134005	4.38148e-08	4.38148e-08
TRINITY_DN362_c0_g2_i2	1.4023e-25	9.56035e-25	-0.659387	0.0630741	4.903	0.125658	0.00795668	-0.00628558	6.22178e-17	6.22178e-17
TRINITY_DN38399_c0_g1_i1	1.4171e-25	9.65648e-25	-1.29147	0.123548	3.73929	0.494994	0.0305282	-0.00899837	4.79395e-15	4.79395e-15
TRINITY_DN12947_c0_g1_i1	1.52499e-25	1.03763e-24	-2.49349	0.238698	0.5536	1.77955	0.113655	-0.110021	0.000298807	0.000298807
TRINITY_DN4774_c0_g1_i4	1.55127e-25	1.05499e-24	-3.8465	0.368277	3.16734	4.26124	0.271256	-0.231678	8.59235e-11	8.59235e-11
TRINITY_DN4081_c0_g3_i1	1.7195e-25	1.16709e-24	-3.59112	0.344148	2.62243	3.73536	0.236871	-0.177674	4.68676e-06	4.68676e-06
TRINITY_DN27682_c0_g1_i1	1.72165e-25	1.1674e-24	-0.965334	0.092512	4.25203	0.269209	0.0171169	-0.0136637	4.33702e-16	4.33702e-16
TRINITY_DN24070_c0_g2_i1	1.75693e-25	1.19073e-24	-1.03616	0.0993177	4.17711	0.310287	0.019728	-0.0156017	1.60979e-17	1.60979e-17
TRINITY_DN24589_c0_g2_i1	2.92789e-25	1.97364e-24	-2.57137	0.247625	0.592539	1.89877	0.122296	-0.111047	0.000340513	0.000340513
TRINITY_DN13498_c0_g1_i1	2.95343e-25	1.98987e-24	-2.44813	0.235775	3.05305	1.74119	0.11118	-0.0775729	6.18217e-14	6.18217e-14
TRINITY_DN110_c1_g2_i4	2.9717e-25	2.00121e-24	-1.37693	0.132617	3.49193	0.544852	0.0351747	-0.0314923	5.6156e-16	5.6156e-16
TRINITY_DN379_c0_g1_i2	3.54128e-25	2.37547e-24	-1.10127	0.106239	3.97862	0.351634	0.0225732	-0.0165959	7.41453e-19	7.41453e-19
TRINITY_DN8379_c0_g1_i1	3.54123e-25	2.37547e-24	-1.70369	0.164354	3.4144	0.832223	0.0540243	-0.0506143	7.97048e-14	7.97048e-14
TRINITY_DN2933_c2_g1_i2	3.82704e-25	2.56341e-24	-1.62335	0.156716	3.4423	0.759077	0.0491198	-0.0419534	1.62085e-14	1.62085e-14
TRINITY_DN14383_c0_g2_i1	5.67249e-25	3.78845e-24	-3.27801	0.317611	1.74128	3.19146	0.200768	-0.0591773	0.000984999	0.000984999
TRINITY_DN1456_c1_g1_i1	8.6866e-25	5.78462e-24	-2.49349	0.242561	0.553597	1.77947	0.117373	-0.113826	0.000298804	0.000298804
TRINITY_DN47066_c0_g1_i1	8.79185e-25	5.85187e-24	-2.65308	0.258115	2.9281	2.01665	0.133247	-0.126775	4.91309e-09	4.91309e-09
TRINITY_DN7575_c0_g2_i1	9.22601e-25	6.13788e-24	-3.2384	0.315202	1.72147	3.12106	0.197695	-0.0522073	0.00100958	0.00100958
TRINITY_DN15314_c0_g1_i1	9.31809e-25	6.19614e-24	-1.12973	0.10997	3.96707	0.367754	0.0241869	-0.0205728	3.00508e-19	3.00508e-19
TRINITY_DN14498_c0_g1_i1	9.66986e-25	6.42385e-24	-3.2601	0.317454	1.73197	3.15801	0.200558	-0.0589667	0.000996701	0.000996701
TRINITY_DN12007_c0_g2_i1	9.75344e-25	6.47624e-24	-0.96381	0.0938592	4.1408	0.26851	0.0176191	-0.0140005	5.80585e-19	5.80585e-19
TRINITY_DN1377_c0_g1_i2	9.92645e-25	6.58477e-24	-0.575293	0.0560333	5.09988	0.095417	0.00627947	-0.00528032	6.67044e-19	6.67044e-19
TRINITY_DN4097_c0_g1_i2	1.20717e-24	7.99243e-24	-1.45122	0.141609	3.49684	0.610538	0.0401061	-0.0298234	3.83585e-16	3.83585e-16
TRINITY_DN522_c0_g1_i4	1.25461e-24	8.30254e-24	-1.72868	0.168745	3.31126	0.858347	0.0569495	-0.0516558	8.70686e-14	8.70686e-14
TRINITY_DN8781_c0_g1_i1	1.32783e-24	8.77021e-24	-3.02933	0.295866	2.87091	2.67153	0.175073	-0.11724	3.29929e-08	3.29929e-08
TRINITY_DN4638_c0_g1_i1	1.44667e-24	9.54592e-24	-2.70031	0.263945	2.93094	2.1141	0.139334	-0.103435	4.38566e-09	4.38566e-09
TRINITY_DN12357_c0_g1_i2	1.47e-24	9.69522e-24	-3.18453	0.311323	2.77391	2.92568	0.193844	-0.160961	3.34078e-07	3.34078e-07
TRINITY_DN1187_c0_g1_i7	1.47086e-24	9.69623e-24	-1.5675	0.153242	3.57593	0.726622	0.0469661	-0.0182632	5.86543e-20	5.86543e-20
TRINITY_DN544_c0_g1_i2	1.52315e-24	1.00362e-23	-2.67044	0.261153	2.78278	2.11111	0.136401	-0.0505168	2.78146e-07	2.78146e-07
TRINITY_DN2129_c0_g1_i3	1.62723e-24	1.07168e-23	-3.33274	0.326126	2.7024	3.18989	0.212715	-0.193556	1.28185e-06	1.28185e-06
TRINITY_DN850_c0_g2_i3	1.62925e-24	1.0725e-23	-0.743904	0.0727958	4.65725	0.159335	0.0105985	-0.00917207	1.2324e-15	1.2324e-15
TRINITY_DN8929_c0_g1_i1	1.7202e-24	1.13183e-23	-1.02066	0.0999297	3.96012	0.302716	0.0199719	-0.014052	1.30674e-19	1.30674e-19
TRINITY_DN11438_c0_g2_i1	2.04809e-24	1.34243e-23	-3.34537	0.328078	2.79202	3.21028	0.215271	-0.20043	2.28644e-07	2.28644e-07
TRINITY_DN2257_c0_g2_i8	2.17735e-24	1.42444e-23	-1.07889	0.105868	3.83924	0.334394	0.0224162	-0.0202931	1.49101e-16	1.49101e-16
TRINITY_DN836_c0_g1_i3	2.20106e-24	1.43927e-23	-0.97398	0.0955834	4.10412	0.272243	0.0182724	-0.0168678	6.28166e-23	6.28166e-23
comp29704_c0_seq1	2.20592e-24	1.44176e-23	-1.17083	0.114904	3.77786	0.401241	0.0264057	-0.0152364	2.23677e-15	2.23677e-15
TRINITY_DN3166_c1_g1_i1	2.37265e-24	1.55e-23	-0.922845	0.0906301	4.25711	0.246175	0.0164276	-0.0131047	5.02827e-16	5.02827e-16
TRINITY_DN186_c0_g1_i3	2.85415e-24	1.8619e-23	-2.30638	0.226904	2.97144	1.56655	0.102971	-0.0484595	6.10216e-10	6.10216e-10
TRINITY_DN11927_c0_g1_i1	3.13812e-24	2.0452e-23	-1.25858	0.123933	3.6695	0.463388	0.0307187	-0.0181044	3.27902e-15	3.27902e-15
TRINITY_DN17505_c0_g1_i1	3.21706e-24	2.09467e-23	-2.09486	0.206332	2.78196	1.25968	0.0851455	-0.0783399	2.82909e-07	2.82909e-07
comp29739_c0_seq2	3.25233e-24	2.11663e-23	-2.57742	0.253888	0.595564	1.90112	0.128574	-0.124966	0.000343865	0.000343865
TRINITY_DN1655_c0_g1_i3	3.267e-24	2.12517e-23	-1.1225	0.110576	3.85922	0.364744	0.024454	-0.0189195	3.40052e-17	3.40052e-17
TRINITY_DN37365_c0_g1_i1	3.64764e-24	2.37165e-23	-3.23876	0.319384	2.73872	3.01032	0.204012	-0.188486	6.65225e-07	6.65225e-07
TRINITY_DN8595_c0_g1_i1	3.7501e-24	2.43597e-23	-0.777603	0.0767025	4.52745	0.17324	0.0117665	-0.0112086	3.18617e-15	3.18617e-15
TRINITY_DN282_c0_g1_i2	4.02493e-24	2.61203e-23	-0.524584	0.0517801	5.26002	0.0796588	0.00536235	-0.00415653	1.07353e-23	1.07353e-23
TRINITY_DN42146_c0_g1_i1	4.04056e-24	2.62094e-23	-1.32149	0.130445	3.66867	0.504929	0.034032	-0.0270634	3.2017e-15	3.2017e-15
TRINITY_DN442_c0_g3_i1	4.79753e-24	3.10756e-23	-0.533244	0.0527243	5.20815	0.0829229	0.00555971	-0.00359956	8.2914e-21	8.2914e-21
TRINITY_DN658_c0_g1_i2	4.84625e-24	3.13763e-23	-0.475162	0.046986	5.3906	0.0659328	0.00441538	-0.00275341	7.80825e-20	7.80825e-20
TRINITY_DN33257_c0_g1_i1	4.89987e-24	3.17085e-23	-1.40322	0.138771	3.49121	0.564847	0.038515	-0.0358709	5.93271e-16	5.93271e-16
TRINITY_DN5809_c0_g1_i4	5.02268e-24	3.24575e-23	-0.813949	0.0805146	4.39791	0.193163	0.0129652	-0.00844663	4.5388e-15	4.5388e-15
TRINITY_DN3489_c0_g1_i1	5.68395e-24	3.66619e-23	-1.20712	0.11955	3.6576	0.433482	0.0285842	-0.00856618	2.16505e-15	2.16505e-15
TRINITY_DN8728_c0_g1_i1	5.89896e-24	3.79953e-23	-2.49349	0.247038	0.553597	1.77947	0.121756	-0.118209	0.000298804	0.000298804
comp40319_c1_seq3	6.73167e-24	4.33182e-23	-2.49348	0.247355	0.553595	1.7794	0.12207	-0.118596	0.000298801	0.000298801
TRINITY_DN42580_c0_g1_i1	6.82898e-24	4.39239e-23	-2.78496	0.276308	2.71973	2.22749	0.152692	-0.139298	9.43137e-07	9.43137e-07
TRINITY_DN47922_c0_g1_i1	6.86121e-24	4.41105e-23	-1.55456	0.154241	3.33567	0.699014	0.0475807	-0.0376111	2.70536e-17	2.70536e-17
TRINITY_DN13358_c1_g1_i8	7.01483e-24	4.50771e-23	-3.03402	0.301098	1.08942	2.75893	0.180339	-0.0300251	0.000980697	0.000980697
TRINITY_DN53359_c0_g1_i1	8.68436e-24	5.57533e-23	-1.10024	0.109417	3.84071	0.349539	0.023944	-0.0196596	1.35522e-16	1.35522e-16
TRINITY_DN4943_c0_g1_i1	8.75869e-24	5.62043e-23	-0.622831	0.0619442	4.85766	0.111199	0.00767418	-0.00724853	1.26312e-16	1.26312e-16
TRINITY_DN4315_c0_g1_i4	9.08113e-24	5.82191e-23	-0.830664	0.0826437	4.42041	0.200961	0.01366	-0.00920589	4.89569e-15	4.89569e-15
[truncated: 2,392 more rows]

## Sheet: C
GO.ID	Term	Annotated	Significant	Expected	weight01Fisher	Percentage_of_Differentially_Expressed_Genes_from_number_of_DEGs	Percentage_of_Differentially_Expressed_Genes_from_Number_Of_Annotated_Genes
[truncated: 71 more rows]

[truncated: 13 more sheets: D, E, F, G, H, I, J, K, L, M, N, O, P]
