# Supplementary material for: Transcriptomic Insights into Mechanisms of Early Seed Maturation in the Garden Pea (Pisum sativum L.)
Source: Cells. 2020 Mar 23;9(3):779. doi: 10.3390/cells9030779 (PMC7140803; doi:10.3390/cells9030779)
Supplement: Supplementary file 1 [file cells-09-00779-s001.zip › Supplementary materials/TableS9.xlsx]

## Sheet: Table S9
Table S9. Differential expression in 10 DAP seeds of Zhewan-1 and Zhongwan-6 pea cultivars in comparison to Sprint-2
Sheet	Content	Direction of change*	Cultivar
A	DEGs	up	Zhewan-1
B	downregulated transcripts	down	Zhewan-1
C	Biological Process GO terms	up	Zhewan-1
D		down	Zhewan-1
E	Cellular Component GO terms	up	Zhewan-1
F		down	Zhewan-1
G	Molecular Function GO terms	up	Zhewan-1
H		down	Zhewan-1
I	DEGs	up	Zhongwan-6
J	downregulated transcripts	down	Zhongwan-6
K	Biological Process GO terms	up	Zhongwan-6
L		down	Zhongwan-6
M	Cellular Component GO terms	up	Zhongwan-6
N		down	Zhongwan-6
O	Molecular Function GO terms	up	Zhongwan-6
P		down	Zhongwan-6
*All comparisons were performed with Sprint-2 10 DAP transcripts standing for baseline and respective non-precocious lines as predictors

## Sheet: A
target_id	pval	qval	b	se_b	mean_obs	var_obs	tech_var	sigma_sq	smooth_sigma_sq	final_sigma_sq
TRINITY_DN1028_c0_g1_i3	0	0	5.19981	0.134262	5.31626	7.75246	0.00531062	0.0265706	0.0307417	0.0307417
TRINITY_DN1066_c0_g1_i1	0	0	3.15	0.0634725	6.93634	2.84172	0.00122505	0.00661899	0.00683246	0.00683246
TRINITY_DN10745_c0_g1_i5	0	0	3.29763	0.0567193	7.17252	3.10887	0.000915937	0.00130103	0.00551822	0.00551822
TRINITY_DN11122_c0_g2_i3	0	0	2.26084	0.0445747	7.92339	1.46381	0.000623747	0.00335006	0.00283755	0.00335006
TRINITY_DN1157_c0_g2_i1	0	0	3.71833	0.0363662	8.17164	3.95046	0.000346826	-0.000140123	0.00229817	0.00229817
TRINITY_DN1524_c0_g1_i7	0	0	3.38674	0.081636	6.37155	3.2778	0.00193007	-0.00116468	0.0113988	0.0113988
TRINITY_DN16106_c0_g1_i1	0	0	8.16557	0.211791	5.3572	19.1273	0.0126922	0.077019	0.0293487	0.077019
TRINITY_DN1680_c0_g1_i6	0	0	3.98402	0.0883713	6.24964	4.53908	0.00289452	0.00188631	0.0127244	0.0127244
TRINITY_DN1740_c0_g1_i1	0	0	8.4572	0.205062	4.895	20.5076	0.0246164	0.0594843	0.0507045	0.0594843
TRINITY_DN186_c0_g1_i2	0	0	6.76767	0.160568	5.40303	13.1303	0.0074634	0.0441011	0.0278917	0.0441011
TRINITY_DN1875_c0_g1_i1	0	0	4.16904	0.0769085	6.49421	4.96939	0.0016282	0.00236071	0.0102016	0.0102016
TRINITY_DN1893_c0_g1_i5	0	0	4.8431	0.0984924	5.94531	6.7154	0.0026811	0.013426	0.0167204	0.0167204
TRINITY_DN1919_c0_g1_i1	0	0	2.75914	0.0381319	8.08182	2.17756	0.000429559	0.00244505	0.00247853	0.00247853
TRINITY_DN1949_c0_g2_i12	0	0	2.30755	0.0402306	7.98102	1.52326	0.000536477	0.00166864	0.00270053	0.00270053
TRINITY_DN1950_c0_g1_i7	0	0	6.54565	0.136663	6.15277	12.2736	0.00326967	0.0340837	0.0138838	0.0340837
TRINITY_DN2016_c0_g1_i4	0	0	8.38698	0.205283	4.7209	20.1371	0.0220281	0.0241025	0.0622544	0.0622544
TRINITY_DN2016_c0_g1_i8	0	0	8.47172	0.21195	5.34763	20.5827	0.0154709	0.0743744	0.0296667	0.0743744
TRINITY_DN2067_c0_g1_i3	0	0	1.86118	0.0284033	8.86825	0.990327	0.00028392	0.000433718	0.00132957	0.00132957
TRINITY_DN216_c0_g1_i2	0	0	1.91858	0.0439531	7.82139	1.05307	0.000764242	0.000836203	0.0030995	0.0030995
TRINITY_DN2163_c0_g1_i5	0	0	2.55993	0.0410111	8.42314	1.87525	0.000390732	0.0029731	0.00186983	0.0029731
TRINITY_DN2201_c0_g1_i4	0	0	5.06342	0.0837911	6.27834	7.33437	0.00164237	0.00905273	0.0123995	0.0123995
TRINITY_DN2495_c0_g1_i1	0	0	2.54534	0.0675473	7.59397	1.85889	0.000858063	0.00826721	0.00378446	0.00826721
TRINITY_DN2510_c0_g1_i2	0	0	4.28459	0.0484888	7.47466	5.2453	0.000494672	-0.000208884	0.00420765	0.00420765
TRINITY_DN2520_c0_g1_i1	0	0	6.27425	0.144027	6.94336	11.283	0.00113007	0.0403574	0.00678918	0.0403574
TRINITY_DN2652_c0_g1_i2	0	0	4.3242	0.0790164	6.78791	5.3532	0.00115744	0.0113297	0.00781685	0.0113297
TRINITY_DN2720_c0_g1_i4	0	0	4.26829	0.0539401	7.24934	5.20631	0.000669985	0.000588893	0.00514909	0.00514909
TRINITY_DN28759_c0_g1_i1	0	0	8.28505	0.185392	4.93081	19.6665	0.0201638	0.0434559	0.0485767	0.0485767
TRINITY_DN29016_c0_g1_i1	0	0	4.47113	0.0902076	7.4363	5.72566	0.000588863	0.015686	0.00435419	0.015686
TRINITY_DN29529_c0_g1_i1	0	0	6.10292	0.110253	5.75817	10.6576	0.00456096	0.0140497	0.0197505	0.0197505
TRINITY_DN30989_c0_g1_i1	0	0	8.02156	0.173007	6.95484	18.4357	0.0022225	0.0576401	0.00671891	0.0576401
TRINITY_DN3298_c0_g1_i1	0	0	0.813212	0.0202618	10.7723	0.189651	6.43171e-05	0.000756762	0.000680025	0.000756762
TRINITY_DN3315_c0_g1_i3	0	0	8.96015	0.223819	4.55822	23.0194	0.0253631	0.0692162	0.074827	0.074827
TRINITY_DN3370_c0_g1_i1	0	0	5.00665	0.0980859	5.96631	7.17451	0.00283202	0.0119099	0.0164097	0.0164097
TRINITY_DN34146_c0_g1_i1	0	0	5.45533	0.120688	5.84596	8.528	0.00295874	0.0261725	0.0182689	0.0261725
TRINITY_DN343_c0_g1_i1	0	0	4.1886	0.0936746	6.06799	5.02306	0.00256795	0.0095522	0.0149819	0.0149819
TRINITY_DN3476_c0_g2_i1	0	0	4.69136	0.0673621	6.76437	6.2934	0.00108975	0.00493243	0.00798555	0.00798555
TRINITY_DN3511_c0_g2_i1	0	0	4.11002	0.0947553	6.03049	4.82687	0.00246316	-0.00186115	0.015494	0.015494
TRINITY_DN3566_c0_g1_i2	0	0	8.80717	0.177942	6.16707	22.2161	0.00961383	0.0537128	0.0137064	0.0537128
TRINITY_DN3703_c0_g4_i3	0	0	10.8859	0.169537	4.89798	33.8955	0.00696156	0.0369999	0.0505241	0.0505241
TRINITY_DN37281_c0_g1_i1	0	0	5.02387	0.126452	5.41076	7.22252	0.00432374	0.00885158	0.0276562	0.0276562
TRINITY_DN37774_c0_g1_i1	0	0	9.37482	0.187097	5.20498	25.1706	0.0260059	0.0440046	0.0349861	0.0440046
TRINITY_DN4005_c0_g1_i2	0	0	8.28087	0.209946	4.93467	19.6678	0.017285	0.0708694	0.0483524	0.0708694
TRINITY_DN4034_c0_g1_i5	0	0	3.9182	0.0659189	6.94038	4.39383	0.00102364	0.00766698	0.00680749	0.00766698
TRINITY_DN4335_c0_g1_i1	0	0	6.89715	0.160317	5.05819	13.6273	0.00972149	0.0319258	0.0416818	0.0416818
TRINITY_DN43360_c0_g1_i1	0	0	5.04913	0.11807	5.72356	7.30781	0.00332875	0.0245523	0.0203656	0.0245523
TRINITY_DN4477_c0_g1_i1	0	0	3.20975	0.0829503	9.10349	2.95536	0.000165483	0.013596	0.00112801	0.013596
TRINITY_DN4481_c0_g1_i1	0	0	6.8541	0.119489	5.62306	13.4294	0.00627569	0.00180282	0.0222796	0.0222796
TRINITY_DN4532_c0_g2_i6	0	0	4.46493	0.104701	5.80468	5.69847	0.00297277	4.78855e-05	0.0189518	0.0189518
TRINITY_DN457_c0_g1_i4	0	0	4.63036	0.0953815	6.2466	6.12813	0.00543586	-0.00268269	0.0127594	0.0127594
TRINITY_DN4712_c0_g1_i1	0	0	2.84869	0.035584	8.32832	2.32075	0.000346239	0.00218621	0.00201906	0.00218621
TRINITY_DN4960_c0_g1_i1	0	0	8.83609	0.215468	4.85939	22.3872	0.0234066	0.0694459	0.0529038	0.0694459
TRINITY_DN50_c0_g1_i2	0	0	3.45792	0.0806334	6.41529	3.4224	0.00204659	0.00502271	0.0109569	0.0109569
TRINITY_DN5046_c0_g1_i3	0	0	2.39865	0.0314037	8.55126	1.64399	0.000283275	-0.000132966	0.00168911	0.00168911
TRINITY_DN543_c0_g2_i3	0	0	2.46693	0.0462186	8.50094	1.74244	0.000289995	0.00398233	0.00175737	0.00398233
TRINITY_DN6263_c0_g1_i1	0	0	5.03796	0.107985	5.75836	7.25682	0.00357445	0.00237963	0.0197473	0.0197473
TRINITY_DN6749_c0_g1_i1	0	0	2.40114	0.0576264	7.2015	1.64865	0.00126577	0.000336265	0.00537584	0.00537584
TRINITY_DN6912_c0_g1_i1	0	0	4.45754	0.106599	5.74481	5.68045	0.00274078	0.00121938	0.0199858	0.0199858
TRINITY_DN6988_c0_g1_i6	0	0	3.37888	0.0855011	6.53442	3.27449	0.00187746	0.0127434	0.00983683	0.0127434
TRINITY_DN699_c0_g3_i1	0	0	6.11624	0.139193	7.00526	10.7213	0.00127097	0.0374783	0.00641895	0.0374783
TRINITY_DN726_c0_g1_i1	0	0	5.01396	0.104695	5.80453	7.18999	0.00296778	0.00543075	0.0189543	0.0189543
TRINITY_DN7264_c0_g1_i1	0	0	4.42535	0.103473	5.85866	5.61371	0.00263903	0.0187741	0.0180635	0.0187741
TRINITY_DN7873_c0_g1_i2	0	0	1.72172	0.0380084	9.62236	0.849425	0.000151186	0.00273809	0.000825231	0.00273809
TRINITY_DN7913_c0_g1_i1	0	0	4.79366	0.0920241	6.88996	6.58	0.00105575	0.0158811	0.00712588	0.0158811
TRINITY_DN8189_c0_g1_i16	0	0	6.74016	0.0890411	6.33692	12.9935	0.00296582	0.0128908	0.011761	0.0128908
TRINITY_DN85_c0_g1_i1	0	0	8.63744	0.220149	4.57385	21.3965	0.0233841	0.0707166	0.0735474	0.0735474
TRINITY_DN881_c0_g1_i2	0	0	2.22036	0.0527218	7.46223	1.41026	0.00130459	0.000654615	0.00425457	0.00425457
TRINITY_DN8983_c0_g1_i4	0	0	4.40949	0.0341786	8.29099	5.5565	0.000254628	0.00112575	0.00208173	0.00208173
TRINITY_DN932_c0_g1_i14	0	0	4.28359	0.106585	5.82649	5.26209	0.00352981	0.0191909	0.018588	0.0191909
TRINITY_DN1461_c0_g1_i4	6.23361e-306	2.50122e-304	3.28941	0.0879816	6.4457	3.10477	0.00206032	0.0134212	0.0106596	0.0134212
TRINITY_DN3373_c0_g1_i4	2.98388e-302	1.10418e-300	2.35053	0.0632536	8.45327	1.58542	0.000350723	0.00765132	0.00182525	0.00765132
TRINITY_DN6882_c0_g1_i3	6.94505e-301	2.47752e-299	3.34345	0.0901792	6.15093	3.19845	0.00235779	0.0029565	0.0139068	0.0139068
TRINITY_DN2652_c0_g2_i1	1.86858e-298	6.33346e-297	8.30342	0.224875	5.3732	19.7858	0.0158136	0.0853243	0.0288278	0.0853243
TRINITY_DN1066_c0_g1_i2	1.02303e-291	3.12078e-290	2.76373	0.0757141	6.67172	2.19217	0.00186932	0.00959593	0.00868567	0.00959593
TRINITY_DN600_c0_g1_i2	1.46057e-290	4.39352e-289	6.56117	0.180107	6.05796	12.3553	0.00400025	0.0608767	0.0151172	0.0608767
TRINITY_DN5515_c1_g1_i1	1.11653e-288	3.27178e-287	3.42106	0.0942175	6.54891	3.35912	0.00157043	0.0161835	0.00970852	0.0161835
TRINITY_DN153_c0_g1_i1	7.18244e-284	1.96888e-282	1.54308	0.0428583	7.94319	0.683231	0.000884057	0.00251936	0.00278961	0.00278961
TRINITY_DN51705_c0_g1_i1	2.30013e-279	5.89755e-278	3.96346	0.110974	5.7105	4.50355	0.00402798	0.0137774	0.0206025	0.0206025
TRINITY_DN15770_c0_g1_i5	9.82076e-279	2.50187e-277	2.08831	0.058538	7.17073	1.24984	0.00132626	0.00313791	0.00552714	0.00552714
TRINITY_DN11093_c0_g1_i2	1.30265e-278	3.31146e-277	7.35632	0.206252	4.62957	15.4986	0.0159727	0.0273053	0.0691073	0.0691073
TRINITY_DN13531_c0_g1_i1	9.91482e-278	2.4938e-276	7.49705	0.210534	4.61924	16.0668	0.0187331	-0.00934959	0.0699159	0.0699159
TRINITY_DN6701_c0_g2_i1	2.91523e-277	7.27097e-276	2.17274	0.0610673	7.0946	1.3539	0.00153789	0.00441575	0.00592053	0.00592053
TRINITY_DN1242_c0_g1_i1	8.48903e-277	2.09749e-275	2.35424	0.0662244	6.89007	1.5885	0.00164618	0.004124	0.00712518	0.00712518
TRINITY_DN895_c1_g1_i1	1.39662e-273	3.3198e-272	4.84445	0.137079	5.28137	6.71691	0.00558195	0.00791128	0.0319992	0.0319992
TRINITY_DN1355_c0_g2_i4	4.93886e-273	1.16467e-271	2.98606	0.0845793	6.32646	2.55581	0.00243467	0.00714668	0.0118726	0.0118726
TRINITY_DN2815_c0_g2_i3	4.70463e-270	1.07948e-268	8.83834	0.251731	5.37831	22.4275	0.0203891	0.106348	0.0286645	0.106348
TRINITY_DN1510_c0_g1_i1	1.25828e-269	2.88157e-268	6.78049	0.193274	5.21284	13.1998	0.00815145	0.0665583	0.0346638	0.0665583
TRINITY_DN4090_c0_g3_i1	3.45901e-269	7.89863e-268	7.46149	0.21286	5.22278	15.9845	0.00816988	0.0824493	0.0342607	0.0824493
TRINITY_DN2624_c0_g1_i11	8.29112e-268	1.85762e-266	4.15107	0.118728	5.55179	4.92681	0.00433292	-0.000179939	0.02386	0.02386
TRINITY_DN11551_c0_g1_i3	2.36649e-267	5.28715e-266	1.93913	0.0555104	7.32687	1.0759	0.00136032	0.000447959	0.00480249	0.00480249
TRINITY_DN2307_c0_g2_i1	1.55255e-260	3.29539e-259	3.06208	0.0888051	6.22907	2.68413	0.00281014	0.00323722	0.0129626	0.0129626
TRINITY_DN3344_c0_g1_i1	3.10408e-260	6.57689e-259	3.33516	0.0967814	6.00984	3.18036	0.00295021	-0.00030431	0.0157831	0.0157831
TRINITY_DN42289_c0_g1_i1	3.3386e-259	6.98669e-258	3.37509	0.0981363	6.76023	3.27114	0.00145819	0.0178033	0.00801563	0.0178033
TRINITY_DN1304_c0_g1_i6	3.95544e-259	8.27028e-258	1.41941	0.0412777	9.21711	0.578559	0.000281063	0.00312663	0.00104679	0.00312663
TRINITY_DN2283_c0_g1_i4	3.21624e-257	6.65453e-256	5.67582	0.165674	7.04087	9.25132	0.000894132	0.0540019	0.00621537	0.0540019
TRINITY_DN2805_c0_g1_i6	5.48455e-256	1.11825e-254	8.55086	0.2502	5.14436	20.9979	0.0232531	0.101947	0.0375947	0.101947
TRINITY_DN4072_c0_g1_i1	9.94995e-254	1.97127e-252	2.3889	0.0702129	6.81251	1.63898	0.00198606	0.00787365	0.00764434	0.00787365
TRINITY_DN51957_c0_g1_i1	7.59688e-253	1.49512e-251	2.85814	0.0841522	6.35388	2.33612	0.00258095	-9.82581e-05	0.0115822	0.0115822
TRINITY_DN5957_c0_g1_i5	1.65395e-251	3.21257e-250	2.60737	0.0769744	6.54265	1.94376	0.00208631	-0.000489147	0.00976382	0.00976382
TRINITY_DN1091_c0_g1_i1	1.5888e-245	2.93965e-244	3.01443	0.0900788	6.19657	2.59715	0.00288094	-0.00181592	0.0133475	0.0133475
TRINITY_DN576_c0_g1_i1	3.31994e-242	5.9754e-241	3.63751	0.109447	5.71884	3.78334	0.00350623	-9.43344e-05	0.020451	0.020451
TRINITY_DN3184_c0_g1_i1	5.98796e-238	1.03545e-236	8.57827	0.260425	6.03069	21.141	0.0078414	0.127801	0.0154911	0.127801
TRINITY_DN2603_c0_g1_i3	2.48589e-236	4.25228e-235	8.13712	0.247884	4.49322	19.0233	0.0330273	0.0898661	0.0803024	0.0898661
TRINITY_DN47700_c0_g1_i1	9.51943e-236	1.62253e-234	3.16325	0.0964835	6.61777	2.87485	0.00168193	0.0169362	0.00912116	0.0169362
TRINITY_DN3417_c0_g1_i2	3.21168e-235	5.45458e-234	6.50845	0.198742	4.66098	12.1699	0.0123065	0.0659621	0.06669	0.06669
TRINITY_DN2540_c0_g1_i1	4.67974e-234	7.85813e-233	3.19697	0.0978669	7.30189	2.93659	0.00126028	0.0178956	0.00491144	0.0178956
TRINITY_DN3683_c0_g1_i1	1.65074e-233	2.7544e-232	3.27586	0.100401	5.97411	3.068	0.00386496	-0.00160846	0.0162956	0.0162956
TRINITY_DN4964_c0_g1_i1	7.42775e-233	1.23678e-231	3.46166	0.106245	5.81272	3.42864	0.00375916	0.00194517	0.018817	0.018817
TRINITY_DN7437_c1_g2_i1	1.0424e-231	1.71409e-230	4.77342	0.146871	5.1572	6.51762	0.00611817	0.0025941	0.0370242	0.0370242
TRINITY_DN7226_c0_g1_i1	2.21803e-231	3.6397e-230	2.05743	0.0633495	7.0256	1.21058	0.00172445	-0.000384524	0.00630186	0.00630186
TRINITY_DN28898_c0_g1_i1	1.56419e-230	2.55796e-229	1.6527	0.0509819	7.6241	0.784857	0.00131293	0.00388538	0.00368496	0.00388538
TRINITY_DN2092_c0_g1_i5	1.22169e-228	1.96943e-227	5.39738	0.167191	6.74396	8.37128	0.00134134	0.0545643	0.00813476	0.0545643
TRINITY_DN1876_c0_g1_i6	8.42154e-226	1.33233e-224	3.42413	0.106738	8.14674	3.36944	0.000344374	0.0224416	0.0023466	0.0224416
TRINITY_DN1618_c0_g1_i5	1.07114e-225	1.69347e-224	1.85524	0.0578454	7.24526	0.986087	0.00152411	0.00160772	0.00516807	0.00516807
TRINITY_DN4784_c0_g1_i3	1.60843e-225	2.53786e-224	1.64924	0.0514427	7.52942	0.777777	0.00128522	-0.000538285	0.00400748	0.00400748
TRINITY_DN86_c0_g1_i4	1.23828e-224	1.93331e-223	2.67369	0.0835633	6.3814	2.04454	0.00266782	-0.00024681	0.0112978	0.0112978
TRINITY_DN3730_c0_g1_i1	1.84186e-223	2.8532e-222	1.98205	0.0621106	7.1018	1.12647	0.00183334	0.00287536	0.00588213	0.00588213
TRINITY_DN3690_c1_g1_i7	4.72123e-223	7.28514e-222	2.53146	0.0794006	6.49092	1.83548	0.00237681	0.00291972	0.0102321	0.0102321
TRINITY_DN4962_c0_g1_i7	6.88186e-223	1.05985e-221	3.35846	0.105379	5.82639	3.22517	0.00361983	-0.000683092	0.0185896	0.0185896
TRINITY_DN3021_c0_g1_i4	2.46873e-222	3.78241e-221	4.18315	0.131421	5.34974	5.01781	0.00494659	0.0162397	0.0295961	0.0295961
comp36789_c0_seq1	2.50631e-222	3.83752e-221	8.83765	0.277653	3.78326	22.3214	0.00577138	0.00115227	0.148411	0.148411
TRINITY_DN1713_c0_g1_i2	6.88272e-221	1.03979e-219	8.1858	0.258018	5.37879	19.2591	0.013647	0.1195	0.0286491	0.1195
TRINITY_DN1551_c0_g2_i2	8.78432e-221	1.32623e-219	8.66627	0.273229	4.08089	21.5089	0.0299084	0.0290496	0.1194	0.1194
TRINITY_DN1775_c0_g1_i3	1.9371e-219	2.89883e-218	8.4407	0.266938	8.41202	20.478	0.00100024	0.141512	0.00188661	0.141512
TRINITY_DN2016_c0_g1_i2	2.16461e-218	3.21704e-217	8.39986	0.26629	4.12169	20.2124	0.026495	0.0354221	0.115326	0.115326
TRINITY_DN14270_c0_g2_i2	1.95355e-217	2.89072e-216	3.57015	0.113431	6.89047	3.66377	0.00110218	0.0246309	0.00712259	0.0246309
TRINITY_DN1054_c0_g1_i4	2.05783e-217	3.03936e-216	8.27791	0.263019	4.14031	19.6299	0.0248867	0.0353979	0.113472	0.113472
TRINITY_DN3031_c1_g3_i1	9.4151e-215	1.36683e-213	3.37006	0.107747	5.76436	3.24965	0.00357637	0.0019174	0.0196423	0.0196423
TRINITY_DN2018_c0_g1_i2	1.59646e-212	2.2842e-211	1.9643	0.0631341	7.03186	1.1044	0.00170561	0.000603788	0.00626621	0.00626621
TRINITY_DN4003_c0_g1_i11	5.88417e-210	8.26982e-209	1.5976	0.051664	7.52828	0.732624	0.00132679	0.00262799	0.00401154	0.00401154
TRINITY_DN2400_c1_g1_i1	2.81108e-209	3.93684e-208	1.51618	0.0491114	7.64501	0.658309	0.00120628	0.000552579	0.00361757	0.00361757
TRINITY_DN1085_c0_g1_i1	3.0253e-208	4.19977e-207	3.61615	0.117425	5.68256	3.73935	0.00645952	-0.00273194	0.0211179	0.0211179
TRINITY_DN3963_c0_g3_i1	5.05448e-208	7.00444e-207	2.46465	0.0800764	6.48419	1.74273	0.00252984	0.00582669	0.0102946	0.0102946
TRINITY_DN15609_c0_g1_i2	1.47017e-207	2.03142e-206	3.99219	0.129853	5.37217	4.5794	0.00486246	0.0252363	0.028861	0.028861
TRINITY_DN1423_c0_g1_i5	3.96465e-207	5.45289e-206	1.27826	0.0416213	8.05195	0.469443	0.0009226	0.00210808	0.00254207	0.00254207
TRINITY_DN46817_c0_g1_i1	1.06076e-206	1.45558e-205	7.8559	0.256062	4.63295	17.7453	0.017267	0.113868	0.0688442	0.113868
TRINITY_DN3099_c2_g1_i1	4.06799e-204	5.49028e-203	8.23028	0.269974	6.24372	19.4785	0.00819335	0.137579	0.0127926	0.137579
TRINITY_DN124_c0_g1_i1	1.16869e-203	1.57106e-202	4.05738	0.133244	5.33227	4.71804	0.00532144	0.0115978	0.0301864	0.0301864
comp29973_c0_seq1	3.5161e-203	4.70011e-202	8.60686	0.282984	3.75727	21.1789	0.00938568	0.00672573	0.150774	0.150774
TRINITY_DN13312_c0_g1_i1	1.50247e-202	1.99607e-201	6.21932	0.204806	4.58331	11.1096	0.0111106	0.0567754	0.0727802	0.0727802
TRINITY_DN299_c4_g1_i1	1.0143e-201	1.34228e-200	5.19067	0.171286	4.88739	7.74515	0.00751088	0.047472	0.0511673	0.0511673
TRINITY_DN6772_c0_g1_i1	2.47051e-201	3.2585e-200	2.08693	0.0689333	6.85659	1.24633	0.00215884	0.000125255	0.00734475	0.00734475
TRINITY_DN11202_c0_g1_i1	1.14771e-199	1.49718e-198	1.54713	0.0513182	7.51856	0.68578	0.00122075	0.000986741	0.00404637	0.00404637
TRINITY_DN4106_c0_g2_i1	9.99765e-199	1.29849e-197	4.82507	0.16043	5.02282	6.67413	0.00798286	0.0180613	0.0434925	0.0434925
TRINITY_DN6519_c0_g1_i2	2.09999e-198	2.71708e-197	2.24148	0.0745884	6.66475	1.43753	0.00238612	-6.19985e-06	0.00874074	0.00874074
TRINITY_DN11580_c0_g2_i1	6.80074e-198	8.76106e-197	2.29337	0.0764147	6.57784	1.50289	0.00222105	-0.00204041	0.00945737	0.00945737
TRINITY_DN3548_c0_g1_i1	7.9203e-198	1.01978e-196	2.87991	0.0959743	6.05427	2.37979	0.00325483	0.00852931	0.0151673	0.0151673
TRINITY_DN5320_c0_g1_i1	8.09507e-198	1.04172e-196	2.04691	0.0682157	7.82116	1.20507	0.000648709	0.00865805	0.00310013	0.00865805
TRINITY_DN228_c0_g1_i6	8.69633e-196	1.10594e-194	1.56173	0.0523188	7.50246	0.700542	0.0013698	0.00292546	0.00410473	0.00410473
TRINITY_DN9255_c0_g1_i2	4.0474e-194	5.11982e-193	7.39163	0.248696	4.83219	15.7164	0.0150219	0.108678	0.0546403	0.108678
TRINITY_DN12378_c0_g1_i7	3.21564e-193	4.0483e-192	8.52482	0.287498	3.66307	20.7688	0.0063963	-0.000327489	0.158913	0.158913
TRINITY_DN17232_c0_g1_i1	1.61598e-192	2.02372e-191	4.19107	0.141603	5.23889	5.04766	0.00648301	0.0274268	0.0336197	0.0336197
TRINITY_DN10551_c0_g2_i9	7.49941e-192	9.35226e-191	2.28947	0.0774896	6.58281	1.50151	0.00259447	0.00194302	0.00941482	0.00941482
TRINITY_DN37348_c0_g1_i1	8.99966e-192	1.12114e-190	2.04593	0.0692612	6.84338	1.19929	0.00216095	0.00173412	0.00743328	0.00743328
TRINITY_DN6668_c0_g1_i4	9.14492e-191	1.13271e-189	3.50256	0.118889	5.55623	3.50901	0.00451379	3.26376e-05	0.0237552	0.0237552
TRINITY_DN5459_c0_g1_i2	2.0889e-189	2.56997e-188	8.3429	0.284211	3.82219	19.9263	0.0167564	0.0293055	0.144796	0.144796
TRINITY_DN28763_c0_g1_i1	1.1899e-188	1.45865e-187	2.02239	0.0690346	7.16132	1.17676	0.00165682	0.00787474	0.00557425	0.00787474
TRINITY_DN3193_c0_g2_i1	4.96058e-187	6.03745e-186	4.58768	0.157286	5.67053	6.05579	0.003892	0.0455855	0.0213437	0.0455855
TRINITY_DN11_c0_g2_i5	5.93428e-187	7.21883e-186	9.28907	0.318537	6.52221	24.8273	0.00706073	0.19587	0.00994625	0.19587
TRINITY_DN1652_c0_g1_i3	6.56775e-187	7.98126e-186	1.29349	0.0443611	7.90341	0.479903	0.00104896	0.00113132	0.00288685	0.00288685
TRINITY_DN6029_c0_g1_i1	3.78818e-184	4.51583e-183	5.02697	0.173705	4.86156	7.23236	0.00758008	0.00669461	0.052767	0.052767
TRINITY_DN4762_c0_g2_i2	9.03867e-184	1.07372e-182	4.37099	0.151195	5.10764	5.4624	0.00643906	-0.00216947	0.0392809	0.0392809
TRINITY_DN328_c0_g1_i1	5.27199e-183	6.2223e-182	7.20799	0.249856	4.23115	14.9357	0.020338	0.0862477	0.104518	0.104518
TRINITY_DN32701_c0_g1_i1	3.31311e-181	3.88145e-180	2.65854	0.0926161	7.32182	2.03408	0.000949725	0.0162058	0.00482431	0.0162058
TRINITY_DN576_c0_g2_i1	3.63522e-181	4.25672e-180	6.46515	0.225253	5.87917	12.0293	0.0056807	0.0957975	0.0177366	0.0957975
TRINITY_DN312_c0_g1_i1	1.07721e-179	1.25152e-178	5.14151	0.179877	4.80178	7.57036	0.00807231	0.0122907	0.0566391	0.0566391
TRINITY_DN1476_c0_g1_i1	8.72489e-179	1.00777e-177	2.33574	0.0819263	6.4585	1.56304	0.00288698	0.00209286	0.0105368	0.0105368
TRINITY_DN1138_c1_g1_i1	5.6838e-178	6.54917e-177	8.37438	0.29441	3.54266	20.0418	0.0052679	2.31262e-05	0.168087	0.168087
TRINITY_DN3105_c0_g1_i3	8.63969e-178	9.93105e-177	1.76064	0.0619293	7.11466	0.891639	0.00185629	0.0051019	0.00581418	0.00581418
TRINITY_DN1732_c0_g1_i10	1.4143e-177	1.62177e-176	1.62785	0.0572933	7.34257	0.757766	0.00182976	-0.00106978	0.0047353	0.0047353
comp18180_c0_seq1	1.51253e-177	1.73275e-176	2.89384	0.101859	6.29983	2.41044	0.00254926	0.0182013	0.0121615	0.0182013
TRINITY_DN19638_c0_g1_i5	4.83029e-177	5.51232e-176	7.36348	0.259558	4.25622	15.5306	0.0326577	0.0127186	0.102083	0.102083
TRINITY_DN1679_c0_g1_i3	2.10676e-176	2.39275e-175	3.20648	0.113233	6.31279	2.95956	0.00247081	0.0231728	0.01202	0.0231728
TRINITY_DN2982_c0_g1_i2	9.60538e-176	1.08678e-174	7.50394	0.265495	5.22669	16.2091	0.0112611	0.129715	0.0341036	0.129715
TRINITY_DN6087_c1_g2_i1	2.51941e-173	2.81177e-172	6.63652	0.236458	8.16478	12.6797	0.000463637	0.111361	0.0023114	0.111361
TRINITY_DN895_c0_g1_i11	3.12694e-173	3.48653e-172	3.98139	0.141895	6.85643	4.56351	0.00115012	0.0391182	0.00734582	0.0391182
TRINITY_DN5095_c0_g1_i1	6.43483e-173	7.15469e-172	5.39319	0.192387	6.79032	8.37387	0.0011236	0.0729019	0.00779981	0.0729019
TRINITY_DN5817_c0_g1_i1	6.23128e-172	6.89935e-171	1.93426	0.0691994	6.87967	1.07398	0.00238449	0.00347374	0.00719262	0.00719262
TRINITY_DN1431_c0_g1_i8	8.21607e-172	9.0927e-171	1.76707	0.0632404	7.99241	0.899011	0.000867711	0.00713098	0.00267436	0.00713098
TRINITY_DN6674_c0_g1_i4	1.58377e-170	1.74142e-169	4.78917	0.172048	4.89563	6.56677	0.00853499	0.00731879	0.0506663	0.0506663
TRINITY_DN8067_c0_g1_i3	1.93862e-170	2.12962e-169	3.26437	0.117301	5.60772	3.05417	0.00491751	0.00624534	0.0226017	0.0226017
comp32474_c0_seq1	4.2334e-170	4.63764e-169	1.9354	0.0696165	6.85617	1.07167	0.00234537	-0.000654697	0.00734754	0.00734754
TRINITY_DN3370_c0_g1_i4	5.02e-170	5.49682e-169	7.48949	0.269457	6.10229	16.1509	0.00441652	0.140798	0.0145279	0.140798
TRINITY_DN3978_c0_g1_i1	1.15638e-168	1.25524e-167	7.708	0.27845	6.19154	17.1081	0.00417475	0.150894	0.0134079	0.150894
TRINITY_DN4436_c0_g1_i1	6.91766e-168	7.45803e-167	1.39157	0.050388	8.9223	0.557632	0.000321476	0.00475642	0.00127889	0.00475642
TRINITY_DN5673_c0_g1_i1	3.10431e-167	3.33021e-166	2.04562	0.0742164	6.71097	1.20127	0.00263424	0.0040036	0.00838192	0.00838192
TRINITY_DN17687_c0_g1_i1	5.26791e-167	5.64362e-166	7.3098	0.26539	7.9338	15.3874	0.000892503	0.139971	0.00281223	0.139971
TRINITY_DN1116_c0_g1_i1	6.59694e-167	7.06107e-166	2.53543	0.0920786	6.17618	1.84233	0.00336239	0.00321468	0.0135945	0.0135945
TRINITY_DN1587_c0_g1_i2	1.37631e-166	1.46917e-165	7.24616	0.263412	4.1621	15.0944	0.0274634	0.0803245	0.111309	0.111309
TRINITY_DN1427_c0_g1_i1	2.32842e-166	2.47664e-165	4.06041	0.147706	5.18076	4.74796	0.00563224	0.0380022	0.0360023	0.0380022
TRINITY_DN11_c0_g1_i4	2.39361e-166	2.5437e-165	8.01714	0.291652	7.85883	18.51	0.00102432	0.169097	0.00300035	0.169097
TRINITY_DN2240_c0_g1_i8	7.0827e-166	7.51341e-165	8.52017	0.310397	5.24974	20.9061	0.0144352	0.178257	0.0331965	0.178257
TRINITY_DN932_c0_g1_i13	4.2172e-165	4.44788e-164	1.80659	0.0659717	6.97686	0.933734	0.00211836	-0.000682331	0.00658616	0.00658616
TRINITY_DN1732_c0_g1_i2	9.0698e-165	9.53632e-164	1.79996	0.0657967	7.21759	0.933094	0.00169692	0.0069615	0.00529845	0.0069615
TRINITY_DN6011_c0_g1_i1	9.1925e-165	9.66106e-164	1.94878	0.0712382	6.8285	1.08587	0.00261545	-0.00169069	0.00753431	0.00753431
TRINITY_DN3099_c1_g1_i2	7.28645e-164	7.58747e-163	8.09129	0.296599	8.81183	18.8562	0.000416128	0.175526	0.0013855	0.175526
TRINITY_DN3533_c0_g2_i4	3.25801e-163	3.38078e-162	1.07109	0.0393418	9.1946	0.330436	0.000286011	0.00280954	0.00106212	0.00280954
TRINITY_DN3631_c0_g1_i1	4.04358e-163	4.19411e-162	7.12088	0.26163	5.06265	14.605	0.0109784	0.125922	0.0414589	0.125922
TRINITY_DN2518_c0_g1_i8	6.63378e-163	6.86578e-162	9.05648	0.332968	9.87007	23.6243	0.000437467	0.221299	0.000731743	0.221299
TRINITY_DN3830_c0_g1_i5	1.89076e-162	1.95179e-161	0.963162	0.0354616	8.53083	0.26579	0.00079863	6.21811e-05	0.00171642	0.00171642
TRINITY_DN3565_c0_g1_i6	7.31684e-162	7.50741e-161	1.79012	0.0660296	6.9858	0.923019	0.00218672	0.00648691	0.0065331	0.0065331
TRINITY_DN37_c0_g1_i7	2.95555e-161	3.0221e-160	7.89221	0.291662	8.17787	17.9421	0.000804581	0.169328	0.00228624	0.169328
TRINITY_DN4650_c0_g1_i1	4.73847e-161	4.83686e-160	6.6819	0.247093	4.97933	12.8612	0.0108048	0.111305	0.0458276	0.111305
TRINITY_DN37752_c0_g1_i1	7.32714e-161	7.47287e-160	7.20858	0.266728	4.0829	14.9467	0.023089	0.0935663	0.119199	0.119199
TRINITY_DN4845_c0_g1_i1	7.74182e-161	7.89241e-160	9.57822	0.354435	5.88732	26.4275	0.0142894	0.236959	0.0176083	0.236959
TRINITY_DN1167_c0_g1_i17	1.07411e-160	1.09313e-159	1.54556	0.057218	7.32944	0.685975	0.00175638	0.00229542	0.00479141	0.00479141
TRINITY_DN8413_c0_g1_i1	1.45645e-160	1.48097e-159	1.55971	0.0577658	7.27093	0.697148	0.00162376	0.000818975	0.00505001	0.00505001
TRINITY_DN5702_c0_g1_i2	5.63231e-160	5.7052e-159	1.27248	0.0472155	8.37865	0.466451	0.000646263	0.00381234	0.00193812	0.00381234
TRINITY_DN9719_c0_g1_i3	2.44821e-159	2.46729e-158	5.68535	0.211383	4.55027	9.25364	0.0138828	0.00761669	0.0754829	0.0754829
TRINITY_DN3117_c0_g1_i2	4.60203e-159	4.63201e-158	1.90304	0.0708174	6.78676	1.03881	0.00220518	0.00254572	0.00782503	0.00782503
TRINITY_DN3099_c1_g1_i3	5.85928e-159	5.88997e-158	7.29667	0.27162	8.15253	15.3383	0.000630612	0.146924	0.00233523	0.146924
TRINITY_DN1122_c0_g1_i1	1.3899e-158	1.39365e-157	1.36028	0.0506973	7.58878	0.52957	0.00133855	-0.000294627	0.00380189	0.00380189
TRINITY_DN1950_c0_g1_i4	5.06196e-158	5.06494e-157	6.5341	0.243962	4.30853	12.2225	0.0219675	0.0061796	0.0970673	0.0970673
TRINITY_DN654_c0_g1_i2	8.12341e-157	8.0705e-156	4.11151	0.154107	5.81308	4.87058	0.00358495	0.043913	0.0188108	0.043913
TRINITY_DN1112_c0_g1_i2	1.70693e-156	1.6944e-155	2.75453	0.103353	6.01739	2.1718	0.00568681	-0.00106866	0.0156767	0.0156767
TRINITY_DN1533_c0_g1_i2	4.73335e-156	4.68297e-155	3.52495	0.13245	5.35818	3.55323	0.0057695	-0.00209934	0.0293164	0.0293164
TRINITY_DN2559_c0_g1_i1	4.74624e-156	4.69377e-155	1.16429	0.0437481	8.04942	0.388596	0.00128027	0.000226218	0.00254753	0.00254753
TRINITY_DN1510_c0_g2_i2	9.03853e-156	8.92006e-155	9.05452	0.340533	6.76062	23.6229	0.00569672	0.226229	0.00801279	0.226229
TRINITY_DN4535_c0_g1_i11	2.40424e-155	2.36e-154	1.46972	0.0553515	7.40916	0.617982	0.00166646	-0.000711912	0.00446111	0.00446111
TRINITY_DN556_c0_g1_i1	2.55996e-155	2.51183e-154	3.03676	0.114379	7.05685	2.65727	0.00121135	0.0249535	0.0061261	0.0249535
comp6634_c0_seq2	6.69304e-155	6.55097e-154	1.45832	0.0550019	7.40206	0.608377	0.0015609	-0.00068505	0.00448952	0.00448952
TRINITY_DN9111_c0_g1_i1	7.81023e-153	7.56972e-152	2.17168	0.0824664	6.44484	1.34908	0.00293354	-0.00106892	0.0106679	0.0106679
TRINITY_DN17450_c1_g1_i1	1.78796e-151	1.71959e-150	7.55716	0.288275	3.79397	16.4507	0.0187793	0.136833	0.147426	0.147426
TRINITY_DN5399_c0_g1_i3	3.50793e-151	3.36563e-150	4.5212	0.172635	4.89801	5.84714	0.00908321	-0.00116157	0.0505222	0.0505222
TRINITY_DN1480_c0_g1_i5	3.7026e-151	3.55097e-150	1.62004	0.0618633	7.13214	0.752365	0.00193104	0.000990322	0.00572309	0.00572309
TRINITY_DN53103_c0_g1_i1	5.31743e-151	5.09146e-150	7.89061	0.301473	3.60642	17.8861	0.0183463	0.0948487	0.163425	0.163425
TRINITY_DN3630_c1_g1_i5	1.28853e-149	1.2249e-148	7.03542	0.270057	4.09583	14.2122	0.0279543	0.0538974	0.117907	0.117907
TRINITY_DN7917_c0_g1_i1	1.30101e-149	1.23627e-148	2.69047	0.103276	5.88954	2.07653	0.0037583	0.00598979	0.0175735	0.0175735
TRINITY_DN3803_c0_g3_i2	2.6425e-149	2.50501e-148	3.48164	0.133785	5.34484	3.46953	0.00603678	0.00114171	0.0297602	0.0297602
TRINITY_DN9201_c0_g1_i2	5.58163e-149	5.28279e-148	5.09399	0.195957	5.31411	7.47976	0.00425026	0.0725484	0.0308175	0.0725484
TRINITY_DN4131_c0_g1_i4	2.3785e-148	2.23869e-147	8.45134	0.325808	7.58536	20.5892	0.00144174	0.21086	0.00381343	0.21086
TRINITY_DN1259_c0_g1_i1	4.28648e-148	4.02973e-147	8.25545	0.318534	6.12247	19.6461	0.00628349	0.196645	0.014267	0.196645
TRINITY_DN4252_c0_g1_i2	4.41198e-148	4.14608e-147	2.58091	0.0995882	7.99425	1.92018	0.000525846	0.0193098	0.00267014	0.0193098
TRINITY_DN14781_c0_g1_i1	5.26746e-148	4.94609e-147	3.84445	0.148382	5.13592	4.25268	0.00605995	0.0288126	0.0379747	0.0379747
comp39331_c1_seq5	9.49334e-148	8.9001e-147	0.879989	0.0339944	8.59289	0.221677	0.000676078	-0.000180363	0.00163516	0.00163516
TRINITY_DN3813_c1_g1_i3	1.0536e-147	9.87371e-147	2.65876	0.102725	5.94685	2.02142	0.00440737	-0.00242489	0.0166975	0.0166975
TRINITY_DN8267_c0_g1_i9	4.01409e-147	3.74848e-146	5.56201	0.215326	4.47268	8.89316	0.0106482	0.0527134	0.0820824	0.0820824
TRINITY_DN5641_c0_g1_i1	7.94329e-147	7.41187e-146	2.50333	0.0970122	6.07271	1.79481	0.00390414	0.00115788	0.0149186	0.0149186
TRINITY_DN1710_c0_g1_i4	3.35893e-146	3.11589e-145	1.08973	0.0423222	7.99887	0.340181	0.000922711	0.000118161	0.00265963	0.00265963
TRINITY_DN1143_c0_g1_i11	1.70044e-145	1.57249e-144	3.0516	0.118807	5.59332	2.67147	0.00531713	0.00731389	0.0229129	0.0229129
TRINITY_DN3225_c0_g1_i1	1.20892e-144	1.11104e-143	2.40889	0.0940638	6.16605	1.65987	0.00397697	-0.00171161	0.013719	0.013719
TRINITY_DN3941_c0_g1_i6	1.89781e-144	1.74215e-143	6.54846	0.255885	6.11642	12.3644	0.00332512	0.127629	0.0143447	0.127629
TRINITY_DN1422_c0_g1_i2	5.31111e-144	4.8661e-143	2.21865	0.0868312	6.35279	1.40859	0.00348571	-0.000933143	0.0115936	0.0115936
TRINITY_DN11138_c0_g1_i1	7.2886e-144	6.66763e-143	7.83007	0.306594	3.24551	17.5192	0.0058995	-0.00357266	0.1821	0.1821
TRINITY_DN2315_c0_g1_i20	9.13127e-144	8.34688e-143	6.8008	0.266384	5.80743	13.3362	0.0134095	0.128511	0.0189055	0.128511
TRINITY_DN3128_c0_g1_i2	1.02488e-143	9.35766e-143	5.77904	0.226402	4.39554	9.58808	0.0135499	0.040123	0.0889655	0.0889655
TRINITY_DN549_c0_g1_i1	1.85592e-143	1.69195e-142	1.12621	0.044161	7.95324	0.363275	0.00113476	-9.74594e-05	0.00276563	0.00276563
TRINITY_DN7032_c0_g1_i1	5.13974e-143	4.66597e-142	6.68047	0.262366	4.14648	12.7948	0.0248122	0.0261813	0.112859	0.112859
TRINITY_DN2399_c0_g1_i4	5.42934e-143	4.92699e-142	9.36308	0.367752	5.77199	25.2796	0.0120657	0.258418	0.01951	0.258418
TRINITY_DN4391_c0_g1_i2	7.99279e-143	7.24773e-142	1.52244	0.0598324	7.25016	0.666668	0.00201455	0.00315225	0.00514529	0.00514529
TRINITY_DN5846_c1_g3_i3	2.21421e-142	2.00399e-141	5.65104	0.222437	7.74432	9.2089	0.000461257	0.0984953	0.00331515	0.0984953
TRINITY_DN4939_c0_g1_i1	2.53505e-142	2.2935e-141	8.76261	0.344987	5.18744	22.1421	0.0142631	0.223769	0.0357189	0.223769
TRINITY_DN654_c0_g1_i1	2.17326e-141	1.95282e-140	1.50971	0.0596365	7.18712	0.652278	0.00166701	-0.000417351	0.00544602	0.00544602
TRINITY_DN11977_c0_g1_i1	3.35337e-140	2.99064e-139	7.76298	0.307969	3.23696	17.2225	0.00741243	-0.00240069	0.182277	0.182277
TRINITY_DN6241_c0_g7_i2	2.92723e-139	2.58635e-138	6.55568	0.260963	4.11237	12.3786	0.0199487	0.0960998	0.116255	0.116255
TRINITY_DN737_c0_g1_i1	4.84227e-139	4.26729e-138	8.40418	0.334814	7.59629	20.3723	0.00139437	0.222806	0.00377672	0.222806
TRINITY_DN2331_c0_g1_i5	1.3597e-138	1.19471e-137	1.88524	0.0752293	6.86098	1.01989	0.00400334	0.00115617	0.00731556	0.00731556
TRINITY_DN2913_c0_g1_i1	2.49944e-138	2.1921e-137	7.34355	0.293323	7.49846	15.5554	0.00117991	0.170897	0.00411939	0.170897
TRINITY_DN3438_c0_g1_i1	3.60696e-138	3.16227e-137	4.48887	0.179404	7.59579	5.8123	0.000479556	0.0638917	0.00377838	0.0638917
TRINITY_DN737_c1_g1_i8	7.64629e-137	6.62549e-136	7.53626	0.302674	9.09931	16.3842	0.000325803	0.182898	0.00113119	0.182898
TRINITY_DN7768_c0_g1_i1	1.26428e-136	1.09311e-135	1.37205	0.0551493	7.44505	0.541685	0.0017626	0.00270081	0.0043203	0.0043203
TRINITY_DN4720_c0_g1_i3	1.58559e-136	1.36892e-135	2.38645	0.0959584	6.08575	1.63069	0.00367091	0.000413377	0.0147451	0.0147451
TRINITY_DN14168_c0_g1_i3	2.23324e-136	1.92528e-135	4.94176	0.198817	4.63212	7.01693	0.0101471	0.0359251	0.0689089	0.0689089
TRINITY_DN299_c0_g1_i1	9.20116e-136	7.8923e-135	6.86437	0.276801	8.64435	13.5941	0.000333909	0.152904	0.00157148	0.152904
TRINITY_DN3241_c0_g1_i7	2.59253e-135	2.21496e-134	1.08208	0.0437078	7.98095	0.337818	0.00107541	0.00274533	0.00270071	0.00274533
TRINITY_DN1780_c0_g1_i1	2.97487e-135	2.53979e-134	8.22686	0.332376	7.48576	19.5269	0.00158473	0.219363	0.00416625	0.219363
TRINITY_DN1837_c0_g1_i8	4.1364e-134	3.49136e-133	8.62716	0.350054	6.69246	21.4752	0.00472371	0.240351	0.00852384	0.240351
comp24464_c0_seq1	2.66402e-133	2.22102e-132	7.55435	0.307466	3.10764	16.3065	0.00653031	-0.00500431	0.182541	0.182541
TRINITY_DN1035_c0_g1_i4	9.02551e-133	7.50098e-132	1.36314	0.0555928	8.14744	0.536198	0.000709916	0.00547121	0.00234524	0.00547121
TRINITY_DN7015_c0_g1_i1	1.07043e-132	8.88997e-132	2.92261	0.119227	5.85031	2.46485	0.00432786	0.0241021	0.0181982	0.0241021
TRINITY_DN4931_c0_g1_i1	1.32055e-132	1.09634e-131	4.53623	0.185118	4.74717	5.88327	0.00815381	-0.00347784	0.0603835	0.0603835
TRINITY_DN37_c0_g1_i6	1.5867e-132	1.31638e-131	8.07849	0.329774	8.35815	18.8327	0.000635666	0.216866	0.0019706	0.216866
TRINITY_DN2721_c0_g1_i7	2.61622e-132	2.16901e-131	7.15282	0.29223	3.80666	14.6602	0.0245479	0.0247356	0.146249	0.146249
TRINITY_DN833_c0_g1_i1	4.68482e-132	3.87859e-131	3.71991	0.152126	5.10807	3.98869	0.00702385	0.0338648	0.0392605	0.0392605
TRINITY_DN13815_c0_g1_i1	1.50909e-131	1.24678e-130	2.46028	0.10081	5.98718	1.73208	0.00421914	-0.00112326	0.0161062	0.0161062
comp20570_c0_seq1	3.59417e-131	2.96737e-130	7.65018	0.313923	3.32412	16.7311	0.0172717	-0.00607135	0.179824	0.179824
TRINITY_DN3128_c0_g1_i4	4.9571e-131	4.0912e-130	5.57052	0.228708	4.3894	8.88196	0.0150892	0.00363172	0.0895259	0.0895259
TRINITY_DN3118_c0_g2_i2	9.90168e-131	8.16357e-130	1.49219	0.0613363	7.21117	0.638946	0.0021951	0.00102866	0.0053292	0.0053292
TRINITY_DN1100_c0_g1_i3	1.20231e-130	9.90918e-130	1.87249	0.0769938	6.59536	1.00255	0.00254771	-0.00164895	0.00930837	0.00930837
TRINITY_DN14342_c0_g3_i2	1.49361e-130	1.23015e-129	1.93357	0.0795344	6.53272	1.06945	0.00279946	-0.00134341	0.00985199	0.00985199
TRINITY_DN4715_c0_g1_i1	2.34957e-130	1.93311e-129	7.23782	0.297944	3.75242	15.0161	0.0263323	0.0304157	0.151209	0.151209
TRINITY_DN52480_c0_g1_i1	4.74352e-130	3.896e-129	3.38973	0.139704	5.25858	3.31186	0.00617825	0.0275681	0.0328561	0.0328561
TRINITY_DN2774_c0_g1_i3	5.96192e-130	4.89503e-129	3.6719	0.151392	5.4558	3.89152	0.00486484	0.0409741	0.0263426	0.0409741
TRINITY_DN1837_c0_g1_i5	6.22934e-130	5.11283e-129	8.66397	0.357241	7.40948	21.6658	0.00202158	0.253221	0.00445982	0.253221
TRINITY_DN8140_c0_g1_i1	1.36766e-129	1.12137e-128	1.41247	0.0583183	7.32813	0.575853	0.00174028	0.00506177	0.00479705	0.00506177
comp34756_c1_seq5	2.20923e-129	1.81014e-128	7.28969	0.301223	2.9517	15.1839	0.00651513	-0.00511005	0.174956	0.174956
TRINITY_DN1906_c0_g1_i1	2.23913e-129	1.834e-128	1.11778	0.0461897	7.81916	0.357936	0.00116145	-4.63076e-05	0.00310553	0.00310553
TRINITY_DN1640_c0_g2_i4	2.41415e-129	1.97668e-128	8.20139	0.338948	9.73061	19.4149	0.000134636	0.229636	0.000781012	0.229636
TRINITY_DN234_c0_g1_i4	2.71555e-128	2.21129e-127	2.30666	0.0957257	8.56357	1.5359	0.000382925	0.0179439	0.00167292	0.0179439
TRINITY_DN1842_c0_g1_i2	2.94361e-128	2.39618e-127	1.07318	0.0445426	7.91616	0.330149	0.00111281	0.000158853	0.00285528	0.00285528
TRINITY_DN442_c0_g6_i1	3.64057e-128	2.96048e-127	0.961602	0.0399263	8.15755	0.264424	0.000862779	-0.000593905	0.00232544	0.00232544
TRINITY_DN6429_c0_g1_i8	1.29613e-127	1.0522e-126	1.10191	0.0458525	7.89465	0.350302	0.00129613	0.00265111	0.00290878	0.00290878
TRINITY_DN1478_c0_g1_i3	1.62213e-127	1.3164e-126	6.22909	0.259303	2.4214	11.0925	0.0202717	-0.0128571	0.114205	0.114205
TRINITY_DN47857_c0_g1_i1	3.49622e-127	2.83438e-126	7.49656	0.312481	3.34205	16.1385	0.0161407	0.0792733	0.179148	0.179148
comp36401_c1_seq1	6.21118e-127	5.03368e-126	6.41678	0.267739	2.51524	11.7661	0.0171445	-0.0150249	0.126224	0.126224
comp24914_c0_seq1	7.2868e-127	5.90136e-126	7.04397	0.29399	2.82884	14.1782	0.00877479	-0.00665113	0.164085	0.164085
TRINITY_DN5735_c0_g1_i2	7.85452e-127	6.35898e-126	7.50271	0.313177	3.29576	16.1085	0.0153827	0.0142901	0.180777	0.180777
comp40047_c0_seq7	1.1078e-126	8.96262e-126	6.83051	0.285289	2.72211	13.3316	0.0105264	-0.00896952	0.152253	0.152253
TRINITY_DN51797_c0_g1_i1	2.52238e-126	2.03726e-125	5.97019	0.249714	2.29195	10.1846	0.0263495	-0.0254101	0.0983648	0.0983648
TRINITY_DN6988_c1_g1_i1	2.6825e-126	2.16585e-125	3.2385	0.135471	5.32655	3.00946	0.00632125	0.00874872	0.0303835	0.0303835
TRINITY_DN10861_c0_g1_i1	5.2177e-126	4.20705e-125	5.89862	0.247034	4.20598	9.95688	0.0150713	0.00340636	0.10698	0.10698
TRINITY_DN2518_c0_g1_i6	1.1721e-125	9.43151e-125	8.16191	0.342306	8.38736	19.2342	0.0016087	0.232739	0.00192451	0.232739
TRINITY_DN206_c0_g2_i1	1.23549e-125	9.93484e-125	2.1445	0.0899474	6.25938	1.31424	0.00356777	-0.00323691	0.0126133	0.0126133
TRINITY_DN1244_c0_g1_i6	1.46387e-125	1.17634e-124	5.99844	0.25167	2.30607	10.294	0.0266438	-0.0107806	0.100032	0.100032
comp21326_c0_seq1	1.99151e-125	1.5998e-124	6.32105	0.265349	2.46738	11.4263	0.0207573	-0.00861786	0.120063	0.120063
TRINITY_DN186_c0_g3_i4	3.84135e-125	3.08059e-124	6.91195	0.29049	3.86235	13.7082	0.0277855	0.0401044	0.140983	0.140983
TRINITY_DN4680_c0_g1_i1	4.28639e-125	3.43402e-124	3.66158	0.153916	5.16356	3.87124	0.00644324	0.0409369	0.0367449	0.0409369
TRINITY_DN14757_c0_g1_i1	9.68215e-125	7.74637e-124	7.46559	0.31427	3.16438	15.9516	0.0143897	0.0175146	0.183142	0.183142
comp33708_c0_seq1	1.06682e-124	8.53242e-124	5.93379	0.249831	2.29736	10.0612	0.0258292	-0.0243635	0.0990015	0.0990015
TRINITY_DN1587_c0_g1_i1	1.14173e-124	9.12539e-124	7.40973	0.31201	3.48839	15.7333	0.0230415	0.0310605	0.171659	0.171659
TRINITY_DN1183_c1_g1_i3	2.17805e-124	1.73791e-123	2.31603	0.0976354	6.06965	1.54583	0.00410574	0.011365	0.0149596	0.0149596
TRINITY_DN1715_c0_g1_i4	4.09254e-124	3.25569e-123	2.30478	0.09727	6.08437	1.52315	0.00415957	0.00218077	0.0147634	0.0147634
TRINITY_DN6503_c0_g1_i1	5.61272e-124	4.45907e-123	4.57455	0.193171	4.68131	5.9906	0.00947124	0.00404318	0.0651589	0.0651589
TRINITY_DN1702_c0_g1_i4	2.41162e-123	1.91019e-122	1.69796	0.0718872	6.80498	0.829682	0.00263877	0.00429715	0.00769677	0.00769677
TRINITY_DN5399_c0_g1_i1	3.28622e-123	2.59948e-122	4.74488	0.200997	4.63484	6.43608	0.0121023	-0.00797689	0.0686973	0.0686973
TRINITY_DN3518_c0_g1_i6	1.03449e-122	8.16678e-122	6.1348	0.26041	2.37425	10.7553	0.027324	-0.0246868	0.108303	0.108303
TRINITY_DN4596_c0_g1_i4	1.43859e-122	1.13494e-121	3.00382	0.127582	7.46756	2.60589	0.000747341	0.0318071	0.00423439	0.0318071
comp41050_c0_seq11	1.43917e-122	1.13502e-121	7.39707	0.314178	3.15678	15.6386	0.0142805	-0.00808879	0.183135	0.183135
comp14844_c0_seq1	6.58437e-122	5.17058e-121	6.69288	0.28505	3.92582	12.872	0.0276856	0.0580531	0.134822	0.134822
TRINITY_DN2987_c0_g1_i4	8.66964e-122	6.80136e-121	4.30584	0.183477	8.76669	5.35492	0.000180119	0.0671478	0.00143259	0.0671478
TRINITY_DN5982_c0_g1_i7	1.53394e-121	1.2022e-120	2.2477	0.0958767	6.10365	1.44736	0.00387455	0.000657151	0.0145101	0.0145101
TRINITY_DN6436_c0_g1_i2	1.79702e-121	1.40745e-120	1.96928	0.0840247	6.45978	1.10983	0.0035957	-0.00148138	0.0105246	0.0105246
TRINITY_DN1551_c0_g1_i7	3.85942e-121	3.02076e-120	8.42247	0.359868	7.85408	20.49	0.00112505	0.257884	0.00301274	0.257884
TRINITY_DN3449_c0_g2_i9	4.93266e-121	3.85697e-120	1.84679	0.0789434	6.58437	0.976905	0.0030626	-0.000222154	0.00940153	0.00940153
comp29292_c0_seq1	1.16959e-120	9.13631e-120	6.10461	0.261361	2.38277	10.6487	0.0272589	-0.0258667	0.10936	0.10936
TRINITY_DN7586_c0_g1_i1	1.43876e-120	1.12353e-119	4.00276	0.171438	5.81832	4.62813	0.00299873	0.0557832	0.0187235	0.0557832
TRINITY_DN7252_c0_g2_i1	1.61874e-120	1.26366e-119	4.09109	0.175259	6.3804	4.83467	0.00174587	0.0596857	0.011308	0.0596857
TRINITY_DN2200_c0_g1_i7	2.18062e-120	1.70173e-119	1.54719	0.0663166	6.99857	0.690512	0.00233781	0.00532711	0.00645796	0.00645796
TRINITY_DN4985_c0_g2_i3	2.66128e-120	2.07615e-119	2.89115	0.123967	5.93084	2.41145	0.0137979	0.0133112	0.0169379	0.0169379
comp29525_c0_seq1	5.89573e-120	4.59643e-119	6.49611	0.278949	2.60353	12.0688	0.0180429	-0.00424879	0.137583	0.137583
TRINITY_DN14333_c0_g1_i1	3.19028e-119	2.47908e-118	1.35249	0.0582587	7.63341	0.528458	0.0012545	0.00553366	0.00365479	0.00553366
TRINITY_DN699_c0_g2_i1	5.04693e-119	3.91928e-118	2.49305	0.107479	7.91917	1.7956	0.000583178	0.0225205	0.00284788	0.0225205
TRINITY_DN3904_c0_g4_i2	5.17509e-119	4.01749e-118	2.75734	0.118879	7.67097	2.19649	0.0006481	0.0276164	0.00353573	0.0276164
comp39537_c0_seq4	7.84074e-119	6.08092e-118	5.72778	0.247136	2.17074	9.38164	0.0373006	-0.0278762	0.0848521	0.0848521
TRINITY_DN3518_c0_g1_i4	1.36558e-118	1.05804e-117	6.06379	0.261904	2.38737	10.5278	0.0272563	-0.00132189	0.109932	0.109932
TRINITY_DN29397_c0_g1_i1	1.82221e-118	1.41e-117	1.853	0.0800768	6.58727	0.985319	0.00344772	0.00155644	0.00937688	0.00937688
TRINITY_DN17616_c0_g2_i3	3.57365e-118	2.76255e-117	1.90225	0.0823087	6.45303	1.03744	0.00296028	0.00119601	0.0105892	0.0105892
TRINITY_DN2315_c0_g1_i11	2.13084e-117	1.64188e-116	7.4087	0.321643	7.4555	15.8599	0.00156636	0.205342	0.00428019	0.205342
TRINITY_DN250_c0_g1_i1	2.58869e-117	1.99337e-116	1.75392	0.0761731	6.65235	0.880205	0.00276507	-0.00127566	0.00883961	0.00883961
comp41855_c0_seq1	3.2902e-117	2.52947e-116	5.62355	0.244342	2.11863	9.04337	0.0403581	-0.0311958	0.0790475	0.0790475
TRINITY_DN10033_c0_g1_i1	6.69757e-117	5.14403e-116	2.15259	0.0936548	6.18561	1.32817	0.00406272	0.000925026	0.0134797	0.0134797
comp26858_c0_seq1	3.47731e-116	2.6647e-115	5.77232	0.251927	2.19301	9.5335	0.0397105	-0.023843	0.0872242	0.0872242
TRINITY_DN782_c0_g1_i1	4.11376e-116	3.15039e-115	2.90338	0.126756	5.46422	2.41154	0.00602637	-0.00244657	0.0261078	0.0261078
TRINITY_DN494_c0_g2_i1	6.64377e-116	5.08629e-115	1.5569	0.0680331	7.16246	0.700485	0.0022129	0.0070441	0.00556853	0.0070441
TRINITY_DN2253_c0_g1_i5	1.28352e-115	9.80103e-115	8.64962	0.378445	8.97784	21.6215	0.000487727	0.285954	0.00122964	0.285954
TRINITY_DN836_c0_g1_i3	1.47215e-115	1.12343e-114	3.387	0.14823	5.16496	3.28548	0.00726026	0.00187727	0.0366838	0.0366838
TRINITY_DN32264_c0_g1_i1	2.73124e-115	2.08225e-114	2.06924	0.0906659	6.24476	1.22547	0.00366007	-0.00119029	0.0127805	0.0127805
TRINITY_DN980_c0_g4_i1	3.04698e-115	2.32222e-114	3.11079	0.136331	6.48144	2.79673	0.00189007	0.0352824	0.0103203	0.0352824
TRINITY_DN49_c0_g1_i4	3.71116e-115	2.82571e-114	2.80601	0.123021	6.62049	2.27557	0.00171945	0.0285488	0.00909871	0.0285488
TRINITY_DN33387_c0_g1_i1	4.0487e-115	3.07976e-114	5.69819	0.249861	2.20456	9.28667	0.0363879	-0.0250653	0.0884731	0.0884731
comp38195_c1_seq1	1.39187e-114	1.05472e-113	5.54118	0.243554	2.07745	8.78616	0.0443986	-0.0287936	0.0742387	0.0742387
TRINITY_DN737_c1_g1_i23	1.51825e-114	1.14975e-113	7.60916	0.334505	10.0063	16.7345	0.000156272	0.223631	0.000691183	0.223631
TRINITY_DN37430_c0_g1_i1	2.00226e-114	1.51581e-113	7.23047	0.318027	3.45153	14.9483	0.0284275	-0.0152592	0.173855	0.173855
TRINITY_DN2016_c0_g1_i6	2.2846e-114	1.72845e-113	7.1165	0.313094	2.8651	14.4752	0.0284017	-0.022133	0.167654	0.167654
TRINITY_DN8521_c0_g1_i1	2.49278e-114	1.88535e-113	2.63475	0.115937	5.65715	1.9877	0.00528427	-0.000275977	0.0215984	0.0215984
TRINITY_DN2981_c0_g1_i1	3.03416e-114	2.29408e-113	4.56326	0.200873	4.61543	5.98523	0.0104839	0.0311857	0.0702159	0.0702159
comp6026_c0_seq1	3.72155e-114	2.81024e-113	5.82585	0.256553	2.27746	9.7091	0.0349653	-0.0211869	0.0966738	0.0966738
TRINITY_DN29259_c0_g1_i1	3.96614e-114	2.99398e-113	1.90015	0.0836874	6.46056	1.03247	0.00348989	-0.00247033	0.0105173	0.0105173
TRINITY_DN3215_c0_g1_i2	1.29668e-113	9.7668e-113	2.52357	0.1114	5.76895	1.83421	0.0052575	0.0118422	0.0195625	0.0195625
TRINITY_DN2315_c0_g1_i9	1.9109e-113	1.4384e-112	8.17949	0.361347	6.20473	19.3393	0.00892109	0.252222	0.0132498	0.252222
TRINITY_DN7573_c0_g1_i2	2.46207e-113	1.8527e-112	1.96872	0.0870153	6.36768	1.11408	0.00370459	0.00410601	0.0114387	0.0114387
TRINITY_DN4041_c0_g1_i5	3.59282e-113	2.70018e-112	1.00259	0.044346	8.78498	0.290566	0.000501826	0.00343132	0.00141326	0.00343132
comp22764_c1_seq1	5.67881e-113	4.2652e-112	1.02622	0.0454319	7.87767	0.301891	0.0011763	-1.09756e-05	0.0029518	0.0029518
TRINITY_DN3099_c2_g1_i5	7.3804e-113	5.53973e-112	6.91731	0.306395	7.11862	13.8321	0.00150149	0.186254	0.00579341	0.186254
TRINITY_DN1355_c0_g1_i3	7.54375e-113	5.65877e-112	1.617	0.0716265	6.80672	0.74841	0.00257613	-0.000999119	0.00768457	0.00768457
TRINITY_DN2430_c1_g1_i1	4.00516e-112	2.99399e-111	2.19153	0.0973945	6.11264	1.37466	0.00457785	-0.00174394	0.0143935	0.0143935
TRINITY_DN6348_c0_g1_i1	6.36218e-112	4.74551e-111	2.87779	0.128009	7.96128	2.39428	0.000549136	0.0322237	0.00274661	0.0322237
TRINITY_DN1545_c0_g2_i2	7.96775e-112	5.93751e-111	1.46764	0.0653124	7.04433	0.616999	0.00233552	-0.000491192	0.0061959	0.0061959
TRINITY_DN1301_c0_g1_i4	1.55518e-111	1.15818e-110	1.35548	0.0604011	7.18338	0.526051	0.00183216	-0.000547613	0.00546441	0.00546441
TRINITY_DN2988_c0_g1_i1	2.02956e-111	1.51052e-110	1.61353	0.071938	6.80791	0.747676	0.00267388	0.00178494	0.00767628	0.00767628
TRINITY_DN53816_c0_g1_i1	5.91939e-111	4.39868e-110	3.64076	0.162666	5.26791	3.83254	0.00604229	0.0468781	0.0325019	0.0468781
TRINITY_DN206_c0_g1_i1	1.04632e-110	7.77034e-110	2.27648	0.101827	6.00085	1.48523	0.00482691	0.000479822	0.0159106	0.0159106
TRINITY_DN4286_c0_g1_i1	4.7409e-110	3.51521e-109	1.47312	0.0660925	7.00679	0.620765	0.00232637	-0.00146537	0.00641005	0.00641005
TRINITY_DN4263_c0_g2_i1	6.4658e-110	4.79126e-109	6.49929	0.291776	5.79165	12.2147	0.00475887	0.165507	0.0191725	0.165507
TRINITY_DN4741_c0_g1_i1	7.15168e-110	5.29785e-109	1.06881	0.0479923	7.82849	0.328948	0.0015261	0.0014625	0.00308042	0.00308042
TRINITY_DN467_c0_g5_i1	7.43883e-110	5.50886e-109	3.22048	0.144619	5.20512	2.98846	0.00684919	0.0225233	0.0349803	0.0349803
TRINITY_DN980_c0_g2_i1	8.01539e-110	5.93398e-109	2.80858	0.126141	6.52397	2.28102	0.00215091	0.0296724	0.00993036	0.0296724
comp41036_c1_seq7	9.75176e-110	7.21496e-109	7.05197	0.31685	3.0661	14.2435	0.0194628	0.0211714	0.181325	0.181325
TRINITY_DN3099_c1_g1_i4	1.33983e-109	9.90677e-109	7.79426	0.350426	8.1766	17.5678	0.000929139	0.244667	0.00228868	0.244667
TRINITY_DN10017_c0_g2_i1	1.79205e-109	1.32423e-108	6.75494	0.303877	3.75287	13.1952	0.0262258	0.158456	0.15117	0.158456
TRINITY_DN52274_c0_g1_i1	2.02088e-109	1.49285e-108	6.40044	0.287999	3.82382	11.8153	0.0212441	0.10808	0.144643	0.144643
TRINITY_DN42110_c0_g1_i1	5.19479e-109	3.82796e-108	2.57776	0.116213	5.75769	1.92168	0.00490284	0.0221079	0.019759	0.0221079
comp40448_c1_seq5	9.05367e-109	6.6612e-108	2.67653	0.120802	5.56526	2.05116	0.00564155	-0.000557809	0.0235446	0.0235446
TRINITY_DN1851_c0_g2_i3	2.70086e-108	1.98469e-107	1.05501	0.0477227	7.79062	0.319829	0.00137122	0.000746527	0.0031837	0.0031837
TRINITY_DN685_c0_g3_i1	3.56679e-108	2.61858e-107	4.7232	0.213772	4.96604	6.45223	0.00664916	0.084748	0.0465654	0.084748
TRINITY_DN2657_c0_g2_i1	8.79939e-108	6.45017e-107	1.30161	0.05902	7.2965	0.484753	0.00203144	-0.00121633	0.00493528	0.00493528
TRINITY_DN7147_c0_g1_i2	1.12586e-107	8.24018e-107	7.06616	0.320569	3.46825	14.2893	0.0326458	-0.00533034	0.172883	0.172883
TRINITY_DN12138_c0_g1_i1	1.17261e-107	8.57969e-107	1.46472	0.066455	6.98791	0.619195	0.00231193	0.00495161	0.0065206	0.0065206
TRINITY_DN3863_c0_g3_i3	2.50066e-107	1.82741e-106	0.749086	0.0340395	8.5971	0.161666	0.00068754	0.000879646	0.00162983	0.00162983
TRINITY_DN33_c0_g1_i5	3.86216e-107	2.8215e-106	8.60089	0.391186	6.3206	21.3981	0.00619431	0.299859	0.0119356	0.299859
TRINITY_DN4396_c0_g1_i10	4.34193e-107	3.16907e-106	3.22607	0.146764	5.91844	3.0105	0.00695691	0.0361223	0.0171264	0.0361223
TRINITY_DN28926_c0_g1_i1	4.95669e-107	3.61666e-106	3.04617	0.138617	5.69383	2.68412	0.00403007	0.0343995	0.0209085	0.0343995
TRINITY_DN14757_c0_g1_i4	5.97229e-107	4.35637e-106	6.33081	0.288198	2.59756	11.4838	0.0292949	0.00871166	0.136821	0.136821
comp22965_c0_seq4	8.39755e-107	6.12355e-106	5.31177	0.241979	1.96274	8.08534	0.0563666	-0.0284331	0.0607408	0.0607408
TRINITY_DN996_c0_g3_i8	1.12822e-106	8.22453e-106	2.11338	0.0963342	6.18235	1.27799	0.00504129	-0.00284107	0.0135193	0.0135193
TRINITY_DN1174_c0_g1_i4	1.44277e-106	1.05047e-105	0.841051	0.0383572	8.34755	0.204156	0.000954902	0.00143826	0.00198765	0.00198765
TRINITY_DN631_c0_g1_i2	1.67269e-106	1.2175e-105	8.18103	0.373221	8.46428	19.3615	0.000531975	0.278057	0.00180928	0.278057
comp18965_c0_seq1	1.90121e-106	1.38298e-105	5.35255	0.24425	1.98313	8.18955	0.0562208	-0.0516884	0.0630955	0.0630955
TRINITY_DN18599_c0_g1_i1	2.17898e-106	1.58359e-105	4.1418	0.189054	4.72322	4.91748	0.00939581	0.0095029	0.062087	0.062087
TRINITY_DN261_c0_g1_i1	6.17195e-106	4.47185e-105	1.50645	0.0689119	6.90378	0.652239	0.00246058	0.00202061	0.00703711	0.00703711
TRINITY_DN7140_c0_g1_i2	6.98162e-105	5.03701e-104	1.39773	0.0642649	7.1009	0.560399	0.00237304	0.000209039	0.00588692	0.00588692
TRINITY_DN3075_c0_g1_i2	8.7116e-105	6.28133e-104	2.15511	0.099134	6.09537	1.32961	0.00503674	-0.00199441	0.0146184	0.0146184
TRINITY_DN1092_c0_g2_i2	1.95616e-104	1.40917e-103	1.05941	0.048816	7.70514	0.321303	0.00133496	-0.000600817	0.00343104	0.00343104
TRINITY_DN4204_c0_g1_i2	3.42387e-104	2.46498e-103	7.01454	0.323602	3.19364	14.0703	0.0264845	-0.0123573	0.182952	0.182952
TRINITY_DN2864_c0_g1_i20	4.21949e-104	3.03686e-103	2.41212	0.111328	5.77896	1.66386	0.00539819	-0.00366636	0.0193896	0.0193896
TRINITY_DN4957_c0_g2_i1	4.57241e-104	3.28788e-103	6.17183	0.2849	2.59771	10.916	0.0254962	0.0127369	0.13684	0.13684
comp36320_c0_seq1	4.98535e-104	3.58373e-103	6.14534	0.28373	2.57188	10.8239	0.0274776	0.0120517	0.133527	0.133527
TRINITY_DN3011_c0_g1_i2	5.2521e-104	3.77434e-103	1.80119	0.0831701	6.49692	0.931512	0.00365781	0.00167574	0.0101767	0.0101767
TRINITY_DN4461_c0_g1_i4	7.40786e-104	5.32034e-103	1.15747	0.0534855	7.49639	0.384816	0.0015944	0.000776014	0.00412699	0.00412699
TRINITY_DN3518_c0_g1_i12	1.10251e-103	7.90867e-103	5.55783	0.257039	2.14345	8.83223	0.0502735	-0.0425042	0.0818645	0.0818645
TRINITY_DN14498_c0_g1_i1	5.29901e-103	3.78974e-102	6.12359	0.284158	2.55645	10.7354	0.0299495	-0.0047789	0.131542	0.131542
TRINITY_DN7961_c0_g2_i1	9.56469e-103	6.83225e-102	2.22854	0.103544	5.95008	1.42664	0.00479347	0.00415973	0.0166493	0.0166493
TRINITY_DN9711_c0_g1_i4	2.07329e-102	1.47921e-101	1.33703	0.0622261	7.10789	0.512644	0.00189437	0.000304014	0.00584981	0.00584981
TRINITY_DN3327_c0_g1_i4	3.01663e-102	2.15032e-101	1.75043	0.0815321	6.52467	0.876051	0.00337081	-0.00265173	0.00992415	0.00992415
TRINITY_DN11979_c0_g1_i1	3.64698e-102	2.59809e-101	2.21852	0.103377	5.92514	1.41304	0.00434944	0.00359131	0.0170242	0.0170242
TRINITY_DN43859_c0_g1_i1	5.63602e-102	4.01387e-101	2.23284	0.104142	5.91518	1.42828	0.00451519	-4.31539e-05	0.0171761	0.0171761
TRINITY_DN10559_c0_g1_i1	6.15581e-102	4.38143e-101	5.13867	0.23972	1.87619	7.54595	0.0636609	-0.0620173	0.0512706	0.0512706
TRINITY_DN11576_c0_g1_i1	6.5273e-102	4.64445e-101	2.48607	0.11599	7.1277	1.78893	0.00132843	0.0255792	0.00574609	0.0255792
TRINITY_DN1443_c0_g1_i1	7.24374e-102	5.15269e-101	8.40961	0.39245	7.59072	20.4702	0.00161408	0.306419	0.00379539	0.306419
TRINITY_DN2588_c0_g2_i1	1.57752e-101	1.12013e-100	6.88526	0.321857	6.9045	13.7224	0.00141527	0.205769	0.00703256	0.205769
comp39466_c1_seq6	1.74637e-101	1.23965e-100	5.50374	0.257334	2.183	8.68359	0.046288	-0.0124902	0.086154	0.086154
TRINITY_DN48355_c0_g1_i1	3.48655e-101	2.47196e-100	4.01457	0.18799	4.7271	4.62011	0.00887219	0.00900516	0.0618083	0.0618083
comp38765_c1_seq12	3.61128e-101	2.55963e-100	5.19415	0.243245	1.90393	7.71314	0.0641395	-0.058538	0.0541966	0.0541966
TRINITY_DN6210_c0_g1_i1	4.46691e-101	3.1642e-100	1.41712	0.0663952	7.02499	0.57501	0.0025113	-0.00107171	0.00630534	0.00630534
comp5786_c0_seq1	4.4802e-101	3.17267e-100	5.21091	0.244145	1.91231	7.77635	0.064111	-0.0428885	0.0551024	0.0551024
TRINITY_DN44687_c0_g1_i1	5.20353e-101	3.68271e-100	6.68819	0.313462	2.9335	12.8016	0.0229375	0.00158334	0.17358	0.17358
TRINITY_DN11797_c1_g1_i1	5.67062e-101	4.01209e-100	2.42634	0.113739	5.73972	1.68627	0.00579685	-0.000854158	0.0200763	0.0200763
comp41034_c1_seq1	1.00483e-100	7.09888e-100	6.01426	0.282284	2.51214	10.3493	0.0335445	-0.0164558	0.125824	0.125824
TRINITY_DN3245_c0_g1_i13	1.42195e-100	1.00367e-99	1.34689	0.0632655	7.08843	0.522923	0.00205142	0.00332361	0.00595363	0.00595363
TRINITY_DN1831_c0_g1_i6	1.61503e-100	1.13962e-99	2.58646	0.121524	5.81396	1.93668	0.00477228	0.0247639	0.0187962	0.0247639
TRINITY_DN13245_c0_g1_i1	3.77096e-100	2.65383e-99	1.96776	0.0926282	7.19451	1.12102	0.0017005	0.0154595	0.00540985	0.0154595
TRINITY_DN12202_c0_g1_i19	3.96121e-100	2.7869e-99	2.44197	0.114963	5.74263	1.70875	0.00640845	-0.000609942	0.0200246	0.0200246
TRINITY_DN1028_c0_g1_i1	8.73716e-100	6.13794e-99	7.56495	0.356767	8.03239	16.5692	0.000746555	0.253819	0.0025847	0.253819
TRINITY_DN29149_c0_g1_i1	8.76934e-100	6.15873e-99	6.47147	0.3052	3.6445	12.1164	0.0258669	0.149944	0.160428	0.160428
TRINITY_DN4824_c1_g1_i1	1.39878e-99	9.8063e-99	2.78276	0.131373	5.40687	2.2156	0.00674372	-0.00312063	0.0277743	0.0277743
comp36748_c0_seq1	1.42291e-99	9.97256e-99	5.38597	0.254281	2.15811	8.31551	0.0458315	-0.0139762	0.0834857	0.0834857
comp34338_c1_seq2	2.6467e-99	1.85113e-98	6.56059	0.310165	2.8621	12.3083	0.025035	-0.0125305	0.167369	0.167369
TRINITY_DN6090_c0_g1_i2	3.6315e-99	2.53619e-98	1.89909	0.0898465	6.30431	1.04013	0.00403248	0.00726649	0.0121123	0.0121123
TRINITY_DN9323_c0_g1_i1	4.56901e-99	3.18906e-98	3.67315	0.173867	4.87925	3.8895	0.00879319	0.0316076	0.0516664	0.0516664
comp34242_c0_seq1	5.52564e-99	3.85563e-98	5.32635	0.252228	1.97003	8.11135	0.0656594	-0.0590808	0.0615783	0.0615783
TRINITY_DN14265_c1_g1_i1	1.38582e-98	9.6472e-98	2.09252	0.099295	6.07215	1.25586	0.00479296	0.000831728	0.014926	0.014926
TRINITY_DN1934_c0_g1_i5	6.11948e-98	4.24634e-97	2.30149	0.109578	5.8143	1.53043	0.00522405	0.0146578	0.0187904	0.0187904
TRINITY_DN1660_c0_g1_i1	6.13697e-98	4.25723e-97	1.04434	0.0497232	7.65791	0.312354	0.00136814	-0.000506454	0.00357664	0.00357664
comp13600_c0_seq1	2.04763e-97	1.41838e-96	1.70768	0.0815285	6.51406	0.835248	0.00327389	-0.00087814	0.0100199	0.0100199
TRINITY_DN5805_c0_g1_i4	2.29103e-97	1.58652e-96	1.92036	0.0917057	6.25141	1.05777	0.00411561	0.000688213	0.0127043	0.0127043
TRINITY_DN7481_c0_g1_i2	2.85862e-97	1.97785e-96	6.00683	0.286997	3.85304	10.3528	0.0228611	0.0280274	0.141874	0.141874
TRINITY_DN46807_c0_g1_i1	3.54051e-97	2.4475e-96	2.80724	0.134191	5.36429	2.26399	0.00689802	0.00756704	0.0291163	0.0291163
TRINITY_DN12673_c0_g1_i7	3.64926e-96	2.51756e-95	4.20876	0.202265	4.60644	5.0782	0.0108956	0.00910256	0.0709266	0.0709266
TRINITY_DN910_c0_g2_i1	6.49397e-96	4.47488e-95	2.44163	0.117496	5.67713	1.70527	0.00639105	-0.00409537	0.0212196	0.0212196
TRINITY_DN6067_c0_g1_i1	1.18451e-95	8.1528e-95	4.87556	0.234948	7.45223	6.88636	0.000498078	0.109903	0.00429269	0.109903
TRINITY_DN32224_c0_g1_i1	1.64572e-95	1.13109e-94	3.98138	0.192005	4.6969	4.55246	0.00972874	0.017676	0.064003	0.064003
TRINITY_DN283_c0_g2_i1	3.45766e-95	2.37162e-94	1.88012	0.0908266	6.24655	1.0105	0.00373892	-0.00310023	0.01276	0.01276
TRINITY_DN3190_c0_g4_i1	3.53577e-95	2.4245e-94	1.85055	0.0894029	6.2993	0.983171	0.00381847	0.00170093	0.0121673	0.0121673
comp7835_c0_seq1	3.73197e-95	2.5583e-94	5.3143	0.256774	2.03623	8.09264	0.0625153	-0.0350288	0.0693506	0.0693506
TRINITY_DN54_c0_g1_i1	5.48358e-95	3.7558e-94	5.36137	0.259281	4.09025	8.22491	0.0159895	-0.00167664	0.118464	0.118464
TRINITY_DN12997_c0_g1_i1	6.2223e-95	4.25808e-94	3.71573	0.179749	4.83665	3.95299	0.0102674	-0.000646876	0.054352	0.054352
TRINITY_DN4648_c0_g1_i1	8.13556e-95	5.56417e-94	1.38225	0.0669087	7.04743	0.551285	0.00277498	0.00351555	0.00617858	0.00617858
TRINITY_DN8978_c0_g1_i1	9.58548e-95	6.55205e-94	1.42776	0.0691382	6.92412	0.584571	0.00265162	-0.000155874	0.00690856	0.00690856
TRINITY_DN4745_c0_g1_i2	1.13723e-94	7.7667e-94	4.11468	0.199329	4.62706	4.85403	0.0101612	0.00935175	0.0693031	0.0693031
TRINITY_DN13799_c0_g1_i1	1.6249e-94	1.10877e-93	1.975	0.095756	6.13052	1.11946	0.00417418	0.001646	0.0141642	0.0141642
TRINITY_DN7801_c0_g1_i3	2.9669e-94	2.02218e-93	3.44262	0.167148	4.94023	3.40187	0.00784633	0.0104456	0.0480308	0.0480308
TRINITY_DN9885_c0_g4_i2	7.22998e-94	4.91936e-93	1.93031	0.0939186	6.20938	1.07265	0.004447	0.00494145	0.0131944	0.0131944
TRINITY_DN4254_c0_g1_i1	8.6199e-94	5.8634e-93	4.96903	0.241867	4.38476	7.08479	0.027048	0.00811292	0.0899512	0.0899512
TRINITY_DN5509_c0_g1_i3	2.18954e-93	1.48682e-92	2.09459	0.102179	6.00619	1.25576	0.00504651	-0.0024288	0.0158347	0.0158347
comp42560_c0_seq1	2.19962e-93	1.49323e-92	5.24271	0.255755	2.00044	7.87481	0.0657021	-0.0404434	0.0651194	0.0651194
TRINITY_DN4278_c0_g1_i3	2.20771e-93	1.4983e-92	2.1245	0.10364	5.97792	1.29331	0.00524233	-0.000878843	0.0162403	0.0162403
TRINITY_DN42554_c0_g1_i1	4.75075e-93	3.22049e-92	4.44771	0.21737	4.4635	5.72568	0.0116148	0.0742995	0.0828848	0.0828848
TRINITY_DN33171_c0_g1_i1	1.81063e-92	1.22393e-91	6.40403	0.313983	2.81156	11.7263	0.0348764	-0.0247054	0.162294	0.162294
TRINITY_DN3801_c1_g1_i2	4.52657e-92	3.05027e-91	5.11249	0.251213	4.18148	7.49438	0.0168232	0.0141104	0.109392	0.109392
TRINITY_DN4081_c0_g3_i1	5.70053e-92	3.84027e-91	4.68131	0.230153	4.34382	6.28698	0.0121988	0.0177402	0.0937424	0.0937424
TRINITY_DN8775_c0_g1_i1	5.73152e-92	3.86005e-91	2.67491	0.131512	5.8761	2.07397	0.00433761	0.0302531	0.0177851	0.0302531
TRINITY_DN5146_c0_g1_i1	1.30516e-91	8.78004e-91	4.10889	0.202416	5.15905	4.89394	0.0057319	0.0762123	0.0369425	0.0762123
TRINITY_DN1913_c0_g1_i1	2.81437e-91	1.89114e-90	3.80412	0.187751	4.83978	4.18353	0.0163506	0.0406582	0.0541506	0.0541506
comp36703_c2_seq1	2.95551e-91	1.98542e-90	5.33578	0.263378	2.12636	8.14427	0.0588027	-0.0473461	0.0799327	0.0799327
TRINITY_DN2381_c0_g4_i2	4.24845e-91	2.84995e-90	1.21271	0.059913	7.32046	0.421311	0.00234895	-0.00104072	0.00483018	0.00483018
TRINITY_DN12343_c0_g4_i1	4.56699e-91	3.06277e-90	2.77057	0.136902	5.34024	2.1968	0.00756918	-0.00332092	0.0299151	0.0299151
TRINITY_DN19810_c0_g1_i8	6.59494e-91	4.41904e-90	2.27942	0.112734	5.76836	1.50627	0.00584505	0.019546	0.0195728	0.0195728
TRINITY_DN500_c0_g1_i1	7.07409e-91	4.73877e-90	1.21071	0.0598885	7.27958	0.424268	0.00216234	0.00421257	0.00501092	0.00501092
TRINITY_DN33_c0_g1_i3	7.44602e-91	4.98651e-90	8.04052	0.397779	7.57045	18.7427	0.0012364	0.315221	0.00386416	0.315221
comp38747_c0_seq3	9.6756e-91	6.47598e-90	5.58754	0.276603	2.31881	8.94367	0.0514684	-0.0240497	0.10155	0.10155
TRINITY_DN1738_c0_g1_i10	1.42543e-90	9.53248e-90	2.33094	0.115499	5.71337	1.56716	0.0061298	0.0111362	0.0205503	0.0205503
TRINITY_DN6472_c0_g1_i3	2.89649e-90	1.93376e-89	1.86953	0.0927974	6.27707	1.0053	0.00480907	0.00299312	0.0124136	0.0124136
TRINITY_DN4283_c0_g2_i1	3.95643e-90	2.63843e-89	8.50968	0.422717	8.63598	20.9962	0.000705137	0.356674	0.00158161	0.356674
TRINITY_DN7908_c0_g1_i1	4.3984e-90	2.93071e-89	4.0412	0.200798	5.24223	4.73521	0.0048113	0.0758287	0.0334889	0.0758287
TRINITY_DN2178_c0_g3_i4	9.23127e-90	6.1423e-89	2.05248	0.10217	6.05771	1.20737	0.0057567	-0.00137721	0.0151206	0.0151206
TRINITY_DN735_c0_g1_i1	9.38311e-90	6.24159e-89	4.75448	0.236682	4.28432	6.48878	0.0126602	0.0225453	0.0993765	0.0993765
TRINITY_DN37020_c0_g1_i1	1.30178e-89	8.65452e-89	7.93741	0.395451	8.31758	18.2688	0.000651389	0.312111	0.00203685	0.312111
TRINITY_DN1902_c0_g1_i7	1.61366e-89	1.0716e-88	2.91727	0.145419	5.22362	2.44232	0.00806622	0.00449412	0.0342271	0.0342271
TRINITY_DN2003_c0_g1_i10	2.39267e-89	1.58539e-88	2.0278	0.10118	6.02185	1.17626	0.00486044	-0.00321314	0.0156143	0.0156143
comp21651_c0_seq1	9.57254e-89	6.33395e-88	5.58835	0.279803	2.33352	8.95397	0.053261	-0.0168339	0.103319	0.103319
TRINITY_DN2946_c0_g1_i5	9.58204e-89	6.33848e-88	1.22646	0.0614081	7.4606	0.43624	0.0018742	0.0056677	0.00426075	0.0056677
TRINITY_DN10727_c0_g1_i1	1.4161e-88	9.357e-88	4.91296	0.246229	4.20358	6.89926	0.0140411	-0.0106217	0.107216	0.107216
TRINITY_DN737_c0_g2_i1	1.56413e-88	1.03295e-87	5.32524	0.266958	2.13163	8.12516	0.0620001	-0.0353606	0.0805326	0.0805326
TRINITY_DN2912_c0_g1_i2	4.47954e-88	2.95007e-87	1.51459	0.0761286	6.70185	0.656321	0.00313964	-0.0020955	0.00845149	0.00845149
TRINITY_DN1510_c0_g1_i3	5.29787e-88	3.48804e-87	6.78443	0.341153	2.98914	13.2186	0.055279	0.0235611	0.177492	0.177492
TRINITY_DN43326_c0_g1_i1	6.94673e-88	4.56982e-87	6.45874	0.324998	3.24048	12.0392	0.0290413	0.111579	0.182206	0.182206
TRINITY_DN29122_c0_g1_i1	8.55383e-88	5.61927e-87	6.4917	0.326828	3.16635	12.1342	0.0304935	0.0786955	0.18314	0.18314
TRINITY_DN4603_c0_g1_i2	2.15947e-87	1.4151e-86	2.05744	0.103826	5.95841	1.21303	0.00503388	-0.000847014	0.016526	0.016526
TRINITY_DN47610_c0_g1_i1	2.76424e-87	1.80991e-86	1.28008	0.0646384	7.11679	0.47202	0.00255324	0.00193335	0.005803	0.005803
TRINITY_DN6468_c0_g1_i1	3.23462e-87	2.11615e-86	4.67441	0.236131	4.30089	6.29564	0.0137223	0.0478117	0.0977938	0.0977938
TRINITY_DN49690_c0_g1_i1	5.73009e-87	3.74463e-86	6.39958	0.323751	3.22099	11.864	0.0270602	0.162705	0.182569	0.182569
TRINITY_DN1565_c1_g1_i1	9.89275e-87	6.45253e-86	3.25069	0.16468	4.98585	3.05293	0.00876956	0.0306406	0.0454697	0.0454697
TRINITY_DN1248_c0_g1_i1	2.81609e-86	1.83127e-85	4.03832	0.205132	4.68715	4.69802	0.0194342	0.0255739	0.0647239	0.0647239
TRINITY_DN43819_c0_g1_i1	3.88795e-86	2.52552e-85	5.37209	0.273109	2.2503	8.27075	0.0556206	-0.0261736	0.0935563	0.0935563
TRINITY_DN11593_c0_g1_i1	7.06107e-86	4.57921e-85	5.96308	0.303622	3.71886	10.1722	0.0301942	-0.0154345	0.154178	0.154178
TRINITY_DN12357_c0_g1_i2	1.00929e-85	6.54358e-85	5.05808	0.25778	4.10332	7.33973	0.0157421	0.0192101	0.117159	0.117159
TRINITY_DN7390_c0_g1_i1	2.77214e-85	1.7924e-84	1.8272	0.093366	6.24117	0.955809	0.00461245	-0.00238561	0.012822	0.012822
comp18582_c0_seq2	3.36659e-85	2.17557e-84	5.04305	0.25782	1.82838	7.26892	0.0864221	-0.0834815	0.0465203	0.0465203
TRINITY_DN12636_c0_g1_i2	3.90175e-85	2.52004e-84	5.51773	0.282196	2.43336	8.73883	0.0435484	0.003317	0.11572	0.11572
TRINITY_DN3923_c0_g2_i3	4.22051e-85	2.72518e-84	7.68125	0.392926	7.98888	17.1223	0.000714548	0.308067	0.00268244	0.308067
TRINITY_DN2678_c0_g1_i1	4.47893e-85	2.89125e-84	2.17563	0.111309	5.83267	1.35418	0.00629345	-0.0042074	0.0184861	0.0184861
TRINITY_DN6723_c0_g1_i8	2.06851e-84	1.32878e-83	2.18107	0.112036	5.79176	1.36576	0.00593366	0.00175675	0.0191706	0.0191706
TRINITY_DN1299_c0_g1_i1	3.6448e-84	2.33758e-83	1.64058	0.0843982	6.47099	0.770473	0.00382774	-0.00210651	0.0104184	0.0104184
TRINITY_DN5823_c0_g1_i4	8.07946e-84	5.1692e-83	1.27868	0.0659196	7.06655	0.471503	0.00261815	0.00245781	0.00607263	0.00607263
TRINITY_DN6573_c0_g1_i3	2.52826e-83	1.61453e-82	0.934938	0.0483449	7.75421	0.251464	0.00138788	0.000616653	0.00328659	0.00328659
TRINITY_DN5711_c0_g1_i2	2.65467e-83	1.69434e-82	5.33639	0.275977	2.22529	8.18658	0.0615767	-0.00291108	0.0907494	0.0907494
comp30865_c0_seq2	3.28711e-83	2.09688e-82	5.58604	0.289053	2.44281	8.92798	0.0501801	-0.0355025	0.116923	0.116923
TRINITY_DN482_c0_g1_i4	4.62296e-83	2.94745e-82	1.28826	0.0667227	7.08727	0.477355	0.00294393	0.00076131	0.0059599	0.0059599
TRINITY_DN1178_c0_g4_i4	7.17466e-83	4.56821e-82	2.09305	0.108532	5.84117	1.26427	0.0052116	0.00948457	0.0183469	0.0183469
TRINITY_DN2545_c0_g1_i1	8.83878e-83	5.62627e-82	3.26446	0.169369	5.79499	3.09395	0.00371336	0.0536585	0.0191157	0.0536585
TRINITY_DN4884_c0_g1_i2	1.01201e-82	6.43843e-82	5.24273	0.272106	3.98525	7.86825	0.0191351	-0.0015826	0.128948	0.128948
TRINITY_DN47290_c0_g1_i1	1.34134e-82	8.5291e-82	3.53175	0.183442	4.91223	3.62147	0.00832169	0.0589804	0.0496701	0.0589804
TRINITY_DN2910_c0_g1_i1	1.49928e-82	9.52572e-82	2.4569	0.127652	5.46185	1.73001	0.0064164	-0.000188663	0.0261735	0.0261735
TRINITY_DN9797_c0_g1_i1	2.15872e-82	1.36972e-81	6.1487	0.319779	3.43076	10.8252	0.0295118	-0.00223667	0.175005	0.175005
TRINITY_DN9760_c0_g1_i1	2.56428e-82	1.62662e-81	5.25526	0.27344	2.19033	7.89797	0.0626026	-0.0542404	0.0869367	0.0869367
TRINITY_DN144_c0_g1_i1	1.24037e-81	7.8389e-81	2.27659	0.118962	5.61743	1.49933	0.0059073	0.0156925	0.0223966	0.0223966
TRINITY_DN2623_c0_g1_i6	1.39063e-81	8.78379e-81	2.01318	0.105231	5.95963	1.16221	0.00563909	-0.000690415	0.0165079	0.0165079
TRINITY_DN1954_c0_g1_i4	3.14361e-81	1.98248e-80	6.16321	0.322875	2.78724	10.8976	0.0488109	0.00331972	0.159685	0.159685
TRINITY_DN7918_c0_g1_i1	3.17178e-81	1.99972e-80	2.87684	0.150714	5.29287	2.40357	0.00707805	0.0383512	0.0315774	0.0383512
TRINITY_DN299_c0_g1_i2	3.85961e-81	2.43273e-80	7.35998	0.385787	8.57754	15.7321	0.000415492	0.297248	0.00165479	0.297248
TRINITY_DN2106_c0_g1_i4	5.09625e-81	3.21049e-80	2.17642	0.114168	5.73025	1.36757	0.00582332	0.0107423	0.0202453	0.0202453
comp36506_c2_seq2	5.41337e-81	3.40936e-80	5.36691	0.281578	2.30573	8.24951	0.0585815	-0.035413	0.0999908	0.0999908
TRINITY_DN3806_c0_g1_i3	8.02618e-81	5.04824e-80	1.54486	0.0811395	6.55473	0.683483	0.00350979	-0.00164162	0.00965746	0.00965746
TRINITY_DN2773_c2_g1_i1	1.67998e-80	1.05582e-79	1.69936	0.0894362	6.35071	0.827181	0.00438221	-0.00194384	0.0116154	0.0116154
TRINITY_DN5553_c0_g1_i1	1.98455e-80	1.24691e-79	0.676896	0.035641	8.50215	0.131199	0.000784873	-0.00044812	0.00175569	0.00175569
TRINITY_DN32668_c0_g1_i1	3.63416e-80	2.28096e-79	2.01419	0.106232	5.92327	1.16676	0.00551801	0.00338128	0.0170527	0.0170527
TRINITY_DN154_c1_g1_i2	3.95079e-80	2.47708e-79	2.20521	0.116334	7.20194	1.41261	0.00128082	0.0257863	0.00537374	0.0257863
TRINITY_DN122_c0_g1_i4	3.96017e-80	2.48231e-79	2.58357	0.136295	5.35261	1.93098	0.00765202	0.0202084	0.0295006	0.0295006
TRINITY_DN42572_c0_g1_i1	4.00043e-80	2.50688e-79	5.92453	0.312554	3.52272	10.1044	0.0259363	0.0625415	0.169444	0.169444
TRINITY_DN2815_c0_g2_i2	4.23944e-80	2.65526e-79	6.94708	0.366559	3.29844	13.8075	0.0880377	-0.0666268	0.180693	0.180693
TRINITY_DN242_c0_g1_i1	2.93991e-79	1.83457e-78	2.91733	0.154766	5.12688	2.44728	0.0095178	0.00870998	0.038387	0.038387
TRINITY_DN6683_c0_g1_i1	5.95585e-79	3.71172e-78	3.01464	0.160246	5.04166	2.6057	0.00883957	0.00179112	0.0425179	0.0425179
TRINITY_DN2129_c0_g1_i3	6.85566e-79	4.27025e-78	2.5136	0.133665	5.37818	1.80655	0.00706424	-0.0054804	0.0286687	0.0286687
TRINITY_DN29502_c0_g1_i1	9.42901e-79	5.86853e-78	4.93497	0.262663	4.17356	7.07653	0.0156159	0.122368	0.110175	0.122368
TRINITY_DN53218_c0_g1_i1	1.86367e-78	1.15811e-77	5.73027	0.305581	2.69461	9.47983	0.0378028	0.0766787	0.148957	0.148957
TRINITY_DN13139_c1_g1_i1	2.7841e-78	1.72918e-77	1.93747	0.103438	6.00877	1.07739	0.00560076	9.00324e-05	0.0157982	0.0157982
TRINITY_DN7787_c0_g1_i1	3.02283e-78	1.87647e-77	2.1726	0.116019	6.59484	1.3717	0.00235886	0.0245617	0.00931271	0.0245617
TRINITY_DN6370_c0_g2_i2	8.0188e-78	4.97391e-77	2.99691	0.160484	5.10919	2.61029	0.00984743	0.0416626	0.0392077	0.0416626
TRINITY_DN4890_c0_g1_i3	8.6491e-78	5.36348e-77	1.07927	0.0578069	7.36437	0.334228	0.00203962	-0.000379	0.00464365	0.00464365
comp5268_c0_seq2	9.42815e-78	5.84506e-77	5.00718	0.268257	2.05041	7.22132	0.0728891	-0.0052906	0.0710343	0.0710343
TRINITY_DN14319_c0_g1_i1	1.28713e-77	7.97344e-77	1.42713	0.076526	6.7031	0.584988	0.0032705	0.000314532	0.00844196	0.00844196
TRINITY_DN41974_c0_g1_i1	1.45408e-77	8.99825e-77	7.25236	0.389024	4.16512	15.2871	0.0220357	0.280644	0.11101	0.280644
TRINITY_DN13696_c0_g2_i1	1.8142e-77	1.12239e-76	2.11562	0.113556	5.74944	1.295	0.00588614	0.0129917	0.0199039	0.0199039
TRINITY_DN42362_c0_g1_i1	2.97144e-77	1.83691e-76	3.5881	0.192865	6.16927	3.74219	0.00250356	0.0718905	0.0136794	0.0718905
TRINITY_DN3645_c0_g1_i3	3.05679e-77	1.88918e-76	4.55025	0.244602	4.22653	5.99375	0.0146914	0.0764428	0.104969	0.104969
TRINITY_DN303_c1_g1_i1	3.36079e-77	2.07652e-76	4.55434	0.244889	4.85552	6.0291	0.0084878	0.111453	0.0531475	0.111453
TRINITY_DN5407_c0_g1_i1	4.1541e-77	2.56401e-76	1.78863	0.0962342	6.14807	0.918994	0.00457947	0.00118085	0.0139426	0.0139426
TRINITY_DN3015_c0_g1_i9	4.43289e-77	2.73538e-76	5.90618	0.317831	3.45956	10.0666	0.0286404	0.0881331	0.173393	0.173393
TRINITY_DN2632_c0_g2_i3	5.4496e-77	3.36014e-76	1.15094	0.061973	7.17111	0.379932	0.00215604	-0.000456709	0.00552525	0.00552525
TRINITY_DN58_c0_g1_i7	6.28941e-77	3.87695e-76	1.79324	0.0965982	6.17548	0.919849	0.00505932	-0.00381139	0.0136031	0.0136031
TRINITY_DN703_c0_g1_i1	7.66541e-77	4.72393e-76	4.92595	0.265502	4.0393	6.99266	0.0174252	0.0523376	0.123558	0.123558
TRINITY_DN2136_c0_g1_i2	8.58604e-77	5.28991e-76	1.51883	0.0818897	6.50561	0.660208	0.00331498	-0.00201851	0.0100969	0.0100969
TRINITY_DN5551_c0_g1_i1	1.44577e-76	8.90054e-76	6.14517	0.331827	2.86788	10.8181	0.0523023	-0.0189459	0.167916	0.167916
TRINITY_DN970_c0_g1_i1	3.39377e-76	2.08714e-75	2.98205	0.161426	7.88907	2.58542	0.000621364	0.0514951	0.00292284	0.0514951
comp24441_c0_seq1	3.59822e-76	2.2123e-75	3.81947	0.206793	4.56447	4.18371	0.0112129	0.00700387	0.0743135	0.0743135
comp42878_c0_seq1	4.35699e-76	2.67813e-75	5.61676	0.304271	2.60349	9.05279	0.0475831	-0.00197854	0.137579	0.137579
TRINITY_DN7934_c0_g1_i2	4.51076e-76	2.77192e-75	1.26658	0.0686202	6.92754	0.461737	0.00253025	0.00142126	0.00688722	0.00688722
TRINITY_DN14861_c0_g1_i4	5.39789e-76	3.31622e-75	1.09597	0.0594083	7.24364	0.344421	0.00188313	-0.000443523	0.00517557	0.00517557
comp21562_c0_seq1	9.14112e-76	5.60577e-75	4.81679	0.261503	1.71525	6.63702	0.0998062	-0.0904402	0.0369614	0.0369614
TRINITY_DN3879_c0_g1_i2	1.01803e-75	6.24145e-75	3.66485	0.199027	4.65636	3.8503	0.0121819	0.00278748	0.0670419	0.0670419
TRINITY_DN3058_c0_g1_i1	1.13529e-75	6.95674e-75	2.59941	0.141211	5.28835	1.93701	0.008139	-0.000599254	0.0317424	0.0317424
TRINITY_DN24735_c0_g1_i1	1.95722e-75	1.19841e-74	5.52541	0.300647	2.58935	8.78429	0.0450077	0.0266035	0.13577	0.13577
TRINITY_DN6256_c0_g1_i1	2.36662e-75	1.44796e-74	1.11505	0.0607059	7.2421	0.355789	0.00218766	-0.00154625	0.00518276	0.00518276
TRINITY_DN1003_c0_g3_i1	4.85643e-75	2.96368e-74	2.21809	0.121015	5.63106	1.42129	0.00717386	0.011026	0.0221155	0.0221155
TRINITY_DN12809_c0_g1_i3	1.18438e-74	7.21116e-74	4.06784	0.222524	7.15179	4.8127	0.000849218	0.0981847	0.00562243	0.0981847
TRINITY_DN7823_c0_g1_i1	2.75195e-74	1.67297e-73	4.91447	0.269516	3.9807	6.92064	0.015878	0.00751918	0.1294	0.1294
TRINITY_DN3904_c0_g1_i2	3.20766e-74	1.94901e-73	1.87784	0.103031	8.65938	1.02571	0.000327782	0.0209029	0.00155349	0.0209029
TRINITY_DN8379_c0_g1_i1	3.26638e-74	1.98418e-73	2.92651	0.160577	5.06857	2.45864	0.0104049	0.00317343	0.0411648	0.0411648
TRINITY_DN144_c1_g1_i1	3.48815e-74	2.11835e-73	6.03099	0.330983	2.96574	10.4144	0.0431447	-0.0172583	0.175955	0.175955
TRINITY_DN2559_c0_g2_i2	4.16907e-74	2.53059e-73	1.15744	0.0635549	7.45979	0.389688	0.00168056	0.00639789	0.00426385	0.00639789
TRINITY_DN6082_c0_g1_i2	5.28178e-74	3.20435e-73	1.43587	0.0788993	6.64804	0.591288	0.00357601	-0.000977793	0.00887418	0.00887418
comp14855_c0_seq1	6.2994e-74	3.82075e-73	4.96656	0.273052	1.79013	7.05951	0.106102	-0.0922333	0.0430126	0.0430126
TRINITY_DN5777_c0_g1_i2	1.20659e-73	7.31268e-73	2.56903	0.141518	5.27511	1.89724	0.00782302	0.00563947	0.0322316	0.0322316
TRINITY_DN47302_c0_g1_i1	1.38006e-73	8.35761e-73	7.54012	0.415524	4.50847	16.5398	0.0193367	0.325985	0.0789955	0.325985
TRINITY_DN895_c0_g1_i3	1.39011e-73	8.41633e-73	3.75267	0.206808	6.99402	4.09689	0.000942176	0.0845971	0.00648461	0.0845971
TRINITY_DN8114_c0_g1_i4	1.55333e-73	9.39741e-73	3.30737	0.182329	4.80769	3.13811	0.010242	0.00465669	0.0562459	0.0562459
TRINITY_DN52241_c0_g1_i1	3.11329e-73	1.88062e-72	6.47038	0.357454	3.77318	12.1807	0.0209493	0.234598	0.149333	0.234598
comp20160_c0_seq1	3.40556e-73	2.05665e-72	5.41603	0.299289	2.51503	8.45642	0.0529514	0.0350767	0.126196	0.126196
TRINITY_DN499_c0_g2_i5	3.98755e-73	2.40567e-72	4.77148	0.263798	4.0439	6.57559	0.0160802	0.0664199	0.123098	0.123098
TRINITY_DN1463_c0_g2_i2	5.04469e-73	3.03882e-72	1.70199	0.0941645	6.25052	0.840086	0.00501956	0.00948701	0.0127144	0.0127144
TRINITY_DN347_c0_g1_i1	9.46187e-73	5.68381e-72	1.43424	0.0795034	6.62166	0.591791	0.00355251	0.00119156	0.00908906	0.00908906
TRINITY_DN7528_c0_g1_i1	1.0548e-72	6.33465e-72	5.33399	0.295775	2.42231	8.14735	0.0606454	-0.0392256	0.11432	0.11432
TRINITY_DN5646_c0_g1_i2	1.79006e-72	1.07368e-71	5.06929	0.281554	2.26436	7.38237	0.0633844	-0.016507	0.0951604	0.0951604
comp40830_c0_seq45	2.29381e-72	1.37409e-71	5.12273	0.284739	1.86822	7.51852	0.111701	-0.087558	0.0504524	0.0504524
TRINITY_DN767_c0_g1_i7	3.97988e-72	2.38053e-71	1.6474	0.0917242	6.39403	0.777611	0.00565707	-0.00308987	0.0111696	0.0111696
TRINITY_DN576_c0_g2_i2	4.4716e-72	2.6733e-71	5.39446	0.300462	4.33317	8.46912	0.0496792	0.130875	0.0947407	0.130875
TRINITY_DN7300_c0_g1_i5	6.42642e-72	3.83618e-71	1.63875	0.0913776	6.29945	0.776232	0.00453408	0.00590756	0.0121656	0.0121656
TRINITY_DN10363_c0_g1_i1	6.93239e-72	4.13614e-71	7.30507	0.407431	4.44166	15.5314	0.0224599	0.309541	0.0848136	0.309541
TRINITY_DN33048_c0_g1_i1	9.18146e-72	5.47254e-71	5.88946	0.328764	2.92666	9.95268	0.0431324	0.0064028	0.17304	0.17304
comp43413_c0_seq1	1.01664e-71	6.05504e-71	5.03201	0.280988	2.00482	7.27304	0.0922743	-0.0474565	0.0656347	0.0656347
TRINITY_DN1479_c0_g1_i2	1.33503e-71	7.94343e-71	3.18656	0.178089	4.86834	2.90752	0.0110881	-0.00370408	0.0523433	0.0523433
TRINITY_DN53079_c0_g1_i1	2.387e-71	1.41884e-70	4.84255	0.271129	3.99565	6.72	0.019108	0.00413651	0.127914	0.127914
TRINITY_DN7595_c0_g1_i1	2.52324e-71	1.49908e-70	2.25063	0.126032	6.24882	1.47447	0.00326013	0.028508	0.0127339	0.028508
TRINITY_DN3144_c0_g1_i1	1.47328e-70	8.71369e-70	1.86877	0.105231	5.97871	0.999068	0.00591822	-0.00444275	0.0162288	0.0162288
TRINITY_DN3008_c0_g1_i3	1.51734e-70	8.96984e-70	1.5974	0.089958	6.33551	0.730896	0.00440888	-0.00225754	0.011776	0.011776
comp33679_c0_seq6	1.77847e-70	1.05057e-69	4.8696	0.274371	1.98923	6.81511	0.0867529	-0.0401282	0.0638059	0.0638059
TRINITY_DN997_c0_g1_i1	1.95315e-70	1.15347e-69	3.55921	0.200598	4.63603	3.64072	0.0118742	0.0129628	0.0686053	0.0686053
comp18979_c0_seq2	4.92963e-70	2.90624e-69	4.90544	0.277286	1.75957	6.91253	0.113365	-0.0698615	0.04041	0.04041
TRINITY_DN26718_c0_g1_i2	5.34291e-70	3.14832e-69	4.85637	0.274583	1.85031	6.75176	0.102141	-0.0865282	0.0486506	0.0486506
TRINITY_DN11543_c0_g2_i8	8.82745e-70	5.19388e-69	2.28278	0.129277	5.47277	1.49515	0.00755225	-0.000240453	0.025873	0.025873
comp40411_c0_seq15	9.84479e-70	5.7896e-69	5.16482	0.292593	2.38959	7.65584	0.0610133	-0.0209915	0.110209	0.110209
TRINITY_DN8002_c0_g1_i1	4.63558e-69	2.71405e-68	1.29799	0.0738999	6.80668	0.483767	0.00323749	-0.000434373	0.00768491	0.00768491
TRINITY_DN4345_c0_g1_i2	4.66706e-69	2.73181e-68	1.7175	0.0977866	6.15399	0.851764	0.00525589	0.00519795	0.0138686	0.0138686
TRINITY_DN36959_c0_g1_i1	6.46778e-69	3.78211e-68	1.72247	0.0981733	6.20448	0.864212	0.00472032	0.0145557	0.0132527	0.0145557
comp14623_c0_seq1	1.13433e-68	6.62664e-68	5.21091	0.29754	1.91231	7.77624	0.121958	-0.100858	0.0551024	0.0551024
TRINITY_DN10638_c0_g1_i1	1.14608e-68	6.69363e-68	1.57919	0.090174	6.34091	0.723822	0.00454399	0.00863328	0.0117187	0.0117187
TRINITY_DN42146_c0_g1_i1	1.50249e-68	8.76661e-68	2.29965	0.131429	5.44556	1.51527	0.00791446	-0.00290066	0.0266327	0.0266327
TRINITY_DN1409_c0_g1_i3	1.53219e-68	8.93771e-68	4.71461	0.269465	4.98469	6.47519	0.00732419	0.137899	0.0455331	0.137899
comp28349_c0_seq1	1.82086e-68	1.06164e-67	5.41985	0.309948	2.5501	8.41698	0.0614122	-0.033189	0.130723	0.130723
TRINITY_DN5646_c0_g1_i16	1.92809e-68	1.12388e-67	4.98235	0.284981	3.84953	7.12235	0.0202198	0.0145952	0.142209	0.142209
TRINITY_DN42079_c0_g1_i1	3.8459e-68	2.23903e-67	5.36245	0.307415	2.60421	8.25485	0.0513381	-0.00597485	0.13767	0.13767
TRINITY_DN2157_c0_g1_i4	1.4116e-67	8.20609e-67	2.15234	0.123917	5.57734	1.33606	0.00744228	0.007105	0.0232685	0.0232685
TRINITY_DN2497_c1_g1_i1	1.69884e-67	9.87113e-67	3.3871	0.195126	4.68119	3.3372	0.0109804	0.0582689	0.0651676	0.0651676
TRINITY_DN15169_c0_g1_i2	1.85181e-67	1.0752e-66	2.69691	0.155409	5.15594	2.11949	0.00908798	0.0392158	0.0370793	0.0392158
TRINITY_DN5899_c0_g1_i4	2.13087e-67	1.23603e-66	1.00309	0.0578297	7.38777	0.290504	0.00214126	0.00138371	0.0045473	0.0045473
TRINITY_DN3182_c0_g4_i1	2.52459e-67	1.46406e-66	5.62736	0.324609	3.36087	9.08805	0.0323641	0.0146338	0.178378	0.178378
TRINITY_DN2069_c1_g1_i5	2.59443e-67	1.50419e-66	1.37236	0.0791705	6.73169	0.540853	0.00431009	-0.00110536	0.00822584	0.00822584
TRINITY_DN3424_c0_g3_i2	2.87863e-67	1.66733e-66	0.908741	0.0524427	7.56131	0.236607	0.00160488	-0.000833482	0.00389559	0.00389559
TRINITY_DN3045_c2_g1_i1	3.45425e-67	1.99976e-66	1.30085	0.0751164	6.74897	0.484257	0.00318704	-0.0022901	0.00809792	0.00809792
TRINITY_DN5025_c0_g1_i4	5.84947e-67	3.38231e-66	1.76334	0.102001	6.07191	0.895645	0.00587925	0.00258413	0.0149293	0.0149293
comp39373_c0_seq2	9.2674e-67	5.35475e-66	4.83631	0.280189	3.90689	6.76392	0.0203374	0.0742821	0.136674	0.136674
TRINITY_DN3426_c0_g2_i4	1.10775e-66	6.39288e-66	2.14821	0.12453	5.58335	1.32154	0.00788193	-0.00435561	0.0231334	0.0231334
TRINITY_DN8303_c0_g2_i1	1.42214e-66	8.19924e-66	1.55845	0.0904178	6.32196	0.695991	0.00442982	-0.00203355	0.0119209	0.0119209
TRINITY_DN10869_c0_g1_i1	2.2531e-66	1.29681e-65	5.76311	0.334879	3.27195	9.58694	0.042825	0.07079	0.181463	0.181463
TRINITY_DN14419_c0_g1_i1	2.84025e-66	1.63278e-65	5.07501	0.295126	2.37891	7.50617	0.0653182	0.106647	0.10888	0.10888
TRINITY_DN12020_c0_g1_i2	3.63703e-66	2.08982e-65	1.68497	0.0980675	6.12058	0.820994	0.00494322	0.00650509	0.0142913	0.0142913
comp40001_c0_seq2	3.66455e-66	2.10513e-65	5.53652	0.322241	2.67038	8.93602	0.0459242	0.161754	0.14599	0.161754
TRINITY_DN5267_c0_g1_i3	4.53174e-66	2.60203e-65	5.16742	0.300974	2.50352	7.6989	0.0564593	0.0248458	0.124711	0.124711
TRINITY_DN8374_c0_g1_i1	5.72626e-66	3.28473e-65	4.19472	0.244513	4.4457	5.12983	0.0126053	0.106968	0.0844547	0.106968
TRINITY_DN4510_c0_g1_i5	6.54723e-66	3.75295e-65	5.67057	0.330691	3.01225	9.21383	0.0398674	-0.00886517	0.178846	0.178846
TRINITY_DN2540_c0_g1_i3	1.18301e-65	6.76485e-65	1.94781	0.113819	8.44142	1.1062	0.000573766	0.0253359	0.00184262	0.0253359
TRINITY_DN5907_c0_g1_i2	1.74601e-65	9.97467e-65	1.32587	0.0775791	6.6749	0.504086	0.00337641	-0.0012505	0.00866062	0.00866062
TRINITY_DN5982_c0_g1_i5	1.83444e-65	1.04724e-64	3.58964	0.210072	4.55234	3.7324	0.0129487	0.0463526	0.0753119	0.0753119
TRINITY_DN311_c2_g1_i2	2.03653e-65	1.16121e-64	1.23883	0.0725245	6.84576	0.442787	0.0031023	0.0019156	0.00741729	0.00741729
TRINITY_DN7331_c0_g1_i1	2.10976e-65	1.20268e-64	1.16097	0.0679745	6.9932	0.388574	0.00275165	0.00130173	0.00648942	0.00648942
TRINITY_DN5096_c0_g1_i3	2.63539e-65	1.50159e-64	3.0664	0.179674	4.83663	2.69508	0.010212	-0.000230262	0.0543534	0.0543534
comp41050_c0_seq12	3.19584e-65	1.81918e-64	5.05619	0.29646	1.88356	7.33112	0.123739	-0.0924455	0.0520372	0.0520372
TRINITY_DN473_c0_g1_i6	3.85367e-65	2.19312e-64	1.54085	0.0904027	6.34353	0.679349	0.00465423	-0.00348646	0.011691	0.011691
TRINITY_DN2432_c0_g1_i1	6.89059e-65	3.91206e-64	1.46095	0.0858861	6.45034	0.612174	0.00413789	-0.00139018	0.010615	0.010615
TRINITY_DN2167_c0_g1_i1	9.84638e-65	5.58353e-64	1.88553	0.110983	5.85358	1.01956	0.0064892	-0.00208015	0.0181453	0.0181453
TRINITY_DN521_c0_g1_i5	9.94836e-65	5.64001e-64	0.942502	0.055478	7.51205	0.254133	0.00208576	-0.00170088	0.00406986	0.00406986
comp36431_c0_seq10	1.13954e-64	6.45426e-64	5.03884	0.296738	1.88396	7.27562	0.124028	-0.09911	0.0520788	0.0520788
TRINITY_DN15170_c0_g2_i2	1.46366e-64	8.28609e-64	1.76552	0.104062	5.99638	0.892095	0.00568346	-0.00393071	0.0159743	0.0159743
TRINITY_DN5577_c0_g1_i2	1.84516e-64	1.04384e-63	1.58653	0.0935867	6.24417	0.724954	0.00472957	0.00202752	0.0127874	0.0127874
TRINITY_DN3538_c0_g1_i4	1.8511e-64	1.04695e-63	1.19175	0.0703003	6.91089	0.406424	0.00289236	-0.00215408	0.0069919	0.0069919
TRINITY_DN2645_c0_g1_i2	2.23071e-64	1.26015e-63	0.986799	0.0582481	7.31396	0.279136	0.0019272	-0.000859765	0.00485847	0.00485847
TRINITY_DN10009_c0_g1_i1	2.86159e-64	1.61539e-63	2.27114	0.134175	5.40345	1.50416	0.00812722	0.0273614	0.0278789	0.0278789
TRINITY_DN3039_c0_g1_i1	2.96539e-64	1.67359e-63	4.67325	0.276122	3.93146	6.2547	0.0182191	-0.00081257	0.134268	0.134268
comp8062_c0_seq1	3.60638e-64	2.03438e-63	5.17482	0.305966	2.60395	7.70141	0.0495934	0.00913725	0.137637	0.137637
TRINITY_DN12000_c0_g1_i1	4.38943e-64	2.47376e-63	5.32788	0.315232	2.70282	8.18187	0.0487929	0.0346232	0.14995	0.14995
TRINITY_DN544_c0_g1_i2	6.6463e-64	3.74301e-63	2.87117	0.170124	4.94698	2.35877	0.0102407	-0.0062195	0.0476433	0.0476433
TRINITY_DN442_c2_g1_i1	9.13229e-64	5.13575e-63	1.9177	0.113755	5.76008	1.05995	0.00616327	0.0045875	0.019717	0.019717
TRINITY_DN6790_c0_g1_i1	1.09111e-63	6.13174e-63	5.24043	0.311048	2.62678	7.85796	0.0529644	-0.0393931	0.140537	0.140537
TRINITY_DN2378_c0_g1_i2	3.09603e-63	1.73538e-62	1.94405	0.115815	5.74149	1.08896	0.00678144	0.00388828	0.0200447	0.0200447
TRINITY_DN3792_c0_g1_i7	3.73389e-63	2.09143e-62	1.78495	0.106407	5.95221	0.922698	0.00602714	0.00844203	0.0166176	0.0166176
TRINITY_DN2345_c0_g2_i3	3.89992e-63	2.1834e-62	1.37583	0.0820305	6.57472	0.548703	0.00397387	0.00521019	0.00948414	0.00948414
TRINITY_DN32996_c0_g1_i1	5.43044e-63	3.03671e-62	1.50341	0.0897427	6.34516	0.648064	0.00443366	-0.00177589	0.0116738	0.0116738
TRINITY_DN13911_c0_g1_i1	6.12817e-63	3.42366e-62	3.08379	0.184158	4.8093	2.73319	0.011689	0.00712444	0.0561395	0.0561395
TRINITY_DN2306_c0_g1_i1	8.88236e-63	4.95886e-62	4.32061	0.25836	4.10991	5.34354	0.0169992	-0.00544172	0.116501	0.116501
TRINITY_DN37419_c0_g1_i1	8.91168e-63	4.97407e-62	5.07543	0.3035	2.49454	7.38858	0.0606709	-0.0273452	0.123554	0.123554
TRINITY_DN17844_c0_g2_i1	1.84577e-62	1.02805e-61	5.50283	0.329915	3.25582	8.6812	0.0358198	-0.00147277	0.181868	0.181868
TRINITY_DN42305_c0_g1_i1	3.8616e-62	2.1458e-61	3.70115	0.222486	4.42666	3.95362	0.0128486	0.0335391	0.0861518	0.0861518
TRINITY_DN14265_c0_g1_i1	4.1429e-62	2.30157e-61	2.10179	0.126377	5.54841	1.27458	0.00800167	0.00650211	0.0239404	0.0239404
TRINITY_DN11474_c0_g1_i1	8.17752e-62	4.53768e-61	2.2217	0.133915	5.42032	1.41277	0.00849725	-0.00558411	0.027369	0.027369
TRINITY_DN51602_c0_g1_i1	1.21098e-61	6.70876e-61	4.05277	0.244632	4.21725	4.70011	0.0138146	-0.00533555	0.105875	0.105875
TRINITY_DN5536_c0_g1_i5	1.25955e-61	6.97619e-61	4.74492	0.286453	1.97356	6.45618	0.102125	-0.0746895	0.0619856	0.0619856
TRINITY_DN8085_c0_g1_i1	1.48857e-61	8.24084e-61	4.37454	0.264252	4.0642	5.50216	0.0185905	0.0217371	0.121068	0.121068
TRINITY_DN14227_c0_g1_i4	1.92699e-61	1.06605e-60	5.42816	0.328207	2.9675	8.44051	0.0393636	-0.0137508	0.176076	0.176076
TRINITY_DN3845_c0_g2_i1	2.45177e-61	1.35511e-60	3.5807	0.216693	4.48159	3.67553	0.0126048	0.00170595	0.0813067	0.0813067
TRINITY_DN41826_c0_g1_i1	2.47109e-61	1.36547e-60	2.16415	0.130971	5.45629	1.34383	0.00797796	-0.0013575	0.0263289	0.0263289
TRINITY_DN8857_c0_g1_i4	2.89153e-61	1.59668e-60	4.6377	0.280828	3.97956	6.18009	0.0282145	0.0124857	0.129514	0.129514
TRINITY_DN285_c0_g1_i1	3.29326e-61	1.81809e-60	3.44986	0.209	4.55859	3.43777	0.012565	0.0309989	0.0747966	0.0747966
TRINITY_DN12794_c0_g1_i1	3.73987e-61	2.06274e-60	4.3302	0.262455	4.07792	5.3694	0.0180692	-0.00399446	0.119696	0.119696
TRINITY_DN4638_c0_g1_i1	6.07412e-61	3.34632e-60	2.13381	0.129561	5.47987	1.30995	0.00789189	0.00266762	0.0256803	0.0256803
TRINITY_DN3284_c0_g1_i4	6.20095e-61	3.41461e-60	2.39085	0.145179	5.24906	1.63789	0.00893131	-0.00344041	0.0332225	0.0332225
TRINITY_DN5916_c0_g1_i2	8.14033e-61	4.4753e-60	1.69789	0.103204	6.02213	0.831964	0.00569168	0.00399132	0.0156103	0.0156103
TRINITY_DN4590_c0_g1_i4	1.18142e-60	6.48158e-60	4.2778	0.260377	4.13662	5.24207	0.0217539	-0.00586484	0.113839	0.113839
TRINITY_DN1587_c0_g1_i4	1.24727e-60	6.84128e-60	5.77224	0.35141	2.33906	9.56752	0.142989	-0.0871519	0.103989	0.103989
TRINITY_DN3681_c0_g1_i2	4.19245e-60	2.29269e-59	1.05793	0.0646965	7.04877	0.321516	0.0022002	-0.000172567	0.00617108	0.00617108
comp35343_c0_seq1	4.35944e-60	2.38237e-59	4.90701	0.300126	2.39632	6.96997	0.0691006	0.0362753	0.11105	0.11105
TRINITY_DN29193_c0_g1_i1	4.56854e-60	2.4955e-59	1.0297	0.0629904	7.18287	0.304366	0.00246867	-0.000805812	0.00546691	0.00546691
TRINITY_DN5866_c0_g1_i1	5.07372e-60	2.77017e-59	1.66533	0.101913	6.02562	0.792889	0.00521103	-0.00461039	0.0155616	0.0155616
TRINITY_DN6470_c0_g2_i4	5.48803e-60	2.99569e-59	5.11075	0.312855	2.53283	7.50751	0.067263	-0.0150865	0.128494	0.128494
TRINITY_DN2398_c0_g1_i12	6.03294e-60	3.29238e-59	2.80183	0.171575	4.94592	2.25914	0.0111718	0.00774122	0.0477042	0.0477042
TRINITY_DN13512_c0_g1_i4	6.67531e-60	3.64127e-59	1.82331	0.111696	5.79512	0.96606	0.00583834	0.0130819	0.0191135	0.0191135
TRINITY_DN5005_c0_g1_i2	6.86575e-60	3.74344e-59	1.85194	0.113462	5.77548	0.985341	0.00629748	3.73507e-05	0.0194497	0.0194497
comp6727_c0_seq1	9.42815e-60	5.13466e-59	5.5565	0.340831	2.57272	9.02047	0.0399985	0.192333	0.133636	0.192333
TRINITY_DN14167_c0_g1_i1	9.85329e-60	5.36374e-59	1.61635	0.0991621	6.92524	0.763312	0.0023026	0.0173636	0.00690154	0.0173636
TRINITY_DN5934_c0_g1_i3	1.09918e-59	5.97804e-59	1.7577	0.107878	5.88697	0.88577	0.00566172	-0.00210209	0.0176136	0.0176136
TRINITY_DN1183_c0_g1_i1	1.29226e-59	7.02171e-59	1.49542	0.0918365	6.34595	0.641672	0.0052024	-0.00201292	0.0116655	0.0116655
TRINITY_DN8523_c0_g2_i3	2.21299e-59	1.20137e-58	1.6383	0.100815	6.07022	0.7711	0.00537537	-0.000433782	0.0149519	0.0149519
TRINITY_DN32215_c0_g1_i1	2.46659e-59	1.33843e-58	2.53101	0.155813	5.13035	1.84135	0.010327	0.00257853	0.0382282	0.0382282
TRINITY_DN1652_c0_g1_i10	2.51575e-59	1.36479e-58	1.14921	0.0707521	7.5999	0.385917	0.00143732	0.0085744	0.00376467	0.0085744
TRINITY_DN9427_c0_g1_i1	3.18925e-59	1.72898e-58	2.61552	0.161172	5.0659	1.96672	0.0106556	0.00352843	0.0412972	0.0412972
TRINITY_DN649_c0_g1_i6	3.95721e-59	2.14141e-58	1.2718	0.0784342	6.63404	0.463829	0.00331625	-0.00134362	0.0089876	0.0089876
TRINITY_DN12184_c0_g1_i5	5.20778e-59	2.81495e-58	2.1065	0.130046	5.46014	1.27219	0.00760301	-0.00248803	0.0262212	0.0262212
TRINITY_DN369_c0_g2_i2	7.92245e-59	4.27356e-58	1.47992	0.0915102	6.27266	0.629545	0.00428509	0.000128419	0.0124631	0.0124631
TRINITY_DN848_c0_g5_i1	1.10419e-58	5.94952e-58	2.67961	0.165902	5.02487	2.05755	0.0116619	-0.00462125	0.0433852	0.0433852
TRINITY_DN8781_c0_g1_i1	1.33186e-58	7.17461e-58	3.87778	0.240257	4.71299	4.39529	0.0101146	0.105332	0.0628264	0.105332
TRINITY_DN6699_c0_g1_i2	1.40984e-58	7.59297e-58	1.51391	0.0938183	6.24413	0.664614	0.00481595	0.00658861	0.0127878	0.0127878
comp43675_c0_seq1	1.79147e-58	9.6374e-58	4.74694	0.294441	2.27832	6.4903	0.0766177	-0.0157358	0.0967734	0.0967734
TRINITY_DN12283_c0_g1_i1	2.06207e-58	1.10881e-57	1.73308	0.107557	5.9407	0.862444	0.00634745	-0.00134919	0.0167894	0.0167894
comp39661_c0_seq5	2.32165e-58	1.24783e-57	4.80478	0.298325	1.70924	6.61661	0.141472	-0.117391	0.0365242	0.0365242
TRINITY_DN1680_c0_g1_i4	2.37096e-58	1.27404e-57	2.70739	0.168113	5.18688	2.10386	0.0207816	-0.0095874	0.0357426	0.0357426
TRINITY_DN12473_c0_g1_i4	2.64438e-58	1.42032e-57	1.40319	0.0871668	6.40903	0.569435	0.00417702	0.00384817	0.0110191	0.0110191
TRINITY_DN7611_c0_g1_i2	3.23244e-58	1.73461e-57	3.25297	0.202232	4.62391	3.04169	0.0122457	0.00913427	0.0695495	0.0695495
comp42763_c0_seq1	3.2857e-58	1.7624e-57	4.94323	0.307332	1.83615	6.99934	0.14164	-0.120911	0.0472659	0.0472659
TRINITY_DN405_c0_g3_i6	5.1354e-58	2.75021e-57	2.07595	0.129289	5.53112	1.24129	0.00907187	0.00258496	0.0243593	0.0243593
TRINITY_DN2957_c0_g1_i2	6.79614e-58	3.63551e-57	0.548691	0.0342092	8.6882	0.0862662	0.000820803	-0.000530801	0.00151974	0.00151974
comp15684_c0_seq2	7.24109e-58	3.87266e-57	4.72795	0.294846	1.85068	6.40818	0.125181	-0.100153	0.0486875	0.0486875
TRINITY_DN903_c0_g1_i1	9.34912e-58	4.99557e-57	1.86735	0.116568	5.72094	1.00707	0.00676312	0.00582085	0.020413	0.020413
TRINITY_DN10957_c0_g2_i1	1.68993e-57	9.00967e-57	1.06291	0.0665044	7.08624	0.324432	0.00288023	-0.000970678	0.00596545	0.00596545
TRINITY_DN104_c0_g1_i3	2.95258e-57	1.57167e-56	1.57756	0.0989202	6.09351	0.712307	0.00492764	-0.00346321	0.0146428	0.0146428
TRINITY_DN9661_c0_g2_i1	5.01246e-57	2.66339e-56	1.45376	0.0913472	6.40583	0.606299	0.00563761	-0.00276359	0.011051	0.011051
TRINITY_DN7052_c0_g1_i1	6.02132e-57	3.19802e-56	4.95086	0.311312	3.81701	7.01582	0.0485481	-0.0337634	0.145282	0.145282
TRINITY_DN7722_c0_g1_i1	7.40284e-57	3.92651e-56	1.47687	0.0929416	6.28079	0.627344	0.00490415	-4.71178e-05	0.0123721	0.0123721
TRINITY_DN4709_c0_g2_i1	1.06667e-56	5.65263e-56	1.3163	0.0829565	6.512	0.497299	0.00372492	-0.00108978	0.0100386	0.0100386
TRINITY_DN218_c0_g1_i3	2.91168e-56	1.53718e-55	3.5493	0.22458	4.41735	3.64617	0.0138832	0.0407923	0.0869892	0.0869892
TRINITY_DN4931_c0_g2_i1	5.65374e-56	2.98083e-55	4.88849	0.310138	3.57715	6.85139	0.0267481	0.000757991	0.165623	0.165623
comp42423_c0_seq1	6.09766e-56	3.21417e-55	4.92138	0.312319	1.76754	6.94256	0.154015	-0.127676	0.0410712	0.0410712
comp40601_c0_seq6	1.12092e-55	5.89681e-55	4.80447	0.305647	2.41573	6.71934	0.0733519	0.0715731	0.113489	0.113489
TRINITY_DN3401_c0_g1_i4	1.45287e-55	7.63801e-55	0.932964	0.0594148	7.28765	0.249744	0.00208556	-0.000858263	0.00497468	0.00497468
TRINITY_DN14332_c0_g1_i1	2.46379e-55	1.29355e-54	0.975793	0.0622753	7.21484	0.27243	0.00244481	-0.00200057	0.00531162	0.00531162
TRINITY_DN2183_c0_g1_i3	2.58607e-55	1.35714e-54	3.29723	0.210471	5.25902	3.18214	0.00670633	0.0818899	0.0328392	0.0818899
TRINITY_DN7028_c0_g2_i9	3.65975e-55	1.91848e-54	3.29795	0.210814	4.97606	3.18375	0.0113357	0.0775497	0.0460078	0.0775497
TRINITY_DN37952_c0_g1_i1	3.9691e-55	2.08019e-54	1.25792	0.0804364	6.63253	0.453657	0.00394013	-0.00212658	0.00899991	0.00899991
TRINITY_DN2069_c2_g2_i2	4.05095e-55	2.12262e-54	1.45156	0.0928265	6.30965	0.604362	0.00517938	-0.00243556	0.0120541	0.0120541
TRINITY_DN20565_c0_g2_i1	4.07932e-55	2.13655e-54	4.09863	0.262112	4.09223	4.86494	0.0191388	0.0570443	0.118267	0.118267
TRINITY_DN16535_c0_g2_i1	4.33001e-55	2.26735e-54	0.974527	0.0623373	7.22775	0.277383	0.0025217	0.00452437	0.00525018	0.00525018
TRINITY_DN8189_c0_g1_i3	5.52736e-55	2.89305e-54	5.59146	0.358024	3.14706	9.02331	0.0732696	0.0324341	0.183093	0.183093
TRINITY_DN12518_c0_g1_i5	5.63577e-55	2.94914e-54	1.04356	0.0668248	7.04294	0.312304	0.0027274	-0.00137711	0.00620371	0.00620371
TRINITY_DN11927_c0_g1_i1	6.04082e-55	3.16041e-54	2.02139	0.129478	5.55386	1.19617	0.0075479	0.025981	0.0238111	0.025981
TRINITY_DN12058_c0_g1_i2	9.13411e-55	4.77139e-54	3.60445	0.23127	5.83002	3.80371	0.00360171	0.10337	0.0185297	0.10337
TRINITY_DN1213_c1_g1_i5	1.25951e-54	6.57498e-54	1.19814	0.076977	6.6831	0.412669	0.00325442	-0.000324041	0.00859651	0.00859651
comp42205_c0_seq1	1.32226e-54	6.90104e-54	4.51773	0.290308	1.94128	5.91204	0.110252	-0.0161631	0.0583057	0.0583057
TRINITY_DN10314_c0_g1_i1	1.58916e-54	8.28856e-54	0.961615	0.0618399	7.22297	0.267881	0.00237553	0.00191755	0.00527282	0.00527282
TRINITY_DN37188_c0_g1_i1	1.72656e-54	9.00323e-54	5.14331	0.330871	2.91702	7.58745	0.046694	-0.0125612	0.172257	0.172257
TRINITY_DN1382_c0_g1_i4	1.79155e-54	9.33803e-54	1.28159	0.0824575	6.55196	0.472127	0.00391668	-0.000590278	0.00968181	0.00968181
TRINITY_DN2200_c0_g2_i8	2.06612e-54	1.07644e-53	1.41961	0.0913915	6.36787	0.577772	0.00526803	-0.0029626	0.0114368	0.0114368
TRINITY_DN7109_c0_g2_i1	2.24832e-54	1.17112e-53	1.57341	0.101328	6.08165	0.712366	0.00573529	0.000155861	0.0147995	0.0147995
TRINITY_DN18754_c0_g1_i1	2.57842e-54	1.34247e-53	4.99928	0.322138	2.76261	7.1863	0.0506008	0.00250137	0.156945	0.156945
TRINITY_DN4065_c0_g1_i5	2.62385e-54	1.36582e-53	6.88986	0.443994	7.6143	13.9009	0.000676822	0.393584	0.00371702	0.393584
TRINITY_DN5375_c0_g1_i1	7.20378e-54	3.73924e-53	1.87463	0.121312	5.64476	1.02695	0.0075928	0.019105	0.0218404	0.0218404
TRINITY_DN7792_c0_g1_i1	9.56441e-54	4.96023e-53	2.77308	0.179665	4.91379	2.21103	0.0149817	0.00121951	0.0495776	0.0495776
TRINITY_DN899_c0_g1_i3	1.9588e-53	1.01277e-52	2.12028	0.137785	5.35681	1.28717	0.00860752	-0.00544099	0.0293617	0.0293617
TRINITY_DN2393_c0_g1_i1	2.29597e-53	1.18684e-52	1.32173	0.085949	6.45831	0.503312	0.0042358	0.00063554	0.0105387	0.0105387
comp39928_c0_seq1	3.24029e-53	1.67389e-52	4.92646	0.320821	1.77008	6.95139	0.164568	-0.144616	0.0412847	0.0412847
TRINITY_DN33303_c0_g1_i1	3.87176e-53	1.99837e-52	1.22143	0.0796019	6.63973	0.427271	0.00373162	-0.00254555	0.00894131	0.00894131
TRINITY_DN1212_c0_g2_i1	5.43963e-53	2.80456e-52	3.03231	0.197904	4.68585	2.65602	0.0135113	0.0202137	0.0648206	0.0648206
TRINITY_DN12420_c0_g1_i1	5.6858e-53	2.93022e-52	1.53996	0.100524	6.83333	0.694888	0.00283797	0.0173724	0.00750134	0.0173724
TRINITY_DN29281_c0_g1_i1	6.77652e-53	3.4893e-52	1.62572	0.106202	5.99939	0.761006	0.00662631	0.000224822	0.0159313	0.0159313
TRINITY_DN4202_c0_g1_i7	7.37005e-53	3.79327e-52	1.84097	0.120306	5.79242	0.978392	0.00978778	0.00194435	0.0191593	0.0191593
TRINITY_DN33316_c0_g1_i1	8.52903e-53	4.38789e-52	4.59024	0.300155	1.76133	6.10025	0.139632	-0.0461067	0.0405548	0.0405548
TRINITY_DN9030_c0_g1_i1	1.02318e-52	5.26049e-52	1.20635	0.0789443	6.68357	0.417081	0.00387164	-0.00237128	0.00859278	0.00859278
TRINITY_DN8026_c0_g1_i2	1.34989e-52	6.93273e-52	5.59311	0.36645	4.66206	9.16817	0.0106018	0.257969	0.0666077	0.257969
TRINITY_DN1183_c1_g1_i5	1.48187e-52	7.60889e-52	2.73273	0.179115	4.89955	2.17014	0.013735	0.0288184	0.0504293	0.0504293
TRINITY_DN6896_c0_g2_i1	1.5176e-52	7.78899e-52	3.6368	0.238396	4.30762	3.80342	0.0165114	0.012024	0.0971538	0.0971538
TRINITY_DN38399_c0_g1_i1	1.60247e-52	8.22103e-52	1.75547	0.1151	5.77359	0.89391	0.00701362	0.00865255	0.0194823	0.0194823
comp15249_c0_seq2	1.6786e-52	8.60788e-52	2.15254	0.141162	5.34065	1.32462	0.00995214	-0.00904808	0.0299014	0.0299014
TRINITY_DN1198_c0_g1_i2	1.76533e-52	9.05071e-52	1.81956	0.119351	5.71554	0.951552	0.00797842	-0.00142823	0.0205108	0.0205108
TRINITY_DN5120_c0_g1_i2	2.14673e-52	1.0999e-51	0.922054	0.0605314	7.3302	0.247337	0.00253996	0.00262515	0.00478813	0.00478813
TRINITY_DN2957_c0_g1_i14	2.29871e-52	1.177e-51	1.21594	0.0798481	7.79772	0.433362	0.00213685	0.0106146	0.00316404	0.0106146
TRINITY_DN2665_c0_g1_i2	2.89604e-52	1.48127e-51	1.53131	0.100657	6.10693	0.687343	0.00565667	0.0146072	0.0144675	0.0146072
TRINITY_DN8189_c0_g1_i17	2.98932e-52	1.52799e-51	5.51074	0.362286	2.44428	8.76345	0.145393	-0.044113	0.11711	0.11711
TRINITY_DN850_c0_g2_i3	4.67987e-52	2.38801e-51	1.17917	0.0776708	6.70858	0.39889	0.00366545	-0.00177376	0.00840006	0.00840006
TRINITY_DN5198_c0_g1_i1	6.57118e-52	3.34878e-51	0.906106	0.0597721	7.3828	0.240704	0.00217199	0.00497341	0.00456759	0.00497341
TRINITY_DN8601_c0_g1_i1	6.91158e-52	3.5215e-51	1.70406	0.112435	5.79487	0.834453	0.00616531	-0.000578911	0.0191177	0.0191177
TRINITY_DN4669_c0_g1_i1	8.45298e-52	4.30317e-51	2.38375	0.157418	5.10844	1.6304	0.0103174	-0.00226589	0.0392433	0.0392433
TRINITY_DN5972_c0_g1_i2	1.06569e-51	5.42046e-51	2.07305	0.137038	7.05367	1.26006	0.00153238	0.0360264	0.0061438	0.0360264
TRINITY_DN10969_c0_g2_i1	1.4774e-51	7.50496e-51	1.8226	0.120653	5.67441	0.959054	0.00784398	0.00376617	0.0212705	0.0212705
TRINITY_DN4993_c1_g1_i4	1.65667e-51	8.40663e-51	0.675151	0.0447164	8.13519	0.133664	0.00110568	0.00289344	0.00236947	0.00289344
TRINITY_DN3182_c1_g1_i1	1.67717e-51	8.50889e-51	3.1566	0.209079	6.77022	2.92184	0.00158988	0.0858379	0.00794329	0.0858379
TRINITY_DN3235_c0_g1_i1	2.0469e-51	1.0378e-50	4.62674	0.306721	3.75284	6.1312	0.0369835	-0.0194892	0.151172	0.151172
TRINITY_DN2942_c0_g2_i8	2.05892e-51	1.04367e-50	2.33452	0.154767	5.45624	1.56976	0.0215751	-0.00685183	0.0263304	0.0263304
TRINITY_DN5676_c1_g1_i1	2.54859e-51	1.28969e-50	4.21355	0.279598	3.92577	5.1043	0.0215224	0.0154875	0.134827	0.134827
TRINITY_DN2883_c0_g1_i4	2.63689e-51	1.33352e-50	1.65121	0.109585	5.89319	0.793689	0.00650145	0.0106401	0.0175163	0.0175163
TRINITY_DN52110_c0_g1_i1	2.819e-51	1.42531e-50	1.5554	0.103257	6.00752	0.700542	0.00550815	0.0053656	0.0158159	0.0158159
comp36749_c0_seq7	3.33887e-51	1.68745e-50	1.58001	0.104969	7.25031	0.732154	0.00181701	0.0202198	0.0051446	0.0202198
TRINITY_DN11438_c0_g2_i1	4.03702e-51	2.03899e-50	1.62925	0.10833	5.91681	0.76266	0.00631972	-0.00136871	0.0171512	0.0171512
TRINITY_DN32411_c0_g1_i1	6.3609e-51	3.21067e-50	2.58368	0.172136	4.93067	1.94689	0.010677	0.0355552	0.0485847	0.0485847
TRINITY_DN1069_c0_g1_i5	6.55792e-51	3.30732e-50	1.91907	0.127874	5.55131	1.07278	0.00883213	0.0151397	0.0238714	0.0238714
TRINITY_DN11331_c0_g1_i1	7.85577e-51	3.9585e-50	1.75654	0.117138	5.75275	0.885049	0.0075969	-0.00352303	0.0198458	0.0198458
TRINITY_DN6456_c0_g1_i1	8.79519e-51	4.42812e-50	0.949091	0.0633233	7.15841	0.258204	0.00243077	-0.00145004	0.00558892	0.00558892
TRINITY_DN33097_c0_g1_i1	9.98228e-51	5.02365e-50	1.893	0.126372	5.7341	1.05122	0.00750229	0.0244373	0.0201764	0.0244373
TRINITY_DN988_c0_g1_i13	1.04724e-50	5.26921e-50	3.04632	0.203408	4.62512	2.66051	0.0132945	-0.00271464	0.0694549	0.0694549
TRINITY_DN202_c0_g1_i1	1.60354e-50	8.05971e-50	1.62515	0.108719	5.90372	0.760686	0.00628714	0.000813777	0.0173527	0.0173527
TRINITY_DN1596_c0_g1_i2	1.61015e-50	8.08952e-50	2.34627	0.156964	5.1095	1.58613	0.0100826	0.00540342	0.0391931	0.0391931
TRINITY_DN51562_c0_g1_i1	1.79444e-50	9.00776e-50	1.76398	0.118066	6.19282	0.912929	0.00424171	0.0236376	0.0133926	0.0236376
TRINITY_DN2047_c0_g1_i7	2.07775e-50	1.04256e-49	0.976512	0.0654026	7.13664	0.273808	0.00285515	-0.00127148	0.00569984	0.00569984
TRINITY_DN11700_c0_g1_i7	2.32028e-50	1.16376e-49	3.0056	0.201401	4.66084	2.60631	0.0144243	0.015063	0.0667006	0.0667006
TRINITY_DN33234_c0_g1_i1	3.82761e-50	1.91816e-49	2.75271	0.184869	5.85167	2.22356	0.00437646	0.063977	0.0181763	0.063977
TRINITY_DN13741_c0_g1_i2	9.81767e-50	4.90554e-49	1.01703	0.0685937	6.98366	0.297459	0.00286446	-0.000612857	0.00654574	0.00654574
TRINITY_DN2044_c0_g1_i2	1.85768e-49	9.26273e-49	7.52272	0.508841	5.19128	16.6128	0.0139207	0.503919	0.0355569	0.503919
TRINITY_DN1009_c0_g1_i2	1.98487e-49	9.89275e-49	1.49695	0.101285	6.08516	0.642749	0.00576451	-0.00284537	0.0147529	0.0147529
TRINITY_DN283_c0_g3_i1	2.42464e-49	1.2077e-48	1.44583	0.0979159	6.17728	0.599838	0.00559392	-0.0025938	0.0135811	0.0135811
TRINITY_DN5436_c0_g1_i4	3.00697e-49	1.49682e-48	1.67621	0.113629	5.81979	0.804828	0.00712408	-0.0047129	0.0186991	0.0186991
TRINITY_DN4828_c0_g1_i1	3.72816e-49	1.85426e-48	4.66951	0.316855	3.53361	6.26729	0.0320852	0.0116584	0.168709	0.168709
TRINITY_DN3524_c0_g1_i1	3.7322e-49	1.85588e-48	1.97794	0.134216	5.66644	1.14866	0.0066431	0.0293848	0.0214209	0.0293848
comp4222_c0_seq2	4.11218e-49	2.04398e-48	4.51717	0.306656	1.78163	5.86197	0.145806	-0.108459	0.0422703	0.0422703
TRINITY_DN3580_c0_g1_i4	6.1137e-49	3.03504e-48	2.55783	0.17396	8.7151	1.92116	0.000256164	0.0602678	0.0014891	0.0602678
comp17351_c0_seq2	6.48108e-49	3.21473e-48	4.95235	0.336903	1.78303	7.02219	0.184616	-0.16731	0.0423914	0.0423914
TRINITY_DN20198_c0_g2_i1	1.1061e-48	5.47505e-48	4.83564	0.329776	1.72467	6.68353	0.179843	-0.176852	0.0376619	0.0376619
TRINITY_DN6521_c0_g2_i1	1.32185e-48	6.53616e-48	4.02942	0.275022	3.95403	4.64926	0.0192306	-0.00717966	0.132043	0.132043
comp40849_c0_seq118	1.44084e-48	7.12157e-48	2.27337	0.155227	5.15758	1.49768	0.0111837	0.0133741	0.0370073	0.0370073
TRINITY_DN1637_c0_g1_i2	1.84946e-48	9.13559e-48	1.34494	0.0919402	6.35455	0.517356	0.00533075	-0.00470669	0.0115753	0.0115753
TRINITY_DN8216_c0_g1_i4	1.94426e-48	9.60186e-48	1.84291	0.126011	5.58839	0.976082	0.00873598	-0.00208486	0.0230215	0.0230215
TRINITY_DN7651_c0_g1_i5	2.16783e-48	1.06993e-47	4.5083	0.308415	5.87009	5.97013	0.00338242	0.186857	0.0178806	0.186857
TRINITY_DN4348_c0_g1_i1	2.95508e-48	1.45697e-47	1.27383	0.0872691	6.47043	0.46482	0.00480814	-0.00339566	0.0104236	0.0104236
TRINITY_DN8929_c0_g1_i1	3.71746e-48	1.83209e-47	1.57525	0.108036	5.94958	0.710352	0.00668666	-0.0050848	0.0166568	0.0166568
TRINITY_DN6844_c0_g1_i1	3.85106e-48	1.89715e-47	0.884654	0.0606823	7.2672	0.226414	0.00229768	0.000980501	0.005067	0.005067
TRINITY_DN6502_c0_g1_i1	4.16054e-48	2.04876e-47	4.65808	0.319634	3.47832	6.25508	0.0320539	0.0329516	0.172278	0.172278
TRINITY_DN3126_c0_g1_i1	4.18823e-48	2.06111e-47	1.58454	0.108733	5.89229	0.718491	0.00611548	-0.00480001	0.0175304	0.0175304
TRINITY_DN11026_c0_g2_i1	4.72145e-48	2.32208e-47	2.27499	0.156201	5.13499	1.48469	0.0107805	-0.00383649	0.038017	0.038017
TRINITY_DN32662_c0_g1_i1	5.41927e-48	2.66307e-47	2.02072	0.138832	5.36327	1.18237	0.00939919	0.00893149	0.0291497	0.0291497
comp28492_c0_seq1	6.24764e-48	3.06698e-47	4.86197	0.334262	1.73784	6.75647	0.184792	-0.181823	0.0386702	0.0386702
TRINITY_DN17505_c0_g1_i1	6.49269e-48	3.18596e-47	3.12554	0.214921	4.52873	2.86721	0.0151013	0.073647	0.0772806	0.0772806
TRINITY_DN8186_c0_g1_i5	6.71338e-48	3.29357e-47	4.86417	0.334527	3.02967	6.94582	0.0440618	0.172667	0.179755	0.179755
TRINITY_DN15260_c0_g1_i1	7.22138e-48	3.54134e-47	3.02009	0.207774	4.59933	2.61962	0.0148469	0.00104933	0.0714933	0.0714933
TRINITY_DN12701_c0_g1_i1	8.23365e-48	4.03691e-47	2.12094	0.146005	5.2554	1.31995	0.00965702	0.0308169	0.0329779	0.0329779
TRINITY_DN5059_c0_g1_i3	8.79098e-48	4.30751e-47	1.27977	0.0881264	6.42515	0.469031	0.00467288	-0.00340823	0.0108597	0.0108597
TRINITY_DN2183_c0_g1_i2	1.27177e-47	6.22134e-47	2.9016	0.200156	4.65376	2.43321	0.0128847	0.0194419	0.0672403	0.0672403
TRINITY_DN2080_c1_g1_i3	1.31894e-47	6.45073e-47	3.50676	0.241943	4.26098	3.51734	0.0154506	-0.0110008	0.101622	0.101622
TRINITY_DN29342_c0_g1_i1	1.48114e-47	7.24107e-47	2.34197	0.161669	5.09131	1.58816	0.0122169	0.0123548	0.040057	0.040057
TRINITY_DN7102_c0_g1_i1	1.63738e-47	8.00163e-47	1.14997	0.0794216	6.66481	0.383507	0.00387531	0.00273925	0.00874028	0.00874028
TRINITY_DN4774_c0_g3_i2	1.84229e-47	8.99556e-47	2.40978	0.166522	5.75609	1.70668	0.00583357	0.0496257	0.019787	0.0496257
TRINITY_DN4065_c0_g1_i2	2.48329e-47	1.2118e-46	8.10837	0.561108	5.17702	19.3242	0.0151468	0.614537	0.0361624	0.614537
TRINITY_DN24070_c0_g2_i1	2.67473e-47	1.30495e-46	1.35688	0.0939308	6.28455	0.526625	0.00531578	-0.00462878	0.0123302	0.0123302
TRINITY_DN49945_c0_g1_i1	2.97012e-47	1.44758e-46	4.82138	0.33393	2.96632	6.78681	0.0470233	0.122344	0.175995	0.175995
TRINITY_DN4943_c0_g1_i1	3.18341e-47	1.55122e-46	1.00522	0.069645	6.93582	0.288864	0.00286513	-0.00268206	0.00683572	0.00683572
TRINITY_DN47517_c0_g1_i1	3.32338e-47	1.61876e-46	4.75379	0.329425	3.29105	6.5294	0.0361207	0.0486761	0.180921	0.180921
TRINITY_DN1329_c0_g2_i1	3.56676e-47	1.73695e-46	0.816614	0.0566083	7.43879	0.196025	0.00206211	0.0043469	0.00434452	0.0043469
TRINITY_DN11779_c0_g1_i6	3.94839e-47	1.92044e-46	0.973456	0.0675135	7.02258	0.275034	0.00279709	0.00220366	0.00631907	0.00631907
TRINITY_DN15279_c0_g2_i1	4.16876e-47	2.02721e-46	4.20791	0.291913	3.80834	5.06657	0.0243346	-0.0155142	0.146092	0.146092
TRINITY_DN15314_c0_g1_i1	4.92961e-47	2.39524e-46	1.50218	0.104294	6.0479	0.650496	0.00650041	0.000226584	0.0152541	0.0152541
TRINITY_DN15995_c0_g1_i2	6.44131e-47	3.12657e-46	4.97907	0.346133	2.86044	7.10217	0.0724053	-0.0502545	0.16721	0.16721
TRINITY_DN9850_c0_g1_i2	7.94324e-47	3.85245e-46	0.633734	0.0441001	8.01845	0.117711	0.00127409	0.00218208	0.00261555	0.00261555
TRINITY_DN42580_c0_g1_i1	8.47553e-47	4.10727e-46	1.99935	0.139174	5.37706	1.15733	0.0100343	0.00772046	0.0287043	0.0287043
TRINITY_DN2694_c0_g1_i13	8.92814e-47	4.32396e-46	1.69909	0.118303	5.75646	0.828347	0.00821063	-0.00411166	0.0197804	0.0197804
TRINITY_DN1076_c0_g1_i5	9.18242e-47	4.44621e-46	0.973348	0.0677805	7.02586	0.271684	0.00288802	-0.0017261	0.00630037	0.00630037
TRINITY_DN8048_c0_g2_i3	1.05001e-46	5.08116e-46	1.88303	0.131213	5.49209	1.03908	0.00907908	0.0212462	0.0253544	0.0253544
TRINITY_DN3965_c0_g1_i1	1.467e-46	7.09034e-46	4.0568	0.283142	6.52195	4.83962	0.00159975	0.158739	0.00994857	0.158739
TRINITY_DN226_c0_g1_i2	1.82408e-46	8.80724e-46	1.4051	0.098172	6.16513	0.579898	0.00554507	0.0128991	0.0137304	0.0137304
TRINITY_DN3937_c0_g1_i2	1.91878e-46	9.25885e-46	1.07406	0.075061	6.76361	0.331309	0.00327724	-0.00128375	0.00799107	0.00799107
TRINITY_DN1890_c0_g2_i1	2.13801e-46	1.03125e-45	1.24964	0.0873774	6.44618	0.448864	0.00461467	-0.00147188	0.010655	0.010655
TRINITY_DN14439_c0_g1_i1	2.21774e-46	1.06928e-45	3.08382	0.215666	4.71124	2.79685	0.0125563	0.080467	0.0629538	0.080467
TRINITY_DN29902_c0_g1_i1	2.38778e-46	1.15056e-45	1.58245	0.110708	5.90102	0.720533	0.00711805	-0.00121419	0.0173945	0.0173945
TRINITY_DN2050_c0_g1_i9	3.07028e-46	1.47883e-45	1.90431	0.133389	5.55653	1.03932	0.0118368	-0.00809195	0.0237482	0.0237482
TRINITY_DN5281_c0_g1_i4	3.21487e-46	1.54785e-45	1.32827	0.0930602	6.3086	0.506749	0.00525484	-0.00214461	0.0120655	0.0120655
TRINITY_DN9819_c0_g1_i1	3.55037e-46	1.70815e-45	3.05116	0.213872	4.5421	2.66644	0.0153212	-0.0076638	0.0761613	0.0761613
TRINITY_DN40409_c0_g1_i1	3.87965e-46	1.86527e-45	4.47865	0.314069	2.40619	5.84697	0.0849904	0.0503839	0.112288	0.112288
TRINITY_DN4445_c0_g1_i2	4.07879e-46	1.96062e-45	1.45188	0.101839	6.09912	0.604765	0.00617331	-0.00326938	0.0145692	0.0145692
TRINITY_DN3329_c0_g1_i2	4.14161e-46	1.99042e-45	3.79979	0.266549	5.05044	4.24706	0.00705994	0.135036	0.0420714	0.135036
comp39120_c1_seq7	4.15845e-46	1.99811e-45	4.14689	0.290903	3.8322	4.92091	0.0253964	-0.0165771	0.143853	0.143853
TRINITY_DN52123_c0_g1_i1	4.76765e-46	2.2899e-45	4.66084	0.327175	3.28486	6.22929	0.0329827	-0.00660652	0.181104	0.181104
TRINITY_DN86_c0_g1_i3	6.05338e-46	2.90333e-45	1.53939	0.108187	5.94787	0.684319	0.00672645	0.0017415	0.0166822	0.0166822
TRINITY_DN3221_c0_g1_i1	6.09053e-46	2.92056e-45	1.334	0.0937549	6.28828	0.517537	0.00529118	0.00531783	0.0122888	0.0122888
TRINITY_DN13936_c0_g1_i1	6.867e-46	3.2909e-45	0.93729	0.0659127	7.05094	0.255121	0.00252997	0.00227347	0.00615899	0.00615899
TRINITY_DN3183_c0_g1_i7	9.16204e-46	4.38723e-45	2.51697	0.177252	4.91213	1.81176	0.0131599	-0.0111579	0.0496763	0.0496763
TRINITY_DN4610_c0_g1_i1	1.45171e-45	6.94313e-45	5.09865	0.359878	5.60482	7.6495	0.00447918	0.254545	0.0226636	0.254545
TRINITY_DN47066_c0_g1_i1	1.50643e-45	7.2034e-45	1.73697	0.122623	5.65167	0.863443	0.00836819	-0.00670458	0.0217047	0.0217047
TRINITY_DN11078_c0_g1_i1	1.56685e-45	7.4908e-45	4.02498	0.284203	3.86733	4.63003	0.0210378	-0.0194989	0.140505	0.140505
TRINITY_DN2311_c0_g1_i1	1.67263e-45	7.99327e-45	1.6407	0.115887	5.78317	0.776697	0.0075425	0.00129997	0.0193173	0.0193173
TRINITY_DN8928_c0_g1_i2	1.81483e-45	8.67111e-45	1.47109	0.103949	6.03779	0.620601	0.00621776	-0.00354783	0.015393	0.015393
TRINITY_DN4132_c0_g1_i10	1.81712e-45	8.6803e-45	1.59768	0.112895	5.85824	0.746274	0.00742026	0.0123725	0.0180702	0.0180702
TRINITY_DN2806_c0_g1_i4	1.84783e-45	8.82522e-45	2.4569	0.173623	5.65142	1.77635	0.0054017	0.0548883	0.0217096	0.0548883
TRINITY_DN7247_c0_g1_i3	2.03859e-45	9.73436e-45	1.81547	0.128358	5.51767	0.94256	0.00825688	-0.00724904	0.0246946	0.0246946
TRINITY_DN5228_c0_g2_i3	2.23149e-45	1.06512e-44	0.595375	0.0421133	8.13273	0.103504	0.00117269	0.00142497	0.00237437	0.00237437
TRINITY_DN4600_c0_g1_i7	2.27764e-45	1.08693e-44	1.43961	0.10184	6.0967	0.596123	0.00614176	-0.00149107	0.0146009	0.0146009
comp21340_c0_seq2	2.55106e-45	1.21643e-44	4.643	0.328637	1.62835	6.15928	0.184664	-0.184662	0.0313409	0.0313409
TRINITY_DN14967_c0_g1_i1	2.75251e-45	1.3117e-44	1.37297	0.0972176	6.24174	0.543356	0.00608713	-0.000525193	0.0128154	0.0128154
TRINITY_DN5238_c0_g1_i1	2.95216e-45	1.40572e-44	1.36523	0.0967031	6.19044	0.536444	0.00528167	-0.000716856	0.0134213	0.0134213
TRINITY_DN2567_c0_g1_i3	3.20793e-45	1.52659e-44	1.74332	0.123535	5.65251	0.872097	0.00883348	-0.00443595	0.0216884	0.0216884
TRINITY_DN6_c0_g1_i5	3.49173e-45	1.66131e-44	1.03677	0.073499	6.88731	0.307866	0.00366121	-0.0027827	0.007143	0.007143
TRINITY_DN6854_c0_g1_i1	3.59782e-45	1.71145e-44	1.13438	0.080431	6.61246	0.369886	0.00377308	-0.0011821	0.0091652	0.0091652
comp34634_c0_seq2	4.72867e-45	2.24669e-44	4.58464	0.325509	2.77742	6.09473	0.0533088	0.050902	0.158604	0.158604
TRINITY_DN32237_c0_g1_i1	4.93282e-45	2.34321e-44	4.24124	0.301192	3.6995	5.15943	0.0255818	-0.00230079	0.155851	0.155851
TRINITY_DN934_c0_g1_i1	4.97158e-45	2.36116e-44	1.80854	0.128438	5.51142	0.942259	0.0081398	0.000892039	0.024853	0.024853
TRINITY_DN1507_c0_g1_i3	5.0895e-45	2.41668e-44	1.12838	0.0801446	6.6619	0.367626	0.00408294	0.000399354	0.00876337	0.00876337
TRINITY_DN3217_c0_g1_i2	7.44751e-45	3.53211e-44	3.14543	0.223836	4.44532	2.83434	0.015716	-0.00688394	0.0844887	0.0844887
TRINITY_DN3610_c0_g1_i3	7.70051e-45	3.64992e-44	1.5154	0.107857	5.98295	0.656727	0.00709896	-0.00639415	0.0161674	0.0161674
TRINITY_DN2100_c0_g1_i2	9.70052e-45	4.5924e-44	4.60449	0.328103	2.84391	6.15669	0.0497025	0.0659861	0.165601	0.165601
TRINITY_DN3758_c0_g1_i4	1.23412e-44	5.83904e-44	0.975981	0.0696304	6.98144	0.273733	0.00313784	-0.00129495	0.00655895	0.00655895
TRINITY_DN6828_c0_g1_i1	1.28066e-44	6.05806e-44	5.1953	0.370723	2.76021	7.93125	0.118198	0.137891	0.156673	0.156673
TRINITY_DN18363_c0_g1_i1	1.64625e-44	7.77662e-44	2.59335	0.185291	4.8357	1.92297	0.0142524	-0.0126188	0.0544131	0.0544131
TRINITY_DN1138_c0_g3_i1	1.78102e-44	8.41159e-44	3.37862	0.241494	4.27148	3.2745	0.0160293	-0.000800739	0.100609	0.100609
TRINITY_DN1920_c0_g2_i1	1.93597e-44	9.14161e-44	0.89375	0.0639096	7.17707	0.231173	0.00267329	0.000765333	0.00549559	0.00549559
TRINITY_DN3942_c0_g1_i6	2.01999e-44	9.53457e-44	0.833338	0.0596026	7.29461	0.200533	0.00216127	0.000309957	0.00494367	0.00494367
TRINITY_DN24452_c1_g1_i1	2.521e-44	1.18899e-43	1.61533	0.115663	5.79318	0.748949	0.00760965	-0.00359685	0.0191463	0.0191463
TRINITY_DN47019_c0_g1_i1	2.54569e-44	1.2004e-43	1.85761	0.133018	5.74918	1.01626	0.00709417	0.0282936	0.0199086	0.0282936
comp14511_c0_seq1	2.60842e-44	1.22974e-43	4.28458	0.306844	2.09795	5.2836	0.111657	-0.0666528	0.0766492	0.0766492
TRINITY_DN8069_c0_g2_i9	3.99729e-44	1.88154e-43	4.68906	0.336546	2.71485	6.39677	0.0751357	0.0586594	0.151391	0.151391
TRINITY_DN6701_c1_g1_i2	4.47944e-44	2.10765e-43	1.10766	0.0795457	6.67481	0.353692	0.00399363	-0.000319357	0.00866139	0.00866139
TRINITY_DN25152_c0_g2_i1	6.53306e-44	3.06966e-43	4.59329	0.330505	2.81832	6.05096	0.0554657	-0.0287762	0.163002	0.163002
TRINITY_DN34032_c0_g1_i1	6.63069e-44	3.11492e-43	3.62321	0.260724	4.11047	3.80991	0.0195092	0.04951	0.116444	0.116444
TRINITY_DN10146_c2_g1_i1	6.67865e-44	3.13683e-43	4.70084	0.338282	3.11655	6.33761	0.0461517	-0.0182353	0.182718	0.182718
TRINITY_DN4038_c1_g1_i1	7.40328e-44	3.47649e-43	0.778539	0.056055	7.44496	0.173638	0.00196368	-0.00142684	0.00432065	0.00432065
TRINITY_DN618_c1_g1_i1	8.07713e-44	3.79142e-43	2.95276	0.212696	6.46304	2.56864	0.00219852	0.0882803	0.0104937	0.0882803
TRINITY_DN5010_c0_g1_i1	8.37923e-44	3.93245e-43	2.32276	0.167346	5.0123	1.54793	0.0119635	-0.00444477	0.0440461	0.0440461
TRINITY_DN8316_c1_g1_i3	8.43696e-44	3.95877e-43	3.6428	0.26246	4.09304	3.89781	0.0195852	0.104527	0.118185	0.118185
TRINITY_DN4967_c0_g1_i4	1.05691e-43	4.9553e-43	1.40574	0.1014	6.09297	0.580274	0.00591409	0.0123715	0.0146498	0.0146498
TRINITY_DN18762_c0_g1_i1	1.20096e-43	5.62844e-43	5.25099	0.37902	3.56406	8.12424	0.0273835	0.259929	0.166575	0.259929
TRINITY_DN8401_c0_g1_i1	1.31632e-43	6.16669e-43	1.49827	0.108197	5.94719	0.659127	0.00672102	0.0139912	0.0166923	0.0166923
TRINITY_DN3502_c0_g1_i1	1.40225e-43	6.56794e-43	1.43584	0.103723	6.0663	0.599964	0.00651227	0.0062376	0.0150046	0.0150046
TRINITY_DN3157_c0_g1_i1	1.42165e-43	6.65752e-43	1.37745	0.0995121	9.32533	0.55908	0.000260718	0.0195446	0.000977897	0.0195446
TRINITY_DN2518_c0_g1_i12	1.82995e-43	8.56449e-43	7.26349	0.525431	7.25317	15.5471	0.122994	0.429162	0.00513136	0.429162
TRINITY_DN10323_c0_g1_i17	1.86627e-43	8.73277e-43	4.35213	0.31486	3.53946	5.42853	0.0299654	-0.0103717	0.168308	0.168308
TRINITY_DN3035_c0_g1_i1	1.9068e-43	8.92066e-43	0.78617	0.0568827	7.37703	0.180877	0.00188001	0.00312279	0.00459127	0.00459127
TRINITY_DN8498_c0_g2_i1	1.91772e-43	8.96998e-43	2.36523	0.171139	4.98628	1.62818	0.0131312	0.0216422	0.045446	0.045446
TRINITY_DN782_c2_g4_i3	2.25987e-43	1.05683e-42	2.03091	0.147075	5.26028	1.19833	0.010471	0.0127147	0.0327911	0.0327911
TRINITY_DN43600_c0_g1_i1	3.63349e-43	1.69787e-42	4.60346	0.334204	6.0283	6.2463	0.00221316	0.221172	0.0155244	0.221172
TRINITY_DN5576_c0_g1_i4	3.84923e-43	1.79797e-42	1.39575	0.10136	6.10458	0.558961	0.00604955	-0.00329833	0.014498	0.014498
TRINITY_DN1283_c1_g1_i1	3.94619e-43	1.84254e-42	4.09628	0.297512	3.75587	4.79832	0.0261279	-0.0212626	0.150899	0.150899
TRINITY_DN1716_c0_g1_i2	4.12611e-43	1.92616e-42	0.686486	0.0498711	7.77596	0.136448	0.00174955	0.000352289	0.0032247	0.0032247
TRINITY_DN52078_c0_g1_i1	4.25295e-43	1.9846e-42	4.45923	0.324	3.41178	5.69239	0.0339544	-0.0210696	0.175998	0.175998
TRINITY_DN413_c0_g3_i1	6.16404e-43	2.87132e-42	1.30241	0.0948159	6.26187	0.485623	0.00539512	-0.00425757	0.012585	0.012585
TRINITY_DN1381_c0_g1_i12	7.09512e-43	3.30375e-42	1.00772	0.0734172	6.85308	0.295302	0.00341197	0.00260439	0.00736821	0.00736821
TRINITY_DN5294_c0_g1_i1	7.10996e-43	3.31001e-42	4.31649	0.314479	4.5031	5.49299	0.0143289	0.183465	0.0794546	0.183465
TRINITY_DN37569_c0_g1_i1	7.27999e-43	3.3885e-42	4.59935	0.335129	3.1673	6.08987	0.0414849	0.012007	0.183138	0.183138
TRINITY_DN3314_c0_g1_i2	9.10089e-43	4.23108e-42	1.23011	0.0897368	6.39806	0.435328	0.00497641	-0.00148041	0.011129	0.011129
TRINITY_DN4708_c0_g1_i3	1.01212e-42	4.70361e-42	0.608167	0.044391	7.99128	0.106405	0.00126419	-0.000413733	0.00267693	0.00267693
TRINITY_DN420_c0_g1_i2	1.20568e-42	5.59982e-42	1.47657	0.107877	5.9366	0.626383	0.00642414	-0.00240047	0.016851	0.016851
TRINITY_DN522_c0_g1_i4	1.46283e-42	6.78758e-42	1.73832	0.127131	5.57142	0.871219	0.00892153	0.000248465	0.0234031	0.0234031
TRINITY_DN839_c0_g1_i1	1.51922e-42	7.04644e-42	2.86869	0.209842	4.58593	2.37267	0.0154994	0.00948857	0.0725681	0.0725681
TRINITY_DN12671_c0_g2_i2	1.6163e-42	7.49525e-42	4.16964	0.305106	3.67495	5.07979	0.0282514	0.102873	0.157928	0.157928
TRINITY_DN12063_c0_g1_i1	1.64291e-42	7.61719e-42	3.35964	0.245857	4.74964	3.32853	0.0115636	0.109328	0.0602093	0.109328
TRINITY_DN54681_c0_g1_i1	1.70804e-42	7.91606e-42	3.26247	0.238796	4.31767	3.09945	0.0178454	0.0502667	0.0962016	0.0962016
TRINITY_DN722_c0_g1_i2	2.27763e-42	1.05436e-41	1.23369	0.0904385	6.39322	0.438078	0.0051805	-0.00141923	0.0111777	0.0111777
TRINITY_DN699_c0_g3_i4	2.99616e-42	1.38563e-41	4.69862	0.344949	3.48285	6.38243	0.0659789	0.0211729	0.172001	0.172001
TRINITY_DN9203_c0_g1_i2	4.18675e-42	1.93549e-41	1.35269	0.0994864	6.13822	0.535054	0.00572861	0.00857643	0.0140665	0.0140665
TRINITY_DN12002_c0_g1_i2	4.25674e-42	1.96708e-41	0.892309	0.0656325	7.13149	0.230912	0.00288883	0.00110357	0.00572643	0.00572643
TRINITY_DN8133_c0_g1_i1	5.85367e-42	2.69979e-41	2.68458	0.1978	4.73534	2.1262	0.0147734	0.0634762	0.0612205	0.0634762
TRINITY_DN9241_c1_g1_i2	6.48568e-42	2.98839e-41	1.56597	0.115445	5.78611	0.702114	0.00738802	-0.00567724	0.019267	0.019267
TRINITY_DN11241_c0_g1_i1	7.50896e-42	3.45787e-41	1.29813	0.0957754	6.22161	0.484761	0.00529594	-0.00145834	0.0130499	0.0130499
TRINITY_DN2101_c1_g1_i1	7.76698e-42	3.57599e-41	0.870622	0.0642456	7.12749	0.221746	0.00250784	0.00353526	0.00574716	0.00574716
TRINITY_DN29387_c0_g1_i1	8.05193e-42	3.70647e-41	4.29976	0.317353	2.33519	5.3298	0.0979057	-0.0424512	0.10352	0.10352
TRINITY_DN30771_c0_g1_i1	8.33725e-42	3.83707e-41	5.61046	0.41417	3.70769	9.28756	0.0208138	0.32226	0.155148	0.32226
TRINITY_DN23205_c0_g1_i1	8.65211e-42	3.98044e-41	4.38059	0.323445	2.44539	5.58832	0.0919824	0.0311873	0.117251	0.117251
TRINITY_DN1915_c0_g1_i2	9.08672e-42	4.17957e-41	2.83995	0.209746	4.58557	2.30992	0.0153892	-0.00891973	0.0725977	0.0725977
TRINITY_DN9036_c0_g1_i1	9.78641e-42	4.49967e-41	1.89326	0.139884	5.35471	1.03109	0.00970414	-0.00158443	0.0294311	0.0294311
TRINITY_DN11459_c0_g1_i1	1.05408e-41	4.84468e-41	1.1964	0.0884319	6.40625	0.411485	0.00459356	-0.00164981	0.0110468	0.0110468
TRINITY_DN12202_c0_g1_i21	1.12939e-41	5.18981e-41	1.66713	0.123272	5.69644	0.797425	0.00953185	-0.00564255	0.0208603	0.0208603
comp36451_c1_seq1	1.23431e-41	5.66862e-41	1.26702	0.0937324	6.31018	0.459929	0.00552314	-0.00405246	0.0120484	0.0120484
TRINITY_DN4977_c0_g1_i4	1.45738e-41	6.68921e-41	1.81623	0.134484	5.46443	0.947967	0.0100701	-0.00367858	0.0261019	0.0261019
TRINITY_DN6835_c0_g1_i7	1.54565e-41	7.09299e-41	0.856774	0.0634607	7.19188	0.21074	0.00263183	-0.00145585	0.00542269	0.00542269
TRINITY_DN37128_c0_g1_i1	1.88271e-41	8.63811e-41	4.48762	0.332754	1.93432	5.85971	0.163924	-0.040512	0.0575265	0.0575265
TRINITY_DN2272_c0_g1_i1	2.0811e-41	9.54652e-41	1.96284	0.145623	5.29142	1.10543	0.0107818	-0.00535933	0.0316304	0.0316304
TRINITY_DN37816_c0_g1_i1	2.61258e-41	1.19776e-40	3.64954	0.271097	7.50912	3.93146	0.000627935	0.146359	0.0040805	0.146359
TRINITY_DN41_c0_g1_i2	2.85104e-41	1.30633e-40	0.646407	0.0480397	7.87741	0.122075	0.00166318	0.0014766	0.00295245	0.00295245
TRINITY_DN28995_c0_g1_i1	3.26554e-41	1.49539e-40	3.67892	0.273614	3.99538	3.87098	0.0217888	-0.0171165	0.12794	0.12794
TRINITY_DN1218_c0_g1_i4	3.40355e-41	1.55829e-40	0.951786	0.0708038	6.91896	0.259864	0.00308542	-0.00187677	0.00694094	0.00694094
TRINITY_DN3739_c0_g1_i1	4.19996e-41	1.92143e-40	4.35064	0.324022	3.42366	5.46752	0.0345971	0.0348025	0.175383	0.175383
TRINITY_DN383_c0_g1_i3	4.22344e-41	1.9318e-40	1.34215	0.0999619	6.10156	0.52014	0.00544736	0.000928017	0.0145374	0.0145374
TRINITY_DN3585_c0_g1_i4	4.42562e-41	2.0235e-40	0.830996	0.0619077	7.2405	0.198066	0.00247488	-0.00158275	0.00519025	0.00519025
TRINITY_DN5440_c0_g1_i2	4.44436e-41	2.03168e-40	2.25002	0.167626	5.01204	1.48769	0.0121371	0.0359751	0.0440599	0.0440599
TRINITY_DN3399_c0_g1_i6	4.72949e-41	2.16078e-40	1.27938	0.0953462	6.28313	0.473417	0.00583572	0.000883074	0.0123461	0.0123461
TRINITY_DN5377_c0_g2_i1	5.35565e-41	2.44545e-40	0.863831	0.0644217	7.15627	0.214289	0.00270059	-0.00143104	0.00559973	0.00559973
TRINITY_DN5701_c0_g1_i5	5.50607e-41	2.51317e-40	1.35115	0.10078	6.08325	0.522922	0.00553503	-0.0039979	0.0147782	0.0147782
TRINITY_DN7728_c0_g1_i1	5.6594e-41	2.58216e-40	2.21077	0.164923	5.05066	1.40326	0.0123383	-0.00437238	0.0420606	0.0420606
TRINITY_DN3624_c0_g1_i2	6.86381e-41	3.13109e-40	4.4683	0.333689	2.73785	5.77366	0.0685959	0.0121221	0.154101	0.154101
TRINITY_DN2933_c2_g1_i2	6.91429e-41	3.15351e-40	1.60795	0.120085	5.71551	0.746758	0.00832964	0.00105648	0.0205113	0.0205113
TRINITY_DN10956_c0_g1_i1	7.83425e-41	3.56899e-40	4.46701	0.333838	2.89425	5.72422	0.0525789	-0.0257065	0.170317	0.170317
TRINITY_DN8645_c0_g1_i1	1.10464e-40	5.02461e-40	2.18792	0.163826	5.0489	1.37764	0.0115282	4.83537e-05	0.0421494	0.0421494
TRINITY_DN34_c0_g2_i1	1.24007e-40	5.63959e-40	2.25703	0.169109	5.42969	1.50451	0.00845894	0.0487369	0.0270921	0.0487369
TRINITY_DN1655_c0_g1_i3	1.63594e-40	7.43562e-40	1.44104	0.108138	5.96644	0.595111	0.00697987	-0.00488031	0.0164078	0.0164078
TRINITY_DN14271_c0_g1_i1	2.29616e-40	1.04225e-39	4.40017	0.330825	2.63781	5.64581	0.076961	0.0559936	0.141929	0.141929
TRINITY_DN6806_c0_g1_i4	2.47627e-40	1.12379e-39	3.08703	0.232196	7.49012	2.81521	0.000748395	0.107081	0.00415009	0.107081
TRINITY_DN3570_c0_g1_i1	2.6141e-40	1.18589e-39	0.988659	0.0743862	6.84885	0.281538	0.00367007	-0.00102527	0.00739653	0.00739653
TRINITY_DN6121_c0_g1_i4	2.66318e-40	1.20746e-39	1.71162	0.128795	5.52249	0.841882	0.00860276	-0.00295885	0.0245736	0.0245736
TRINITY_DN6282_c0_g1_i1	3.20841e-40	1.45328e-39	2.31739	0.174561	4.91661	1.58507	0.0115324	0.0476124	0.0494105	0.0494105
TRINITY_DN2486_c0_g2_i1	4.25258e-40	1.92369e-39	3.9584	0.298647	3.75408	4.4782	0.0273199	-0.0257305	0.15106	0.15106
TRINITY_DN11988_c0_g1_i1	5.05305e-40	2.28318e-39	4.52093	0.341421	1.91258	5.90806	0.178005	-0.0982107	0.0551318	0.0551318
TRINITY_DN2780_c0_g1_i4	7.14965e-40	3.22745e-39	3.27075	0.247495	4.22378	3.06832	0.0172711	-0.00349078	0.105236	0.105236
TRINITY_DN1848_c0_g1_i4	7.41032e-40	3.34448e-39	1.03545	0.078368	7.238	0.316862	0.00219666	0.0100864	0.00520194	0.0100864
TRINITY_DN275_c1_g1_i1	7.50025e-40	3.38443e-39	0.766961	0.0580511	7.42264	0.169256	0.00233221	-0.000943321	0.00440766	0.00440766
TRINITY_DN32624_c0_g1_i1	7.57596e-40	3.41795e-39	3.55548	0.269129	4.02722	3.67825	0.0200965	0.0573885	0.124765	0.124765
TRINITY_DN7048_c0_g1_i9	8.20314e-40	3.6988e-39	0.810923	0.06141	7.23743	0.18841	0.00233777	-0.00172438	0.0052046	0.0052046
TRINITY_DN782_c2_g2_i1	1.0078e-39	4.53985e-39	1.18658	0.0899639	6.41184	0.406315	0.00519588	-0.000489131	0.0109911	0.0109911
TRINITY_DN4403_c0_g1_i4	1.53643e-39	6.91334e-39	7.4441	0.565759	4.49121	16.3815	0.0188138	0.621353	0.0804748	0.621353
TRINITY_DN7872_c0_g1_i1	2.73034e-39	1.22623e-38	1.33632	0.101899	6.08378	0.515894	0.00599558	0.000628656	0.0147711	0.0147711
TRINITY_DN6146_c0_g1_i4	3.52027e-39	1.5798e-38	3.26427	0.249277	4.2006	3.0496	0.0167696	-0.0107185	0.107509	0.107509
TRINITY_DN5602_c0_g2_i3	4.17226e-39	1.87134e-38	0.778254	0.0594904	7.3259	0.174737	0.00227156	-0.000304806	0.00480665	0.00480665
TRINITY_DN4097_c0_g1_i2	4.34862e-39	1.95008e-38	1.58068	0.120858	5.6974	0.71949	0.0083705	-0.00181768	0.0208427	0.0208427
TRINITY_DN41948_c0_g1_i1	4.38857e-39	1.96762e-38	5.28568	0.40416	2.88675	8.26242	0.0310675	0.295624	0.16965	0.295624
TRINITY_DN33328_c0_g1_i1	5.19903e-39	2.32836e-38	1.69713	0.129896	5.53868	0.829949	0.00957147	-0.00137927	0.0241745	0.0241745
TRINITY_DN1978_c0_g1_i1	5.79646e-39	2.59543e-38	0.829557	0.0635335	7.20624	0.20002	0.00272008	0.00124896	0.00535292	0.00535292
TRINITY_DN4315_c0_g1_i4	6.84291e-39	3.06168e-38	1.10921	0.0850339	6.54947	0.354677	0.0047579	-0.00108504	0.00970361	0.00970361
TRINITY_DN895_c0_g1_i1	6.8451e-39	3.06209e-38	2.10594	0.161445	7.41176	1.31182	0.00151693	0.0506119	0.00445074	0.0506119
TRINITY_DN4123_c0_g1_i1	1.00122e-38	4.47127e-38	4.30034	0.330406	3.3317	5.30402	0.0387916	-0.0150879	0.179545	0.179545
TRINITY_DN38637_c0_g1_i1	1.03633e-38	4.62637e-38	4.33959	0.333489	3.13076	5.50607	0.0394921	0.106924	0.182937	0.182937
TRINITY_DN1013_c0_g2_i1	1.0616e-38	4.73829e-38	1.23699	0.0950738	6.29386	0.441027	0.00585088	-0.00136751	0.0122272	0.0122272
TRINITY_DN2293_c0_g1_i3	1.08615e-38	4.84692e-38	1.68118	0.129231	5.5591	0.810718	0.00971327	-0.00599415	0.023688	0.023688
TRINITY_DN1510_c0_g2_i1	1.59776e-38	7.12197e-38	5.16028	0.39757	2.59618	7.73016	0.179479	-0.037138	0.136644	0.136644
TRINITY_DN43201_c0_g1_i1	1.61194e-38	7.18383e-38	1.15962	0.0893469	6.40396	0.386797	0.004896	-0.00187563	0.0110697	0.0110697
TRINITY_DN447_c0_g1_i4	1.62751e-38	7.25185e-38	0.552503	0.0425717	8.06629	0.0888859	0.00111337	0.000833807	0.00251133	0.00251133
TRINITY_DN47997_c0_g1_i1	1.70462e-38	7.59118e-38	4.40144	0.339235	2.92612	5.61364	0.0571643	0.0345347	0.172996	0.172996
TRINITY_DN1139_c0_g1_i2	1.88352e-38	8.38319e-38	1.1835	0.0912704	6.3192	0.401633	0.00470987	-0.00302835	0.0119507	0.0119507
TRINITY_DN6339_c0_g2_i8	2.25575e-38	1.00324e-37	1.08563	0.0838124	6.57094	0.340877	0.00453232	0.000291917	0.00951671	0.00951671
TRINITY_DN3654_c0_g1_i3	2.8362e-38	1.25927e-37	2.50953	0.194002	4.73065	1.80653	0.0137195	-0.00534125	0.0615544	0.0615544
comp16981_c0_seq1	2.85597e-38	1.26782e-37	4.2647	0.329702	2.17931	5.20608	0.131645	-0.120433	0.0857618	0.0857618
TRINITY_DN32819_c0_g1_i1	2.9775e-38	1.32127e-37	3.18145	0.246018	4.25681	2.89653	0.0190243	-0.0136149	0.102025	0.102025
TRINITY_DN4065_c0_g1_i1	3.18927e-38	1.41472e-37	3.95484	0.305948	3.68008	4.48623	0.0297093	-0.00935747	0.157499	0.157499
TRINITY_DN29012_c0_g1_i1	3.24879e-38	1.44085e-37	0.971794	0.0751866	6.79659	0.271289	0.00355048	-0.0018407	0.00775556	0.00775556
TRINITY_DN1601_c0_g5_i1	3.82205e-38	1.69478e-37	2.25261	0.174451	5.5743	1.50196	0.00653882	0.0543272	0.0233375	0.0543272
TRINITY_DN2219_c0_g1_i3	4.003e-38	1.77435e-37	1.8159	0.140669	5.37255	0.946533	0.0107268	-0.00560274	0.0288487	0.0288487
TRINITY_DN3690_c0_g1_i6	4.55163e-38	2.01641e-37	0.961476	0.074538	6.8469	0.266298	0.00370224	-0.00116685	0.00740959	0.00740959
TRINITY_DN2855_c0_g1_i5	4.64813e-38	2.05878e-37	2.54178	0.197075	6.55392	1.91247	0.00225214	0.0754248	0.00966458	0.0754248
TRINITY_DN528_c0_g1_i1	5.47912e-38	2.42504e-37	2.16968	0.16839	5.02229	1.35674	0.0131905	0.000500329	0.0435201	0.0435201
TRINITY_DN9860_c0_g2_i2	6.26249e-38	2.77073e-37	3.54212	0.275127	3.97163	3.62436	0.0210887	0.0251212	0.130301	0.130301
TRINITY_DN3177_c0_g2_i1	8.1992e-38	3.6222e-37	0.787242	0.0612464	7.28798	0.17717	0.00252904	-0.0024147	0.00497319	0.00497319
TRINITY_DN5165_c2_g1_i2	9.30963e-38	4.10971e-37	2.82789	0.220174	4.48683	2.28792	0.0161001	-0.0125176	0.0808534	0.0808534
TRINITY_DN4883_c0_g1_i10	1.09005e-37	4.80753e-37	2.63727	0.205528	4.62303	2.00992	0.0148656	0.0116424	0.0696183	0.0696183
TRINITY_DN3988_c0_g3_i1	1.30722e-37	5.76214e-37	1.00679	0.0785477	6.67908	0.292458	0.00371162	-0.000386461	0.00862786	0.00862786
TRINITY_DN13875_c0_g1_i1	1.48042e-37	6.52198e-37	1.21968	0.0952289	6.2658	0.428139	0.00559657	-0.00197799	0.0125405	0.0125405
TRINITY_DN9397_c0_g1_i2	1.96704e-37	8.64496e-37	1.15241	0.0901317	6.39101	0.381031	0.00504737	-0.00319443	0.0112001	0.0112001
TRINITY_DN4123_c0_g2_i1	1.997e-37	8.77498e-37	4.18802	0.327581	2.40699	5.0563	0.102231	-0.0497207	0.112388	0.112388
TRINITY_DN1929_c0_g1_i5	2.11881e-37	9.30854e-37	0.870532	0.0681164	6.9952	0.223809	0.00280199	0.00570007	0.0064777	0.0064777
TRINITY_DN3196_c0_g1_i12	2.32716e-37	1.0222e-36	1.9669	0.153992	5.82619	1.14599	0.0066881	0.0407388	0.018593	0.0407388
TRINITY_DN113_c0_g1_i1	2.5636e-37	1.12522e-36	1.05258	0.0824568	6.60795	0.317963	0.00439555	-0.00274779	0.0092027	0.0092027
TRINITY_DN19094_c0_g2_i1	2.91232e-37	1.27781e-36	1.29254	0.101333	6.121	0.478352	0.00625097	-0.0050579	0.0142859	0.0142859
comp43092_c0_seq1	4.64358e-37	2.0333e-36	4.20572	0.330667	2.33703	5.12537	0.114939	-0.0313754	0.103743	0.103743
TRINITY_DN3845_c0_g1_i1	4.89378e-37	2.14167e-36	3.58595	0.282029	3.92962	3.70506	0.0246323	0.0116045	0.134449	0.134449
TRINITY_DN980_c0_g1_i6	7.44708e-37	3.2507e-36	1.73583	0.136874	5.44686	0.868828	0.0108735	-0.00160849	0.0265956	0.0265956
TRINITY_DN10323_c0_g1_i4	8.28056e-37	3.6132e-36	3.9206	0.309351	4.07651	4.55579	0.0167883	0.174608	0.119837	0.174608
TRINITY_DN9637_c0_g1_i2	8.62058e-37	3.76018e-36	1.07383	0.0847507	6.52377	0.329883	0.00443315	-0.00394011	0.00993222	0.00993222
comp26309_c0_seq1	1.05146e-36	4.58297e-36	1.60451	0.12679	5.56736	0.738156	0.00865526	-0.00562869	0.0234963	0.0234963
TRINITY_DN12482_c0_g1_i1	1.13315e-36	4.9363e-36	2.26387	0.178976	4.90032	1.46915	0.0136821	-0.00804887	0.050383	0.050383
TRINITY_DN117_c0_g1_i4	1.17828e-36	5.132e-36	1.12641	0.0890733	6.39753	0.364139	0.00473387	-0.00284166	0.0111342	0.0111342
TRINITY_DN1240_c0_g1_i1	1.19069e-36	5.18506e-36	7.4959	0.592791	3.9975	16.6563	0.0153155	0.687487	0.127729	0.687487
TRINITY_DN4898_c0_g1_i7	1.25643e-36	5.46736e-36	1.88491	0.149112	5.24156	1.01898	0.0109542	-0.00644515	0.0335148	0.0335148
TRINITY_DN12076_c0_g2_i1	1.28808e-36	5.60407e-36	4.01826	0.317928	3.52934	4.69752	0.0331572	0.0651383	0.168999	0.168999
TRINITY_DN51641_c0_g1_i1	1.40448e-36	6.10601e-36	4.24196	0.335808	3.05222	5.28485	0.0447533	0.122829	0.18078	0.18078
TRINITY_DN16_c0_g1_i2	1.52553e-36	6.62987e-36	0.855672	0.0677727	7.0418	0.214952	0.00297617	0.00374283	0.00621011	0.00621011
TRINITY_DN43810_c0_g1_i1	2.0182e-36	8.7502e-36	1.00967	0.0801099	6.67038	0.294698	0.00413895	-0.000136251	0.00869624	0.00869624
TRINITY_DN2051_c0_g1_i1	2.2111e-36	9.58305e-36	1.74182	0.13828	5.71915	0.899619	0.0076037	0.0306388	0.0204453	0.0306388
TRINITY_DN8991_c0_g2_i2	2.25364e-36	9.76564e-36	1.57729	0.125233	5.64856	0.712717	0.00960113	-0.00738313	0.0217656	0.0217656
TRINITY_DN4295_c0_g1_i2	3.28397e-36	1.42148e-35	1.66508	0.132516	5.4729	0.794622	0.00925167	-0.00635282	0.0258692	0.0258692
TRINITY_DN23922_c0_g1_i1	3.76517e-36	1.62829e-35	4.29928	0.342455	3.09805	5.33678	0.0522345	0.0127452	0.182316	0.182316
TRINITY_DN51765_c0_g1_i1	4.15101e-36	1.7945e-35	1.29126	0.102918	6.16259	0.47702	0.00742222	-0.00668454	0.0137618	0.0137618
TRINITY_DN2100_c0_g1_i1	4.19843e-36	1.81434e-35	3.07731	0.245289	4.2735	2.72774	0.0199181	0.00582939	0.100415	0.100415
TRINITY_DN1688_c0_g1_i1	4.29835e-36	1.85718e-35	4.22347	0.336698	2.78027	5.15448	0.0678113	-0.000144419	0.158919	0.158919
TRINITY_DN7661_c0_g1_i7	4.9824e-36	2.15156e-35	1.00636	0.0803029	6.67361	0.290374	0.00422632	-0.00304633	0.00867078	0.00867078
TRINITY_DN37365_c0_g1_i1	5.0308e-36	2.17168e-35	2.35521	0.187946	5.44663	1.64542	0.00719556	0.0634517	0.0266021	0.0634517
TRINITY_DN4630_c0_g1_i4	5.60507e-36	2.4187e-35	1.9288	0.154023	5.2006	1.07868	0.0122791	0.00609661	0.0351674	0.0351674
TRINITY_DN3018_c0_g1_i7	5.93241e-36	2.55902e-35	3.78137	0.302069	4.93704	4.24179	0.00816832	0.174323	0.0482153	0.174323
TRINITY_DN2775_c0_g1_i3	6.05713e-36	2.61141e-35	2.13551	0.170614	4.98288	1.35069	0.012586	0.0430817	0.0456325	0.0456325
TRINITY_DN5737_c0_g1_i1	6.20636e-36	2.67525e-35	1.01204	0.0808683	6.62194	0.294358	0.00399262	-0.00198417	0.00908676	0.00908676
TRINITY_DN23153_c0_g1_i1	6.58756e-36	2.83906e-35	4.39309	0.351168	1.79849	5.61526	0.202881	-0.084818	0.0437561	0.0437561
TRINITY_DN5598_c0_g1_i1	7.56348e-36	3.25612e-35	1.27567	0.102062	6.10464	0.467458	0.00633602	-0.00340948	0.0144972	0.0144972
TRINITY_DN2288_c0_g1_i4	7.89094e-36	3.39647e-35	1.20707	0.0966	6.23637	0.420731	0.00578551	-0.000608192	0.0128776	0.0128776
TRINITY_DN17521_c0_g2_i6	9.65271e-36	4.15178e-35	3.13797	0.251449	4.23572	2.83245	0.022381	-0.000153877	0.104072	0.104072
TRINITY_DN4811_c0_g1_i1	1.18343e-35	5.08462e-35	4.96705	0.398534	6.00905	7.3213	0.00243914	0.315219	0.0157942	0.315219
comp23505_c1_seq1	1.19165e-35	5.119e-35	3.61956	0.29043	3.83506	3.77882	0.0251167	0.01642	0.143583	0.143583
TRINITY_DN703_c0_g2_i1	1.24867e-35	5.36299e-35	4.17271	0.334914	2.75007	5.11252	0.0688205	0.0919424	0.155515	0.155515
TRINITY_DN8937_c1_g1_i3	1.29055e-35	5.54186e-35	1.60441	0.128802	5.58709	0.74041	0.0101297	-0.00436297	0.0230503	0.0230503
TRINITY_DN9715_c0_g2_i1	1.9776e-35	8.47534e-35	1.26021	0.101448	6.09511	0.457609	0.00596141	-0.00146334	0.0146218	0.0146218
TRINITY_DN6555_c0_g1_i1	2.75384e-35	1.1785e-34	1.55579	0.125509	5.62202	0.696846	0.0092042	-0.00304516	0.022301	0.022301
comp40778_c1_seq2	2.90947e-35	1.24466e-34	2.05144	0.165554	5.04534	1.20912	0.0124855	-0.00464883	0.0423305	0.0423305
TRINITY_DN1928_c0_g2_i3	3.07826e-35	1.31639e-34	2.45721	0.198372	4.71381	1.72593	0.0159363	-0.0149837	0.0627669	0.0627669
TRINITY_DN5034_c0_g1_i2	4.96682e-35	2.11945e-34	1.82531	0.147817	5.26824	0.953432	0.0112103	-0.00945254	0.0324892	0.0324892
TRINITY_DN1348_c0_g1_i6	5.06116e-35	2.15893e-34	1.32624	0.107414	5.98089	0.506766	0.00687847	-0.00195221	0.0161972	0.0161972
TRINITY_DN7396_c0_g1_i2	6.87962e-35	2.932e-34	3.90976	0.317294	2.38605	4.46741	0.0915834	0.0249766	0.109768	0.109768
TRINITY_DN8104_c0_g3_i1	7.24514e-35	3.08612e-34	0.667758	0.0542098	7.8584	0.132438	0.00154849	0.00432892	0.00300147	0.00432892
TRINITY_DN1766_c0_g2_i1	7.89972e-35	3.36254e-34	2.93675	0.238546	4.34451	2.47657	0.020131	-0.00563857	0.0936775	0.0936775
TRINITY_DN29409_c0_g1_i1	1.02158e-34	4.34138e-34	0.979225	0.0796748	6.71829	0.275763	0.00436972	-0.00227282	0.00832642	0.00832642
TRINITY_DN54348_c0_g1_i1	1.14652e-34	4.87059e-34	4.11906	0.335402	2.29867	4.90433	0.125833	-0.0596594	0.0991563	0.0991563
TRINITY_DN1500_c0_g1_i4	1.29557e-34	5.49889e-34	0.908264	0.0740168	6.83397	0.239925	0.00345995	0.00147114	0.00749703	0.00749703
TRINITY_DN14657_c0_g1_i1	1.53638e-34	6.51283e-34	3.12678	0.255097	4.186	2.90165	0.0212027	0.105126	0.108946	0.108946
comp24641_c0_seq2	1.81375e-34	7.6859e-34	4.21181	0.343996	2.91448	5.07812	0.0646189	-0.0532578	0.172047	0.172047
TRINITY_DN22544_c0_g1_i1	2.0427e-34	8.65149e-34	3.07189	0.251092	4.21767	2.80255	0.0202597	0.10388	0.105835	0.105835
TRINITY_DN5159_c0_g1_i3	2.12129e-34	8.97796e-34	2.27256	0.185803	4.83913	1.52113	0.0148528	0.0382882	0.0541923	0.0541923
TRINITY_DN2478_c0_g1_i6	2.12283e-34	8.98287e-34	1.19484	0.0976891	6.19914	0.414555	0.00576965	0.0020003	0.0133167	0.0133167
TRINITY_DN8069_c0_g2_i11	2.52674e-34	1.06806e-33	4.82758	0.395157	5.66074	6.9264	0.00410002	0.308198	0.0215294	0.308198
TRINITY_DN21624_c0_g1_i1	2.8174e-34	1.19029e-33	3.63956	0.298129	4.64655	3.93705	0.010972	0.16679	0.0677924	0.16679
TRINITY_DN47286_c0_g1_i1	2.97261e-34	1.25497e-33	1.40821	0.115393	5.81288	0.575069	0.00781684	0.00207467	0.0188142	0.0188142
TRINITY_DN5584_c0_g1_i3	3.37148e-34	1.42236e-33	2.81399	0.23078	4.41198	2.27157	0.0190452	-0.00838419	0.0874735	0.0874735
TRINITY_DN5569_c0_g1_i1	3.89154e-34	1.64118e-33	2.98542	0.245074	4.26752	2.57558	0.0191322	0.014811	0.10099	0.10099
TRINITY_DN10952_c0_g1_i1	4.06005e-34	1.71164e-33	3.25832	0.267553	4.06937	3.05666	0.0226173	0.00460581	0.120552	0.120552
TRINITY_DN4774_c0_g1_i4	4.3567e-34	1.83605e-33	0.898089	0.0737803	6.91069	0.232138	0.00389386	-0.00192136	0.00699321	0.00699321
TRINITY_DN9225_c0_g1_i4	4.39063e-34	1.85002e-33	4.1137	0.337969	3.17735	4.87038	0.0453465	-0.00408141	0.183099	0.183099
TRINITY_DN1454_c0_g1_i1	4.5077e-34	1.89901e-33	1.61551	0.132748	5.48801	0.760806	0.00978185	0.0078708	0.0254624	0.0254624
TRINITY_DN5464_c0_g1_i1	4.99264e-34	2.10219e-33	2.22854	0.183248	4.87182	1.42477	0.015033	-0.0082685	0.0521264	0.0521264
TRINITY_DN9327_c0_g1_i1	5.08085e-34	2.13895e-33	5.05175	0.415443	3.93109	7.58737	0.0223642	0.322822	0.134304	0.322822
TRINITY_DN8206_c0_g1_i4	5.32079e-34	2.23917e-33	1.67437	0.137739	5.43528	0.80794	0.011015	-0.00292669	0.0269289	0.0269289
TRINITY_DN1082_c0_g1_i1	6.89573e-34	2.89786e-33	3.76336	0.310126	3.60602	4.08601	0.0288997	0.0171664	0.163456	0.163456
TRINITY_DN5823_c0_g1_i5	7.10831e-34	2.98614e-33	1.53454	0.126482	5.61476	0.676006	0.00954286	-0.00580703	0.0224526	0.0224526
TRINITY_DN12578_c0_g1_i1	7.24113e-34	3.0414e-33	1.43362	0.118178	5.86783	0.597338	0.0100157	0.00179433	0.0179166	0.0179166
TRINITY_DN2776_c0_g1_i1	1.02289e-33	4.29025e-33	1.68411	0.139153	5.36907	0.831887	0.0097657	0.0153586	0.0289612	0.0289612
TRINITY_DN844_c0_g2_i1	1.46782e-33	6.14449e-33	1.54824	0.12824	5.60014	0.685979	0.0101268	-0.00883023	0.0227643	0.0227643
TRINITY_DN7275_c0_g1_i1	1.52762e-33	6.39372e-33	2.56337	0.212381	4.579	1.88642	0.0170822	-0.00654111	0.0731291	0.0731291
TRINITY_DN6588_c0_g1_i1	1.63974e-33	6.85934e-33	1.44206	0.119535	5.72445	0.598693	0.00822779	-0.00292749	0.0203497	0.0203497
TRINITY_DN1928_c0_g3_i1	1.69733e-33	7.099e-33	3.10842	0.257725	4.17735	2.8234	0.0230444	0.05016	0.1098	0.1098
TRINITY_DN5057_c0_g1_i5	2.21867e-33	9.26483e-33	1.37815	0.114475	5.85273	0.546192	0.00804992	-0.00392794	0.0181591	0.0181591
TRINITY_DN1190_c0_g1_i6	2.85212e-33	1.18933e-32	1.26184	0.104995	6.28062	0.464074	0.00967381	0.000994934	0.012374	0.012374
TRINITY_DN2416_c0_g3_i1	2.90389e-33	1.2105e-32	1.25377	0.104335	6.07973	0.452978	0.00694682	-0.00244827	0.0148249	0.0148249
TRINITY_DN8614_c0_g1_i1	3.19468e-33	1.33125e-32	1.3947	0.11614	5.81837	0.559538	0.00825424	-0.00385501	0.0187226	0.0187226
TRINITY_DN37375_c0_g1_i1	3.52471e-33	1.46774e-32	3.63593	0.302978	3.6601	3.77867	0.024433	-0.0226525	0.159158	0.159158
TRINITY_DN3601_c0_g1_i2	3.80979e-33	1.58535e-32	0.931583	0.0776693	6.793	0.25021	0.00428424	-0.00165471	0.00778081	0.00778081
TRINITY_DN6204_c0_g1_i3	3.90517e-33	1.62447e-32	3.82732	0.319152	5.97604	4.35987	0.00274585	0.20097	0.0162675	0.20097
TRINITY_DN1353_c1_g5_i1	4.03031e-33	1.67564e-32	0.921608	0.0768675	6.74324	0.244138	0.00367714	-0.00196951	0.00814009	0.00814009
TRINITY_DN11463_c0_g1_i1	4.72095e-33	1.96107e-32	1.07988	0.0901673	6.39561	0.335285	0.00510664	-0.00265733	0.0111536	0.0111536
TRINITY_DN26637_c0_g1_i1	5.44768e-33	2.26059e-32	3.9958	0.333969	2.30479	4.7214	0.123192	0.0629804	0.099879	0.099879
TRINITY_DN3368_c0_g2_i1	7.46875e-33	3.0944e-32	3.96404	0.332042	3.31502	4.52781	0.0403587	0.00421257	0.180146	0.180146
TRINITY_DN895_c0_g1_i10	7.49597e-33	3.10514e-32	4.3075	0.360821	6.48549	5.52448	0.00194793	0.258435	0.0102826	0.258435
TRINITY_DN3624_c0_g1_i3	8.38829e-33	3.47356e-32	2.50875	0.210312	4.61973	1.80958	0.0185853	-0.00534415	0.069877	0.069877
TRINITY_DN1291_c0_g2_i1	9.48254e-33	3.92532e-32	1.16902	0.0980849	6.25186	0.394208	0.00654226	-0.00217043	0.012699	0.012699
TRINITY_DN1538_c0_g1_i32	9.52225e-33	3.94108e-32	1.31186	0.110073	5.91917	0.494841	0.00711683	-0.00346247	0.0171152	0.0171152
TRINITY_DN5288_c0_g1_i2	9.60769e-33	3.97575e-32	2.03974	0.171157	5.01542	1.20412	0.0147084	0.00324987	0.043881	0.043881
TRINITY_DN3107_c0_g1_i1	9.97976e-33	4.12899e-32	3.78583	0.317757	4.22757	4.26809	0.0152129	0.186726	0.104866	0.186726
TRINITY_DN21015_c0_g1_i1	1.0082e-32	4.16912e-32	4.01937	0.337383	2.75663	4.6635	0.0713888	-0.0157401	0.156265	0.156265
TRINITY_DN43184_c0_g1_i1	1.03806e-32	4.29109e-32	1.26363	0.10609	6.00991	0.47239	0.00672804	0.0121413	0.015782	0.015782
TRINITY_DN15024_c0_g1_i1	1.1537e-32	4.76664e-32	3.25401	0.273397	4.00037	3.05856	0.022049	0.01674	0.127443	0.127443
TRINITY_DN5355_c0_g1_i2	1.25737e-32	5.19227e-32	3.13701	0.263726	7.35016	2.9309	0.000829307	0.138274	0.00470315	0.138274
comp30702_c0_seq1	1.34662e-32	5.55987e-32	1.1039	0.0928489	6.36245	0.35683	0.00574892	0.00435405	0.0114929	0.0114929
TRINITY_DN7608_c0_g1_i2	1.3709e-32	5.65814e-32	2.52632	0.212515	4.57145	1.83989	0.0165826	0.00251837	0.0737429	0.0737429
TRINITY_DN4396_c0_g1_i6	1.51574e-32	6.25379e-32	2.98347	0.251148	4.73545	2.64104	0.0649379	0.0492462	0.0612125	0.0612125
comp41054_c0_seq17	1.73931e-32	7.16752e-32	4.02627	0.339259	3.20353	4.67571	0.0473626	0.00401491	0.182831	0.182831
TRINITY_DN1004_c0_g1_i1	1.78223e-32	7.34309e-32	1.86655	0.157305	5.17664	0.998823	0.0133112	-0.00935629	0.0361788	0.0361788
TRINITY_DN7454_c1_g1_i4	2.0226e-32	8.32771e-32	1.25297	0.10569	6.04183	0.449699	0.00700328	-0.00566761	0.0153374	0.0153374
TRINITY_DN980_c1_g1_i1	2.16408e-32	8.90713e-32	1.18084	0.0996529	6.16128	0.402647	0.00608339	-0.00112336	0.013778	0.013778
TRINITY_DN11357_c0_g1_i1	2.18048e-32	8.97309e-32	3.58267	0.302364	3.68216	3.78896	0.0255237	0.116413	0.157324	0.157324
TRINITY_DN44174_c0_g1_i1	2.19079e-32	9.01396e-32	4.12848	0.348439	2.58128	4.89377	0.108084	-0.0801238	0.134735	0.134735
TRINITY_DN1849_c1_g2_i1	2.48826e-32	1.0229e-31	2.69898	0.227996	4.43799	2.15898	0.0188251	0.0718164	0.0851396	0.0851396
TRINITY_DN3368_c0_g1_i4	2.54081e-32	1.04415e-31	0.623107	0.0526448	7.60173	0.112053	0.00178436	-0.000476686	0.00375858	0.00375858
TRINITY_DN12854_c0_g1_i1	2.78508e-32	1.14374e-31	1.50718	0.127421	6.13529	0.676861	0.00565193	0.0268203	0.0141036	0.0268203
TRINITY_DN5395_c0_g1_i1	2.84911e-32	1.16983e-31	2.91957	0.246868	4.24141	2.45168	0.0183685	0.000626499	0.103519	0.103519
TRINITY_DN306_c0_g1_i2	3.04693e-32	1.25084e-31	1.27057	0.107486	5.99227	0.466059	0.0070733	-0.00145578	0.0160331	0.0160331
TRINITY_DN3438_c0_g3_i2	3.14581e-32	1.29099e-31	0.546802	0.046268	7.98491	0.0869089	0.0015899	0.000139652	0.00269156	0.00269156
TRINITY_DN996_c0_g3_i7	3.30716e-32	1.35673e-31	1.41739	0.119977	5.86446	0.587507	0.0108183	0.00493769	0.0179704	0.0179704
TRINITY_DN4312_c0_g1_i1	3.37361e-32	1.38376e-31	1.05567	0.0893703	6.42999	0.321769	0.00516189	-0.00124061	0.0108122	0.0108122
TRINITY_DN5349_c0_g1_i5	4.24022e-32	1.73652e-31	2.62892	0.222921	4.48178	1.99135	0.0180975	0.00140488	0.0812903	0.0812903
TRINITY_DN10163_c0_g1_i1	4.83143e-32	1.97762e-31	3.67628	0.312025	3.60908	3.90846	0.031498	0.0233561	0.163221	0.163221
TRINITY_DN682_c0_g1_i3	6.15806e-32	2.51977e-31	1.05521	0.089717	6.40522	0.320583	0.00504112	-0.00218575	0.0110572	0.0110572
TRINITY_DN1330_c0_g1_i1	6.25797e-32	2.56022e-31	2.49981	0.212565	4.57717	1.79312	0.0170905	-0.00813695	0.0732776	0.0732776
TRINITY_DN2411_c0_g1_i4	6.69876e-32	2.73961e-31	3.04849	0.259347	4.19295	2.74703	0.0262608	0.0808516	0.108261	0.108261
TRINITY_DN932_c0_g1_i8	7.16025e-32	2.92633e-31	5.09026	0.433257	3.22859	7.43732	0.192986	-0.153027	0.182436	0.182436
TRINITY_DN799_c0_g1_i9	7.1706e-32	2.93006e-31	1.31811	0.112192	5.86767	0.499379	0.00725493	-0.00378662	0.0179192	0.0179192
TRINITY_DN48379_c0_g1_i1	8.01938e-32	3.2752e-31	3.13714	0.267235	4.05625	2.82042	0.0209657	-0.0110229	0.121863	0.121863
TRINITY_DN15318_c1_g2_i1	8.21444e-32	3.35429e-31	1.7073	0.145461	5.32003	0.842629	0.0117077	-0.000269834	0.0306099	0.0306099
comp40744_c0_seq5	9.08442e-32	3.70636e-31	2.29129	0.195357	4.74123	1.50077	0.015527	-0.0146252	0.060802	0.060802
TRINITY_DN8358_c0_g1_i1	9.12702e-32	3.7231e-31	3.85148	0.328392	3.38471	4.25242	0.0383663	-0.0218417	0.177316	0.177316
TRINITY_DN11313_c0_g1_i1	9.28608e-32	3.78733e-31	1.20708	0.102933	6.09256	0.420226	0.0065353	-0.00195615	0.0146553	0.0146553
TRINITY_DN8096_c0_g1_i2	1.0425e-31	4.24819e-31	0.808346	0.0689889	7.02482	0.194415	0.00321268	0.00579693	0.00630627	0.00630627
TRINITY_DN29306_c0_g1_i1	1.0886e-31	4.43529e-31	2.73398	0.233407	4.39086	2.14474	0.0195649	-0.00891938	0.0893926	0.0893926
TRINITY_DN7787_c0_g1_i3	1.14007e-31	4.64421e-31	3.99788	0.341423	2.79415	4.61104	0.0727035	-0.0208438	0.160436	0.160436
TRINITY_DN29828_c0_g1_i1	1.21401e-31	4.94372e-31	3.8973	0.332985	3.23671	4.45844	0.0394769	0.0990478	0.182282	0.182282
TRINITY_DN6746_c0_g1_i3	1.28751e-31	5.24211e-31	4.0954	0.35006	2.12112	4.82765	0.165749	-0.124248	0.0793342	0.0793342
TRINITY_DN2415_c0_g2_i1	1.31768e-31	5.36223e-31	0.783315	0.0669662	7.07492	0.17696	0.00294212	-0.00101642	0.00602682	0.00602682
TRINITY_DN4137_c0_g1_i5	1.57366e-31	6.40061e-31	0.75707	0.064806	7.15304	0.165832	0.00278358	-0.000364921	0.00561606	0.00561606
TRINITY_DN38179_c0_g1_i1	1.61685e-31	6.57517e-31	0.595685	0.0510013	7.7042	0.102718	0.00176838	-0.000210726	0.00343389	0.00343389
comp23279_c0_seq1	1.88658e-31	7.66422e-31	2.4432	0.209417	4.60374	1.71079	0.0165693	-0.0103827	0.0711414	0.0711414
TRINITY_DN3873_c0_g2_i1	2.0072e-31	8.15284e-31	1.30196	0.111647	5.92015	0.486357	0.00782997	-0.00544721	0.0171002	0.0171002
comp30214_c0_seq1	2.98341e-31	1.20829e-30	3.8295	0.329345	2.63925	4.25088	0.074827	-0.00381917	0.14211	0.14211
TRINITY_DN5906_c0_g1_i4	2.99001e-31	1.21076e-30	1.01536	0.0873247	7.00378	0.307632	0.00280192	0.0124493	0.00642757	0.0124493
TRINITY_DN3343_c0_g1_i4	3.34534e-31	1.35373e-30	1.31727	0.113384	5.88404	0.498253	0.00805182	-0.00515637	0.0176598	0.0176598
comp32560_c0_seq1	3.49639e-31	1.41437e-30	4.31833	0.371819	2.25319	5.56499	0.110865	0.165634	0.0938841	0.165634
TRINITY_DN6479_c0_g1_i5	3.61779e-31	1.46273e-30	0.635346	0.0547187	7.55049	0.11605	0.00205508	-0.00121838	0.00393319	0.00393319
TRINITY_DN5843_c0_g1_i7	4.85469e-31	1.96083e-30	2.74947	0.23731	4.37046	2.25642	0.0188889	0.0937436	0.0912664	0.0937436
TRINITY_DN5706_c0_g1_i1	5.27829e-31	2.12976e-30	1.88127	0.162476	5.08901	1.01911	0.0126291	-0.00339373	0.0401675	0.0401675
TRINITY_DN13965_c0_g1_i1	6.03586e-31	2.43337e-30	4.39854	0.380257	1.75309	5.60455	0.249309	-0.159716	0.0398811	0.0398811
TRINITY_DN2315_c0_g1_i1	6.43915e-31	2.59463e-30	8.15511	0.705353	6.81885	19.8545	0.0138358	0.98121	0.0076005	0.98121
TRINITY_DN4181_c0_g1_i1	7.4526e-31	2.99995e-30	0.987893	0.0855379	6.58384	0.281834	0.00522743	-0.00173265	0.00940605	0.00940605
TRINITY_DN12608_c0_g1_i1	7.78207e-31	3.13046e-30	1.35517	0.117377	5.77106	0.528404	0.00802849	-0.00371809	0.0195261	0.0195261
TRINITY_DN5197_c0_g1_i2	8.20541e-31	3.30019e-30	2.65011	0.229628	4.43006	2.01998	0.0196101	-0.00399414	0.0858477	0.0858477
TRINITY_DN1019_c0_g1_i2	9.99023e-31	4.00923e-30	0.816224	0.0708284	6.99816	0.19172	0.00357295	-0.00197352	0.00646036	0.00646036
TRINITY_DN4245_c0_g1_i3	1.02299e-30	4.10332e-30	3.08361	0.26763	4.23162	2.83954	0.0200687	0.123183	0.104471	0.123183
comp39721_c0_seq9	1.03853e-30	4.16497e-30	2.98812	0.259372	4.16832	2.56418	0.0238539	-0.00860467	0.110693	0.110693
comp35069_c1_seq1	1.06291e-30	4.26203e-30	3.16365	0.274655	4.01722	2.87126	0.0251077	-0.0115277	0.125763	0.125763
TRINITY_DN1730_c0_g1_i1	1.23904e-30	4.9641e-30	0.783873	0.0681309	7.01026	0.177351	0.00289367	-0.000803197	0.00638996	0.00638996
TRINITY_DN32203_c0_g1_i1	1.28155e-30	5.13354e-30	3.92095	0.340879	2.87216	4.49772	0.0640796	0.0586398	0.168317	0.168317
TRINITY_DN4319_c0_g1_i1	1.37491e-30	5.50567e-30	4.22839	0.367801	1.87083	5.12472	0.219835	-0.200762	0.0507197	0.0507197
TRINITY_DN3274_c0_g1_i8	1.5991e-30	6.39693e-30	0.956573	0.0833007	6.60899	0.2619	0.004684	-0.00414498	0.009194	0.009194
TRINITY_DN8595_c0_g1_i1	1.71028e-30	6.83938e-30	0.931715	0.0811771	6.71901	0.248841	0.00485846	-0.00390892	0.00832097	0.00832097
TRINITY_DN5534_c0_g1_i1	1.81227e-30	7.2436e-30	3.04443	0.265366	4.11524	2.70892	0.0248694	0.0460225	0.115969	0.115969
TRINITY_DN9461_c0_g1_i2	1.90442e-30	7.60683e-30	2.02537	0.176607	4.94661	1.19761	0.0147154	0.0151217	0.0476645	0.0476645
TRINITY_DN49645_c0_g1_i1	2.02002e-30	8.06585e-30	4.00652	0.349512	2.09837	4.78028	0.16762	0.0586492	0.0766979	0.0766979
TRINITY_DN14964_c0_g1_i1	2.124e-30	8.47675e-30	1.91921	0.167488	5.06045	1.05713	0.0145359	-0.00901262	0.0415685	0.0415685
TRINITY_DN3111_c0_g1_i4	2.28035e-30	9.09617e-30	1.30599	0.114033	5.84072	0.489387	0.00765294	-0.00523501	0.0183543	0.0183543
TRINITY_DN6015_c0_g1_i1	2.53567e-30	1.01096e-29	1.04312	0.0911546	7.64465	0.325132	0.00164621	0.0149721	0.0036187	0.0149721
TRINITY_DN297_c0_g1_i6	2.7626e-30	1.10069e-29	6.33825	0.554235	3.25701	11.6679	0.432514	-0.211077	0.181839	0.181839
TRINITY_DN3029_c0_g1_i3	3.2619e-30	1.29897e-29	1.30528	0.114281	5.82957	0.489497	0.00758333	-0.00441837	0.0185371	0.0185371
TRINITY_DN21774_c0_g1_i2	3.41665e-30	1.36037e-29	3.88648	0.340395	3.16032	4.39658	0.0485959	0.0458397	0.183141	0.183141
TRINITY_DN2674_c0_g1_i1	3.68112e-30	1.46518e-29	2.78505	0.244065	4.35797	2.23614	0.026712	-0.00337684	0.0924237	0.0924237
TRINITY_DN4142_c0_g1_i9	3.74588e-30	1.49071e-29	2.44153	0.21399	4.58286	1.75693	0.0187671	0.0439481	0.0728165	0.0728165
TRINITY_DN3063_c0_g2_i3	4.88397e-30	1.94135e-29	0.575679	0.0505581	8.42514	0.0990693	0.000862871	0.00424938	0.00186682	0.00424938
TRINITY_DN13028_c0_g1_i1	4.98427e-30	1.98023e-29	1.98828	0.174645	5.55195	1.18179	0.00819266	0.0528091	0.0238563	0.0528091
TRINITY_DN1784_c0_g3_i2	5.84765e-30	2.3213e-29	0.554638	0.0487776	7.79417	0.0894525	0.00158464	0.000235545	0.00317386	0.00317386
TRINITY_DN1200_c0_g1_i8	6.87971e-30	2.72917e-29	1.4397	0.126772	5.62944	0.594692	0.00999397	-0.00709678	0.0221485	0.0221485
TRINITY_DN2195_c0_g1_i2	7.57587e-30	3.00333e-29	4.11514	0.362627	2.56084	4.86421	0.130889	-0.100765	0.132107	0.132107
TRINITY_DN795_c0_g1_i1	7.76366e-30	3.07676e-29	1.37202	0.120926	5.71391	0.549397	0.00870567	0.00477367	0.0205405	0.0205405
TRINITY_DN8441_c0_g1_i1	7.87471e-30	3.12025e-29	1.23956	0.109263	5.98438	0.440178	0.00772989	-0.00635569	0.0161467	0.0161467
TRINITY_DN10613_c0_g1_i1	8.17143e-30	3.23674e-29	0.84053	0.0741109	6.85597	0.204	0.00363598	-0.00113264	0.00734887	0.00734887
comp38403_c2_seq6	9.14923e-30	3.61962e-29	1.35544	0.119616	5.77819	0.531455	0.0092131	-0.00159201	0.0194029	0.0194029
TRINITY_DN25104_c0_g1_i2	9.15021e-30	3.61962e-29	3.87722	0.342159	2.88108	4.46594	0.0650083	0.134311	0.169138	0.169138
TRINITY_DN4660_c0_g4_i6	1.12295e-29	4.43624e-29	2.05145	0.181325	4.89499	1.2142	0.0150526	-0.00130619	0.050705	0.050705
TRINITY_DN1781_c0_g2_i1	1.14974e-29	4.54055e-29	1.09895	0.0971526	6.24142	0.347899	0.00605812	-0.00274123	0.0128191	0.0128191
TRINITY_DN7933_c0_g1_i1	1.31736e-29	5.1965e-29	1.87561	0.165988	5.0727	1.01089	0.0141426	-0.00741033	0.0409614	0.0409614
TRINITY_DN1081_c0_g1_i1	1.41611e-29	5.58325e-29	1.51982	0.134577	5.49669	0.662623	0.0109884	-0.00788273	0.0252337	0.0252337
TRINITY_DN4307_c0_g2_i2	1.47498e-29	5.81342e-29	1.01613	0.0900048	6.41547	0.29679	0.00524663	-0.00316482	0.0109551	0.0109551
TRINITY_DN7254_c0_g1_i2	1.70892e-29	6.7288e-29	2.94367	0.261038	6.46891	2.59257	0.00230426	0.133977	0.010438	0.133977
TRINITY_DN196_c0_g1_i1	2.24923e-29	8.84889e-29	2.22488	0.197722	4.78716	1.48133	0.0168287	0.0613593	0.0576222	0.0613593
TRINITY_DN2671_c0_g1_i1	2.25655e-29	8.87624e-29	0.87027	0.0773416	6.8005	0.218731	0.0042354	-0.00150627	0.00772806	0.00772806
TRINITY_DN32698_c0_g1_i1	2.32239e-29	9.1337e-29	0.863919	0.0767944	6.76663	0.216642	0.00382554	0.00013838	0.00796923	0.00796923
comp25420_c0_seq5	2.38341e-29	9.37213e-29	4.23672	0.376683	2.14579	5.19024	0.201654	-0.129654	0.0821254	0.0821254
TRINITY_DN1237_c1_g1_i1	2.39824e-29	9.42892e-29	1.60792	0.142965	5.34284	0.754126	0.0110508	0.00696068	0.0298274	0.0298274
TRINITY_DN5196_c0_g1_i1	2.48988e-29	9.78594e-29	3.16453	0.281452	3.93719	2.88897	0.0247254	0.00764885	0.133705	0.133705
TRINITY_DN568_c0_g1_i2	2.61873e-29	1.02856e-28	1.15353	0.102635	6.16011	0.383775	0.00727538	-0.00308312	0.0137925	0.0137925
TRINITY_DN52540_c0_g1_i1	3.20332e-29	1.25692e-28	2.52673	0.225172	4.48394	1.83028	0.0203012	-0.0130976	0.0811032	0.0811032
TRINITY_DN356_c0_g1_i1	3.54061e-29	1.38858e-28	2.38502	0.212711	4.58017	1.64587	0.0174578	0.00662147	0.0730341	0.0730341
TRINITY_DN37174_c0_g1_i1	3.99324e-29	1.56558e-28	1.38352	0.123508	5.62737	0.549947	0.00831765	-0.00475279	0.0221908	0.0221908
TRINITY_DN52407_c0_g1_i1	4.39573e-29	1.72253e-28	1.03789	0.092724	6.32492	0.318051	0.00530638	0.00668045	0.0118891	0.0118891
TRINITY_DN6567_c0_g1_i2	4.5258e-29	1.77292e-28	1.08878	0.0972925	6.2175	0.34021	0.00583343	-0.00406633	0.0130983	0.0130983
TRINITY_DN8067_c0_g1_i1	5.00479e-29	1.95926e-28	3.82701	0.342253	2.63278	4.34258	0.0929789	0.0913565	0.141295	0.141295
comp12581_c0_seq1	5.10253e-29	1.9972e-28	4.38101	0.391857	1.76185	5.60591	0.266506	-0.124022	0.0405978	0.0405978
comp39380_c1_seq15	5.1623e-29	2.01993e-28	3.77266	0.337475	3.24427	4.09339	0.0456519	-0.0143455	0.182126	0.182126
TRINITY_DN4083_c0_g2_i3	5.77473e-29	2.25845e-28	3.76474	0.337066	3.26293	4.09912	0.045532	0.0123596	0.181695	0.181695
TRINITY_DN14791_c0_g1_i1	6.00884e-29	2.34923e-28	2.82517	0.253024	4.39881	2.32225	0.0393743	0.00940115	0.0886682	0.0886682
TRINITY_DN1431_c0_g3_i4	6.74476e-29	2.63609e-28	6.23755	0.559155	5.26102	11.6523	0.0068476	0.61846	0.032763	0.61846
TRINITY_DN3423_c0_g2_i1	6.79448e-29	2.65464e-28	1.06929	0.0958602	6.25797	0.3315	0.00574899	-0.000124697	0.0126294	0.0126294
TRINITY_DN497_c0_g1_i1	7.04371e-29	2.75112e-28	2.37842	0.213283	4.57264	1.62444	0.0173338	-0.0077775	0.0736453	0.0736453
TRINITY_DN1728_c0_g1_i1	7.4002e-29	2.88893e-28	1.33901	0.120122	5.71794	0.517669	0.00839147	-0.00209522	0.0204673	0.0204673
TRINITY_DN542_c1_g1_i3	7.42156e-29	2.8968e-28	1.07767	0.0966798	6.24042	0.333284	0.0058633	-0.00415725	0.0128307	0.0128307
TRINITY_DN21751_c0_g1_i1	8.77429e-29	3.42199e-28	3.35034	0.300968	3.7594	3.22172	0.0305808	-0.0135099	0.150582	0.150582
TRINITY_DN1724_c0_g1_i4	1.01101e-28	3.94036e-28	3.82702	0.344179	7.38021	4.38767	0.000644795	0.236274	0.00457819	0.236274
TRINITY_DN6712_c0_g1_i1	1.14877e-28	4.4729e-28	0.870832	0.0783978	6.72518	0.218706	0.00401785	-0.00164381	0.00827458	0.00827458
TRINITY_DN37935_c0_g1_i1	1.15879e-28	4.51043e-28	2.5915	0.233319	4.40814	1.94512	0.0210552	0.00963046	0.0878204	0.0878204
TRINITY_DN931_c0_g2_i6	1.22055e-28	4.74925e-28	0.734229	0.0661321	7.07245	0.15612	0.00270663	-0.000263557	0.00604029	0.00604029
TRINITY_DN30216_c0_g1_i1	1.25672e-28	4.8884e-28	3.82697	0.344777	2.94434	4.30516	0.0633324	0.0774479	0.17441	0.17441
TRINITY_DN12596_c0_g1_i2	1.43036e-28	5.56021e-28	3.79608	0.342351	2.82841	4.14963	0.0703674	-0.0325422	0.164041	0.164041
TRINITY_DN4210_c0_g1_i3	1.75542e-28	6.81602e-28	1.82848	0.165175	5.06083	0.957782	0.0130159	-0.0100468	0.0415497	0.0415497
TRINITY_DN2789_c0_g1_i4	1.89019e-28	7.3333e-28	1.28255	0.115929	5.97448	0.474603	0.0105887	-0.0052011	0.0162903	0.0162903
TRINITY_DN20198_c0_g1_i1	2.1784e-28	8.44459e-28	3.86062	0.349359	2.30993	4.33434	0.143614	-0.0550116	0.10049	0.10049
TRINITY_DN42904_c0_g1_i1	2.35373e-28	9.1198e-28	1.15955	0.104997	6.11955	0.385903	0.00774432	-0.00570777	0.0143045	0.0143045
TRINITY_DN37783_c0_g1_i1	2.35744e-28	9.13269e-28	0.974357	0.0882293	6.45399	0.280033	0.00498892	0.00525879	0.0105799	0.0105799
comp40882_c0_seq1	2.43873e-28	9.44452e-28	3.55235	0.321758	3.5122	3.61802	0.0369177	-0.0222885	0.170139	0.170139
TRINITY_DN3104_c0_g1_i1	2.70715e-28	1.04772e-27	1.31986	0.11965	5.7655	0.50482	0.00900963	-0.000732946	0.0196226	0.0196226
TRINITY_DN322_c0_g1_i4	2.794e-28	1.08081e-27	2.21101	0.200487	4.74552	1.41899	0.0198906	0.00606943	0.0604997	0.0604997
TRINITY_DN2719_c0_g2_i2	2.90811e-28	1.1244e-27	2.08315	0.188954	4.87956	1.24543	0.0197599	-0.013262	0.0516476	0.0516476
TRINITY_DN1205_c0_g2_i1	3.15445e-28	1.21925e-27	1.78698	0.162198	5.10806	0.912856	0.0133554	-0.012788	0.0392608	0.0392608
TRINITY_DN13150_c0_g2_i2	3.18738e-28	1.23178e-27	0.94412	0.0857018	6.52701	0.255944	0.00478647	-0.00330573	0.00990311	0.00990311
TRINITY_DN4734_c0_g1_i2	3.48671e-28	1.3468e-27	1.35546	0.123131	5.70057	0.527845	0.0095381	-0.00613871	0.0207843	0.0207843
TRINITY_DN1971_c1_g1_i4	3.70968e-28	1.43223e-27	1.78902	0.162599	5.95826	0.959776	0.00516614	0.0477104	0.0165281	0.0477104
TRINITY_DN11891_c0_g1_i2	3.81228e-28	1.4716e-27	3.75822	0.34165	2.42866	4.06863	0.118325	-0.079666	0.115124	0.115124
TRINITY_DN8625_c1_g1_i3	4.04997e-28	1.56259e-27	0.932982	0.084857	6.60645	0.250652	0.00518619	-0.00291103	0.00921522	0.00921522
TRINITY_DN8461_c0_g1_i4	5.03274e-28	1.93925e-27	1.19967	0.109308	5.9861	0.415318	0.00777477	-0.00297592	0.0161218	0.0161218
TRINITY_DN41994_c0_g1_i1	5.05622e-28	1.94799e-27	1.6849	0.153525	5.23566	0.817689	0.0133927	-0.00571431	0.0337473	0.0337473
TRINITY_DN820_c0_g1_i2	5.22723e-28	2.01354e-27	1.63893	0.149378	5.23565	0.772048	0.0108798	-0.00552006	0.0337476	0.0337476
TRINITY_DN169_c2_g1_i1	5.77539e-28	2.22182e-27	1.14364	0.104321	6.08625	0.376454	0.00702726	-0.00380094	0.0147385	0.0147385
TRINITY_DN590_c0_g1_i1	5.8446e-28	2.24699e-27	1.75217	0.159846	5.85775	0.920973	0.00597662	0.0451249	0.0180782	0.0451249
TRINITY_DN5690_c1_g1_i1	5.88779e-28	2.26323e-27	1.24792	0.113852	5.83825	0.446067	0.00752981	-0.00622297	0.0183946	0.0183946
TRINITY_DN8132_c0_g1_i1	5.8975e-28	2.2666e-27	4.01965	0.36673	2.15207	4.63082	0.18616	-0.169394	0.0828215	0.0828215
TRINITY_DN37191_c0_g1_i1	6.22134e-28	2.39067e-27	4.16642	0.380288	4.74199	5.20764	0.0101993	0.279038	0.0607485	0.279038
TRINITY_DN110_c1_g2_i4	6.44327e-28	2.47516e-27	1.26955	0.115911	5.81064	0.462989	0.00801904	-0.00511812	0.0188518	0.0188518
TRINITY_DN1903_c0_g3_i1	6.59267e-28	2.53173e-27	1.44837	0.132263	5.51118	0.607012	0.0101276	-0.00120757	0.0248592	0.0248592
TRINITY_DN9468_c0_g1_i3	6.87284e-28	2.63804e-27	2.68239	0.245036	4.28618	2.07066	0.0208869	-0.00352278	0.099198	0.099198
TRINITY_DN5173_c0_g1_i8	6.88818e-28	2.6435e-27	1.50729	0.137693	5.4701	0.656473	0.0119728	-0.00339205	0.0259458	0.0259458
TRINITY_DN14649_c0_g2_i1	6.98059e-28	2.67854e-27	3.71109	0.339051	3.16484	3.95826	0.0467692	-0.0195226	0.183141	0.183141
TRINITY_DN1419_c0_g1_i1	7.53102e-28	2.88928e-27	2.69336	0.246224	6.25579	2.17655	0.00310292	0.118149	0.0126541	0.118149
TRINITY_DN35544_c0_g1_i1	7.78012e-28	2.98436e-27	3.3709	0.308247	3.67877	3.32559	0.0324246	0.0597776	0.157608	0.157608
TRINITY_DN16303_c0_g3_i2	8.77376e-28	3.36389e-27	1.73671	0.158969	5.16996	0.865797	0.0140759	-0.00936348	0.0364666	0.0364666
TRINITY_DN59_c0_g1_i2	9.01534e-28	3.4554e-27	1.06903	0.0978754	6.18783	0.327407	0.00570637	-0.0046713	0.0134528	0.0134528
TRINITY_DN4678_c0_g2_i1	9.26867e-28	3.55135e-27	1.37217	0.125658	5.64219	0.540537	0.00968867	-0.00667603	0.0218914	0.0218914
TRINITY_DN32424_c0_g1_i1	9.27147e-28	3.55185e-27	1.20119	0.110001	5.99286	0.41782	0.00817592	-0.00167351	0.0160247	0.0160247
TRINITY_DN36018_c0_g1_i1	1.08757e-27	4.16307e-27	3.71852	0.340983	2.72651	3.9584	0.0797671	-0.0707643	0.152772	0.152772
TRINITY_DN379_c0_g1_i2	1.11816e-27	4.27948e-27	1.03493	0.0949237	6.27885	0.315972	0.0056272	0.00597937	0.0123938	0.0123938
TRINITY_DN5446_c0_g1_i2	1.17694e-27	4.50373e-27	1.37026	0.125734	5.63365	0.562623	0.00955501	0.0209687	0.022063	0.022063
TRINITY_DN5213_c0_g1_i2	1.35202e-27	5.17118e-27	0.616376	0.0566237	7.46741	0.110523	0.00217753	0.000126462	0.00423496	0.00423496
TRINITY_DN4735_c0_g1_i2	1.49976e-27	5.73258e-27	0.911742	0.0838305	6.59317	0.242813	0.00472824	0.00146306	0.00932687	0.00932687
TRINITY_DN12171_c0_g1_i1	1.51977e-27	5.80812e-27	1.50969	0.138825	5.41963	0.654144	0.0111547	-0.00770857	0.0273899	0.0273899
TRINITY_DN12076_c0_g1_i4	1.6675e-27	6.36863e-27	3.75997	0.34602	3.11905	4.04941	0.0566973	-0.044844	0.182762	0.182762
TRINITY_DN14031_c0_g1_i1	1.75385e-27	6.69735e-27	3.48378	0.320739	3.54399	3.47479	0.0377524	-0.029414	0.167995	0.167995
TRINITY_DN11528_c0_g1_i1	1.78726e-27	6.82274e-27	1.17279	0.107992	5.99976	0.395032	0.00739836	-0.00500876	0.0159261	0.0159261
TRINITY_DN16486_c0_g1_i2	1.82546e-27	6.96744e-27	3.26649	0.300835	5.38142	3.20371	0.00638224	0.174621	0.0285655	0.174621
TRINITY_DN4248_c0_g1_i1	1.83469e-27	7.00156e-27	2.56273	0.236031	4.38632	1.89014	0.021613	-0.00564307	0.0898079	0.0898079
TRINITY_DN41807_c0_g1_i1	1.83638e-27	7.00685e-27	3.90937	0.360061	5.12563	4.58887	0.00686381	0.252424	0.0384446	0.252424
TRINITY_DN11755_c0_g1_i1	2.23211e-27	8.50998e-27	3.29498	0.303973	3.75827	3.12561	0.0341157	-0.00652794	0.150684	0.150684
TRINITY_DN8943_c0_g1_i1	2.32531e-27	8.86106e-27	2.19002	0.202107	7.47524	1.44037	0.000981824	0.0807128	0.0042055	0.0807128
TRINITY_DN4855_c0_g1_i2	2.64951e-27	1.009e-26	1.53545	0.141856	5.41397	0.675066	0.0126872	-0.0109836	0.0275593	0.0275593
TRINITY_DN13163_c0_g1_i1	2.7812e-27	1.05864e-26	3.87248	0.357915	2.92399	4.3193	0.0833803	-0.0428888	0.172825	0.172825
TRINITY_DN510_c0_g1_i5	3.67426e-27	1.3959e-26	0.815778	0.075577	6.80363	0.191668	0.00371756	-0.00193594	0.00770621	0.00770621
comp25191_c0_seq1	3.96947e-27	1.50733e-26	1.23131	0.114149	5.87947	0.43547	0.00832801	-0.00565306	0.0177318	0.0177318
TRINITY_DN5267_c0_g1_i2	4.40072e-27	1.6695e-26	1.37458	0.127542	5.64208	0.543587	0.0106403	-0.00627484	0.0218937	0.0218937
TRINITY_DN21829_c0_g1_i1	4.4353e-27	1.68208e-26	2.98344	0.276842	4.06383	2.67451	0.0267501	0.126533	0.121105	0.126533
TRINITY_DN46997_c0_g1_i1	4.68976e-27	1.77801e-26	1.1826	0.109789	5.9659	0.407902	0.00769179	0.00201028	0.0164156	0.0164156
TRINITY_DN11654_c0_g1_i1	5.08871e-27	1.92804e-26	3.77724	0.350913	2.10641	4.08424	0.168644	-0.159549	0.0776356	0.0776356
TRINITY_DN5138_c0_g1_i1	5.73857e-27	2.17288e-26	1.91708	0.178284	4.94885	1.05288	0.0160334	-0.0127353	0.0475368	0.0475368
TRINITY_DN20460_c0_g1_i2	5.88443e-27	2.22739e-26	1.10527	0.10281	6.13515	0.349548	0.00703419	-0.00643547	0.0141054	0.0141054
TRINITY_DN2853_c0_g1_i2	6.70793e-27	2.53508e-26	2.60196	0.2423	4.30572	1.95898	0.0200843	0.00866177	0.0973346	0.0973346
TRINITY_DN13154_c0_g1_i1	7.09613e-27	2.68051e-26	0.898563	0.0837167	6.57066	0.241311	0.00449789	0.00789348	0.00951909	0.00951909
TRINITY_DN607_c0_g1_i3	7.23096e-27	2.73057e-26	1.40412	0.13084	5.54038	0.572541	0.0101047	0.000671032	0.0241334	0.0241334
TRINITY_DN788_c0_g1_i4	7.47675e-27	2.82294e-26	1.99135	0.185613	4.84527	1.15015	0.0151051	0.00491107	0.0537989	0.0537989
TRINITY_DN4213_c0_g1_i1	7.67456e-27	2.89717e-26	1.1636	0.108482	6.06686	0.392257	0.00853974	-0.00222507	0.0149971	0.0149971
TRINITY_DN6990_c0_g1_i1	9.01229e-27	3.39731e-26	0.777204	0.0725595	6.88926	0.173356	0.0033994	-0.00249931	0.00713037	0.00713037
TRINITY_DN6864_c0_g4_i1	9.03876e-27	3.40675e-26	2.05181	0.191561	4.79822	1.20866	0.0165137	-0.00971267	0.0568774	0.0568774
TRINITY_DN2198_c0_g1_i3	1.15913e-26	4.36329e-26	0.954615	0.089317	6.46896	0.263793	0.00551752	-0.00152181	0.0104375	0.0104375
TRINITY_DN7100_c0_g1_i2	1.21418e-26	4.56835e-26	0.908158	0.0850046	6.55909	0.239351	0.00483217	-0.000506228	0.00961938	0.00961938
TRINITY_DN2805_c0_g1_i2	1.22626e-26	4.61162e-26	3.67546	0.344057	3.04029	3.98423	0.0564911	0.0887779	0.180259	0.180259
TRINITY_DN5237_c0_g1_i16	1.25867e-26	4.732e-26	2.7019	0.25298	4.23	2.10149	0.0233683	-0.00504299	0.104629	0.104629
TRINITY_DN33176_c0_g1_i1	1.4084e-26	5.29156e-26	3.39324	0.318021	3.57415	3.34213	0.0364312	0.0246965	0.165844	0.165844
TRINITY_DN6553_c0_g1_i4	1.48194e-26	5.56611e-26	1.26858	0.118946	6.30345	0.484049	0.00613934	0.022157	0.0121217	0.022157
TRINITY_DN1784_c0_g1_i5	1.80826e-26	6.78426e-26	1.91647	0.180008	4.9361	1.05677	0.0165361	-0.00792102	0.0482694	0.0482694
TRINITY_DN8129_c0_g1_i1	1.88426e-26	7.06383e-26	3.52208	0.330936	3.3625	3.58116	0.0407296	0.00227545	0.178308	0.178308
TRINITY_DN651_c0_g1_i3	2.02519e-26	7.58618e-26	0.984777	0.0925885	6.40753	0.278431	0.00611121	-0.00453696	0.0110341	0.0110341
TRINITY_DN592_c0_g1_i1	2.40842e-26	9.01889e-26	0.90566	0.0852796	6.54063	0.239173	0.00476358	0.000865234	0.00978165	0.00978165
TRINITY_DN1913_c0_g1_i2	2.48926e-26	9.31719e-26	4.22618	0.398065	3.5713	5.19139	0.150859	-0.0477575	0.166052	0.166052
TRINITY_DN801_c0_g1_i2	2.62187e-26	9.81201e-26	0.745972	0.0702954	6.96307	0.162927	0.00321391	0.00137629	0.00666896	0.00666896
TRINITY_DN5846_c1_g1_i6	2.64567e-26	9.89952e-26	5.13233	0.483675	6.82796	7.927	0.00113054	0.466753	0.007538	0.466753
TRINITY_DN42265_c0_g1_i1	2.73539e-26	1.02304e-25	1.03911	0.097955	6.2059	0.310463	0.0059545	-0.00366188	0.0132359	0.0132359
TRINITY_DN5506_c0_g1_i3	2.89515e-26	1.08228e-25	1.68503	0.158925	5.15139	0.834628	0.0132332	0.0140588	0.0372808	0.0372808
TRINITY_DN4202_c2_g1_i1	3.49356e-26	1.30475e-25	1.41912	0.134068	5.48758	0.587321	0.0104743	0.00342971	0.0254741	0.0254741
TRINITY_DN4123_c1_g1_i2	3.61993e-26	1.35152e-25	3.63459	0.343476	3.17758	3.82446	0.0528544	0.00559667	0.183098	0.183098
TRINITY_DN3491_c0_g1_i8	3.75131e-26	1.40013e-25	2.45893	0.232447	4.42643	1.74312	0.0218901	-0.00369409	0.086173	0.086173
TRINITY_DN3615_c3_g1_i1	4.0472e-26	1.50963e-25	3.07764	0.291131	5.18129	2.85154	0.00844363	0.161071	0.03598	0.161071
TRINITY_DN11723_c0_g1_i2	4.22682e-26	1.57588e-25	1.38668	0.131224	5.55411	0.553315	0.0106343	-0.00605677	0.0238051	0.0238051
TRINITY_DN7468_c0_g1_i1	4.63109e-26	1.72553e-25	3.72277	0.352579	2.89127	4.17282	0.0702444	0.178379	0.170053	0.178379
TRINITY_DN20955_c0_g1_i1	6.26395e-26	2.33028e-25	4.20517	0.39934	1.81152	5.17912	0.274004	-0.126167	0.0449407	0.0449407
TRINITY_DN16766_c1_g1_i1	6.43476e-26	2.3927e-25	2.00628	0.19057	4.82267	1.1562	0.0173749	-0.010195	0.0552591	0.0552591
TRINITY_DN6140_c0_g1_i1	6.62279e-26	2.46184e-25	0.906614	0.0861387	6.54583	0.23548	0.00510407	-0.0043606	0.00973569	0.00973569
TRINITY_DN1095_c0_g1_i1	6.76334e-26	2.51291e-25	1.5889	0.150992	5.32155	0.760394	0.0116414	0.0339556	0.0305567	0.0339556
TRINITY_DN6255_c0_g1_i4	6.99479e-26	2.5981e-25	1.66849	0.158603	5.18071	0.807127	0.0143053	-0.000606011	0.0360044	0.0360044
TRINITY_DN8106_c0_g1_i6	7.03574e-26	2.6129e-25	1.31763	0.125258	5.708	0.507157	0.010731	0.00223458	0.0206481	0.0206481
TRINITY_DN38049_c0_g1_i1	7.45564e-26	2.76711e-25	3.03954	0.289098	3.90046	2.72646	0.0298536	0.0714151	0.137301	0.137301
TRINITY_DN7717_c0_g1_i2	7.65974e-26	2.84109e-25	2.64622	0.25175	4.24765	2.03722	0.0238435	0.0187421	0.102912	0.102912
TRINITY_DN10393_c0_g1_i2	7.96489e-26	2.95381e-25	3.04024	0.289336	3.88981	2.65084	0.029095	-0.0174759	0.138335	0.138335
TRINITY_DN42585_c0_g1_i1	9.33986e-26	3.45941e-25	1.35653	0.129284	5.56171	0.544172	0.00980177	0.0116749	0.023627	0.023627
TRINITY_DN3918_c0_g1_i2	9.57689e-26	3.5461e-25	0.935886	0.0892148	6.42944	0.251477	0.00510101	-0.00367267	0.0108176	0.0108176
TRINITY_DN4436_c0_g1_i20	9.94624e-26	3.68115e-25	1.72322	0.164324	5.27159	0.850405	0.0216418	-0.0193278	0.0323632	0.0323632
TRINITY_DN4213_c0_g1_i7	1.11674e-25	4.12861e-25	2.42981	0.231946	4.50542	1.72664	0.0283424	0.01809	0.0792557	0.0792557
TRINITY_DN13252_c0_g1_i4	1.13657e-25	4.20128e-25	1.25826	0.120131	5.88912	0.453941	0.0112828	-0.0094231	0.0175801	0.0175801
TRINITY_DN1726_c0_g1_i5	1.3071e-25	4.82862e-25	3.64417	0.348363	2.52274	3.88051	0.115522	-0.0149082	0.127191	0.127191
TRINITY_DN438_c0_g1_i4	1.54543e-25	5.70284e-25	1.45966	0.139748	5.41963	0.611907	0.0116694	-0.00798335	0.0273897	0.0273897
TRINITY_DN10259_c0_g1_i1	1.60248e-25	5.91062e-25	0.787782	0.0754472	6.85344	0.177589	0.00401881	-0.00369832	0.00736575	0.00736575
comp36990_c0_seq2	1.65112e-25	6.0853e-25	4.59718	0.440399	2.36082	6.3708	0.0677778	0.320125	0.106646	0.320125
TRINITY_DN1074_c0_g1_i1	1.70032e-25	6.26566e-25	1.82649	0.17502	4.99494	0.96204	0.0162886	-0.00592972	0.0449755	0.0449755
TRINITY_DN3392_c0_g1_i1	1.90544e-25	7.0161e-25	1.53895	0.147621	5.30935	0.682731	0.0125982	-0.00553785	0.0309856	0.0309856
TRINITY_DN2952_c0_g1_i1	1.95049e-25	7.17975e-25	0.762368	0.073144	6.9383	0.168444	0.00387971	-0.00109679	0.00682038	0.00682038
TRINITY_DN14697_c0_g1_i1	1.96074e-25	7.21526e-25	3.15226	0.302452	3.78622	2.9052	0.0348141	0.0423507	0.14814	0.14814
TRINITY_DN2652_c0_g1_i1	2.12803e-25	7.826e-25	3.73331	0.358471	3.61834	4.04746	0.0944998	-0.0183315	0.162503	0.162503
TRINITY_DN781_c0_g1_i7	2.25787e-25	8.30225e-25	2.56675	0.246592	4.29442	1.89716	0.0232046	-0.00592775	0.0984106	0.0984106
TRINITY_DN6266_c0_g1_i1	2.44756e-25	8.99278e-25	1.12582	0.108239	6.03055	0.364591	0.00793841	-0.00507302	0.0154931	0.0154931
TRINITY_DN11868_c1_g1_i4	2.544e-25	9.33991e-25	3.47555	0.334266	5.60948	3.64281	0.00415981	0.219308	0.0225642	0.219308
TRINITY_DN51547_c0_g1_i1	2.56274e-25	9.40724e-25	3.80833	0.366296	2.53747	4.37383	0.0972108	0.171135	0.129093	0.171135
TRINITY_DN17693_c0_g1_i1	2.67601e-25	9.82151e-25	5.71693	0.55009	5.15751	9.85684	0.00705968	0.598139	0.0370102	0.598139
comp21716_c0_seq1	2.88427e-25	1.05794e-24	4.1388	0.398515	5.47812	5.16645	0.00462994	0.312998	0.0257276	0.312998
TRINITY_DN37306_c0_g1_i1	2.88898e-25	1.0595e-24	1.60037	0.154098	5.19809	0.741196	0.0122203	-0.00121773	0.0352718	0.0352718
TRINITY_DN15361_c0_g2_i1	2.94262e-25	1.079e-24	1.2689	0.122201	5.69899	0.467303	0.00905307	-0.000567434	0.0208133	0.0208133
TRINITY_DN45_c0_g1_i7	2.97706e-25	1.09147e-24	1.3529	0.130305	5.56844	0.532567	0.0104874	0.000728661	0.0234715	0.0234715
TRINITY_DN845_c0_g3_i2	3.01027e-25	1.10347e-24	1.05846	0.101956	6.14757	0.322122	0.00684127	-0.00447659	0.0139489	0.0139489
TRINITY_DN1972_c0_g2_i2	3.19939e-25	1.17244e-24	1.01737	0.0980538	6.21661	0.296461	0.00612035	-0.00526608	0.0131087	0.0131087
TRINITY_DN8024_c0_g1_i1	3.32021e-25	1.21652e-24	1.81701	0.175182	6.73791	0.995903	0.0024232	0.0589542	0.00817956	0.0589542
TRINITY_DN3006_c0_g1_i2	4.02129e-25	1.47136e-24	1.71077	0.165231	5.11221	0.849009	0.0155363	-0.000604711	0.0390662	0.0390662
TRINITY_DN5109_c0_g1_i2	5.02325e-25	1.83515e-24	0.624237	0.0604149	7.33884	0.115348	0.00254878	0.00213369	0.00475114	0.00475114
TRINITY_DN15928_c1_g1_i5	5.2064e-25	1.9006e-24	2.15907	0.209028	4.6774	1.33703	0.0219346	-0.0159261	0.0654511	0.0654511
TRINITY_DN2532_c0_g1_i12	5.53073e-25	2.01807e-24	1.8785	0.181968	4.98602	1.01731	0.0207643	-0.0101605	0.0454601	0.0454601
TRINITY_DN4427_c0_g1_i2	7.00517e-25	2.55294e-24	0.68385	0.0663896	7.11638	0.137566	0.00301001	0.00160045	0.00580514	0.00580514
TRINITY_DN11589_c0_g1_i3	7.06237e-25	2.57338e-24	2.10576	0.204447	6.24092	1.33857	0.00413804	0.0794591	0.0128249	0.0794591
TRINITY_DN1277_c1_g1_i1	7.24148e-25	2.63744e-24	2.99235	0.290594	3.86748	2.56995	0.0283988	-0.0148469	0.140491	0.140491
TRINITY_DN43_c1_g2_i2	8.07863e-25	2.93874e-24	1.33454	0.129732	5.52843	0.514406	0.00923527	-0.0027577	0.0244257	0.0244257
TRINITY_DN3011_c0_g1_i1	8.17112e-25	2.97148e-24	2.40261	0.233586	4.44072	1.66992	0.0242285	-0.000165523	0.0848966	0.0848966
TRINITY_DN7724_c0_g1_i1	8.60627e-25	3.12781e-24	0.580313	0.0564466	7.48212	0.0964379	0.00219264	-0.00193595	0.00417979	0.00417979
TRINITY_DN9130_c0_g1_i5	8.88479e-25	3.22854e-24	0.9402	0.0914799	6.39326	0.257976	0.00555976	0.000753113	0.0111774	0.0111774
TRINITY_DN7341_c0_g1_i2	8.97211e-25	3.25927e-24	3.04545	0.296345	3.80266	2.675	0.0290198	0.000213366	0.14662	0.14662
TRINITY_DN2945_c0_g2_i4	9.09925e-25	3.30496e-24	0.693174	0.0674597	7.10437	0.141107	0.00323315	0.00122783	0.00586849	0.00586849
TRINITY_DN10211_c0_g1_i2	9.17326e-25	3.33133e-24	3.59897	0.350279	3.11692	3.7211	0.0626663	-0.0389174	0.182725	0.182725
TRINITY_DN7740_c0_g1_i3	1.07365e-24	3.89606e-24	1.79313	0.174779	4.97881	0.936749	0.0152392	0.00586467	0.0458562	0.0458562
TRINITY_DN8656_c0_g1_i1	1.08519e-24	3.93733e-24	2.20346	0.214796	4.60106	1.39456	0.0209201	-0.0123404	0.0713547	0.0713547
TRINITY_DN27786_c0_g1_i1	1.16451e-24	4.22191e-24	3.5791	0.349128	2.86986	3.71736	0.0756787	-0.00874604	0.168101	0.168101
TRINITY_DN5718_c0_g1_i1	1.17356e-24	4.25406e-24	0.859519	0.0838489	6.56691	0.218735	0.00450982	0.00442312	0.00955146	0.00955146
TRINITY_DN19441_c0_g1_i1	1.38586e-24	5.01677e-24	3.11576	0.30443	3.75334	2.82599	0.0342285	0.026773	0.151127	0.151127
TRINITY_DN1598_c0_g1_i3	1.57205e-24	5.68728e-24	0.709176	0.0693739	7.01999	0.146071	0.00329158	-0.000518311	0.00633389	0.00633389
comp40091_c0_seq2	1.58943e-24	5.74929e-24	3.34342	0.327099	3.4686	3.24798	0.0411253	0.0220207	0.172862	0.172862
TRINITY_DN6036_c0_g1_i1	1.64803e-24	5.95674e-24	1.31962	0.129148	5.60799	0.499312	0.0107623	-0.00870064	0.022596	0.022596
TRINITY_DN7474_c0_g2_i4	1.72432e-24	6.2306e-24	1.45295	0.142257	5.44676	0.609358	0.0138756	-0.00664259	0.0265984	0.0265984
TRINITY_DN2030_c0_g1_i3	1.95204e-24	7.04595e-24	2.62307	0.257125	4.2161	1.98004	0.0262395	-0.00968705	0.105988	0.105988
TRINITY_DN2335_c0_g1_i4	2.20316e-24	7.95117e-24	0.681599	0.0668906	7.11258	0.132985	0.00312362	-0.00283329	0.00582509	0.00582509
TRINITY_DN17282_c0_g1_i1	2.41072e-24	8.69628e-24	4.03825	0.396646	1.89498	4.77809	0.261416	-0.12281	0.0532405	0.0532405
TRINITY_DN2728_c1_g1_i1	2.51761e-24	9.0791e-24	0.929723	0.0913574	6.35432	0.247394	0.00511466	-0.0046165	0.0115777	0.0115777
TRINITY_DN3624_c0_g1_i1	2.63924e-24	9.51486e-24	4.01688	0.394888	2.6643	4.64993	0.166635	-0.120144	0.145238	0.145238
TRINITY_DN6677_c0_g1_i7	3.23722e-24	1.16565e-23	3.14261	0.309548	3.69018	2.84511	0.0349935	-0.00770293	0.156646	0.156646
TRINITY_DN11481_c0_g1_i1	3.27021e-24	1.17735e-23	2.82956	0.278739	3.99186	2.30725	0.0270997	-0.00410651	0.128291	0.128291
TRINITY_DN10247_c0_g1_i1	3.35349e-24	1.20715e-23	3.19336	0.314652	3.61211	2.91744	0.035026	-0.030515	0.162986	0.162986
TRINITY_DN6594_c0_g1_i1	3.46273e-24	1.2461e-23	1.09326	0.107756	6.06527	0.3458	0.0082042	-0.00317659	0.0150185	0.0150185
comp36689_c1_seq5	3.73945e-24	1.34466e-23	3.5183	0.347035	2.73489	3.56724	0.0871098	-0.051484	0.153756	0.153756
TRINITY_DN10693_c0_g1_i6	4.0077e-24	1.44025e-23	3.41766	0.337333	3.29882	3.34136	0.0469057	-0.042127	0.180681	0.180681
TRINITY_DN9276_c0_g1_i1	4.22978e-24	1.51915e-23	2.75355	0.271925	4.07795	2.18323	0.0281924	-0.00843836	0.119694	0.119694
TRINITY_DN2354_c0_g1_i5	5.06599e-24	1.81701e-23	2.02243	0.200072	4.70428	1.17974	0.0165962	-0.00363695	0.0634615	0.0634615
TRINITY_DN7468_c0_g2_i1	5.65964e-24	2.02779e-23	2.71628	0.269002	4.10594	2.1953	0.0278266	0.0739692	0.116897	0.116897
TRINITY_DN43531_c0_g1_i1	6.10236e-24	2.18411e-23	1.09896	0.108913	5.9974	0.346841	0.00776431	-0.00568396	0.0159597	0.0159597
TRINITY_DN186_c0_g1_i3	6.6176e-24	2.3671e-23	1.19567	0.118592	5.7914	0.420359	0.00895128	0.00492204	0.0191767	0.0191767
TRINITY_DN1974_c0_g1_i16	7.01983e-24	2.50946e-23	1.16098	0.115216	5.87179	0.387833	0.00869604	-0.0055124	0.0178536	0.0178536
TRINITY_DN1811_c0_g1_i1	7.11906e-24	2.54417e-23	2.05266	0.203736	4.71605	1.25982	0.020412	0.0449075	0.0626046	0.0626046
TRINITY_DN1879_c0_g4_i2	7.51497e-24	2.68445e-23	1.37033	0.136083	5.49544	0.538723	0.0117708	-0.00919148	0.0252663	0.0252663
TRINITY_DN11702_c0_g2_i1	7.8352e-24	2.79758e-23	0.89715	0.0891297	6.46608	0.234132	0.00542337	-0.000562138	0.0104648	0.0104648
TRINITY_DN3548_c0_g2_i1	8.51725e-24	3.03794e-23	3.73258	0.371126	4.30193	4.21673	0.0159438	0.259525	0.0976942	0.259525
TRINITY_DN218_c0_g1_i2	8.73989e-24	3.11639e-23	1.55718	0.154868	5.21565	0.696216	0.0134186	-0.0094357	0.0345493	0.0345493
TRINITY_DN13470_c0_g1_i3	8.85698e-24	3.15672e-23	1.93641	0.192609	4.79808	1.08796	0.0173097	0.00207498	0.0568867	0.0568867
TRINITY_DN5270_c0_g1_i1	9.86097e-24	3.51088e-23	0.852959	0.0849305	6.58176	0.210407	0.00500259	-0.00204062	0.0094238	0.0094238
TRINITY_DN6944_c0_g1_i1	1.0342e-23	3.68103e-23	1.92112	0.191379	4.81005	1.06444	0.0171619	-0.00554481	0.0560895	0.0560895
TRINITY_DN415_c0_g1_i1	1.04339e-23	3.7132e-23	2.11967	0.211176	4.63958	1.2848	0.020861	-0.0195976	0.06833	0.06833
TRINITY_DN27682_c0_g1_i1	1.26046e-23	4.47835e-23	0.846311	0.0844725	6.5795	0.216457	0.00482805	0.00895741	0.00944314	0.00944314
TRINITY_DN6294_c0_g1_i1	1.35325e-23	4.80586e-23	2.77111	0.276786	4.02369	2.20459	0.0281031	-0.0157693	0.125118	0.125118
TRINITY_DN8189_c0_g1_i1	1.45575e-23	5.166e-23	2.61896	0.261777	4.21608	1.96872	0.0310653	-0.020544	0.105989	0.105989
TRINITY_DN36953_c0_g1_i1	1.49589e-23	5.30687e-23	3.37243	0.33718	3.30187	3.2581	0.0467972	-0.0367669	0.180584	0.180584
TRINITY_DN1524_c0_g1_i2	1.57508e-23	5.58281e-23	3.18309	0.318413	3.58682	2.90397	0.0378656	-0.0272452	0.164908	0.164908
TRINITY_DN1750_c0_g3_i2	1.62474e-23	5.75541e-23	0.920402	0.0920986	6.37632	0.253462	0.00561454	0.00771126	0.0113498	0.0113498
TRINITY_DN99_c0_g1_i1	1.65418e-23	5.85796e-23	0.787422	0.0788062	6.71817	0.17787	0.00409349	-0.00325648	0.00832735	0.00832735
comp19661_c0_seq1	1.70766e-23	6.04374e-23	1.29366	0.129512	5.61621	0.486267	0.0111247	-0.00166838	0.0224222	0.0224222
TRINITY_DN2203_c0_g1_i4	1.7189e-23	6.08261e-23	3.21384	0.321768	3.5262	2.96733	0.0378584	-0.0188956	0.169211	0.169211
TRINITY_DN2881_c0_g1_i4	1.76072e-23	6.22966e-23	1.48224	0.148436	6.86908	0.665496	0.00252543	0.0415413	0.00726207	0.0415413
TRINITY_DN47042_c0_g1_i1	1.87357e-23	6.62798e-23	1.88157	0.188543	6.93888	1.07245	0.00200433	0.0690925	0.00681679	0.0690925
TRINITY_DN42221_c0_g1_i1	1.92093e-23	6.7935e-23	1.85407	0.185833	4.88282	0.999405	0.0176208	0.00249642	0.0514472	0.0514472
TRINITY_DN10164_c0_g2_i2	1.96847e-23	6.96058e-23	2.88316	0.28905	3.90916	2.38737	0.0306467	-0.0162532	0.136453	0.136453
TRINITY_DN4706_c0_g2_i1	2.0134e-23	7.11839e-23	1.05163	0.105455	6.05964	0.32032	0.0071469	-0.00208543	0.0150945	0.0150945
TRINITY_DN4634_c1_g1_i2	2.15088e-23	7.59995e-23	2.74335	0.275276	4.03865	2.16508	0.0279308	-0.01067	0.123623	0.123623
TRINITY_DN7682_c0_g2_i1	2.19107e-23	7.73965e-23	1.68765	0.169375	5.0562	0.819356	0.0155942	-0.00906122	0.0417813	0.0417813
TRINITY_DN106_c0_g1_i3	2.29086e-23	8.09095e-23	1.25282	0.125791	5.65537	0.465721	0.010014	0.0101393	0.0216328	0.0216328
TRINITY_DN51672_c0_g1_i1	3.45701e-23	1.21807e-22	1.58001	0.159298	5.1367	0.718036	0.0128124	-0.0072486	0.0379396	0.0379396
TRINITY_DN12914_c0_g1_i1	3.5912e-23	1.26516e-22	2.55238	0.257432	4.20947	1.8735	0.0259056	-0.0117094	0.106637	0.106637
TRINITY_DN7028_c0_g2_i11	3.80738e-23	1.34053e-22	0.909653	0.0918014	6.41869	0.240711	0.00593172	-0.000924487	0.0109233	0.0109233
TRINITY_DN112_c1_g2_i1	4.02961e-23	1.41856e-22	1.45139	0.146557	5.34207	0.608632	0.0131044	-0.00521	0.0298534	0.0298534
TRINITY_DN3583_c0_g1_i4	4.04775e-23	1.42453e-22	0.797377	0.0805204	6.64302	0.183753	0.00405237	-0.00161106	0.0089147	0.0089147
TRINITY_DN1690_c0_g3_i2	4.69369e-23	1.6499e-22	0.720882	0.0729048	6.95374	0.149865	0.0039046	-0.00228533	0.00672562	0.00672562
TRINITY_DN19526_c0_g1_i4	4.70064e-23	1.6521e-22	2.76161	0.279293	4.05019	2.22384	0.0335404	0.0187761	0.122469	0.122469
TRINITY_DN1890_c0_g1_i5	5.0398e-23	1.77026e-22	0.82395	0.0833884	6.64626	0.195028	0.00501872	-0.00378339	0.00888855	0.00888855
TRINITY_DN37335_c0_g1_i1	5.52657e-23	1.94009e-22	1.63461	0.165587	5.10291	0.7867	0.0153341	0.0118347	0.0395037	0.0395037
TRINITY_DN5281_c0_g1_i3	5.89164e-23	2.06764e-22	1.45506	0.147495	5.35509	0.607805	0.0140908	-0.0107217	0.0294185	0.0294185
TRINITY_DN221_c1_g1_i3	5.89944e-23	2.07007e-22	1.0285	0.104257	6.13021	0.304859	0.00757085	-0.00450623	0.0141681	0.0141681
TRINITY_DN13028_c0_g1_i2	6.74011e-23	2.36261e-22	3.8791	0.393749	2.35989	4.34612	0.203545	-0.148865	0.106532	0.106532
TRINITY_DN501_c0_g1_i3	7.96597e-23	2.78862e-22	0.766294	0.0779159	6.71422	0.168256	0.00378456	-0.00322134	0.00835721	0.00835721
TRINITY_DN28481_c0_g1_i1	8.38238e-23	2.93396e-22	2.99564	0.304753	4.7029	2.72318	0.0136756	0.172073	0.0635626	0.172073
comp38074_c0_seq4	8.69202e-23	3.04144e-22	3.73242	0.379848	2.9703	4.22762	0.0715833	0.216985	0.176267	0.216985
TRINITY_DN5712_c0_g1_i2	8.70351e-23	3.04501e-22	1.04377	0.106225	6.05024	0.312317	0.00734539	-0.00612479	0.0152222	0.0152222
TRINITY_DN7894_c0_g1_i2	8.87828e-23	3.10479e-22	1.22308	0.124499	5.66891	0.43103	0.00962598	-0.00539747	0.0213743	0.0213743
TRINITY_DN8422_c0_g1_i1	9.5475e-23	3.33833e-22	0.968125	0.0986208	6.24808	0.27406	0.00670975	0.000605508	0.0127424	0.0127424
TRINITY_DN13902_c1_g1_i4	9.77377e-23	3.41644e-22	1.70276	0.173498	5.02319	0.846802	0.0167302	0.00474703	0.0434728	0.0434728
TRINITY_DN1663_c0_g1_i1	1.0057e-22	3.51287e-22	1.23527	0.125902	5.68609	0.444686	0.0106505	-0.000483026	0.021052	0.021052
TRINITY_DN19630_c0_g1_i1	1.02236e-22	3.57052e-22	3.16313	0.322448	3.55111	2.88486	0.0404489	-0.00990926	0.167497	0.167497
TRINITY_DN12731_c0_g2_i1	1.03142e-22	3.60164e-22	1.02308	0.104302	6.13367	0.302821	0.00763357	-0.0032401	0.0141242	0.0141242
TRINITY_DN154_c1_g1_i3	1.05477e-22	3.68211e-22	1.35056	0.13772	5.44599	0.52631	0.0113129	-0.00528724	0.0266205	0.0266205
TRINITY_DN6026_c0_g1_i6	1.06544e-22	3.71825e-22	2.44489	0.249337	4.29562	1.71694	0.0260424	-0.0154419	0.0982954	0.0982954
TRINITY_DN442_c0_g3_i1	1.07894e-22	3.76481e-22	0.561756	0.0572969	7.46392	0.0926793	0.00231773	0.000618144	0.00424815	0.00424815
TRINITY_DN754_c0_g1_i8	1.14257e-22	3.98569e-22	1.16273	0.118664	5.81861	0.388249	0.00944384	-0.00713679	0.0187186	0.0187186
TRINITY_DN2974_c0_g1_i4	1.18671e-22	4.13784e-22	0.846384	0.0864126	6.84167	0.217477	0.00353967	0.0113946	0.0074448	0.0113946
TRINITY_DN36877_c0_g1_i1	1.19581e-22	4.16895e-22	3.75131	0.383025	2.0642	4.10143	0.220745	-0.12652	0.0726705	0.0726705
TRINITY_DN3912_c0_g1_i4	1.26054e-22	4.39203e-22	5.20219	0.531455	2.46441	7.82119	0.445207	-0.341415	0.119682	0.119682
TRINITY_DN6003_c0_g1_i1	1.27864e-22	4.45249e-22	1.05009	0.107293	6.02173	0.315687	0.00740772	-0.00667192	0.0156159	0.0156159
TRINITY_DN5881_c0_g1_i1	1.31547e-22	4.58008e-22	4.65501	0.475765	2.15952	6.37723	0.369065	-0.152001	0.0836395	0.0836395
TRINITY_DN6777_c0_g1_i4	1.43704e-22	4.99896e-22	2.00177	0.204778	4.69375	1.16012	0.0196323	-0.00184656	0.0642354	0.0642354
TRINITY_DN12183_c0_g1_i1	1.45383e-22	5.05591e-22	2.2867	0.233954	4.40621	1.51713	0.0214739	0.00550594	0.0879955	0.0879955
TRINITY_DN47352_c0_g1_i1	1.64453e-22	5.71407e-22	3.19486	0.327286	3.48656	3.0179	0.0424606	0.0760546	0.171772	0.171772
TRINITY_DN379_c0_g1_i4	1.72358e-22	5.98612e-22	0.999331	0.102423	6.14808	0.300016	0.00703857	0.010092	0.0139424	0.0139424
TRINITY_DN4202_c0_g1_i12	1.84602e-22	6.4076e-22	0.994456	0.101996	6.36939	0.286198	0.00938542	-0.00513519	0.011421	0.011421
TRINITY_DN46844_c0_g1_i1	1.87748e-22	6.51585e-22	4.92835	0.505564	2.92444	7.37776	0.0424842	0.468706	0.172862	0.468706
TRINITY_DN16912_c0_g2_i1	2.02016e-22	7.00389e-22	1.67005	0.17145	5.05783	0.830432	0.0170905	0.0220526	0.0416996	0.0416996
TRINITY_DN3953_c0_g1_i2	2.07088e-22	7.17764e-22	4.29015	0.440546	4.85728	5.40114	0.335125	-0.168927	0.0530363	0.0530363
TRINITY_DN11244_c0_g1_i2	2.09701e-22	7.2661e-22	1.94709	0.199968	4.76516	1.09674	0.0208464	-0.0050318	0.0591282	0.0591282
TRINITY_DN25543_c0_g1_i1	2.1276e-22	7.371e-22	3.21203	0.32993	3.45099	2.96104	0.0438215	-0.0283271	0.173886	0.173886
TRINITY_DN1519_c0_g2_i1	2.14016e-22	7.41344e-22	1.30751	0.134311	5.54866	0.491481	0.0121445	-0.00860764	0.0239344	0.0239344
TRINITY_DN6166_c0_g4_i1	2.17579e-22	7.53469e-22	2.8579	0.293623	3.86948	2.35617	0.03213	-0.00578743	0.140299	0.140299
TRINITY_DN9955_c0_g1_i2	2.49097e-22	8.61861e-22	2.54728	0.262081	4.14876	1.87916	0.0247398	0.00472583	0.112633	0.112633
TRINITY_DN15546_c0_g1_i2	2.56056e-22	8.85422e-22	3.41697	0.351661	3.05884	3.54791	0.0620366	0.185294	0.181049	0.185294
TRINITY_DN2200_c0_g2_i1	2.98442e-22	1.03094e-21	1.56993	0.161832	5.23567	0.706356	0.0186323	-0.0161154	0.0337467	0.0337467
TRINITY_DN37836_c0_g1_i1	3.25308e-22	1.1231e-21	2.60277	0.268542	4.20817	2.05918	0.0266527	0.117577	0.106765	0.117577
TRINITY_DN820_c0_g1_i1	3.25615e-22	1.12399e-21	1.07883	0.11131	5.95859	0.333081	0.00825675	-0.00762417	0.0165232	0.0165232
TRINITY_DN7843_c0_g1_i2	3.59657e-22	1.23988e-21	1.43444	0.148155	5.62048	0.589489	0.0215669	-0.0196994	0.022333	0.022333
TRINITY_DN1595_c1_g1_i1	4.19355e-22	1.44422e-21	0.754436	0.0780482	6.75871	0.166597	0.00415635	0.000482762	0.0080267	0.0080267
TRINITY_DN4432_c0_g1_i1	4.65082e-22	1.60054e-21	1.07059	0.110877	5.98163	0.329129	0.00840101	-0.00647508	0.0161865	0.0161865
TRINITY_DN12343_c0_g2_i1	4.89513e-22	1.68389e-21	1.17453	0.121708	6.76503	0.419544	0.00363417	0.0259914	0.00798079	0.0259914
TRINITY_DN13498_c0_g1_i1	5.01273e-22	1.7241e-21	2.06749	0.214292	5.50903	1.30001	0.00793207	0.0839099	0.0249141	0.0839099
TRINITY_DN46765_c0_g1_i1	5.1773e-22	1.78018e-21	1.85842	0.192688	4.80684	1.04278	0.0179552	0.0473831	0.0563024	0.0563024
TRINITY_DN6406_c0_g1_i2	5.21515e-22	1.79294e-21	1.06671	0.11061	5.96078	0.325564	0.00797815	-0.00744581	0.0164909	0.0164909
TRINITY_DN17179_c0_g1_i1	5.22982e-22	1.79772e-21	1.75439	0.181922	4.89836	0.890734	0.0156904	-0.00246665	0.050501	0.050501
TRINITY_DN2654_c0_g1_i1	5.70177e-22	1.95854e-21	1.1418	0.118509	5.81364	0.377038	0.00928699	-0.00398051	0.0188016	0.0188016
TRINITY_DN7642_c0_g2_i2	6.16559e-22	2.11633e-21	1.09119	0.11335	5.92886	0.347233	0.00872863	-0.000521153	0.0169677	0.0169677
TRINITY_DN2328_c0_g1_i1	6.64217e-22	2.27926e-21	1.02184	0.106231	6.08255	0.300115	0.00778241	-0.00570182	0.0147875	0.0147875
TRINITY_DN8750_c0_g1_i2	6.8324e-22	2.3442e-21	1.53824	0.159964	5.17203	0.678553	0.0147996	-0.011884	0.0363774	0.0363774
TRINITY_DN14823_c0_g1_i1	6.8351e-22	2.34479e-21	2.7878	0.289909	3.91361	2.25287	0.0320758	0.00566165	0.136018	0.136018
TRINITY_DN3023_c0_g1_i1	6.97266e-22	2.39163e-21	2.00404	0.208448	4.65231	1.15582	0.0195506	-0.00982213	0.0673507	0.0673507
TRINITY_DN14383_c0_g2_i1	7.24209e-22	2.48297e-21	2.07802	0.216231	4.59778	1.25597	0.0218954	0.00401254	0.0716166	0.0716166
TRINITY_DN1412_c0_g1_i5	8.21029e-22	2.8137e-21	1.05846	0.110287	6.05579	0.321448	0.00917993	-0.00760016	0.0151467	0.0151467
comp21576_c0_seq1	8.40651e-22	2.88054e-21	1.77748	0.185254	4.90616	0.943986	0.0186063	0.0295643	0.050032	0.050032
TRINITY_DN12553_c0_g1_i3	1.04182e-21	3.56677e-21	2.54094	0.265437	4.14032	1.86999	0.027443	0.00207621	0.113471	0.113471
TRINITY_DN17619_c0_g1_i1	1.08658e-21	3.71841e-21	3.46854	0.362502	2.96922	3.50374	0.086622	-0.00917248	0.176194	0.176194
TRINITY_DN26659_c0_g1_i1	1.10147e-21	3.76719e-21	3.5958	0.375858	2.28782	3.75888	0.184657	-0.109219	0.0978811	0.0978811
TRINITY_DN2092_c0_g1_i1	1.28866e-21	4.40298e-21	1.05069	0.110012	6.62905	0.336162	0.00377561	0.0204298	0.00902836	0.0204298
TRINITY_DN2616_c1_g2_i1	1.31409e-21	4.48923e-21	0.891574	0.0933718	6.38214	0.229639	0.00614633	-0.00320207	0.0112902	0.0112902
TRINITY_DN3670_c0_g1_i2	1.61071e-21	5.49467e-21	2.03672	0.213772	4.59878	1.19195	0.0198599	-0.011995	0.0715368	0.0715368
TRINITY_DN6422_c0_g1_i1	1.86418e-21	6.35115e-21	0.952229	0.100105	6.18527	0.260071	0.00655791	-0.0053877	0.0134839	0.0134839
TRINITY_DN636_c0_g2_i1	1.90163e-21	6.47778e-21	1.6803	0.176683	4.98877	0.818881	0.0171235	-0.0029036	0.0453104	0.0453104
TRINITY_DN28870_c0_g1_i1	2.1673e-21	7.36907e-21	1.59159	0.167594	5.07618	0.727108	0.0153851	-0.011474	0.0407906	0.0407906
TRINITY_DN3650_c0_g1_i1	2.49707e-21	8.48185e-21	3.06251	0.322985	3.8067	2.85854	0.0319391	0.176699	0.146245	0.176699
TRINITY_DN14484_c0_g1_i1	2.52058e-21	8.56046e-21	2.39368	0.252473	4.24744	1.65649	0.0245527	-0.00187149	0.102933	0.102933
TRINITY_DN2262_c0_g1_i1	2.65265e-21	9.00517e-21	2.10284	0.221921	4.53678	1.31416	0.0218928	0.037319	0.0766054	0.0766054
TRINITY_DN1883_c0_g1_i1	2.78634e-21	9.45766e-21	1.05074	0.11095	5.92717	0.319124	0.00762628	-0.00333525	0.0169933	0.0169933
TRINITY_DN4463_c0_g1_i6	3.04891e-21	1.03415e-20	1.21073	0.127971	5.6422	0.420577	0.0108616	-0.00881448	0.0218913	0.0218913
TRINITY_DN17314_c0_g2_i1	3.48922e-21	1.18283e-20	4.18834	0.443354	4.20466	5.34901	0.0188126	0.374314	0.107109	0.374314
TRINITY_DN781_c0_g1_i1	3.79523e-21	1.28565e-20	2.86994	0.30408	3.78348	2.38536	0.0365379	0.000857485	0.148391	0.148391
comp38728_c0_seq16	3.88906e-21	1.31705e-20	3.11585	0.330224	3.4758	2.80515	0.0456646	-0.00915595	0.172431	0.172431
TRINITY_DN5041_c0_g1_i1	4.68492e-21	1.58432e-20	1.86691	0.198269	4.76596	1.0006	0.0195488	-0.013969	0.0590727	0.0590727
TRINITY_DN11332_c0_g1_i1	4.73113e-21	1.59972e-20	1.00625	0.106877	6.0692	0.29517	0.0078799	-0.0010261	0.0149656	0.0149656
TRINITY_DN413_c1_g1_i1	4.7885e-21	1.6182e-20	2.21179	0.234953	4.44909	1.42418	0.0262516	0.00463136	0.0841545	0.0841545
TRINITY_DN36950_c0_g1_i1	4.82793e-21	1.6313e-20	5.14779	0.546889	3.58631	8.08409	0.039035	0.55914	0.164946	0.55914
TRINITY_DN11352_c0_g2_i3	4.85581e-21	1.64048e-20	1.18104	0.125479	5.70137	0.399672	0.0107203	-0.00938686	0.0207695	0.0207695
TRINITY_DN13973_c0_g1_i1	5.00815e-21	1.69147e-20	3.70271	0.393528	2.2765	4.07018	0.213166	-0.0346539	0.0965626	0.0965626
TRINITY_DN13896_c0_g1_i2	5.54786e-21	1.87189e-20	3.44675	0.366744	2.75667	3.42944	0.112732	-0.0717503	0.15627	0.15627
TRINITY_DN212_c2_g1_i1	5.84513e-21	1.97108e-20	2.60816	0.277678	4.03518	1.9853	0.0302406	0.0184382	0.12397	0.12397
TRINITY_DN12212_c0_g1_i1	5.92231e-21	1.99682e-20	0.914948	0.0974244	6.26753	0.243685	0.00646205	-0.00120661	0.012521	0.012521
TRINITY_DN502_c0_g1_i2	6.05609e-21	2.04164e-20	0.738259	0.07863	6.76088	0.160577	0.00435452	0.0013103	0.00801084	0.00801084
TRINITY_DN68_c0_g1_i5	6.33261e-21	2.13425e-20	0.614016	0.06543	7.14935	0.108208	0.00292734	-0.00235703	0.00563484	0.00563484
TRINITY_DN23080_c0_g1_i1	6.62447e-21	2.23198e-20	2.80627	0.29919	3.84324	2.31038	0.0362217	0.0341744	0.142807	0.142807
TRINITY_DN1558_c0_g2_i1	7.71513e-21	2.59615e-20	0.686234	0.0732884	6.89201	0.136669	0.00362976	-0.00115473	0.00711262	0.00711262
TRINITY_DN8762_c0_g1_i1	8.21158e-21	2.76165e-20	0.958322	0.102419	6.19589	0.262762	0.00762364	-0.00719517	0.0133556	0.0133556
TRINITY_DN1130_c0_g1_i2	8.45016e-21	2.84108e-20	0.73034	0.0780789	6.78528	0.157677	0.00435715	0.00180085	0.0078355	0.0078355
TRINITY_DN6367_c0_g1_i2	8.57876e-21	2.88391e-20	1.40082	0.149784	5.28684	0.563057	0.0130726	-0.0102675	0.0317976	0.0317976
TRINITY_DN28956_c0_g1_i1	9.37335e-21	3.14791e-20	2.6212	0.280556	4.00211	2.02268	0.0301536	0.0394029	0.12727	0.12727
TRINITY_DN3683_c0_g2_i1	1.01692e-20	3.41231e-20	3.26823	0.350132	3.23926	3.09759	0.062955	-0.00954289	0.182231	0.182231
TRINITY_DN3371_c0_g1_i2	1.07059e-20	3.58984e-20	1.34789	0.144487	5.38772	0.527195	0.0133864	-0.00393098	0.0283666	0.0283666
TRINITY_DN15299_c0_g1_i1	1.07984e-20	3.61984e-20	1.22993	0.131855	5.57057	0.441212	0.0113487	-0.000843984	0.0234227	0.0234227
TRINITY_DN12894_c0_g1_i2	1.15379e-20	3.86503e-20	1.56861	0.16829	5.07401	0.70746	0.0157461	-0.010557	0.040897	0.040897
TRINITY_DN5234_c0_g2_i1	1.17048e-20	3.92038e-20	1.20484	0.129283	5.5883	0.423433	0.0104049	-0.000278537	0.0230235	0.0230235
TRINITY_DN10040_c0_g2_i1	1.21239e-20	4.0596e-20	1.02643	0.110184	6.04432	0.30809	0.00897772	-0.000725666	0.0153032	0.0153032
TRINITY_DN3912_c0_g1_i3	1.22946e-20	4.11563e-20	5.06381	0.543669	2.69939	7.39878	0.441616	-0.35708	0.149535	0.149535
TRINITY_DN7647_c0_g1_i2	1.2294e-20	4.11563e-20	2.88249	0.309475	3.69351	2.45815	0.0351862	0.0630722	0.156363	0.156363
TRINITY_DN15627_c0_g1_i1	1.40937e-20	4.71389e-20	2.09627	0.225415	4.51759	1.27553	0.0234028	-6.47029e-05	0.0782206	0.0782206
comp25627_c0_seq2	1.41833e-20	4.74252e-20	3.33579	0.358727	2.67813	3.20562	0.110426	-0.0796893	0.146944	0.146944
TRINITY_DN7927_c0_g1_i1	1.52825e-20	5.10935e-20	1.10102	0.118504	5.79685	0.354606	0.00900245	0.000620324	0.019084	0.019084
TRINITY_DN33257_c0_g1_i1	1.66258e-20	5.55376e-20	1.03208	0.111191	5.94189	0.305875	0.00795526	-0.00616415	0.0167716	0.0167716
TRINITY_DN3602_c0_g1_i2	1.84296e-20	6.152e-20	0.90245	0.0973405	6.27661	0.234487	0.00653153	-0.00443487	0.0124188	0.0124188
TRINITY_DN1464_c0_g1_i10	1.95415e-20	6.51949e-20	1.4978	0.161666	5.23709	0.651888	0.0185809	-0.0058494	0.0336907	0.0336907
TRINITY_DN15793_c0_g1_i1	2.01936e-20	6.73423e-20	3.33906	0.360538	2.79275	3.22445	0.0996912	-0.0542629	0.160284	0.160284
TRINITY_DN105_c0_g1_i1	2.13506e-20	7.11607e-20	0.845439	0.0913459	6.60903	0.204927	0.00749441	-0.0066686	0.00919372	0.00919372
TRINITY_DN7802_c0_g1_i1	2.19938e-20	7.3284e-20	1.02421	0.110699	5.95684	0.301818	0.00795955	-0.0055069	0.0165491	0.0165491
TRINITY_DN11252_c0_g1_i1	2.23524e-20	7.44683e-20	1.0748	0.116188	5.88801	0.331619	0.00940199	-0.00757428	0.0175974	0.0175974
TRINITY_DN42162_c0_g1_i1	2.29563e-20	7.6448e-20	1.06526	0.115193	5.84317	0.329666	0.00822459	-0.00187456	0.0183143	0.0183143
TRINITY_DN10235_c0_g1_i3	2.36947e-20	7.8885e-20	1.13178	0.122431	5.70978	0.368908	0.0093628	-0.00594227	0.0206157	0.0206157
TRINITY_DN11720_c0_g1_i1	2.82567e-20	9.40466e-20	1.08625	0.117746	5.84691	0.33944	0.00947476	-0.00677561	0.0182535	0.0182535
TRINITY_DN8700_c1_g1_i1	3.06348e-20	1.01848e-19	0.909786	0.0987105	6.25212	0.236757	0.00679143	-0.00647899	0.0126961	0.0126961
TRINITY_DN1061_c0_g2_i1	3.09213e-20	1.02757e-19	2.45361	0.266242	4.15714	1.7365	0.0299688	-0.0107823	0.111801	0.111801
TRINITY_DN7204_c0_g1_i5	3.21947e-20	1.06959e-19	0.948266	0.102945	6.16504	0.259848	0.00746392	-0.0040443	0.0137314	0.0137314
TRINITY_DN4396_c1_g1_i1	3.33428e-20	1.10758e-19	2.165	0.235131	4.43174	1.35475	0.0248757	-0.00673885	0.0856973	0.0856973
TRINITY_DN14535_c0_g1_i1	3.41546e-20	1.13439e-19	2.51907	0.273663	4.70751	1.94145	0.014831	0.134951	0.0632249	0.134951
TRINITY_DN212_c0_g1_i14	3.44601e-20	1.14437e-19	0.994936	0.108097	6.04201	0.287728	0.00803518	-0.00231928	0.0153349	0.0153349
TRINITY_DN53359_c0_g1_i1	3.56747e-20	1.18438e-19	0.924186	0.100451	6.19507	0.247216	0.0068153	-0.00310279	0.0133655	0.0133655
TRINITY_DN6099_c0_g1_i2	3.67199e-20	1.21874e-19	0.970491	0.10552	6.11037	0.272221	0.00784588	-0.00420565	0.0144229	0.0144229
TRINITY_DN14410_c0_g1_i1	3.77044e-20	1.25124e-19	1.68701	0.183483	4.8977	0.815258	0.0167907	-0.0143292	0.050541	0.050541
TRINITY_DN12132_c0_g1_i1	4.1668e-20	1.38181e-19	0.567817	0.061829	7.27532	0.0940825	0.00261553	-0.00032462	0.00503014	0.00503014
TRINITY_DN1453_c0_g1_i4	4.32037e-20	1.43254e-19	3.21599	0.350335	3.04687	2.98672	0.0649165	-0.0279373	0.180552	0.180552
TRINITY_DN7138_c0_g1_i1	4.41928e-20	1.46513e-19	0.935144	0.101897	6.15043	0.252918	0.00685303	-0.00328083	0.0139131	0.0139131
TRINITY_DN6640_c0_g1_i1	4.50765e-20	1.4938e-19	2.59256	0.282562	4.04229	2.05726	0.0324193	0.127263	0.123259	0.127263
TRINITY_DN11700_c0_g2_i3	4.59296e-20	1.52186e-19	3.14119	0.342432	3.57672	2.86208	0.0688648	-0.0188005	0.165655	0.165655
TRINITY_DN13790_c0_g1_i1	5.70715e-20	1.89026e-19	1.98804	0.217278	4.56462	1.13767	0.0201185	-0.0102699	0.074301	0.074301
TRINITY_DN2040_c0_g1_i1	6.24983e-20	2.06856e-19	1.03591	0.113339	5.9114	0.32413	0.00845719	0.0119915	0.0172342	0.0172342
TRINITY_DN606_c0_g1_i3	6.80713e-20	2.25238e-19	0.706108	0.0773336	6.75986	0.144665	0.00394264	-0.00136283	0.00801833	0.00801833
TRINITY_DN23845_c0_g1_i1	7.18051e-20	2.3756e-19	3.22545	0.353478	3.07746	3.00304	0.0681733	-0.0324612	0.18172	0.18172
TRINITY_DN18426_c0_g1_i5	7.58536e-20	2.50884e-19	1.46754	0.160933	5.227	0.622931	0.0177074	-0.00884564	0.0340914	0.0340914
TRINITY_DN26308_c0_g2_i1	7.72433e-20	2.55409e-19	3.21991	0.353177	3.13264	2.99948	0.0665069	-0.0230502	0.182961	0.182961
TRINITY_DN895_c0_g1_i5	8.04205e-20	2.65804e-19	3.1911	0.350185	5.04006	3.11968	0.026396	0.218863	0.0425999	0.218863
TRINITY_DN17388_c0_g1_i1	8.07619e-20	2.66858e-19	3.24153	0.355737	3.14209	3.08973	0.0700415	0.0321356	0.183056	0.183056
TRINITY_DN48574_c0_g1_i1	8.14211e-20	2.68999e-19	2.21765	0.243397	4.35156	1.48522	0.0254647	0.0679599	0.0930193	0.0930193
TRINITY_DN8209_c1_g1_i1	8.54649e-20	2.8232e-19	2.19954	0.241548	4.37603	1.40756	0.0259373	0.00356461	0.0907532	0.0907532
TRINITY_DN640_c0_g1_i1	9.51839e-20	3.14251e-19	2.70537	0.297479	3.85265	2.10136	0.0350757	-0.0231586	0.141911	0.141911
TRINITY_DN4793_c0_g1_i13	9.99434e-20	3.29736e-19	1.19442	0.131414	5.54519	0.412339	0.0105216	-0.00500574	0.0240174	0.0240174
TRINITY_DN43936_c0_g1_i1	1.11612e-19	3.68078e-19	2.63433	0.29022	3.92775	1.99397	0.033823	-0.0207455	0.134632	0.134632
TRINITY_DN7706_c0_g1_i2	1.13629e-19	3.74681e-19	1.58345	0.174484	5.04227	0.721793	0.0184028	-0.0120848	0.0424867	0.0424867
TRINITY_DN1760_c0_g2_i1	1.16259e-19	3.83298e-19	0.876996	0.0966648	6.32927	0.220999	0.00684566	-0.0053872	0.0118425	0.0118425
TRINITY_DN52171_c0_g1_i1	1.21589e-19	4.00759e-19	0.925404	0.102055	6.16365	0.248118	0.00708193	-0.003069	0.0137486	0.0137486
TRINITY_DN32460_c0_g1_i1	1.23177e-19	4.05882e-19	2.61784	0.288746	5.16016	2.10096	0.00944204	0.157306	0.036894	0.157306
comp34680_c0_seq11	1.28862e-19	4.24497e-19	2.90507	0.320601	3.58119	2.42251	0.0402435	-0.0271249	0.165326	0.165326
TRINITY_DN17945_c0_g1_i2	1.34818e-19	4.43934e-19	3.41502	0.377083	2.47858	3.41773	0.162883	-0.0629889	0.1215	0.1215
TRINITY_DN16007_c0_g1_i1	1.35021e-19	4.4454e-19	2.38727	0.263605	4.17214	1.65341	0.0286603	0.000631274	0.110315	0.110315
TRINITY_DN10664_c0_g1_i2	1.42066e-19	4.67606e-19	0.785764	0.0868181	6.53718	0.178452	0.00526244	-0.00287622	0.00981233	0.00981233
TRINITY_DN18184_c0_g1_i1	1.46307e-19	4.81232e-19	3.1742	0.350838	3.06776	2.89928	0.0647887	-0.040809	0.181385	0.181385
TRINITY_DN560_c0_g1_i4	1.50541e-19	4.95022e-19	0.960014	0.106145	6.04055	0.264418	0.00717863	-0.00589937	0.0153549	0.0153549
TRINITY_DN6746_c0_g2_i2	1.5648e-19	5.14336e-19	2.10763	0.233142	4.43486	1.29215	0.0232916	0.00351127	0.0854184	0.0854184
TRINITY_DN1349_c0_g1_i2	1.57914e-19	5.18978e-19	1.76961	0.195772	4.79554	0.912367	0.0195967	0.000987111	0.057057	0.057057
TRINITY_DN8187_c0_g1_i5	1.6229e-19	5.33141e-19	2.03665	0.225389	4.5282	1.21097	0.0242749	0.0058818	0.0773251	0.0773251
TRINITY_DN9834_c0_g2_i1	1.71394e-19	5.62582e-19	2.63607	0.291918	3.89877	2.00688	0.0329671	-0.00788987	0.137465	0.137465
TRINITY_DN2577_c0_g4_i1	1.73325e-19	5.6884e-19	0.830435	0.0919747	6.40967	0.199782	0.00590598	-0.00270141	0.0110127	0.0110127
TRINITY_DN612_c0_g4_i1	1.86227e-19	6.10762e-19	1.08721	0.120518	5.78952	0.33923	0.0098407	-0.00807808	0.0192086	0.0192086
TRINITY_DN993_c0_g1_i3	1.88779e-19	6.18962e-19	0.950686	0.105402	6.07098	0.259925	0.00727745	-0.00529962	0.0149418	0.0149418
TRINITY_DN11700_c0_g2_i4	2.04297e-19	6.69565e-19	3.2775	0.363724	3.32738	3.10091	0.0848857	-0.0478263	0.179705	0.179705
TRINITY_DN1010_c0_g1_i3	2.04641e-19	6.70602e-19	1.14534	0.127109	5.67626	0.37873	0.0110774	-0.00649681	0.0212358	0.0212358
TRINITY_DN491_c0_g1_i6	2.08295e-19	6.82481e-19	4.0143	0.445597	5.72727	4.94455	0.00350912	0.393604	0.0202988	0.393604
TRINITY_DN3424_c0_g1_i2	2.38216e-19	7.80301e-19	0.857985	0.0953944	6.31657	0.21241	0.00622105	-0.00378869	0.0119791	0.0119791
TRINITY_DN4254_c0_g1_i5	2.39147e-19	7.83244e-19	5.73611	0.637795	2.95703	9.81801	0.638223	-0.151509	0.175342	0.175342
TRINITY_DN39212_c0_g1_i1	2.39193e-19	7.83286e-19	3.39679	0.377688	2.76047	3.38186	0.128594	-0.0291386	0.156702	0.156702
TRINITY_DN13401_c0_g1_i1	2.52913e-19	8.27988e-19	1.72203	0.191603	4.85562	0.848383	0.0202819	-0.0189664	0.0531414	0.0531414
TRINITY_DN4876_c0_g1_i1	2.56139e-19	8.38433e-19	1.10662	0.123147	5.71622	0.354357	0.00983207	-0.0046148	0.0204984	0.0204984
TRINITY_DN17173_c0_g1_i4	2.5824e-19	8.45193e-19	3.07568	0.342305	3.36586	2.75216	0.0561826	0.00139087	0.178163	0.178163
comp40767_c0_seq23	2.86008e-19	9.35691e-19	1.17838	0.131311	5.53917	0.404932	0.0103226	-0.000764479	0.0241627	0.0241627
TRINITY_DN193_c0_g1_i4	2.90038e-19	9.48613e-19	0.953906	0.106315	6.05241	0.265336	0.0074132	-0.00116626	0.0151926	0.0151926
TRINITY_DN23563_c0_g1_i1	2.93576e-19	9.59922e-19	5.52518	0.615887	4.22351	9.37242	0.014663	0.74397	0.105263	0.74397
TRINITY_DN2524_c0_g1_i2	2.98764e-19	9.76615e-19	0.564949	0.0629879	7.24794	0.0922626	0.00277933	-0.00152859	0.00515561	0.00515561
TRINITY_DN1925_c0_g1_i11	3.11854e-19	1.01899e-18	2.18052	0.243241	4.63702	1.39462	0.0498038	-0.00763321	0.0685282	0.0685282
TRINITY_DN26004_c0_g1_i1	3.23357e-19	1.05628e-18	2.47172	0.275848	4.05148	1.77621	0.0298437	0.00592804	0.12234	0.12234
TRINITY_DN4459_c0_g2_i1	3.60888e-19	1.1784e-18	1.46995	0.16427	5.14246	0.634586	0.0162899	0.0038139	0.0376796	0.0376796
TRINITY_DN13896_c0_g1_i1	3.89773e-19	1.27219e-18	3.39431	0.379684	2.33305	3.31535	0.185058	-0.157596	0.103262	0.103262
TRINITY_DN1618_c0_g1_i3	4.29899e-19	1.40277e-18	2.70429	0.302866	3.96939	2.11583	0.0529328	-0.0221911	0.130523	0.130523
comp38412_c1_seq11	4.33396e-19	1.41399e-18	1.3445	0.150592	5.30999	0.518787	0.014393	-0.0117001	0.0309628	0.0309628
TRINITY_DN10322_c0_g1_i1	4.35823e-19	1.42171e-18	3.24101	0.363038	5.06104	3.22712	0.0084091	0.255184	0.0415391	0.255184
TRINITY_DN70_c0_g1_i1	4.37252e-19	1.42618e-18	0.83215	0.093216	6.39767	0.199725	0.00624556	-0.00405775	0.0111329	0.0111329
TRINITY_DN28667_c0_g1_i1	4.49207e-19	1.46477e-18	3.43463	0.38487	2.32219	3.43559	0.194296	-0.118346	0.101955	0.101955
TRINITY_DN8671_c0_g1_i11	4.57714e-19	1.4919e-18	1.20669	0.135248	5.52316	0.426322	0.0120274	-2.21689e-05	0.0245568	0.0245568
TRINITY_DN3046_c0_g1_i7	4.71105e-19	1.5347e-18	1.32704	0.14879	5.35505	0.510145	0.0148573	-0.00669931	0.0294197	0.0294197
TRINITY_DN15100_c0_g1_i1	4.80111e-19	1.56383e-18	3.79251	0.425323	5.0511	4.41957	0.00673532	0.355064	0.042038	0.355064
TRINITY_DN5569_c0_g2_i2	4.87941e-19	1.58868e-18	1.66401	0.186653	4.88317	0.797836	0.018253	-0.0104194	0.0514259	0.0514259
comp27121_c0_seq1	4.92842e-19	1.60398e-18	3.13965	0.352221	3.08958	2.82602	0.0660295	-0.0548069	0.18209	0.18209
TRINITY_DN764_c0_g1_i4	5.27597e-19	1.71639e-18	0.894337	0.100416	6.20723	0.230143	0.0069468	-0.00506006	0.01322	0.01322
TRINITY_DN5639_c0_g1_i1	5.46056e-19	1.77595e-18	1.52451	0.171245	5.03215	0.668021	0.0156426	-0.0109928	0.0430071	0.0430071
TRINITY_DN24477_c1_g1_i9	5.47881e-19	1.78164e-18	3.26185	0.366413	2.98308	3.06187	0.0914068	-0.0657767	0.177109	0.177109
TRINITY_DN710_c0_g1_i6	5.82329e-19	1.89289e-18	3.27312	0.367959	2.7714	3.13983	0.112854	-0.0208274	0.157933	0.157933
TRINITY_DN13306_c0_g1_i1	5.84591e-19	1.89998e-18	0.519696	0.0584261	7.44591	0.0786794	0.00251024	-0.000745558	0.00431699	0.00431699
TRINITY_DN14956_c0_g1_i1	5.97975e-19	1.94321e-18	1.40369	0.157852	5.21785	0.581034	0.0153748	0.00571913	0.0344599	0.0344599
TRINITY_DN2099_c0_g1_i7	6.00117e-19	1.94991e-18	1.12445	0.126456	5.68121	0.361642	0.0108393	-0.0103874	0.0211432	0.0211432
TRINITY_DN14579_c0_g1_i2	6.26404e-19	2.03449e-18	3.25095	0.365799	2.61477	3.10899	0.128604	-0.0243303	0.139014	0.139014
TRINITY_DN8545_c0_g1_i1	6.64247e-19	2.15622e-18	1.94475	0.218986	4.5741	1.1628	0.0206277	0.0752819	0.0735271	0.0752819
TRINITY_DN3556_c0_g1_i5	6.71853e-19	2.18061e-18	0.891989	0.100455	6.19264	0.228028	0.00678782	-0.00597001	0.0133947	0.0133947
TRINITY_DN14187_c0_g1_i6	7.40798e-19	2.40111e-18	0.793156	0.0894343	6.44683	0.182606	0.00534828	-0.00200636	0.0106487	0.0106487
TRINITY_DN12518_c0_g2_i2	7.83249e-19	2.53767e-18	0.779053	0.0879056	6.58393	0.175621	0.00604951	-0.00346661	0.0094053	0.0094053
TRINITY_DN8009_c0_g1_i2	7.96044e-19	2.57842e-18	2.23827	0.252611	5.33479	1.54078	0.0103361	0.117288	0.0301003	0.117288
TRINITY_DN14367_c1_g1_i3	8.29451e-19	2.68553e-18	1.14169	0.128917	5.62535	0.377752	0.0110072	-0.00478296	0.0222322	0.0222322
TRINITY_DN4424_c0_g1_i3	8.47326e-19	2.74303e-18	1.34928	0.152399	5.27952	0.527962	0.014383	-0.00527709	0.0320677	0.0320677
TRINITY_DN9883_c0_g1_i2	8.63066e-19	2.79323e-18	0.889675	0.100511	6.25238	0.226898	0.0075116	-0.00663734	0.0126932	0.0126932
TRINITY_DN629_c0_g2_i1	9.46549e-19	3.06091e-18	1.20649	0.136461	5.49724	0.422252	0.0120241	-0.00460164	0.0252193	0.0252193
TRINITY_DN194_c0_g2_i3	9.47515e-19	3.06362e-18	0.944967	0.106883	6.06207	0.261331	0.00778641	-0.000555169	0.0150616	0.0150616
TRINITY_DN5528_c0_g1_i5	9.9087e-19	3.20206e-18	0.768717	0.086997	6.51254	0.172511	0.00510321	-0.000816309	0.0100338	0.0100338
TRINITY_DN522_c0_g1_i6	1.18806e-18	3.83303e-18	2.25934	0.256283	4.22068	1.4721	0.0258217	-0.00991508	0.10554	0.10554
comp40778_c2_seq32	1.20932e-18	3.90111e-18	2.63381	0.298826	3.84644	1.98757	0.0360916	-0.0295747	0.142502	0.142502
TRINITY_DN823_c0_g1_i6	1.24452e-18	4.01357e-18	0.903901	0.102592	6.12722	0.234826	0.00684409	-0.0052255	0.0142062	0.0142062
TRINITY_DN20175_c0_g1_i2	1.38787e-18	4.46983e-18	3.47278	0.394706	2.38725	3.52286	0.201667	-0.111723	0.109918	0.109918
TRINITY_DN52989_c0_g1_i1	1.3961e-18	4.49572e-18	1.54086	0.175143	5.00451	0.68878	0.01689	-0.00473448	0.0444605	0.0444605
TRINITY_DN6288_c0_g1_i1	1.42927e-18	4.60192e-18	0.563311	0.0640483	7.25323	0.0912924	0.00307326	-0.00233858	0.00513112	0.00513112
TRINITY_DN42133_c0_g1_i1	1.50812e-18	4.85314e-18	1.41019	0.160448	5.16596	0.57242	0.0148471	-0.00990259	0.0366403	0.0366403
TRINITY_DN3703_c0_g4_i2	1.53696e-18	4.94395e-18	1.13955	0.129687	5.8953	0.374348	0.0161539	-0.0122722	0.0174835	0.0174835
TRINITY_DN10802_c0_g1_i2	1.5727e-18	5.05824e-18	1.34045	0.152595	5.28249	0.523138	0.0146131	-0.0032219	0.0319576	0.0319576
TRINITY_DN3512_c0_g1_i2	1.58946e-18	5.11145e-18	1.34617	0.153267	5.27394	0.52248	0.014706	-0.00920309	0.0322755	0.0322755
TRINITY_DN3404_c0_g1_i3	1.63004e-18	5.24123e-18	2.51009	0.285876	3.96637	1.8404	0.032628	0.0143269	0.130822	0.130822
TRINITY_DN20768_c0_g1_i1	1.74588e-18	5.61143e-18	2.7988	0.319039	4.61371	2.41257	0.0140282	0.189543	0.0703515	0.189543
TRINITY_DN5719_c0_g1_i1	1.83314e-18	5.8911e-18	1.28854	0.146974	5.35556	0.47852	0.0138	-0.00897108	0.0294029	0.0294029
TRINITY_DN32324_c0_g1_i1	2.00817e-18	6.44835e-18	2.47619	0.282773	3.99566	1.76526	0.0320078	-0.016384	0.127913	0.127913
TRINITY_DN13388_c0_g1_i1	2.07096e-18	6.6482e-18	0.751713	0.0858771	6.60627	0.162413	0.00553302	-0.00440795	0.00921672	0.00921672
TRINITY_DN141_c0_g1_i1	2.38429e-18	7.64784e-18	2.55731	0.292684	3.89454	1.8929	0.0334513	-0.00500742	0.137876	0.137876
TRINITY_DN3214_c0_g1_i2	2.57145e-18	8.2393e-18	2.16703	0.248259	4.3278	1.34675	0.0280189	-0.0221384	0.0952457	0.0952457
TRINITY_DN1691_c1_g1_i4	2.69887e-18	8.64524e-18	1.02859	0.117911	5.87089	0.306131	0.00993835	-0.00545293	0.0178678	0.0178678
TRINITY_DN5458_c0_g1_i5	2.74781e-18	8.79847e-18	2.19981	0.252231	4.28871	1.38609	0.0282855	-0.0242391	0.0989559	0.0989559
TRINITY_DN1551_c0_g2_i3	2.75532e-18	8.82132e-18	6.43576	0.737953	2.70786	11.8843	0.938594	-0.879878	0.150555	0.150555
TRINITY_DN6911_c0_g1_i2	2.78987e-18	8.92954e-18	2.48171	0.28461	3.98812	1.78531	0.0333427	-0.00343316	0.128663	0.128663
TRINITY_DN1572_c0_g2_i4	3.0486e-18	9.74977e-18	1.3526	0.155299	6.47662	0.564064	0.00393979	0.0442957	0.0103654	0.0442957
TRINITY_DN6375_c0_g1_i3	3.06079e-18	9.78745e-18	2.9774	0.34187	3.39952	2.54758	0.0571401	-0.0399419	0.17661	0.17661
TRINITY_DN4171_c0_g1_i9	3.16429e-18	1.01157e-17	0.952757	0.109444	6.01687	0.260721	0.00827205	-0.0066792	0.015684	0.015684
TRINITY_DN83_c0_g2_i9	3.48451e-18	1.11289e-17	1.85553	0.213415	5.16612	1.01806	0.0544587	-0.0143856	0.0366335	0.0366335
TRINITY_DN6369_c0_g1_i5	3.77059e-18	1.20345e-17	0.796838	0.0917434	6.4671	0.183074	0.00637856	-0.0044429	0.0104552	0.0104552
TRINITY_DN32469_c0_g1_i1	3.86339e-18	1.23274e-17	3.63905	0.419113	2.07515	3.80843	0.277344	-0.248405	0.0739669	0.0739669
TRINITY_DN41962_c0_g1_i1	3.9267e-18	1.25244e-17	2.81764	0.324579	3.55933	2.32927	0.0437892	0.0273278	0.166914	0.166914
TRINITY_DN6771_c0_g1_i2	4.10098e-18	1.3075e-17	1.01998	0.117564	5.84592	0.320182	0.009373	0.0173877	0.0182695	0.0182695
TRINITY_DN13911_c0_g2_i1	4.13927e-18	1.31953e-17	2.44828	0.282226	4.02664	1.7687	0.0344793	0.0309876	0.124823	0.124823
TRINITY_DN5200_c0_g1_i2	4.31833e-18	1.37624e-17	1.87367	0.216108	4.61994	1.01554	0.0235446	-0.008958	0.0698604	0.0698604
TRINITY_DN3351_c0_g1_i1	4.31894e-18	1.37625e-17	1.22858	0.141704	5.40675	0.436868	0.012382	-0.00583974	0.0277779	0.0277779
TRINITY_DN32370_c0_g1_i1	4.41976e-18	1.408e-17	0.714398	0.0824232	6.65526	0.148198	0.00477088	-0.00199451	0.00881629	0.00881629
TRINITY_DN580_c0_g2_i2	4.69595e-18	1.49459e-17	0.821307	0.0948333	7.79825	0.208144	0.00138426	0.0166025	0.0031626	0.0166025
TRINITY_DN7350_c0_g2_i2	4.93742e-18	1.57102e-17	0.646971	0.0747528	6.86486	0.121153	0.00388607	-0.00206432	0.00728989	0.00728989
TRINITY_DN12124_c1_g5_i1	5.33638e-18	1.69706e-17	3.37544	0.390407	2.59077	3.28474	0.168883	-0.134537	0.135953	0.135953
TRINITY_DN17389_c0_g1_i1	5.46375e-18	1.7371e-17	2.33111	0.269703	4.11043	1.59097	0.0290308	0.0157418	0.116449	0.116449
TRINITY_DN8544_c0_g1_i2	5.96911e-18	1.89589e-17	2.66295	0.308456	3.77184	2.05503	0.0408357	-0.00706191	0.149455	0.149455
TRINITY_DN791_c0_g1_i4	6.04044e-18	1.91763e-17	0.886485	0.1027	6.33688	0.233347	0.00933322	0.000952872	0.0117614	0.0117614
TRINITY_DN11316_c0_g1_i1	6.38477e-18	2.0264e-17	2.07346	0.240388	4.37921	1.24204	0.025113	-0.00914087	0.0904602	0.0904602
TRINITY_DN1474_c0_g1_i2	6.42844e-18	2.03999e-17	1.09954	0.127488	5.7105	0.349785	0.0119037	-0.00681564	0.0206025	0.0206025
TRINITY_DN15609_c0_g1_i4	6.45533e-18	2.04825e-17	2.74687	0.318507	3.66773	2.19022	0.0443654	-0.00420446	0.158529	0.158529
TRINITY_DN1211_c0_g1_i7	6.49825e-18	2.06159e-17	0.828506	0.0960763	6.33866	0.196883	0.00671872	-0.00582987	0.0117426	0.0117426
TRINITY_DN47455_c0_g1_i1	6.62589e-18	2.10125e-17	3.18328	0.369239	2.72002	2.91277	0.120669	-0.100189	0.152005	0.152005
TRINITY_DN25392_c0_g1_i1	6.72331e-18	2.13072e-17	3.02885	0.351394	3.2103	2.73333	0.0642184	0.0666945	0.182737	0.182737
TRINITY_DN546_c0_g1_i1	7.37547e-18	2.33553e-17	1.19261	0.138532	5.48387	0.411853	0.0128093	-0.0064214	0.025573	0.025573
TRINITY_DN19009_c0_g1_i2	7.54468e-18	2.38848e-17	2.01164	0.23374	4.43937	1.15898	0.024251	-0.0210008	0.0850173	0.0850173
TRINITY_DN24568_c0_g1_i1	8.45253e-18	2.67304e-17	4.07941	0.474721	3.13626	5.14107	0.04845	0.402271	0.183002	0.402271
TRINITY_DN29369_c0_g1_i1	8.57869e-18	2.71258e-17	2.03504	0.236865	4.45862	1.20543	0.0288962	-0.00302929	0.0833137	0.0833137
TRINITY_DN2382_c0_g3_i1	8.65173e-18	2.73531e-17	0.969949	0.112908	6.82197	0.290655	0.003704	0.0217925	0.00757905	0.0217925
TRINITY_DN32270_c0_g1_i1	8.99501e-18	2.84233e-17	1.35293	0.157572	5.23038	0.530646	0.0157009	-0.00675385	0.0339567	0.0339567
TRINITY_DN11342_c0_g1_i2	9.13099e-18	2.88491e-17	1.3387	0.155946	5.2228	0.515921	0.0143782	-0.00984404	0.0342599	0.0342599
TRINITY_DN26306_c0_g1_i1	9.68196e-18	3.05777e-17	3.03701	0.35406	3.1409	2.8424	0.0676709	0.173991	0.183046	0.183046
comp40545_c0_seq3	9.96013e-18	3.14396e-17	3.04752	0.355421	2.81021	2.72708	0.0904953	-0.00470211	0.162153	0.162153
TRINITY_DN153_c0_g1_i2	1.07008e-17	3.3755e-17	2.31403	0.270136	4.53625	1.54784	0.0692971	-0.0483938	0.0766499	0.0766499
TRINITY_DN2719_c0_g1_i4	1.07006e-17	3.3755e-17	1.40927	0.164517	5.29465	0.613843	0.0132166	0.0409149	0.0315127	0.0409149
TRINITY_DN4586_c0_g1_i4	1.08121e-17	3.41017e-17	1.04999	0.122591	5.73272	0.320354	0.00985607	-0.00360179	0.0202012	0.0202012
TRINITY_DN1298_c1_g4_i2	1.0874e-17	3.42925e-17	1.85318	0.216385	7.02727	1.06149	0.00220933	0.0914354	0.00629229	0.0914354
TRINITY_DN1990_c0_g1_i2	1.09965e-17	3.46742e-17	1.28072	0.149564	5.31529	0.471078	0.0139632	-0.0111201	0.0307758	0.0307758
TRINITY_DN51726_c0_g1_i1	1.28133e-17	4.03493e-17	0.879448	0.102915	6.19152	0.223185	0.00777483	-0.00520183	0.0134083	0.0134083
TRINITY_DN29852_c0_g1_i1	1.41823e-17	4.46191e-17	3.164	0.370768	2.68448	2.91292	0.127216	-0.0657774	0.147723	0.147723
TRINITY_DN2745_c0_g1_i2	1.4219e-17	4.47286e-17	1.37955	0.161666	5.17851	0.551156	0.0161731	-0.00754246	0.0360986	0.0360986
TRINITY_DN33104_c0_g1_i1	1.58273e-17	4.97482e-17	3.08191	0.361686	2.72552	2.77304	0.108978	-0.0398131	0.152657	0.152657
TRINITY_DN7078_c0_g1_i3	1.71162e-17	5.375e-17	1.1067	0.130018	5.6675	0.35691	0.0124087	-0.00427457	0.0214009	0.0214009
TRINITY_DN46776_c0_g1_i1	1.75881e-17	5.52171e-17	1.93781	0.227744	4.51762	1.11546	0.0255168	0.024158	0.0782178	0.0782178
TRINITY_DN3487_c0_g1_i6	1.85445e-17	5.81891e-17	0.785154	0.0923432	6.39543	0.183995	0.00589912	0.00327268	0.0111554	0.0111554
TRINITY_DN20711_c0_g1_i1	1.89351e-17	5.94069e-17	4.11436	0.484034	3.26752	5.23821	0.0436353	0.424943	0.181579	0.424943
TRINITY_DN450_c0_g2_i1	1.90044e-17	5.96166e-17	1.52177	0.179037	4.96916	0.669727	0.0177176	-0.00829289	0.046391	0.046391
TRINITY_DN4084_c0_g1_i1	1.92268e-17	6.02983e-17	2.24225	0.263845	4.19436	1.44682	0.031106	-0.0190401	0.108122	0.108122
TRINITY_DN2166_c0_g1_i1	2.0516e-17	6.42989e-17	1.64489	0.193725	4.82247	0.777929	0.0197865	-0.0140895	0.0552725	0.0552725
TRINITY_DN7758_c0_g1_i1	2.1258e-17	6.65805e-17	2.38967	0.281578	4.0061	1.64517	0.0316991	-0.0158306	0.126873	0.126873
TRINITY_DN1971_c1_g1_i1	2.28187e-17	7.14124e-17	0.779653	0.0919569	6.58481	0.18817	0.00539721	0.0115149	0.00939779	0.0115149
TRINITY_DN9409_c0_g1_i4	2.70559e-17	8.45505e-17	2.16245	0.25565	4.26725	1.34568	0.0296969	-0.0184605	0.101017	0.101017
TRINITY_DN9237_c0_g1_i1	2.70876e-17	8.46386e-17	0.802933	0.0949264	6.35337	0.187272	0.00643449	-0.00285078	0.0115875	0.0115875
TRINITY_DN20_c0_g1_i1	2.70986e-17	8.46618e-17	1.61191	0.190568	4.85643	0.749997	0.0195417	-0.0106262	0.0530905	0.0530905
TRINITY_DN4357_c0_g1_i4	2.74356e-17	8.5692e-17	0.846623	0.100109	6.21718	0.208911	0.00694156	-0.00213516	0.0131021	0.0131021
TRINITY_DN4392_c0_g1_i4	2.91406e-17	9.09818e-17	0.59734	0.0706915	7.00818	0.105932	0.00359257	0.00105637	0.006402	0.006402
TRINITY_DN3076_c0_g1_i4	2.97592e-17	9.28886e-17	0.690731	0.0817675	6.64675	0.141917	0.00448726	0.00204559	0.00888458	0.00888458
TRINITY_DN38039_c0_g1_i1	3.07913e-17	9.60976e-17	3.25535	0.385544	2.44078	3.15649	0.180625	-0.0304915	0.116664	0.116664
TRINITY_DN2376_c0_g1_i3	3.09167e-17	9.64762e-17	1.00867	0.119467	5.82574	0.296642	0.00994445	-0.00299762	0.0186003	0.0186003
TRINITY_DN4369_c0_g1_i1	3.11025e-17	9.70434e-17	1.7553	0.207916	4.69152	0.883465	0.0220577	-0.0183721	0.0644003	0.0644003
TRINITY_DN5029_c0_g1_i1	3.12895e-17	9.75885e-17	0.672608	0.0796774	6.72352	0.131141	0.00440994	-0.00221316	0.00828703	0.00828703
TRINITY_DN510_c0_g2_i1	3.20772e-17	9.99927e-17	1.38082	0.163629	5.11165	0.550705	0.0144561	-0.00752359	0.0390927	0.0390927
comp44543_c0_seq1	3.4972e-17	1.08945e-16	3.11879	0.370023	2.68593	2.79955	0.125934	-0.102074	0.1479	0.1479
TRINITY_DN4191_c0_g1_i1	3.68766e-17	1.14803e-16	1.25031	0.148451	5.31448	0.461726	0.0132708	0.00431443	0.0308043	0.0308043
TRINITY_DN10370_c0_g1_i1	4.14245e-17	1.28827e-16	3.84913	0.457751	6.62798	4.5923	0.00166385	0.417408	0.00903713	0.417408
TRINITY_DN321_c1_g1_i4	4.82226e-17	1.49656e-16	0.996611	0.118772	5.82061	0.286642	0.00952813	-0.00619	0.0186855	0.0186855
TRINITY_DN4098_c0_g1_i3	4.97705e-17	1.54399e-16	1.39761	0.166635	5.12946	0.560635	0.0172655	-0.0142923	0.0382688	0.0382688
TRINITY_DN3802_c0_g3_i4	4.99438e-17	1.54916e-16	0.721283	0.0860019	6.57297	0.149096	0.00529348	-0.0047643	0.00949917	0.00949917
TRINITY_DN2113_c0_g1_i1	5.91918e-17	1.83363e-16	1.05394	0.125967	5.69849	0.321525	0.0109129	-0.00606676	0.0208225	0.0208225
TRINITY_DN2305_c0_g1_i1	6.52935e-17	2.02028e-16	1.97982	0.236955	5.06944	1.21616	0.014079	0.0982164	0.0411221	0.0982164
TRINITY_DN19091_c0_g1_i1	6.54059e-17	2.02349e-16	2.9732	0.355856	3.04061	2.54068	0.0729935	-0.0554967	0.180274	0.180274
TRINITY_DN2458_c0_g1_i3	6.86762e-17	2.12329e-16	1.57279	0.188374	4.87765	0.7147	0.0192044	-0.00994588	0.0517655	0.0517655
TRINITY_DN5515_c0_g1_i2	7.34759e-17	2.2708e-16	2.50677	0.300525	3.86192	1.81323	0.0396064	-0.0188137	0.141024	0.141024
TRINITY_DN2257_c0_g2_i8	8.083e-17	2.49484e-16	0.823246	0.0988289	6.23333	0.194836	0.00662144	-0.00522376	0.0129129	0.0129129
TRINITY_DN2419_c0_g1_i6	8.2165e-17	2.53538e-16	1.18382	0.142148	5.43479	0.403478	0.0134689	-0.00988734	0.0269432	0.0269432
TRINITY_DN51631_c0_g1_i1	8.27685e-17	2.55368e-16	2.81548	0.338106	3.45182	2.2795	0.0547928	-0.0376867	0.173839	0.173839
TRINITY_DN1065_c0_g2_i1	8.59469e-17	2.65071e-16	1.23996	0.148984	5.34876	0.44095	0.0147638	-0.0128198	0.0296286	0.0296286
TRINITY_DN15327_c0_g1_i1	9.48513e-17	2.92268e-16	3.12066	0.375482	2.47989	2.9831	0.160306	0.073809	0.121668	0.121668
TRINITY_DN2091_c0_g1_i7	9.69649e-17	2.98703e-16	1.10225	0.132666	5.60636	0.351123	0.0125698	-0.00790907	0.0226307	0.0226307
TRINITY_DN1166_c0_g3_i1	9.70185e-17	2.98829e-16	0.865576	0.104181	6.13574	0.215488	0.00760952	-0.00594814	0.0140979	0.0140979
TRINITY_DN29258_c0_g1_i1	9.85416e-17	3.03482e-16	2.91251	0.350629	3.2402	2.44242	0.0636694	-0.0417496	0.182211	0.182211
TRINITY_DN37248_c0_g1_i1	9.99633e-17	3.0778e-16	3.37592	0.4065	3.67689	3.5395	0.0329691	0.297516	0.157766	0.297516
TRINITY_DN34084_c0_g1_i1	1.11079e-16	3.4165e-16	3.19197	0.384932	2.71178	3.14107	0.14532	0.123043	0.151025	0.151025
TRINITY_DN198_c1_g1_i1	1.14488e-16	3.51908e-16	0.641977	0.077452	6.78689	0.121212	0.00417354	-0.000137363	0.00782408	0.00782408
TRINITY_DN8695_c0_g1_i1	1.16354e-16	3.57552e-16	0.895907	0.108113	6.02598	0.231153	0.00782015	-0.00569131	0.0155566	0.0155566
TRINITY_DN3063_c0_g1_i1	1.19086e-16	3.65852e-16	4.52816	0.546614	4.34877	6.37057	0.0137448	0.583829	0.0932795	0.583829
TRINITY_DN5001_c0_g2_i1	1.25147e-16	3.84274e-16	0.87184	0.105319	6.14616	0.220415	0.00821753	-0.00443522	0.0139666	0.0139666
TRINITY_DN42918_c0_g1_i1	1.3056e-16	4.00791e-16	3.05899	0.369753	2.63933	2.68003	0.131316	-0.123764	0.142119	0.142119
TRINITY_DN4132_c0_g1_i1	1.31969e-16	4.05066e-16	1.48392	0.179395	5.02007	0.648564	0.0207293	0.00192316	0.0436361	0.0436361
TRINITY_DN10176_c0_g1_i1	1.34241e-16	4.11775e-16	2.12016	0.256375	4.28839	1.29747	0.0324699	-0.0171105	0.0989861	0.0989861
TRINITY_DN15350_c0_g1_i1	1.34786e-16	4.13391e-16	2.38897	0.288897	4.0241	1.68159	0.0418472	0.0176227	0.125076	0.125076
TRINITY_DN4458_c1_g1_i1	1.39007e-16	4.26117e-16	1.15814	0.140116	5.44099	0.387341	0.0125009	-0.00769726	0.0267638	0.0267638
TRINITY_DN9760_c0_g2_i1	1.40858e-16	4.31736e-16	3.143	0.380324	2.89078	2.99235	0.119282	0.0789747	0.17001	0.17001
TRINITY_DN10543_c0_g1_i5	1.43644e-16	4.40051e-16	2.42926	0.294039	3.90501	1.69927	0.036061	-0.0206684	0.136857	0.136857
TRINITY_DN14826_c0_g1_i1	1.51643e-16	4.64195e-16	1.86376	0.225768	4.51002	1.00841	0.0230788	-0.00447783	0.0788639	0.0788639
TRINITY_DN926_c0_g1_i4	1.67628e-16	5.12599e-16	0.826266	0.100236	6.16969	0.201121	0.00642021	0.000649159	0.0136742	0.0136742
TRINITY_DN2316_c0_g1_i2	1.73728e-16	5.30982e-16	3.56582	0.432801	2.56311	3.68301	0.242234	-0.183749	0.132399	0.132399
TRINITY_DN1558_c0_g1_i1	1.88396e-16	5.75589e-16	0.900751	0.109457	6.01518	0.23555	0.00825395	-0.00389631	0.0157079	0.0157079
TRINITY_DN426_c0_g1_i2	2.05612e-16	6.27866e-16	0.901861	0.109732	5.99515	0.233108	0.00809027	-0.00724824	0.0159919	0.0159919
TRINITY_DN32208_c0_g1_i1	2.10973e-16	6.43905e-16	2.8937	0.352218	3.18884	2.39782	0.0651104	-0.058832	0.183004	0.183004
TRINITY_DN42657_c0_g1_i1	2.16427e-16	6.60299e-16	2.47011	0.30077	4.13799	1.89835	0.0274185	0.153507	0.113703	0.153507
TRINITY_DN6286_c0_g1_i1	2.33288e-16	7.11466e-16	2.58728	0.315383	7.73689	2.08308	0.000781364	0.198151	0.0033368	0.198151
TRINITY_DN6723_c0_g1_i6	2.44382e-16	7.44823e-16	1.76817	0.215682	4.6254	0.89697	0.0236048	-0.0192772	0.0694327	0.0694327
TRINITY_DN2362_c0_g1_i6	2.44921e-16	7.4637e-16	0.769973	0.0939249	6.40303	0.170204	0.00656474	-0.00561277	0.011079	0.011079
TRINITY_DN42404_c0_g1_i1	2.58027e-16	7.86007e-16	1.65575	0.202131	4.75014	0.791399	0.0215392	-0.0120798	0.0601747	0.0601747
TRINITY_DN8241_c0_g1_i1	2.70477e-16	8.23721e-16	2.48726	0.30385	3.7801	1.84596	0.0359491	0.0555149	0.148701	0.148701
TRINITY_DN4924_c0_g3_i2	2.84696e-16	8.66246e-16	2.82441	0.345298	7.3355	2.48362	0.000917304	0.237544	0.00476543	0.237544
TRINITY_DN4043_c0_g2_i5	2.89036e-16	8.79116e-16	1.00949	0.123443	5.77166	0.294303	0.0109604	-0.00729721	0.0195157	0.0195157
TRINITY_DN46806_c0_g1_i1	2.98113e-16	9.0626e-16	1.17541	0.143797	5.38302	0.410102	0.0128402	0.00508564	0.0285147	0.0285147
TRINITY_DN1375_c0_g2_i1	2.99701e-16	9.10972e-16	0.820915	0.100437	6.25388	0.193516	0.00749915	-0.00636404	0.012676	0.012676
TRINITY_DN2477_c0_g2_i1	3.00269e-16	9.12466e-16	1.77248	0.216864	4.61306	0.930301	0.0236574	0.014466	0.0704028	0.0704028
TRINITY_DN419_c0_g2_i1	3.11343e-16	9.45876e-16	0.849236	0.10396	6.17609	0.206718	0.00801983	-0.00724935	0.0135956	0.0135956
TRINITY_DN2050_c0_g1_i4	3.13821e-16	9.53282e-16	1.14427	0.140094	5.66538	0.377531	0.0178117	-0.0138132	0.021441	0.021441
TRINITY_DN147_c0_g2_i1	3.17656e-16	9.64686e-16	0.673103	0.0824232	6.69485	0.130516	0.0050818	-0.00383603	0.00850537	0.00850537
TRINITY_DN41855_c0_g1_i1	3.21348e-16	9.75773e-16	1.32497	0.162274	5.16467	0.504217	0.0159692	-0.0129004	0.0366965	0.0366965
TRINITY_DN14807_c0_g1_i1	3.33187e-16	1.01108e-15	1.19146	0.146	5.35966	0.408115	0.013364	-0.0104188	0.0292678	0.0292678
TRINITY_DN3651_c0_g2_i1	3.37022e-16	1.02258e-15	0.834521	0.102279	6.16232	0.200595	0.00715675	-0.00527136	0.0137651	0.0137651
TRINITY_DN6199_c0_g1_i1	3.40284e-16	1.03235e-15	1.44251	0.176819	5.00879	0.598966	0.0182973	-0.0131126	0.0442323	0.0442323
TRINITY_DN7225_c0_g1_i5	3.40346e-16	1.03241e-15	1.86279	0.228336	4.50317	0.996618	0.0248268	-0.0187662	0.079448	0.079448
TRINITY_DN18843_c0_g1_i1	3.62369e-16	1.09865e-15	3.33361	0.409006	2.1175	3.19047	0.255654	-0.237755	0.0789175	0.0789175
TRINITY_DN1141_c0_g2_i8	3.74867e-16	1.1364e-15	0.645273	0.0792094	6.71502	0.120104	0.00419708	-0.00286776	0.00835119	0.00835119
TRINITY_DN37462_c0_g1_i1	3.78319e-16	1.14672e-15	2.49313	0.306082	5.14731	1.93652	0.00871186	0.17866	0.0374626	0.17866
TRINITY_DN1225_c0_g1_i2	3.9716e-16	1.20321e-15	1.09328	0.134319	5.54576	0.348117	0.0120795	-0.00436481	0.0240038	0.0240038
TRINITY_DN2892_c0_g1_i12	4.11761e-16	1.24665e-15	0.703862	0.0865221	6.55616	0.142449	0.00532717	-0.00427763	0.00964498	0.00964498
TRINITY_DN2339_c0_g1_i1	4.21085e-16	1.27472e-15	2.48028	0.30499	3.81797	1.8604	0.0408454	0.0790251	0.145192	0.145192
TRINITY_DN53792_c0_g1_i1	4.22673e-16	1.27936e-15	1.70523	0.209697	4.69855	0.88455	0.0240637	0.0386442	0.0638816	0.0638816
TRINITY_DN3254_c0_g1_i2	4.25328e-16	1.28707e-15	1.89306	0.232817	4.576	1.03913	0.0350349	-0.0172837	0.0733726	0.0733726
TRINITY_DN552_c0_g1_i1	4.33897e-16	1.3125e-15	1.46432	0.180142	4.99212	0.615912	0.0197742	-0.0159547	0.0451279	0.0451279
TRINITY_DN9175_c0_g1_i1	4.35408e-16	1.3169e-15	1.05968	0.13037	5.63953	0.322997	0.012048	-0.009528	0.0219446	0.0219446
TRINITY_DN3639_c0_g1_i5	4.37263e-16	1.32235e-15	0.745969	0.0917803	6.35443	0.164788	0.00527071	0.00149216	0.0115765	0.0115765
TRINITY_DN13636_c0_g1_i2	4.48641e-16	1.35641e-15	2.95216	0.363358	3.07485	2.54087	0.0824257	-0.0231572	0.181633	0.181633
TRINITY_DN94_c0_g1_i4	4.80744e-16	1.4531e-15	1.48215	0.182614	4.95745	0.668541	0.0196478	0.0280637	0.0470483	0.0470483
TRINITY_DN12447_c0_g1_i2	5.10644e-16	1.5425e-15	0.871376	0.107459	6.09022	0.220365	0.00840864	-0.00441497	0.0146861	0.0146861
TRINITY_DN2183_c0_g2_i2	5.69192e-16	1.71717e-15	2.87345	0.354934	5.16367	2.57503	0.00875121	0.243205	0.0367403	0.243205
TRINITY_DN8700_c0_g2_i2	5.82808e-16	1.75758e-15	1.83993	0.227353	4.53302	0.979536	0.0264583	-0.0121197	0.0769204	0.0769204
TRINITY_DN28988_c0_g1_i1	5.9694e-16	1.79975e-15	1.41126	0.174446	5.04298	0.586383	0.0184123	0.00181954	0.0424504	0.0424504
TRINITY_DN20818_c0_g1_i1	6.20341e-16	1.86959e-15	2.01423	0.249124	4.33107	1.16519	0.0291872	-0.0221649	0.0949379	0.0949379
TRINITY_DN7157_c0_g1_i2	6.53262e-16	1.96781e-15	0.530629	0.0656804	7.18328	0.0812596	0.00316294	-0.00221558	0.00546488	0.00546488
TRINITY_DN9173_c0_g1_i4	7.00921e-16	2.1095e-15	0.87176	0.10802	6.04821	0.220485	0.00808676	-0.00417637	0.0152499	0.0152499
TRINITY_DN28455_c0_g1_i1	7.57951e-16	2.27912e-15	2.52023	0.312652	3.74181	1.86621	0.0433456	0.0167122	0.152157	0.152157
TRINITY_DN4116_c0_g1_i1	7.70599e-16	2.31686e-15	0.909213	0.112823	5.9699	0.238287	0.00910087	-0.00665594	0.0163571	0.0163571
comp7717_c0_seq1	7.95513e-16	2.39056e-15	3.85041	0.478021	1.84435	4.4282	0.408946	-0.18459	0.0480631	0.0480631
TRINITY_DN1354_c0_g1_i2	7.99301e-16	2.40164e-15	0.588656	0.0730858	6.97525	0.100717	0.00408728	-0.00208902	0.00659579	0.00659579
comp35088_c0_seq2	9.48676e-16	2.84579e-15	5.98675	0.745239	3.04506	11.1924	0.0135805	1.09718	0.180473	1.09718
TRINITY_DN14052_c0_g1_i1	1.03899e-15	3.11593e-15	1.37747	0.171708	5.05247	0.543421	0.0169982	-0.0154776	0.0419688	0.0419688
TRINITY_DN4314_c0_g1_i4	1.0506e-15	3.14955e-15	0.907063	0.113089	5.97581	0.238537	0.00930726	-0.00526803	0.0162709	0.0162709
TRINITY_DN8606_c0_g2_i2	1.05636e-15	3.16642e-15	1.36683	0.170425	5.11434	0.53846	0.0191225	-0.0136632	0.0389671	0.0389671
TRINITY_DN10488_c0_g2_i1	1.06522e-15	3.19257e-15	1.95098	0.243292	4.37059	1.10256	0.027127	-0.00958802	0.0912548	0.0912548
TRINITY_DN21_c0_g2_i1	1.15082e-15	3.44738e-15	0.741703	0.0926017	6.37139	0.160042	0.00574968	-0.00240804	0.0114005	0.0114005
TRINITY_DN4946_c0_g1_i1	1.15111e-15	3.44781e-15	0.725939	0.090634	6.41054	0.151112	0.00542499	-0.00478967	0.011004	0.011004
TRINITY_DN1954_c0_g1_i2	1.17456e-15	3.51718e-15	4.79465	0.5988	1.93926	6.6173	0.659045	-0.60174	0.0580792	0.0580792
TRINITY_DN6281_c0_g1_i1	1.22274e-15	3.65775e-15	0.584514	0.0730447	6.91522	0.0984999	0.00370651	-0.00267556	0.00696456	0.00696456
TRINITY_DN2476_c0_g1_i1	1.2394e-15	3.70621e-15	0.77451	0.096808	6.25778	0.172456	0.00611211	-0.00486921	0.0126315	0.0126315
TRINITY_DN11693_c0_g1_i1	1.25287e-15	3.74601e-15	0.920935	0.115129	5.88242	0.246214	0.00882426	-0.00428157	0.0176852	0.0176852
TRINITY_DN10613_c0_g1_i4	1.27417e-15	3.80826e-15	3.04555	0.380833	3.40418	2.6773	0.113687	-0.0819525	0.17638	0.17638
TRINITY_DN2512_c0_g2_i1	1.34234e-15	4.0085e-15	3.26501	0.408604	5.74468	3.33201	0.00402953	0.329885	0.0199881	0.329885
TRINITY_DN1960_c0_g1_i1	1.42495e-15	4.25199e-15	1.09464	0.137117	5.53866	0.34902	0.013427	-0.00565179	0.0241751	0.0241751
TRINITY_DN13444_c0_g1_i4	1.5349e-15	4.5772e-15	2.90038	0.363724	3.08009	2.42674	0.0827863	-0.0556546	0.181805	0.181805
TRINITY_DN24014_c0_g1_i1	1.55824e-15	4.64621e-15	3.04983	0.382556	2.80012	2.7609	0.131619	-0.011054	0.161079	0.161079
TRINITY_DN7051_c0_g1_i7	1.59021e-15	4.74036e-15	0.594111	0.0745459	6.82915	0.101989	0.00358436	-0.00225337	0.00752982	0.00752982
TRINITY_DN17173_c0_g1_i1	1.62571e-15	4.84435e-15	3.27467	0.411029	2.62014	3.10084	0.198194	-0.155032	0.139696	0.139696
TRINITY_DN20245_c0_g1_i1	1.667e-15	4.96614e-15	2.83699	0.356232	3.1642	2.3107	0.0706604	-0.0576841	0.183142	0.183142
TRINITY_DN4773_c0_g1_i6	1.70949e-15	5.09145e-15	1.16406	0.146224	5.41775	0.389548	0.015317	-0.0125202	0.0274458	0.0274458
TRINITY_DN7473_c0_g1_i2	1.73876e-15	5.17798e-15	1.18347	0.148702	5.33718	0.401435	0.0142057	-0.0127358	0.030019	0.030019
TRINITY_DN3000_c0_g1_i1	1.76086e-15	5.24313e-15	2.31553	0.291001	3.97699	1.54338	0.0395938	-0.026211	0.129769	0.129769
TRINITY_DN9649_c0_g2_i2	1.78038e-15	5.30059e-15	2.29754	0.28879	3.95479	1.53788	0.0348307	-0.000205159	0.131969	0.131969
TRINITY_DN3873_c0_g1_i1	1.78772e-15	5.32111e-15	1.01997	0.128214	5.66072	0.30152	0.0113479	-0.00635616	0.0215297	0.0215297
TRINITY_DN34623_c0_g1_i1	1.83249e-15	5.45095e-15	3.59149	0.451636	1.90189	3.72535	0.353972	-0.307334	0.0539783	0.0539783
TRINITY_DN9447_c0_g1_i1	1.88677e-15	5.61171e-15	2.76903	0.348368	3.30273	2.21849	0.0621639	-0.0297612	0.180556	0.180556
TRINITY_DN7610_c0_g1_i1	2.07906e-15	6.1767e-15	0.687819	0.0866648	6.53995	0.138376	0.00523394	-0.00149298	0.00978765	0.00978765
TRINITY_DN10785_c0_g1_i1	2.09132e-15	6.21155e-15	0.645067	0.0812857	6.75292	0.119671	0.00514577	-0.00423408	0.00806896	0.00806896
TRINITY_DN5282_c0_g1_i3	2.09575e-15	6.22395e-15	1.08645	0.13691	5.49413	0.33975	0.0121878	-0.00927395	0.0253009	0.0253009
TRINITY_DN15053_c0_g1_i1	2.24716e-15	6.66862e-15	1.07852	0.136059	5.48061	0.334079	0.0113634	-0.0093401	0.0256605	0.0256605
TRINITY_DN16191_c0_g1_i1	2.37019e-15	7.02933e-15	2.22433	0.28084	4.0638	1.43639	0.0366346	-0.0100628	0.121108	0.121108
TRINITY_DN1600_c0_g2_i1	2.38846e-15	7.08262e-15	1.01666	0.128378	5.69934	0.29651	0.0121547	-0.0107591	0.0208069	0.0208069
TRINITY_DN3955_c0_g1_i8	2.57656e-15	7.63661e-15	0.789791	0.0998488	6.23322	0.179333	0.00702536	-0.00572726	0.0129142	0.0129142
TRINITY_DN2662_c0_g1_i6	2.58367e-15	7.65672e-15	1.50541	0.190329	4.86561	0.664214	0.0199368	-0.000442666	0.0525135	0.0525135
TRINITY_DN19971_c0_g1_i1	2.6196e-15	7.76127e-15	0.758622	0.0959332	7.56248	0.180207	0.00214014	0.0162662	0.00389155	0.0162662
TRINITY_DN11719_c0_g1_i1	2.86114e-15	8.47478e-15	0.908552	0.115053	5.93708	0.238459	0.00963067	-0.00658418	0.0168437	0.0168437
TRINITY_DN817_c0_g1_i1	3.13134e-15	9.2636e-15	0.75232	0.0954048	6.34878	0.162963	0.00656845	-0.00510696	0.0116357	0.0116357
TRINITY_DN6342_c1_g1_i2	3.17084e-15	9.3793e-15	0.767249	0.0973174	6.27488	0.16936	0.00650306	-0.00514074	0.0124383	0.0124383
TRINITY_DN8782_c0_g2_i1	3.20621e-15	9.48156e-15	2.70663	0.343367	3.43319	2.1264	0.0609278	-0.0220662	0.174874	0.174874
TRINITY_DN3311_c0_g1_i4	3.24138e-15	9.58437e-15	1.49195	0.189304	4.87926	0.643344	0.0200061	-0.0114107	0.051666	0.051666
TRINITY_DN13372_c0_g1_i1	3.28584e-15	9.71342e-15	1.50548	0.191062	4.84631	0.694611	0.0192763	0.0356154	0.0537328	0.0537328
comp36263_c0_seq16	3.29362e-15	9.73522e-15	0.615475	0.0781134	6.78301	0.11044	0.00435172	-0.00177451	0.0078517	0.0078517
TRINITY_DN37108_c0_g1_i1	3.29774e-15	9.74618e-15	3.29398	0.418066	2.1925	3.13724	0.262389	-0.219042	0.087169	0.087169
TRINITY_DN34_c0_g1_i4	3.64718e-15	1.07682e-14	0.550339	0.0699599	7.01417	0.0906331	0.00342139	0.00135956	0.00636739	0.00636739
TRINITY_DN11521_c0_g2_i1	3.76569e-15	1.1114e-14	4.6314	0.58905	5.47646	6.72336	0.00495131	0.689009	0.0257726	0.689009
TRINITY_DN1187_c0_g1_i7	3.88042e-15	1.14483e-14	0.793651	0.10099	6.229	0.184348	0.00743446	-0.0023226	0.0129634	0.0129634
TRINITY_DN27159_c0_g1_i2	4.33198e-15	1.27631e-14	0.70299	0.0896107	6.46224	0.14202	0.00555887	-0.00460063	0.0105013	0.0105013
TRINITY_DN8701_c0_g1_i1	4.36491e-15	1.2857e-14	0.855972	0.109125	6.01754	0.210681	0.00814175	-0.00657656	0.0156747	0.0156747
TRINITY_DN996_c0_g3_i4	4.4721e-15	1.31711e-14	1.34396	0.171403	5.05868	0.521329	0.0171009	-0.0109568	0.0416569	0.0416569
TRINITY_DN9135_c0_g1_i1	4.51926e-15	1.3305e-14	2.84418	0.362796	2.91188	2.36067	0.0914109	-0.0337495	0.171831	0.171831
TRINITY_DN17205_c0_g1_i1	4.70686e-15	1.38488e-14	3.13627	0.400316	2.41689	2.96633	0.20687	-0.0248916	0.113635	0.113635
TRINITY_DN37104_c0_g1_i1	4.95438e-15	1.45716e-14	1.37134	0.175182	5.04989	0.545678	0.0192782	-0.00951024	0.0420994	0.0420994
TRINITY_DN13617_c0_g1_i4	5.00005e-15	1.47041e-14	3.45904	0.441942	1.91294	3.44991	0.335454	-0.298869	0.0551711	0.0551711
TRINITY_DN4988_c0_g3_i2	5.08095e-15	1.49347e-14	0.653564	0.0835237	6.62652	0.123168	0.0049033	-0.00358886	0.00904911	0.00904911
TRINITY_DN14237_c0_g1_i6	5.11283e-15	1.50265e-14	0.819638	0.104758	6.12578	0.202194	0.00772393	0.00423358	0.0142246	0.0142246
TRINITY_DN5570_c0_g2_i3	5.14244e-15	1.51117e-14	1.61517	0.206454	4.74198	0.748287	0.0244972	-0.0210852	0.0607494	0.0607494
comp40691_c1_seq2	5.15224e-15	1.51386e-14	1.01585	0.129852	5.60488	0.299012	0.0110605	-0.0061952	0.0226623	0.0226623
TRINITY_DN6177_c0_g1_i4	5.22647e-15	1.5351e-14	0.705274	0.090173	6.50307	0.142766	0.00614214	-0.00538528	0.0101202	0.0101202
TRINITY_DN51941_c0_g1_i1	5.4032e-15	1.58623e-14	0.809047	0.103496	6.14617	0.187533	0.00745664	-0.00685361	0.0139664	0.0139664
TRINITY_DN84_c0_g1_i1	5.41314e-15	1.58895e-14	1.45675	0.186358	4.89598	0.613429	0.0188139	-0.0105174	0.0506448	0.0506448
TRINITY_DN2250_c0_g1_i5	6.17309e-15	1.80957e-14	1.12877	0.144708	5.38253	0.368802	0.0133505	-0.00779127	0.0285301	0.0285301
TRINITY_DN13721_c1_g1_i2	6.72508e-15	1.96992e-14	2.71013	0.347918	3.38197	2.14325	0.0646515	-0.0124593	0.177443	0.177443
TRINITY_DN3754_c0_g1_i3	6.98026e-15	2.04391e-14	0.683681	0.0878222	6.56487	0.136947	0.0058563	-0.00189179	0.00956916	0.00956916
TRINITY_DN6183_c0_g1_i1	7.14888e-15	2.092e-14	2.35418	0.302523	3.9415	1.72844	0.0497607	0.119363	0.13328	0.13328
TRINITY_DN3340_c0_g1_i1	7.15766e-15	2.09431e-14	0.800453	0.102864	6.17502	0.184533	0.00755327	-0.0058398	0.0136087	0.0136087
TRINITY_DN10695_c0_g1_i1	7.45416e-15	2.17946e-14	0.673048	0.0865486	6.55368	0.139662	0.00531459	0.0066262	0.00966672	0.00966672
TRINITY_DN9622_c0_g1_i2	7.54994e-15	2.20719e-14	0.561331	0.0721977	6.94474	0.0925559	0.00364432	-0.000693163	0.00678069	0.00678069
TRINITY_DN9015_c0_g1_i2	7.59603e-15	2.21985e-14	2.79073	0.358976	3.10871	2.2619	0.0751636	-0.0323382	0.182563	0.182563
TRINITY_DN7401_c0_g1_i5	7.73582e-15	2.25959e-14	3.43801	0.442368	3.20814	3.44396	0.208611	-0.130637	0.182768	0.182768
TRINITY_DN5336_c0_g1_i3	8.29608e-15	2.42235e-14	2.49783	0.321762	3.66149	1.81875	0.0480183	-0.00586573	0.159044	0.159044
TRINITY_DN3280_c0_g1_i4	8.58348e-15	2.50473e-14	0.860911	0.110961	6.00571	0.215622	0.00878332	-0.00428022	0.0158415	0.0158415
TRINITY_DN1230_c0_g1_i1	8.68087e-15	2.53283e-14	0.617204	0.079565	6.7114	0.111039	0.00428255	-0.00171716	0.00837863	0.00837863
TRINITY_DN2684_c0_g1_i15	8.84317e-15	2.57955e-14	3.28138	0.423138	2.93701	3.08915	0.184239	-0.169391	0.173852	0.173852
TRINITY_DN2682_c0_g1_i2	8.91047e-15	2.59855e-14	1.42426	0.183683	4.9422	0.581433	0.0195612	-0.0173946	0.0479175	0.0479175
TRINITY_DN51548_c0_g1_i1	9.01053e-15	2.62741e-14	1.14689	0.147938	5.37348	0.381761	0.014952	-0.00801311	0.028819	0.028819
comp27282_c0_seq2	9.12925e-15	2.66138e-14	1.10805	0.142959	5.40497	0.354406	0.0130423	-0.00882744	0.0278322	0.0278322
TRINITY_DN1410_c0_g1_i3	9.19025e-15	2.67883e-14	1.12005	0.144522	5.37984	0.362539	0.0131576	-0.00836264	0.0286157	0.0286157
TRINITY_DN1754_c1_g2_i3	9.71571e-15	2.82888e-14	0.818793	0.105747	6.12736	0.196794	0.00816045	-0.00204085	0.0142045	0.0142045
TRINITY_DN6377_c0_g1_i1	9.9341e-15	2.89034e-14	0.981924	0.126862	5.75632	0.291978	0.0124049	0.00684451	0.019783	0.019783
TRINITY_DN2847_c0_g1_i5	1.03084e-14	2.99667e-14	0.880661	0.113848	5.90104	0.224286	0.00852873	-0.00538323	0.0173941	0.0173941
TRINITY_DN4812_c0_g1_i6	1.17077e-14	3.40013e-14	0.89723	0.116234	5.91146	0.232003	0.00978725	-0.00745779	0.0172333	0.0172333
TRINITY_DN2451_c0_g1_i4	1.17149e-14	3.4018e-14	1.13079	0.146493	5.39649	0.36819	0.014827	-0.0115018	0.0280932	0.0280932
TRINITY_DN2548_c0_g1_i1	1.18537e-14	3.4417e-14	1.288	0.166891	5.12615	0.485549	0.0172847	-0.00379177	0.0384206	0.0384206
TRINITY_DN17836_c0_g1_i1	1.19515e-14	3.46966e-14	0.843323	0.109287	6.21097	0.204532	0.010712	-0.00915632	0.0131755	0.0131755
TRINITY_DN6545_c0_g1_i4	1.19881e-14	3.47987e-14	0.770318	0.0998317	6.28033	0.171741	0.00755545	-0.00498743	0.0123773	0.0123773
TRINITY_DN21862_c0_g1_i1	1.21827e-14	3.53549e-14	2.43214	0.315284	3.71196	1.71342	0.0440298	-0.0168082	0.154778	0.154778
TRINITY_DN183_c0_g1_i1	1.2197e-14	3.53923e-14	1.02534	0.132919	5.58094	0.307194	0.0121477	-0.00419305	0.0231875	0.0231875
comp11691_c0_seq1	1.22493e-14	3.55396e-14	2.99395	0.388148	2.48806	2.6145	0.178598	-0.116248	0.122719	0.122719
TRINITY_DN13601_c0_g1_i1	1.22671e-14	3.55868e-14	2.38069	0.30865	3.77891	1.63081	0.0417199	-0.028341	0.14881	0.14881
TRINITY_DN10670_c0_g2_i2	1.24229e-14	3.60343e-14	1.04134	0.135036	5.55421	0.310748	0.0126663	-0.011592	0.0238029	0.0238029
TRINITY_DN4277_c0_g1_i1	1.31452e-14	3.8111e-14	2.361	0.306448	3.89958	1.61873	0.0504341	-0.0200194	0.137386	0.137386
TRINITY_DN6881_c0_g1_i2	1.31595e-14	3.81479e-14	0.932331	0.121015	5.79726	0.248756	0.0102121	-0.00974381	0.0190772	0.0190772
TRINITY_DN3606_c0_g1_i3	1.34554e-14	3.89865e-14	1.48098	0.1923	4.85661	0.637413	0.0208797	-0.00833416	0.0530787	0.0530787
TRINITY_DN7901_c0_g1_i3	1.43207e-14	4.14431e-14	1.44401	0.187693	4.9201	0.605182	0.0212526	-0.0102578	0.0492044	0.0492044
TRINITY_DN6180_c0_g1_i1	1.52215e-14	4.40127e-14	1.78525	0.232283	4.469	0.930821	0.0255073	-0.00191996	0.0824036	0.0824036
TRINITY_DN15350_c0_g1_i3	1.5304e-14	4.42405e-14	3.69983	0.481438	2.38117	4.03451	0.354403	-0.21039	0.109161	0.109161
TRINITY_DN5881_c0_g1_i5	1.5304e-14	4.42405e-14	4.764	0.619912	1.99083	6.55765	0.704588	-0.619228	0.0639927	0.0639927
comp37184_c0_seq5	1.62465e-14	4.6925e-14	4.2767	0.557057	2.55709	5.75773	0.0755217	0.545104	0.131624	0.545104
comp29492_c1_seq1	1.63276e-14	4.71479e-14	0.872212	0.113619	5.98437	0.218758	0.00967144	-0.00803816	0.0161469	0.0161469
TRINITY_DN17531_c0_g1_i1	1.77856e-14	5.12957e-14	2.30111	0.300182	3.90254	1.52246	0.0431205	-0.0319473	0.137098	0.137098
TRINITY_DN6264_c0_g1_i3	1.81527e-14	5.23354e-14	1.80706	0.235814	4.46069	0.943135	0.0280848	-0.0162494	0.0831316	0.0831316
TRINITY_DN29296_c0_g1_i1	1.82631e-14	5.26476e-14	1.04165	0.135944	5.52848	0.340422	0.0125372	0.0229469	0.0244244	0.0244244
TRINITY_DN52160_c0_g1_i1	1.92375e-14	5.54364e-14	1.54378	0.201654	4.75887	0.701911	0.0217635	0.00270814	0.0595649	0.0595649
TRINITY_DN1292_c0_g1_i1	2.12409e-14	6.11723e-14	0.660285	0.0863921	6.52419	0.126371	0.00499874	-0.00289149	0.00992844	0.00992844
TRINITY_DN12639_c0_g1_i4	2.15438e-14	6.20298e-14	1.15197	0.15076	5.33904	0.380655	0.0155014	-0.013748	0.0299559	0.0299559
TRINITY_DN9767_c0_g1_i1	2.26863e-14	6.52561e-14	2.50349	0.327923	3.91982	1.97505	0.0377663	0.1773	0.13541	0.1773
TRINITY_DN7893_c1_g1_i2	2.40047e-14	6.89982e-14	2.28731	0.299891	3.86162	1.50633	0.0388158	-0.025353	0.141053	0.141053
TRINITY_DN28_c0_g1_i4	2.40888e-14	6.92318e-14	0.961867	0.126119	5.99461	0.268925	0.0158123	-0.0104624	0.0159996	0.0159996
TRINITY_DN5331_c0_g1_i1	2.51412e-14	7.22389e-14	0.891032	0.116916	5.91113	0.237668	0.0101001	0.00253364	0.0172384	0.0172384
TRINITY_DN2383_c0_g1_i7	2.54332e-14	7.3069e-14	0.565799	0.0742551	6.95613	0.0992827	0.00431663	0.00480348	0.00671103	0.00671103
TRINITY_DN3412_c0_g1_i2	2.60512e-14	7.48173e-14	2.42632	0.318558	3.69641	1.70565	0.0468424	-0.0192592	0.156116	0.156116
TRINITY_DN9268_c0_g5_i1	2.63139e-14	7.55627e-14	0.566814	0.0744313	6.88555	0.0928077	0.00392565	-0.00274286	0.00715438	0.00715438
TRINITY_DN9788_c0_g1_i1	2.70179e-14	7.75749e-14	0.812013	0.106677	6.09474	0.190062	0.0081334	-0.00618312	0.0146267	0.0146267
TRINITY_DN1943_c1_g1_i3	2.73122e-14	7.84104e-14	0.84833	0.111469	5.97205	0.207852	0.00852506	-0.00591915	0.0163256	0.0163256
TRINITY_DN1232_c1_g3_i1	2.75546e-14	7.90969e-14	1.12359	0.14766	5.36239	0.368663	0.0144287	-0.00514183	0.0291783	0.0291783
TRINITY_DN5771_c0_g1_i1	2.92869e-14	8.40289e-14	3.27375	0.430675	5.73049	3.38009	0.00420497	0.366757	0.020241	0.366757
TRINITY_DN144_c0_g3_i1	3.00137e-14	8.60521e-14	0.816796	0.107498	6.02521	0.205604	0.00754417	0.0099423	0.0155673	0.0155673
TRINITY_DN9085_c0_g2_i2	3.30544e-14	9.47131e-14	3.41085	0.449639	3.40906	3.67056	0.168351	0.235998	0.176136	0.235998
TRINITY_DN4935_c0_g1_i5	3.32868e-14	9.5356e-14	0.884321	0.11659	5.86827	0.224763	0.00927702	-0.00772802	0.0179096	0.0179096
TRINITY_DN6740_c0_g3_i2	3.36117e-14	9.62634e-14	0.862362	0.113714	5.95779	0.217128	0.00932678	-0.00390005	0.016535	0.016535
TRINITY_DN41982_c0_g1_i1	3.42101e-14	9.79538e-14	1.35511	0.178744	4.97612	0.543153	0.0178937	0.00367689	0.0460049	0.0460049
TRINITY_DN9005_c0_g1_i1	3.42914e-14	9.81746e-14	1.35788	0.179116	4.99265	0.540146	0.0190659	-0.00350775	0.0450993	0.0450993
TRINITY_DN4318_c1_g1_i1	3.45027e-14	9.87558e-14	2.77665	0.366303	3.12943	2.22842	0.0854359	-0.0555422	0.18292	0.18292
TRINITY_DN8972_c0_g1_i13	3.65876e-14	1.04698e-13	1.79933	0.237611	4.4599	0.934231	0.0297164	-0.0189721	0.0832013	0.0832013
TRINITY_DN8591_c0_g1_i1	3.73499e-14	1.06854e-13	2.501	0.330387	3.62305	1.80291	0.0561768	-0.0377752	0.162134	0.162134
comp6145_c0_seq2	3.77931e-14	1.08109e-13	2.65231	0.350447	3.33325	2.02304	0.0661396	-0.0508451	0.179487	0.179487
TRINITY_DN5803_c0_g1_i1	3.82068e-14	1.09279e-13	1.74278	0.230315	4.52818	0.895879	0.0287629	0.00399949	0.077327	0.077327
TRINITY_DN2482_c0_g1_i5	3.92382e-14	1.12202e-13	1.41907	0.187621	4.96354	0.580885	0.0236984	-0.0172563	0.0467052	0.0467052
TRINITY_DN2838_c0_g1_i1	3.98116e-14	1.13828e-13	0.903331	0.119463	5.82423	0.236428	0.00991733	-0.00608707	0.0186254	0.0186254
TRINITY_DN32909_c0_g1_i1	3.9847e-14	1.13916e-13	1.81106	0.239511	4.40927	0.942494	0.0270124	-0.0207503	0.0877187	0.0877187
TRINITY_DN37677_c0_g1_i1	3.98698e-14	1.13967e-13	0.791306	0.10465	6.1427	0.181189	0.00789347	-0.00522751	0.01401	0.01401
TRINITY_DN17022_c0_g1_i1	4.074e-14	1.16439e-13	5.31547	0.703234	3.0393	8.92042	0.0306	0.958476	0.180214	0.958476
TRINITY_DN13503_c0_g1_i1	4.19586e-14	1.19895e-13	2.34945	0.310989	3.75503	1.67062	0.0424529	0.0666254	0.150975	0.150975
TRINITY_DN8688_c0_g1_i4	4.4216e-14	1.26209e-13	1.38766	0.183846	4.97053	0.552064	0.021284	-0.0190745	0.0463146	0.0463146
TRINITY_DN13702_c0_g1_i1	5.10494e-14	1.45522e-13	0.981412	0.130347	5.62911	0.279212	0.0118256	-0.00713515	0.0221552	0.0221552
TRINITY_DN6571_c0_g2_i1	5.12593e-14	1.46103e-13	2.56118	0.34019	3.53738	2.07257	0.0532988	0.178159	0.168451	0.178159
TRINITY_DN5355_c0_g2_i1	5.34933e-14	1.52361e-13	5.94478	0.790204	5.31167	11.1677	0.00665805	1.24219	0.0309034	1.24219
TRINITY_DN5773_c0_g2_i1	5.48918e-14	1.56288e-13	0.5374	0.0714654	6.98546	0.0843129	0.00367952	-0.00158081	0.0065351	0.0065351
TRINITY_DN8069_c0_g1_i1	6.17391e-14	1.75594e-13	1.39595	0.18602	4.91157	0.562015	0.0194969	-0.0133759	0.0497096	0.0497096
TRINITY_DN306_c0_g2_i4	6.28346e-14	1.78689e-13	0.924547	0.123239	5.78056	0.248209	0.0110139	-0.00636603	0.019362	0.019362
TRINITY_DN5363_c0_g1_i4	6.31099e-14	1.7945e-13	1.83548	0.244683	4.41054	0.966907	0.0321356	-0.0270691	0.0876034	0.0876034
TRINITY_DN6007_c0_g1_i2	7.15656e-14	2.03396e-13	1.32043	0.176411	5.0747	0.508776	0.0213781	-0.00898256	0.0408632	0.0408632
TRINITY_DN17308_c0_g1_i2	7.22711e-14	2.05377e-13	2.54399	0.339939	3.5211	1.86737	0.0615654	-0.0402648	0.169552	0.169552
TRINITY_DN19369_c0_g1_i1	7.35112e-14	2.08851e-13	1.75371	0.234408	4.45505	0.905863	0.0262656	0.00541213	0.0836282	0.0836282
TRINITY_DN19161_c0_g1_i1	7.67837e-14	2.18018e-13	3.32367	0.444595	2.12247	3.16233	0.315841	-0.308717	0.0794884	0.0794884
TRINITY_DN4252_c0_g1_i4	7.70626e-14	2.18784e-13	2.00723	0.268517	4.17398	1.17578	0.0340697	-0.00531455	0.110133	0.110133
TRINITY_DN5434_c0_g1_i1	8.01892e-14	2.27498e-13	0.721613	0.0966013	6.38999	0.149537	0.00745321	-0.00656841	0.0112104	0.0112104
TRINITY_DN7148_c1_g1_i2	8.08011e-14	2.29206e-13	0.73698	0.0986717	6.28242	0.157522	0.00711829	-0.00438942	0.0123539	0.0123539
TRINITY_DN4105_c0_g1_i4	8.13897e-14	2.30821e-13	1.82876	0.244877	4.41271	0.962017	0.0325228	-0.0249549	0.0874071	0.0874071
TRINITY_DN2626_c0_g1_i1	8.72484e-14	2.47289e-13	0.934342	0.125265	5.75351	0.255087	0.0115506	-0.00494691	0.0198323	0.0198323
TRINITY_DN1438_c0_g1_i5	9.26396e-14	2.62382e-13	0.93581	0.125595	5.71345	0.253	0.0109997	-0.00774655	0.0205487	0.0205487
TRINITY_DN14084_c0_g1_i1	9.78269e-14	2.76909e-13	3.37259	0.453074	4.19573	3.60172	0.0201438	0.390407	0.107987	0.390407
TRINITY_DN1924_c0_g1_i3	9.89915e-14	2.80105e-13	1.19467	0.160525	5.467	0.431346	0.0255057	0.00198815	0.026031	0.026031
TRINITY_DN7091_c0_g1_i1	1.00299e-13	2.83705e-13	0.585921	0.0787475	6.79318	0.101301	0.00462278	-0.000873392	0.00777956	0.00777956
TRINITY_DN7153_c0_g1_i1	1.00694e-13	2.84787e-13	1.06702	0.143417	5.45291	0.330234	0.0147128	-0.00894953	0.0264239	0.0264239
TRINITY_DN11997_c0_g1_i1	1.01595e-13	2.87266e-13	0.800228	0.107575	6.08717	0.186818	0.00841837	-0.00391911	0.0147263	0.0147263
TRINITY_DN47111_c0_g1_i1	1.04794e-13	2.96205e-13	2.86923	0.385924	2.50523	2.38118	0.172942	-0.139071	0.124932	0.124932
TRINITY_DN12162_c0_g1_i1	1.05611e-13	2.98479e-13	0.929886	0.125091	5.6987	0.256501	0.0104767	0.000545555	0.0208188	0.0208188
TRINITY_DN13534_c0_g1_i1	1.0629e-13	3.00328e-13	0.901264	0.121254	5.81708	0.234371	0.010661	-0.00798674	0.0187442	0.0187442
TRINITY_DN6214_c0_g1_i1	1.20805e-13	3.40937e-13	2.40949	0.324909	3.65161	1.69073	0.0512797	-0.013971	0.159851	0.159851
TRINITY_DN6068_c0_g1_i4	1.22273e-13	3.44996e-13	0.673047	0.090777	6.46344	0.130111	0.0059911	-0.00519225	0.0104898	0.0104898
TRINITY_DN33789_c0_g1_i1	1.2509e-13	3.52779e-13	2.39672	0.323389	3.70595	1.68685	0.0538627	-0.000633315	0.155298	0.155298
TRINITY_DN1964_c0_g2_i2	1.25895e-13	3.55007e-13	0.646418	0.0872309	6.52875	0.123168	0.00533093	-0.000919907	0.00988751	0.00988751
TRINITY_DN8342_c0_g2_i1	1.27861e-13	3.6038e-13	1.76706	0.238522	4.43909	0.901013	0.0287435	-0.0183953	0.085042	0.085042
TRINITY_DN10012_c0_g1_i2	1.2958e-13	3.65139e-13	1.58608	0.214144	4.67212	0.725262	0.0258671	-0.018274	0.0658478	0.0658478
TRINITY_DN7180_c0_g1_i2	1.3166e-13	3.70867e-13	2.67845	0.361733	3.12861	2.06057	0.0787919	-0.0661487	0.182909	0.182909
TRINITY_DN5846_c0_g1_i5	1.34286e-13	3.7804e-13	0.987672	0.133436	9.41082	0.309236	0.000238776	0.0353713	0.000928798	0.0353713
TRINITY_DN10802_c0_g2_i2	1.35243e-13	3.80644e-13	2.78881	0.37682	3.0765	2.29623	0.102298	-0.0158575	0.181688	0.181688
TRINITY_DN664_c0_g1_i2	1.40402e-13	3.95026e-13	1.55822	0.210685	4.6686	0.720802	0.0226636	0.00892515	0.066113	0.066113
TRINITY_DN1407_c0_g1_i1	1.43314e-13	4.03123e-13	0.946415	0.128011	5.68543	0.259474	0.0117094	-0.00755697	0.0210643	0.0210643
TRINITY_DN563_c0_g3_i1	1.49838e-13	4.21223e-13	1.11372	0.150761	5.29917	0.359187	0.0141083	-0.00851058	0.0313493	0.0313493
TRINITY_DN4325_c0_g1_i4	1.49869e-13	4.21263e-13	0.740378	0.100223	6.74966	0.173836	0.00390594	0.0161835	0.00809286	0.0161835
TRINITY_DN5551_c0_g1_i2	1.51396e-13	4.25455e-13	4.30337	0.582644	1.93621	5.3342	0.62121	-0.570959	0.0577379	0.0577379
TRINITY_DN8112_c0_g1_i4	1.53461e-13	4.31002e-13	0.850275	0.115149	5.92136	0.209052	0.00943691	-0.00653195	0.0170817	0.0170817
TRINITY_DN4699_c0_g1_i5	1.53599e-13	4.31338e-13	0.872725	0.118191	5.8796	0.219825	0.0102085	-0.00762928	0.0177298	0.0177298
TRINITY_DN32473_c0_g1_i1	1.53959e-13	4.32298e-13	1.50684	0.204077	4.7362	0.67957	0.022136	0.0138366	0.0611591	0.0611591
TRINITY_DN17349_c0_g2_i1	1.56979e-13	4.40622e-13	0.877963	0.118947	5.85559	0.223461	0.010184	-0.00641835	0.0181129	0.0181129
TRINITY_DN2198_c0_g2_i9	1.60004e-13	4.49009e-13	1.43759	0.194834	4.86721	0.595529	0.023507	-0.0176157	0.0524134	0.0524134
TRINITY_DN43303_c0_g1_i1	1.6523e-13	4.63237e-13	3.57746	0.485127	1.95408	3.88911	0.410943	-0.139726	0.059753	0.059753
TRINITY_DN247_c0_g1_i6	1.66583e-13	4.6692e-13	0.675347	0.0915949	6.40636	0.133169	0.00573354	-0.00240152	0.0110457	0.0110457
TRINITY_DN50057_c0_g1_i1	1.68828e-13	4.73101e-13	2.84387	0.385797	2.84758	2.36084	0.131716	-0.0732668	0.165963	0.165963
TRINITY_DN9719_c0_g2_i1	1.68995e-13	4.73512e-13	3.35485	0.455124	2.13731	3.36158	0.333101	-0.162915	0.0811745	0.0811745
TRINITY_DN37311_c0_g1_i1	1.71145e-13	4.79423e-13	1.66071	0.225346	4.55359	0.800635	0.0263532	-0.0115994	0.0752087	0.0752087
TRINITY_DN26047_c0_g1_i1	1.7148e-13	4.80305e-13	1.93129	0.262071	4.22803	1.07995	0.0325418	-0.0158962	0.104821	0.104821
TRINITY_DN514_c0_g1_i4	1.73568e-13	4.86096e-13	1.14801	0.155816	5.25357	0.380852	0.0155089	-0.0104892	0.0330483	0.0330483
TRINITY_DN12196_c0_g2_i1	1.75025e-13	4.90062e-13	1.07155	0.145461	5.391	0.331596	0.0140539	-0.00993259	0.0282637	0.0282637
TRINITY_DN11579_c0_g1_i1	1.76958e-13	4.95358e-13	1.51416	0.205585	4.70938	0.66534	0.0214411	-0.00943771	0.063089	0.063089
TRINITY_DN5765_c0_g1_i1	1.82677e-13	5.11066e-13	1.05409	0.143201	5.45553	0.319163	0.014663	-0.0126741	0.0263501	0.0263501
TRINITY_DN3869_c0_g1_i1	1.83762e-13	5.14042e-13	0.959789	0.130404	5.61838	0.266841	0.0116337	-0.00738425	0.0223768	0.0223768
TRINITY_DN2611_c0_g2_i1	1.84545e-13	5.16172e-13	2.26976	0.30841	3.81271	1.49499	0.0445495	-0.0176591	0.145684	0.145684
TRINITY_DN37888_c0_g1_i1	1.87947e-13	5.25438e-13	0.703631	0.0956397	6.3013	0.147231	0.0061486	0.000588658	0.0121453	0.0121453
TRINITY_DN37519_c0_g1_i1	1.92403e-13	5.37706e-13	0.653555	0.088871	6.51248	0.123203	0.0057618	-0.00440312	0.0100343	0.0100343
TRINITY_DN33696_c0_g1_i1	1.94685e-13	5.44022e-13	1.51286	0.205764	4.71827	0.670263	0.0222333	-0.00317332	0.0624443	0.0624443
TRINITY_DN7746_c0_g1_i2	1.97339e-13	5.51306e-13	0.951748	0.129479	5.68946	0.267677	0.0125403	-0.0021916	0.0209894	0.0209894
TRINITY_DN3066_c0_g1_i2	1.98905e-13	5.55617e-13	2.14265	0.291535	3.941	1.34411	0.0366563	0.00115871	0.133329	0.133329
TRINITY_DN2141_c0_g1_i2	1.99726e-13	5.57845e-13	0.740785	0.100801	6.20939	0.157466	0.00712735	-0.00633733	0.0131944	0.0131944
TRINITY_DN23465_c0_g1_i4	2.09207e-13	5.83983e-13	0.861482	0.117324	5.87094	0.213478	0.00966268	-0.00798849	0.0178671	0.0178671
TRINITY_DN20321_c0_g2_i2	2.21096e-13	6.16954e-13	2.63954	0.359837	2.95872	2.02807	0.0835022	-0.0398055	0.175462	0.175462
TRINITY_DN858_c0_g3_i4	2.26281e-13	6.31347e-13	0.708651	0.0966482	6.34792	0.147129	0.00703695	-0.00278228	0.0116448	0.0116448
TRINITY_DN5462_c0_g1_i3	2.27776e-13	6.35443e-13	1.12401	0.153315	5.31058	0.362461	0.0160688	-0.0143307	0.030942	0.030942
TRINITY_DN6521_c0_g3_i1	2.32569e-13	6.48511e-13	0.86881	0.118551	5.83754	0.2194	0.00970228	-0.0053462	0.0184062	0.0184062
[truncated: 1,493 more rows]

## Sheet: B
target_id	pval	qval	b	se_b	mean_obs	var_obs	tech_var	sigma_sq	smooth_sigma_sq	final_sigma_sq
comp16223_c0_seq1	0	0	-4.23572	0.110393	1.42471	5.13183	0.00134641	0.00534732	0.0230269	0.0230269
comp20328_c0_seq2	0	0	-4.30115	0.113033	1.45743	5.28798	0.00147709	0.00118587	0.0240759	0.0240759
comp20702_c0_seq1	0	0	-4.43144	0.117267	1.52257	5.6198	0.00106978	0.00948351	0.0264335	0.0264335
comp20837_c0_seq1	0	0	-4.33278	0.113843	1.47324	5.36444	0.00130647	-0.000458525	0.0246139	0.0246139
comp38067_c0_seq5	0	0	-3.92298	0.103446	1.26834	4.3977	0.00237493	-0.00163944	0.0190274	0.0190274
comp38175_c0_seq3	0	0	-4.30025	0.112489	1.45698	5.28744	0.00124691	0.00337842	0.0240608	0.0240608
comp39259_c1_seq3	0	0	-4.19584	0.109374	1.40477	5.03061	0.00149742	-0.000817344	0.0224278	0.0224278
comp39670_c1_seq2	0	0	-3.95606	0.103693	1.28488	4.48447	0.00212272	0.0129487	0.0193818	0.0193818
comp40675_c1_seq10	0	0	-4.0343	0.104901	1.324	4.65714	0.00172915	0.00639743	0.0202793	0.0202793
comp40873_c0_seq9	0	0	-4.04459	0.105137	1.32915	4.67583	0.00170374	0.000526471	0.0204038	0.0204038
comp42389_c0_seq1	0	0	-4.11831	0.107465	1.36601	4.84835	0.00175383	0.00116192	0.0213436	0.0213436
comp43240_c0_seq1	0	0	-3.8829	0.100667	1.2483	4.31162	0.00165072	0.00294032	0.0186169	0.0186169
comp4393_c0_seq1	0	0	-4.14184	0.107961	1.37777	4.90834	0.00164946	0.00648173	0.0216618	0.0216618
comp45569_c0_seq1	0	0	-4.46562	0.118657	1.53966	5.72177	0.000984661	0.0271743	0.0271174	0.0271743
comp46057_c0_seq1	0	0	-3.88236	0.102353	1.24803	4.31152	0.00234091	0.00353109	0.0186115	0.0186115
comp4770_c0_seq1	0	0	-4.06678	0.105824	1.34024	4.72702	0.00171972	0.000238601	0.0206778	0.0206778
comp49360_c0_seq1	0	0	-4.05026	0.105493	1.33198	4.69902	0.00178434	0.012216	0.0204731	0.0204731
comp51115_c0_seq1	0	0	-4.34599	0.113986	1.47985	5.4013	0.00114082	0.00449613	0.0248449	0.0248449
comp61308_c0_seq1	0	0	-4.24803	0.1109	1.43087	5.15843	0.0013797	0.00152715	0.0232179	0.0232179
comp65871_c0_seq1	0	0	-4.20158	0.109419	1.40764	5.06014	0.00143277	0.0176313	0.0225123	0.0225123
comp70320_c0_seq1	0	0	-4.18721	0.108416	1.40046	5.02329	0.00120621	0.0150609	0.0223019	0.0223019
comp75769_c0_seq1	0	0	-4.44801	0.117737	1.53086	5.654	0.000962335	0.000432431	0.0267615	0.0267615
comp84021_c0_seq1	0	0	-4.41535	0.116812	1.51453	5.58343	0.00116878	0.0143996	0.0261214	0.0261214
comp9172_c0_seq1	0	0	-4.10057	0.106778	1.35714	4.81934	0.00169331	0.0159809	0.0211096	0.0211096
TRINITY_DN10008_c0_g1_i1	0	0	-4.28684	0.112243	1.45028	5.25558	0.00135757	0.00447689	0.0238392	0.0238392
TRINITY_DN10072_c0_g1_i1	0	0	-3.80806	0.0998645	1.21088	4.14618	0.0020435	0.00139518	0.0179023	0.0179023
TRINITY_DN10126_c0_g1_i1	0	0	-4.32455	0.113967	1.46913	5.35493	0.00150505	0.0119975	0.0244719	0.0244719
TRINITY_DN10164_c0_g1_i1	0	0	-3.85342	0.10241	1.23356	4.24434	0.00264822	-0.00052334	0.0183276	0.0183276
TRINITY_DN10168_c0_g1_i2	0	0	-3.65788	0.0973662	1.13579	3.8291	0.00230773	0.00494414	0.0166526	0.0166526
TRINITY_DN10168_c0_g1_i3	0	0	-3.95808	0.1043	1.28589	4.49476	0.00176192	0.0199951	0.0194039	0.0199951
TRINITY_DN10275_c0_g1_i1	0	0	-4.3427	0.114911	1.4782	5.3988	0.00162207	0.0106157	0.024787	0.024787
TRINITY_DN10366_c0_g1_i3	0	0	-4.16949	0.108128	1.3916	4.97478	0.00133558	0.00767502	0.0220477	0.0220477
TRINITY_DN10377_c1_g1_i1	0	0	-4.0612	0.106064	1.33745	4.72666	0.00189084	0.0147599	0.0206082	0.0206082
TRINITY_DN10416_c0_g1_i3	0	0	-3.88766	0.103153	1.25068	4.32471	0.00261628	0.00490655	0.0186646	0.0186646
TRINITY_DN10418_c0_g1_i6	0	0	-4.33862	0.11462	1.47616	5.38089	0.00156001	0.00159804	0.0247155	0.0247155
TRINITY_DN10428_c0_g3_i1	0	0	-4.23794	0.11008	1.42582	5.13365	0.00117397	0.00135978	0.0230612	0.0230612
TRINITY_DN10474_c0_g1_i2	0	0	-4.18251	0.10942	1.39811	5.00007	0.00171162	0.000575416	0.0222339	0.0222339
TRINITY_DN10516_c0_g1_i1	0	0	-3.71996	0.0976073	1.16683	3.95389	0.00191306	-0.00174989	0.0171413	0.0171413
TRINITY_DN10544_c0_g1_i2	0	0	-4.36225	0.115069	1.48798	5.43975	0.0013472	0.00194458	0.0251344	0.0251344
TRINITY_DN10765_c0_g1_i1	0	0	-4.20202	0.111011	1.40786	5.05115	0.00212798	0.00522753	0.0225187	0.0225187
TRINITY_DN10871_c0_g1_i3	0	0	-4.14687	0.107527	1.38029	4.91377	0.0013931	-0.000838442	0.0217311	0.0217311
TRINITY_DN10894_c0_g1_i2	0	0	-3.9248	0.102838	1.26925	4.41337	0.00210489	0.0121363	0.0190466	0.0190466
TRINITY_DN10899_c0_g1_i1	0	0	-4.37008	0.115362	1.49189	5.46042	0.0013409	0.00329265	0.0252759	0.0252759
TRINITY_DN1090_c0_g1_i2	0	0	-2.7233	0.041461	9.14139	2.11995	0.00233818	-0.00118506	0.00109985	0.00109985
TRINITY_DN10931_c0_g1_i1	0	0	-2.30011	0.0532956	8.38973	1.51342	0.00376001	-0.0016093	0.00192083	0.00192083
TRINITY_DN10989_c0_g1_i1	0	0	-3.99475	0.103875	1.30423	4.56565	0.00176512	0.00548908	0.0198148	0.0198148
TRINITY_DN11039_c0_g1_i4	0	0	-3.76487	0.100135	1.18929	4.05433	0.00253507	0.00276038	0.017519	0.017519
TRINITY_DN1104_c1_g1_i4	0	0	-3.85883	0.102623	1.23627	4.26272	0.00268303	0.00697609	0.0183799	0.0183799
TRINITY_DN11081_c0_g1_i1	0	0	-3.95213	0.10306	1.28292	4.47023	0.00190366	0.00693784	0.0193389	0.0193389
TRINITY_DN111_c0_g1_i1	0	0	-4.11901	0.106944	1.36636	4.86641	0.00152116	0.0205481	0.0213528	0.0213528
TRINITY_DN11196_c0_g2_i1	0	0	-3.85507	0.100124	1.23439	4.25165	0.00170612	0.0046891	0.0183435	0.0183435
TRINITY_DN11197_c0_g1_i2	0	0	-4.02045	0.104364	1.31708	4.62	0.0016697	0.000323171	0.0201141	0.0201141
TRINITY_DN11281_c0_g1_i2	0	0	-3.83186	0.100609	1.22278	4.19732	0.00212172	0.000359522	0.0181225	0.0181225
TRINITY_DN11301_c0_g1_i1	0	0	-3.87438	0.10109	1.24404	4.29371	0.00190629	0.00382081	0.0185322	0.0185322
TRINITY_DN11325_c0_g1_i1	0	0	-4.23354	0.111528	1.42362	5.14171	0.00188359	0.0224952	0.0229934	0.0229934
TRINITY_DN11386_c0_g1_i5	0	0	-3.85748	0.100875	1.23559	4.25694	0.00198484	0.00439766	0.0183668	0.0183668
TRINITY_DN1139_c1_g1_i1	0	0	-4.48486	0.119272	1.54928	5.75334	0.000936218	0.00662908	0.0275154	0.0275154
TRINITY_DN1143_c1_g2_i1	0	0	-4.3215	0.11342	1.4676	5.34133	0.00130857	0.00511546	0.0244196	0.0244196
TRINITY_DN11555_c0_g1_i1	0	0	-4.41217	0.116413	1.51294	5.56223	0.00104372	-0.000842632	0.0260604	0.0260604
TRINITY_DN11631_c0_g3_i1	0	0	-3.71971	0.0990921	1.16671	3.95449	0.00249926	-0.000996315	0.0171392	0.0171392
TRINITY_DN11716_c0_g1_i2	0	0	-3.98514	0.103411	1.29942	4.55189	0.0016823	0.0150726	0.0197054	0.0197054
TRINITY_DN1174_c0_g2_i1	0	0	-4.24155	0.111535	1.42763	5.14264	0.00176289	0.00105725	0.0231171	0.0231171
TRINITY_DN11743_c0_g2_i1	0	0	-3.99161	0.105337	1.30266	4.56384	0.00241303	0.0110939	0.0197789	0.0197789
TRINITY_DN1182_c0_g1_i9	0	0	-3.84977	0.101338	1.23174	4.24811	0.00224624	0.0136334	0.0182925	0.0182925
TRINITY_DN11858_c0_g3_i1	0	0	-4.20096	0.110593	1.40734	5.04368	0.00195861	-0.000362773	0.0225032	0.0225032
TRINITY_DN12027_c0_g1_i1	0	0	-3.76349	0.0999818	1.1886	4.04764	0.00248569	-0.00153055	0.0175071	0.0175071
TRINITY_DN12076_c0_g1_i5	0	0	-4.05007	0.107079	1.33189	4.689	0.00246081	0.000343573	0.0204708	0.0204708
TRINITY_DN12213_c0_g1_i2	0	0	-3.89157	0.103103	1.25264	4.33102	0.00255634	0.0022033	0.018704	0.018704
TRINITY_DN1222_c0_g1_i1	0	0	-3.95819	0.103589	1.28595	4.47804	0.00205616	-0.000105097	0.0194051	0.0194051
TRINITY_DN12220_c0_g1_i2	0	0	-3.88395	0.101418	1.24883	4.31335	0.00194361	0.00193486	0.0186275	0.0186275
TRINITY_DN12252_c2_g2_i3	0	0	-4.45889	0.118463	1.5363	5.68162	0.0010866	0.000225642	0.0269805	0.0269805
TRINITY_DN12253_c0_g1_i2	0	0	-3.73525	0.098683	1.17448	3.9876	0.0022091	-0.000717129	0.0172675	0.0172675
TRINITY_DN12297_c0_g2_i4	0	0	-3.7617	0.0996266	1.1877	4.0451	0.0023593	0.000116098	0.0174916	0.0174916
TRINITY_DN1232_c0_g1_i2	0	0	-4.29417	0.112877	1.45394	5.27048	0.00152246	0.000751295	0.0239598	0.0239598
TRINITY_DN12329_c0_g1_i1	0	0	-3.97762	0.104463	1.29566	4.53153	0.00220456	0.010766	0.0196206	0.0196206
TRINITY_DN12464_c0_g1_i1	0	0	-4.20862	0.109947	1.41116	5.06846	0.00156009	0.00747903	0.0226166	0.0226166
TRINITY_DN12465_c0_g1_i2	0	0	-3.96542	0.104114	1.28956	4.49635	0.0021947	0.00202309	0.0194847	0.0194847
TRINITY_DN12517_c0_g1_i10	0	0	-4.411	0.116669	1.51235	5.56217	0.00118533	0.00238181	0.0260381	0.0260381
TRINITY_DN12542_c0_g1_i1	0	0	-4.42752	0.117257	1.52061	5.60192	0.00114123	0.000109288	0.026357	0.026357
TRINITY_DN12614_c0_g1_i1	0	0	-4.16496	0.108611	1.38934	4.9674	0.00160921	0.0113793	0.0219836	0.0219836
TRINITY_DN12670_c0_g1_i8	0	0	-4.20338	0.109324	1.40854	5.0503	0.00136445	0.00116984	0.0225389	0.0225389
TRINITY_DN12852_c0_g1_i1	0	0	-4.41133	0.116397	1.51252	5.56166	0.00105191	0.000942006	0.0260444	0.0260444
TRINITY_DN12916_c0_g2_i2	0	0	-3.8091	0.0993536	1.2114	4.15794	0.00183042	0.0126847	0.0179118	0.0179118
TRINITY_DN13059_c1_g1_i1	0	0	-4.06711	0.105716	1.34041	4.72971	0.00166987	0.00253735	0.0206819	0.0206819
TRINITY_DN13088_c0_g1_i1	0	0	-4.21449	0.110194	1.4141	5.08043	0.00158132	0.00495654	0.0227043	0.0227043
TRINITY_DN13159_c0_g1_i6	0	0	-4.01347	0.104139	1.31359	4.60711	0.00165801	0.00400013	0.0200318	0.0200318
TRINITY_DN13211_c0_g1_i1	0	0	-4.27825	0.111449	1.44598	5.24104	0.00114254	0.0122612	0.0236991	0.0236991
TRINITY_DN13279_c0_g3_i9	0	0	-3.92741	0.10308	1.27056	4.41074	0.00217693	0.00217498	0.019074	0.019074
TRINITY_DN13393_c0_g1_i1	0	0	-3.72637	0.0988511	1.17004	3.96836	0.00234916	-0.00120274	0.0171939	0.0171939
TRINITY_DN13398_c0_g1_i1	0	0	-3.8366	0.100778	1.22515	4.2212	0.00214513	0.0160882	0.0181671	0.0181671
TRINITY_DN13422_c0_g1_i1	0	0	-3.77815	0.0991097	1.19593	4.09081	0.0020108	0.0124515	0.0176347	0.0176347
TRINITY_DN13440_c0_g1_i1	0	0	-3.82912	0.0998132	1.22141	4.19694	0.00182855	0.00722182	0.0180968	0.0180968
TRINITY_DN13452_c0_g1_i1	0	0	-4.20216	0.109392	1.40793	5.04785	0.00141235	0.00170898	0.0225208	0.0225208
TRINITY_DN13544_c0_g1_i1	0	0	-3.8305	0.101928	1.2221	4.21001	0.00202083	0.0187576	0.0181097	0.0187576
TRINITY_DN13557_c0_g1_i1	0	0	-3.925	0.102626	1.26935	4.40456	0.00201562	0.00144652	0.0190486	0.0190486
TRINITY_DN13614_c0_g1_i2	0	0	-4.34204	0.114673	1.47787	5.40292	0.00152447	0.0174432	0.0247754	0.0247754
TRINITY_DN13691_c0_g1_i1	0	0	-4.12305	0.106828	1.36838	4.86072	0.00141765	0.0029038	0.0214069	0.0214069
TRINITY_DN13717_c0_g1_i1	0	0	-3.98948	0.103178	1.30159	4.55089	0.00153688	0.00252151	0.0197546	0.0197546
TRINITY_DN1373_c0_g1_i1	0	0	-4.05601	0.105489	1.33486	4.71216	0.00171172	0.0120572	0.0205439	0.0205439
TRINITY_DN13786_c0_g1_i2	0	0	-3.72027	0.0990203	1.16699	3.96254	0.00246617	0.0070233	0.0171439	0.0171439
TRINITY_DN13797_c0_g1_i6	0	0	-3.74036	0.0989787	1.17703	4.00665	0.00228331	0.00869865	0.0173103	0.0173103
TRINITY_DN1408_c2_g2_i1	0	0	-4.02541	0.104332	1.31956	4.63055	0.00159757	-0.000596825	0.0201729	0.0201729
TRINITY_DN14199_c0_g3_i2	0	0	-4.22271	0.110849	1.41821	5.09589	0.00174653	-0.000307651	0.0228283	0.0228283
TRINITY_DN14219_c0_g1_i4	0	0	-4.16131	0.108267	1.38751	4.95204	0.00151122	0.00370694	0.0219321	0.0219321
TRINITY_DN14352_c0_g1_i4	0	0	-4.10683	0.107033	1.36027	4.82139	0.00172061	0.00123073	0.0211915	0.0211915
TRINITY_DN14417_c0_g1_i1	0	0	-4.11131	0.106685	1.36251	4.83029	0.00151273	-0.000479178	0.0212507	0.0212507
TRINITY_DN14454_c0_g1_i1	0	0	-3.87482	0.101351	1.24426	4.29218	0.00200738	0.000794698	0.0185366	0.0185366
TRINITY_DN14485_c0_g1_i1	0	0	-4.38163	0.115968	1.49767	5.50203	0.00141026	0.0180773	0.0254871	0.0254871
TRINITY_DN1461_c0_g2_i5	0	0	-3.82607	0.100713	1.21989	4.19284	0.00221772	0.00981645	0.0180684	0.0180684
TRINITY_DN14727_c0_g1_i3	0	0	-4.29038	0.112662	1.45204	5.26136	0.00148794	0.00096738	0.0238973	0.0238973
TRINITY_DN14812_c0_g1_i2	0	0	-4.45542	0.118083	1.53456	5.68561	0.000976736	0.0153265	0.0269102	0.0269102
TRINITY_DN14851_c0_g1_i1	0	0	-4.04177	0.106285	1.32774	4.66852	0.00222345	-0.000902434	0.0203695	0.0203695
TRINITY_DN14903_c0_g1_i1	0	0	-3.8565	0.100367	1.2351	4.25509	0.00178968	0.00494518	0.0183573	0.0183573
TRINITY_DN1492_c0_g1_i5	0	0	-1.48711	0.0379043	9.12522	0.634323	0.00115177	0.0017217	0.00111173	0.0017217
TRINITY_DN14926_c0_g1_i1	0	0	-4.10852	0.106581	1.36111	4.82898	0.00150526	0.00565096	0.0212139	0.0212139
TRINITY_DN14947_c0_g2_i1	0	0	-3.88174	0.101479	1.24772	4.32178	0.00199078	0.0174501	0.0186053	0.0186053
TRINITY_DN15108_c0_g1_i1	0	0	-4.05909	0.105918	1.3364	4.71099	0.00185537	0.00224567	0.020582	0.020582
TRINITY_DN15336_c0_g1_i2	0	0	-3.86724	0.102037	1.24047	4.27371	0.00236122	-0.00153142	0.0184619	0.0184619
TRINITY_DN1541_c0_g1_i1	0	0	-3.93114	0.102766	1.27242	4.42563	0.00200808	0.00993899	0.0191135	0.0191135
TRINITY_DN15617_c0_g1_i4	0	0	-3.71134	0.0976756	1.16253	3.93574	0.00200981	-0.00167616	0.0170712	0.0170712
TRINITY_DN15688_c0_g1_i2	0	0	-4.04581	0.104417	1.32976	4.67922	0.00138712	0.0015108	0.0204187	0.0204187
TRINITY_DN15843_c0_g2_i2	0	0	-4.05904	0.105419	1.33637	4.71411	0.00164497	0.00622553	0.0205814	0.0205814
TRINITY_DN16064_c0_g1_i2	0	0	-4.18579	0.109298	1.39975	5.00624	0.00161082	-0.00128231	0.0222814	0.0222814
TRINITY_DN16124_c0_g1_i1	0	0	-4.33122	0.113411	1.47246	5.37148	0.00113732	0.0124293	0.0245869	0.0245869
TRINITY_DN16398_c0_g1_i1	0	0	-4.29131	0.112648	1.45251	5.26218	0.00146648	-0.00070342	0.0239127	0.0239127
TRINITY_DN16482_c0_g1_i1	0	0	-4.20388	0.109531	1.40879	5.06005	0.00144777	0.0110714	0.0225463	0.0225463
TRINITY_DN16548_c0_g1_i2	0	0	-4.45026	0.118127	1.53198	5.66946	0.00110124	0.0116554	0.0268066	0.0268066
TRINITY_DN16608_c0_g1_i1	0	0	-3.8626	0.101765	1.23815	4.26641	0.00229571	0.00196443	0.0184165	0.0184165
TRINITY_DN16619_c0_g1_i1	0	0	-4.35451	0.114927	1.48411	5.43248	0.00142036	0.0158779	0.0249959	0.0249959
TRINITY_DN1701_c0_g2_i1	0	0	-3.84004	0.101961	1.22687	4.22336	0.00259229	0.00936722	0.0181996	0.0181996
TRINITY_DN1706_c0_g1_i1	0	0	-4.11813	0.106042	1.36592	4.8513	0.00114863	0.00570743	0.0213412	0.0213412
TRINITY_DN17249_c0_g1_i2	0	0	-3.91732	0.104212	1.26551	4.39886	0.00275201	0.0141278	0.0189682	0.0189682
TRINITY_DN17290_c0_g1_i1	0	0	-4.03506	0.1069	1.32439	4.67152	0.0015065	0.0213486	0.0202884	0.0213486
TRINITY_DN17317_c0_g1_i1	0	0	-3.75141	0.0991749	1.18256	4.02235	0.00226775	-0.000547359	0.0174036	0.0174036
TRINITY_DN17332_c1_g2_i1	0	0	-3.73718	0.0984796	1.17544	4.00685	0.00211282	0.0170383	0.0172836	0.0172836
TRINITY_DN17427_c0_g2_i5	0	0	-4.38504	0.115514	1.49937	5.49898	0.00113686	0.00481382	0.0255502	0.0255502
TRINITY_DN17714_c0_g1_i1	0	0	-3.9707	0.103595	1.2922	4.5072	0.00192062	0.000991349	0.0195432	0.0195432
TRINITY_DN17804_c0_g1_i1	0	0	-4.36829	0.115031	1.491	5.45836	0.00122079	0.00620186	0.0252435	0.0252435
TRINITY_DN17924_c0_g1_i1	0	0	-4.08053	0.105745	1.34712	4.77251	0.00151275	0.016175	0.0208513	0.0208513
TRINITY_DN17938_c0_g1_i1	0	0	-4.37249	0.115408	1.4931	5.47402	0.0013181	0.0121471	0.0253198	0.0253198
TRINITY_DN1802_c0_g1_i4	0	0	-4.12864	0.107779	1.37117	4.87073	0.00175056	-0.00111048	0.0214821	0.0214821
TRINITY_DN18054_c0_g1_i1	0	0	-4.19505	0.109797	1.40438	5.04438	0.00169436	0.0172625	0.0224162	0.0224162
TRINITY_DN18168_c0_g1_i1	0	0	-3.77233	0.0988588	1.19302	4.06677	0.00196239	-0.000889208	0.0175837	0.0175837
TRINITY_DN1835_c0_g1_i1	0	0	-2.03505	0.0502674	8.39794	1.18504	0.00314549	-0.00107064	0.00190814	0.00190814
TRINITY_DN18358_c0_g1_i1	0	0	-3.90813	0.102274	1.26092	4.36445	0.00204682	-0.0013378	0.018873	0.018873
TRINITY_DN1854_c0_g1_i1	0	0	-3.72821	0.0987527	1.17096	3.97564	0.00229508	0.002773	0.0172091	0.0172091
TRINITY_DN18695_c0_g1_i2	0	0	-4.08613	0.106684	1.34992	4.77639	0.00183997	0.00513634	0.0209229	0.0209229
TRINITY_DN18726_c0_g1_i1	0	0	-3.90543	0.102343	1.25957	4.35902	0.00210291	-0.000709088	0.0188452	0.0188452
TRINITY_DN1876_c0_g1_i1	0	0	-4.24019	0.103918	7.86109	5.14113	0.0186033	-0.01369	0.00299447	0.00299447
TRINITY_DN18839_c0_g1_i1	0	0	-3.86336	0.101199	1.23853	4.26612	0.00205868	-9.90534e-05	0.0184239	0.0184239
TRINITY_DN18859_c0_g1_i2	0	0	-4.16416	0.108383	1.38893	4.95459	0.00152163	-0.00123821	0.0219723	0.0219723
TRINITY_DN18897_c0_g1_i1	0	0	-3.87365	0.101357	1.24368	4.28756	0.00202166	-0.00158635	0.018525	0.018525
TRINITY_DN19_c0_g4_i5	0	0	-3.84777	0.102189	1.23074	4.23068	0.00261186	-0.00191861	0.0182733	0.0182733
TRINITY_DN19731_c0_g1_i5	0	0	-3.81375	0.100601	1.21373	4.16104	0.00228661	0.0040298	0.0179544	0.0179544
TRINITY_DN19778_c0_g1_i1	0	0	-4.46554	0.118686	1.53962	5.71301	0.00105687	0.0171153	0.0271157	0.0271157
TRINITY_DN19820_c0_g1_i1	0	0	-4.30539	0.113896	1.45955	5.30718	0.00179803	0.0111158	0.0241467	0.0241467
TRINITY_DN19948_c0_g2_i1	0	0	-3.86592	0.100847	1.23981	4.27176	0.00189125	6.05165e-05	0.0184489	0.0184489
TRINITY_DN19994_c0_g2_i1	0	0	-3.752	0.0991948	1.18285	4.03482	0.00227064	0.012519	0.0174086	0.0174086
TRINITY_DN2_c0_g1_i7	0	0	-4.25889	0.111556	1.4363	5.18561	0.00150079	0.00231695	0.0233888	0.0233888
TRINITY_DN20294_c0_g1_i1	0	0	-3.75817	0.0988717	1.18594	4.04593	0.00208995	0.0102142	0.0174613	0.0174613
TRINITY_DN20487_c0_g1_i1	0	0	-4.30555	0.112947	1.45963	5.29678	0.00136461	-0.00103842	0.0241494	0.0241494
TRINITY_DN2089_c0_g1_i1	0	0	-4.26457	0.111977	1.43914	5.19905	0.00159872	0.00177711	0.023479	0.023479
TRINITY_DN20906_c0_g1_i2	0	0	-3.76194	0.0997182	1.18782	4.04396	0.0023938	-0.00183149	0.0174936	0.0174936
TRINITY_DN2107_c0_g2_i1	0	0	-3.96403	0.102655	1.28887	4.50652	0.00160681	0.0181614	0.0194693	0.0194693
TRINITY_DN21086_c0_g1_i1	0	0	-3.80366	0.100103	1.20868	4.14466	0.00217895	0.0106403	0.0178624	0.0178624
TRINITY_DN21164_c0_g1_i1	0	0	-4.22876	0.110594	1.42123	5.11194	0.00154167	0.00157213	0.0229203	0.0229203
TRINITY_DN21185_c0_g1_i1	0	0	-3.84265	0.100303	1.22818	4.22088	0.00189702	0.000468867	0.0182245	0.0182245
TRINITY_DN21437_c0_g1_i1	0	0	-3.72678	0.0992652	1.17024	3.97517	0.00250985	0.0055569	0.0171973	0.0171973
TRINITY_DN21578_c0_g1_i1	0	0	-3.97604	0.10347	1.29487	4.52264	0.00180905	0.00496726	0.0196029	0.0196029
TRINITY_DN21879_c0_g1_i1	0	0	-3.66735	0.0970588	1.14053	3.84796	0.00211608	0.00402294	0.0167247	0.0167247
TRINITY_DN21907_c0_g1_i1	0	0	-3.77189	0.0984539	1.1928	4.07036	0.0018065	0.00457095	0.0175799	0.0175799
TRINITY_DN22010_c0_g1_i1	0	0	-3.95212	0.102329	1.28291	4.46473	0.00160375	0.000834407	0.0193388	0.0193388
TRINITY_DN2278_c2_g1_i2	0	0	-3.95951	0.103922	1.28661	4.48995	0.00218008	0.010177	0.0194196	0.0194196
TRINITY_DN2327_c0_g1_i4	0	0	-9.9826	0.221426	4.29815	28.4725	4.90694e-06	0.000441554	0.0980543	0.0980543
TRINITY_DN23928_c0_g1_i1	0	0	-3.6358	0.0968894	1.12475	3.78029	0.00228743	0.00170279	0.0164877	0.0164877
TRINITY_DN24258_c0_g1_i1	0	0	-4.27642	0.111519	1.44506	5.22802	0.00120353	0.00224544	0.0236694	0.0236694
TRINITY_DN2426_c0_g1_i7	0	0	-4.48495	0.119509	1.54933	5.75093	0.00104757	0.00346156	0.0275171	0.0275171
TRINITY_DN24315_c0_g1_i1	0	0	-4.17354	0.108648	1.39362	4.97802	0.00150351	4.48786e-05	0.0221053	0.0221053
TRINITY_DN24395_c0_g1_i1	0	0	-3.85614	0.100806	1.23492	4.25865	0.00196999	0.00985569	0.0183538	0.0183538
TRINITY_DN24434_c0_g1_i1	0	0	-4.36961	0.115088	1.49166	5.46825	0.00122316	0.0139009	0.0252674	0.0252674
TRINITY_DN24508_c0_g1_i1	0	0	-3.75739	0.0990396	1.18555	4.03738	0.00216313	0.00211996	0.0174546	0.0174546
TRINITY_DN24541_c0_g1_i1	0	0	-3.75539	0.0996161	1.18455	4.03956	0.00240926	0.0094245	0.0174375	0.0174375
TRINITY_DN2467_c0_g1_i1	0	0	-3.87294	0.101068	1.24332	4.28913	0.00191169	0.00220311	0.0185179	0.0185179
TRINITY_DN24985_c0_g1_i1	0	0	-4.11931	0.107214	1.36651	4.86047	0.00163297	0.0126913	0.0213568	0.0213568
TRINITY_DN2581_c0_g1_i1	0	0	-3.11804	0.071868	8.14184	2.78263	0.00797374	-0.0022975	0.00235627	0.00235627
TRINITY_DN2590_c0_g1_i1	0	0	-4.26149	0.111319	1.4376	5.1909	0.00135391	0.0012799	0.02343	0.02343
TRINITY_DN2601_c0_g2_i3	0	0	-4.25845	0.113329	1.43608	5.18855	0.00230525	0.0062039	0.0233818	0.0233818
TRINITY_DN2617_c0_g1_i1	0	0	-4.3699	0.115753	1.4918	5.45748	0.00152474	0.000192669	0.0252726	0.0252726
TRINITY_DN2630_c0_g1_i4	0	0	-3.71533	0.098651	1.16452	3.95031	0.00236048	0.00510461	0.0171036	0.0171036
TRINITY_DN2630_c0_g1_i6	0	0	-3.80859	0.100447	1.21115	4.145	0.00227191	-0.00155795	0.0179072	0.0179072
TRINITY_DN2648_c0_g2_i2	0	0	-3.92698	0.102123	1.27034	4.41394	0.00178881	0.00740397	0.0190696	0.0190696
TRINITY_DN2648_c0_g4_i1	0	0	-4.25113	0.110764	1.43242	5.17209	0.00127078	0.00880207	0.0232665	0.0232665
TRINITY_DN2648_c0_g5_i1	0	0	-3.82297	0.10024	1.21834	4.1819	0.00205655	0.00512833	0.0180395	0.0180395
TRINITY_DN2653_c0_g1_i2	0	0	-4.26178	0.111367	1.43774	5.19603	0.00137048	0.00641502	0.0234346	0.0234346
TRINITY_DN2655_c0_g2_i1	0	0	-4.34443	0.114358	1.47907	5.39474	0.00133816	0.00115916	0.0248175	0.0248175
TRINITY_DN2667_c0_g1_i3	0	0	-4.20613	0.109579	1.40992	5.06134	0.0014354	0.00628255	0.0225796	0.0225796
TRINITY_DN26671_c0_g2_i1	0	0	-4.08898	0.106258	1.35134	4.78313	0.00162202	0.00545086	0.0209595	0.0209595
TRINITY_DN26792_c0_g1_i1	0	0	-3.77594	0.0999012	1.19482	4.08272	0.00234527	0.0082623	0.0176152	0.0176152
TRINITY_DN26861_c0_g1_i1	0	0	-3.7772	0.100377	1.19545	4.07858	0.00252482	7.65565e-05	0.0176263	0.0176263
TRINITY_DN269_c0_g1_i1	0	0	-4.18819	0.109338	1.40095	5.01955	0.0015935	0.00756539	0.0223162	0.0223162
TRINITY_DN269_c0_g2_i1	0	0	-4.27555	0.112578	1.44463	5.24068	0.00169249	0.018998	0.0236553	0.0236553
TRINITY_DN27277_c0_g1_i1	0	0	-3.72454	0.0990605	1.16912	3.97741	0.00244709	0.0137911	0.0171789	0.0171789
TRINITY_DN27474_c0_g1_i1	0	0	-3.84417	0.101142	1.22894	4.22759	0.00222035	0.00407769	0.018239	0.018239
TRINITY_DN27671_c0_g1_i1	0	0	-4.16202	0.109549	1.38786	4.96693	0.00206006	0.018564	0.0219421	0.0219421
TRINITY_DN2771_c0_g2_i1	0	0	-3.75213	0.0993182	1.18292	4.03069	0.00231855	0.00734089	0.0174096	0.0174096
TRINITY_DN27738_c0_g1_i1	0	0	-3.70544	0.0985862	1.15957	3.92954	0.00241484	0.00528365	0.0170236	0.0170236
TRINITY_DN27793_c0_g1_i1	0	0	-3.79962	0.0994058	1.20666	4.13822	0.00193722	0.0136156	0.0178258	0.0178258
TRINITY_DN2817_c0_g2_i2	0	0	-4.01881	0.104358	1.31626	4.61616	0.00168636	0.000227847	0.0200946	0.0200946
TRINITY_DN2817_c0_g2_i3	0	0	-3.92369	0.102408	1.2687	4.40706	0.00193975	0.00785518	0.0190349	0.0190349
TRINITY_DN28812_c0_g1_i1	0	0	-4.08795	0.106514	1.35083	4.7783	0.00174418	0.00248632	0.0209463	0.0209463
TRINITY_DN2884_c0_g2_i1	0	0	-4.17501	0.108597	1.39436	4.98299	0.00146015	0.00178279	0.0221264	0.0221264
TRINITY_DN28852_c0_g1_i1	0	0	-4.09895	0.105896	1.35633	4.80928	0.0013396	0.00901352	0.0210885	0.0210885
TRINITY_DN28874_c0_g1_i1	0	0	-3.76294	0.0988819	1.18832	4.04973	0.00205295	0.00272236	0.0175023	0.0175023
TRINITY_DN2901_c0_g1_i1	0	0	-4.35155	0.114589	1.48263	5.4175	0.00131818	0.00709979	0.0249433	0.0249433
TRINITY_DN2901_c0_g2_i1	0	0	-3.88497	0.101138	1.24934	4.31994	0.00182008	0.00710916	0.0186376	0.0186376
TRINITY_DN2915_c0_g1_i1	0	0	-4.47227	0.11914	1.54299	5.71953	0.00113479	0.00457432	0.027254	0.027254
TRINITY_DN29160_c0_g1_i1	0	0	-4.41269	0.116102	1.5132	5.56392	0.000888933	-0.000268535	0.0260705	0.0260705
TRINITY_DN2918_c0_g2_i2	0	0	-4.02404	0.104749	1.31887	4.63094	0.00178797	0.00333534	0.0201566	0.0201566
TRINITY_DN2927_c0_g1_i12	0	0	-3.8351	0.100785	1.2244	4.20318	0.00216212	-0.001114	0.018153	0.018153
TRINITY_DN2931_c0_g1_i4	0	0	-3.8471	0.100541	1.2304	4.22918	0.00194996	-0.0013054	0.0182669	0.0182669
TRINITY_DN29341_c0_g1_i1	0	0	-4.22559	0.110388	1.41965	5.10344	0.00149905	0.000638031	0.022872	0.022872
TRINITY_DN29693_c0_g1_i1	0	0	-3.88177	0.102368	1.24774	4.32234	0.00235289	0.0176642	0.0186056	0.0186056
TRINITY_DN2970_c0_g2_i4	0	0	-3.91301	0.102211	1.26336	4.37727	0.00197068	0.000955781	0.0189235	0.0189235
TRINITY_DN29768_c0_g1_i1	0	0	-3.85214	0.100513	1.23293	4.24491	0.00189061	0.00416862	0.0183153	0.0183153
TRINITY_DN2978_c0_g1_i5	0	0	-4.27857	0.112095	1.44614	5.24363	0.00142626	0.0140924	0.0237042	0.0237042
TRINITY_DN3002_c0_g2_i1	0	0	-4.26406	0.11138	1.43888	5.19494	0.00134029	-0.00130546	0.0234709	0.0234709
TRINITY_DN3012_c0_g2_i1	0	0	-3.98368	0.103192	1.29869	4.53649	0.00160817	0.00105251	0.0196889	0.0196889
TRINITY_DN3038_c0_g1_i4	0	0	-3.79323	0.100159	1.20347	4.12693	0.00229541	0.0162694	0.0177684	0.0177684
TRINITY_DN30559_c0_g1_i1	0	0	-4.17678	0.108782	1.39524	4.98484	0.00151543	-0.00103927	0.0221517	0.0221517
TRINITY_DN3056_c0_g1_i5	0	0	-4.26999	0.111856	1.44185	5.2101	0.00145751	-0.000617279	0.0235658	0.0235658
TRINITY_DN32193_c0_g1_i1	0	0	-4.4746	0.119193	1.54415	5.72231	0.00111174	0.000900176	0.027302	0.027302
TRINITY_DN3243_c0_g1_i1	0	0	-4.47437	0.119119	1.54404	5.72017	0.00108155	-0.000883035	0.0272972	0.0272972
TRINITY_DN3251_c0_g2_i6	0	0	-4.19697	0.109444	1.40534	5.04262	0.00151153	0.0100262	0.0224444	0.0224444
TRINITY_DN32735_c0_g1_i1	0	0	-4.03464	0.104794	1.32417	4.65798	0.00168017	0.00651692	0.0202834	0.0202834
TRINITY_DN3283_c0_g1_i1	0	0	-4.00852	0.103762	1.31111	4.59386	0.00155913	0.0018718	0.019974	0.019974
TRINITY_DN32978_c0_g1_i1	0	0	-4.02657	0.105214	1.32014	4.64532	0.00195312	0.0131798	0.0201867	0.0201867
TRINITY_DN3308_c0_g2_i1	0	0	-4.22387	0.110441	1.41879	5.09974	0.00154863	0.00110918	0.0228459	0.0228459
TRINITY_DN3311_c0_g1_i3	0	0	-3.8943	0.101055	1.254	4.33606	0.0016927	0.00186266	0.0187316	0.0187316
TRINITY_DN33216_c0_g1_i1	0	0	-4.0755	0.105844	1.3446	4.75449	0.0016183	0.00870538	0.0207876	0.0207876
TRINITY_DN3343_c1_g1_i6	0	0	-3.986	0.103241	1.29985	4.53982	0.00160246	-0.00121211	0.0197151	0.0197151
TRINITY_DN33531_c0_g1_i1	0	0	-3.85503	0.101177	1.23437	4.24988	0.00213048	0.00230468	0.0183432	0.0183432
TRINITY_DN3358_c0_g2_i4	0	0	-3.8321	0.101059	1.2229	4.20113	0.00230116	0.00402118	0.0181248	0.0181248
TRINITY_DN34219_c0_g1_i1	0	0	-3.97361	0.103043	1.29366	4.51466	0.00166018	0.00225121	0.0195757	0.0195757
TRINITY_DN3426_c0_g3_i1	0	0	-3.82955	0.100554	1.22163	4.19647	0.00212117	0.00528175	0.0181008	0.0181008
TRINITY_DN3440_c0_g1_i2	0	0	-3.82223	0.100707	1.21797	4.17596	0.00225105	-0.000106379	0.0180326	0.0180326
TRINITY_DN34962_c0_g1_i1	0	0	-4.25815	0.111803	1.43593	5.18642	0.00162286	0.005254	0.023377	0.023377
TRINITY_DN3503_c0_g3_i1	0	0	-4.27229	0.111711	1.443	5.22071	0.00135602	0.00531084	0.0236028	0.0236028
TRINITY_DN3515_c0_g1_i1	0	0	-4.50359	0.12002	1.55865	5.79516	0.000897799	-0.000650324	0.0279119	0.0279119
TRINITY_DN35295_c0_g1_i1	0	0	-3.74965	0.0986579	1.18168	4.02457	0.00207818	0.00663499	0.0173886	0.0173886
TRINITY_DN3599_c0_g1_i4	0	0	-3.22214	0.0635467	8.16863	2.97212	0.00577241	0.000971019	0.00230397	0.00230397
TRINITY_DN36_c0_g1_i7	0	0	-10.1803	0.210758	4.39699	29.6276	4.17021e-06	0.0194738	0.0888334	0.0888334
TRINITY_DN36960_c0_g1_i1	0	0	-4.42438	0.116997	1.51904	5.60717	0.00108059	0.0155666	0.0262958	0.0262958
TRINITY_DN37003_c0_g1_i1	0	0	-4.13707	0.107911	1.37539	4.89122	0.00169284	-0.000382189	0.0215965	0.0215965
TRINITY_DN3719_c0_g1_i3	0	0	-4.25032	0.113259	1.43202	5.16293	0.00240127	-0.000732287	0.0232538	0.0232538
TRINITY_DN37194_c0_g1_i1	0	0	-4.38669	0.115824	1.5002	5.50853	0.0012497	0.0110263	0.0255807	0.0255807
TRINITY_DN3720_c0_g2_i3	0	0	-4.03182	0.10629	1.32276	4.64509	0.00234574	-0.00160993	0.0202495	0.0202495
TRINITY_DN37220_c0_g1_i1	0	0	-4.42111	0.117237	1.51741	5.58502	0.00125647	-0.00080834	0.0262325	0.0262325
TRINITY_DN3731_c0_g1_i2	0	0	-4.38829	0.115766	1.501	5.50273	0.00119313	-0.000370113	0.0256104	0.0256104
TRINITY_DN37312_c0_g1_i1	0	0	-4.38821	0.115893	1.50096	5.50987	0.00125336	0.00813831	0.0256088	0.0256088
TRINITY_DN3744_c0_g1_i4	0	0	-2.65784	0.0669703	8.30513	2.02601	0.00542123	0.00354881	0.00205772	0.00354881
TRINITY_DN3770_c0_g3_i3	0	0	-4.036	0.105264	1.32485	4.65788	0.00186142	0.00256029	0.0202997	0.0202997
TRINITY_DN37853_c0_g1_i1	0	0	-3.9953	0.105058	1.3045	4.563	0.00225337	0.000427631	0.0198212	0.0198212
TRINITY_DN38059_c0_g1_i1	0	0	-3.75896	0.0997155	1.18633	4.04139	0.00241835	0.00262325	0.017468	0.017468
TRINITY_DN3815_c0_g1_i4	0	0	-3.85544	0.101783	1.23457	4.25254	0.00237269	0.00412197	0.0183471	0.0183471
TRINITY_DN38170_c0_g1_i1	0	0	-3.92408	0.102353	1.26889	4.40235	0.0019131	0.00134606	0.019039	0.019039
TRINITY_DN38215_c0_g1_i1	0	0	-3.99929	0.103635	1.3065	4.57077	0.00161348	-0.000496973	0.019867	0.019867
TRINITY_DN3832_c0_g1_i6	0	0	-4.05839	0.105262	1.33605	4.70906	0.00158699	0.0021494	0.0205733	0.0205733
TRINITY_DN38417_c0_g1_i1	0	0	-4.13387	0.107402	1.37379	4.88553	0.00151733	0.00197081	0.021553	0.021553
TRINITY_DN3849_c0_g1_i8	0	0	-4.00046	0.104055	1.30708	4.57675	0.00177457	0.00321797	0.0198805	0.0198805
TRINITY_DN39157_c0_g1_i1	0	0	-4.0641	0.105861	1.3389	4.72389	0.00176858	0.00379223	0.0206444	0.0206444
TRINITY_DN3933_c0_g2_i1	0	0	-4.13144	0.106966	1.37257	4.87965	0.0013633	0.0019524	0.02152	0.02152
TRINITY_DN407_c0_g1_i2	0	0	-4.41737	0.117027	1.51554	5.58643	0.00123055	0.0118941	0.0261603	0.0261603
TRINITY_DN4070_c0_g1_i2	0	0	-4.32432	0.114422	1.46901	5.34683	0.00171701	0.00300914	0.0244679	0.0244679
TRINITY_DN4129_c0_g1_i1	0	0	-4.17785	0.110355	1.39578	4.9909	0.0021894	0.0023845	0.0221669	0.0221669
TRINITY_DN4145_c0_g1_i1	0	0	-3.87685	0.102286	1.24528	4.29736	0.00236808	0.00124129	0.0185567	0.0185567
TRINITY_DN4149_c0_g1_i1	0	0	-3.94753	0.10157	1.28062	4.45666	0.00134378	0.00376431	0.019289	0.019289
TRINITY_DN4152_c0_g1_i9	0	0	-4.18367	0.109352	1.39869	5.00191	0.00166503	-0.000454594	0.0222507	0.0222507
TRINITY_DN4169_c0_g1_i4	0	0	-4.37095	0.115985	1.49233	5.45986	0.00161349	-0.000164046	0.0252917	0.0252917
TRINITY_DN41846_c0_g1_i1	0	0	-3.91365	0.101275	1.26368	4.38688	0.00158327	0.0109024	0.01893	0.01893
TRINITY_DN4201_c0_g1_i2	0	0	-4.39132	0.115865	1.50251	5.51223	0.00118285	0.00187488	0.0256667	0.0256667
TRINITY_DN42150_c0_g1_i1	0	0	-4.47072	0.118893	1.54221	5.71323	0.00104928	0.00193865	0.027222	0.027222
TRINITY_DN422_c0_g1_i2	0	0	-3.55219	0.0706772	8.33349	3.60848	0.00797997	-0.00411972	0.00201056	0.00201056
TRINITY_DN42410_c0_g1_i1	0	0	-3.93796	0.102683	1.27583	4.43314	0.00190128	0.000909088	0.0191862	0.0191862
TRINITY_DN42508_c0_g1_i1	0	0	-4.02469	0.104438	1.3192	4.62876	0.00165018	-0.000808713	0.0201643	0.0201643
TRINITY_DN4251_c0_g2_i2	0	0	-4.06515	0.105512	1.33943	4.7217	0.00160816	-0.00143488	0.0206574	0.0206574
TRINITY_DN42621_c0_g1_i1	0	0	-4.39101	0.115656	1.50236	5.51312	0.00109176	0.0038873	0.025661	0.025661
TRINITY_DN42629_c0_g1_i1	0	0	-3.8827	0.100828	1.2482	4.30911	0.00171751	0.000452188	0.018615	0.018615
TRINITY_DN42891_c0_g1_i1	0	0	-4.30378	0.112737	1.45875	5.30063	0.00129933	0.00858425	0.0241198	0.0241198
TRINITY_DN42894_c0_g1_i1	0	0	-3.93922	0.103043	1.27646	4.44301	0.00203618	0.00898745	0.0191996	0.0191996
TRINITY_DN43112_c0_g1_i1	0	0	-3.99509	0.103862	1.3044	4.56987	0.00175582	0.00950212	0.0198188	0.0198188
TRINITY_DN43414_c0_g1_i1	0	0	-4.07264	0.105918	1.34317	4.74838	0.00168568	0.00929643	0.0207514	0.0207514
TRINITY_DN4342_c0_g1_i2	0	0	-4.3995	0.116248	1.5066	5.54293	0.00120733	0.013673	0.02582	0.02582
TRINITY_DN4346_c0_g2_i2	0	0	-4.04736	0.10572	1.33053	4.68939	0.00191563	0.00865003	0.0204377	0.0204377
TRINITY_DN43857_c0_g1_i1	0	0	-4.18363	0.108373	1.39867	5.00421	0.00123911	0.00273883	0.0222502	0.0222502
TRINITY_DN441_c0_g1_i1	0	0	-4.16295	0.109014	1.38833	4.95248	0.00181271	-0.000648619	0.0219553	0.0219553
TRINITY_DN4430_c0_g3_i1	0	0	-3.76688	0.100207	1.19029	4.05753	0.00254637	0.001438	0.0175364	0.0175364
TRINITY_DN4441_c0_g1_i2	0	0	-4.02631	0.105067	1.32001	4.64269	0.00189448	0.0108495	0.0201836	0.0201836
TRINITY_DN44518_c0_g1_i1	0	0	-4.08615	0.106477	1.34993	4.77841	0.00175172	0.00752794	0.0209231	0.0209231
TRINITY_DN4512_c0_g3_i1	0	0	-4.02459	0.104334	1.31915	4.63042	0.00160811	0.00144764	0.0201631	0.0201631
TRINITY_DN4513_c0_g1_i3	0	0	-4.34169	0.114837	1.4777	5.39086	0.00160597	0.00432046	0.0247692	0.0247692
TRINITY_DN45190_c0_g1_i1	0	0	-4.05562	0.105516	1.33466	4.70469	0.00172829	0.00439348	0.0205391	0.0205391
TRINITY_DN4565_c0_g1_i5	0	0	-3.84721	0.101467	1.23046	4.23204	0.0023233	0.00138268	0.018268	0.018268
TRINITY_DN4582_c0_g1_i1	0	0	-4.34776	0.114657	1.48073	5.41457	0.00141629	0.014568	0.0248761	0.0248761
TRINITY_DN4582_c0_g2_i1	0	0	-4.0263	0.104376	1.32	4.64678	0.00160539	0.015951	0.0201835	0.0201835
TRINITY_DN4634_c0_g1_i7	0	0	-4.36282	0.114905	1.48826	5.44553	0.00126152	0.00712024	0.0251447	0.0251447
TRINITY_DN4649_c0_g1_i2	0	0	-4.5027	0.119922	1.5582	5.79357	0.000869589	0.000182579	0.027893	0.027893
TRINITY_DN4657_c0_g1_i4	0	0	-3.60865	0.0961187	1.11118	3.72284	0.00218666	0.000351966	0.016291	0.016291
TRINITY_DN46777_c0_g1_i1	0	0	-4.18114	0.108894	1.39743	5.00253	0.0015016	0.00745876	0.0222143	0.0222143
TRINITY_DN4678_c0_g1_i1	0	0	-4.20477	0.109783	1.40924	5.05803	0.00154535	0.00612529	0.0225594	0.0225594
TRINITY_DN4683_c0_g1_i1	0	0	-3.91809	0.102092	1.2659	4.39123	0.00186936	0.00408815	0.0189763	0.0189763
TRINITY_DN46832_c0_g1_i1	0	0	-4.14825	0.108497	1.38098	4.92364	0.00179291	0.00645222	0.0217501	0.0217501
TRINITY_DN469_c0_g1_i1	0	0	-4.15017	0.107444	1.38194	4.92863	0.0013116	0.00744707	0.0217767	0.0217767
TRINITY_DN4695_c0_g2_i1	0	0	-4.17483	0.108916	1.39427	4.98157	0.00160163	0.000503424	0.0221237	0.0221237
TRINITY_DN47021_c0_g1_i1	0	0	-3.97906	0.103646	1.29638	4.52832	0.00184836	0.00353534	0.0196368	0.0196368
TRINITY_DN47100_c0_g1_i1	0	0	-3.66638	0.0972952	1.14004	3.84423	0.00221535	0.00193498	0.0167173	0.0167173
TRINITY_DN47115_c0_g1_i1	0	0	-9.6852	0.237246	4.14946	26.822	7.73088e-06	0.0245765	0.112563	0.112563
TRINITY_DN4721_c0_g1_i3	0	0	-4.24077	0.110288	1.42724	5.13941	0.00122185	2.70766e-05	0.023105	0.023105
TRINITY_DN47210_c0_g1_i1	0	0	-3.76429	0.099907	1.189	4.06407	0.00244888	0.0156684	0.0175139	0.0175139
TRINITY_DN47373_c0_g1_i1	0	0	-4.37134	0.115632	1.49252	5.47596	0.00144259	0.0176514	0.0252988	0.0252988
TRINITY_DN4759_c0_g1_i13	0	0	-3.96833	0.104987	1.29102	4.49996	0.00252742	-0.00179697	0.019517	0.019517
TRINITY_DN4762_c1_g2_i2	0	0	-4.02119	0.103757	1.31745	4.62135	0.00140836	0.000172039	0.0201228	0.0201228
TRINITY_DN47817_c0_g1_i1	0	0	-4.15234	0.108614	1.38302	4.93632	0.00178724	0.00994183	0.0218068	0.0218068
TRINITY_DN47978_c0_g1_i1	0	0	-4.41395	0.116877	1.51383	5.57159	0.00122567	0.00463862	0.0260946	0.0260946
TRINITY_DN4803_c0_g3_i2	0	0	-3.78913	0.099924	1.20142	4.11006	0.00223777	0.00698636	0.0177318	0.0177318
TRINITY_DN4805_c0_g1_i4	0	0	-3.93189	0.102413	1.2728	4.41983	0.00185546	0.00136748	0.0191214	0.0191214
TRINITY_DN4816_c0_g1_i4	0	0	-4.12797	0.107267	1.37084	4.87082	0.00153951	0.00105293	0.021473	0.021473
TRINITY_DN4839_c0_g1_i2	0	0	-3.98109	0.103411	1.2974	4.53159	0.00172794	0.0021026	0.0196596	0.0196596
TRINITY_DN48597_c0_g1_i1	0	0	-3.68708	0.0981975	1.15039	3.88766	0.0024077	0.0016762	0.0168778	0.0168778
TRINITY_DN4895_c0_g1_i9	0	0	-4.03528	0.106426	1.32449	4.66096	0.00236171	0.00758379	0.0202911	0.0202911
TRINITY_DN491_c0_g1_i7	0	0	-3.87181	0.101071	1.24276	4.28514	0.00192379	0.000438534	0.0185068	0.0185068
TRINITY_DN4915_c0_g1_i4	0	0	-2.4993	0.0409686	9.03461	1.78699	0.00217476	0.000474742	0.0011821	0.0011821
TRINITY_DN4935_c0_g1_i1	0	0	-4.38041	0.115717	1.49706	5.48504	0.00131622	0.00191423	0.0254647	0.0254647
TRINITY_DN4968_c0_g1_i1	0	0	-3.81439	0.10003	1.21405	4.17354	0.00205174	0.0172194	0.0179603	0.0179603
TRINITY_DN4982_c0_g1_i1	0	0	-3.68024	0.0968388	1.14697	3.87611	0.00193117	0.00546508	0.0168243	0.0168243
TRINITY_DN4986_c0_g1_i1	0	0	-4.31522	0.113341	1.46446	5.32195	0.00137978	0.000511532	0.0243126	0.0243126
TRINITY_DN4994_c0_g1_i3	0	0	-4.47289	0.118677	1.5433	5.73177	0.000901924	0.0172607	0.0272666	0.0272666
TRINITY_DN5019_c0_g1_i4	0	0	-4.10649	0.107194	1.3601	4.81927	0.00179394	-0.000393769	0.0211871	0.0211871
TRINITY_DN5065_c0_g1_i1	0	0	-3.95675	0.103629	1.28523	4.47698	0.00208878	0.00244678	0.0193893	0.0193893
TRINITY_DN5088_c0_g1_i1	0	0	-4.44847	0.118229	1.53109	5.6557	0.00118542	0.000820511	0.0267707	0.0267707
TRINITY_DN5119_c0_g1_i1	0	0	-4.04218	0.104735	1.32794	4.67406	0.00156418	0.00510553	0.0203745	0.0203745
TRINITY_DN5147_c0_g1_i2	0	0	-3.70988	0.0981284	1.16179	3.93684	0.00219896	0.00304176	0.0170594	0.0170594
TRINITY_DN51735_c0_g1_i1	0	0	-4.00168	0.104453	1.30769	4.57874	0.00192631	0.00212253	0.0198946	0.0198946
TRINITY_DN51887_c0_g1_i1	0	0	-3.73256	0.0984641	1.17313	3.99171	0.00214523	0.0108576	0.0172451	0.0172451
TRINITY_DN52061_c0_g1_i1	0	0	-4.01671	0.10485	1.31521	4.61089	0.0019173	-0.000524835	0.0200699	0.0200699
TRINITY_DN5215_c0_g1_i1	0	0	-4.14501	0.108171	1.37936	4.90979	0.00169663	-0.000642609	0.0217054	0.0217054
TRINITY_DN5217_c0_g1_i3	0	0	-3.79016	0.0997442	1.20193	4.10917	0.00215687	0.00344834	0.0177409	0.0177409
TRINITY_DN52305_c0_g1_i1	0	0	-4.01676	0.103996	1.31523	4.62558	0.00155992	0.0168336	0.0200705	0.0200705
TRINITY_DN52355_c0_g1_i1	0	0	-4.32154	0.113557	1.46763	5.3433	0.0013701	0.00722835	0.0244203	0.0244203
TRINITY_DN5240_c0_g1_i2	0	0	-4.27908	0.111944	1.44639	5.23176	0.00135034	-0.00112213	0.0237125	0.0237125
TRINITY_DN5284_c0_g2_i1	0	0	-4.37157	0.115072	1.49264	5.46249	0.00117991	0.00151174	0.0253031	0.0253031
TRINITY_DN5286_c0_g1_i2	0	0	-3.92476	0.102662	1.26923	4.41319	0.00203285	0.0121077	0.0190461	0.0190461
TRINITY_DN52905_c0_g1_i1	0	0	-3.82524	0.100532	1.21947	4.18838	0.00215283	0.00679108	0.0180607	0.0180607
TRINITY_DN53398_c0_g1_i1	0	0	-4.24679	0.111211	1.43025	5.16379	0.00153735	0.0111511	0.0231985	0.0231985
TRINITY_DN5345_c1_g1_i5	0	0	-4.24068	0.110859	1.42719	5.1469	0.00147585	0.00877728	0.0231036	0.0231036
TRINITY_DN53726_c0_g1_i1	0	0	-4.45103	0.118044	1.53237	5.6722	0.00104686	0.0126259	0.026822	0.026822
TRINITY_DN5388_c0_g1_i1	0	0	-4.41083	0.116631	1.51227	5.56502	0.00117056	0.00620184	0.0260349	0.0260349
TRINITY_DN54111_c0_g1_i1	0	0	-3.79079	0.100235	1.20225	4.10746	0.0023474	-0.000328652	0.0177466	0.0177466
TRINITY_DN5483_c2_g1_i1	0	0	-3.82873	0.100608	1.22122	4.18971	0.00215082	-0.00054241	0.0180932	0.0180932
TRINITY_DN5498_c0_g3_i1	0	0	-4.08263	0.105702	1.34817	4.77172	0.00146774	0.00957821	0.0208782	0.0208782
TRINITY_DN5511_c1_g1_i1	0	0	-3.91765	0.102013	1.26568	4.39693	0.00184138	0.0119	0.0189717	0.0189717
TRINITY_DN5589_c0_g1_i2	0	0	-4.40343	0.116843	1.50857	5.54698	0.00141055	0.00667027	0.0258942	0.0258942
TRINITY_DN5590_c0_g1_i2	0	0	-3.81522	0.100142	1.21446	4.16251	0.00208874	0.0021991	0.0179679	0.0179679
TRINITY_DN5662_c0_g1_i1	0	0	-3.93393	0.102969	1.27382	4.42553	0.00206204	0.00244984	0.0191432	0.0191432
TRINITY_DN5676_c1_g2_i1	0	0	-3.83967	0.101113	1.22669	4.21714	0.00225165	0.00338969	0.0181962	0.0181962
TRINITY_DN5679_c0_g1_i1	0	0	-4.06168	0.106787	1.33769	4.71717	0.00219278	0.00209547	0.0206141	0.0206141
TRINITY_DN5693_c0_g1_i5	0	0	-4.18343	0.109046	1.39857	5.00079	0.001535	-0.000972896	0.0222472	0.0222472
TRINITY_DN5818_c1_g1_i1	0	0	-3.93633	0.103779	1.27502	4.42767	0.0023714	-0.00165328	0.0191687	0.0191687
TRINITY_DN5883_c0_g1_i1	0	0	-4.48136	0.119376	1.54753	5.73936	0.00105898	0.00066794	0.0274422	0.0274422
TRINITY_DN5892_c0_g1_i1	0	0	-4.09884	0.107447	1.35627	4.80524	0.00200262	0.00394032	0.0210871	0.0210871
TRINITY_DN5900_c0_g1_i1	0	0	-3.89042	0.101888	1.25206	4.32674	0.00207012	0.000675851	0.0186924	0.0186924
TRINITY_DN5902_c0_g2_i1	0	0	-3.86869	0.100815	1.2412	4.27788	0.00185105	7.98767e-05	0.0184762	0.0184762
TRINITY_DN5925_c0_g1_i2	0	0	-3.89048	0.101531	1.25209	4.32853	0.00192425	0.00275834	0.018693	0.018693
TRINITY_DN5967_c0_g1_i2	0	0	-4.42292	0.11785	1.51831	5.59019	0.0015097	-0.000347474	0.0262674	0.0262674
TRINITY_DN6016_c0_g1_i1	0	0	-3.96686	0.102703	1.29028	4.49888	0.00159522	0.00177966	0.0195006	0.0195006
TRINITY_DN6024_c0_g1_i3	0	0	-3.85422	0.101345	1.23396	4.25638	0.00220653	0.0119105	0.0183353	0.0183353
TRINITY_DN6097_c0_g1_i4	0	0	-3.89756	0.101196	1.25563	4.35746	0.00171654	0.0183272	0.0187648	0.0187648
TRINITY_DN6132_c0_g1_i11	0	0	-4.12393	0.108892	1.36882	4.86006	0.00229606	-0.00116026	0.0214187	0.0214187
TRINITY_DN618_c0_g1_i3	0	0	-4.01233	0.104453	1.31302	4.60104	0.00180221	-0.000177372	0.0200185	0.0200185
TRINITY_DN6212_c0_g2_i2	0	0	-4.23422	0.110931	1.42396	5.13046	0.0016076	0.00773295	0.0230038	0.0230038
TRINITY_DN6232_c0_g1_i1	0	0	-3.89782	0.101748	1.25576	4.34566	0.00193812	0.0036739	0.0187673	0.0187673
TRINITY_DN6297_c0_g1_i4	0	0	-3.85552	0.100032	1.23462	4.25439	0.00166495	0.00677092	0.0183479	0.0183479
TRINITY_DN6341_c0_g2_i4	0	0	-3.75692	0.0993407	1.18531	4.03439	0.00228659	-0.000317039	0.0174506	0.0174506
TRINITY_DN6405_c0_g1_i4	0	0	-3.90968	0.102816	1.26169	4.36775	0.00225343	-0.0017404	0.0188889	0.0188889
TRINITY_DN6457_c0_g1_i3	0	0	-4.12409	0.109475	1.3689	4.88	0.00197443	0.021995	0.0214209	0.021995
TRINITY_DN646_c0_g2_i1	0	0	-4.15552	0.108685	1.38461	4.95085	0.00177373	0.0180934	0.0218511	0.0218511
TRINITY_DN6494_c0_g1_i1	0	0	-4.38638	0.115621	1.50004	5.49884	0.00116141	0.00071334	0.0255749	0.0255749
TRINITY_DN6494_c0_g2_i1	0	0	-4.04048	0.104767	1.32709	4.66465	0.00159857	-0.00133594	0.0203539	0.0203539
TRINITY_DN6565_c0_g1_i1	0	0	-4.07197	0.106161	1.34284	4.7433	0.00179742	0.00507546	0.020743	0.020743
TRINITY_DN6624_c0_g1_i1	0	0	-4.08589	0.106174	1.3498	4.77956	0.00162598	0.00970086	0.0209198	0.0209198
TRINITY_DN6644_c0_g2_i1	0	0	-4.18652	0.109538	1.40011	5.00797	0.00170521	-0.00137538	0.0222919	0.0222919
TRINITY_DN6763_c0_g1_i4	0	0	-4.25618	0.111062	1.43494	5.17664	0.00132355	-0.000259475	0.0233459	0.0233459
TRINITY_DN678_c0_g1_i4	0	0	-4.34311	0.114074	1.47841	5.39337	0.00123153	0.00350794	0.0247941	0.0247941
TRINITY_DN680_c0_g3_i1	0	0	-3.95376	0.10327	1.28373	4.47407	0.00197247	0.00702749	0.0193567	0.0193567
TRINITY_DN6817_c0_g2_i1	0	0	-3.96169	0.104415	1.2877	4.48541	0.0023615	-0.00105472	0.0194436	0.0194436
TRINITY_DN6873_c0_g1_i3	0	0	-3.9349	0.103693	1.2743	4.42446	0.00235105	-0.00161634	0.0191534	0.0191534
TRINITY_DN689_c0_g1_i1	0	0	-4.37364	0.115699	1.49367	5.46615	0.00143179	-0.000502817	0.0253408	0.0253408
TRINITY_DN6909_c0_g1_i2	0	0	-4.24455	0.111101	1.42913	5.15391	0.0015231	0.00597894	0.0231636	0.0231636
TRINITY_DN6956_c0_g1_i1	0	0	-4.13705	0.107405	1.37538	4.89042	0.00147512	-0.00106392	0.0215963	0.0215963
TRINITY_DN6991_c0_g1_i1	0	0	-3.83773	0.101145	1.22572	4.20875	0.00228295	-0.00146463	0.0181778	0.0181778
TRINITY_DN7036_c0_g2_i1	0	0	-3.76837	0.099835	1.19104	4.06267	0.0023848	0.00385694	0.0175493	0.0175493
TRINITY_DN7040_c0_g1_i4	0	0	-4.27625	0.112429	1.44498	5.22714	0.0016139	0.00128648	0.0236667	0.0236667
TRINITY_DN7044_c0_g1_i5	0	0	-4.06372	0.104879	1.33871	4.72252	0.00135981	0.00364509	0.0206396	0.0206396
TRINITY_DN7102_c0_g2_i1	0	0	-3.83283	0.101374	1.22327	4.20163	0.00242174	0.00261695	0.0181317	0.0181317
TRINITY_DN7165_c0_g1_i1	0	0	-3.66549	0.0961981	1.1396	3.8405	0.00179762	0.000187345	0.0167105	0.0167105
TRINITY_DN7169_c0_g1_i2	0	0	-4.07752	0.10643	1.34561	4.75974	0.0018414	0.00913218	0.0208131	0.0208131
TRINITY_DN7229_c0_g1_i7	0	0	-3.88544	0.102665	1.24957	4.3197	0.00243804	0.00499805	0.0186424	0.0186424
TRINITY_DN723_c0_g2_i2	0	0	-4.28	0.11235	1.44685	5.24995	0.00151751	0.0172969	0.0237275	0.0237275
TRINITY_DN7255_c0_g1_i1	0	0	-4.48399	0.119321	1.54885	5.75067	0.000977833	0.00607639	0.0274972	0.0274972
TRINITY_DN7295_c0_g1_i1	0	0	-3.77543	0.0999309	1.19457	4.07684	0.0023616	0.00267419	0.0176108	0.0176108
TRINITY_DN7313_c0_g1_i1	0	0	-3.83808	0.101092	1.22589	4.21409	0.00225803	0.00390783	0.0181811	0.0181811
TRINITY_DN7384_c0_g1_i2	0	0	-3.70665	0.0982012	1.16018	3.92813	0.00225364	0.000818824	0.0170333	0.0170333
TRINITY_DN7429_c0_g1_i2	0	0	-4.08094	0.105372	1.34732	4.76008	0.00135003	0.000708955	0.0208566	0.0208566
TRINITY_DN7434_c0_g1_i1	0	0	-3.76708	0.100154	1.19039	4.05553	0.00252374	-0.00136083	0.017538	0.017538
TRINITY_DN7449_c0_g1_i1	0	0	-4.41536	0.116886	1.51453	5.58522	0.00120273	0.016406	0.0261217	0.0261217
TRINITY_DN7449_c0_g2_i1	0	0	-4.49766	0.119795	1.55568	5.78898	0.000916384	0.00992669	0.0277853	0.0277853
TRINITY_DN746_c0_g1_i9	0	0	-2.06979	0.0428665	8.77486	1.22668	0.00225116	0.000865585	0.00142391	0.00142391
TRINITY_DN7489_c0_g1_i5	0	0	-3.89174	0.101604	1.25272	4.33511	0.00194086	0.00714982	0.0187057	0.0187057
TRINITY_DN7509_c0_g1_i4	0	0	-4.05512	0.105073	1.33441	4.70242	0.00154775	0.00327079	0.0205329	0.0205329
TRINITY_DN7598_c0_g1_i12	0	0	-4.18213	0.108753	1.39792	4.99835	0.00142594	-9.72956e-05	0.0222285	0.0222285
TRINITY_DN7607_c0_g1_i3	0	0	-3.7944	0.100218	1.20405	4.11575	0.00230858	0.000240777	0.0177789	0.0177789
TRINITY_DN7642_c0_g1_i4	0	0	-3.73186	0.0991105	1.17278	3.98513	0.00240644	0.00464427	0.0172394	0.0172394
TRINITY_DN7652_c0_g1_i1	0	0	-4.22831	0.11014	1.42101	5.10866	0.00134809	-0.000785935	0.0229134	0.0229134
TRINITY_DN7695_c0_g2_i1	0	0	-3.91449	0.102997	1.2641	4.3796	0.00227782	-0.000495998	0.0189388	0.0189388
TRINITY_DN7713_c0_g1_i9	0	0	-4.207	0.110165	1.41035	5.05751	0.00168026	-0.000866212	0.0225925	0.0225925
TRINITY_DN7732_c0_g1_i1	0	0	-4.09445	0.105828	1.35408	4.79539	0.00136886	0.00507518	0.0210301	0.0210301
TRINITY_DN7817_c0_g1_i7	0	0	-3.91269	0.102015	1.2632	4.37902	0.00189396	0.00391566	0.0189201	0.0189201
TRINITY_DN7822_c0_g1_i3	0	0	-4.23483	0.11083	1.42427	5.13047	0.00155346	0.00607897	0.0230132	0.0230132
TRINITY_DN7848_c0_g1_i2	0	0	-4.4613	0.1185	1.5375	5.69606	0.001055	0.00994923	0.0270294	0.0270294
TRINITY_DN7869_c0_g1_i2	0	0	-4.19807	0.10946	1.40589	5.03558	0.00150258	-0.00125991	0.0224606	0.0224606
TRINITY_DN8023_c0_g2_i1	0	0	-3.80232	0.100167	1.20801	4.13498	0.00221686	0.00272923	0.0178502	0.0178502
TRINITY_DN8110_c0_g1_i17	0	0	-4.00656	0.105558	1.31013	4.58688	0.00233385	-0.00181129	0.0199512	0.0199512
TRINITY_DN8118_c0_g1_i1	0	0	-4.35871	0.11476	1.48621	5.44098	0.00126863	0.0137505	0.0250709	0.0250709
TRINITY_DN8151_c0_g1_i1	0	0	-3.82027	0.101411	1.21699	4.17153	0.00255368	-0.000587431	0.0180145	0.0180145
TRINITY_DN8203_c0_g1_i1	0	0	-4.40033	0.116466	1.50702	5.53359	0.00129298	0.000260288	0.0258357	0.0258357
TRINITY_DN8212_c0_g1_i1	0	0	-4.34013	0.114519	1.47692	5.38529	0.00148727	0.00242584	0.024742	0.024742
TRINITY_DN8237_c0_g3_i1	0	0	-3.94976	0.102525	1.28173	4.46158	0.00170932	0.00325157	0.0193132	0.0193132
TRINITY_DN8251_c0_g1_i2	0	0	-3.73945	0.0995025	1.17658	4.00256	0.00249889	0.00599998	0.0173026	0.0173026
TRINITY_DN8256_c0_g2_i3	0	0	-3.99399	0.103637	1.30385	4.56308	0.00167496	0.00460489	0.0198061	0.0198061
TRINITY_DN8333_c0_g1_i2	0	0	-4.40166	0.116708	1.50768	5.53748	0.00138095	0.000805842	0.0258608	0.0258608
TRINITY_DN8361_c0_g1_i9	0	0	-3.77701	0.0994211	1.19536	4.07658	0.00214446	-0.00139647	0.0176247	0.0176247
TRINITY_DN8446_c0_g1_i2	0	0	-4.00644	0.104389	1.31007	4.59362	0.00184424	0.00687222	0.0199497	0.0199497
TRINITY_DN8454_c0_g1_i2	0	0	-3.74119	0.0982961	1.17745	4.00987	0.00200701	0.0106654	0.0173172	0.0173172
TRINITY_DN8457_c0_g1_i1	0	0	-4.13756	0.107571	1.37563	4.90266	0.00153966	0.0117619	0.0216032	0.0216032
TRINITY_DN8460_c0_g1_i2	0	0	-3.92921	0.103511	1.27146	4.41353	0.00233614	0.000546846	0.0190931	0.0190931
TRINITY_DN8462_c0_g1_i6	0	0	-4.11567	0.107174	1.36469	4.8571	0.00166404	0.0186925	0.0213085	0.0213085
TRINITY_DN854_c0_g1_i2	0	0	-2.40686	0.0473926	8.93127	1.65899	0.00191852	0.00257359	0.00127075	0.00257359
TRINITY_DN855_c0_g1_i2	0	0	-4.16858	0.109768	1.39114	4.97623	0.00206305	0.0111814	0.0220348	0.0220348
TRINITY_DN8557_c0_g1_i2	0	0	-3.89892	0.103235	1.25631	4.35308	0.00253633	0.00886514	0.0187786	0.0187786
TRINITY_DN8576_c0_g1_i1	0	0	-4.12971	0.10711	1.37171	4.87547	0.00144849	0.00177878	0.0214965	0.0214965
TRINITY_DN862_c3_g1_i2	0	0	-3.95523	0.102622	1.28447	4.47134	0.00168988	0.000261471	0.0193727	0.0193727
TRINITY_DN8652_c0_g1_i5	0	0	-3.81665	0.100031	1.21518	4.16483	0.00203122	0.00132208	0.0179811	0.0179811
TRINITY_DN8654_c0_g1_i1	0	0	-3.92421	0.102597	1.26896	4.40859	0.00201193	0.00820247	0.0190404	0.0190404
TRINITY_DN8657_c0_g1_i4	0	0	-3.77926	0.0999363	1.19648	4.09023	0.00233011	0.00867128	0.0176444	0.0176444
TRINITY_DN8681_c0_g1_i1	0	0	-4.3635	0.115083	1.4886	5.45327	0.00133135	0.0141077	0.0251569	0.0251569
TRINITY_DN8759_c0_g1_i1	0	0	-4.24033	0.110964	1.42702	5.14399	0.00152776	0.00632121	0.0230982	0.0230982
TRINITY_DN8802_c0_g1_i2	0	0	-4.43059	0.117821	1.52215	5.61197	0.00134643	0.00257244	0.0264169	0.0264169
TRINITY_DN8814_c0_g1_i7	0	0	-3.8497	0.101245	1.2317	4.2471	0.0022094	0.0126804	0.0182918	0.0182918
TRINITY_DN8831_c0_g1_i4	0	0	-3.74086	0.0986082	1.17728	4.00595	0.00213269	0.00679278	0.0173145	0.0173145
TRINITY_DN8836_c0_g1_i2	0	0	-3.78426	0.0998952	1.19898	4.0929	0.00226957	-0.000760003	0.0176885	0.0176885
TRINITY_DN8846_c0_g1_i1	0	0	-4.05849	0.107004	1.3361	4.70728	0.00232502	-0.000943599	0.0205746	0.0205746
TRINITY_DN8878_c0_g1_i1	0	0	-4.29591	0.112502	1.45481	5.27776	0.00132496	0.00445511	0.0239886	0.0239886
TRINITY_DN8935_c0_g1_i3	0	0	-3.84225	0.100563	1.22798	4.22004	0.00200508	0.000414018	0.0182207	0.0182207
TRINITY_DN9129_c0_g1_i3	0	0	-4.05725	0.105231	1.33548	4.70391	0.00158796	-0.000787874	0.0205592	0.0205592
TRINITY_DN9159_c0_g1_i1	0	0	-3.68665	0.0980081	1.15018	3.88798	0.00233675	0.00317065	0.0168744	0.0168744
TRINITY_DN9278_c0_g3_i1	0	0	-3.98773	0.103599	1.30072	4.54589	0.00173053	0.00113648	0.0197348	0.0197348
TRINITY_DN9299_c0_g1_i1	0	0	-3.67701	0.0976267	1.14536	3.86312	0.0022627	-0.00209258	0.0167992	0.0167992
TRINITY_DN9394_c0_g1_i1	0	0	-3.89304	0.101963	1.25337	4.34386	0.00207387	0.0138517	0.0187189	0.0187189
TRINITY_DN9489_c0_g1_i11	0	0	-4.26931	0.111768	1.44151	5.20999	0.00142945	0.00121955	0.0235549	0.0235549
TRINITY_DN9489_c0_g1_i6	0	0	-3.90288	0.102202	1.25829	4.35488	0.00207156	0.0011192	0.0188191	0.0188191
TRINITY_DN949_c0_g2_i1	0	0	-3.66612	0.0974401	1.13991	3.84593	0.00227382	0.0045051	0.0167153	0.0167153
TRINITY_DN9524_c0_g1_i4	0	0	-4.28655	0.112329	1.45013	5.25319	0.00140114	0.00248415	0.0238344	0.0238344
TRINITY_DN9565_c1_g1_i1	0	0	-4.10043	0.106437	1.35707	4.80756	0.0015499	0.00277518	0.0211077	0.0211077
TRINITY_DN96_c0_g1_i1	0	0	-4.30527	0.11332	1.45949	5.30209	0.00153784	0.00576541	0.0241448	0.0241448
TRINITY_DN9642_c0_g1_i2	0	0	-3.71218	0.0988178	1.16294	3.94258	0.00245191	0.00378971	0.017078	0.017078
TRINITY_DN9643_c0_g2_i4	0	0	-3.96453	0.103604	1.28912	4.49622	0.00199257	0.00443047	0.0194749	0.0194749
TRINITY_DN9644_c1_g1_i3	0	0	-4.38945	0.116178	1.50158	5.51403	0.00136263	0.0092581	0.0256319	0.0256319
TRINITY_DN9654_c0_g1_i4	0	0	-4.24623	0.110932	1.42997	5.1527	0.00142224	-8.99663e-05	0.0231898	0.0231898
TRINITY_DN9658_c0_g1_i4	0	0	-3.95486	0.10463	1.28428	4.47253	0.00252604	0.00178044	0.0193687	0.0193687
TRINITY_DN9731_c0_g1_i1	0	0	-3.87945	0.101354	1.24658	4.30592	0.00196263	0.00490613	0.0185825	0.0185825
TRINITY_DN9744_c0_g2_i3	0	0	-4.02621	0.104692	1.31996	4.6334	0.00173859	0.000433867	0.0201824	0.0201824
TRINITY_DN9745_c0_g1_i2	0	0	-4.33366	0.113942	1.47368	5.36643	0.00133639	-0.000711507	0.0246292	0.0246292
TRINITY_DN9886_c0_g1_i3	0	0	-3.76144	0.0999232	1.18757	4.05185	0.00247993	0.00852573	0.0174894	0.0174894
TRINITY_DN9887_c0_g1_i1	0	0	-3.78093	0.0996072	1.19732	4.08768	0.00218408	0.00164361	0.0176591	0.0176591
TRINITY_DN9909_c0_g1_i1	0	0	-4.00231	0.103102	1.30801	4.58894	0.00135814	0.0129098	0.0199019	0.0199019
TRINITY_DN9935_c0_g1_i2	0	0	-4.27501	0.112096	1.44436	5.22448	0.00148448	0.00185452	0.0236466	0.0236466
TRINITY_DN9944_c0_g1_i1	0	0	-3.7717	0.0985763	1.1927	4.07229	0.00185638	0.00725044	0.0175782	0.0175782
TRINITY_DN9950_c0_g2_i1	0	0	-3.95164	0.102352	1.28267	4.47776	0.00161805	0.0172767	0.0193336	0.0193336
TRINITY_DN990_c1_g1_i7	5.26461990708617e-308	2.25299e-306	-4.46658	0.119061	1.54014	5.70239	0.00121421	0.00147043	0.027137	0.027137
TRINITY_DN6616_c0_g1_i6	7.35866713364601e-308	3.14349e-306	-3.78192	0.100835	1.19781	4.08912	0.00266757	0.000330061	0.0176679	0.0176679
TRINITY_DN6035_c0_g1_i3	8.23619518896454e-308	3.51204e-306	-3.6507	0.0973442	1.1322	3.81275	0.00235332	0.00332533	0.0165985	0.0165985
TRINITY_DN8865_c0_g3_i3	8.93215745974592e-308	3.802e-306	-4.49231	0.119792	1.55301	5.76854	0.00102842	0.00198594	0.027672	0.027672
TRINITY_DN8625_c0_g1_i1	9.98499392196984e-308	4.24255e-306	-4.49431	0.119855	1.55401	5.79067	0.0010162	0.0218211	0.0277143	0.0277143
TRINITY_DN13673_c0_g1_i1	1.25715e-307	5.33203e-306	-3.71813	0.0991721	1.16592	3.95587	0.00254385	0.00446434	0.0171264	0.0171264
comp59329_c0_seq1	1.29658e-307	5.48947e-306	-3.77966	0.100816	1.19668	4.08589	0.00267956	0.0022413	0.017648	0.017648
TRINITY_DN9192_c0_g1_i3	1.4019e-307	5.92484e-306	-3.60416	0.0961396	1.10893	3.72577	0.00222657	0.0145201	0.0162591	0.0162591
TRINITY_DN543_c1_g1_i5	1.78902e-307	7.5475e-306	-3.7357	0.0996657	1.1747	3.98812	0.00259522	-0.00160857	0.0172713	0.0172713
TRINITY_DN4768_c0_g1_i1	2.21397e-307	9.32373e-306	-3.67692	0.0981124	1.14531	3.87388	0.00245355	0.0104917	0.0167985	0.0167985
TRINITY_DN2585_c0_g1_i3	2.30782e-307	9.70183e-306	-4.46417	0.119122	1.53894	5.70468	0.00129243	0.0112367	0.0270878	0.0270878
TRINITY_DN2699_c0_g1_i1	2.94155e-307	1.23441e-305	-4.47323	0.119385	1.54347	5.74053	0.00123174	0.0261303	0.0272736	0.0272736
TRINITY_DN6033_c0_g1_i2	3.3041e-307	1.38412e-305	-4.47876	0.119542	1.54623	5.73501	0.00119249	0.00322336	0.0273882	0.0273882
TRINITY_DN3773_c0_g1_i2	3.88434e-307	1.62432e-305	-4.05458	0.108233	1.33414	4.69859	0.00290247	-0.0010823	0.0205262	0.0205262
TRINITY_DN5797_c0_g1_i3	3.95345e-307	1.65032e-305	-4.454	0.118897	1.53385	5.69228	0.00111925	0.0271535	0.0268818	0.0271535
TRINITY_DN4633_c0_g1_i2	4.26776e-307	1.77841e-305	-3.70319	0.0988594	1.15845	3.9219	0.00254083	0.0018095	0.0170055	0.0170055
TRINITY_DN10940_c0_g1_i4	5.43986e-307	2.26287e-305	-4.45543	0.118962	1.53457	5.67589	0.00139322	0.00351786	0.0269106	0.0269106
comp17322_c1_seq1	5.50332e-307	2.28527e-305	-4.49476	0.120013	1.55423	5.77627	0.00108234	0.0036066	0.0277238	0.0277238
TRINITY_DN3208_c0_g1_i16	5.83769e-307	2.4199e-305	-4.1707	0.111365	1.3922	4.97435	0.00273941	0.00242128	0.0220649	0.0220649
TRINITY_DN16501_c0_g1_i1	5.86922e-307	2.42873e-305	-3.78097	0.100959	1.19734	4.08912	0.00272588	0.00265998	0.0176595	0.0176595
TRINITY_DN417_c1_g3_i1	6.75189e-307	2.78914e-305	-3.7916	0.101253	1.20265	4.10793	0.00275042	-0.00224614	0.0177538	0.0177538
TRINITY_DN14057_c0_g1_i1	9.99534e-307	4.12182e-305	-3.73176	0.0996827	1.17273	3.98501	0.00263475	0.00453082	0.0172385	0.0172385
TRINITY_DN9275_c0_g1_i2	1.25842e-306	5.18042e-305	-4.50865	0.120455	1.56118	5.81537	0.000998024	0.00763182	0.0280206	0.0280206
TRINITY_DN14880_c0_g1_i2	1.40603e-306	5.77807e-305	-4.47648	0.119605	1.54509	5.72591	0.00126968	-0.000668286	0.0273409	0.0273409
TRINITY_DN3970_c0_g1_i6	1.4413e-306	5.91282e-305	-3.72146	0.0994336	1.16759	3.95964	0.00262046	0.00052575	0.0171536	0.0171536
TRINITY_DN1786_c0_g1_i6	1.46566e-306	6.00239e-305	-4.12869	0.110316	1.3712	4.89056	0.00285622	0.0207724	0.0214828	0.0214828
TRINITY_DN15659_c0_g1_i1	1.59682e-306	6.52829e-305	-4.47906	0.119684	1.54638	5.74592	0.00125436	0.0150022	0.0273944	0.0273944
TRINITY_DN5239_c0_g1_i7	1.68061e-306	6.85908e-305	-4.47665	0.119625	1.54518	5.72763	0.00127559	0.000814372	0.0273445	0.0273445
TRINITY_DN10058_c0_g1_i1	2.3459e-306	9.55792e-305	-4.4669	0.119392	1.5403	5.70241	0.00136541	0.000376825	0.0271437	0.0271437
TRINITY_DN3198_c0_g2_i1	2.64744e-306	1.0768e-304	-4.48985	0.120016	1.55178	5.76819	0.00118763	0.00878642	0.0276201	0.0276201
TRINITY_DN19727_c0_g1_i3	3.10601e-306	1.26117e-304	-4.50961	0.120558	1.56166	5.81116	0.00102713	-0.00019866	0.0280414	0.0280414
TRINITY_DN6008_c0_g1_i3	3.63549e-306	1.47364e-304	-4.52188	0.1209	1.56779	5.84328	0.000924588	0.000444325	0.0283088	0.0283088
TRINITY_DN6952_c0_g1_i1	3.70735e-306	1.50022e-304	-3.70766	0.0991315	1.16068	3.93078	0.00261265	0.00106132	0.0170414	0.0170414
TRINITY_DN4024_c0_g1_i2	3.87337e-306	1.56473e-304	-4.19396	0.112137	1.40383	5.02782	0.00274928	-5.41302e-05	0.0224002	0.0224002
comp16748_c1_seq2	3.99523e-306	1.61123e-304	-3.82055	0.102155	1.21713	4.17142	0.00285434	-0.00173071	0.0180171	0.0180171
TRINITY_DN19835_c0_g2_i1	5.02759e-306	2.02414e-304	-3.67498	0.0982792	1.14434	3.87527	0.00234865	0.016969	0.0167835	0.016969
TRINITY_DN32418_c0_g1_i1	5.6075e-306	2.2538e-304	-4.48459	0.11994	1.54915	5.75191	0.00126138	0.00544326	0.0275097	0.0275097
TRINITY_DN4470_c1_g1_i6	6.51678e-306	2.61044e-304	-4.47875	0.119797	1.54623	5.73281	0.00131439	0.000548913	0.0273881	0.0273881
TRINITY_DN1090_c0_g1_i6	6.83114e-306	2.73177e-304	-3.27802	0.0876825	7.71165	3.08295	0.011965	0.00300776	0.00341149	0.00341149
TRINITY_DN4694_c0_g2_i3	6.88115e-306	2.74715e-304	-3.64459	0.0974884	1.12915	3.79962	0.00245517	0.00275255	0.0165528	0.0165528
TRINITY_DN20304_c0_g1_i1	7.28427e-306	2.90322e-304	-3.66188	0.0979548	1.13779	3.84436	0.00250731	0.0127951	0.016683	0.016683
TRINITY_DN5453_c0_g1_i1	9.48974e-306	3.7759e-304	-4.53743	0.121399	1.57557	5.88332	0.000817172	0.000317624	0.028658	0.028658
TRINITY_DN5228_c0_g1_i9	1.08444e-305	4.30769e-304	-3.67153	0.0982409	1.14262	3.85752	0.00254569	0.00451389	0.0167569	0.0167569
TRINITY_DN2014_c1_g1_i1	1.40123e-305	5.55682e-304	-3.69518	0.0988918	1.15444	3.90155	0.00261747	-0.00225103	0.0169417	0.0169417
TRINITY_DN4086_c0_g1_i7	1.55317e-305	6.14912e-304	-3.67527	0.0983663	1.14449	3.86671	0.00256611	0.00605275	0.0167858	0.0167858
comp49323_c0_seq1	2.14438e-305	8.47565e-304	-3.69662	0.0989606	1.15516	3.91083	0.00263323	0.00499985	0.0169532	0.0169532
TRINITY_DN11196_c0_g1_i2	2.3734e-305	9.3653e-304	-3.65497	0.0978528	1.13434	3.81904	0.00251968	7.90028e-05	0.0166307	0.0166307
TRINITY_DN7166_c0_g1_i8	3.14341e-305	1.23832e-303	-4.50535	0.120644	1.55953	5.80147	0.00116019	0.00116727	0.0279496	0.0279496
TRINITY_DN42496_c0_g1_i1	3.72752e-305	1.46599e-303	-4.50614	0.12068	1.55992	5.80369	0.00116052	0.00138156	0.0279666	0.0279666
TRINITY_DN32953_c0_g1_i1	3.76954e-305	1.48007e-303	-3.66419	0.0981321	1.13895	3.84287	0.0025592	0.00535095	0.0167006	0.0167006
TRINITY_DN3899_c0_g1_i2	7.41167e-305	2.90533e-303	-4.52366	0.121209	1.56868	5.85404	0.00103476	0.00750793	0.0283483	0.0283483
TRINITY_DN7580_c0_g1_i4	8.01273e-305	3.13577e-303	-3.62377	0.097102	1.11874	3.75595	0.0024579	0.00225488	0.0163997	0.0163997
TRINITY_DN15643_c0_g1_i1	8.87796e-305	3.46867e-303	-4.50935	0.120841	1.56153	5.81469	0.00116922	0.00455002	0.0280358	0.0280358
TRINITY_DN532_c0_g1_i3	8.97549e-305	3.50103e-303	-3.64265	0.0976159	1.12818	3.80595	0.00251935	0.0147904	0.0165384	0.0165384
comp61548_c0_seq1	1.1242e-304	4.37795e-303	-3.63035	0.0973019	1.12203	3.77238	0.00248769	0.00547591	0.0164476	0.0164476
TRINITY_DN8176_c0_g1_i5	1.32564e-304	5.15398e-303	-4.48591	0.120247	1.54981	5.74958	0.00138148	-0.00132738	0.0275373	0.0275373
comp48465_c0_seq1	1.32799e-304	5.15467e-303	-3.67297	0.098456	1.14334	3.85562	0.00261922	-0.00129639	0.016768	0.016768
comp58987_c0_seq1	1.39629e-304	5.41095e-303	-3.62352	0.0971341	1.11861	3.7582	0.00247217	0.00544728	0.0163979	0.0163979
TRINITY_DN3962_c0_g1_i1	1.56797e-304	6.06639e-303	-4.24388	0.113773	1.42879	5.15195	0.00273548	0.00436158	0.0231532	0.0231532
comp4323_c0_seq2	2.03953e-304	7.87803e-303	-3.76298	0.1009	1.18834	4.05126	0.00285897	0.0036086	0.0175026	0.0175026
TRINITY_DN15281_c0_g1_i1	2.24557e-304	8.65984e-303	-4.50361	0.120767	1.55866	5.79654	0.00125721	0.000542068	0.0279123	0.0279123
TRINITY_DN18642_c0_g1_i1	3.19555e-304	1.23034e-302	-3.65229	0.0979636	1.133	3.812	0.00258328	-0.00166396	0.0166105	0.0166105
TRINITY_DN6890_c0_g1_i1	3.42698e-304	1.31731e-302	-3.62567	0.0972544	1.11969	3.77118	0.00250333	0.0153788	0.0164135	0.0164135
TRINITY_DN12343_c1_g1_i1	3.638e-304	1.39617e-302	-3.63437	0.097492	1.12404	3.78572	0.00253221	0.0112525	0.0164772	0.0164772
TRINITY_DN4774_c1_g1_i1	3.68907e-304	1.41349e-302	-4.52324	0.121337	1.56847	5.8482	0.00110642	0.0018876	0.028339	0.028339
TRINITY_DN483_c0_g1_i8	7.91537e-304	3.02795e-302	-3.729	0.100086	1.17135	3.9789	0.00281892	0.00408421	0.0172157	0.0172157
TRINITY_DN13318_c0_g1_i7	9.72609e-304	3.71465e-302	-3.65183	0.0980295	1.13277	3.81366	0.00261264	0.00137524	0.0166069	0.0166069
TRINITY_DN12397_c0_g2_i1	1.59893e-303	6.09695e-302	-3.55129	0.0953648	1.0825	3.61032	0.00228925	0.00587155	0.0158997	0.0158997
TRINITY_DN30047_c0_g1_i1	2.12314e-303	8.08286e-302	-3.63867	0.0977312	1.12619	3.79055	0.00259396	0.0064194	0.0165088	0.0165088
TRINITY_DN19582_c0_g2_i1	2.16153e-303	8.21588e-302	-4.51614	0.121301	1.56492	5.83339	0.00124493	0.00586571	0.0281829	0.0281829
TRINITY_DN1255_c0_g1_i3	2.23033e-303	8.46387e-302	-4.444	0.119366	1.52885	5.64486	0.00181497	0.000803296	0.0266816	0.0266816
TRINITY_DN21100_c0_g1_i1	3.13274e-303	1.18695e-301	-3.70735	0.0996039	1.16053	3.93078	0.00280291	0.00163578	0.0170389	0.0170389
TRINITY_DN8225_c0_g1_i1	3.44494e-303	1.30316e-301	-3.60413	0.0968373	1.10892	3.71511	0.0024961	0.00188956	0.0162588	0.0162588
TRINITY_DN26646_c0_g1_i1	3.49101e-303	1.31849e-301	-3.622	0.0973186	1.11785	3.75234	0.00255492	0.00220583	0.0163869	0.0163869
TRINITY_DN46783_c0_g1_i1	3.65821e-303	1.37945e-301	-4.52272	0.121524	1.56822	5.84632	0.00120858	0.00115184	0.0283275	0.0283275
TRINITY_DN6161_c0_g1_i3	4.92856e-303	1.85554e-301	-4.5201	0.12148	1.5669	5.84563	0.00124489	0.00821725	0.0282697	0.0282697
TRINITY_DN22227_c0_g1_i1	5.33918e-303	2.00696e-301	-3.60036	0.0967668	1.10703	3.71788	0.00249539	0.0141527	0.0162322	0.0162322
comp12868_c0_seq1	9.33065e-303	3.50179e-301	-4.53072	0.121821	1.57222	5.86952	0.00117471	0.00411545	0.0285061	0.0285061
TRINITY_DN5271_c0_g1_i3	1.09065e-302	4.08676e-301	-4.53902	0.122058	1.57636	5.88883	0.00110183	0.00164016	0.0286944	0.0286944
TRINITY_DN4464_c0_g2_i1	1.23768e-302	4.63041e-301	-3.63315	0.0977074	1.12343	3.77441	0.00262528	0.00091473	0.0164682	0.0164682
TRINITY_DN8895_c1_g1_i4	1.28953e-302	4.81682e-301	-4.20463	0.11308	1.40917	5.05585	0.00301666	0.00249614	0.0225574	0.0225574
TRINITY_DN5064_c0_g1_i2	1.38967e-302	5.18273e-301	-3.72288	0.100129	1.16829	3.96443	0.00288635	0.00233502	0.0171652	0.0171652
TRINITY_DN8901_c0_g2_i1	1.4255e-302	5.30803e-301	-3.5538	0.0955831	1.08375	3.61563	0.00235625	0.00604408	0.015916	0.015916
TRINITY_DN6811_c1_g1_i1	1.48279e-302	5.51273e-301	-3.65361	0.0982705	1.13366	3.81953	0.00269379	0.00379217	0.0166204	0.0166204
comp49892_c0_seq1	2.17648e-302	8.0791e-301	-3.66161	0.0985129	1.13766	3.83301	0.00272866	-1.56569e-05	0.0166809	0.0166809
TRINITY_DN2959_c0_g1_i5	2.7085e-302	1.00383e-300	-4.10408	0.110435	1.35889	4.81964	0.00323617	0.00519094	0.0211554	0.0211554
TRINITY_DN32985_c0_g1_i1	3.35035e-302	1.23786e-300	-3.56324	0.0958962	1.08847	3.62913	0.00241406	-0.000645071	0.0159781	0.0159781
TRINITY_DN52318_c0_g1_i1	3.39996e-302	1.25424e-300	-3.63888	0.0979331	1.12629	3.78572	0.00267134	0.000175085	0.0165104	0.0165104
TRINITY_DN38930_c0_g1_i1	3.59199e-302	1.32303e-300	-3.64837	0.0981924	1.13104	3.81005	0.00270245	0.00548	0.0165811	0.0165811
TRINITY_DN5942_c0_g1_i1	3.85081e-302	1.41617e-300	-3.63671	0.0978834	1.12521	3.7793	0.00266794	-0.00203942	0.0164944	0.0164944
TRINITY_DN46979_c0_g1_i1	4.36558e-302	1.603e-300	-4.55618	0.122642	1.58494	5.93703	0.000987479	0.00595041	0.0290949	0.0290949
TRINITY_DN15296_c1_g1_i1	4.59506e-302	1.68467e-300	-4.51962	0.121663	1.56666	5.84632	0.0013446	0.0103767	0.0282591	0.0282591
TRINITY_DN887_c0_g2_i1	7.31153e-302	2.67647e-300	-4.55589	0.12268	1.5848	5.93704	0.00101301	0.00681796	0.029088	0.029088
TRINITY_DN480_c1_g1_i6	7.61167e-302	2.78206e-300	-4.48193	0.120692	1.54782	5.74676	0.00167916	0.00698278	0.0274541	0.0274541
TRINITY_DN7180_c0_g1_i3	1.06639e-301	3.89165e-300	-3.62506	0.0976419	1.11938	3.75868	0.00265881	0.00211053	0.0164091	0.0164091
TRINITY_DN14225_c0_g1_i2	1.37609e-301	5.01419e-300	-3.67266	0.0989422	1.14318	3.8637	0.00281356	0.00870427	0.0167655	0.0167655
comp52868_c0_seq1	1.99083e-301	7.24308e-300	-3.78305	0.101944	1.19838	4.0956	0.00310711	0.00459677	0.0176779	0.0176779
TRINITY_DN38606_c0_g1_i1	2.75997e-301	1.0026e-299	-3.68626	0.0993588	1.14998	3.89742	0.00287299	0.0146081	0.0168714	0.0168714
TRINITY_DN6718_c0_g1_i3	3.41137e-301	1.23735e-299	-3.59684	0.0969636	1.10527	3.70113	0.0025964	0.00296165	0.0162075	0.0162075
TRINITY_DN10846_c0_g1_i1	3.7923e-301	1.37342e-299	-3.59581	0.0969431	1.10476	3.69951	0.00259573	0.00356441	0.0162002	0.0162002
TRINITY_DN1257_c4_g1_i1	4.13724e-301	1.49607e-299	-3.56208	0.09604	1.08789	3.62967	0.00247691	0.00266687	0.0159704	0.0159704
TRINITY_DN38593_c0_g1_i1	4.24876e-301	1.53407e-299	-3.5812	0.0965572	1.09745	3.67268	0.00254754	0.00725557	0.016099	0.016099
TRINITY_DN19119_c0_g4_i3	4.51719e-301	1.62851e-299	-4.54463	0.122539	1.57917	5.90505	0.00120779	0.00345834	0.0288239	0.0288239
TRINITY_DN9790_c0_g1_i1	4.63017e-301	1.66672e-299	-3.67404	0.0990667	1.14387	3.86907	0.00285218	0.0115337	0.0167762	0.0167762
TRINITY_DN11117_c0_g1_i2	4.70982e-301	1.69283e-299	-3.59058	0.0968176	1.10215	3.69669	0.00258353	0.0127929	0.0161638	0.0161638
TRINITY_DN21167_c0_g1_i1	5.14722e-301	1.84726e-299	-3.59677	0.0969906	1.10524	3.6992	0.00260739	0.00087419	0.016207	0.016207
TRINITY_DN2742_c0_g1_i3	5.19289e-301	1.86084e-299	-3.84694	0.103737	1.23032	4.24586	0.00325751	0.0172564	0.0182654	0.0182654
TRINITY_DN2681_c0_g2_i2	6.23544e-301	2.23107e-299	-3.6227	0.0977034	1.1182	3.75588	0.00269999	0.00452378	0.0163919	0.0163919
TRINITY_DN5123_c1_g1_i2	6.45462e-301	2.30602e-299	-3.8182	0.102979	1.21595	4.17009	0.00321383	0.00234007	0.0179954	0.0179954
TRINITY_DN13441_c0_g1_i1	8.27547e-301	2.9477e-299	-3.65642	0.0986332	1.13506	3.83119	0.00281544	0.0104379	0.0166416	0.0166416
TRINITY_DN13461_c0_g2_i1	1.09895e-300	3.90858e-299	-3.81274	0.102871	1.21322	4.15646	0.00321982	0.000312439	0.0179452	0.0179452
TRINITY_DN2964_c0_g1_i10	1.44507e-300	5.13193e-299	-4.56637	0.123229	1.59004	5.96552	0.00103163	0.00816561	0.0293393	0.0293393
TRINITY_DN1474_c1_g1_i1	1.57396e-300	5.58135e-299	-4.55387	0.1229	1.58379	5.93026	0.00116853	0.0048838	0.0290401	0.0290401
TRINITY_DN2349_c0_g1_i1	1.91237e-300	6.77127e-299	-4.51371	0.121833	1.56371	5.83547	0.00155656	0.0153044	0.02813	0.02813
TRINITY_DN2104_c0_g1_i4	1.98449e-300	7.01619e-299	-4.31572	0.116492	1.46472	5.32846	0.00281976	0.00522649	0.0243211	0.0243211
TRINITY_DN483_c0_g1_i5	2.45701e-300	8.67391e-299	-3.67628	0.0992474	1.14499	3.86405	0.00290655	0.00014202	0.0167935	0.0167935
TRINITY_DN13664_c0_g1_i1	2.64617e-300	9.32786e-299	-3.67339	0.0991749	1.14355	3.86002	0.00290008	0.00251403	0.0167712	0.0167712
comp40763_c0_seq19	3.58114e-300	1.2605e-298	-3.6701	0.0991078	1.1419	3.8528	0.00289885	0.00216754	0.0167458	0.0167458
TRINITY_DN8657_c0_g1_i3	5.13654e-300	1.8053e-298	-3.62151	0.0978213	1.11761	3.75375	0.00275473	0.00485106	0.0163833	0.0163833
TRINITY_DN13561_c0_g1_i3	6.17644e-300	2.16758e-298	-3.53556	0.0955127	1.07463	3.57288	0.00244647	-0.000823208	0.0157989	0.0157989
TRINITY_DN11935_c0_g1_i2	7.14219e-300	2.50282e-298	-3.67882	0.0993933	1.14626	3.86962	0.00294478	0.000384637	0.0168133	0.0168133
TRINITY_DN15674_c0_g1_i1	7.40297e-300	2.59039e-298	-4.59231	0.124077	1.60301	6.02758	0.000805568	0.00158895	0.0299847	0.0299847
TRINITY_DN37007_c0_g1_i1	1.21765e-299	4.25446e-298	-4.58334	0.12388	1.59852	6.00774	0.000934592	0.00576897	0.0297577	0.0297577
TRINITY_DN1806_c0_g1_i6	1.44161e-299	5.02957e-298	-4.30621	0.116404	1.45996	5.30059	0.00293914	-6.69332e-05	0.0241605	0.0241605
TRINITY_DN6342_c0_g1_i6	1.49429e-299	5.20572e-298	-4.33959	0.117309	1.47665	5.38103	0.00279032	-0.00226414	0.0247325	0.0247325
TRINITY_DN10241_c0_g1_i4	1.77356e-299	6.16959e-298	-4.02261	0.108754	1.31816	4.62746	0.0035152	0.00138385	0.0201397	0.0201397
TRINITY_DN26506_c0_g1_i1	2.26361e-299	7.86284e-298	-3.64369	0.0985271	1.1287	3.79773	0.00286909	0.00232519	0.0165461	0.0165461
TRINITY_DN893_c0_g2_i3	2.77077e-299	9.61044e-298	-3.85947	0.104377	1.23659	4.25746	0.00340314	-0.00152503	0.0183861	0.0183861
TRINITY_DN15517_c1_g1_i4	3.45823e-299	1.19774e-297	-3.66327	0.0990872	1.13849	3.83818	0.00294299	0.0017542	0.0166936	0.0166936
TRINITY_DN2607_c0_g2_i2	3.72435e-299	1.28804e-297	-4.57537	0.123765	1.59454	5.98551	0.00107622	0.0040287	0.0295594	0.0295594
TRINITY_DN295_c0_g1_i6	3.96173e-299	1.36815e-297	-3.6457	0.0986217	1.1297	3.8141	0.00289144	0.01653	0.016561	0.016561
TRINITY_DN65_c0_g4_i1	5.06265e-299	1.74581e-297	-4.57187	0.123698	1.59279	5.97458	0.00112911	0.00187125	0.0294735	0.0294735
TRINITY_DN14563_c0_g1_i2	5.33591e-299	1.83738e-297	-3.6351	0.0983564	1.1244	3.7901	0.00286547	0.0142667	0.0164825	0.0164825
TRINITY_DN2107_c0_g1_i4	6.108e-299	2.1002e-297	-3.9784	0.107656	1.29605	4.54206	0.0017434	0.0214362	0.0196293	0.0214362
TRINITY_DN8137_c0_g1_i3	8.61384e-299	2.95754e-297	-4.48542	0.121406	1.54956	5.74929	0.00195202	-0.000773557	0.027527	0.027527
TRINITY_DN10575_c0_g1_i1	9.89331e-299	3.39195e-297	-4.55148	0.123207	1.58259	5.92324	0.00137619	0.00374346	0.0289838	0.0289838
TRINITY_DN6376_c0_g1_i1	1.1377e-298	3.89504e-297	-3.49194	0.0945353	1.05282	3.48469	0.00234035	-0.00141699	0.0155335	0.0155335
TRINITY_DN33817_c0_g1_i1	1.23987e-298	4.2387e-297	-4.58293	0.124079	1.59832	6.00123	0.00104372	-0.000675599	0.0297474	0.0297474
TRINITY_DN11015_c0_g1_i2	1.33862e-298	4.56973e-297	-3.56534	0.0965339	1.08952	3.63375	0.00264553	-0.000484	0.015992	0.015992
TRINITY_DN32415_c0_g1_i1	1.61882e-298	5.51836e-297	-4.59539	0.124441	1.60455	6.0357	0.000907462	0.00152639	0.0300635	0.0300635
TRINITY_DN29109_c0_g1_i1	1.66578e-298	5.67034e-297	-4.59461	0.124422	1.60416	6.03357	0.000918268	0.00142526	0.0300434	0.0300434
TRINITY_DN4463_c0_g1_i7	1.81365e-298	6.16486e-297	-4.45544	0.120661	1.53457	5.67597	0.00220739	0.00278965	0.0269106	0.0269106
TRINITY_DN43182_c0_g1_i1	1.85412e-298	6.29342e-297	-3.5171	0.0952504	1.0654	3.53749	0.00246125	0.00129444	0.015684	0.015684
TRINITY_DN5166_c0_g1_i1	1.88796e-298	6.39007e-297	-4.57888	0.124008	1.59629	5.99083	0.00110925	-0.000521501	0.0296465	0.0296465
TRINITY_DN12133_c0_g1_i2	2.53315e-298	8.56162e-297	-4.16777	0.112898	1.39074	4.98479	0.00192188	0.0235699	0.0220232	0.0235699
TRINITY_DN5377_c0_g1_i3	2.77875e-298	9.37839e-297	-3.51657	0.0952644	1.06514	3.53625	0.0024698	0.00107533	0.0156808	0.0156808
TRINITY_DN2828_c0_g1_i2	2.90307e-298	9.78408e-297	-4.53974	0.122986	1.57672	5.89054	0.00154018	0.0010016	0.0287111	0.0287111
TRINITY_DN33167_c0_g1_i1	3.34189e-298	1.12471e-296	-3.68397	0.0998129	1.14884	3.88214	0.00307178	0.00221046	0.0168534	0.0168534
TRINITY_DN14250_c0_g1_i4	4.289e-298	1.44142e-296	-3.59224	0.0973453	1.10297	3.69171	0.00277695	0.00282835	0.0161753	0.0161753
TRINITY_DN12773_c0_g1_i1	5.54713e-298	1.86161e-296	-4.60112	0.124708	1.60741	6.05167	0.000893032	0.00260156	0.0302114	0.0302114
TRINITY_DN1658_c0_g1_i4	6.63785e-298	2.22452e-296	-4.5143	0.122371	1.564	5.8408	0.00180657	0.0194834	0.0281429	0.0281429
TRINITY_DN4289_c0_g1_i1	9.6075e-298	3.2152e-296	-3.97335	0.107737	1.29353	4.51273	0.00364163	-0.00128857	0.0195728	0.0195728
TRINITY_DN1086_c1_g1_i8	1.23256e-297	4.11905e-296	-4.59918	0.124729	1.60644	6.04467	0.000953587	0.000345798	0.030161	0.030161
comp25711_c0_seq2	1.70443e-297	5.68798e-296	-3.5944	0.0975026	1.10405	3.69366	0.00282317	-0.000125811	0.0161904	0.0161904
TRINITY_DN52902_c0_g1_i1	2.11926e-297	7.06241e-296	-3.56509	0.0967231	1.0894	3.64508	0.00272031	0.0132472	0.0159904	0.0159904
TRINITY_DN6144_c0_g2_i1	2.70673e-297	9.00754e-296	-3.62482	0.0983613	1.11926	3.75691	0.00294256	0.000344179	0.0164073	0.0164073
TRINITY_DN2259_c0_g1_i1	3.56552e-297	1.18489e-295	-4.60088	0.124872	1.60729	6.05998	0.000981293	0.0129741	0.0302049	0.0302049
TRINITY_DN4848_c0_g1_i3	3.5925e-297	1.19219e-295	-4.6181	0.12534	1.6159	6.09625	0.00076171	0.00259142	0.0306588	0.0306588
TRINITY_DN14634_c0_g1_i1	3.64586e-297	1.20821e-295	-3.55507	0.0964897	1.08439	3.61197	0.00269622	-0.00156797	0.0159243	0.0159243
TRINITY_DN4412_c0_g1_i3	3.65288e-297	1.20885e-295	-3.59123	0.0974713	1.10247	3.6872	0.00283307	-7.37873e-05	0.0161683	0.0161683
TRINITY_DN18948_c0_g1_i3	4.95271e-297	1.63673e-295	-4.60117	0.12491	1.60744	6.06022	0.00099282	0.0123578	0.0302124	0.0302124
TRINITY_DN15165_c0_g1_i2	7.69109e-297	2.53817e-295	-3.47734	0.094432	1.04552	3.46352	0.00238559	0.00775515	0.0154492	0.0154492
TRINITY_DN12483_c0_g1_i1	7.78182e-297	2.56455e-295	-3.56335	0.0967685	1.08853	3.634	0.00274945	0.00442428	0.0159788	0.0159788
TRINITY_DN11333_c0_g1_i1	8.41696e-297	2.77003e-295	-3.50183	0.0951033	1.05777	3.51087	0.0024974	0.00591169	0.0155919	0.0155919
TRINITY_DN8468_c0_g1_i1	9.92199e-297	3.26083e-295	-3.54336	0.096243	1.07854	3.58918	0.00267688	-0.000440365	0.0158485	0.0158485
TRINITY_DN6504_c0_g1_i5	1.27473e-296	4.18359e-295	-4.59442	0.124814	1.60406	6.0346	0.00111869	0.0030246	0.0300385	0.0300385
TRINITY_DN6729_c0_g1_i1	1.36055e-296	4.45907e-295	-3.80097	0.103264	1.20734	4.13395	0.00348888	0.00367329	0.017838	0.017838
TRINITY_DN10721_c0_g1_i3	2.22027e-296	7.26672e-295	-3.53303	0.0960192	1.07337	3.5758	0.00265648	0.00834747	0.0157829	0.0157829
TRINITY_DN32689_c0_g1_i1	2.676e-296	8.74626e-295	-3.73009	0.101389	1.1719	3.98012	0.00333475	0.00229261	0.0172246	0.0172246
TRINITY_DN15816_c0_g1_i6	3.53435e-296	1.15358e-294	-4.27627	0.116259	1.44499	5.2329	0.00336517	0.00619637	0.023667	0.023667
TRINITY_DN12555_c0_g1_i5	3.8944e-296	1.26936e-294	-3.55179	0.0965692	1.08275	3.60622	0.00274831	-0.000559798	0.0159029	0.0159029
TRINITY_DN38134_c0_g1_i1	4.05124e-296	1.31868e-294	-3.60631	0.0980545	1.11001	3.72148	0.00295502	0.00361193	0.0162743	0.0162743
TRINITY_DN2372_c0_g3_i1	4.64925e-296	1.51126e-294	-3.82376	0.103978	1.21873	4.19601	0.00228962	0.019333	0.0180469	0.019333
TRINITY_DN13419_c0_g1_i2	4.77606e-296	1.55036e-294	-4.61522	0.125502	1.61446	6.09854	0.00091943	0.0139599	0.0305819	0.0305819
TRINITY_DN4747_c0_g1_i5	5.17272e-296	1.67683e-294	-4.61035	0.125377	1.61203	6.07489	0.00098574	0.0012608	0.0304529	0.0304529
TRINITY_DN3270_c0_g1_i1	5.82524e-296	1.88579e-294	-4.6054	0.125253	1.60955	6.07745	0.00105384	0.019392	0.0303228	0.0303228
TRINITY_DN4170_c0_g1_i6	6.40956e-296	2.07213e-294	-3.61839	0.0984163	1.11605	3.74181	0.00301074	-0.00181529	0.0163608	0.0163608
TRINITY_DN18385_c0_g1_i2	7.5741e-296	2.44529e-294	-3.50696	0.0953971	1.06033	3.52008	0.00257867	0.00460018	0.0156225	0.0156225
TRINITY_DN37867_c0_g1_i1	1.38735e-295	4.47297e-294	-4.60837	0.125414	1.61104	6.0683	0.00105684	-0.00039268	0.0304006	0.0304006
TRINITY_DN4937_c0_g1_i7	1.53499e-295	4.9423e-294	-3.54324	0.0964345	1.07847	3.59572	0.00275149	0.00740255	0.0158478	0.0158478
TRINITY_DN4752_c0_g1_i1	1.74937e-295	5.62493e-294	-4.6089	0.12545	1.6113	6.07621	0.00106097	0.00720566	0.0304145	0.0304145
TRINITY_DN1159_c0_g1_i2	1.79293e-295	5.75722e-294	-4.61291	0.125562	1.61331	6.08289	0.00101089	0.00270125	0.0305206	0.0305206
TRINITY_DN14279_c0_g1_i4	1.87293e-295	6.00599e-294	-3.55847	0.0968633	1.08609	3.6305	0.00281838	0.011871	0.0159466	0.0159466
TRINITY_DN6450_c0_g1_i3	5.32123e-295	1.70408e-293	-4.41594	0.120297	1.51482	5.57484	0.00281001	0.000999251	0.0261327	0.0261327
TRINITY_DN33396_c0_g1_i1	5.47521e-295	1.75104e-293	-4.62097	0.125885	1.61734	6.10182	0.000958243	5.0143e-05	0.0307359	0.0307359
TRINITY_DN8336_c0_g1_i1	7.68909e-295	2.45576e-293	-4.53913	0.123687	1.57642	5.88874	0.0018998	0.000400287	0.028697	0.028697
TRINITY_DN4258_c0_g1_i3	1.05985e-294	3.38043e-293	-3.5115	0.0957077	1.0626	3.52897	0.00266994	0.00424751	0.01565	0.01565
TRINITY_DN12338_c0_g2_i1	1.1808e-294	3.76118e-293	-4.61759	0.125865	1.61565	6.09724	0.00103875	0.00503797	0.0306451	0.0306451
TRINITY_DN2269_c0_g5_i1	1.1968e-294	3.80705e-293	-4.60482	0.125518	1.60926	6.07238	0.00120195	0.015118	0.0303075	0.0303075
TRINITY_DN87_c1_g1_i1	1.81866e-294	5.77745e-293	-4.5625	0.124403	1.5881	5.94879	0.00170634	-0.000260193	0.0292459	0.0292459
TRINITY_DN7716_c0_g1_i2	1.85463e-294	5.88387e-293	-4.62318	0.126059	1.61844	6.10819	0.000986497	0.000651238	0.0307954	0.0307954
TRINITY_DN8722_c0_g1_i1	1.91926e-294	6.08082e-293	-3.41795	0.0931991	1.01583	3.34917	0.00224349	0.0109837	0.0151286	0.0151286
TRINITY_DN6619_c0_g1_i1	2.04582e-294	6.47318e-293	-3.49627	0.0953391	1.05499	3.49767	0.00262016	0.00335512	0.0155589	0.0155589
TRINITY_DN42339_c0_g1_i1	2.21265e-294	6.99173e-293	-4.63492	0.126396	1.62431	6.14197	0.000835799	0.00397387	0.0311161	0.0311161
TRINITY_DN9578_c0_g1_i2	4.62315e-294	1.45893e-292	-3.64661	0.0994989	1.13016	3.8028	0.00323222	0.000783808	0.0165678	0.0165678
TRINITY_DN14839_c0_g3_i1	6.65935e-294	2.09871e-292	-3.52346	0.0961648	1.06858	3.56245	0.00277216	0.0151751	0.0157232	0.0157232
comp15554_c0_seq1	8.79153e-294	2.767e-292	-3.54844	0.0968666	1.08107	3.59814	0.0028851	-0.00219401	0.0158812	0.0158812
TRINITY_DN18280_c0_g1_i1	9.64808e-294	3.03258e-292	-3.56788	0.0974042	1.09079	3.64132	0.00296613	0.00198453	0.016009	0.016009
TRINITY_DN8101_c0_g1_i4	1.03561e-293	3.25083e-292	-3.48024	0.0950166	1.04697	3.46974	0.00259053	0.00808559	0.0154658	0.0154658
TRINITY_DN5918_c0_g1_i2	1.06205e-293	3.32942e-292	-4.63415	0.126523	1.62393	6.13938	0.00092105	0.00324633	0.0310949	0.0310949
TRINITY_DN9128_c0_g1_i1	1.08121e-293	3.38505e-292	-3.97559	0.108544	1.29465	4.53599	0.00151142	0.0220521	0.0195978	0.0220521
TRINITY_DN1469_c0_g1_i2	1.60904e-293	5.03093e-292	-4.63333	0.126539	1.62352	6.14042	0.000952158	0.0069623	0.0310722	0.0310722
TRINITY_DN1436_c0_g1_i3	1.6855e-293	5.26308e-292	-4.62241	0.126246	1.61806	6.11162	0.00110119	0.00689754	0.0307747	0.0307747
TRINITY_DN29283_c0_g1_i1	1.6972e-293	5.29269e-292	-4.64102	0.126754	1.62736	6.16731	0.000847918	0.0146599	0.0312855	0.0312855
TRINITY_DN3370_c0_g1_i9	3.3681e-293	1.04896e-291	-3.59545	0.0982482	1.10458	3.69907	0.00310774	0.00339469	0.0161977	0.0161977
TRINITY_DN8121_c0_g1_i1	4.54e-293	1.41209e-291	-3.56667	0.0974836	1.09019	3.64965	0.00300519	0.0145364	0.0160009	0.0160009
TRINITY_DN11694_c0_g1_i3	4.79232e-293	1.48862e-291	-4.62192	0.126331	1.61781	6.12154	0.00115742	0.019935	0.0307614	0.0307614
TRINITY_DN233_c1_g1_i1	7.97491e-293	2.47399e-291	-4.32993	0.118395	1.47182	5.36952	0.00347008	0.0115383	0.0245645	0.0245645
TRINITY_DN14958_c0_g1_i1	9.11317e-293	2.82342e-291	-3.47376	0.0949937	1.04373	3.45169	0.00261872	0.00201065	0.0154289	0.0154289
TRINITY_DN436_c0_g2_i1	9.31791e-293	2.8831e-291	-4.64316	0.126974	1.62843	6.1624	0.000899547	0.00225064	0.0313454	0.0313454
TRINITY_DN9988_c0_g1_i1	1.03093e-292	3.18571e-291	-3.4592	0.0946043	1.03645	3.42557	0.00255239	0.00525457	0.0153475	0.0153475
TRINITY_DN13993_c0_g1_i1	1.10007e-292	3.39495e-291	-4.63475	0.12676	1.62423	6.14156	0.00102469	0.00382474	0.0311115	0.0311115
TRINITY_DN6258_c0_g2_i1	1.73083e-292	5.33463e-291	-3.56144	0.097438	1.08757	3.63473	0.00302214	0.00954964	0.0159662	0.0159662
comp49693_c0_seq1	2.06484e-292	6.35585e-291	-3.43245	0.0939215	1.02308	3.3791	0.00243881	0.0126037	0.0152037	0.0152037
TRINITY_DN10825_c0_g1_i6	2.22625e-292	6.84385e-291	-3.61738	0.0989873	1.11555	3.7555	0.00256972	0.0170272	0.0163535	0.0170272
TRINITY_DN814_c0_g1_i10	2.5723e-292	7.89747e-291	-4.6569	0.127447	1.6353	6.19857	0.000750382	0.00201285	0.0317349	0.0317349
TRINITY_DN7764_c1_g2_i2	3.76023e-292	1.15298e-290	-3.48993	0.095537	1.05182	3.48468	0.00273289	0.00286021	0.0155218	0.0155218
TRINITY_DN2366_c0_g1_i14	4.11574e-292	1.26036e-290	-4.09327	0.112061	1.35349	4.78928	0.00410058	-0.00157297	0.0210148	0.0210148
TRINITY_DN24746_c0_g1_i1	6.58758e-292	2.01472e-290	-3.56884	0.0977384	1.09127	3.65519	0.00309012	0.0157521	0.0160154	0.0160154
TRINITY_DN4881_c0_g1_i4	8.5591e-292	2.61432e-290	-3.52309	0.0965042	1.0684	3.55123	0.00290522	0.00282118	0.0157209	0.0157209
TRINITY_DN10623_c0_g2_i1	1.31881e-291	4.0179e-290	-3.56921	0.0977993	1.09146	3.64511	0.00311149	0.00310405	0.0160179	0.0160179
TRINITY_DN8327_c0_g2_i1	2.6344e-291	8.01572e-290	-3.56791	0.0978143	1.09081	3.6394	0.00312611	-0.000481151	0.0160092	0.0160092
TRINITY_DN11635_c0_g1_i4	2.95512e-291	8.9801e-290	-3.64534	0.0999458	1.12952	3.79815	0.00341994	-0.00174266	0.0165584	0.0165584
TRINITY_DN7136_c0_g1_i9	4.1836e-291	1.2697e-289	-4.64917	0.127502	1.63144	6.18493	0.000998668	0.00982338	0.0315147	0.0315147
TRINITY_DN9398_c0_g1_i4	4.79133e-291	1.45229e-289	-3.504	0.0961057	1.05886	3.5157	0.00286775	0.00610338	0.0156049	0.0156049
TRINITY_DN6440_c0_g1_i3	4.83306e-291	1.46308e-289	-3.54385	0.0971991	1.07878	3.60351	0.00304369	0.0147621	0.0158516	0.0158516
TRINITY_DN8939_c0_g1_i1	5.54375e-291	1.67609e-289	-4.64042	0.127288	1.62706	6.16004	0.00113603	0.00776078	0.0312686	0.0312686
TRINITY_DN10740_c0_g1_i2	5.60234e-291	1.69165e-289	-3.97958	0.109162	1.29664	4.54529	0.00212448	0.0217083	0.0196425	0.0217083
TRINITY_DN42569_c0_g1_i1	7.29649e-291	2.20042e-289	-4.65733	0.127779	1.63552	6.19944	0.000907574	0.00153498	0.0317472	0.0317472
TRINITY_DN10500_c0_g1_i7	1.05274e-290	3.17074e-289	-3.96237	0.108742	1.28804	4.48964	0.00419854	0.000248712	0.019451	0.019451
TRINITY_DN37275_c0_g1_i1	1.48976e-290	4.47567e-289	-3.44532	0.0945768	1.02951	3.39162	0.00261755	-0.00246325	0.015272	0.015272
TRINITY_DN48035_c0_g1_i1	1.83777e-290	5.51425e-289	-4.66	0.127941	1.63686	6.2204	0.000913571	0.0176749	0.0318243	0.0318243
TRINITY_DN4492_c0_g1_i1	1.84391e-290	5.52568e-289	-3.57978	0.0982837	1.09674	3.66569	0.00322997	0.00179765	0.0160894	0.0160894
comp46272_c0_seq1	2.55089e-290	7.63335e-289	-3.49413	0.0959555	1.05392	3.49083	0.00286859	0.000121258	0.0155463	0.0155463
TRINITY_DN4141_c0_g1_i1	2.55365e-290	7.63335e-289	-3.63854	0.0999214	1.12612	3.79968	0.00308509	0.0168835	0.0165079	0.0168835
TRINITY_DN7906_c0_g1_i1	2.74825e-290	8.20474e-289	-3.51529	0.096542	1.0645	3.54272	0.00296772	0.0111223	0.015673	0.015673
TRINITY_DN4942_c0_g2_i1	3.60056e-290	1.07358e-288	-4.64415	0.127571	1.62893	6.17214	0.00117527	0.0102639	0.0313732	0.0313732
TRINITY_DN7257_c0_g1_i9	3.64933e-290	1.08676e-288	-3.46461	0.0951705	1.03916	3.43959	0.00273737	0.00894415	0.0153775	0.0153775
TRINITY_DN32955_c0_g1_i1	4.44e-290	1.32057e-288	-3.57992	0.0983525	1.09681	3.66501	0.00325612	0.000658611	0.0160903	0.0160903
TRINITY_DN3246_c0_g1_i2	6.18703e-290	1.83788e-288	-4.62452	0.127083	1.61912	6.11538	0.00146842	0.0044014	0.0308319	0.0308319
TRINITY_DN16443_c0_g1_i1	1.3373e-289	3.96754e-288	-4.64498	0.12772	1.62934	6.17087	0.00122826	0.00618923	0.0313963	0.0313963
TRINITY_DN9816_c0_g2_i1	1.77598e-289	5.26249e-288	-3.47068	0.0954512	1.04219	3.44413	0.00281039	0.000142989	0.0154115	0.0154115
TRINITY_DN11552_c0_g2_i3	1.78307e-289	5.2769e-288	-3.57252	0.0982523	1.09311	3.65768	0.00326689	0.00973696	0.0160401	0.0160401
TRINITY_DN32952_c0_g1_i1	1.88939e-289	5.5846e-288	-4.65281	0.127968	1.63326	6.18914	0.00113378	0.00330294	0.0316181	0.0316181
TRINITY_DN10255_c0_g1_i1	2.14514e-289	6.33268e-288	-3.56455	0.0980469	1.08913	3.63367	0.00323957	0.00070324	0.0159868	0.0159868
TRINITY_DN42773_c0_g1_i1	2.1803e-289	6.4285e-288	-3.58936	0.0987304	1.10153	3.6827	0.00334015	-0.0013506	0.0161552	0.0161552
TRINITY_DN8551_c0_g1_i2	2.8898e-289	8.50988e-288	-3.75746	0.103376	1.18558	4.05217	0.00277949	0.0185938	0.0174551	0.0185938
TRINITY_DN4617_c0_g2_i1	6.09964e-289	1.794e-287	-4.67077	0.128576	1.64224	6.23558	0.000925918	0.00186902	0.0321379	0.0321379
TRINITY_DN7963_c0_g1_i1	6.33867e-289	1.862e-287	-3.40348	0.0936932	1.00859	3.31894	0.00250105	0.00836813	0.0150558	0.0150558
TRINITY_DN1286_c0_g1_i27	7.39576e-289	2.16985e-287	-4.34265	0.119561	1.47818	5.3902	0.00380371	-0.00142019	0.024786	0.024786
TRINITY_DN14123_c0_g1_i6	1.48825e-288	4.35566e-287	-3.42104	0.0942376	1.01737	3.34614	0.002617	3.0916e-05	0.0151445	0.0151445
TRINITY_DN8257_c0_g1_i1	2.32818e-288	6.80549e-287	-4.65846	0.128368	1.63608	6.20291	0.00117676	0.00180197	0.0317797	0.0317797
TRINITY_DN19_c0_g6_i1	2.33128e-288	6.80618e-287	-4.66678	0.128597	1.64024	6.22369	0.00105349	0.000295214	0.032021	0.032021
TRINITY_DN8175_c0_g1_i5	2.50405e-288	7.30163e-287	-4.16358	0.114737	1.3893	4.97553	0.00372797	0.0226012	0.0219827	0.0226012
TRINITY_DN16884_c0_g1_i3	2.56789e-288	7.47862e-287	-4.66182	0.12847	1.63776	6.21268	0.00113222	0.0027949	0.0318768	0.0318768
TRINITY_DN2414_c0_g1_i4	2.77037e-288	8.05846e-287	-4.4206	0.121829	1.51715	5.59376	0.00346219	0.00869884	0.0262225	0.0262225
TRINITY_DN7440_c0_g1_i2	4.59591e-288	1.33523e-286	-3.46931	0.095649	1.04151	3.43984	0.00289369	-0.00177979	0.0154038	0.0154038
TRINITY_DN398_c0_g2_i2	5.41502e-288	1.57128e-286	-3.46232	0.0954682	1.03801	3.42577	0.00286359	-0.00202131	0.0153648	0.0153648
TRINITY_DN10737_c0_g1_i2	8.1315e-288	2.35665e-286	-3.42607	0.0944979	1.01989	3.368	0.00268932	0.0139845	0.0151704	0.0151704
TRINITY_DN12493_c0_g1_i1	8.63266e-288	2.49885e-286	-3.50445	0.0966642	1.05908	3.51821	0.00308041	0.00777095	0.0156075	0.0156075
TRINITY_DN6102_c0_g1_i1	9.99992e-288	2.89111e-286	-4.59805	0.126843	1.60588	6.04866	0.00204664	0.00736427	0.0301318	0.0301318
TRINITY_DN9633_c0_g1_i3	1.09585e-287	3.1644e-286	-3.91715	0.108067	1.26543	4.38819	0.00439064	0.000476783	0.0189664	0.0189664
TRINITY_DN7920_c0_g1_i2	1.30661e-287	3.76841e-286	-3.52145	0.0971637	1.06758	3.54561	0.00317078	-0.000162125	0.0157108	0.0157108
TRINITY_DN13418_c0_g1_i1	1.54918e-287	4.46262e-286	-3.50891	0.0968303	1.06131	3.51979	0.00311788	-0.000852943	0.0156343	0.0156343
TRINITY_DN21892_c0_g1_i2	2.53475e-287	7.29284e-286	-9.29934	0.256716	3.95652	24.7259	9.63493e-06	0.0209131	0.131797	0.131797
TRINITY_DN1257_c1_g1_i9	4.06725e-287	1.1688e-285	-3.54545	0.0979106	1.07958	3.59729	0.00331101	0.00344948	0.0158619	0.0158619
TRINITY_DN48185_c0_g1_i1	4.85135e-287	1.39244e-285	-3.51468	0.0970739	1.06419	3.5331	0.00317738	0.00110203	0.0156693	0.0156693
TRINITY_DN1813_c1_g1_i10	5.06853e-287	1.45302e-285	-4.07338	0.112509	1.34354	4.75753	0.00455561	0.0150852	0.0207608	0.0207608
TRINITY_DN17333_c0_g1_i3	7.41455e-287	2.12301e-285	-3.454	0.0954287	1.03385	3.42346	0.00289428	0.0144406	0.015319	0.015319
TRINITY_DN933_c0_g2_i1	8.30811e-287	2.376e-285	-4.68881	0.129556	1.65126	6.28285	0.000893532	0.000780824	0.0326759	0.0326759
TRINITY_DN6135_c0_g2_i2	1.46952e-286	4.19758e-285	-3.54044	0.097868	1.07707	3.58976	0.00332643	0.00648713	0.0158298	0.0158298
TRINITY_DN2266_c0_g2_i2	1.54762e-286	4.41536e-285	-4.70511	0.130068	1.65941	6.33182	0.000659258	0.00712437	0.0331761	0.0331761
TRINITY_DN7974_c0_g1_i1	1.55628e-286	4.43474e-285	-4.68796	0.129595	1.65083	6.29588	0.000939183	0.0185913	0.0326503	0.0326503
TRINITY_DN13497_c0_g1_i4	2.96051e-286	8.42613e-285	-3.63754	0.100606	1.12562	3.79783	0.00263029	0.0176128	0.0165005	0.0176128
TRINITY_DN8057_c0_g1_i1	3.24045e-286	9.21186e-285	-3.43448	0.0949963	1.02409	3.37291	0.00283428	0.000341511	0.0152143	0.0152143
TRINITY_DN14099_c1_g1_i1	3.30253e-286	9.37713e-285	-4.69423	0.129842	1.65397	6.29977	0.000877313	0.0035934	0.0328408	0.0328408
TRINITY_DN37355_c0_g1_i1	3.9573e-286	1.12229e-284	-3.83086	0.105976	1.22228	4.21224	0.00187786	0.020584	0.0181131	0.020584
TRINITY_DN11430_c0_g1_i5	4.08607e-286	1.15743e-284	-3.48159	0.0963165	1.04765	3.47186	0.00308022	0.00692751	0.0154735	0.0154735
TRINITY_DN6838_c1_g2_i1	4.51731e-286	1.27806e-284	-4.69059	0.129773	1.65215	6.28973	0.000952111	0.00320261	0.0327298	0.0327298
TRINITY_DN5442_c0_g1_i3	4.78823e-286	1.3531e-284	-4.69629	0.129936	1.655	6.3274	0.000863102	0.0293972	0.0329037	0.0329037
TRINITY_DN15916_c0_g1_i1	6.03139e-286	1.70238e-284	-4.68505	0.129648	1.64938	6.29918	0.00105487	0.0314172	0.0325625	0.0325625
TRINITY_DN11391_c0_g1_i4	7.60203e-286	2.14316e-284	-3.79613	0.105068	1.20492	4.12717	0.00428413	0.00721392	0.0177944	0.0177944
TRINITY_DN28710_c0_g1_i1	7.72529e-286	2.17533e-284	-3.45342	0.0955836	1.03356	3.4112	0.00295665	0.00140707	0.0153158	0.0153158
TRINITY_DN3462_c0_g1_i1	7.96536e-286	2.24028e-284	-3.48913	0.0965743	1.05142	3.48371	0.0031361	0.00318093	0.0155171	0.0155171
TRINITY_DN4478_c0_g1_i2	9.31647e-286	2.61719e-284	-4.16743	0.115363	1.39057	4.96668	0.00459858	0.000711679	0.0220184	0.0220184
TRINITY_DN1504_c1_g1_i1	9.55035e-286	2.67973e-284	-3.48935	0.096594	1.05153	3.48815	0.00314239	0.00782999	0.0155184	0.0155184
TRINITY_DN623_c0_g1_i1	1.22823e-285	3.44224e-284	-4.69826	0.130085	1.65599	6.31962	0.000879583	0.0141078	0.0329645	0.0329645
TRINITY_DN413_c0_g2_i1	1.61528e-285	4.52164e-284	-3.45519	0.0956867	1.03445	3.41648	0.0029864	0.00345802	0.0153255	0.0153255
TRINITY_DN6945_c1_g2_i2	2.12911e-285	5.95299e-284	-4.69062	0.129928	1.65216	6.2866	0.00103164	-0.000640248	0.0327308	0.0327308
TRINITY_DN10120_c0_g1_i2	4.76016e-285	1.32938e-283	-3.46611	0.0960688	1.03991	3.44341	0.00307256	0.00959853	0.0153859	0.0153859
TRINITY_DN10902_c0_g1_i3	7.09704e-285	1.97968e-283	-3.63254	0.100713	1.12312	3.77753	0.00382231	0.00484538	0.0164637	0.0164637
TRINITY_DN7585_c0_g1_i1	1.1785e-284	3.28351e-283	-4.22076	0.117066	1.41723	5.11343	0.00134062	0.0260685	0.0227987	0.0260685
TRINITY_DN15197_c0_g1_i1	1.42719e-284	3.97176e-283	-4.70039	0.130389	1.65705	6.3152	0.000972543	0.00220844	0.0330299	0.0330299
TRINITY_DN12843_c0_g1_i1	1.4817e-284	4.11865e-283	-4.70244	0.130449	1.65807	6.32405	0.000940705	0.00612886	0.0330934	0.0330934
TRINITY_DN13929_c0_g1_i1	1.56724e-284	4.35032e-283	-4.70971	0.130657	1.66171	6.34661	0.000822616	0.00976643	0.0333197	0.0333197
TRINITY_DN6457_c0_g1_i10	1.5687e-284	4.35032e-283	-4.69146	0.130151	1.65258	6.30212	0.00112191	0.0147422	0.0327564	0.0327564
TRINITY_DN6153_c0_g1_i1	1.81177e-284	5.01854e-283	-3.47373	0.0963789	1.04372	3.44893	0.00314909	-0.00167325	0.0154287	0.0154287
TRINITY_DN24420_c0_g1_i1	1.9897e-284	5.50499e-283	-3.49543	0.096988	1.05457	3.49559	0.00325934	0.00225558	0.015554	0.015554
TRINITY_DN4872_c0_g1_i1	2.20891e-284	6.10438e-283	-3.4457	0.0956159	1.0297	3.40356	0.00301075	0.0101862	0.015274	0.015274
TRINITY_DN9575_c0_g1_i1	2.37147e-284	6.54603e-283	-3.47659	0.0964782	1.04515	3.45857	0.00317115	0.00294509	0.0154449	0.0154449
TRINITY_DN3968_c0_g1_i7	3.55488e-284	9.80125e-283	-4.64196	0.128858	1.62783	6.1577	0.0018972	-0.000502383	0.0313117	0.0313117
TRINITY_DN27822_c0_g1_i1	3.83875e-284	1.05717e-282	-3.43044	0.0952329	1.02207	3.36249	0.00294546	-0.00268429	0.0151931	0.0151931
TRINITY_DN7323_c0_g1_i1	4.01966e-284	1.10571e-282	-3.52565	0.0978795	1.06968	3.55684	0.00342401	0.00280892	0.0157368	0.0157368
TRINITY_DN2634_c0_g3_i4	6.08925e-284	1.67307e-282	-4.72162	0.131124	1.66766	6.37349	0.000690634	0.00381705	0.0336964	0.0336964
TRINITY_DN10461_c0_g3_i1	6.26503e-284	1.71938e-282	-3.59581	0.0998613	1.10476	3.70672	0.00374434	0.0108164	0.0162002	0.0162002
TRINITY_DN5017_c0_g1_i4	9.74403e-284	2.668e-282	-3.64259	0.101195	1.12815	3.79954	0.00394294	0.00602629	0.016538	0.016538
TRINITY_DN8161_c0_g1_i4	1.13173e-283	3.09523e-282	-4.71097	0.130891	1.66234	6.34099	0.000905586	-0.000824315	0.0333592	0.0333592
TRINITY_DN5908_c0_g1_i2	1.27145e-283	3.47335e-282	-3.89498	0.108229	1.25434	4.34013	0.00468842	0.00183865	0.0187385	0.0187385
TRINITY_DN51605_c0_g1_i1	1.44838e-283	3.95214e-282	-3.46674	0.0963392	1.04022	3.44302	0.00317308	0.00758183	0.0153894	0.0153894
TRINITY_DN100_c0_g2_i1	1.6313e-283	4.44617e-282	-4.71386	0.131008	1.66378	6.35127	0.000876123	0.00213088	0.03345	0.03345
TRINITY_DN1037_c0_g1_i7	1.95851e-283	5.33189e-282	-4.62366	0.128519	1.61868	6.11566	0.00222603	0.00664343	0.0308083	0.0308083
TRINITY_DN43295_c0_g1_i1	1.96089e-283	5.33226e-282	-4.39744	0.122232	1.50557	5.55061	0.00126719	0.0286139	0.0257813	0.0286139
TRINITY_DN3768_c0_g1_i1	2.35441e-283	6.39508e-282	-3.57541	0.0993964	1.09456	3.66038	0.00369959	0.0055468	0.0160597	0.0160597
TRINITY_DN7228_c0_g1_i6	2.45928e-283	6.6723e-282	-4.70994	0.130941	1.66182	6.34037	0.000963946	0.00162773	0.0333269	0.0333269
TRINITY_DN5864_c0_g1_i3	3.34824e-283	9.07382e-282	-3.50313	0.0974133	1.05842	3.51817	0.00337908	0.0105247	0.0155996	0.0155996
TRINITY_DN26350_c0_g1_i1	3.82455e-283	1.03528e-281	-3.47447	0.0966263	1.04409	3.45195	0.00324041	5.80813e-05	0.0154329	0.0154329
TRINITY_DN7219_c0_g1_i1	4.06123e-283	1.0981e-281	-3.51077	0.0976404	1.06224	3.52583	0.00342175	0.00154652	0.0156455	0.0156455
TRINITY_DN46772_c0_g1_i1	4.88573e-283	1.31953e-281	-3.45236	0.0960296	1.03303	3.41488	0.00313332	0.00796873	0.01531	0.01531
TRINITY_DN6576_c0_g1_i2	5.10647e-283	1.37759e-281	-3.46112	0.0962766	1.03741	3.43259	0.00318025	0.00838886	0.0153581	0.0153581
TRINITY_DN10985_c0_g1_i5	5.55096e-283	1.49581e-281	-3.47207	0.0965875	1.04289	3.45519	0.00323896	0.00938742	0.0154193	0.0154193
TRINITY_DN1725_c0_g1_i6	1.18912e-282	3.20067e-281	-3.44332	0.095844	1.02851	3.39031	0.00311091	0.000112258	0.0152612	0.0152612
TRINITY_DN4683_c0_g2_i1	1.47126e-282	3.9556e-281	-3.49901	0.0974102	1.05636	3.50899	0.00340238	0.00940104	0.0155751	0.0155751
TRINITY_DN6938_c0_g1_i4	1.68898e-282	4.53585e-281	-4.71465	0.131267	1.66418	6.36498	0.000986972	0.0155217	0.0334751	0.0334751
TRINITY_DN3929_c0_g1_i1	1.87039e-282	5.01737e-281	-4.72099	0.131454	1.66735	6.37899	0.000884028	0.0120257	0.0336762	0.0336762
TRINITY_DN4092_c0_g1_i5	3.51226e-282	9.41113e-281	-4.6837	0.130479	1.6487	6.26894	0.00152781	-0.000121256	0.032522	0.032522
TRINITY_DN3582_c0_g1_i3	3.75508e-282	1.00504e-280	-3.42272	0.0953556	1.01821	3.35091	0.00303231	0.00136183	0.0151531	0.0151531
TRINITY_DN5747_c0_g1_i12	4.39342e-282	1.17457e-280	-4.58195	0.127667	1.59783	5.99879	0.00287467	-0.00239365	0.0297231	0.0297231
TRINITY_DN3500_c0_g1_i1	4.73355e-282	1.26409e-280	-4.70553	0.131118	1.65962	6.34243	0.00119448	0.0176226	0.0331893	0.0331893
TRINITY_DN8642_c0_g1_i1	4.87453e-282	1.30028e-280	-4.72912	0.131778	1.67141	6.40891	0.00079377	0.0214108	0.0339372	0.0339372
TRINITY_DN14831_c0_g1_i1	5.27754e-282	1.4062e-280	-3.53132	0.0984073	1.07252	3.57263	0.0035958	0.00771663	0.0157722	0.0157722
TRINITY_DN7888_c0_g1_i2	7.40945e-282	1.97204e-280	-3.42091	0.0953554	1.01731	3.34863	0.00304155	0.00282397	0.0151438	0.0151438
TRINITY_DN18882_c0_g1_i1	7.62787e-282	2.02791e-280	-3.41035	0.0950634	1.01203	3.32374	0.00298397	-0.00212519	0.0150901	0.0150901
TRINITY_DN4567_c0_g3_i1	1.44285e-281	3.8316e-280	-3.48335	0.0971461	1.04853	3.474	0.00339113	0.00504875	0.0154836	0.0154836
TRINITY_DN16203_c1_g1_i2	2.09098e-281	5.54658e-280	-3.45618	0.0964163	1.03494	3.41561	0.00326129	-0.000114091	0.0153309	0.0153309
TRINITY_DN466_c0_g1_i1	2.39189e-281	6.33771e-280	-3.47773	0.0970278	1.04572	3.45849	0.00337732	-1.85554e-05	0.0154514	0.0154514
TRINITY_DN6537_c0_g1_i4	2.69626e-281	7.13624e-280	-3.74541	0.104506	1.17956	4.02439	0.0044901	0.0145922	0.0173527	0.0173527
TRINITY_DN7235_c0_g1_i1	3.00691e-281	7.9496e-280	-3.45173	0.0963195	1.03272	3.41425	0.00324824	0.00855017	0.0153066	0.0153066
TRINITY_DN21705_c0_g1_i1	4.10302e-281	1.08354e-279	-3.33515	0.0930888	0.974429	3.18572	0.00259277	0.00633008	0.0147383	0.0147383
TRINITY_DN3536_c0_g2_i1	5.83397e-281	1.53895e-279	-4.73547	0.13221	1.67459	6.41027	0.000815616	0.00293825	0.0341433	0.0341433
TRINITY_DN15926_c0_g2_i1	8.84119e-281	2.32965e-279	-3.41333	0.0953278	1.01352	3.33411	0.00306965	0.00312644	0.0151051	0.0151051
TRINITY_DN3251_c0_g1_i1	8.94301e-281	2.35387e-279	-4.19667	0.117206	1.40519	5.03708	0.00503459	0.000877442	0.02244	0.02244
TRINITY_DN398_c0_g4_i1	9.80949e-281	2.57908e-279	-3.50495	0.0978945	1.05933	3.51095	0.00355617	-0.00233063	0.0156105	0.0156105
TRINITY_DN9592_c0_g1_i4	1.53959e-280	4.04337e-279	-4.73323	0.132248	1.67347	6.40194	0.000908299	0.000182693	0.0340705	0.0340705
TRINITY_DN6126_c0_g1_i1	1.6913e-280	4.43691e-279	-4.73701	0.132363	1.67536	6.41249	0.000846113	0.000621989	0.0341937	0.0341937
TRINITY_DN920_c0_g1_i1	1.87186e-280	4.90518e-279	-3.00623	0.0840075	7.63524	2.59128	0.0104657	0.000221957	0.00364887	0.00364887
TRINITY_DN12812_c0_g1_i5	3.05879e-280	8.00671e-279	-3.43639	0.0960648	1.02505	3.37536	0.00323251	-0.00156939	0.0152244	0.0152244
TRINITY_DN7335_c0_g3_i1	3.3542e-280	8.77032e-279	-4.74152	0.13256	1.67761	6.44721	0.000802569	0.026942	0.0343415	0.0343415
TRINITY_DN10711_c0_g1_i4	3.57908e-280	9.34804e-279	-3.43779	0.0961158	1.02575	3.37781	0.00324469	-0.00193225	0.0152318	0.0152318
TRINITY_DN12085_c0_g1_i1	3.96765e-280	1.03516e-278	-3.43107	0.0959358	1.02239	3.36401	0.00321089	-0.00262298	0.0151964	0.0151964
TRINITY_DN2272_c0_g2_i3	4.35926e-280	1.13608e-278	-4.73713	0.132464	1.67542	6.41246	0.00089586	0.000164733	0.0341976	0.0341976
TRINITY_DN351_c0_g1_i6	5.30425e-280	1.38085e-278	-3.8368	0.107305	1.22525	4.22315	0.00485951	0.0151263	0.0181691	0.0181691
TRINITY_DN2601_c0_g2_i1	5.88308e-280	1.52986e-278	-4.71479	0.13187	1.66425	6.35595	0.00129995	0.00422267	0.0334795	0.0334795
TRINITY_DN9261_c0_g1_i1	6.03082e-280	1.56656e-278	-3.39598	0.0949857	1.00485	3.30292	0.00302573	0.00614763	0.0150188	0.0150188
TRINITY_DN841_c0_g1_i2	8.15256e-280	2.1154e-278	-4.44309	0.124303	1.5284	5.6427	0.00423883	-0.00145038	0.0266634	0.0266634
TRINITY_DN53084_c0_g1_i1	1.0203e-279	2.64456e-278	-3.45336	0.0966302	1.03353	3.4106	0.00335928	0.000442004	0.0153155	0.0153155
TRINITY_DN38470_c0_g1_i1	1.13046e-279	2.9269e-278	-3.4672	0.0970254	1.04045	3.43688	0.00343587	-0.000905434	0.015392	0.015392
TRINITY_DN51862_c0_g1_i1	1.18279e-279	3.05906e-278	-4.75243	0.132996	1.68307	6.46009	0.000671927	0.00756686	0.0347037	0.0347037
TRINITY_DN15461_c0_g1_i1	1.18676e-279	3.06598e-278	-3.41835	0.0956619	1.01603	3.3514	0.00317173	0.0117476	0.0151307	0.0151307
TRINITY_DN19937_c0_g1_i1	1.31614e-279	3.39654e-278	-4.7442	0.132776	1.67896	6.43124	0.000829079	-0.00020366	0.0344301	0.0344301
TRINITY_DN6710_c0_g1_i1	1.62795e-279	4.1967e-278	-4.33977	0.121478	1.47674	5.38778	0.00477802	0.00308891	0.0247357	0.0247357
TRINITY_DN6344_c0_g1_i1	1.6369e-279	4.21519e-278	-3.44739	0.096499	1.03055	3.39752	0.00334096	-0.00107114	0.0152831	0.0152831
TRINITY_DN15843_c0_g2_i4	1.68893e-279	4.34448e-278	-3.39455	0.0950221	1.00413	3.30626	0.00304656	0.0132698	0.0150118	0.0150118
TRINITY_DN2607_c0_g1_i15	2.22958e-279	5.72902e-278	-3.62284	0.101435	1.11827	3.76395	0.004185	0.0121002	0.016393	0.016393
TRINITY_DN8992_c0_g1_i5	2.28895e-279	5.87523e-278	-3.6628	0.102556	1.13825	3.83505	0.00434528	-0.00215215	0.01669	0.01669
TRINITY_DN5686_c0_g1_i2	3.66864e-279	9.39629e-278	-3.57761	0.100207	1.09566	3.66091	0.00400841	0.000622274	0.0160746	0.0160746
TRINITY_DN1461_c0_g1_i6	4.77611e-279	1.22197e-277	-3.36791	0.0943531	0.990806	3.24169	0.00291988	-0.00187718	0.0148851	0.0148851
TRINITY_DN1059_c0_g1_i19	8.01989e-279	2.04968e-277	-4.71602	0.132175	1.66486	6.35567	0.00142189	-8.96774e-05	0.0335185	0.0335185
TRINITY_DN47227_c0_g1_i1	8.08138e-279	2.06318e-277	-4.74777	0.133065	1.68074	6.44252	0.000864517	0.00163218	0.0345483	0.0345483
TRINITY_DN5997_c0_g1_i4	8.81283e-279	2.24751e-277	-4.7396	0.132845	1.67665	6.43674	0.00101747	0.0205938	0.0342783	0.0342783
TRINITY_DN32223_c0_g1_i1	1.26158e-278	3.2105e-277	-4.75086	0.133198	1.68228	6.46495	0.000832601	0.0180702	0.034651	0.034651
TRINITY_DN6010_c0_g1_i4	1.46486e-278	3.71984e-277	-4.75076	0.133211	1.68223	6.45002	0.000842744	0.00095282	0.0346478	0.0346478
TRINITY_DN5417_c0_g1_i1	1.63899e-278	4.15758e-277	-4.74863	0.133163	1.68117	6.44457	0.000888176	0.00128467	0.0345768	0.0345768
TRINITY_DN6924_c0_g1_i4	1.78267e-278	4.51724e-277	-3.4739	0.0974231	1.0438	3.45079	0.0035529	-0.000288425	0.0154296	0.0154296
comp10389_c0_seq1	2.49929e-278	6.3264e-277	-3.37455	0.0946621	0.994127	3.26335	0.00300574	0.0083784	0.0149161	0.0149161
TRINITY_DN10974_c0_g1_i1	2.76929e-278	7.0024e-277	-4.74497	0.133116	1.67934	6.4343	0.000984083	0.000770596	0.0344555	0.0344555
TRINITY_DN4439_c0_g1_i1	3.87344e-278	9.78393e-277	-4.3078	0.120883	1.46075	5.31266	0.00503828	0.00733925	0.0241872	0.0241872
TRINITY_DN33162_c0_g1_i1	5.26081e-278	1.32742e-276	-3.41994	0.0959916	1.01682	3.34933	0.00328997	0.00560524	0.0151388	0.0151388
comp10149_c0_seq1	5.26805e-278	1.32784e-276	-3.35065	0.0940469	0.982178	3.21504	0.00288307	0.00571342	0.0148066	0.0148066
TRINITY_DN9440_c0_g1_i1	5.32681e-278	1.34123e-276	-3.40723	0.0956359	1.01047	3.32339	0.00321796	0.00432998	0.0150745	0.0150745
TRINITY_DN887_c0_g1_i1	1.02615e-277	2.57826e-276	-4.76186	0.133727	1.68778	6.49871	0.000744557	0.0226615	0.0350214	0.0350214
TRINITY_DN1353_c1_g2_i1	1.133e-277	2.84373e-276	-4.75224	0.133467	1.68297	6.45473	0.00092993	0.00166973	0.0346972	0.0346972
TRINITY_DN22543_c0_g1_i1	1.6653e-277	4.17535e-276	-3.40468	0.09565	1.00919	3.31925	0.00323612	0.00527554	0.0150617	0.0150617
TRINITY_DN7358_c0_g1_i5	1.7119e-277	4.28769e-276	-4.73884	0.133135	1.67627	6.41809	0.00119611	0.00104149	0.0342535	0.0342535
TRINITY_DN3768_c0_g1_i2	1.75097e-277	4.38092e-276	-3.37028	0.0946874	0.991991	3.24821	0.00303525	0.000290613	0.0148961	0.0148961
TRINITY_DN52164_c0_g1_i1	2.16924e-277	5.42173e-276	-4.75594	0.13364	1.68482	6.46717	0.000897788	0.00447675	0.0348215	0.0348215
TRINITY_DN682_c0_g1_i4	2.80046e-277	6.99204e-276	-4.75973	0.133773	1.68672	6.47365	0.000841378	8.14282e-05	0.0349492	0.0349492
comp38986_c0_seq1	3.54099e-277	8.82245e-276	-3.37104	0.0947613	0.992371	3.24814	0.00305975	-0.00153143	0.0148997	0.0148997
TRINITY_DN13925_c0_g1_i1	3.67109e-277	9.13702e-276	-3.43576	0.0965834	1.02473	3.37708	0.00343565	0.00167987	0.0152211	0.0152211
TRINITY_DN32341_c0_g1_i1	5.1853e-277	1.28923e-275	-3.36446	0.0946049	0.989082	3.24189	0.00303097	0.00598376	0.0148692	0.0148692
TRINITY_DN7346_c0_g1_i2	5.92593e-277	1.47183e-275	-3.34779	0.0941461	0.980747	3.20561	0.00293318	0.00105305	0.0147938	0.0147938
TRINITY_DN6945_c0_g1_i1	6.65411e-277	1.65097e-275	-4.76841	0.134109	1.69106	6.49994	0.000725514	0.0032836	0.0352449	0.0352449
TRINITY_DN5039_c0_g3_i9	7.02914e-277	1.7422e-275	-4.7622	0.13394	1.68795	6.48165	0.000846835	0.00155328	0.0350331	0.0350331
TRINITY_DN1437_c0_g1_i2	7.70164e-277	1.9069e-275	-3.52321	0.0990999	1.06846	3.55791	0.00391991	0.00929796	0.0157217	0.0157217
TRINITY_DN6330_c0_g1_i9	8.27006e-277	2.04551e-275	-3.46246	0.0973965	1.03808	3.43115	0.00360663	0.00319793	0.0153655	0.0153655
TRINITY_DN22326_c0_g1_i1	2.05547e-276	5.07344e-275	-3.87005	0.10894	1.24188	4.28267	0.00524643	-0.00123457	0.0184896	0.0184896
TRINITY_DN18229_c0_g1_i1	2.23806e-276	5.51837e-275	-3.37749	0.0950812	0.995596	3.2614	0.00315093	-0.000654771	0.0149299	0.0149299
TRINITY_DN243_c0_g2_i1	2.25435e-276	5.5528e-275	-3.44208	0.0969001	1.02789	3.39076	0.00352463	0.00306395	0.0152546	0.0152546
TRINITY_DN2519_c0_g1_i2	2.70755e-276	6.6622e-275	-4.76752	0.134233	1.69061	6.49576	0.000822496	0.00113261	0.0352145	0.0352145
TRINITY_DN8852_c0_g4_i1	4.72747e-276	1.16204e-274	-4.7654	0.134232	1.68955	6.49659	0.000894857	0.00879329	0.0351418	0.0351418
TRINITY_DN7971_c0_g1_i1	5.8757e-276	1.44279e-274	-4.77097	0.134413	1.69234	6.50393	0.000800746	-0.000258032	0.0353327	0.0353327
comp58310_c0_seq1	8.97012e-276	2.20036e-274	-3.38953	0.0955253	1.00162	3.28922	0.00326271	0.00451788	0.0149875	0.0149875
TRINITY_DN7807_c0_g2_i3	9.05655e-276	2.21927e-274	-3.46558	0.0976692	1.03964	3.43801	0.00369567	0.00390833	0.0153829	0.0153829
TRINITY_DN9741_c0_g1_i7	1.17636e-275	2.87966e-274	-3.37782	0.0952159	0.995765	3.27146	0.0032006	0.0102654	0.0149315	0.0149315
TRINITY_DN8895_c2_g2_i1	1.18387e-275	2.89508e-274	-4.77791	0.134683	1.69581	6.53554	0.000706227	0.0145956	0.0355728	0.0355728
TRINITY_DN19956_c0_g1_i1	1.27493e-275	3.11456e-274	-3.30127	0.093064	0.957489	3.12345	0.00272538	0.00850048	0.0145964	0.0145964
TRINITY_DN9454_c0_g1_i1	1.28751e-275	3.14206e-274	-3.34002	0.094157	0.976863	3.19813	0.00297157	0.00960394	0.0147595	0.0147595
TRINITY_DN3761_c0_g1_i1	1.32378e-275	3.22726e-274	-4.77324	0.134563	1.69347	6.5129	0.000803555	0.00297085	0.035411	0.035411
TRINITY_DN52491_c0_g1_i1	1.59864e-275	3.89336e-274	-3.35181	0.0945056	0.982759	3.21648	0.00305086	0.00462349	0.0148118	0.0148118
TRINITY_DN48640_c0_g1_i1	1.64043e-275	3.99105e-274	-4.77987	0.134773	1.69679	6.52932	0.000686654	0.00112216	0.035641	0.035641
TRINITY_DN4606_c0_g1_i1	1.71654e-275	4.17195e-274	-4.77494	0.134639	1.69432	6.52315	0.000785575	0.00953092	0.0354697	0.0354697
TRINITY_DN10515_c0_g1_i2	2.90029e-275	7.04178e-274	-3.34665	0.0944048	0.980179	3.20962	0.0030358	0.00815922	0.0147887	0.0147887
TRINITY_DN8583_c1_g1_i2	3.29271e-275	7.98641e-274	-3.69188	0.104154	1.15279	3.89586	0.00478042	-0.00294122	0.0169156	0.0169156
TRINITY_DN43238_c0_g1_i1	3.71474e-275	9.00086e-274	-3.35719	0.0947208	0.985448	3.22312	0.00310802	0.000290818	0.014836	0.014836
TRINITY_DN14837_c0_g1_i1	4.09527e-275	9.91281e-274	-4.77355	0.134693	1.69363	6.51578	0.000862642	0.00528218	0.0354217	0.0354217
TRINITY_DN3181_c0_g1_i3	6.0236e-275	1.45656e-273	-3.65756	0.103235	1.13563	3.8273	0.00466481	0.00126438	0.0166502	0.0166502
TRINITY_DN16604_c0_g1_i1	8.18902e-275	1.97817e-273	-4.77054	0.134682	1.69213	6.50523	0.000960515	0.0024408	0.0353181	0.0353181
TRINITY_DN4013_c0_g1_i2	8.46156e-275	2.04193e-273	-2.61926	0.0739489	7.8481	1.96414	0.00790847	-0.00325085	0.00302842	0.00302842
TRINITY_DN11829_c0_g1_i7	9.78251e-275	2.35831e-273	-3.70924	0.104734	1.16147	3.94865	0.00488433	0.0157217	0.0170542	0.0170542
TRINITY_DN3095_c0_g1_i1	1.0847e-274	2.61229e-273	-4.71439	0.133127	1.66405	6.35249	0.00197864	0.000781388	0.0334667	0.0334667
TRINITY_DN10541_c0_g1_i2	1.31161e-274	3.15556e-273	-3.43577	0.0970353	1.02474	3.38378	0.00361057	0.00928478	0.0152211	0.0152211
TRINITY_DN19735_c0_g1_i1	1.41109e-274	3.39146e-273	-3.33986	0.0943319	0.976782	3.19052	0.00303823	0.0010211	0.0147588	0.0147588
TRINITY_DN1217_c0_g2_i1	1.61053e-274	3.8669e-273	-3.47886	0.0982683	7.58306	3.4613	0.0154921	-0.0114654	0.00382122	0.00382122
TRINITY_DN933_c0_g3_i1	1.8055e-274	4.33064e-273	-4.77754	0.134965	1.69562	6.5247	0.000871146	0.00298288	0.0355599	0.0355599
TRINITY_DN16349_c0_g1_i1	1.99648e-274	4.78392e-273	-4.78786	0.135267	1.70079	6.55131	0.000673466	0.00130242	0.035921	0.035921
TRINITY_DN18591_c0_g1_i1	2.10414e-274	5.03681e-273	-3.37263	0.0952878	0.993165	3.25918	0.00325242	0.00758821	0.0149071	0.0149071
comp42057_c0_seq1	2.48936e-274	5.95296e-273	-3.35729	0.0948672	0.985497	3.22196	0.00316309	-0.00134107	0.0148365	0.0148365
TRINITY_DN2625_c0_g1_i3	3.89701e-274	9.30978e-273	-3.35419	0.0948137	0.98395	3.21849	0.00315678	0.00154447	0.0148225	0.0148225
TRINITY_DN3666_c0_g1_i5	3.94532e-274	9.41574e-273	-4.76568	0.134714	1.68969	6.48985	0.00114413	-0.000216279	0.0351514	0.0351514
TRINITY_DN7678_c0_g2_i1	4.13451e-274	9.85736e-273	-3.36381	0.0950901	0.98876	3.24139	0.00321798	0.00665519	0.0148663	0.0148663
TRINITY_DN16067_c0_g1_i1	4.20886e-274	1.00246e-272	-3.33552	0.0942915	0.974612	3.18214	0.0030419	0.000892043	0.0147399	0.0147399
TRINITY_DN1813_c1_g1_i2	1.18335e-273	2.81565e-272	-4.0855	0.115588	1.34961	4.78746	0.00580643	0.0157847	0.0209149	0.0209149
TRINITY_DN1294_c0_g1_i1	1.60353e-273	3.80782e-272	-2.70537	0.0765598	7.76962	2.09495	0.0084802	-0.00405158	0.0032426	0.0032426
TRINITY_DN14862_c0_g1_i4	2.10145e-273	4.98524e-272	-3.40288	0.0963196	1.00829	3.31218	0.0035021	0.0008391	0.0150528	0.0150528
TRINITY_DN12369_c0_g1_i2	2.21767e-273	5.25571e-272	-4.78705	0.135505	1.70038	6.55802	0.000830668	0.0115649	0.0358924	0.0358924
TRINITY_DN26125_c0_g1_i1	3.00216e-273	7.1078e-272	-3.35565	0.0950097	0.984675	3.22656	0.00322464	0.00763868	0.014829	0.014829
TRINITY_DN42857_c0_g1_i1	3.49997e-273	8.27816e-272	-3.59105	0.101687	1.10238	3.70219	0.00265783	0.0180228	0.016167	0.0180228
TRINITY_DN18344_c0_g1_i2	3.59109e-273	8.48525e-272	-3.39666	0.0961847	1.00518	3.30046	0.00348085	0.00129116	0.0150221	0.0150221
TRINITY_DN10988_c0_g1_i1	3.67438e-273	8.67343e-272	-4.78008	0.135362	1.69689	6.5422	0.000997679	0.0151823	0.0356481	0.0356481
TRINITY_DN29348_c0_g1_i1	1.3459e-272	3.17073e-271	-4.78956	0.135772	1.70163	6.56607	0.000887288	0.0129123	0.0359807	0.0359807
TRINITY_DN13600_c0_g1_i1	1.39442e-272	3.28178e-271	-3.31763	0.094049	0.965666	3.15948	0.00302678	0.014146	0.0146637	0.0146637
TRINITY_DN9435_c0_g1_i1	1.51691e-272	3.56654e-271	-3.31131	0.0938763	0.962508	3.13389	0.00298811	-0.00171265	0.0146374	0.0146374
TRINITY_DN17658_c0_g1_i5	2.14483e-272	5.03792e-271	-3.35822	0.0952327	0.985964	3.22405	0.00329784	-0.0011185	0.0148407	0.0148407
TRINITY_DN6384_c0_g1_i1	2.70003e-272	6.33574e-271	-3.15653	0.0895297	7.61003	2.86051	0.0118663	0.00416487	0.00373108	0.00416487
TRINITY_DN1815_c0_g1_i13	2.83544e-272	6.64693e-271	-3.94326	0.111848	1.27848	4.45701	0.00577716	0.0109641	0.019243	0.019243
TRINITY_DN16711_c0_g3_i4	5.99718e-272	1.4045e-270	-3.31835	0.0941798	0.966027	3.14975	0.00307301	0.00116258	0.0146667	0.0146667
TRINITY_DN32863_c0_g1_i1	6.19557e-272	1.44953e-270	-3.38724	0.0961377	1.00047	3.28797	0.00350849	0.00798951	0.0149764	0.0149764
TRINITY_DN15463_c0_g1_i1	1.13062e-271	2.64262e-270	-3.34546	0.0949979	0.979584	3.20138	0.00326572	0.000974269	0.0147835	0.0147835
TRINITY_DN4827_c1_g1_i1	2.4474e-271	5.71476e-270	-3.30338	0.0938614	0.958544	3.11924	0.00301496	-0.00134479	0.014605	0.014605
TRINITY_DN52108_c0_g1_i1	2.95461e-271	6.89234e-270	-4.79661	0.13631	1.70516	6.59459	0.000929902	0.0236115	0.036231	0.036231
TRINITY_DN38854_c0_g1_i1	3.78503e-271	8.82086e-270	-4.80154	0.136478	1.70762	6.59318	0.000844578	0.00625677	0.0364078	0.0364078
TRINITY_DN16733_c0_g1_i1	5.90356e-271	1.37445e-269	-3.36076	0.0955595	0.987231	3.23046	0.00341098	0.000564601	0.0148523	0.0148523
TRINITY_DN8596_c0_g1_i4	6.56487e-271	1.52693e-269	-4.80247	0.136565	1.70809	6.58983	0.000858869	-0.000619401	0.036441	0.036441
TRINITY_DN15338_c0_g1_i2	6.86567e-271	1.59533e-269	-4.80827	0.136735	1.71099	6.6253	0.00074205	0.0222702	0.0366508	0.0366508
TRINITY_DN32464_c0_g1_i1	9.77075e-271	2.26815e-269	-3.35623	0.0954695	0.984966	3.22663	0.00339721	0.00625561	0.0148317	0.0148317
TRINITY_DN12851_c0_g1_i6	1.0843e-270	2.5146e-269	-3.52921	0.100399	1.07146	3.56227	0.0044008	-0.000188868	0.015759	0.015759
TRINITY_DN13153_c0_g1_i1	1.17899e-270	2.73154e-269	-3.34748	0.0952352	0.980592	3.20388	0.00334706	-0.000693637	0.0147924	0.0147924
TRINITY_DN13070_c0_g1_i2	1.64676e-270	3.81159e-269	-4.18899	0.119208	1.40135	5.02366	0.00609342	0.00561392	0.0223279	0.0223279
TRINITY_DN2563_c0_g1_i1	2.2486e-270	5.19954e-269	-4.80764	0.136848	1.71067	6.61351	0.000827054	0.0104772	0.0366277	0.0366277
TRINITY_DN7596_c0_g1_i1	2.76703e-270	6.3921e-269	-3.3328	0.0948832	0.973254	3.18231	0.00327749	0.00688706	0.0147281	0.0147281
TRINITY_DN1813_c1_g1_i9	3.19941e-270	7.38377e-269	-4.15537	0.118315	1.38454	4.9411	0.00614794	0.00277664	0.0218489	0.0218489
TRINITY_DN28404_c0_g1_i1	3.21979e-270	7.4236e-269	-3.33612	0.0949892	0.974911	3.19331	0.0033034	0.0123342	0.0147425	0.0147425
TRINITY_DN17388_c0_g1_i2	3.79272e-270	8.73611e-269	-4.81363	0.137076	1.71367	6.62218	0.000734355	0.00147932	0.0368455	0.0368455
TRINITY_DN846_c0_g1_i1	3.84676e-270	8.852e-269	-4.81103	0.137004	1.71237	6.61453	0.000789423	0.000839743	0.0367508	0.0367508
TRINITY_DN3832_c0_g1_i5	3.95693e-270	9.09672e-269	-3.36895	0.0959402	0.99133	3.24753	0.00351904	0.00198114	0.01489	0.01489
TRINITY_DN2363_c0_g1_i13	4.24954e-270	9.76e-269	-3.38834	0.0964977	1.00102	3.28224	0.00364193	-0.0013044	0.0149817	0.0149817
TRINITY_DN37290_c0_g1_i1	7.15413e-270	1.63994e-268	-3.33562	0.0950366	0.974664	3.18389	0.00332356	0.00241939	0.0147403	0.0147403
TRINITY_DN6528_c0_g2_i2	2.70724e-269	6.19385e-268	-4.35856	0.124316	1.48613	5.43613	0.00584062	0.00396729	0.0250682	0.0250682
TRINITY_DN1987_c0_g1_i5	3.215e-269	7.34848e-268	-3.97044	0.113262	1.29207	4.51422	0.00611601	0.00567488	0.0195404	0.0195404
TRINITY_DN9018_c0_g1_i2	3.56893e-269	8.14182e-268	-3.32687	0.0949109	0.970287	3.17069	0.0033135	0.00647875	0.0147027	0.0147027
TRINITY_DN2551_c0_g1_i1	4.43635e-269	1.0111e-267	-4.82107	0.137563	1.71739	6.64175	0.00072819	0.000413156	0.0371188	0.0371188
TRINITY_DN7083_c0_g2_i1	4.95225e-269	1.1276e-267	-3.38439	0.0965778	0.99905	3.27531	0.00369179	-0.000533814	0.0149628	0.0149628
TRINITY_DN10040_c0_g1_i2	5.31289e-269	1.20856e-267	-3.35661	0.0957904	0.985158	3.22686	0.00351822	0.00553887	0.0148334	0.0148334
TRINITY_DN2185_c0_g1_i2	6.99214e-269	1.58902e-267	-4.81772	0.137518	1.71571	6.63293	0.000826918	0.000776462	0.0369956	0.0369956
TRINITY_DN3840_c0_g1_i1	7.04761e-269	1.6001e-267	-4.81964	0.137574	1.71667	6.66265	0.000786943	0.0293307	0.0370662	0.0370662
TRINITY_DN29656_c0_g1_i1	7.47279e-269	1.69502e-267	-3.40718	0.0972607	1.01044	3.32623	0.00384505	0.00711909	0.0150742	0.0150742
TRINITY_DN8284_c0_g1_i1	9.04439e-269	2.04954e-267	-4.37244	0.124834	1.49307	5.48907	0.00138827	0.0297789	0.0253189	0.0297789
TRINITY_DN1459_c2_g1_i5	9.69865e-269	2.19571e-267	-3.37421	0.0963398	0.993956	3.25595	0.00364822	-0.000136424	0.0149145	0.0149145
TRINITY_DN10_c0_g1_i3	1.0428e-268	2.35858e-267	-4.82208	0.137687	1.71789	6.64548	0.000759433	0.00148245	0.0371562	0.0371562
TRINITY_DN11864_c0_g1_i5	1.20803e-268	2.72972e-267	-4.81406	0.137475	1.71388	6.62533	0.000937255	0.0035521	0.0368614	0.0368614
TRINITY_DN7817_c0_g1_i3	1.73814e-268	3.92385e-267	-3.40691	0.0973198	1.01031	3.32967	0.00386942	0.0117271	0.0150729	0.0150729
TRINITY_DN13589_c0_g1_i1	1.97504e-268	4.45442e-267	-3.36986	0.0962715	0.991784	3.25037	0.00364221	0.00313614	0.0148942	0.0148942
TRINITY_DN1627_c0_g1_i2	2.4464e-268	5.51228e-267	-4.81577	0.137603	1.71474	6.62859	0.000945155	0.00187989	0.0369239	0.0369239
TRINITY_DN15644_c0_g2_i1	3.06732e-268	6.9048e-267	-3.33523	0.0953164	0.974468	3.18031	0.00343179	-0.000991072	0.0147386	0.0147386
TRINITY_DN9285_c0_g1_i2	3.76777e-268	8.47356e-267	-4.82356	0.137874	1.71863	6.65392	0.000807593	0.00652879	0.0372108	0.0372108
TRINITY_DN7298_c0_g1_i1	5.73852e-268	1.28935e-266	-3.35755	0.0960033	0.985626	3.22383	0.00359561	-0.000170056	0.0148376	0.0148376
TRINITY_DN9859_c0_g1_i2	6.27204e-268	1.40789e-266	-3.36961	0.0963553	0.99166	3.24543	0.00367563	-0.00210706	0.0148931	0.0148931
TRINITY_DN31589_c0_g1_i1	8.0152e-268	1.79749e-266	-3.38172	0.0967208	0.997713	3.27077	0.00375985	0.000125494	0.01495	0.01495
TRINITY_DN21884_c0_g1_i1	1.26521e-267	2.83203e-266	-3.29497	0.0942749	0.954338	3.10287	0.00320439	-0.00213681	0.0145711	0.0145711
TRINITY_DN1217_c0_g2_i2	1.58715e-267	3.54931e-266	-4.21837	0.120717	1.41604	5.10342	0.00638269	0.0160599	0.0227627	0.0227627
TRINITY_DN9733_c0_g1_i1	3.0042e-267	6.70563e-266	-3.35264	0.0959928	0.983172	3.21173	0.00361376	-0.00332158	0.0148155	0.0148155
TRINITY_DN15062_c0_g1_i1	3.88759e-267	8.6693e-266	-4.84056	0.138624	1.72713	6.71795	0.000585753	0.0267008	0.0378476	0.0378476
TRINITY_DN5868_c0_g1_i2	5.41262e-267	1.20588e-265	-4.8306	0.138377	1.72215	6.66992	0.000823272	0.00252297	0.0374729	0.0374729
TRINITY_DN7129_c0_g1_i3	5.80338e-267	1.29173e-265	-3.25193	0.0931597	0.93282	3.03512	0.00295016	0.0130003	0.0144073	0.0144073
TRINITY_DN1805_c0_g2_i3	6.15084e-267	1.36779e-265	-4.82497	0.13823	1.71934	6.65563	0.000951799	0.0038517	0.0372631	0.0372631
TRINITY_DN15796_c0_g1_i1	1.68022e-266	3.73289e-265	-3.50194	0.100409	1.05782	3.52117	0.00281258	0.0173515	0.0155926	0.0173515
TRINITY_DN1456_c3_g1_i1	2.86818e-266	6.36619e-265	-3.37309	0.0967575	0.9934	3.25327	0.00381474	-0.000922841	0.0149093	0.0149093
TRINITY_DN6940_c1_g1_i1	3.40324e-266	7.54675e-265	-3.33595	0.0957055	0.974828	3.18886	0.00357732	0.0072333	0.0147418	0.0147418
TRINITY_DN3970_c4_g1_i1	3.52833e-266	7.81687e-265	-4.83403	0.138688	1.72387	6.68327	0.000867356	0.00698868	0.0376015	0.0376015
TRINITY_DN26538_c0_g1_i2	8.86001e-266	1.95925e-264	-3.31297	0.0951212	0.96334	3.13946	0.00345179	0.000650208	0.0146443	0.0146443
TRINITY_DN5976_c0_g2_i1	8.85844e-266	1.95925e-264	-3.33611	0.0957855	0.974908	3.182	0.00360726	-0.00115487	0.0147425	0.0147425
TRINITY_DN10636_c0_g1_i6	2.07997e-265	4.59525e-264	-3.87837	0.111433	1.24604	4.30743	0.00626287	0.00514361	0.0185718	0.0185718
TRINITY_DN42417_c0_g1_i1	2.35795e-265	5.20455e-264	-3.31062	0.0951302	0.962161	3.1414	0.00346497	0.00810547	0.0146346	0.0146346
TRINITY_DN1350_c0_g1_i3	5.53235e-265	1.21999e-263	-4.84211	0.139235	1.72791	6.70037	0.000866668	0.000906662	0.0379063	0.0379063
TRINITY_DN3098_c1_g1_i2	5.58259e-265	1.22993e-263	-3.34844	0.0962856	0.981074	3.20767	0.00374513	0.00117899	0.0147967	0.0147967
TRINITY_DN10147_c0_g1_i1	7.44491e-265	1.63871e-263	-3.37016	0.0969331	0.991931	3.25126	0.00389647	0.00324923	0.0148956	0.0148956
TRINITY_DN12526_c0_g1_i1	9.00918e-265	1.98119e-263	-3.27645	0.0942527	0.945078	3.07994	0.00326843	0.0116214	0.0144987	0.0144987
TRINITY_DN2910_c1_g1_i8	1.57584e-264	3.46219e-263	-4.77262	0.137356	1.69316	6.50876	0.00234391	-0.00141339	0.0353895	0.0353895
TRINITY_DN3390_c0_g1_i1	2.81567e-264	6.18044e-263	-4.84569	0.139526	1.7297	6.71821	0.000892377	0.0101137	0.0380427	0.0380427
TRINITY_DN1670_c0_g1_i3	3.05964e-264	6.70977e-263	-4.85185	0.139713	1.73278	6.73593	0.000761041	0.0110237	0.0382784	0.0382784
TRINITY_DN11461_c0_g1_i1	4.22759e-264	9.26255e-263	-3.29636	0.0949469	0.955032	3.11109	0.00345315	0.00416424	0.0145767	0.0145767
TRINITY_DN10019_c0_g1_i2	4.61194e-264	1.00954e-262	-3.40821	0.0981757	1.01096	3.32095	0.00419756	-0.00172765	0.0150794	0.0150794
TRINITY_DN160_c0_g1_i1	8.19268e-264	1.7917e-262	-4.86145	0.140104	1.73758	6.75775	0.000608253	0.00552098	0.03865	0.03865
TRINITY_DN632_c0_g1_i19	8.46587e-264	1.84974e-262	-4.6773	0.134801	1.6455	6.25632	0.00401171	0.00264677	0.0323307	0.0323307
TRINITY_DN12976_c0_g1_i1	1.01275e-263	2.21077e-262	-3.26399	0.0940828	0.93885	3.04608	0.0032515	-0.000709226	0.0144517	0.0144517
TRINITY_DN4124_c0_g1_i1	1.02792e-263	2.24183e-262	-3.29981	0.0951164	0.956758	3.11254	0.00350374	-0.00179528	0.0145905	0.0145905
TRINITY_DN2807_c0_g1_i2	1.06683e-263	2.32456e-262	-4.85367	0.139911	1.73369	6.73703	0.000801132	0.00635314	0.0383488	0.0383488
TRINITY_DN5143_c0_g1_i4	1.70132e-263	3.70369e-262	-4.8625	0.140219	1.7381	6.76127	0.000632087	0.00621367	0.0386908	0.0386908
TRINITY_DN1261_c1_g1_i9	2.62078e-263	5.70007e-262	-4.84913	0.139884	1.73142	6.72176	0.000960767	0.00306401	0.0381743	0.0381743
TRINITY_DN10293_c0_g1_i5	4.91392e-263	1.06778e-261	-3.4647	0.0999992	1.0392	3.44097	0.00462169	0.00846901	0.015378	0.015378
TRINITY_DN23708_c0_g1_i2	5.5659e-263	1.20835e-261	-4.85514	0.140145	1.73442	6.73663	0.000875934	0.00105593	0.0384054	0.0384054
TRINITY_DN3667_c0_g1_i1	7.63312e-263	1.65563e-261	-4.86091	0.140348	1.73731	6.77732	0.000766615	0.0299726	0.0386288	0.0386288
TRINITY_DN1095_c0_g1_i8	1.02444e-262	2.22e-261	-3.75783	0.108526	1.18577	4.04312	0.00609745	0.00379231	0.0174583	0.0174583
TRINITY_DN5070_c0_g1_i1	1.50951e-262	3.26817e-261	-4.85788	0.140341	1.73579	6.74466	0.000879889	0.00157371	0.0385112	0.0385112
TRINITY_DN6529_c0_g2_i2	2.90426e-262	6.28217e-261	-3.32171	0.0960144	0.967709	3.15936	0.00375673	0.0042312	0.0146808	0.0146808
TRINITY_DN6678_c0_g1_i2	3.31899e-262	7.17275e-261	-4.86124	0.14053	1.73747	6.75697	0.000855824	0.00507297	0.0386416	0.0386416
TRINITY_DN1449_c2_g1_i7	3.38463e-262	7.30797e-261	-3.39326	0.0980952	1.00349	3.30582	0.00423976	0.0144664	0.0150056	0.0150056
TRINITY_DN6739_c0_g2_i1	3.54548e-262	7.64833e-261	-3.34	0.0965591	0.976854	3.19123	0.00388791	0.000676281	0.0147594	0.0147594
TRINITY_DN20269_c1_g1_i2	3.72043e-262	8.01847e-261	-3.25089	0.0939867	0.932298	3.0208	0.00326349	-0.00175459	0.0144035	0.0144035
TRINITY_DN13184_c0_g1_i1	3.83205e-262	8.25157e-261	-4.85957	0.140499	1.73664	6.75501	0.000903061	0.00814819	0.0385768	0.0385768
TRINITY_DN3323_c1_g1_i3	4.4256e-262	9.52104e-261	-4.86409	0.140646	1.7389	6.76104	0.000810058	0.000619164	0.0387527	0.0387527
TRINITY_DN2970_c0_g1_i7	6.59333e-262	1.41718e-260	-4.86079	0.140598	1.73725	6.7717	0.000911192	0.0236303	0.0386244	0.0386244
TRINITY_DN1638_c0_g1_i9	7.45207e-262	1.60031e-260	-4.82911	0.139696	1.72141	6.66827	0.00161267	0.00461133	0.0374171	0.0374171
TRINITY_DN723_c0_g3_i1	9.2134e-262	1.97677e-260	-4.86685	0.140813	1.74028	6.77449	0.000795491	0.00736779	0.0388609	0.0388609
comp19514_c0_seq1	1.10779e-261	2.37467e-260	-3.33573	0.0965277	0.97472	3.19006	0.00389436	0.00880112	0.0147408	0.0147408
TRINITY_DN6184_c0_g1_i3	1.15236e-261	2.46798e-260	-3.63324	0.10514	1.12347	3.7789	0.00564009	0.00292429	0.0164689	0.0164689
TRINITY_DN11353_c0_g5_i2	1.41023e-261	3.01754e-260	-3.3517	0.0970093	0.982703	3.21277	0.00401033	-0.000410914	0.0148113	0.0148113
TRINITY_DN7443_c0_g1_i1	1.5588e-261	3.33245e-260	-3.26424	0.0944859	0.938975	3.0516	0.00340259	0.00503112	0.0144526	0.0144526
TRINITY_DN15165_c0_g2_i1	2.05954e-261	4.39899e-260	-3.25424	0.0942183	0.933972	3.03135	0.00333848	0.00321762	0.0144157	0.0144157
TRINITY_DN13632_c0_g1_i4	3.0146e-261	6.43313e-260	-3.22609	0.093433	0.919896	2.97483	0.00314326	-0.00171632	0.0143162	0.0143162
TRINITY_DN4933_c0_g1_i4	3.49664e-261	7.45511e-260	-4.80595	0.139206	1.70983	6.61015	0.00219002	0.0106104	0.0365665	0.0365665
TRINITY_DN21192_c0_g1_i1	4.52081e-261	9.6301e-260	-3.2695	0.0947227	0.941605	3.05892	0.00347244	0.0020522	0.0144723	0.0144723
TRINITY_DN14607_c0_g1_i6	7.74496e-261	1.64833e-259	-3.26846	0.0947353	0.941084	3.0616	0.00348114	0.00743017	0.0144684	0.0144684
TRINITY_DN4071_c0_g1_i3	1.19617e-260	2.5435e-259	-3.94223	0.114306	1.27797	4.44226	0.00689977	-0.0046528	0.0192319	0.0192319
TRINITY_DN42546_c0_g1_i1	1.50167e-260	3.19025e-259	-4.87351	0.141336	1.74361	6.80214	0.000828489	0.0179633	0.039123	0.039123
TRINITY_DN34279_c0_g1_i1	2.13812e-260	4.53426e-259	-3.28917	0.0954169	0.951439	3.09614	0.00366062	0.00228302	0.0145481	0.0145481
TRINITY_DN2718_c0_g1_i2	3.36449e-260	7.12231e-259	-3.71742	0.107881	1.16556	3.95275	0.00615614	-0.00101721	0.0171205	0.0171205
TRINITY_DN2503_c1_g1_i1	7.00697e-260	1.48199e-258	-4.88312	0.141798	1.74841	6.81874	0.000708296	0.00620928	0.039505	0.039505
TRINITY_DN1352_c0_g1_i4	8.91015e-260	1.88284e-258	-4.72408	0.137208	1.6689	6.3786	0.00387664	-0.00117259	0.0337752	0.0337752
TRINITY_DN3389_c0_g1_i1	8.92677e-260	1.88468e-258	-4.73735	0.137593	1.67553	6.41511	0.00365908	-0.000180772	0.0342046	0.0342046
TRINITY_DN8556_c0_g1_i1	1.1182e-259	2.35873e-258	-4.88119	0.141798	1.74745	6.81517	0.000785239	0.00823632	0.039428	0.039428
TRINITY_DN8139_c1_g1_i7	1.40991e-259	2.97143e-258	-3.76241	0.109319	1.18806	4.06499	0.00305755	0.0208437	0.0174977	0.0208437
TRINITY_DN561_c1_g1_i5	2.25371e-259	4.74555e-258	-4.83066	0.140413	1.72218	6.6687	0.00195624	-0.000237419	0.0374753	0.0374753
TRINITY_DN3237_c0_g1_i5	2.30614e-259	4.85166e-258	-4.88667	0.142044	1.75019	6.84242	0.000705517	0.0222738	0.0396472	0.0396472
TRINITY_DN4447_c0_g1_i5	2.39881e-259	5.04216e-258	-3.76427	0.109422	1.18899	4.05304	0.00643254	-0.00113871	0.0175138	0.0175138
TRINITY_DN7013_c0_g1_i1	2.61665e-259	5.49521e-258	-3.31178	0.0962756	0.962742	3.14306	0.00389865	0.00704266	0.0146393	0.0146393
TRINITY_DN4470_c0_g1_i7	2.72769e-259	5.72333e-258	-3.35023	0.0973969	0.981969	3.21637	0.00416762	0.00691541	0.0148047	0.0148047
TRINITY_DN41996_c0_g1_i1	2.80743e-259	5.88546e-258	-3.23372	0.0940121	0.923715	3.00203	0.003334	0.0133765	0.0143426	0.0143426
TRINITY_DN11658_c0_g1_i1	2.99958e-259	6.28274e-258	-4.88328	0.141977	1.74849	6.81463	0.000803363	0.000797779	0.0395113	0.0395113
TRINITY_DN10954_c0_g1_i8	4.85966e-259	1.0152e-257	-3.33425	0.0969797	0.973979	3.19248	0.00386109	0.014949	0.0147344	0.014949
TRINITY_DN2190_c0_g2_i4	6.03112e-259	1.25881e-257	-4.88223	0.14203	1.74797	6.83955	0.000875627	0.0332258	0.0394693	0.0394693
TRINITY_DN19077_c0_g1_i2	1.01341e-258	2.11333e-257	-3.32827	0.0968658	0.970986	3.16602	0.00405731	-0.00282057	0.0147086	0.0147086
TRINITY_DN17840_c0_g1_i1	1.44347e-258	3.00752e-257	-3.29986	0.0960678	0.956782	3.11804	0.00386732	0.00415025	0.0145907	0.0145907
TRINITY_DN11057_c0_g1_i1	1.64175e-258	3.41766e-257	-3.49268	0.101692	1.05319	3.50309	0.00293509	0.0177475	0.0155378	0.0177475
TRINITY_DN757_c0_g2_i1	2.00089e-258	4.16163e-257	-4.88524	0.142262	1.74947	6.82098	0.000886837	0.0017203	0.0395901	0.0395901
TRINITY_DN9230_c0_g2_i3	2.4789e-258	5.15134e-257	-4.60669	0.134174	1.6102	6.09417	0.000947356	0.0350582	0.0303564	0.0350582
TRINITY_DN6357_c0_g1_i4	3.04401e-258	6.32017e-257	-3.26195	0.0950241	0.937827	3.04644	0.00361512	0.00379781	0.014444	0.014444
TRINITY_DN3799_c0_g1_i1	1.02138e-257	2.11882e-256	-3.2616	0.0951116	0.937651	3.04072	0.00364968	-0.00214857	0.0144427	0.0144427
TRINITY_DN1002_c0_g3_i3	1.38186e-257	2.86411e-256	-4.49551	0.131127	1.55461	5.78221	0.0066491	0.00272273	0.0277397	0.0277397
TRINITY_DN12447_c0_g1_i8	1.44321e-257	2.98867e-256	-4.76105	0.138878	1.68738	6.48146	0.00358021	0.00226368	0.034994	0.034994
TRINITY_DN3943_c0_g1_i1	3.43105e-257	7.09282e-256	-4.52424	0.132068	1.56897	5.85026	0.00652258	-0.00413016	0.0283611	0.0283611
TRINITY_DN3826_c0_g3_i1	5.00571e-257	1.0339e-255	-3.31314	0.0967453	0.963422	3.14174	0.00407434	0.00232845	0.014645	0.014645
comp50676_c0_seq1	5.98097e-257	1.23427e-255	-3.34953	0.0978227	0.981615	3.20581	0.00433701	-0.00399633	0.0148015	0.0148015
TRINITY_DN26498_c0_g1_i1	6.82657e-257	1.40755e-255	-3.23338	0.0944412	0.923542	2.98855	0.00349694	-0.00176603	0.0143414	0.0143414
TRINITY_DN2497_c0_g1_i1	6.83682e-257	1.40844e-255	-4.86837	0.142197	1.74104	6.79187	0.00151927	0.0219786	0.0389205	0.0389205
TRINITY_DN32234_c0_g1_i1	6.88319e-257	1.41677e-255	-3.25774	0.0951536	0.935725	3.04228	0.0036799	0.00800779	0.0144285	0.0144285
TRINITY_DN9074_c0_g1_i1	9.78759e-257	2.01284e-255	-4.12631	0.120559	1.37001	4.8896	0.00163658	0.0274324	0.0214507	0.0274324
TRINITY_DN10055_c0_g1_i1	1.407e-256	2.89103e-255	-4.89075	0.142938	1.75223	6.83829	0.00105107	0.00380468	0.0398116	0.0398116
TRINITY_DN18590_c0_g5_i1	1.56436e-256	3.2116e-255	-3.24933	0.0949742	0.931516	3.02484	0.00364233	0.00596592	0.0143979	0.0143979
TRINITY_DN7500_c0_g1_i3	1.66186e-256	3.40881e-255	-3.69622	0.108042	1.15496	3.91857	0.00639617	0.0112531	0.01695	0.01695
TRINITY_DN11928_c0_g1_i7	1.80535e-256	3.69996e-255	-3.33844	0.097591	0.976075	3.1978	0.00429538	0.0113974	0.0147526	0.0147526
TRINITY_DN38445_c0_g1_i1	1.85084e-256	3.78993e-255	-4.90139	0.143283	1.75755	6.88431	0.000816022	0.0230218	0.0402438	0.0402438
TRINITY_DN37076_c0_g1_i1	1.89495e-256	3.87691e-255	-4.90666	0.14344	1.76018	6.88526	0.000689636	0.00700549	0.0404603	0.0404603
TRINITY_DN3208_c0_g1_i5	1.99836e-256	4.08497e-255	-3.73662	0.10924	1.17516	4.0047	0.00658786	0.011444	0.017279	0.017279
TRINITY_DN3180_c0_g3_i1	2.15836e-256	4.40825e-255	-3.25094	0.0950476	0.932325	3.0326	0.00366439	0.0114895	0.0144037	0.0144037
TRINITY_DN493_c1_g2_i1	2.91363e-256	5.9457e-255	-3.28369	0.0960295	0.948696	3.0944	0.00391667	0.0120182	0.0145267	0.0145267
TRINITY_DN10418_c0_g1_i4	5.61288e-256	1.14343e-254	-3.29146	0.0963107	0.952581	3.10412	0.00399434	0.00625763	0.0145572	0.0145572
TRINITY_DN12235_c0_g1_i1	5.62967e-256	1.14587e-254	-3.2654	0.0955486	0.939554	3.04876	0.00380216	-0.00119551	0.0144569	0.0144569
TRINITY_DN27552_c0_g1_i1	5.97538e-256	1.2152e-254	-3.28669	0.0961765	0.950199	3.10036	0.00396143	0.0123398	0.0145384	0.0145384
TRINITY_DN10451_c0_g1_i1	6.52692e-256	1.32623e-254	-3.30646	0.0967624	0.960085	3.13168	0.0041084	0.00528054	0.0146175	0.0146175
TRINITY_DN9174_c0_g1_i1	6.55042e-256	1.32987e-254	-3.34042	0.0977564	0.977063	3.19245	0.00435135	0.000701685	0.0147613	0.0147613
TRINITY_DN1581_c0_g2_i3	6.74741e-256	1.36869e-254	-4.87707	0.14273	1.74539	6.7984	0.0014794	0.00137023	0.0392641	0.0392641
TRINITY_DN9750_c0_g2_i1	9.67568e-256	1.96102e-254	-3.22801	0.0944984	0.92086	2.97956	0.00353708	-0.000738837	0.0143228	0.0143228
TRINITY_DN15219_c0_g1_i1	1.16944e-255	2.36814e-254	-3.23651	0.0947624	0.925107	2.99537	0.00360754	-0.000675625	0.0143523	0.0143523
TRINITY_DN4325_c0_g2_i5	1.27278e-255	2.57522e-254	-3.73474	0.109358	1.17422	3.99298	0.00665514	0.00239859	0.0172633	0.0172633
TRINITY_DN9540_c0_g1_i9	1.56659e-255	3.16698e-254	-3.26971	0.0957584	0.941706	3.05957	0.00386627	0.00197153	0.0144731	0.0144731
TRINITY_DN15583_c0_g1_i3	1.64113e-255	3.31487e-254	-3.25914	0.0954528	0.936424	3.03714	0.00378881	-0.00112446	0.0144337	0.0144337
TRINITY_DN16991_c0_g1_i3	2.0596e-255	4.15659e-254	-3.24396	0.0950266	0.928831	3.01424	0.0036815	0.00517663	0.0143786	0.0143786
TRINITY_DN5758_c0_g1_i1	3.07812e-255	6.20684e-254	-3.20455	0.0939047	0.90913	2.94448	0.00339181	0.00878298	0.0142444	0.0142444
TRINITY_DN4128_c0_g2_i4	3.31333e-255	6.67549e-254	-4.91345	0.14399	1.76358	6.89845	0.000725772	0.000145642	0.0407407	0.0407407
comp46234_c0_seq1	3.48121e-255	7.00778e-254	-4.90809	0.143839	1.7609	6.89373	0.000860489	0.0120459	0.0405191	0.0405191
TRINITY_DN9567_c0_g1_i1	3.9484e-255	7.94152e-254	-3.37245	0.0988458	0.993079	3.25287	0.00463471	-0.00076664	0.0149063	0.0149063
TRINITY_DN8005_c0_g1_i5	4.48253e-255	9.00822e-254	-3.25777	0.0954951	0.93574	3.03558	0.00380998	3.53294e-07	0.0144286	0.0144286
TRINITY_DN8999_c0_g1_i7	4.55332e-255	9.14276e-254	-3.25069	0.0952886	0.932196	3.02663	0.00375704	0.00498453	0.0144028	0.0144028
TRINITY_DN47214_c0_g1_i1	7.5467e-255	1.51405e-253	-4.91473	0.14413	1.76422	6.91956	0.000752849	0.0205382	0.040794	0.040794
TRINITY_DN8590_c0_g1_i5	8.6837e-255	1.74069e-253	-4.91277	0.14409	1.76324	6.90053	0.000811136	0.0047058	0.0407125	0.0407125
TRINITY_DN12064_c0_g1_i1	8.80443e-255	1.76341e-253	-4.91422	0.144134	1.76396	6.9034	0.000776327	0.00332744	0.0407729	0.0407729
TRINITY_DN3972_c0_g1_i3	9.28125e-255	1.85734e-253	-4.91722	0.144229	1.76546	6.909	0.000706083	0.000104117	0.0408977	0.0408977
TRINITY_DN10671_c0_g1_i4	1.06206e-254	2.12358e-253	-3.85312	0.11303	1.23341	4.24858	0.00722692	0.000607017	0.0183247	0.0183247
TRINITY_DN3282_c1_g1_i1	1.32792e-254	2.65295e-253	-4.91164	0.144109	1.76267	6.92247	0.000869159	0.033948	0.0406657	0.0406657
TRINITY_DN22087_c0_g1_i1	1.40232e-254	2.79923e-253	-3.27223	0.0960127	0.942966	3.06503	0.00395427	0.0027569	0.0144826	0.0144826
TRINITY_DN9318_c0_g1_i4	1.51014e-254	3.01193e-253	-3.24822	0.0953143	0.930961	3.02113	0.00377576	0.00391082	0.0143939	0.0143939
TRINITY_DN32226_c0_g1_i1	2.22426e-254	4.4325e-253	-4.92217	0.144482	1.76794	6.9529	0.000645847	0.0351588	0.0411044	0.0411044
TRINITY_DN53661_c0_g1_i1	3.04552e-254	6.06402e-253	-4.91823	0.144406	1.76597	6.92182	0.000766329	0.0116941	0.0409397	0.0409397
comp39046_c0_seq5	3.3706e-254	6.70569e-253	-4.91827	0.144419	1.76599	6.91479	0.000772657	0.00336406	0.0409413	0.0409413
TRINITY_DN6028_c0_g3_i1	3.6383e-254	7.23221e-253	-3.2545	0.0955712	0.934105	3.02762	0.00385104	-0.00222536	0.0144167	0.0144167
TRINITY_DN6004_c0_g1_i4	4.24454e-254	8.43027e-253	-4.27113	0.125442	1.44242	5.22225	0.00788721	0.00386893	0.0235842	0.0235842
TRINITY_DN3388_c0_g1_i21	5.7793e-254	1.14689e-252	-3.35371	0.0985236	0.983706	3.2213	0.00459351	0.0044726	0.0148203	0.0148203
TRINITY_DN2577_c0_g1_i7	8.12786e-254	1.61162e-252	-4.20031	0.123431	1.40701	5.06687	0.0021755	0.028295	0.0224936	0.028295
TRINITY_DN11835_c0_g1_i1	1.19179e-253	2.35919e-252	-3.24008	0.095245	0.926893	3.00204	0.00377836	-0.000767265	0.0143649	0.0143649
TRINITY_DN6903_c0_g1_i6	1.51698e-253	3.00041e-252	-4.89412	0.143897	1.75405	6.84667	0.00145355	0.00218169	0.0399591	0.0399591
TRINITY_DN9984_c0_g1_i2	1.87335e-253	3.70221e-252	-3.25334	0.0956722	0.933523	3.02716	0.00389391	-0.000285148	0.0144124	0.0144124
TRINITY_DN7454_c1_g1_i10	1.90721e-253	3.76599e-252	-4.03534	0.11867	1.32452	4.65392	0.00787362	-0.00627257	0.0202917	0.0202917
TRINITY_DN5714_c0_g2_i5	2.10909e-253	4.16118e-252	-4.92837	0.144945	1.77104	6.93995	0.000652976	-0.000317294	0.0413652	0.0413652
TRINITY_DN5691_c0_g1_i6	2.28136e-253	4.49731e-252	-3.8344	0.112779	1.22405	4.21229	0.0072917	0.00618198	0.0181464	0.0181464
TRINITY_DN29873_c0_g1_i1	6.64232e-253	1.30834e-251	-4.93014	0.145141	1.77192	6.95721	0.000691869	0.0139626	0.0414401	0.0414401
TRINITY_DN21536_c0_g1_i1	1.12899e-252	2.2201e-251	-3.33099	0.0981081	0.97235	3.17081	0.00453007	-0.00376378	0.0147203	0.0147203
TRINITY_DN13852_c0_g2_i1	1.682e-252	3.30483e-251	-3.25377	0.0958669	0.93374	3.02849	0.00396694	0.000256484	0.014414	0.014414
TRINITY_DN32235_c0_g1_i1	1.90993e-252	3.74958e-251	-3.17478	0.0935498	0.894243	2.89172	0.00335215	0.0105775	0.014151	0.014151
TRINITY_DN1232_c0_g2_i1	2.40418e-252	4.71601e-251	-4.93412	0.14542	1.77391	6.95926	0.000685401	0.00327252	0.0416088	0.0416088
TRINITY_DN2106_c0_g1_i7	3.17385e-252	6.22064e-251	-4.93321	0.145429	1.77346	6.95892	0.000728769	0.00581066	0.0415703	0.0415703
TRINITY_DN9386_c0_g1_i1	3.24513e-252	6.35511e-251	-4.93404	0.145456	1.77387	6.96573	0.00070945	0.0110615	0.0416054	0.0416054
TRINITY_DN26489_c0_g1_i2	3.9857e-252	7.799e-251	-3.29982	0.0972963	0.956761	3.113	0.00434259	-0.0021048	0.0145905	0.0145905
TRINITY_DN11541_c0_g1_i3	4.07108e-252	7.95951e-251	-3.27835	0.0966651	0.946027	3.07435	0.00418225	3.35118e-05	0.014506	0.014506
TRINITY_DN19346_c0_g1_i2	4.63143e-252	9.04764e-251	-3.31219	0.0976739	0.962948	3.14547	0.00443933	0.00840939	0.0146411	0.0146411
TRINITY_DN11602_c0_g1_i3	4.76586e-252	9.30262e-251	-3.22438	0.0950867	0.919041	2.97375	0.00377258	6.84885e-05	0.0143104	0.0143104
TRINITY_DN2020_c0_g1_i11	5.00172e-252	9.75499e-251	-4.93442	0.145522	1.77406	6.96158	0.000731679	0.00494217	0.0416215	0.0416215
TRINITY_DN9913_c0_g2_i1	6.81393e-252	1.32785e-250	-3.28495	0.096903	0.949327	3.09071	0.0042488	0.00461704	0.0145316	0.0145316
TRINITY_DN14543_c0_g1_i1	6.83245e-252	1.33037e-250	-4.93746	0.145651	1.77558	6.96721	0.000677507	0.00158352	0.0417508	0.0417508
TRINITY_DN15307_c0_g1_i1	7.73496e-252	1.50487e-250	-4.9404	0.145754	1.77705	6.97482	0.000611426	0.000816481	0.0418767	0.0418767
comp67019_c0_seq1	9.61826e-252	1.86975e-250	-3.22089	0.0950418	0.917296	2.97465	0.00376735	0.00862261	0.0142985	0.0142985
comp26038_c0_seq6	2.69818e-251	5.23658e-250	-3.159	0.0932994	0.886353	2.85754	0.00330535	0.00406589	0.0141042	0.0141042
TRINITY_DN1119_c1_g2_i5	3.38732e-251	6.5687e-250	-4.94002	0.14593	1.77687	6.97694	0.000730492	0.00442048	0.0418606	0.0418606
TRINITY_DN9533_c0_g2_i1	4.65585e-251	9.02128e-250	-3.23163	0.0954898	0.922667	2.98953	0.00390133	0.00274393	0.0143353	0.0143353
TRINITY_DN8156_c0_g1_i3	4.99965e-251	9.67955e-250	-4.93887	0.145945	1.77629	6.97467	0.000788882	0.0055149	0.0418112	0.0418112
TRINITY_DN21683_c0_g1_i1	5.55983e-251	1.07553e-249	-3.20275	0.0946511	0.908227	2.93641	0.00367916	0.00292992	0.0142385	0.0142385
TRINITY_DN28348_c0_g1_i1	6.12275e-251	1.18347e-249	-3.23129	0.0955026	0.922497	2.9927	0.00390739	0.00716692	0.0143341	0.0143341
comp55128_c0_seq1	8.57014e-251	1.65518e-249	-3.26494	0.0965254	0.93932	3.04776	0.00417913	-0.00172699	0.0144552	0.0144552
TRINITY_DN46833_c0_g1_i1	9.04647e-251	1.74576e-249	-4.93394	0.145875	1.77382	6.9882	0.000958033	0.0373649	0.041601	0.041601
TRINITY_DN3422_c0_g1_i2	9.64103e-251	1.85898e-249	-4.94393	0.146179	1.77882	6.98825	0.000708403	0.00477997	0.042028	0.042028
TRINITY_DN24483_c0_g1_i1	1.11475e-250	2.14772e-249	-3.19625	0.0945164	0.904976	2.93084	0.00364906	0.010332	0.0142176	0.0142176
TRINITY_DN16605_c0_g1_i1	1.72136e-250	3.31376e-249	-3.28298	0.0971181	0.948345	3.08119	0.00433993	-0.00228191	0.0145239	0.0145239
TRINITY_DN51782_c0_g1_i1	1.78594e-250	3.43529e-249	-3.25357	0.0962512	0.93364	3.02583	0.00411534	-0.00256087	0.0144133	0.0144133
TRINITY_DN11682_c0_g1_i3	2.09096e-250	4.01877e-249	-3.19692	0.0945882	0.905312	2.92191	0.0036741	-0.00154254	0.0142198	0.0142198
TRINITY_DN4369_c0_g1_i2	2.12824e-250	4.08711e-249	-3.48661	0.103161	1.05016	3.48975	0.00578195	0.0134288	0.0155025	0.0155025
TRINITY_DN43072_c0_g1_i1	2.47037e-250	4.74032e-249	-3.14798	0.0931538	0.880842	2.8376	0.00328264	0.00399747	0.0140726	0.0140726
TRINITY_DN6957_c0_g1_i1	3.81359e-250	7.31189e-249	-4.94801	0.146475	1.78086	6.99644	0.000706213	0.000864078	0.0422039	0.0422039
TRINITY_DN8115_c0_g1_i1	4.73767e-250	9.07635e-249	-3.21932	0.0953191	0.916511	2.96662	0.00387825	0.00251704	0.0142932	0.0142932
TRINITY_DN19897_c0_g1_i1	7.2613e-250	1.38999e-248	-3.19442	0.0946175	0.904065	2.9222	0.00369312	0.00408812	0.0142118	0.0142118
TRINITY_DN32503_c0_g1_i1	8.03977e-250	1.53777e-248	-4.95065	0.146649	1.78218	7.00746	0.000694236	0.00505053	0.0423177	0.0423177
TRINITY_DN51796_c0_g1_i1	1.34752e-249	2.57533e-248	-3.19884	0.0947998	0.906274	2.93462	0.00374807	0.00910858	0.0142259	0.0142259
TRINITY_DN3951_c0_g1_i1	1.48676e-249	2.83916e-248	-4.94965	0.146699	1.78168	7.01139	0.000766508	0.0128588	0.0422745	0.0422745
TRINITY_DN7972_c0_g1_i1	1.64724e-249	3.1431e-248	-3.85213	0.114181	1.23292	4.26204	0.00158939	0.024485	0.0183152	0.024485
TRINITY_DN4983_c0_g1_i2	3.17918e-249	6.06133e-248	-4.95765	0.147034	1.78568	7.03602	0.000615701	0.0152943	0.0426223	0.0426223
TRINITY_DN28468_c0_g1_i1	3.52192e-249	6.7094e-248	-3.23555	0.0959685	0.924627	2.99639	0.00407098	0.00212176	0.0143489	0.0143489
TRINITY_DN20486_c0_g1_i1	5.16202e-249	9.82601e-248	-3.31462	0.0983468	0.964162	3.14224	0.00469309	-0.000977962	0.0146511	0.0146511
TRINITY_DN2849_c0_g1_i4	1.01224e-248	1.92528e-247	-4.92459	0.146202	1.76934	6.92997	0.00152822	-0.000410586	0.041222	0.041222
TRINITY_DN11912_c0_g2_i2	1.12047e-248	2.12943e-247	-4.95999	0.147267	1.78685	7.04127	0.000650333	0.013649	0.0427246	0.0427246
TRINITY_DN3808_c0_g1_i2	1.23415e-248	2.34361e-247	-3.87874	0.115173	1.24622	4.30505	0.00795419	-0.000266737	0.0185754	0.0185754
TRINITY_DN12617_c0_g1_i1	1.3956e-248	2.64808e-247	-3.24431	0.0963451	0.929008	3.01894	0.00418487	0.00939441	0.0143799	0.0143799
TRINITY_DN52759_c0_g1_i1	1.55558e-248	2.94928e-247	-4.95763	0.147239	1.78567	7.05777	0.00073731	0.0406287	0.0426213	0.0426213
TRINITY_DN96_c0_g1_i6	1.93822e-248	3.67181e-247	-3.53779	0.105091	1.07575	3.59158	0.00627514	0.0119246	0.015813	0.015813
TRINITY_DN1459_c0_g3_i2	2.63082e-248	4.97993e-247	-2.37124	0.0704571	7.76446	1.60848	0.00667116	-0.00436444	0.00325725	0.00325725
TRINITY_DN28755_c0_g1_i1	3.43368e-248	6.49452e-247	-3.18069	0.0945308	0.897199	2.89273	0.00370318	-0.00112101	0.014169	0.014169
TRINITY_DN756_c0_g2_i1	3.62382e-248	6.84871e-247	-4.96817	0.147662	1.79094	7.05345	0.000524351	0.000928814	0.0430838	0.0430838
TRINITY_DN39295_c0_g1_i1	4.46556e-248	8.43281e-247	-4.96412	0.147569	1.78891	7.05749	0.000647639	0.018922	0.0429056	0.0429056
TRINITY_DN26601_c0_g1_i1	5.97106e-248	1.12669e-246	-3.16377	0.0940738	0.888736	2.862	0.00358161	-0.00105088	0.0141181	0.0141181
TRINITY_DN3478_c0_g1_i2	6.6898e-248	1.26131e-246	-1.94471	0.0578312	8.1002	1.08604	0.00424857	0.00216934	0.00244033	0.00244033
TRINITY_DN2405_c0_g2_i1	1.56562e-247	2.94952e-246	-4.96949	0.147893	1.7916	7.05854	0.000602127	0.00240245	0.0431423	0.0431423
TRINITY_DN27778_c0_g1_i1	1.68208e-247	3.1664e-246	-3.21046	0.0955496	0.912082	2.94989	0.00399574	0.00185534	0.0142637	0.0142637
TRINITY_DN4583_c0_g1_i6	2.64932e-247	4.98323e-246	-3.44936	0.102701	1.03153	3.41286	0.00580126	0.00983263	0.0152938	0.0152938
TRINITY_DN1261_c1_g1_i6	3.75415e-247	7.05579e-246	-4.8866	0.145538	1.75015	6.82956	0.00271822	0.00547157	0.0396446	0.0396446
TRINITY_DN9470_c1_g2_i1	4.09869e-247	7.69726e-246	-3.21421	0.0957369	0.91396	2.96312	0.00405495	0.00919853	0.0142761	0.0142761
TRINITY_DN28897_c0_g1_i1	6.42191e-247	1.20507e-245	-3.90108	0.116242	1.25739	4.37129	0.00202906	0.0249952	0.0188006	0.0249952
TRINITY_DN13852_c0_g1_i1	6.78529e-247	1.27225e-245	-3.14234	0.093638	0.878025	2.82206	0.00347932	-0.0025222	0.0140568	0.0140568
TRINITY_DN2305_c0_g2_i1	8.20646e-247	1.53752e-245	-3.20966	0.09566	0.91168	2.95266	0.00404059	0.00677265	0.0142611	0.0142611
TRINITY_DN30803_c0_g1_i1	8.87399e-247	1.66127e-245	-4.97041	0.148147	1.79206	7.06506	0.00071262	0.00687283	0.0431826	0.0431826
TRINITY_DN4612_c0_g1_i2	1.50402e-246	2.81341e-245	-4.97271	0.148286	1.79321	7.06837	0.000692398	0.00312018	0.0432848	0.0432848
TRINITY_DN10525_c0_g1_i1	1.68209e-246	3.14404e-245	-4.96964	0.148209	1.79168	7.05864	0.000782732	0.00184065	0.0431489	0.0431489
TRINITY_DN9114_c0_g1_i1	1.96068e-246	3.66189e-245	-4.97217	0.148304	1.79294	7.06544	0.000727487	0.00144593	0.0432609	0.0432609
TRINITY_DN9654_c0_g2_i2	2.41592e-246	4.50857e-245	-3.24239	0.0967284	0.928049	3.00836	0.00433971	0.00104084	0.014373	0.014373
TRINITY_DN5475_c0_g1_i2	3.36978e-246	6.28374e-245	-3.16806	0.0945388	0.890882	2.87635	0.00374435	0.00646	0.0141308	0.0141308
TRINITY_DN9663_c0_g1_i2	4.18072e-246	7.78982e-245	-4.97249	0.148414	1.7931	7.07002	0.000778395	0.00569342	0.0432749	0.0432749
TRINITY_DN1048_c0_g1_i6	5.96097e-246	1.10982e-244	-3.25194	0.0970912	0.932823	3.02729	0.00444609	0.00235568	0.0144073	0.0144073
TRINITY_DN6488_c0_g1_i4	6.40463e-246	1.19149e-244	-4.23867	0.126559	1.42619	5.13852	0.00896216	-0.002789	0.0230724	0.0230724
TRINITY_DN6556_c0_g1_i4	7.56465e-246	1.4062e-244	-4.97661	0.148615	1.79516	7.10314	0.000714893	0.0307257	0.0434581	0.0434581
TRINITY_DN37571_c0_g1_i1	7.73509e-246	1.43676e-244	-3.16812	0.0946105	0.89091	2.86931	0.00377128	-0.00189692	0.014131	0.014131
comp31606_c0_seq1	8.86174e-246	1.64475e-244	-4.9803	0.148746	1.79701	7.08771	0.000628143	0.000552506	0.0436229	0.0436229
TRINITY_DN14186_c0_g1_i2	9.27326e-246	1.71978e-244	-4.97512	0.148597	1.79441	7.07307	0.000770948	0.00055944	0.0433915	0.0433915
TRINITY_DN5572_c0_g1_i14	1.35927e-245	2.51889e-244	-4.15755	0.124221	1.38563	4.9526	0.00898211	0.00731854	0.0218794	0.0218794
comp79184_c0_seq1	1.57144e-245	2.9098e-244	-3.47999	0.10399	1.04685	3.47863	0.00269558	0.0189322	0.0154643	0.0189322
TRINITY_DN2848_c0_g2_i3	1.61243e-245	2.98105e-244	-4.98134	0.148857	1.79752	7.09951	0.000647492	0.0108575	0.0436692	0.0436692
TRINITY_DN2759_c1_g1_i4	1.92975e-245	3.56495e-244	-4.85286	0.145041	1.73328	6.73709	0.00375619	0.00609616	0.0383174	0.0383174
TRINITY_DN8900_c0_g1_i5	1.98815e-245	3.66998e-244	-3.15803	0.0943888	0.885869	2.85244	0.00371709	-0.000253892	0.0141014	0.0141014
TRINITY_DN858_c0_g2_i6	2.19548e-245	4.04955e-244	-4.60013	0.137503	1.60692	6.0647	0.00762856	0.0141126	0.0301857	0.0301857
TRINITY_DN28959_c0_g1_i1	2.68967e-245	4.95724e-244	-3.14523	0.0940316	0.879469	2.82865	0.00361897	-0.00101813	0.0140649	0.0140649
TRINITY_DN28207_c0_g1_i1	3.00102e-245	5.5268e-244	-3.21395	0.0960954	0.913828	2.95884	0.00419339	0.00462305	0.0142753	0.0142753
TRINITY_DN22134_c0_g1_i1	3.64534e-245	6.70821e-244	-3.22671	0.0964938	0.92021	2.98229	0.00430376	0.00446895	0.0143184	0.0143184
TRINITY_DN5383_c0_g2_i3	3.98662e-245	7.33058e-244	-4.85668	0.145249	1.73519	6.75984	0.00372964	0.0202895	0.0384649	0.0384649
TRINITY_DN1431_c0_g1_i5	4.18801e-245	7.69494e-244	-3.97021	0.118742	1.29196	4.51218	0.00866176	0.00137431	0.0195377	0.0195377
TRINITY_DN13698_c0_g1_i1	9.50967e-245	1.74593e-243	-3.20876	0.0960391	0.911231	2.95175	0.0041889	0.00748521	0.0142581	0.0142581
TRINITY_DN4657_c0_g1_i2	1.21173e-244	2.22297e-243	-3.15996	0.0945991	0.886832	2.86245	0.00379099	0.00728354	0.014107	0.014107
TRINITY_DN28832_c0_g1_i1	1.30123e-244	2.38532e-243	-3.74901	0.112241	1.18136	4.03733	0.00222449	0.0229714	0.0173832	0.0229714
TRINITY_DN752_c0_g1_i9	1.31758e-244	2.41343e-243	-3.58426	0.107309	1.09898	3.67521	0.00691055	-0.00146896	0.0161201	0.0161201
TRINITY_DN52256_c0_g1_i1	1.57947e-244	2.89092e-243	-3.21357	0.096227	0.913639	2.95645	0.00424524	0.00259654	0.014274	0.014274
TRINITY_DN6824_c0_g1_i5	2.24332e-244	4.10281e-243	-3.23026	0.0967571	0.921984	2.98764	0.00439333	0.00299296	0.0143306	0.0143306
TRINITY_DN10751_c0_g1_i4	3.75117e-244	6.85524e-243	-3.72526	0.111635	1.16948	3.971	0.00774013	-0.000759749	0.0171848	0.0171848
TRINITY_DN646_c0_g1_i1	4.03931e-244	7.37616e-243	-4.9926	0.149624	1.80315	7.13469	0.000598401	0.0145177	0.0441763	0.0441763
TRINITY_DN15272_c0_g2_i5	5.28018e-244	9.6347e-243	-3.14974	0.0944177	0.881723	2.83531	0.00375179	-0.00284428	0.0140776	0.0140776
TRINITY_DN9747_c0_g2_i1	1.33485e-243	2.43382e-242	-4.99114	0.149741	1.80242	7.12538	0.000734465	0.00837217	0.0441102	0.0441102
TRINITY_DN4507_c0_g1_i2	1.37982e-243	2.5139e-242	-3.3436	0.100316	0.978654	3.21145	0.00411642	0.01601	0.0147753	0.01601
TRINITY_DN5919_c0_g1_i5	1.42774e-243	2.59921e-242	-3.42257	0.102688	1.01814	3.34726	0.00593731	-0.00547242	0.0151523	0.0151523
TRINITY_DN11712_c0_g1_i8	1.55277e-243	2.82467e-242	-3.17234	0.0951875	0.893025	2.87788	0.00397769	-0.00104192	0.0141436	0.0141436
TRINITY_DN9650_c0_g1_i1	2.30896e-243	4.19704e-242	-3.19822	0.0959983	0.905964	2.933	0.00420739	0.00808514	0.0142239	0.0142239
TRINITY_DN52437_c0_g1_i1	2.53207e-243	4.59908e-242	-3.19338	0.0958609	0.903544	2.92378	0.0041701	0.00767975	0.0142085	0.0142085
TRINITY_DN17223_c0_g1_i1	2.58659e-243	4.69454e-242	-3.16899	0.0951306	0.891349	2.87249	0.00396606	-0.000232529	0.0141336	0.0141336
TRINITY_DN4706_c0_g1_i4	3.03222e-243	5.49913e-242	-4.99565	0.149987	1.80468	7.13326	0.000677551	0.00261561	0.0443146	0.0443146
TRINITY_DN9590_c0_g1_i2	4.02402e-243	7.29228e-242	-3.15393	0.0947161	0.883817	2.85645	0.00385271	0.0129113	0.0140896	0.0140896
TRINITY_DN2238_c1_g3_i2	4.50134e-243	8.15106e-242	-4.99464	0.15001	1.80417	7.13765	0.000737339	0.011051	0.0442686	0.0442686
TRINITY_DN10233_c0_g1_i1	6.15839e-243	1.11432e-241	-3.17019	0.0952411	0.89195	2.87451	0.00400455	-0.000458567	0.0141372	0.0141372
TRINITY_DN782_c1_g2_i1	1.2569e-242	2.27254e-241	-5.00581	0.150485	1.80976	7.16133	0.000512769	0.00166451	0.0447785	0.0447785
TRINITY_DN16953_c0_g1_i1	1.49945e-242	2.70904e-241	-4.23421	0.127309	1.42396	5.15021	0.00177878	0.0306364	0.0230037	0.0306364
TRINITY_DN3068_c0_g1_i4	1.69317e-242	3.0567e-241	-4.99436	0.150181	1.80403	7.12728	0.000852712	-0.000230057	0.0442559	0.0442559
TRINITY_DN858_c0_g3_i2	1.72338e-242	3.10889e-241	-4.60404	0.138446	1.60887	6.07233	0.00804747	0.0105987	0.0302873	0.0302873
TRINITY_DN8392_c0_g1_i6	1.72946e-242	3.11748e-241	-3.26897	0.0983001	0.941337	3.06295	0.00485553	0.006529	0.0144703	0.0144703
TRINITY_DN2312_c2_g1_i1	1.98326e-242	3.57226e-241	-5.00033	0.150382	1.80702	7.1465	0.000701672	0.00244225	0.0445278	0.0445278
TRINITY_DN2147_c0_g1_i6	3.49175e-242	6.27988e-241	-3.97972	0.119749	1.29671	4.53111	0.00903545	-0.00213649	0.0196442	0.0196442
comp35196_c0_seq1	3.73533e-242	6.71288e-241	-3.20993	0.0965919	0.911816	2.95927	0.00439803	0.0135462	0.014262	0.014262
TRINITY_DN14586_c0_g1_i1	4.23644e-242	7.60768e-241	-5.00215	0.15054	1.80793	7.16353	0.000713835	0.0162551	0.0446106	0.0446106
TRINITY_DN7018_c0_g1_i1	4.58568e-242	8.22862e-241	-3.17683	0.0956139	0.89527	2.8867	0.00412682	-0.000400757	0.0141572	0.0141572
TRINITY_DN18576_c0_g1_i2	8.14402e-242	1.46028e-240	-4.57133	0.137656	1.59252	6.00307	0.00111561	0.0367826	0.0294601	0.0367826
TRINITY_DN8666_c0_g1_i5	8.20617e-242	1.47031e-240	-5.00373	0.150678	1.80872	7.15439	0.000724489	0.000311823	0.044683	0.044683
comp62801_c0_seq1	8.9646e-242	1.60499e-240	-5.00227	0.150646	1.80799	7.17452	0.000771909	0.028591	0.0446164	0.0446164
TRINITY_DN16958_c0_g1_i2	9.04654e-242	1.61845e-240	-3.13147	0.0943066	0.872589	2.80674	0.00376043	0.00206475	0.014027	0.014027
TRINITY_DN12017_c0_g1_i5	1.58499e-241	2.83345e-240	-3.20528	0.0965784	0.909492	2.94622	0.00440804	0.00824194	0.0142467	0.0142467
TRINITY_DN6871_c0_g1_i1	1.74739e-241	3.12143e-240	-5.00827	0.150918	1.81099	7.16811	0.000660591	0.0012011	0.0448918	0.0448918
TRINITY_DN1437_c0_g2_i7	1.95507e-241	3.4898e-240	-3.52737	0.106304	7.71285	3.57433	0.0189652	0.00363572	0.00340791	0.00363572
TRINITY_DN1711_c0_g1_i2	1.96687e-241	3.50823e-240	-5.00652	0.150881	1.81011	7.17776	0.000719189	0.0182561	0.0448111	0.0448111
TRINITY_DN493_c1_g1_i2	2.24794e-241	4.00655e-240	-3.26025	0.0982658	0.936976	3.04281	0.00487458	0.00199911	0.0144377	0.0144377
TRINITY_DN3561_c0_g1_i15	2.70676e-241	4.82071e-240	-3.74448	0.11288	1.17909	4.01692	0.00813885	0.00456123	0.0173449	0.0173449
TRINITY_DN8719_c0_g1_i1	3.227e-241	5.74295e-240	-3.16926	0.0955548	0.891484	2.88278	0.00412704	0.0110385	0.0141344	0.0141344
TRINITY_DN14918_c0_g1_i5	3.5933e-241	6.39006e-240	-3.2005	0.0965062	0.907104	2.9426	0.00385021	0.0147767	0.0142313	0.0147767
TRINITY_DN9391_c0_g1_i3	5.25401e-241	9.33636e-240	-3.91705	0.118153	1.26538	4.39336	0.00895499	0.00220179	0.0189654	0.0189654
TRINITY_DN7666_c0_g1_i2	5.97157e-241	1.06036e-239	-3.296	0.0994317	0.954855	3.10607	0.0051981	-0.00265829	0.0145752	0.0145752
TRINITY_DN5430_c0_g1_i3	6.14144e-241	1.0897e-239	-4.02658	0.121474	1.32014	4.63357	0.00932523	-0.00793019	0.0201868	0.0201868
TRINITY_DN6005_c0_g1_i5	6.41083e-241	1.13666e-239	-4.96442	0.149773	1.78906	7.04359	0.00194529	0.000410964	0.0429187	0.0429187
TRINITY_DN7576_c0_g1_i2	8.36591e-241	1.48219e-239	-5.01405	0.151307	1.81388	7.20682	0.000629272	0.0270927	0.0451584	0.0451584
TRINITY_DN872_c0_g4_i5	1.07287e-240	1.89939e-239	-4.98051	0.150329	1.79711	7.09603	0.00156565	0.00865911	0.0436319	0.0436319
TRINITY_DN3402_c0_g1_i1	1.15336e-240	2.04038e-239	-3.1248	0.0943234	0.869252	2.79895	0.00378466	0.00686878	0.0140092	0.0140092
TRINITY_DN19727_c0_g1_i1	1.82969e-240	3.23445e-239	-5.01282	0.151378	1.81326	7.18025	0.000728943	0.000108333	0.0451015	0.0451015
TRINITY_DN1002_c0_g1_i2	2.1088e-240	3.72508e-239	-3.39406	0.102508	1.00389	3.30935	0.00547039	0.0155452	0.0150095	0.0155452
TRINITY_DN6842_c0_g1_i3	2.64368e-240	4.66645e-239	-3.20393	0.0967851	0.908817	2.94463	0.00449237	0.00919012	0.0142423	0.0142423
TRINITY_DN1418_c0_g2_i3	3.77747e-240	6.6628e-239	-3.27494	0.0989625	0.944324	3.07887	0.00509419	0.0118439	0.014493	0.014493
TRINITY_DN7285_c0_g1_i6	4.13754e-240	7.2925e-239	-3.22288	0.0973973	0.918292	2.97073	0.00466721	-0.00112942	0.0143053	0.0143053
TRINITY_DN1022_c0_g1_i16	5.10714e-240	8.99476e-239	-4.10714	0.124144	1.36042	4.82341	0.00962785	-0.00517759	0.0211956	0.0211956
TRINITY_DN13415_c0_g1_i1	5.88217e-240	1.03521e-238	-5.02077	0.151779	1.81724	7.20366	0.000603521	0.000967006	0.0454704	0.0454704
TRINITY_DN13649_c0_g1_i4	9.61242e-240	1.69045e-238	-3.14521	0.0951235	0.87946	2.82698	0.00403209	-0.00334296	0.0140649	0.0140649
TRINITY_DN5661_c0_g1_i1	1.54218e-239	2.71009e-238	-3.08179	0.0932456	0.847748	2.71482	0.0034879	-0.00200527	0.0139016	0.0139016
TRINITY_DN18759_c0_g1_i4	1.91801e-239	3.36805e-238	-5.02067	0.15194	1.81719	7.21077	0.000705965	0.00948452	0.0454658	0.0454658
TRINITY_DN3090_c1_g1_i1	2.21371e-239	3.88444e-238	-3.14632	0.0952294	0.880011	2.83132	0.00406933	-0.000629345	0.014068	0.014068
TRINITY_DN21952_c0_g1_i1	2.51278e-239	4.40597e-238	-3.17867	0.0962199	0.89619	2.89121	0.00435375	0.000740005	0.0141628	0.0141628
TRINITY_DN18325_c0_g1_i2	4.02158e-239	7.04636e-238	-3.19883	0.0968719	0.906269	2.93147	0.00454242	0.0046591	0.0142259	0.0142259
TRINITY_DN9698_c0_g1_i2	4.5231e-239	7.91926e-238	-5.02437	0.152172	1.81904	7.22143	0.000674081	0.00957512	0.0456385	0.0456385
TRINITY_DN219_c0_g1_i3	4.83267e-239	8.45504e-238	-3.97433	0.120377	1.29402	4.53379	0.00939748	0.0149231	0.0195837	0.0195837
TRINITY_DN14266_c0_g1_i5	6.32914e-239	1.10651e-237	-3.15717	0.09565	0.885439	2.85169	0.00419893	0.00019351	0.0140989	0.0140989
TRINITY_DN16783_c1_g3_i3	6.49819e-239	1.13523e-237	-5.02386	0.152207	1.81878	7.21279	0.000719379	0.00116172	0.0456145	0.0456145
TRINITY_DN19178_c0_g1_i1	6.95844e-239	1.21474e-237	-3.08147	0.0933648	0.84759	2.71543	0.00353313	-0.000694296	0.0139008	0.0139008
TRINITY_DN1353_c1_g5_i2	1.01058e-238	1.76288e-237	-5.0246	0.152291	1.81915	7.21421	0.000735845	0.000306193	0.0456493	0.0456493
TRINITY_DN13218_c0_g1_i1	1.04455e-238	1.8208e-237	-3.14037	0.0951846	0.877036	2.82241	0.00406885	0.00144064	0.0140514	0.0140514
TRINITY_DN14927_c0_g1_i1	1.26938e-238	2.21109e-237	-3.07724	0.093288	0.845474	2.7116	0.00351435	0.00354442	0.013891	0.013891
TRINITY_DN7125_c0_g1_i1	1.3389e-238	2.33049e-237	-3.14875	0.0954604	0.881228	2.84773	0.00415058	0.0133294	0.0140748	0.0140748
TRINITY_DN15324_c0_g1_i1	1.46415e-238	2.54663e-237	-5.02939	0.152488	1.82155	7.24553	0.000631279	0.0208847	0.0458741	0.0458741
TRINITY_DN11906_c0_g1_i2	1.49537e-238	2.59904e-237	-3.16511	0.095966	0.889405	2.86613	0.00429688	0.000221997	0.0141221	0.0141221
TRINITY_DN5279_c0_g1_i5	2.7545e-238	4.78399e-237	-3.14881	0.0955255	0.881256	2.83748	0.00417526	0.00121948	0.014075	0.014075
TRINITY_DN779_c0_g2_i2	3.18927e-238	5.53506e-237	-5.00029	0.151714	1.807	7.14712	0.00150863	0.00249174	0.0445259	0.0445259
TRINITY_DN47477_c0_g1_i1	3.52757e-238	6.11772e-237	-3.1116	0.0944182	0.862653	2.77246	0.00385485	0.00332687	0.0139747	0.0139747
comp62754_c0_seq1	4.0933e-238	7.09367e-237	-3.13427	0.0951191	0.873988	2.81461	0.00406067	0.00509937	0.0140346	0.0140346
TRINITY_DN1266_c0_g2_i3	5.0589e-238	8.76066e-237	-5.02985	0.152676	1.82178	7.23146	0.000724616	0.00285936	0.0458953	0.0458953
TRINITY_DN1581_c0_g1_i16	5.5089e-238	9.533e-237	-4.97529	0.151032	1.7945	7.07885	0.00222206	0.00527364	0.0433991	0.0433991
TRINITY_DN5476_c0_g2_i1	8.84445e-238	1.52828e-236	-5.03631	0.152951	1.82501	7.24867	0.000587856	0.00140252	0.0462	0.0462
TRINITY_DN37052_c0_g1_i1	1.06915e-237	1.84611e-236	-3.14597	0.0955586	0.879838	2.83678	0.00419593	0.00634263	0.014067	0.014067
TRINITY_DN9302_c0_g2_i1	1.16135e-237	2.00386e-236	-3.2014	0.0972499	0.907555	2.94144	0.00468091	0.0106693	0.0142342	0.0142342
TRINITY_DN272_c0_g1_i2	1.38228e-237	2.38334e-236	-5.01157	0.152262	1.81264	7.17828	0.00132378	0.00139386	0.0450438	0.0450438
TRINITY_DN32630_c0_g1_i1	1.42179e-237	2.44968e-236	-5.03408	0.15295	1.82389	7.24308	0.000692645	0.00224843	0.0460948	0.0460948
TRINITY_DN11356_c0_g1_i5	1.5463e-237	2.66228e-236	-3.64483	0.110749	1.12927	3.81668	0.00352619	0.0210045	0.0165546	0.0210045
TRINITY_DN13357_c0_g1_i1	2.55224e-237	4.39103e-236	-5.04006	0.153214	1.82688	7.25998	0.000571459	0.00200579	0.0463779	0.0463779
TRINITY_DN2043_c0_g2_i15	2.59509e-237	4.46153e-236	-5.02591	0.152787	1.81981	7.22819	0.000976745	0.0119692	0.0457109	0.0457109
TRINITY_DN28767_c0_g1_i1	2.62201e-237	4.50456e-236	-5.03085	0.152938	1.82228	7.23385	0.000837605	0.00216405	0.0459427	0.0459427
TRINITY_DN3023_c0_g2_i2	3.03935e-237	5.21778e-236	-4.98862	0.151675	1.80116	7.11993	0.00201436	0.00912218	0.0439964	0.0439964
TRINITY_DN15031_c0_g1_i1	3.4282e-237	5.88108e-236	-3.10881	0.0945317	0.86126	2.7657	0.00390482	0.00116482	0.0139676	0.0139676
TRINITY_DN4168_c0_g1_i2	4.06578e-237	6.96982e-236	-4.45619	0.135524	1.53495	5.70212	0.00980735	0.0234552	0.0269259	0.0269259
TRINITY_DN52278_c0_g1_i1	5.06414e-237	8.67503e-236	-3.58226	0.108967	1.09798	3.68681	0.00314613	0.0206016	0.0161063	0.0206016
TRINITY_DN1300_c0_g2_i2	5.72258e-237	9.79591e-236	-3.30289	0.100481	0.958299	3.13419	0.0035677	0.016625	0.014603	0.016625
[truncated: 7,515 more rows]

## Sheet: C
GO.ID	Term	Annotated	Significant	Expected	weight01Fisher	Percentage_of_Differentially_Expressed_Genes_from_number_of_DEGs	Percentage_of_Differentially_Expressed_Genes_from_Number_Of_Annotated_Genes
[truncated: 73 more rows]

[truncated: 13 more sheets: D, E, F, G, H, I, J, K, L, M, N, O, P]
